# Supplementary material for: Normal distribution of H3K9me3 occupancy co-mediated by histone methyltransferase BcDIM5 and histone deacetylase BcHda1 maintains stable ABA synthesis in Botrytis cinerea TB-31
Source: Front Microbiol. 2024 Mar 4;15:1339576. doi: 10.3389/fmicb.2024.1339576 (PMC10944950; doi:10.3389/fmicb.2024.1339576)
Supplement: Supplementary file 1 [file Table_1.XLSX]

## Sheet: Sheet1
Table S1. Primers used in this study
Primer Name	Primer sequence
Hph-F1	TGTGGAGCCGCATTCCGAT
Hph-R1	TAGGCAACCATGCATGGTTAC
Hph-YZ-F1	TCCTCACCCCCATCTCAACTCC
Hph-YZ-R1	TCGTGAATCCGTGACGCTGAAT
Pcbg1/h1-bcdim5-F	CATCACAATCGATCCATGGCGCCAACGTATAGAGATCAC
Pcbg1/h1-bcdim5-R	CGGTCGGCATCTACTTTACCAAAGCCATCCTCTACACG
Pcbg1/h1-bchda1-F	CATCACAATCGATCCATGGACACATTAGGACCCCCGTTAC
Pcbg1/h1-bchda1-R	CGGTCGGCATCTACTTTACACAAATTGAGTCTCCATCATTG
Bcdim5-5-F1	TCTAGAGAGCTCACGTATAGAGATCACTATTTTGGT
Bcdim5-5-R1	CCCGAATCGGAATGCGGCTCCACATGAGGGATGGCTGAGAGGGATGAGTT
Bcdim5-3-F1	CAATAGTAACCATGCATGGTTGCCTAATGGGCATAAACGATTGATGCATATG
Bcdim5-3-R1	GGATCCGGTACCATGCGACTTTGGGGTTGGGTATGA
Bchda1-5-F1	TCTAGAGAGCTCACATTAGGACCCCCGTTACTGCGG
Bchda1-5-R1	CCCGAATCGGAATGCGGCTCCACACAATTCTTCAGAAGTCATGCTTAACA
Bchda1-3-F1	CAATAGTAACCATGCATGGTTGCCTAATGAGATCCCGGTCACTAATATTGAC
Bchda1-3-R1	GGATCCGGTACCCGATTGATAAATCATGATGGACGT
dim5-F7	AGGAGGTACTTATAATAT
dim5-R11	CATGGGAGACGATTAAGTCA
dim5-F6	TTGAAATTATGTTAACGAG
dim5-R10	TGGGAACTTTGCTTCGAA
hda1-F7	ATAGCTATGCCACGCCA
hda1-R11	TAAGACACCCCCGAAATAT
hda1-F6	CGGAAAATGTCGAGAA
hda1-R10	TATATGGCGTAACCAT
qBcaba1-F	TTAATGGCGGTAGCAGAGCA
qBcaba1-R	ACTTCGCACTCCTGCTGATT
qBcaba2-F	CAGTCGCTGTAGCACCTTGG
qBcaba2-R	GAGACGCATTCAGTTTGTCATTTA
qBcaba3-F	ACGCTACTCTTGCGGCTTTA
qBcaba3-R	TCTTTCACTCGCCTTGTCCG
qBcaba4-F	AATCTGGCTGGTGTTGCTCC
qBcaba4-R	CCTTCAAACTGTTCATTGTCCC
qBcabaR1-F	ACCACATGGCCTGCCATTCCAA
qBcabaR1-R	AAAGGGTTGCGAGCCCCAATGA
qBcabaR2-F	TACTTCAACCGCTGCCTGCGAA
qBcabaR2-R	ACCGCCATTTGCGGCAGAATAC
qBctubA-F	TTGTTCCATTCCTCCCCGT
qBctubA-R	CATCTCGTCCATACCTTCACCA
pGEX-6P-1-Bcdim5-F	GTTCCAGGGGCCCCTGATGGCGCCAACGTATAGAGATCAC
pGEX-6P-1-Bcdim5-R	CTCGAGTCGACCCGGTTACCAAAGCCATCCTCTACACG
pET28-Bchda1-F	CAGCAAATGGGTCGCATGGACACATTAGGACCCCCGTTAC
pET28-Bchda1-R	GTGGTGGTGGTGGTGTTACACAAATTGAGTCTCCATCATTGTTG
pGBKT7-Bcdim5-F	ATGGCCATGGAGGCCGAATTCATGGCGCCAACGTATAGAGATCAC
pGBKT7-Bcdim5-R	CCGCTGCAGGTCGACGGATCCTTACCAAAGCCATCCTCTACACG
pGADT7-Bchda1-F	GCCATGGAGGCCAGTGAATTCATGGACACATTAGGACCCCCGTTAC
pGADT7-Bchda1-R	CAGCTCGAGCTCGATGGATCCTTACACAAATTGAGTCTCCATCATTGTTG
ChIP-qABA-P1-F	AGCGACTGCAAATGCAAAG
ChIP-qABA-P1-R	AACAAAGAGTGATAACAT
ChIP-qABA-P2-F	CTAGGGCTGTCAGACCCATA
ChIP-qABA-P2-R	TACCCTCCGGCAAACC
ChIP-qABA-P3-F	GCCTCGGTATTTTTATAG
ChIP-qABA-P3-R	GCGAAGGTTATTTAGTGGAAC
ChIP-qABA-P4-F	AACACACATGTATTGACC
ChIP-qABA-P4-R	GAATACTTCTTCTCTGTT
ChIP-qABA-P5-F	ATCAGTAGGCTTTGGGC
ChIP-qABA-P5-R	GAATTTGGCTACCTCAA
ChIP-qABA-P6-F	TTCAGCTGGTGAGGAA
ChIP-qABA-P6-R	CATTGGAAACTGGAGAACAGT
ChIP-qABA-P7-F	TTGTATAGAAGTATACAC
ChIP-qABA-P7-R	TATAATAGACTACTAA
ChIP-qABA-P8-F	GCGTTCTACACCATTGGC
ChIP-qABA-P8-R	GTGTGAAGTTTGAATAGAAG
ChIP-qABA-P9-F	ATCGCGAGTCCTACG
ChIP-qABA-P9-R	GAACCTCAAAATGTG
ChIP-qBcboa3-P1-F	AACCATTCTTCGACTGGA
ChIP-qBcboa3-P1-R	GCACAGTGCCATGCGC
ChIP-qBcboa3-P2-F	GGATATGTTCGTTA
ChIP-qBcboa3-P2-R	GCCGCCTTTCGCCGT
ChIP-qBcboa15-P1-F	AGCTGGATGCATATCG
ChIP-qBcboa15-P1-R	CAGCCGTTATGCACC
ChIP-qBcboa15-P2-F	CGGCCGCGTACCAGT
ChIP-qBcboa15-P2-R	TGAAGGTAGGAGATT
ChIP-qBcboa16-P1-F	ACTTTAGACCTCTTAGT
ChIP-qBcboa16-P1-R	AGGGAGGCGAAGGAGAT
ChIP-qBcboa16-P2-F	ATGCATATCATTCTTAC
ChIP-qBcboa16-P2-R	AATCGTGAATGATCAC
ChIP-qBcstc3-P1-F	TCCATTCCTCATCGC
ChIP-qBcstc3-P1-R	TAATCTAGTACATACT
ChIP-qBcstc3-P2-F	ATGTATCCAAAACCGGA
ChIP-qBcstc3-P2-R	GAGTTACTCGAGTTAT
ChIP-qBcpks1-P1-F	TCTTATGATCTGAATAAT
ChIP-qBcpks1-P1-R	ATGGTAGTCGTACAAGT
ChIP-qBcpks1-P2-F	ACATGAAGTGCTTCGT
ChIP-qBcpks1-P2-R	CTTCTGGATAAATGGTT
ChIP-qBcpks10-P-F	ATGTCATGGATCTCG
ChIP-qBcpks10-P-R	TCGAATCACAGCTCT
ChIP-qBcbot4-P-F	ACTCGACACCTCTTC
ChIP-qBcbot4-P-R	TTGCTTGGTATTCC
ChIP-qBcbot5-P-F	ACCTCATCACCGCATG
ChIP-qBcbot5-P-R	GCTGGCAGGATCAGGT
ChIP-qBcpks6-P1-F	GCTTGAGCTGTAAGTC
ChIP-qBcpks6-P1-R	ATGTGGTGTTTCAGT
ChIP-qBcpks6-P2-F	AGACCGTCTCAAGAT
ChIP-qBcpks6-P2-R	CTCAGACATCAAGTGA
ChIP-qBcpks21-P1-F	TGAGTACCGTATGAAG
ChIP-qBcpks21-P1-R	ATTATCGATGGACTGG
ChIP-qBcpks21-P2-F	TTCGTTCTGCCTTCC
ChIP-qBcpks21-P2-R	GCTCTGCAGACTCTCG
qBcBoa3-F	TGGTGCAGTCGAAAATGCCCGA
qBcBoa3-R	AATGTGTTCCCGTCGCTGCTGA
qBcBoa15-F	AGCAGCTTTGTGCGACTCTGGA
qBcBoa15-R	TCACGCAGCAACCGACAGTCAA
qBcBoa16-F	TGGCGCTAGAAGCAGCAAAAGC
qBcBoa16-R	TTTCCCCTTTAACGCGGCCGAA
qBcstc3-F	TTGCAGCAGCGAAGTCAATGGC
qBcstc3-R	TTGCCTGAAGCAGCAACCAAGC
qBcpks1-F	AGCTGCTGCTCGCGAGTGTATT
qBcpks1-R	TCCCGCCCAGTCAAATGTGGTA
qBcpks10-F	CACACAGCCCTTCACGCCAAAT
qBcpks10-R	ATTGGCCTGCCCCTTGTTTCCA
qBcBot4-F	TGCTTATTCCTGCCTCGCTCGT
qBcBot4-R	ACTTCTCCCGCGCGAACTTTGT
qBcBot5-F	ACCTCATCACCGCATG
qBcBot5-R	GCTGGCAGGATCAGGT
qBcpks6-F	TGATGGCGGCAGGATTGAGCTT
qBcpks6-R	ACCCGGGCAAAAACGCCTCTAT
qBcpks21-F	AGGTGTTTTCCGAGCACTGCGA
qBcpks21-R	TTTGTTCGCGAGATGCGTTGCG
