# Supplementary material for: Normal distribution of H3K9me3 occupancy co-mediated by histone methyltransferase BcDIM5 and histone deacetylase BcHda1 maintains stable ABA synthesis in Botrytis cinerea TB-31
Source: Front Microbiol. 2024 Mar 4;15:1339576. doi: 10.3389/fmicb.2024.1339576 (PMC10944950; doi:10.3389/fmicb.2024.1339576)
Supplement: Supplementary file 4 [file Data_Sheet_2.ZIP]

Archive with 9 entries (8 files):
- Dataset 1/
- Dataset 1/TB-31-vs-BcDIM5-OE-X8.all.annot.xls
- Dataset 1/TB-31-vs-BcDIM5-OE-X8.filter.annot.xls
- Dataset 1/TB-31-vs-Bchda1-OE-X22.all.annot.xls
- Dataset 1/TB-31-vs-Bchda1-OE-X22.filter.annot.xls
- Dataset 1/TB-31-vs-KOBcDIM5.all.annot.xls
- Dataset 1/TB-31-vs-KOBcDIM5.filter.annot.xls
- Dataset 1/TB-31-vs-KOBchda1.all.annot.xls
- Dataset 1/TB-31-vs-KOBchda1.filter.annot.xls
