# Supplementary material for: Normal distribution of H3K9me3 occupancy co-mediated by histone methyltransferase BcDIM5 and histone deacetylase BcHda1 maintains stable ABA synthesis in Botrytis cinerea TB-31
Source: Front Microbiol. 2024 Mar 4;15:1339576. doi: 10.3389/fmicb.2024.1339576 (PMC10944950; doi:10.3389/fmicb.2024.1339576)
Supplement: Supplementary file 4 [file Data_Sheet_2.ZIP › Dataset 1/TB-31-vs-BcDIM5-OE-X8.all.annot.xls]

id	TB-31-1_count	TB-31-2_count	TB-31-3_count	BcDIM5-OE-X8-1_count	BcDIM5-OE-X8-2_count	BcDIM5-OE-X8-3_count	TB-31-1_fpkm	TB-31-2_fpkm	TB-31-3_fpkm	BcDIM5-OE-X8-1_fpkm	BcDIM5-OE-X8-2_fpkm	BcDIM5-OE-X8-3_fpkm	TB-31_mean	BcDIM5-OE-X8_mean	log2(fc)	PValue	FDR	Symbol	Description	KEGG_A_class	KEGG_B_class	Pathway	K_ID	GO Component	GO Function	GO Process
Bcin05g05520	108	125	126	818	870	779	1.44	1.43	1.71	8.21	7.89	8.29	1.52666666666667	8.13	2.41287025469924	1.57364956002338e-45	1.88727791733604e-41	rad50	Bcrad50 [Botrytis cinerea B05.10]	Genetic Information Processing;Genetic Information Processing	Replication and repair;Replication and repair	ko03440//Homologous recombination;ko03450//Non-homologous end-joining	K10866;K10866	GO:0005634//nucleus;GO:0030870//Mre11 complex	GO:0016887//ATPase activity	GO:0000723//telomere maintenance;GO:0006281//DNA repair
Bcin03g01000	112	137	170	913	1170	875	2.93	3.07	4.50	17.91	20.73	18.21	3.5	18.95	2.43677102122613	4.46678479008089e-40	2.67850749937201e-36	--	PAP2 superfamily protein [Rutstroemia sp. NJR-2017a BVV2]	-	-	-	-	-	-	-
Bcin08g05510	81	147	147	853	911	803	1.29	2.00	2.36	10.16	9.80	10.14	1.88333333333333	10.0333333333333	2.41344071434451	1.85415390611689e-35	5.67388901343469e-32	pol3	Bcpol3 [Botrytis cinerea B05.10]	Genetic Information Processing;Genetic Information Processing;Genetic Information Processing;Genetic Information Processing;Genetic Information Processing	Replication and repair;Replication and repair;Replication and repair;Replication and repair;Replication and repair	ko03420//Nucleotide excision repair;ko03030//DNA replication;ko03430//Mismatch repair;ko03440//Homologous recombination;ko03410//Base excision repair	K02327;K02327;K02327;K02327;K02327	GO:0000784//nuclear chromosome, telomeric region;GO:0005634//nucleus;GO:0043625//delta DNA polymerase complex	GO:0000166//nucleotide binding;GO:0003676//nucleic acid binding;GO:0003677//DNA binding;GO:0003887//DNA-directed DNA polymerase activity	GO:0006271//DNA strand elongation involved in DNA replication;GO:1903459//mitotic DNA replication lagging strand elongation;GO:1904161//DNA synthesis involved in UV-damage excision repair
Bcin03g00760	177	204	248	1158	1284	1109	2.88	2.84	4.08	14.13	14.15	14.35	3.26666666666667	14.21	2.12101540096136	1.89240023795037e-35	5.67388901343469e-32	--	nipped-B B protein [Rutstroemia sp. NJR-2017a WRK4]	-	-	-	-	-	-	-
Bcin04g05040	246	392	408	1937	1944	1764	4.22	5.77	7.08	24.93	22.60	24.08	5.69	23.87	2.06869800877519	2.5828468688223e-32	6.19521649955716e-29	GYP5	similar to GTPase-activating protein GYP5 [Botrytis cinerea T4]	-	-	-	-	-	-	-
Bcin04g00570	1101	1530	1494	5606	6265	5120	33.60	40.06	46.13	128.40	129.59	124.36	39.93	127.45	1.67438639627652	3.33708697510369e-32	6.25149751884304e-29	bcp1	Bcprx1 [Botrytis cinerea B05.10]	-	-	-	-	-	GO:0016209//antioxidant activity;GO:0016491//oxidoreductase activity	GO:0045454//cell redox homeostasis;GO:0055114//oxidation-reduction process
Bcin08g04080	799	1040	1022	3664	4849	3593	27.28	30.46	35.30	93.88	112.20	97.62	31.0133333333333	101.233333333333	1.7067239065816	4.12507409711355e-32	6.25149751884304e-29	--	alpha beta-Hydrolase protein [Rutstroemia sp. NJR-2017a WRK4]	-	-	-	-	-	-	-
Bcin09g06620	59	89	57	459	557	407	1.45	1.88	1.42	8.46	9.27	7.95	1.58333333333333	8.56	2.434645783904	4.17009756947756e-32	6.25149751884304e-29	SPP1	Signal peptide peptidase protein [Rutstroemia sp. NJR-2017a BVV2]	-	-	-	-	GO:0016021//integral component of membrane	GO:0004190//aspartic-type endopeptidase activity	-
Bcin07g03930	193	319	284	1295	1415	1287	2.90	4.11	4.31	14.59	14.40	15.38	3.77333333333333	14.79	1.97071059498834	5.42878026234712e-32	6.67905203132831e-29	sudA	Bcsmc3 [Botrytis cinerea B05.10]	Cellular Processes;Cellular Processes	Cell growth and death;Cell growth and death	ko04111//Cell cycle - yeast;ko04113//Meiosis - yeast	K06669;K06669	GO:0005694//chromosome	GO:0005515//protein binding;GO:0005524//ATP binding	GO:0051276//chromosome organization
Bcin09g04630	227	337	257	1173	1361	1257	4.60	5.84	5.26	17.79	18.67	20.23	5.23333333333333	18.8966666666667	1.85232971004044	5.56912534922731e-32	6.67905203132831e-29	prp1	Bcprp6 [Botrytis cinerea B05.10]	Genetic Information Processing	Transcription	ko03040//Spliceosome	K12855	GO:0046540//U4/U6 x U5 tri-snRNP complex	GO:0005515//protein binding	GO:0000398//mRNA splicing, via spliceosome;GO:0006396//RNA processing;GO:0045292//mRNA cis splicing, via spliceosome
Bcin02g02490	1082	1428	1312	4702	5132	4637	24.31	27.52	29.82	79.26	78.13	82.90	27.2166666666667	80.0966666666667	1.55725181907211	9.46319081534631e-32	1.03174588589498e-28	--	Microtubule binding protein [Rutstroemia sp. NJR-2017a BVV2]	-	-	-	-	-	-	-
Bcin03g00550	89	119	144	694	781	671	1.37	1.57	2.24	8.02	8.15	8.22	1.72666666666667	8.13	2.23526575510963	1.85827884607129e-31	1.85719485007774e-28	--	pathway-specific nitrogen regulator protein [Rutstroemia sp. NJR-2017a BVV2]	-	-	-	-	-	-	-
Bcin14g01970	326	441	444	1675	1947	1721	9.13	10.60	12.58	35.20	36.96	38.36	10.77	36.84	1.77425481154713	5.40983551360658e-31	4.99078133189875e-28	--	related to USO1-intracellular protein transport protein [Rhynchosporium secalis]	-	-	-	-	-	-	-
Bcin12g03660	93	141	103	636	647	572	2.32	3.02	2.60	11.93	10.96	11.38	2.64666666666667	11.4233333333333	2.10973527937621	1.48221749385413e-30	1.26973102884233e-27	--	aldo keto reductase protein [Rutstroemia sp. NJR-2017a BVV2]	-	-	-	-	-	-	-
Bcin03g05700	695	897	846	3034	3347	2861	12.00	13.29	14.78	39.32	39.18	39.32	13.3566666666667	39.2733333333333	1.55599004323182	1.74146597721264e-30	1.39236009764741e-27	ain1	probable alpha-actinin, sarcomeric (f-actin cross linking protein) [Rhynchosporium secalis]	-	-	-	-	-	GO:0005509//calcium ion binding;GO:0005515//protein binding	-
Bcin16g01150	123	189	140	721	861	696	6.52	8.60	7.51	28.68	30.93	29.36	7.54333333333333	29.6566666666667	1.97508236779567	2.05681276888151e-30	1.54170972107475e-27	--	coiled-coil domain-containing protein 55 [Diplocarpon rosae]	-	-	-	-	-	-	-
Bcin01g11350	221	293	271	1106	1265	1007	9.08	10.33	11.27	34.12	35.24	32.94	10.2266666666667	34.1	1.73743575712975	1.53547099890598e-29	1.08322962881643e-26	rtf2	DUF602-domain-containing protein [Hyaloscypha variabilis F]	-	-	-	-	-	-	GO:1902979//mitotic DNA replication termination
Bcin11g02360	200	242	160	922	1155	869	10.50	10.90	8.50	36.34	41.11	36.32	9.96666666666667	37.9233333333333	1.92790279414462	3.05747027368025e-29	2.03712449956929e-26	dim-5	similar to gi|24987775|pdb|1ML9|A Chain A [Botrytis cinerea T4]	Metabolism;Metabolism	Global and overview maps;Amino acid metabolism	ko01100//Metabolic pathways;ko00310//Lysine degradation	K11419;K11419	GO:0005634//nucleus	GO:0005515//protein binding;GO:0008270//zinc ion binding;GO:0018024//histone-lysine N-methyltransferase activity	GO:0034968//histone lysine methylation
Bcin04g05030	107	197	185	981	945	1099	1.54	2.44	2.70	10.63	9.25	12.63	2.22666666666667	10.8366666666667	2.28296354821631	5.10016352878389e-29	3.21927690530028e-26	ro-3	Bcnip100 [Botrytis cinerea B05.10]	-	-	-	-	-	-	-
Bcin01g00510	209	324	320	1292	1468	1265	4.58	6.09	7.09	21.23	21.78	22.04	5.92	21.6833333333333	1.87291747525505	6.36689267315699e-29	3.81790719145859e-26	arp5	Bcarp5 [Botrytis cinerea B05.10]	-	-	-	-	-	-	-
Bcin08g00880	61	111	76	471	580	454	2.15	3.36	2.71	12.46	13.86	12.74	2.74	13.02	2.24848165020511	2.5097874151561e-28	1.43332764142701e-25	--	related to microfibril-associated protein [Rhynchosporium agropyri]	-	-	-	-	-	-	-
Bcin05g01870	439	518	508	2033	2003	2153	14.29	14.47	16.73	49.68	44.20	55.79	15.1633333333333	49.89	1.71816373543793	2.68755056632832e-28	1.46508154281707e-25	GCN5	histone acetyltransferase [Sclerotinia sclerotiorum 1980 UF-70]	-	-	-	-	-	GO:0004402//histone acetyltransferase activity;GO:0005515//protein binding;GO:0008080//N-acetyltransferase activity	-
Bcin07g06280	93	153	177	821	886	928	1.44	2.03	2.77	9.53	9.29	11.42	2.08	10.08	2.27684020535882	4.13951284730499e-28	2.15848598164038e-25	cut14	Bcsmc2 [Botrytis cinerea B05.10]	Cellular Processes	Cell growth and death	ko04111//Cell cycle - yeast	K06674	GO:0005694//chromosome	GO:0005515//protein binding;GO:0005524//ATP binding	GO:0051276//chromosome organization
Bcin06g05380	1066	1381	1308	4575	4740	4254	18.82	20.92	23.36	60.62	56.72	59.77	21.0333333333333	59.0366666666667	1.48893376164014	6.58784495990116e-28	3.29200102517061e-25	klp1	kinesin heavy chain [Sclerotinia sclerotiorum 1980 UF-70]	Cellular Processes	Transport and catabolism	ko04144//Endocytosis	K10396	-	GO:0003777//microtubule motor activity;GO:0005524//ATP binding;GO:0008017//microtubule binding	GO:0007018//microtubule-based movement
Bcin07g03920	145	138	164	718	813	737	4.98	4.06	5.66	18.39	18.83	20.06	4.9	19.0933333333333	1.96221533754053	1.11097318925519e-27	5.32956058349501e-25	CTHT_0021480	Bcrio1 [Botrytis cinerea B05.10]	Genetic Information Processing	Translation	ko03008//Ribosome biogenesis in eukaryotes	K07178	-	GO:0004674//protein serine/threonine kinase activity;GO:0005524//ATP binding	-
Bcin02g07380	184	229	206	817	1021	824	4.43	4.73	5.01	14.75	16.64	15.77	4.72333333333333	15.72	1.73472396006175	2.07777539501264e-27	9.58413858168717e-25	NCU09025	Bcpet112 [Botrytis cinerea B05.10]	Metabolism;Genetic Information Processing	Global and overview maps;Translation	ko01100//Metabolic pathways;ko00970//Aminoacyl-tRNA biosynthesis	K02434;K02434	-	GO:0003824//catalytic activity;GO:0016874//ligase activity;GO:0016884//carbon-nitrogen ligase activity, with glutamine as amido-N-donor	-
Bcin02g09180	289	419	450	1810	1827	1659	5.16	6.42	8.13	24.26	22.11	23.58	6.57	23.3166666666667	1.82739628100863	4.15377387905926e-27	1.84504481968732e-24	NOP9	Bcnop9 [Botrytis cinerea B05.10]	-	-	-	-	-	GO:0003723//RNA binding	-
Bcin07g00380	62	134	115	696	638	646	0.72	1.33	1.35	6.05	5.01	5.95	1.13333333333333	5.67	2.32277648952569	7.89827237670891e-27	3.38299930763821e-24	apsB	similar to microtubule associated protein [Botrytis cinerea T4]	-	-	-	-	GO:0005815//microtubule organizing center	-	-
Bcin01g07420	50	49	75	447	443	366	2.00	1.68	3.03	13.41	12.01	11.65	2.23666666666667	12.3566666666667	2.46586744361897	8.34175327769039e-27	3.4497464503221e-24	pxr1	Bcpxr1 [Botrytis cinerea B05.10]	-	-	-	-	-	GO:0003676//nucleic acid binding	-
Bcin02g02600	832	1151	1081	3543	4441	3423	37.33	44.30	49.07	119.28	135.03	122.21	43.5666666666667	125.506666666667	1.52646735891518	1.2696715760868e-26	5.07572373733633e-24	rpn-8	Bcrpn8 [Botrytis cinerea B05.10]	Genetic Information Processing	Folding, sorting and degradation	ko03050//Proteasome	K03038	GO:0005838//proteasome regulatory particle	GO:0005515//protein binding	-
Bcin04g01120	180	235	268	1111	1117	986	2.58	2.89	3.89	11.96	10.86	11.26	3.12	11.36	1.86434490064243	2.12770755785903e-26	8.23148281980753e-24	SPAC20G8.02	similar to DDHD domain-containing protein [Botrytis cinerea T4]	-	-	-	-	-	GO:0046872//metal ion binding	-
Bcin08g06660	344	606	534	2327	2493	1913	6.37	9.63	10.01	32.35	31.30	28.20	8.67	30.6166666666667	1.82021332205572	4.42196859615697e-26	1.65727091792846e-23	--	proteophosphoglycan ppg1 protein [Rutstroemia sp. NJR-2017a BVV2]	-	-	-	-	-	-	-
Bcin01g00330	483	635	675	2207	2703	2337	7.62	8.59	10.77	26.12	28.90	29.34	8.99333333333333	28.12	1.64466874684542	4.6184171891734e-26	1.67844476817444e-23	SPBC216.01c	Bcpsy2 [Botrytis cinerea B05.10]	-	-	-	-	-	-	-
Bcin01g00460	167	244	227	902	993	852	1.64	2.05	2.25	6.64	6.60	6.65	1.98	6.63	1.74350844003298	7.68348594221377e-26	2.71023667367558e-23	mug81	Bcslh1 [Botrytis cinerea B05.10]	-	-	-	-	GO:0010494//cytoplasmic stress granule	GO:0003676//nucleic acid binding;GO:0005524//ATP binding	GO:0002181//cytoplasmic translation;GO:0006417//regulation of translation
Bcin09g06640	128	186	130	695	745	606	3.34	4.17	3.44	13.63	13.19	12.60	3.65	13.14	1.84799690655495	1.16299660347193e-25	3.98509093298254e-23	--	transcriptional activator protein [Rutstroemia sp. NJR-2017a BBW]	-	-	-	-	-	-	-
Bcin08g06890	274	286	250	1034	1685	1164	7.64	6.84	7.05	21.63	31.84	25.83	7.17666666666667	26.4333333333333	1.8809725464241	1.37118155024756e-25	4.56793898114418e-23	yfjQ	similar to corA family metal ion transporter [Botrytis cinerea T4]	-	-	-	-	GO:0016020//membrane	GO:0046873//metal ion transmembrane transporter activity	GO:0030001//metal ion transport;GO:0055085//transmembrane transport
Bcin11g01940	62	99	79	399	521	413	1.21	1.66	1.57	5.86	6.92	6.44	1.48	6.40666666666667	2.11397675442364	3.01865147432555e-25	9.78451003556388e-23	--	signal peptide-containing protein [Rutstroemia sp. NJR-2017a BVV2]	-	-	-	-	-	-	-
Bcin13g00480	215	379	368	1543	1565	1560	2.31	3.50	4.00	12.45	11.40	13.35	3.27	12.4	1.92297757977616	3.20270523350943e-25	1.01079062803891e-22	pds5	Bcpds5 [Botrytis cinerea B05.10]	-	-	-	-	-	-	GO:0007064//mitotic sister chromatid cohesion
Bcin13g03490	283	398	367	1303	1430	1316	4.50	5.43	5.90	15.53	15.40	16.64	5.27666666666667	15.8566666666667	1.58739076982528	1.12215767074492e-24	3.45077870390868e-22	SPBC582.10c	snf2 family domain-containing protein [Rutstroemia sp. NJR-2017a BBW]	-	-	-	-	-	GO:0005524//ATP binding	-
Bcin10g00780	435	698	615	2149	2471	2237	3.83	5.28	5.48	14.21	14.76	15.69	4.86333333333333	14.8866666666667	1.61400336790459	2.28509001944842e-24	6.85127115081124e-22	mot1	probable MOT1-transcriptional accessory protein [Phialocephala subalpina]	-	-	-	-	-	GO:0005524//ATP binding	-
Bcin12g05540	41	40	55	288	356	299	0.63	0.53	0.85	3.31	3.69	3.64	0.67	3.54666666666667	2.40423074432226	3.79175496007357e-24	1.10913456673567e-21	rhp42	xeroderma pigmentosum group C-complementing protein [Rutstroemia sp. NJR-2017a BVV2]	Genetic Information Processing	Replication and repair	ko03420//Nucleotide excision repair	K10838	GO:0005634//nucleus	GO:0003677//DNA binding;GO:0003684//damaged DNA binding	GO:0006289//nucleotide-excision repair
Bcin02g05510	46	80	83	457	450	369	0.67	1.00	1.22	4.97	4.42	4.26	0.963333333333333	4.55	2.23975955330654	6.35761822783872e-24	1.81540274777309e-21	REB1	Myb transcription factor protein [Rutstroemia sp. NJR-2017a BVV2]	-	-	-	-	-	GO:0003677//DNA binding	-
Bcin12g02160	215	240	249	867	1059	948	6.02	5.77	7.06	18.22	20.10	21.13	6.28333333333333	19.8166666666667	1.65711228647699	7.00856398677489e-24	1.95473739286956e-21	nae1	Bcula1 [Botrytis cinerea B05.10]	-	-	-	-	-	GO:0008641//ubiquitin-like modifier activating enzyme activity;GO:0019781//NEDD8 activating enzyme activity	GO:0045116//protein neddylation
Bcin11g05920	24969	27279	22842	15803	17900	14300	1648.58	1545.27	1525.84	783.00	800.99	751.37	1573.23	778.453333333333	-1.01504714205172	8.54577269866165e-24	2.32930572670566e-21	RPL9A	60S ribosomal protein L9 [Sclerotinia sclerotiorum 1980 UF-70]	Genetic Information Processing	Translation	ko03010//Ribosome	K02940	GO:0005840//ribosome	GO:0003735//structural constituent of ribosome;GO:0019843//rRNA binding	GO:0006412//translation
Bcin10g05970	611	641	809	2988	2895	2798	10.96	9.82	14.52	39.74	34.97	39.21	11.7666666666667	37.9733333333333	1.69028096280785	9.5314984369019e-24	2.54025023897254e-21	ING2	FYVE zinc finger [Venustampulla echinocandica]	-	-	-	-	-	-	-
Bcin11g00560	518	667	666	2377	2289	2313	10.37	11.45	13.49	35.70	31.05	36.84	11.77	34.53	1.55273601381494	9.82846651690189e-24	2.56245215080879e-21	sgm1	Bcsgm1 [Botrytis cinerea B05.10]	-	-	-	-	-	-	-
Bcin08g06760	309	402	366	1375	1353	1410	2.89	3.23	3.47	9.66	8.59	10.51	3.19666666666667	9.58666666666667	1.58446095542117	1.8527279606647e-23	4.72760987920251e-21	MLP1	tpr mlp1 mlp2 protein [Rutstroemia sp. NJR-2017a WRK4]	Genetic Information Processing	Translation	ko03013//RNA transport	K09291	-	-	GO:0006606//protein import into nucleus
Bcin12g00820	161	224	216	876	865	781	2.95	3.52	4.01	12.05	10.75	11.40	3.49333333333333	11.4	1.70635760823581	2.11093837388133e-23	5.27426748290807e-21	cdc10	Bcswi6 [Botrytis cinerea B05.10]	Cellular Processes;Cellular Processes;Environmental Information Processing	Cell growth and death;Cell growth and death;Signal transduction	ko04111//Cell cycle - yeast;ko04113//Meiosis - yeast;ko04011//MAPK signaling pathway - yeast	K06648;K06648;K06648	-	GO:0003677//DNA binding;GO:0005515//protein binding	-
Bcin13g02690	578	686	603	1994	2348	2318	13.69	13.94	14.45	35.44	37.69	43.69	14.0266666666667	38.94	1.47308068014915	3.5692272450748e-23	8.73586578575145e-21	--	similar to snoRNA binding protein [Botrytis cinerea T4]	-	-	-	-	-	-	-
Bcin10g01410	316	464	462	1631	1989	1415	9.43	11.87	13.94	36.51	40.21	33.59	11.7466666666667	36.77	1.64627775300403	3.93289510878678e-23	9.43344220793597e-21	ctc-1	Bcpob3 [Botrytis cinerea B05.10]	-	-	-	-	GO:0000790//nuclear chromatin;GO:0005634//nucleus;GO:0031298//replication fork protection complex;GO:0035101//FACT complex	GO:0003677//DNA binding;GO:0003682//chromatin binding;GO:0031491//nucleosome binding;GO:0042393//histone binding	GO:0006261//DNA-dependent DNA replication;GO:0034724//DNA replication-independent nucleosome organization;GO:0045899//positive regulation of RNA polymerase II transcriptional preinitiation complex assembly
Bcin09g02370	665	664	640	2185	2545	2318	18.32	15.69	17.84	45.16	47.51	50.81	17.2833333333333	47.8266666666667	1.46843375625694	4.26537933564952e-23	1.00303322298911e-20	WRS1	Bcwrs1 [Botrytis cinerea B05.10]	Genetic Information Processing	Translation	ko00970//Aminoacyl-tRNA biosynthesis	K01867	-	GO:0000166//nucleotide binding;GO:0004812//aminoacyl-tRNA ligase activity;GO:0004830//tryptophan-tRNA ligase activity;GO:0005524//ATP binding	GO:0006418//tRNA aminoacylation for protein translation;GO:0006436//tryptophanyl-tRNA aminoacylation
Bcin02g08000	586	941	824	2839	3219	2607	19.03	26.22	27.07	69.19	70.85	67.38	24.1066666666667	69.14	1.52008842656837	1.02500867605079e-22	2.36402481766868e-20	vps74	Bcvps74 [Botrytis cinerea B05.10]	-	-	-	-	-	GO:0070273//phosphatidylinositol-4-phosphate binding	-
Bcin13g00690	1621	1762	1376	898	1000	867	61.07	56.96	52.45	25.39	25.54	26.00	56.8266666666667	25.6433333333333	-1.14798428477587	1.37423541988122e-22	3.10966139445952e-20	alg-8	glycosyltransferase family 57 protein [Botrytis cinerea T4]	Metabolism;Metabolism	Global and overview maps;Glycan biosynthesis and metabolism	ko01100//Metabolic pathways;ko00510//N-Glycan biosynthesis	K03849;K03849	GO:0005783//endoplasmic reticulum;GO:0005789//endoplasmic reticulum membrane	GO:0016758//transferase activity, transferring hexosyl groups;GO:0042283//dolichyl pyrophosphate Glc1Man9GlcNAc2 alpha-1,3-glucosyltransferase activity	GO:0006487//protein N-linked glycosylation;GO:0006490//oligosaccharide-lipid intermediate biosynthetic process
Bcin13g00490	252	362	302	1030	1293	1127	5.85	7.21	7.10	17.95	20.35	20.83	6.72	19.71	1.55239463826473	1.47386588858897e-22	3.27334696330509e-20	--	CAF1 family ribonuclease protein [Rutstroemia sp. NJR-2017a BVV2]	Genetic Information Processing	Folding, sorting and degradation	ko03018//RNA degradation	K01148	-	GO:0003676//nucleic acid binding	-
Bcin11g03290	594	743	861	3053	2896	3064	11.48	12.32	16.83	44.27	37.92	47.11	13.5433333333333	43.1	1.67010500546653	1.59358394272042e-22	3.47488222273564e-20	--	zinc-responsiveness transcriptional activator protein [Rutstroemia sp. NJR-2017a BVV2]	-	-	-	-	-	GO:0003676//nucleic acid binding	-
Bcin08g06410	8194	8692	7316	4879	5798	4761	284.47	258.90	256.97	127.11	136.42	131.54	266.78	131.69	-1.01850471702195	2.35032935997244e-22	5.03348214538383e-20	ARB_03399	Bcgpi12 [Botrytis cinerea B05.10]	Metabolism;Metabolism	Global and overview maps;Glycan biosynthesis and metabolism	ko01100//Metabolic pathways;ko00563//Glycosylphosphatidylinositol(GPI)-anchor biosynthesis	K03434;K03434	-	GO:0000225//N-acetylglucosaminylphosphatidylinositol deacetylase activity	GO:0006506//GPI anchor biosynthetic process
Bcin08g06700	1301	1594	1413	4268	5028	4857	52.85	55.55	58.07	130.10	138.42	157.01	55.49	141.843333333333	1.35399863713195	2.42696448181852e-22	5.10641842639464e-20	SPBC1711.08	Bchch1 [Botrytis cinerea B05.10]	-	-	-	-	-	GO:0001671//ATPase activator activity;GO:0051087//chaperone binding;GO:0051879//Hsp90 protein binding	-
Bcin01g00830	854	1182	1181	3940	4541	3271	15.77	18.72	22.06	54.59	56.82	48.06	18.85	53.1566666666667	1.49568611584087	2.51627513743002e-22	5.20304960744797e-20	GDT1	Bcgdt1 [Botrytis cinerea B05.10]	-	-	-	-	-	-	-
Bcin10g04120	319	420	373	1224	1450	1212	5.50	6.22	6.51	15.85	16.95	16.64	6.07666666666667	16.48	1.43936418186524	2.59221589941064e-22	5.2692280138359e-20	APP1	Bcapp1 [Botrytis cinerea B05.10]	-	-	-	-	-	-	-
Bcin08g03030	114	241	282	1339	1257	1318	1.68	3.05	4.20	14.80	12.55	15.45	2.97666666666667	14.2666666666667	2.26087871616729	2.88951555672183e-22	5.77566001196082e-20	ATG23	Bcimh1 [Botrytis cinerea B05.10]	-	-	-	-	-	-	-
Bcin09g01260	251	430	379	1418	1505	1376	5.72	8.40	8.73	24.23	23.23	24.93	7.61666666666667	24.13	1.66359625099147	3.12315327077411e-22	6.14032412727769e-20	RTF1	Bcrtf1 [Botrytis cinerea B05.10]	-	-	-	-	-	GO:0003677//DNA binding	-
Bcin08g06430	160	243	269	1026	1162	864	3.82	4.98	6.50	18.40	18.82	16.43	5.1	17.8833333333333	1.81004651806387	4.39940910312892e-22	8.51001828610083e-20	--	ATPase expression 2 mitochondrial protein [Rutstroemia sp. NJR-2017a BVV2]	-	-	-	-	-	-	-
Bcin09g00260	214	389	367	1453	1511	1318	3.73	5.82	6.48	19.02	17.87	18.30	5.34333333333333	18.3966666666667	1.78363246003715	4.56757611729928e-22	8.69506990075719e-20	ctc-2	Bcspt16 [Botrytis cinerea B05.10]	-	-	-	-	GO:0000790//nuclear chromatin;GO:0005634//nucleus;GO:0031298//replication fork protection complex;GO:0035101//FACT complex	GO:0003682//chromatin binding;GO:0031491//nucleosome binding;GO:0042393//histone binding	GO:0006261//DNA-dependent DNA replication;GO:0006334//nucleosome assembly;GO:0006338//chromatin remodeling;GO:0007063//regulation of sister chromatid cohesion;GO:0034724//DNA replication-independent nucleosome organization;GO:0045899//positive regulation of RNA polymerase II transcriptional preinitiation complex assembly;GO:0060261//positive regulation of transcription initiation from RNA polymer…
Bcin04g06930	1718	2667	1956	1066	1432	995	119.15	158.70	137.25	55.48	67.31	54.92	138.366666666667	59.2366666666667	-1.22393406574382	4.68310820718522e-22	8.77570573887068e-20	SPCC4B3.06c	Bclot6 [Botrytis cinerea B05.10]	-	-	-	-	-	GO:0016491//oxidoreductase activity	-
Bcin07g00480	24	57	63	428	364	313	0.61	1.24	1.61	8.11	6.23	6.29	1.15333333333333	6.87666666666667	2.57589987824977	4.86086805130292e-22	8.96867546758091e-20	--	wound-responsive ked protein [Rutstroemia sp. NJR-2017a BBW]	-	-	-	-	-	-	-
Bcin15g05340	183	337	284	1171	1238	1032	4.15	6.56	6.52	19.94	19.04	18.64	5.74333333333333	19.2066666666667	1.74164695893493	6.08729680497408e-22	1.10613561487961e-19	mad1	Bcmad1 [Botrytis cinerea B05.10]	Cellular Processes;Cellular Processes	Cell growth and death;Cell growth and death	ko04111//Cell cycle - yeast;ko04113//Meiosis - yeast	K06679;K06679	-	-	GO:0007094//mitotic spindle assembly checkpoint
Bcin07g03840	112	190	185	701	802	725	1.21	1.76	2.02	5.67	5.86	6.22	1.66333333333333	5.91666666666667	1.83070730394215	6.24830064700363e-22	1.11844581581365e-19	--	het-s domain-containing protein [Rutstroemia sp. NJR-2017a BBW]	-	-	-	-	-	GO:0004672//protein kinase activity;GO:0005524//ATP binding	GO:0006468//protein phosphorylation
Bcin02g06170	225	293	305	1057	1104	1090	2.94	3.29	4.04	10.38	9.79	11.35	3.42333333333333	10.5066666666667	1.61783135313819	6.46294518104315e-22	1.13985443465074e-19	cut3	Bcsmc4 [Botrytis cinerea B05.10]	Cellular Processes	Cell growth and death	ko04111//Cell cycle - yeast	K06675	GO:0005694//chromosome	GO:0005515//protein binding;GO:0005524//ATP binding	GO:0051276//chromosome organization
Bcin08g06320	241	298	339	1065	1483	1110	6.88	7.30	9.79	22.82	28.69	25.22	7.99	25.5766666666667	1.67856084591353	9.95950885316883e-22	1.73107811124716e-19	--	transcriptional regulator atrx protein [Rutstroemia sp. NJR-2017a BBW]	-	-	-	-	-	GO:0003677//DNA binding;GO:0008270//zinc ion binding	-
Bcin08g02540	55	74	78	332	435	346	1.03	1.19	1.48	4.68	5.54	5.17	1.23333333333333	5.13	2.0563960558119	1.13108489142781e-21	1.93787158612768e-19	LIG4	Bcdnl4 [Botrytis cinerea B05.10]	Genetic Information Processing	Replication and repair	ko03450//Non-homologous end-joining	K10777	-	GO:0003677//DNA binding;GO:0003910//DNA ligase (ATP) activity;GO:0005524//ATP binding	GO:0006281//DNA repair;GO:0006310//DNA recombination;GO:0051103//DNA ligation involved in DNA repair;GO:0071897//DNA biosynthetic process
Bcin12g05740	428	582	552	1715	1962	1693	4.51	5.27	5.89	13.57	14.02	14.21	5.22333333333333	13.9333333333333	1.41549776249566	1.20384391166507e-21	2.03347887783088e-19	sec72	Bcsec7 [Botrytis cinerea B05.10]	Cellular Processes	Transport and catabolism	ko04144//Endocytosis	K18442	-	GO:0005086//ARF guanyl-nucleotide exchange factor activity	GO:0032012//regulation of ARF protein signal transduction
Bcin03g08260	1396	1891	1867	5484	6241	5348	29.84	34.68	40.38	87.97	90.42	90.98	34.9666666666667	89.79	1.36057450747578	1.40956712595726e-21	2.34790813077852e-19	SPBC3D6.13c	disulfide isomerase protein [Rutstroemia sp. NJR-2017a WRK4]	Genetic Information Processing	Folding, sorting and degradation	ko04141//Protein processing in endoplasmic reticulum	K13996	-	-	GO:0045454//cell redox homeostasis
Bcin11g01760	135	162	187	647	783	655	3.72	3.83	5.22	13.39	14.63	14.37	4.25666666666667	14.13	1.73096544135237	1.61096786540697e-21	2.6466215903871e-19	CLF1	Bcclf1 [Botrytis cinerea B05.10]	Genetic Information Processing	Transcription	ko03040//Spliceosome	K12869	GO:0000785//chromatin;GO:0000974//Prp19 complex;GO:0071004//U2-type prespliceosome;GO:0071006//U2-type catalytic step 1 spliceosome;GO:0071007//U2-type catalytic step 2 spliceosome;GO:0071008//U2-type post-mRNA release spliceosomal complex	GO:0003682//chromatin binding;GO:0003688//DNA replication origin binding;GO:0005515//protein binding	GO:0000354//cis assembly of pre-catalytic spliceosome;GO:0006270//DNA replication initiation;GO:0006396//RNA processing
Bcin02g01850	508	626	676	2061	2417	1950	9.26	9.79	12.47	28.19	29.86	28.29	10.5066666666667	28.78	1.45376155800507	1.77264921264367e-21	2.87288946043724e-19	SPCC1450.12	similar to PX domain-containing protein [Botrytis cinerea T4]	-	-	-	-	-	GO:0035091//phosphatidylinositol binding	-
Bcin10g05140	49	78	63	343	346	342	0.57	0.79	0.75	3.01	2.74	3.19	0.703333333333333	2.98	2.08303183247613	2.29347569981938e-21	3.66742054239118e-19	swi5	Swi5-domain-containing protein [Pezoloma ericae]	-	-	-	-	-	GO:0003677//DNA binding	-
Bcin03g07900	348	468	408	1303	1522	1328	7.21	8.31	8.55	20.25	21.36	21.88	8.02333333333333	21.1633333333333	1.39929323611163	3.12071543945104e-21	4.92457108754425e-19	exo70	Bcexo70 [Botrytis cinerea B05.10]	-	-	-	-	GO:0000145//exocyst	-	GO:0006887//exocytosis
Bcin15g04990	309	436	400	1288	1479	1260	6.73	8.15	8.82	21.06	21.84	21.85	7.9	21.5833333333333	1.44999313367565	3.19435428716593e-21	4.97531051506247e-19	ADA2	Bcada2 [Botrytis cinerea B05.10]	-	-	-	-	GO:0000124//SAGA complex;GO:0005671//Ada2/Gcn5/Ada3 transcription activator complex;GO:0046695//SLIK (SAGA-like) complex	GO:0001786//phosphatidylserine binding;GO:0003677//DNA binding;GO:0003682//chromatin binding;GO:0003713//transcription coactivator activity;GO:0004402//histone acetyltransferase activity;GO:0005515//protein binding;GO:0008270//zinc ion binding	GO:0000183//chromatin silencing at rDNA;GO:0006325//chromatin organization;GO:0006348//chromatin silencing at telomere;GO:0006357//regulation of transcription by RNA polymerase II;GO:0035065//regulation of histone acetylation;GO:0035066//positive regulation of histone acetylation;GO:1990414//replication-born double-strand break repair via sister chromatid exchange
Bcin16g00720	81	105	111	454	490	434	1.69	1.88	2.35	7.13	6.95	7.23	1.97333333333333	7.10333333333333	1.84786151215376	3.91084323045442e-21	6.01317216190255e-19	YRB30	Bcyrb30 [Botrytis cinerea B05.10]	-	-	-	-	-	-	-
Bcin10g00340	1175	1736	1663	5154	5855	4712	21.17	26.83	30.31	69.68	71.49	67.56	26.1033333333333	69.5766666666667	1.41436951558109	4.25086153231595e-21	6.45323827304622e-19	ssh4	Bcear1 [Botrytis cinerea B05.10]	-	-	-	-	-	GO:0005515//protein binding	-
Bcin16g03710	3967	4259	3369	2449	2615	2010	299.49	275.59	257.76	137.96	133.16	120.59	277.613333333333	130.57	-1.08825340123229	6.25861412150184e-21	9.38244489489645e-19	RPB9	Bcrpb9 [Botrytis cinerea B05.10]	Genetic Information Processing	Transcription	ko03020//RNA polymerase	K03017	GO:0005665//RNA polymerase II, core complex	GO:0003676//nucleic acid binding;GO:0003899//DNA-directed 5'-3' RNA polymerase activity;GO:0003968//RNA-directed 5'-3' RNA polymerase activity;GO:0008270//zinc ion binding	GO:0001193//maintenance of transcriptional fidelity during DNA-templated transcription elongation from RNA polymerase II promoter;GO:0006283//transcription-coupled nucleotide-excision repair;GO:0006351//transcription, DNA-templated;GO:0006366//transcription by RNA polymerase II;GO:0006367//transcription initiation from RNA polymerase II promoter;GO:0006379//mRNA cleavage
Bcin03g03730	532	626	673	2110	2256	1912	4.20	4.24	5.37	12.49	12.06	12.01	4.60333333333333	12.1866666666667	1.40455275080002	1.21951099085176e-20	1.80562905102286e-18	myo2	myosin type II heavy chain [Sclerotinia borealis F-4128]	-	-	-	-	GO:0016459//myosin complex	GO:0003774//motor activity;GO:0005515//protein binding;GO:0005524//ATP binding;GO:0051015//actin filament binding	-
Bcin12g05630	85	133	113	512	530	435	2.36	3.17	3.18	10.68	9.99	9.63	2.90333333333333	10.1	1.79857316976145	1.42992193594016e-20	2.09134802167443e-18	--	Zinc finger RING FYVE PHD-type protein [Rutstroemia sp. NJR-2017a BBW]	-	-	-	-	-	-	-
Bcin09g06820	270	429	383	1273	1455	1255	8.86	12.07	12.71	31.34	32.35	32.76	11.2133333333333	32.15	1.51960353268133	1.76162982784265e-20	2.54544897895384e-18	UBX3	similar to UBX domain containing protein [Botrytis cinerea T4]	-	-	-	-	-	GO:0005515//protein binding	-
Bcin11g02630	43555	49709	35774	24904	31508	22837	2167.79	2122.65	1801.41	930.16	1062.83	904.54	2030.61666666667	965.843333333333	-1.0720568202303	1.82362389031213e-20	2.60365729958493e-18	aneA	PhyH-domain-containing protein [Aspergillus neoniger CBS 115656]	-	-	-	-	-	-	-
Bcin13g02410	97	159	199	765	876	680	2.75	3.87	5.71	16.27	16.83	15.34	4.11	16.1466666666667	1.97402606529149	2.55444244362429e-20	3.60416802663366e-18	uba2	Bcuba2 [Botrytis cinerea B05.10]	Genetic Information Processing	Folding, sorting and degradation	ko04120//Ubiquitin mediated proteolysis	K10685	GO:0005634//nucleus;GO:0031510//SUMO activating enzyme complex	GO:0008641//ubiquitin-like modifier activating enzyme activity;GO:0019948//SUMO activating enzyme activity	GO:0016925//protein sumoylation
Bcin12g05780	581	764	804	2430	2631	2356	20.46	23.08	28.64	64.21	62.79	66.02	24.06	64.34	1.41907929347666	3.19405507345331e-20	4.45422122045647e-18	SEC14	phosphatidylinositol transporter protein [Rutstroemia sp. NJR-2017a WRK4]	-	-	-	-	-	-	-
Bcin02g01160	86	125	169	746	925	525	1.62	2.02	3.22	10.56	11.82	7.88	2.28666666666667	10.0866666666667	2.14113150604393	4.41468346941837e-20	6.08566653433729e-18	rlf2	Bcrlf2 [Botrytis cinerea B05.10]	-	-	-	-	-	-	-
Bcin01g01520	9559	9141	7700	4832	6279	4603	452.12	370.94	368.47	171.51	201.28	173.26	397.176666666667	182.016666666667	-1.1257103106073	4.81162430121384e-20	6.55747843687019e-18	ERV14	cornichon [Phialocephala scopiformis]	-	-	-	-	-	-	GO:0016192//vesicle-mediated transport
Bcin11g06260	542	703	777	2340	2552	2351	12.88	14.33	18.68	41.72	41.09	44.45	15.2966666666667	42.42	1.47152731483944	5.15261410376287e-20	6.9432922411717e-18	iml2	similar to outer membrane protein iml2 [Botrytis cinerea T4]	-	-	-	-	-	-	-
Bcin08g06750	363	443	441	1394	1497	1293	14.08	14.74	17.31	40.58	39.35	39.91	15.3766666666667	39.9466666666667	1.37733233139309	5.82120119858548e-20	7.75707399718175e-18	tfa2	Bctfa2 [Botrytis cinerea B05.10]	Genetic Information Processing	Transcription	ko03022//Basal transcription factors	K03137	GO:0005673//transcription factor TFIIE complex	-	GO:0006367//transcription initiation from RNA polymerase II promoter
Bcin08g06930	164	195	227	792	822	745	2.27	2.32	3.18	8.23	7.71	8.21	2.59	8.05	1.63603668531543	6.38927070982815e-20	8.42049710142517e-18	ucp12	similar to ATP-dependent RNA helicase A [Botrytis cinerea T4]	-	-	-	-	-	GO:0003676//nucleic acid binding;GO:0004386//helicase activity;GO:0005515//protein binding;GO:0005524//ATP binding	-
Bcin16g03480	123	206	253	909	1029	903	3.32	4.77	6.92	18.43	18.84	19.41	5.00333333333333	18.8933333333333	1.91691578129733	7.75560694487749e-20	1.01101080532517e-17	PUS1	Bcpus1 [Botrytis cinerea B05.10]	-	-	-	-	-	GO:0003723//RNA binding;GO:0009982//pseudouridine synthase activity	GO:0001522//pseudouridine synthesis;GO:0009451//RNA modification;GO:0031119//tRNA pseudouridine synthesis
Bcin04g04180	193	277	254	868	953	808	5.59	6.88	7.44	18.87	18.71	18.62	6.63666666666667	18.7333333333333	1.49707690938778	1.14838336723735e-19	1.48092061540619e-17	Sart1	similar to DNA binding protein SART-1 [Botrytis cinerea T4]	Genetic Information Processing	Transcription	ko03040//Spliceosome	K11984	-	-	GO:0000398//mRNA splicing, via spliceosome
Bcin12g05800	226	263	235	806	1032	765	5.58	5.57	5.87	14.94	17.28	15.04	5.67333333333333	15.7533333333333	1.47338859228788	1.36496753132856e-19	1.74149527693867e-17	--	receptor-activated Ca2+-permeable cation channel [Sclerotinia borealis F-4128]	-	-	-	-	-	-	-
Bcin16g00750	364	526	474	1505	1637	1426	5.91	7.32	7.78	18.33	18.01	18.42	7.00333333333333	18.2533333333333	1.38204628458485	1.48950882999815e-19	1.8803873050703e-17	PAN2	Bcpan2 [Botrytis cinerea B05.10]	Genetic Information Processing	Folding, sorting and degradation	ko03018//RNA degradation	K12571	GO:0031251//PAN complex	GO:0003676//nucleic acid binding;GO:0004535//poly(A)-specific ribonuclease activity;GO:0005515//protein binding	GO:0000289//nuclear-transcribed mRNA poly(A) tail shortening;GO:0006397//mRNA processing
Bcin13g05530	14283	15764	12110	8377	10764	7602	557.49	527.90	478.22	245.37	284.75	236.13	521.203333333333	255.416666666667	-1.0289936425469	1.59117466231001e-19	1.98780809636291e-17	arp-3	Bcarp3 [Botrytis cinerea B05.10]	Cellular Processes	Transport and catabolism	ko04138//Autophagy - yeast	K18584	-	-	-
Bcin03g07930	184	244	233	776	911	720	5.15	5.86	6.60	16.30	17.28	16.04	5.87	16.54	1.49452682606122	1.8492228381023e-19	2.28636386570731e-17	sla1	Bclhp1 [Botrytis cinerea B05.10]	-	-	-	-	GO:0005634//nucleus;GO:1990904//ribonucleoprotein complex	GO:0003676//nucleic acid binding;GO:0003723//RNA binding	GO:0006396//RNA processing
Bcin15g04360	382	552	584	1761	2176	1677	6.98	8.69	10.80	24.27	26.96	24.40	8.82333333333333	25.21	1.5146004240843	1.94765500710701e-19	2.38349250002392e-17	--	MFS transporter protein [Rutstroemia sp. NJR-2017a WRK4]	-	-	-	-	-	-	-
Bcin01g00850	43	57	79	374	465	276	1.32	1.51	2.46	8.64	9.70	6.76	1.76333333333333	8.36666666666667	2.24634773672411	1.98290128813112e-19	2.40211466147036e-17	--	related to TSM1-component of TFIID complex [Rhynchosporium agropyri]	-	-	-	-	-	-	-
Bcin03g08660	229	240	261	855	956	884	3.96	3.58	4.59	11.08	11.25	12.20	4.04333333333333	11.51	1.50927078373288	2.18889353588516e-19	2.62514001758708e-17	Cul3	Cullin family protein [Rutstroemia sp. NJR-2017a WRK4]	Genetic Information Processing	Folding, sorting and degradation	ko04120//Ubiquitin mediated proteolysis	K03869	-	GO:0031625//ubiquitin protein ligase binding	GO:0006511//ubiquitin-dependent protein catabolic process
Bcin08g06740	72	138	130	566	538	558	2.16	3.55	3.95	12.74	10.94	13.32	3.22	12.3333333333333	1.9374301765679	2.45054747961319e-19	2.90984316069316e-17	CYP8	similar to peptidyl-prolyl cis-trans isomerase-like 2 [Botrytis cinerea T4]	Genetic Information Processing	Folding, sorting and degradation	ko04120//Ubiquitin mediated proteolysis	K10598	-	GO:0003755//peptidyl-prolyl cis-trans isomerase activity;GO:0004842//ubiquitin-protein transferase activity	GO:0000413//protein peptidyl-prolyl isomerization;GO:0006457//protein folding;GO:0016567//protein ubiquitination
Bcin07g00530	754	1315	1087	4060	3786	4316	5.66	8.48	8.26	22.89	19.28	25.80	7.46666666666667	22.6566666666667	1.60139939053183	2.4962989955673e-19	2.93510920135673e-17	--	chromosome segregation atpase protein [Rutstroemia sp. NJR-2017a BBW]	-	-	-	-	-	-	-
Bcin02g06540	251	429	391	1398	1450	1248	3.24	4.75	5.10	13.53	12.68	12.81	4.36333333333333	13.0066666666667	1.57574868066379	2.58274512431511e-19	3.0072681821273e-17	pcp1	similar to microtubule associated protein [Botrytis cinerea T4]	-	-	-	-	GO:0005815//microtubule organizing center	-	-
Bcin05g00780	117	171	193	666	757	627	2.11	2.65	3.53	9.03	9.27	9.01	2.76333333333333	9.10333333333333	1.71998530726954	3.21105523237139e-19	3.70290244248366e-17	--	c-14 sterol reductase protein [Rutstroemia sp. NJR-2017a WRK4]	-	-	-	-	-	-	-
Bcin12g05560	151	183	227	876	1388	683	7.57	7.87	11.51	32.96	47.16	27.25	8.98333333333333	35.79	1.99423377149767	3.8980346916207e-19	4.45229810062924e-17	--	Syntaxin ufe1 [Lachnellula cervina]	Cellular Processes;Genetic Information Processing	Transport and catabolism;Folding, sorting and degradation	ko04145//Phagosome;ko04130//SNARE interactions in vesicular transport	K08492;K08492	-	-	-
Bcin11g03360	275	364	347	1108	1171	1082	5.67	6.43	7.23	17.13	16.35	17.74	6.44333333333333	17.0733333333333	1.40586561538623	5.30219708235208e-19	5.99898581213665e-17	--	mucin protein [Rutstroemia sp. NJR-2017a WRK4]	-	-	-	-	-	-	-
Bcin12g04510	439	723	708	2378	2368	2395	4.46	6.30	7.27	18.12	16.29	19.35	6.01	17.92	1.57613374134642	6.14714185614116e-19	6.88996937202813e-17	AHK5	hsp90 protein [Rutstroemia sp. NJR-2017a BVV2]	-	-	-	-	-	GO:0000155//phosphorelay sensor kinase activity;GO:0016772//transferase activity, transferring phosphorus-containing groups	GO:0000160//phosphorelay signal transduction system;GO:0007165//signal transduction;GO:0016310//phosphorylation
Bcin05g07350	69	104	113	465	438	473	1.35	1.74	2.23	6.81	5.79	7.34	1.77333333333333	6.64666666666667	1.90616725889701	1.03456292472508e-18	1.14884381076184e-16	IQM5	IQ calmodulin-binding motif protein [Rutstroemia sp. NJR-2017a BBW]	-	-	-	-	-	GO:0005515//protein binding	-
Bcin12g03250	180	264	233	774	874	780	3.88	4.88	5.08	12.49	12.76	13.38	4.61333333333333	12.8766666666667	1.48087773459521	1.10196155892682e-18	1.21246100699168e-16	--	holo-acyl-carrier-protein synthase, partial [Metarhizium brunneum ARSEF 3297]	Metabolism	Metabolism of cofactors and vitamins	ko00770//Pantothenate and CoA biosynthesis	K00997	-	GO:0000287//magnesium ion binding;GO:0008897//holo-[acyl-carrier-protein] synthase activity	-
Bcin07g02410	228	336	282	902	1077	968	3.66	4.63	4.58	10.86	11.71	12.36	4.29	11.6433333333333	1.44045458917416	1.16085897652738e-18	1.26565288231754e-16	nimT	Bcmih1 [Botrytis cinerea B05.10]	Cellular Processes;Environmental Information Processing	Cell growth and death;Signal transduction	ko04111//Cell cycle - yeast;ko04011//MAPK signaling pathway - yeast	K02555;K02555	-	GO:0004725//protein tyrosine phosphatase activity	GO:0006470//protein dephosphorylation;GO:1902751//positive regulation of cell cycle G2/M phase transition
Bcin01g09810	493	719	750	2168	2515	2246	6.63	8.29	10.20	21.87	22.91	24.03	8.37333333333333	22.9366666666667	1.45378177950656	1.45954215050913e-18	1.57696297396901e-16	SPAC6F6.13c	similar to DUF726 domain-containing protein [Botrytis cinerea T4]	-	-	-	-	-	-	-
Bcin13g02530	1479	1710	1470	988	1193	812	148.30	147.10	149.12	74.34	81.07	64.79	148.173333333333	73.4	-1.01343386185514	1.53235843179723e-18	1.64085488147716e-16	ELC1	Bcelc1 [Botrytis cinerea B05.10]	Genetic Information Processing	Folding, sorting and degradation	ko04120//Ubiquitin mediated proteolysis	K03872	-	-	GO:0006511//ubiquitin-dependent protein catabolic process
Bcin08g02760	6358	6997	5860	4397	5086	4069	262.40	247.76	244.69	136.18	142.26	133.64	251.616666666667	137.36	-0.873265542633291	2.06440842001296e-18	2.17369218732939e-16	TMBIM4	Bcbxi1 [Botrytis cinerea B05.10]	-	-	-	-	-	-	-
Bcin06g03150	4920	4831	4022	2709	3422	2465	370.74	312.33	306.63	153.19	174.76	147.82	329.9	158.59	-1.05672697410717	2.06621286880305e-18	2.17369218732939e-16	YPR170W-B	Pyridoxamine phosphate oxidase family protein [Rutstroemia sp. NJR-2017a WRK4]	-	-	-	-	-	GO:0004521//endoribonuclease activity	GO:0090305//nucleic acid phosphodiester bond hydrolysis
Bcin12g06470	141	226	225	744	833	788	2.18	3.00	3.52	8.63	8.72	9.69	2.9	9.01333333333333	1.63600784554609	2.33647434838947e-18	2.43663798784651e-16	--	Tuberous sclerosis 1 protein [Rutstroemia sp. NJR-2017a WRK4]	-	-	-	-	-	-	-
Bcin15g00490	260	346	351	1066	1176	1185	4.62	5.27	6.31	14.20	14.15	16.75	5.4	15.0333333333333	1.47713362037075	2.76582361260258e-18	2.85952780913299e-16	fcp1	Bcfcp1 [Botrytis cinerea B05.10]	-	-	-	-	GO:0005634//nucleus	GO:0004721//phosphoprotein phosphatase activity;GO:0008420//RNA polymerase II CTD heptapeptide repeat phosphatase activity	GO:0070940//dephosphorylation of RNA polymerase II C-terminal domain
Bcin11g00130	205	261	331	1246	1116	996	3.93	4.29	6.41	17.90	14.48	15.18	4.87666666666667	15.8533333333333	1.70081894560716	3.08676231798831e-18	3.16406328885759e-16	NOC1	Bcmak21 [Botrytis cinerea B05.10]	-	-	-	-	-	-	GO:0042254//ribosome biogenesis
Bcin10g02630	762	810	867	2623	2686	2513	17.47	15.93	20.11	45.12	41.73	45.84	17.8366666666667	44.23	1.31017921401844	3.17112127138977e-18	3.22298791591335e-16	upl-1	Bcbre1 [Botrytis cinerea B05.10]	-	-	-	-	-	GO:0004842//ubiquitin-protein transferase activity	GO:0010390//histone monoubiquitination
Bcin05g06410	654	1181	1242	4449	4171	4382	12.29	19.04	23.61	62.74	53.12	65.53	18.3133333333333	60.4633333333333	1.72316610699891	3.20641740647857e-18	3.23147596268046e-16	--	Bcmsb1 [Botrytis cinerea B05.10]	-	-	-	-	-	-	-
Bcin08g05890	105	169	174	702	685	545	4.19	5.79	7.03	21.04	18.54	17.32	5.67	18.9666666666667	1.74204551153056	3.87969481655565e-18	3.877431661246e-16	EBP2	Bcebp2 [Botrytis cinerea B05.10]	-	-	-	-	-	-	-
Bcin04g00070	325	466	367	1235	1524	1093	19.46	23.94	22.24	55.50	61.86	52.09	21.88	56.4833333333333	1.36821249285764	4.00404507566933e-18	3.96863740433903e-16	MRPL24	Bcmrpl24 [Botrytis cinerea B05.10]	Genetic Information Processing	Translation	ko03010//Ribosome	K02902	GO:0005840//ribosome	GO:0003735//structural constituent of ribosome	GO:0006412//translation
Bcin12g01480	485	575	620	1830	1930	1732	10.95	11.13	14.16	31.00	29.52	31.11	12.08	30.5433333333333	1.33823706395661	4.6388286376478e-18	4.56012064355001e-16	sec1	Bcsec1 [Botrytis cinerea B05.10]	-	-	-	-	-	-	GO:0006904//vesicle docking involved in exocytosis;GO:0016192//vesicle-mediated transport
Bcin10g00130	464	586	632	1892	2337	1616	11.51	12.48	15.87	35.23	39.31	31.91	13.2866666666667	35.4833333333333	1.41716233450059	5.70588851169665e-18	5.5634732455917e-16	--	Wd tetratricopeptide repeat domain-containing protein [Rutstroemia sp. NJR-2017a BVV2]	-	-	-	-	-	GO:0005515//protein binding	-
Bcin02g09240	2148	2652	1640	1257	1301	869	159.34	168.78	123.08	69.97	65.41	51.30	150.4	62.2266666666667	-1.27319969532201	5.91356058373238e-18	5.71946226457278e-16	--	hypothetical protein BCIN_02g09240 [Botrytis cinerea B05.10]	-	-	-	-	-	-	-
Bcin03g08780	16008	15646	13923	9756	11440	9558	500.93	420.06	440.80	229.10	242.62	238.02	453.93	236.58	-0.940141722119637	6.27870555642461e-18	6.02404125905603e-16	--	similar to transcription factor Zn, C2H2 [Botrytis cinerea T4]	-	-	-	-	-	GO:0003676//nucleic acid binding	-
Bcin11g04740	161	196	196	663	692	688	3.31	3.45	4.07	10.22	9.63	11.25	3.61	10.3666666666667	1.52188133740964	6.41976075739143e-18	6.11049133042821e-16	trl1	Bctrl1 [Botrytis cinerea B05.10]	-	-	-	-	-	GO:0003972//RNA ligase (ATP) activity;GO:0005524//ATP binding;GO:0008081//phosphoric diester hydrolase activity;GO:0051730//GTP-dependent polyribonucleotide 5'-hydroxyl-kinase activity	GO:0006388//tRNA splicing, via endonucleolytic cleavage and ligation
Bcin02g07190	488	725	633	1852	2117	1899	9.62	12.27	12.63	27.41	28.30	29.80	11.5066666666667	28.5033333333333	1.30866068187691	6.85490018013658e-18	6.47329274491165e-16	--	related to USO1 Intracellular protein transport protein [Rhynchosporium agropyri]	-	-	-	-	-	-	-
Bcin14g03360	80	105	115	426	464	396	1.79	2.02	2.61	7.16	7.04	7.06	2.14	7.08666666666667	1.7274963944088	7.08369628808002e-18	6.63709137366747e-16	--	mediator subunit med1 protein [Rutstroemia sp. NJR-2017a WRK4]	-	-	-	-	GO:0016592//mediator complex	GO:0003712//transcription coregulator activity	GO:0006357//regulation of transcription by RNA polymerase II
Bcin03g05860	202	338	343	1135	1232	1055	6.72	9.65	11.54	28.33	27.77	27.93	9.30333333333333	28.01	1.5901223597296	7.34990610011033e-18	6.83313363245141e-16	SPAC664.03	Bcpaf1 [Botrytis cinerea B05.10]	Environmental Information Processing	Signal transduction	ko04011//MAPK signaling pathway - yeast	K15174	GO:0016593//Cdc73/Paf1 complex	-	GO:0006368//transcription elongation from RNA polymerase II promoter;GO:0016570//histone modification
Bcin08g05180	130	188	184	625	704	572	5.80	7.20	8.31	20.94	21.30	20.32	7.10333333333333	20.8533333333333	1.55370991952465	7.51511177157095e-18	6.93297965203465e-16	cwc24	Bccwc24 [Botrytis cinerea B05.10]	-	-	-	-	-	GO:0046872//metal ion binding	-
Bcin09g00600	12387	12666	9302	7090	7829	6549	495.04	434.29	376.12	212.63	212.05	208.29	435.15	210.99	-1.04433817311745	7.67714576795897e-18	6.99972368858693e-16	SDR2a	similar to short-chain dehydrogenase/reductase [Botrytis cinerea T4]	-	-	-	-	-	GO:0016491//oxidoreductase activity	-
Bcin05g00630	422	551	447	1383	1694	1316	5.85	6.55	6.27	14.38	15.91	14.51	6.22333333333333	14.9333333333333	1.26277680471876	7.70419016837718e-18	6.99972368858693e-16	SPBC1778.09	TBC domain-containing protein [Rutstroemia sp. NJR-2017a WRK4]	-	-	-	-	-	-	-
Bcin01g10090	119	189	192	625	785	612	2.79	3.80	4.55	11.00	12.47	11.42	3.71333333333333	11.63	1.64706436485434	7.88874541983511e-18	7.07012038565284e-16	ATG28	related to cellular myosin heavy chain, type a [Phialocephala subalpina]	-	-	-	-	-	-	-
Bcin04g05190	27061	27815	23687	17690	20586	15909	1917.69	1691.14	1698.29	940.75	988.71	897.20	1769.04	942.22	-0.908830808608159	7.89957584989144e-18	7.07012038565284e-16	RPS8A	40S ribosomal protein S8 [Sclerotinia sclerotiorum 1980 UF-70]	Genetic Information Processing	Translation	ko03010//Ribosome	K02995	GO:0005840//ribosome	GO:0003735//structural constituent of ribosome	GO:0006412//translation
Bcin14g00120	12127	14735	11805	8652	10939	8164	461.97	481.59	454.98	247.34	282.43	247.50	466.18	259.09	-0.847433778029317	8.43225096130323e-18	7.49096190954886e-16	ARP2	Bcarp2 [Botrytis cinerea B05.10]	Cellular Processes	Transport and catabolism	ko04138//Autophagy - yeast	K17260	GO:0005739//mitochondrion;GO:0005856//cytoskeleton;GO:0005885//Arp2/3 protein complex	GO:0005524//ATP binding;GO:0016887//ATPase activity	GO:0000001//mitochondrion inheritance;GO:0007015//actin filament organization;GO:0030476//ascospore wall assembly;GO:0032258//protein localization by the Cvt pathway;GO:0034314//Arp2/3 complex-mediated actin nucleation;GO:0044396//actin cortical patch organization;GO:0051654//establishment of mitochondrion localization
Bcin04g03450	138	211	195	684	790	589	3.90	5.12	5.58	14.52	15.15	13.26	4.86666666666667	14.31	1.55601780368044	8.84241285039808e-18	7.79757774373707e-16	crc-1	similar to DNA methyltransferase 1-associated protein DMAP1 [Botrytis cinerea T4]	-	-	-	-	GO:0035267//NuA4 histone acetyltransferase complex	-	GO:0006281//DNA repair;GO:0006338//chromatin remodeling;GO:0043967//histone H4 acetylation;GO:0043968//histone H2A acetylation
Bcin09g01770	2523	2285	2032	1343	1416	1345	116.05	90.17	94.56	46.36	44.14	49.23	100.26	46.5766666666667	-1.10606683964547	9.25661737195913e-18	8.10325636072305e-16	--	similar to transcription factor Zn, C2H2 [Botrytis cinerea T4]	-	-	-	-	-	GO:0003676//nucleic acid binding	-
Bcin12g01830	410	514	501	1654	1769	1289	14.07	15.15	17.39	42.67	41.17	35.31	15.5366666666667	39.7166666666667	1.35406753353869	1.15221161217102e-17	1.00133868585269e-15	SPCC1235.04c	Bcfad1 [Botrytis cinerea B05.10]	Metabolism;Metabolism;Metabolism	Global and overview maps;Global and overview maps;Metabolism of cofactors and vitamins	ko01100//Metabolic pathways;ko01110//Biosynthesis of secondary metabolites;ko00740//Riboflavin metabolism	K00953;K00953;K00953	-	GO:0003824//catalytic activity	-
Bcin13g01760	599	1022	1037	3380	3402	3281	6.12	8.95	10.71	25.89	23.54	26.66	8.59333333333333	25.3633333333333	1.56145459872326	1.23196422727857e-17	1.06294582573755e-15	--	myosin heavy chain protein [Rutstroemia sp. NJR-2017a WRK4]	-	-	-	-	-	-	-
Bcin08g06840	399	520	513	1475	2135	1418	9.35	10.45	12.16	25.93	33.90	26.43	10.6533333333333	28.7533333333333	1.43242430780653	1.40181586143158e-17	1.20085554472492e-15	ARB_06966	altered inheritance of mitochondria 6 protein [Rutstroemia sp. NJR-2017a WRK4]	-	-	-	-	-	GO:0008081//phosphoric diester hydrolase activity	GO:0006629//lipid metabolic process
Bcin13g04650	328	532	410	1345	1671	1259	9.79	13.63	12.39	30.14	33.81	29.92	11.9366666666667	31.29	1.39030164064155	1.47814688035434e-17	1.25726351319784e-15	Bap60	related to SWI/SNF complex 60 KDa subunit [Phialocephala subalpina]	-	-	-	-	-	GO:0005515//protein binding	-
Bcin13g00500	409	672	614	1859	2406	1741	13.11	18.48	19.91	44.72	52.27	44.41	17.1666666666667	47.1333333333333	1.45713778273881	1.50737910516463e-17	1.27309842311545e-15	--	peroxin 26 protein [Rutstroemia sp. NJR-2017a WRK4]	-	-	-	-	-	-	-
Bcin06g04360	480	630	525	1522	1833	1621	14.37	16.18	15.90	34.18	37.18	38.61	15.4833333333333	36.6566666666667	1.24335950608179	1.54390374045159e-17	1.29482780134517e-15	csnB	similar to COP9 signalosome complex subunit 2 [Botrytis cinerea T4]	-	-	-	-	GO:0008180//COP9 signalosome	-	-
Bcin01g06220	48528	47942	38620	29130	31390	27779	2523.29	2138.72	2031.67	1136.64	1106.20	1149.48	2231.22666666667	1130.77333333333	-0.980527315989757	1.66382960771574e-17	1.38571586703714e-15	GSP1	GTP-binding nuclear protein GSP1/Ran [Sclerotinia sclerotiorum 1980 UF-70]	Genetic Information Processing;Genetic Information Processing	Translation;Translation	ko03013//RNA transport;ko03008//Ribosome biogenesis in eukaryotes	K07936;K07936	-	GO:0003924//GTPase activity;GO:0005525//GTP binding	GO:0006913//nucleocytoplasmic transport
Bcin02g08740	81	115	120	476	531	372	1.63	1.98	2.44	7.18	7.24	5.95	2.01666666666667	6.79	1.75143893280393	1.70682332836918e-17	1.41171946049183e-15	msh-2	Bcmsh2 [Botrytis cinerea B05.10]	Genetic Information Processing	Replication and repair	ko03430//Mismatch repair	K08735	GO:0032300//mismatch repair complex	GO:0003677//DNA binding;GO:0005524//ATP binding;GO:0030983//mismatched DNA binding	GO:0006298//mismatch repair
Bcin01g00030	132679	134794	113256	80620	101655	76250	4297.52	3745.87	3711.45	1959.61	2231.55	1965.46	3918.28	2052.20666666667	-0.933044471871904	1.91577031900656e-17	1.57368722163326e-15	BOA3	Bcboa3 [Botrytis cinerea B05.10]	-	-	-	-	-	GO:0005506//iron ion binding;GO:0016705//oxidoreductase activity, acting on paired donors, with incorporation or reduction of molecular oxygen;GO:0020037//heme binding	GO:0055114//oxidation-reduction process
Bcin11g06230	5092	4074	3513	2294	2638	1984	231.97	159.23	161.92	78.42	81.45	71.93	184.373333333333	77.2666666666667	-1.25471194236856	1.93580608367242e-17	1.57932805180159e-15	sym1	similar to integral membrane protein [Botrytis cinerea T4]	-	-	-	-	GO:0016021//integral component of membrane	-	-
Bcin09g01640	231	425	434	1541	1569	1349	4.98	7.86	9.47	24.94	22.93	23.15	7.43666666666667	23.6733333333333	1.67053484677683	1.95506630543658e-17	1.58426420277709e-15	nim-1	Bckin3 [Botrytis cinerea B05.10]	-	-	-	-	-	GO:0004672//protein kinase activity;GO:0005524//ATP binding	GO:0006468//protein phosphorylation
Bcin07g02310	133	167	153	670	773	456	5.42	5.84	6.31	20.50	21.37	14.80	5.85666666666667	18.89	1.68947101110115	2.04933183147486e-17	1.64950581576363e-15	rhp14	Bcrad14 [Botrytis cinerea B05.10]	Genetic Information Processing	Replication and repair	ko03420//Nucleotide excision repair	K10847	GO:0005634//nucleus	GO:0003684//damaged DNA binding	GO:0006289//nucleotide-excision repair
Bcin07g01450	159	201	220	706	784	642	3.57	3.88	5.00	11.91	11.94	11.49	4.15	11.78	1.50515629759617	2.41846466671392e-17	1.93364311652667e-15	SPBC902.04	RNA recognition domain-containing protein [Diplocarpon rosae]	-	-	-	-	-	GO:0003676//nucleic acid binding;GO:0046872//metal ion binding	GO:0006397//mRNA processing
Bcin08g05560	284	445	449	1333	1536	1341	4.04	5.43	6.46	14.23	14.81	15.18	5.31	14.74	1.47295275829092	2.7125107856962e-17	2.15438025515593e-15	psc3	Bcirr1 [Botrytis cinerea B05.10]	Cellular Processes;Cellular Processes	Cell growth and death;Cell growth and death	ko04111//Cell cycle - yeast;ko04113//Meiosis - yeast	K06671;K06671	-	-	-
Bcin01g01080	526	649	639	1882	1983	1683	9.10	9.64	11.19	24.44	23.26	23.18	9.97666666666667	23.6266666666667	1.24378632505692	2.84414571053798e-17	2.24406838858434e-15	PNG1	Bcpng1 [Botrytis cinerea B05.10]	Genetic Information Processing	Folding, sorting and degradation	ko04141//Protein processing in endoplasmic reticulum	K01456	-	-	-
Bcin14g03110	685	721	737	2103	2618	1963	15.32	13.84	16.68	35.30	39.69	34.94	15.28	36.6433333333333	1.26190620364017	3.10668313315345e-17	2.425715994425e-15	bzz1	Bcbzz1 [Botrytis cinerea B05.10]	-	-	-	-	-	GO:0005515//protein binding	GO:0035556//intracellular signal transduction
Bcin07g04410	208	273	273	847	939	784	4.86	5.47	6.45	14.84	14.86	14.57	5.59333333333333	14.7566666666667	1.39958665765805	3.11481917069499e-17	2.425715994425e-15	--	Mob1 phocein family protein [Rutstroemia sp. NJR-2017a BBW]	-	-	-	-	-	-	-
Bcin09g05580	529	808	874	2547	2786	2744	10.70	14.02	17.89	38.67	38.20	44.18	14.2033333333333	40.35	1.50633912270808	3.62154970551707e-17	2.80214487859782e-15	--	Bgt-3963 [Blumeria graminis f. sp. tritici]	-	-	-	-	-	-	-
Bcin15g00590	423	566	567	1711	1727	1876	8.45	9.70	11.46	25.65	23.38	29.82	9.87	26.2833333333333	1.41302626450032	3.79553551448624e-17	2.91793957854061e-15	vid27	Bcvid27 [Botrytis cinerea B05.10]	-	-	-	-	-	-	-
Bcin08g01650	148	219	214	637	836	709	3.44	4.37	5.03	11.11	13.16	13.11	4.28	12.46	1.54162136662286	4.171891999107e-17	3.18684718122867e-15	SPCC1827.04	Bcvms1 [Botrytis cinerea B05.10]	-	-	-	-	-	GO:0003676//nucleic acid binding	-
Bcin15g02030	371	531	578	1805	1854	1567	10.43	12.81	16.44	38.09	35.33	35.07	13.2266666666667	36.1633333333333	1.45107813841955	4.20523076627561e-17	3.19198307467996e-15	sap145	Bccus1 [Botrytis cinerea B05.10]	Genetic Information Processing	Transcription	ko03040//Spliceosome	K12829	GO:0005634//nucleus	-	-
Bcin07g05460	2294	1892	1824	1123	1319	1085	88.87	62.88	71.49	32.65	34.63	33.45	74.4133333333333	33.5766666666667	-1.14810213225244	4.68113616341704e-17	3.53087207596607e-15	--	geranylgeranyl pyrophosphate synthetase protein [Rutstroemia sp. NJR-2017a BVV2]	-	-	-	-	-	-	-
Bcin16g04000	2004	3014	2937	8202	8891	8538	23.95	30.61	35.22	72.53	71.18	80.19	29.9266666666667	74.6333333333333	1.31838852682441	5.24469383232699e-17	3.9312258206936e-15	SSD1	Bcssd1 [Botrytis cinerea B05.10]	-	-	-	-	-	GO:0003723//RNA binding;GO:0004540//ribonuclease activity	-
Bcin12g05570	755	1239	1316	3962	4770	3558	19.05	26.82	33.59	75.02	81.57	71.44	26.4866666666667	76.01	1.52092294165861	5.4501255048562e-17	4.03210767920469e-15	R5	related to dityrosine transporter [Phialocephala subalpina]	-	-	-	-	-	-	GO:0055085//transmembrane transport
Bcin02g09200	342	500	440	1247	1542	1339	5.43	6.81	7.07	14.86	16.59	16.92	6.43666666666667	16.1233333333333	1.32476437349521	5.45151044103389e-17	4.03210767920469e-15	infB	Bcifm1 [Botrytis cinerea B05.10]	-	-	-	-	-	GO:0003743//translation initiation factor activity;GO:0003924//GTPase activity;GO:0005525//GTP binding	GO:0006413//translational initiation
Bcin02g05890	725	1002	961	2747	2914	2530	17.70	20.99	23.74	50.33	48.22	49.16	20.81	49.2366666666667	1.24245612927856	5.48014301434473e-17	4.03210767920469e-15	SPAC3H8.02	phosphatidylinositol transfer protein CSR1 [Sclerotinia borealis F-4128]	-	-	-	-	-	-	-
Bcin03g08440	63	70	100	375	393	357	2.26	2.15	3.62	10.08	9.54	10.17	2.67666666666667	9.93	1.89135623073221	6.02981871936418e-17	4.40948877447162e-15	--	red protein [Rutstroemia sp. NJR-2017a WRK4]	-	-	-	-	GO:0005634//nucleus	-	-
Bcin12g01040	53	68	98	414	372	352	0.90	0.99	1.68	5.26	4.27	4.74	1.19	4.75666666666667	1.99898935544667	7.2035504592336e-17	5.23588973682355e-15	bms1	Bcbms1 [Botrytis cinerea B05.10]	Genetic Information Processing	Translation	ko03008//Ribosome biogenesis in eukaryotes	K14569	GO:0005634//nucleus;GO:0005730//nucleolus;GO:0005737//cytoplasm;GO:0030686//90S preribosome	GO:0003924//GTPase activity;GO:0005525//GTP binding;GO:0034511//U3 snoRNA binding	GO:0000472//endonucleolytic cleavage to generate mature 5'-end of SSU-rRNA from (SSU-rRNA, 5.8S rRNA, LSU-rRNA);GO:0000480//endonucleolytic cleavage in 5'-ETS of tricistronic rRNA transcript (SSU-rRNA, 5.8S rRNA, LSU-rRNA);GO:0042254//ribosome biogenesis
Bcin13g01610	989	1363	1243	3274	3918	3285	27.75	32.81	35.28	68.93	74.50	73.35	31.9466666666667	72.26	1.17753184736481	9.19157775981785e-17	6.64063807671659e-15	ALT1	alanine transaminase-like protein [Sclerotinia borealis F-4128]	Metabolism;Metabolism;Metabolism;Metabolism;Metabolism;Metabolism	Global and overview maps;Global and overview maps;Global and overview maps;Global and overview maps;Amino acid metabolism;Amino acid metabolism	ko01100//Metabolic pathways;ko01200//Carbon metabolism;ko01230//Biosynthesis of amino acids;ko01210//2-Oxocarboxylic acid metabolism;ko00250//Alanine, aspartate and glutamate metabolism;ko00220//Arginine biosynthesis	K00814;K00814;K00814;K00814;K00814;K00814	-	GO:0003824//catalytic activity;GO:0030170//pyridoxal phosphate binding	GO:0009058//biosynthetic process
Bcin02g07930	1726	1785	1458	1007	1276	863	89.36	79.28	76.37	39.12	44.77	35.56	81.67	39.8166666666667	-1.03643377974376	9.50971374775291e-17	6.82934113633537e-15	lxr4	similar to 3-oxoacyl-acyl-carrier-protein reductase [Botrytis cinerea T4]	-	-	-	-	-	GO:0016491//oxidoreductase activity	-
Bcin16g00370	1062	1689	1402	4425	4481	3938	14.72	20.09	19.66	46.03	42.10	43.44	18.1566666666667	43.8566666666667	1.2722967974417	9.80049474363733e-17	6.99626984883586e-15	YJR054W	pheromone-regulated membrane protein [Rutstroemia sp. NJR-2017a BVV2]	-	-	-	-	GO:0005887//integral component of plasma membrane	GO:0015079//potassium ion transmembrane transporter activity	GO:0071805//potassium ion transmembrane transport
Bcin05g07440	105	146	156	598	533	527	1.91	2.28	2.88	8.18	6.59	7.65	2.35666666666667	7.47333333333333	1.66500415799603	9.87828425435959e-17	7.01007473742808e-15	KRE33	Bckre33 [Botrytis cinerea B05.10]	Genetic Information Processing	Translation	ko03008//Ribosome biogenesis in eukaryotes	K14521	GO:0030688//preribosome, small subunit precursor	GO:0000049//tRNA binding;GO:0005524//ATP binding;GO:0008080//N-acetyltransferase activity;GO:0030515//snoRNA binding;GO:1990883//rRNA cytidine N-acetyltransferase activity	GO:0016072//rRNA metabolic process;GO:0016556//mRNA modification;GO:0034470//ncRNA processing;GO:0042274//ribosomal small subunit biogenesis
Bcin04g01700	4584	5134	3756	2818	3543	2555	156.63	150.52	129.89	72.27	82.07	69.49	145.68	74.61	-0.965361914038776	1.24165830433186e-16	8.75953414344238e-15	RFT1	Bcrft1 [Botrytis cinerea B05.10]	-	-	-	-	GO:0016021//integral component of membrane	GO:0005319//lipid transporter activity	GO:0006869//lipid transport
Bcin10g00420	87	80	98	376	415	357	1.68	1.32	1.91	5.44	5.43	5.48	1.63666666666667	5.45	1.73549570607075	1.29165402850957e-16	9.05895132392708e-15	--	START-like domain protein [Rutstroemia sp. NJR-2017a BBW]	-	-	-	-	-	-	-
Bcin01g09620	21400	19419	16719	12493	13331	11070	1152.24	897.06	910.76	504.78	486.47	474.34	986.686666666667	488.53	-1.01414485457849	1.46083082812151e-16	1.01858977451519e-14	rpl-11	60S ribosomal protein L11 [Sclerotinia sclerotiorum 1980 UF-70]	Genetic Information Processing	Translation	ko03010//Ribosome	K02868	GO:0005840//ribosome	GO:0003735//structural constituent of ribosome	GO:0006412//translation
Bcin03g03120	234	265	286	835	1096	793	6.20	6.03	7.67	16.61	19.69	16.73	6.63333333333333	17.6766666666667	1.41404031770974	1.7187702583634e-16	1.19151512766198e-14	SPCP25A2.03	similar to THO complex subunit Tho1 [Botrytis cinerea T4]	Genetic Information Processing;Genetic Information Processing	Transcription;Translation	ko03040//Spliceosome;ko03013//RNA transport	K12878;K12878	-	-	-
Bcin14g03890	470	650	610	1756	2162	1542	11.48	13.63	15.08	32.20	35.80	29.98	13.3966666666667	32.66	1.2856507142241	1.84266201443199e-16	1.27006008845304e-14	pkp1	similar to pyruvate dehydrogenase kinase [Botrytis cinerea T4]	-	-	-	-	-	GO:0004672//protein kinase activity;GO:0016772//transferase activity, transferring phosphorus-containing groups	GO:0016310//phosphorylation
Bcin04g05440	12565	14454	10962	9132	9934	8130	836.75	825.82	738.57	456.36	448.35	430.86	800.38	445.19	-0.846263930674972	1.85623862494228e-16	1.27210684736758e-14	rps23	40S ribosomal protein S23 [Sclerotinia sclerotiorum 1980 UF-70]	Genetic Information Processing	Translation	ko03010//Ribosome	K02973	GO:0005840//ribosome;GO:0015935//small ribosomal subunit	GO:0003735//structural constituent of ribosome	GO:0006412//translation
Bcin10g03970	1350	1640	1533	4141	4533	3827	30.82	32.12	35.41	70.94	70.13	69.53	32.7833333333333	70.2	1.09850847874719	1.87513576963661e-16	1.27775586848022e-14	sec63	Bcsec63 [Botrytis cinerea B05.10]	Genetic Information Processing;Genetic Information Processing	Folding, sorting and degradation;Folding, sorting and degradation	ko04141//Protein processing in endoplasmic reticulum;ko03060//Protein export	K09540;K09540	-	-	GO:0031204//posttranslational protein targeting to membrane, translocation
Bcin12g06690	2255	2055	1749	1112	1486	947	114.92	89.85	90.18	42.53	51.32	38.41	98.3166666666667	44.0866666666667	-1.15709360247943	1.96811813687322e-16	1.33353902912545e-14	easG	similar to NmrA family protein [Botrytis cinerea T4]	-	-	-	-	-	-	-
Bcin12g04030	3562	4079	2984	2172	2838	1936	309.07	303.65	261.95	141.43	166.89	133.68	291.556666666667	147.333333333333	-0.984692442570638	2.02098011757228e-16	1.36166373876654e-14	toa2	Bctoa2 [Botrytis cinerea B05.10]	Genetic Information Processing	Transcription	ko03022//Basal transcription factors	K03123	GO:0005672//transcription factor TFIIA complex	GO:0000979//RNA polymerase II core promoter sequence-specific DNA binding;GO:0017025//TBP-class protein binding	GO:0006367//transcription initiation from RNA polymerase II promoter;GO:0051123//RNA polymerase II preinitiation complex assembly
Bcin06g06930	317	387	415	1230	1258	1185	7.91	8.29	10.48	23.04	21.29	23.54	8.89333333333333	22.6233333333333	1.34701534660213	2.14710849965276e-16	1.43856269476735e-14	rhp7	Bcrad7 [Botrytis cinerea B05.10]	-	-	-	-	-	-	-
Bcin16g02040	268	419	412	1238	1450	1119	4.40	5.91	6.85	15.26	16.14	14.63	5.72	15.3433333333333	1.42352488972434	2.32027644357119e-16	1.54594863265274e-14	sec8	Bcsec8 [Botrytis cinerea B05.10]	-	-	-	-	GO:0000145//exocyst	-	GO:0006904//vesicle docking involved in exocytosis;GO:0090522//vesicle tethering involved in exocytosis
Bcin02g06070	55473	50395	43540	32519	35937	28374	4980.95	3882.23	3955.35	2191.18	2186.93	2027.50	4272.84333333333	2135.20333333333	-1.0008229577764	2.40792784626818e-16	1.59548500885604e-14	ubi::crp-6	ubiquitin-40S ribosomal protein S31 fusion protein [Sclerotinia sclerotiorum 1980 UF-70]	Genetic Information Processing	Translation	ko03010//Ribosome	K02977	GO:0005840//ribosome	GO:0003735//structural constituent of ribosome;GO:0005515//protein binding	GO:0006412//translation
Bcin15g04210	851	1036	932	2517	3022	2389	26.62	27.80	29.49	59.01	64.01	59.39	27.97	60.8033333333333	1.12027016280951	2.44983067012274e-16	1.61433072674626e-14	--	Bgt-1403 [Blumeria graminis f. sp. tritici]	-	-	-	-	-	-	-
Bcin06g00590	45	66	61	268	286	258	0.63	0.80	0.87	2.84	2.73	2.89	0.766666666666667	2.82	1.87902380217557	3.02952663904214e-16	1.98541600994713e-14	rad13	similar to DNA excision repair protein [Botrytis cinerea T4]	Genetic Information Processing	Replication and repair	ko03420//Nucleotide excision repair	K10846	GO:0005634//nucleus	GO:0003677//DNA binding;GO:0003697//single-stranded DNA binding;GO:0003824//catalytic activity;GO:0004518//nuclease activity;GO:0004519//endonuclease activity;GO:0016788//hydrolase activity, acting on ester bonds	GO:0006281//DNA repair;GO:0006289//nucleotide-excision repair
Bcin10g00790	298	516	453	1483	1481	1537	4.38	6.51	6.74	16.37	14.76	17.99	5.87666666666667	16.3733333333333	1.47827808604999	3.15829497273325e-16	2.05855606565162e-14	ARK1	similar to serine/threonine protein kinase [Botrytis cinerea T4]	-	-	-	-	-	GO:0004672//protein kinase activity;GO:0005524//ATP binding	GO:0006468//protein phosphorylation
Bcin14g02710	77	101	114	392	459	364	2.32	2.61	3.47	8.86	9.37	8.72	2.8	8.98333333333333	1.68182403997374	3.20755807444263e-16	2.07936453982651e-14	ctnnbl1	beta-catenin-like protein-like protein 1 [Cadophora sp. DSE1049]	Genetic Information Processing	Transcription	ko03040//Spliceosome	K12864	-	-	-
Bcin02g01000	265	336	322	923	1087	901	5.55	6.04	6.82	14.51	15.43	15.02	6.13666666666667	14.9866666666667	1.28815240887102	3.69493457154931e-16	2.38243818906403e-14	H0219H12.3	similar to NAP family protein [Botrytis cinerea T4]	-	-	-	-	GO:0005634//nucleus	-	GO:0006334//nucleosome assembly
Bcin16g01490	390	529	582	1546	2296	1574	12.71	14.79	19.18	37.80	50.69	40.81	15.56	43.1	1.46984580899027	4.63813274584875e-16	2.97460566957027e-14	ascG	cytochrome p450 monooxygenase protein [Rutstroemia sp. NJR-2017a BVV2]	-	-	-	-	-	GO:0005506//iron ion binding;GO:0016705//oxidoreductase activity, acting on paired donors, with incorporation or reduction of molecular oxygen;GO:0020037//heme binding	GO:0055114//oxidation-reduction process
Bcin01g07290	156	247	272	815	951	818	3.17	4.30	5.58	12.41	13.08	13.21	4.35	12.9	1.56828375957453	4.68405329100312e-16	2.98807718718087e-14	tfg1	Bctfg1 [Botrytis cinerea B05.10]	Genetic Information Processing	Transcription	ko03022//Basal transcription factors	K03138	GO:0005634//nucleus	GO:0003677//DNA binding	GO:0006367//transcription initiation from RNA polymerase II promoter;GO:0032968//positive regulation of transcription elongation from RNA polymerase II promoter
Bcin04g00940	18	27	21	133	174	175	0.28	0.36	0.33	1.53	1.81	2.14	0.323333333333333	1.82666666666667	2.4981192407734	5.36626889801308e-16	3.40516734888206e-14	--	kinesin light chain 1 protein [Rutstroemia sp. NJR-2017a BVV2]	-	-	-	-	-	GO:0005515//protein binding;GO:0043531//ADP binding	-
Bcin07g00450	52	83	66	332	350	248	1.10	1.50	1.41	5.26	5.01	4.17	1.33666666666667	4.81333333333333	1.84839660043225	5.64125996358015e-16	3.56082267069562e-14	mof	Bcsas2 [Botrytis cinerea B05.10]	-	-	-	-	-	GO:0004402//histone acetyltransferase activity	GO:0006355//regulation of transcription, DNA-templated;GO:0016573//histone acetylation
Bcin07g06550	1311	1585	1521	3971	4366	4119	26.79	27.78	31.44	60.88	60.46	66.97	28.67	62.77	1.13053330434256	6.20404220921331e-16	3.89555383325106e-14	LEUA	Bcleu1 [Botrytis cinerea B05.10]	Metabolism;Metabolism;Metabolism;Metabolism;Metabolism	Global and overview maps;Global and overview maps;Global and overview maps;Global and overview maps;Amino acid metabolism	ko01100//Metabolic pathways;ko01110//Biosynthesis of secondary metabolites;ko01230//Biosynthesis of amino acids;ko01210//2-Oxocarboxylic acid metabolism;ko00290//Valine, leucine and isoleucine biosynthesis	K01702;K01702;K01702;K01702;K01702	GO:0009316//3-isopropylmalate dehydratase complex	GO:0003861//3-isopropylmalate dehydratase activity;GO:0051539//4 iron, 4 sulfur cluster binding	GO:0009098//leucine biosynthetic process
Bcin03g06990	17730	19487	16300	12848	15113	12350	1259.33	1187.52	1171.35	684.82	727.52	698.08	1206.06666666667	703.473333333333	-0.777742014844675	7.17996316129262e-16	4.48485928090533e-14	rps1601	similar to 40S ribosomal protein S16 [Botrytis cinerea T4]	Genetic Information Processing	Translation	ko03010//Ribosome	K02960	GO:0005840//ribosome	GO:0003735//structural constituent of ribosome	GO:0006412//translation
Bcin10g02590	143	187	149	516	624	518	4.05	4.55	4.27	10.97	11.99	11.68	4.29	11.5466666666667	1.42842687650603	7.24741772203276e-16	4.50353786219372e-14	gtr2	Bcgtr2 [Botrytis cinerea B05.10]	-	-	-	-	-	GO:0005525//GTP binding	-
Bcin13g00700	610	982	922	2609	2874	2686	22.13	30.57	33.85	71.04	70.68	77.56	28.85	73.0933333333333	1.34116850857177	8.72966785815087e-16	5.39664467127853e-14	--	Legume-like lectin protein [Rutstroemia sp. NJR-2017a BVV2]	Genetic Information Processing	Folding, sorting and degradation	ko04141//Protein processing in endoplasmic reticulum	K10080	GO:0016020//membrane	-	-
Bcin08g00830	149	231	231	791	731	809	3.35	4.47	5.27	13.32	11.12	14.45	4.36333333333333	12.9633333333333	1.57093413748897	9.04294476546017e-16	5.5616429011366e-14	--	arginine rich protein [Rutstroemia sp. NJR-2017a BVV2]	-	-	-	-	-	-	-
Bcin12g04450	186	310	271	938	1007	760	4.54	6.50	6.70	17.19	16.67	14.77	5.91333333333333	16.21	1.45484058193763	9.30103939021638e-16	5.69119211259515e-14	cef1	Bccef1 [Botrytis cinerea B05.10]	Genetic Information Processing	Transcription	ko03040//Spliceosome	K12860	-	GO:0003677//DNA binding	-
Bcin12g03290	217	308	273	786	997	813	6.71	8.17	8.54	18.25	20.90	20.01	7.80666666666667	19.72	1.33688097659785	9.5145912135422e-16	5.79230926010211e-14	AFG1	Bcafg1 [Botrytis cinerea B05.10]	-	-	-	-	-	GO:0005524//ATP binding	-
Bcin06g02760	804	999	934	2377	3478	2546	22.90	24.35	26.87	50.72	67.02	57.59	24.7066666666667	58.4433333333333	1.24213808439551	1.08810315876685e-15	6.5907177692378e-14	Nipsnap1	similar to nipsnap family protein [Botrytis cinerea T4]	-	-	-	-	-	-	-
Bcin08g00370	462	765	668	2090	2345	1752	8.90	12.65	13.03	30.23	30.63	26.87	11.5266666666667	29.2433333333333	1.34313239957647	1.12836241539257e-15	6.80022635567994e-14	mug137	bar domain-containing protein [Rutstroemia sp. NJR-2017a BBW]	-	-	-	-	GO:0005737//cytoplasm	GO:0005515//protein binding	-
Bcin13g01850	192	327	306	908	1059	984	4.65	6.79	7.49	16.49	17.37	18.95	6.31	17.6033333333333	1.48013673036773	1.36878436980675e-15	8.20325838048659e-14	--	similar to arrestin domain-containing protein [Botrytis cinerea T4]	-	-	-	-	-	-	-
Bcin15g02060	205	225	263	801	887	708	3.60	3.39	4.67	10.56	10.56	9.89	3.88666666666667	10.3366666666667	1.41116573741213	1.37484777326591e-15	8.20325838048659e-14	--	similar to transcription factor Zn, C2H2 [Botrytis cinerea T4]	-	-	-	-	-	-	-
Bcin08g06300	1142	1363	1597	4135	4665	4123	19.81	20.29	28.03	53.83	54.85	56.92	22.71	55.2	1.28134056095864	1.44007139632955e-15	8.54988923573279e-14	pfkA	6-phosphofructokinase [Sclerotinia borealis F-4128]	Metabolism;Metabolism;Metabolism;Metabolism;Genetic Information Processing;Metabolism;Metabolism;Metabolism;Metabolism;Metabolism	Global and overview maps;Global and overview maps;Global and overview maps;Global and overview maps;Folding, sorting and degradation;Carbohydrate metabolism;Carbohydrate metabolism;Carbohydrate metabolism;Energy metabolism;Carbohydrate metabolism	ko01100//Metabolic pathways;ko01110//Biosynthesis of secondary metabolites;ko01200//Carbon metabolism;ko01230//Biosynthesis of amino acids;ko03018//RNA degradation;ko00010//Glycolysis / Gluconeogenesis;ko00051//Fructose and mannose metabolism;ko00052//Galactose metabolism;ko00680//Methane metabolism;ko00030//Pentose phosphate pathway	K00850;K00850;K00850;K00850;K00850;K00850;K00850;K00850;K00850;K00850	GO:0005737//cytoplasm	GO:0003872//6-phosphofructokinase activity;GO:0005524//ATP binding	GO:0006002//fructose 6-phosphate metabolic process;GO:0006096//glycolytic process
Bcin10g04660	155	196	180	567	647	570	2.26	2.45	2.65	6.20	6.39	6.61	2.45333333333333	6.4	1.38332863955151	1.583981016744e-15	9.3579725782319e-14	dhkB	M3EW, histidine kinase-group I protein [Botrytis cinerea T4]	-	-	-	-	-	GO:0000155//phosphorelay sensor kinase activity;GO:0016772//transferase activity, transferring phosphorus-containing groups	GO:0000160//phosphorelay signal transduction system;GO:0007165//signal transduction;GO:0016310//phosphorylation
Bcin14g05170	162	278	248	739	1013	764	3.58	5.28	5.55	12.27	15.19	13.45	4.80333333333333	13.6366666666667	1.5053832017133	1.64286834847241e-15	9.6582941682498e-14	--	Bcsec6 [Botrytis cinerea B05.10]	-	-	-	-	GO:0000145//exocyst	-	GO:0006887//exocytosis
Bcin01g07770	3218	2868	2547	1855	1998	1723	231.49	177.01	185.37	100.14	97.41	98.64	197.956666666667	98.73	-1.00362422211405	1.77529739337826e-15	1.03859227506271e-13	trx	Bctrx2 [Botrytis cinerea B05.10]	-	-	-	-	-	-	GO:0045454//cell redox homeostasis
Bcin08g03830	2220	2881	1949	1096	1804	1322	139.15	154.93	123.60	51.55	76.64	65.94	139.226666666667	64.71	-1.10537498074517	1.85864299672941e-15	1.08207308057164e-13	aba4	Bcaba4 [Botrytis cinerea B05.10]	-	-	-	-	-	GO:0016491//oxidoreductase activity	-
Bcin02g04940	47	50	79	255	407	298	2.11	1.93	3.59	8.60	12.39	10.65	2.54333333333333	10.5466666666667	2.05199463763827	1.87926604210681e-15	1.08879408903319e-13	--	hypothetical protein BCIN_02g04940 [Botrytis cinerea B05.10]	-	-	-	-	-	-	-
Bcin01g05790	66	122	116	450	428	429	1.03	1.64	1.84	5.29	4.54	5.35	1.50333333333333	5.06	1.75097245216009	1.9163897489855e-15	1.10496453171073e-13	niiA	BcniiA [Botrytis cinerea B05.10]	Metabolism;Metabolism	Global and overview maps;Energy metabolism	ko01100//Metabolic pathways;ko00910//Nitrogen metabolism	K17877;K17877	-	GO:0008942//nitrite reductase [NAD(P)H] activity;GO:0016491//oxidoreductase activity;GO:0020037//heme binding;GO:0051536//iron-sulfur cluster binding;GO:0051537//2 iron, 2 sulfur cluster binding	GO:0055114//oxidation-reduction process
Bcin15g04960	153	194	187	588	709	530	4.70	5.11	5.81	13.55	14.75	12.95	5.20666666666667	13.75	1.40099966587856	2.13118242797752e-15	1.22293162003514e-13	--	glucose-6-phosphate isomerase protein [Rutstroemia sp. NJR-2017a WRK4]	-	-	-	-	-	-	-
Bcin05g08290	658	941	818	2253	2482	2482	5.64	6.92	7.10	14.50	14.43	16.94	6.55333333333333	15.29	1.22228758574138	2.20345821609291e-15	1.25838449455249e-13	rng2	GTPase-activator for Ras-like GTPase protein [Rutstroemia sp. NJR-2017a BBW]	-	-	-	-	-	GO:0005515//protein binding	GO:0007165//signal transduction;GO:0043087//regulation of GTPase activity
Bcin16g04580	183	212	254	728	870	694	7.18	7.14	10.08	21.43	23.13	21.67	8.13333333333333	22.0766666666667	1.44060371044296	2.28689926311435e-15	1.29984752902988e-13	--	moz represents a chromatin-associated acetyltransferase protein [Rutstroemia sp. NJR-2017a WRK4]	-	-	-	-	-	-	-
Bcin09g01180	496	796	698	2135	2140	1978	11.61	15.98	16.52	37.49	33.94	36.83	14.7033333333333	36.0866666666667	1.29532262762243	2.437213624622e-15	1.37875014151376e-13	sly1	SNARE docking complex subunit [Sclerotinia borealis F-4128]	-	-	-	-	-	-	GO:0006904//vesicle docking involved in exocytosis;GO:0016192//vesicle-mediated transport
Bcin08g03540	798	1152	1121	3344	3122	3215	4.95	6.13	7.03	15.55	13.11	15.86	6.03666666666667	14.84	1.29766704639179	2.75670402652458e-15	1.55216673193002e-13	Prpf8	Bcprp8 [Botrytis cinerea B05.10]	Genetic Information Processing	Transcription	ko03040//Spliceosome	K12856	GO:0005681//spliceosomal complex	GO:0003677//DNA binding;GO:0003723//RNA binding;GO:0004519//endonuclease activity;GO:0005515//protein binding;GO:0017070//U6 snRNA binding;GO:0030623//U5 snRNA binding	GO:0000398//mRNA splicing, via spliceosome;GO:0030908//protein splicing
Bcin05g07470	75	97	105	399	464	306	2.62	2.90	3.71	10.45	10.97	8.50	3.07666666666667	9.97333333333333	1.69670762224186	3.06624072940467e-15	1.71533291211169e-13	--	nineteen complex-related 2 domain-containing protein [Rutstroemia sp. NJR-2017a BVV2]	-	-	-	-	GO:0005634//nucleus	GO:0003677//DNA binding;GO:0003700//DNA-binding transcription factor activity	GO:0006355//regulation of transcription, DNA-templated
Bcin07g02690	84	89	71	316	350	361	4.13	3.76	3.53	11.66	11.67	14.13	3.80666666666667	12.4866666666667	1.7137882488802	3.07509860838833e-15	1.71533291211169e-13	--	tho complex subunit 7 protein [Rutstroemia sp. NJR-2017a BVV2]	-	-	-	-	GO:0000445//THO complex part of transcription export complex	-	GO:0006397//mRNA processing
Bcin04g00700	852	768	563	362	479	341	47.32	36.59	31.63	15.09	18.03	15.07	38.5133333333333	16.0633333333333	-1.26158669360014	3.20048785574667e-15	1.77701161360971e-13	--	transposase [Aspergillus niger CBS 513.88]	-	-	-	-	-	GO:0003677//DNA binding	-
Bcin14g04380	358	566	650	1978	1995	1813	6.94	9.41	12.74	28.76	26.20	27.95	9.69666666666667	27.6366666666667	1.51102282313971	3.33206560311472e-15	1.84154206350944e-13	Tbl1x	similar to WD repeat protein [Botrytis cinerea T4]	-	-	-	-	-	GO:0005515//protein binding	-
Bcin07g02270	441	735	618	1874	2002	1751	11.71	16.75	16.61	37.36	36.04	37.01	15.0233333333333	36.8033333333333	1.29263148993073	3.49779410951033e-15	1.92426810804392e-13	--	hsp70 family chaperone protein [Rutstroemia sp. NJR-2017a BVV2]	-	-	-	-	-	-	-
Bcin11g02620	445	562	349	234	297	181	15.43	16.72	12.24	6.09	6.98	5.00	14.7966666666667	6.02333333333333	-1.2966382024605	3.72502583373233e-15	2.03991939835397e-13	SPBC1271.10c	Bchol1 [Botrytis cinerea B05.10]	-	-	-	-	-	-	GO:0055085//transmembrane transport
Bcin07g01800	148	299	225	757	960	793	4.60	7.98	7.08	17.66	20.23	19.62	6.55333333333333	19.17	1.54854951604873	3.84237471809229e-15	2.09461818154913e-13	--	chromosome segregation protein [Rutstroemia sp. NJR-2017a BBW]	-	-	-	-	GO:0033551//monopolin complex	GO:0005515//protein binding	-
Bcin05g00850	275	313	298	849	1075	832	7.03	6.87	7.71	16.29	18.63	16.93	7.20333333333333	17.2833333333333	1.26264491684108	4.29787414252948e-15	2.33232599960887e-13	--	similar to deacetylase complex subunit Sds3 [Botrytis cinerea T4]	-	-	-	-	-	-	-
Bcin03g01900	26035	28761	23061	19400	20895	15008	1922.04	1821.69	1722.46	1074.77	1045.47	881.73	1822.06333333333	1000.65666666667	-0.8646260480071	4.58077137539749e-15	2.47464824797937e-13	RPL39	60S ribosomal protein L39 [Sclerotinia sclerotiorum 1980 UF-70]	Genetic Information Processing	Translation	ko03010//Ribosome	K02924	GO:0005840//ribosome;GO:0022625//cytosolic large ribosomal subunit	GO:0003735//structural constituent of ribosome	GO:0006412//translation
Bcin14g02780	111	180	159	566	542	581	1.42	1.95	2.01	5.33	4.68	5.80	1.79333333333333	5.27	1.55515928980175	4.83732369881224e-15	2.60152570044194e-13	--	clumping factor b protein [Rutstroemia sp. NJR-2017a BVV2]	-	-	-	-	-	-	-
Bcin10g04970	3528	6315	3642	2642	3047	2313	197.88	303.89	206.67	111.20	115.83	103.24	236.146666666667	110.09	-1.10099974326017	4.98718960614371e-15	2.67015022082507e-13	--	Integral membrane protein [Rutstroemia sp. NJR-2017a BBW]	-	-	-	-	GO:0016020//membrane	-	-
Bcin02g01080	643	702	683	1847	2074	1870	24.04	22.51	25.83	51.81	52.54	55.63	24.1266666666667	53.3266666666667	1.14422854413744	5.04588540829016e-15	2.6895690534055e-13	andL	large-conductance mechanosensitive channel protein [Rutstroemia sp. NJR-2017a BBW]	-	-	-	-	-	-	-
Bcin12g06200	195	330	271	827	1027	816	2.96	4.30	4.16	9.43	10.57	9.86	3.80666666666667	9.95333333333333	1.3866515147717	5.21816046565967e-15	2.76908842763967e-13	--	Pc21g21920 [Penicillium rubens Wisconsin 54-1255]	-	-	-	-	-	-	-
Bcin10g04220	31096	27283	23629	16209	20718	16403	1719.19	1294.13	1321.69	672.49	776.30	721.69	1445.00333333333	723.493333333333	-0.998021192595396	5.9360576916874e-15	3.13617356371837e-13	NCU06464	Bctma19 [Botrytis cinerea B05.10]	-	-	-	-	-	-	-
Bcin04g00780	4444	4371	3077	2505	2756	2163	272.75	230.16	191.07	115.37	114.64	105.65	231.326666666667	111.886666666667	-1.04789346207965	6.04830907472808e-15	3.17588298655685e-13	--	MARVEL-like domain protein [Rutstroemia sp. NJR-2017a WRK4]	-	-	-	-	GO:0016020//membrane	-	-
Bcin04g04920	18685	17316	14875	10536	13204	10814	898.18	714.14	723.43	380.06	430.17	413.68	778.583333333333	407.97	-0.932388394329024	6.06911192006677e-15	3.17588298655685e-13	nmt1	Bcnmt1 [Botrytis cinerea B05.10]	Metabolism;Metabolism	Global and overview maps;Metabolism of cofactors and vitamins	ko01100//Metabolic pathways;ko00730//Thiamine metabolism	K18278;K18278	-	-	GO:0009228//thiamine biosynthetic process
Bcin09g00540	9308	9482	8204	6645	7283	5497	510.50	446.18	455.23	273.49	270.72	239.92	470.636666666667	261.376666666667	-0.848483367181759	6.09066194370113e-15	3.17588298655685e-13	nuo-24	NADH:ubiquinone oxidoreductase 24 [Venturia inaequalis]	Metabolism;Metabolism	Global and overview maps;Energy metabolism	ko01100//Metabolic pathways;ko00190//Oxidative phosphorylation	K03943;K03943	-	GO:0016491//oxidoreductase activity	GO:0055114//oxidation-reduction process
Bcin09g04340	75	114	104	409	469	313	4.68	6.10	6.56	19.14	19.82	15.53	5.78	18.1633333333333	1.65188759235469	6.99379640985165e-15	3.63102165988532e-13	--	UPF0390 protein [Lachnellula suecica]	-	-	-	-	-	-	-
Bcin10g03920	293	391	310	913	1122	963	9.52	10.89	10.19	22.25	24.70	24.89	10.2	23.9466666666667	1.23125569716114	7.02704438380566e-15	3.63255790064575e-13	csnA	similar to COP9 signalosome complex subunit 1 [Botrytis cinerea T4]	-	-	-	-	GO:0008180//COP9 signalosome	-	GO:0000338//protein deneddylation
Bcin01g08940	794	713	585	397	466	374	59.83	46.10	44.60	22.45	23.80	22.43	50.1766666666667	22.8933333333333	-1.13208909428043	7.13032146825708e-15	3.67012641067842e-13	SPBC31F10.02	esterase [Sclerotinia borealis F-4128]	-	-	-	-	-	GO:0047617//acyl-CoA hydrolase activity	-
Bcin02g03450	5985	5598	4911	3858	4115	3332	411.86	330.51	341.92	199.23	191.92	182.48	361.43	191.21	-0.918558283982921	7.27636673463859e-15	3.72929342942396e-13	--	NADH-ubiquinone oxidoreductase 17.8 kDa subunit [Sclerotinia borealis F-4128]	-	-	-	-	GO:0005739//mitochondrion	-	GO:0055114//oxidation-reduction process
Bcin15g02070	109	164	206	629	684	626	1.51	1.95	2.89	6.55	6.44	6.92	2.11666666666667	6.63666666666667	1.64866472406097	7.6652320650724e-15	3.91187779388993e-13	--	Neurofilament heavy polypeptide [Lasiodiplodia theobromae]	-	-	-	-	-	-	-
Bcin03g09050	301	582	514	1650	1684	1725	8.72	14.46	15.06	35.86	33.06	39.76	12.7466666666667	36.2266666666667	1.50693204224122	8.42926151680749e-15	4.28356497335052e-13	--	hypothetical protein BCIN_03g09050 [Botrytis cinerea B05.10]	-	-	-	-	-	-	-
Bcin08g00310	981	1063	789	570	706	579	39.54	36.72	31.39	16.98	19.05	18.31	35.8833333333333	18.1133333333333	-0.986261848832622	9.26236747191442e-15	4.68707059454302e-13	--	integral membrane PTH11 protein [Rutstroemia sp. NJR-2017a BBW]	-	-	-	-	-	-	-
Bcin09g05610	1172	1712	1468	3815	4421	3858	22.04	27.62	27.93	53.83	56.34	57.73	25.8633333333333	55.9666666666667	1.11365959903934	9.54964340113318e-15	4.8121375340248e-13	--	M serotype protein [Rutstroemia sp. NJR-2017a BBW]	-	-	-	-	-	-	-
Bcin10g00670	1917	2444	2269	5520	6662	5488	48.68	53.25	58.30	105.20	114.67	110.92	53.41	110.263333333333	1.04577133148139	9.76831321071737e-15	4.9017313948173e-13	P450	similar to cytochrome P450 monooxygenase [Botrytis cinerea T4]	-	-	-	-	-	GO:0005506//iron ion binding;GO:0016705//oxidoreductase activity, acting on paired donors, with incorporation or reduction of molecular oxygen;GO:0020037//heme binding	GO:0055114//oxidation-reduction process
Bcin08g00300	2366	2688	2034	1714	1863	1507	128.06	124.82	111.38	69.62	68.34	64.91	121.42	67.6233333333333	-0.844413040942235	9.84875757083118e-15	4.91036091473155e-13	--	Bcgst11 [Botrytis cinerea B05.10]	Metabolism;Metabolism	Global and overview maps;Metabolism of other amino acids	ko01100//Metabolic pathways;ko00480//Glutathione metabolism	K00799;K00799	-	GO:0005515//protein binding	-
Bcin03g00900	1335	1536	994	768	921	750	56.84	56.11	42.82	24.54	26.58	25.41	51.9233333333333	25.51	-1.02532010437172	9.86739748561915e-15	4.91036091473155e-13	SPAC17A2.02c	TRAM/LAG1/CLN8 homology domain [Lasallia pustulata]	-	-	-	-	GO:0016021//integral component of membrane	-	-
Bcin15g02310	3276	3958	3609	11211	10444	13898	84.45	87.53	94.12	216.87	182.46	285.10	88.7	228.143333333333	1.36293448719756	1.03709955578527e-14	5.13964255063335e-13	nmr	similar to nitrogen metabolic regulation protein [Botrytis cinerea T4]	-	-	-	-	-	-	-
Bcin09g01680	1099	1061	903	664	765	556	66.99	55.48	55.68	30.37	31.60	26.97	59.3833333333333	29.6466666666667	-1.00218817366915	1.04161560551142e-14	5.14078022917632e-13	--	similar to N-acetyltransferase [Botrytis cinerea T4]	-	-	-	-	-	GO:0008080//N-acetyltransferase activity	-
Bcin04g00540	38309	37677	31340	25553	28119	22926	1834.37	1547.85	1518.28	918.20	912.53	873.62	1633.5	901.45	-0.857647076588669	1.06254783925702e-14	5.2225968181186e-13	rpl1902	60S ribosomal protein L19 [Sclerotinia sclerotiorum 1980 UF-70]	Genetic Information Processing	Translation	ko03010//Ribosome	K02885	GO:0005840//ribosome;GO:0022625//cytosolic large ribosomal subunit	GO:0003723//RNA binding;GO:0003735//structural constituent of ribosome	GO:0006412//translation
Bcin01g01150	222	436	451	1496	1510	1347	3.36	5.67	6.91	17.01	15.51	16.24	5.31333333333333	16.2533333333333	1.61304649662974	1.08689516392921e-14	5.32046273510329e-13	bimC	similar to kinesin-like protein bimC [Botrytis cinerea T4]	-	-	-	-	-	GO:0003777//microtubule motor activity;GO:0005524//ATP binding;GO:0008017//microtubule binding	GO:0007018//microtubule-based movement
Bcin14g04860	8470	9008	7482	6139	6937	5018	690.38	629.94	617.01	375.50	383.21	325.50	645.776666666667	361.403333333333	-0.837425501463249	1.11111143818054e-14	5.41689409678830e-13	qcr8	Bcqcr8 [Botrytis cinerea B05.10]	Metabolism;Metabolism	Global and overview maps;Energy metabolism	ko01100//Metabolic pathways;ko00190//Oxidative phosphorylation	K00418;K00418	-	GO:0008121//ubiquinol-cytochrome-c reductase activity	-
Bcin07g03640	123	180	184	596	627	514	2.33	2.92	3.52	8.46	8.04	7.74	2.92333333333333	8.08	1.46674095102822	1.15069116318647e-14	5.58714134416816e-13	HELLS	SNF2 family helicase ATPase protein [Rutstroemia sp. NJR-2017a WRK4]	-	-	-	-	-	GO:0005524//ATP binding	-
Bcin03g07920	410	533	526	1561	1581	1288	16.24	18.11	21.08	46.40	42.44	40.60	18.4766666666667	43.1466666666667	1.223544600143	1.22734364223536e-14	5.93529528279383e-13	NAM9	similar to 30S ribosomal subunit S4 [Botrytis cinerea T4]	-	-	-	-	GO:0015935//small ribosomal subunit	GO:0003723//RNA binding;GO:0003735//structural constituent of ribosome;GO:0019843//rRNA binding	GO:0006412//translation
Bcin05g01600	18113	18648	14842	12111	12961	11829	979.52	865.21	812.05	491.49	475.03	509.07	885.593333333333	491.863333333333	-0.848386850410109	1.23826860281788e-14	5.96407845525899e-13	RPL20A	60S ribosomal protein L20 [Sclerotinia sclerotiorum 1980 UF-70]	Genetic Information Processing	Translation	ko03010//Ribosome	K02882	GO:0005840//ribosome	GO:0003735//structural constituent of ribosome	GO:0006412//translation
Bcin07g03950	124	126	183	595	579	576	3.78	3.30	5.65	13.63	11.98	13.99	4.24333333333333	13.2	1.63726801106562	1.33269027174883e-14	6.39318177163347e-13	dbp9	Bcdbp9 [Botrytis cinerea B05.10]	-	-	-	-	-	GO:0003676//nucleic acid binding;GO:0005524//ATP binding	-
Bcin02g00800	25000	22471	17784	13107	15933	13049	2416.63	1863.62	1739.26	950.79	1043.83	1003.82	2006.50333333333	999.48	-1.00543394935964	1.35409977692981e-14	6.47000742020686e-13	--	Bcpic4 [Botrytis cinerea B05.10]	-	-	-	-	-	-	-
Bcin01g01840	91	142	136	450	472	464	4.87	6.51	7.36	18.06	17.10	19.74	6.24666666666667	18.3	1.55068519623337	1.48556831561679e-14	7.07000825761596e-13	SPCC1739.07	exosome-associated family protein [Rutstroemia sp. NJR-2017a BBW]	Genetic Information Processing	Folding, sorting and degradation	ko03018//RNA degradation	K12592	-	-	-
Bcin05g03930	192	349	332	1131	1020	1126	2.99	4.66	5.23	13.20	10.75	13.94	4.29333333333333	12.63	1.55668454639409	1.61910949097035e-14	7.67509095858e-13	--	similar to involucrin repeat protein [Botrytis cinerea T4]	-	-	-	-	-	-	-
Bcin02g05050	416	393	347	220	228	217	16.82	13.63	14.20	6.68	6.25	6.98	14.8833333333333	6.63666666666667	-1.16516695428808	1.67087691798258e-14	7.88930192022247e-13	--	Mitochondrial chaperone bcs1 protein [Rutstroemia sp. NJR-2017a BBW]	-	-	-	-	-	-	-
Bcin10g05490	165	198	184	565	810	535	4.13	4.25	4.66	10.62	13.74	10.66	4.34666666666667	11.6733333333333	1.42523521420247	1.77494186099424e-14	8.34779519172704e-13	KU80	Bcku80 [Botrytis cinerea B05.10]	Genetic Information Processing	Replication and repair	ko03450//Non-homologous end-joining	K10885	GO:0005634//nucleus;GO:0043564//Ku70:Ku80 complex	GO:0003677//DNA binding;GO:0003684//damaged DNA binding;GO:0016817//hydrolase activity, acting on acid anhydrides;GO:0042162//telomeric DNA binding	GO:0000723//telomere maintenance;GO:0006303//double-strand break repair via nonhomologous end joining;GO:0006310//DNA recombination
Bcin09g02970	755	764	556	367	509	327	64.96	56.40	48.40	23.70	29.68	22.39	56.5866666666667	25.2566666666667	-1.16379790836158	1.78862745209258e-14	8.37930040349465e-13	--	Bgt-5449 [Blumeria graminis f. sp. tritici]	-	-	-	-	-	-	-
Bcin14g00370	115	124	115	400	449	435	2.98	2.76	3.01	7.78	7.88	8.97	2.91666666666667	8.21	1.49306170577927	1.96563591940658e-14	9.17271267760433e-13	DHX35	ATP dependent RNA helicase [Sclerotinia borealis F-4128]	-	-	-	-	-	GO:0004386//helicase activity	-
Bcin10g06080	963	880	928	2634	3216	2519	17.27	13.54	16.84	35.45	39.08	35.95	15.8833333333333	36.8266666666667	1.21323710546075	2.15779693995731e-14	1.0024043957739e-12	plc1	Bcplc2 [Botrytis cinerea B05.10]	Metabolism;Metabolism;Environmental Information Processing	Global and overview maps;Carbohydrate metabolism;Signal transduction	ko01100//Metabolic pathways;ko00562//Inositol phosphate metabolism;ko04070//Phosphatidylinositol signaling system	K05857;K05857;K05857	-	GO:0004435//phosphatidylinositol phospholipase C activity;GO:0008081//phosphoric diester hydrolase activity	GO:0006629//lipid metabolic process;GO:0007165//signal transduction;GO:0035556//intracellular signal transduction
Bcin07g05770	1418	1517	1298	1030	1128	910	110.64	101.46	102.42	60.35	59.65	56.51	104.84	58.8366666666667	-0.833401839223334	2.16478561248594e-14	1.0024043957739e-12	--	Bcenv10 [Botrytis cinerea B05.10]	-	-	-	-	-	-	-
Bcin07g05510	275	333	353	930	1081	975	12.83	13.33	16.66	32.56	34.18	36.20	14.2733333333333	34.3133333333333	1.26544698682103	2.62166005184894e-14	1.20929111545478e-12	tlg2	Bctlg2 [Botrytis cinerea B05.10]	Genetic Information Processing	Folding, sorting and degradation	ko04130//SNARE interactions in vesicular transport	K08489	GO:0016020//membrane;GO:0031201//SNARE complex	GO:0005484//SNAP receptor activity	GO:0006886//intracellular protein transport;GO:0016192//vesicle-mediated transport
Bcin03g07110	10400	11135	9617	7976	8344	7497	877.77	806.31	821.20	505.17	477.29	503.55	835.093333333333	495.336666666667	-0.753528029310386	2.66183726880491e-14	1.22311932432097e-12	crp-27	40S ribosomal protein S22 [Sclerotinia sclerotiorum 1980 UF-70]	Genetic Information Processing	Translation	ko03010//Ribosome	K02957	GO:0005840//ribosome	GO:0003735//structural constituent of ribosome	GO:0006412//translation
Bcin03g08290	64	98	99	336	363	359	1.04	1.36	1.62	4.09	3.99	4.63	1.34	4.23666666666667	1.66069662382603	2.84542673908956e-14	1.30248865961454e-12	--	hypothetical protein BCIN_03g08290 [Botrytis cinerea B05.10]	-	-	-	-	-	-	-
Bcin16g00980	102	147	122	433	498	382	2.38	2.93	2.88	7.58	7.88	7.10	2.73	7.52	1.46183171075778	2.93593220336736e-14	1.33880741121615e-12	--	similar to Hsp70 family protein [Botrytis cinerea T4]	-	-	-	-	-	-	-
Bcin07g02470	234	359	322	899	1139	867	5.02	6.61	6.99	14.48	16.56	14.81	6.20666666666667	15.2833333333333	1.30006866092362	3.21945789045428e-14	1.46060031659493e-12	cog4	Bccog4 [Botrytis cinerea B05.10]	-	-	-	-	-	-	-
Bcin11g00610	2335	2158	1799	1288	1619	1266	124.21	98.49	96.82	51.42	58.37	53.59	106.506666666667	54.46	-0.967674849679025	3.22737500123118e-14	1.46060031659493e-12	--	Bcnas6 [Botrytis cinerea B05.10]	-	-	-	-	-	GO:0005515//protein binding	-
Bcin10g03840	963	1175	1290	3494	3833	2896	35.09	36.73	47.55	95.53	94.65	83.97	39.79	91.3833333333333	1.19952516876927	3.25885097021203e-14	1.4693007400659e-12	gng-1	Bcgg1 [Botrytis cinerea B05.10]	Environmental Information Processing	Signal transduction	ko04011//MAPK signaling pathway - yeast	K07973	-	GO:0031681//G-protein beta-subunit binding	GO:0000750//pheromone-dependent signal transduction involved in conjugation with cellular fusion;GO:0007186//G protein-coupled receptor signaling pathway
Bcin02g06610	1061	1502	1260	3422	3619	3331	30.23	36.72	36.33	73.18	69.89	75.54	34.4266666666667	72.87	1.08179849077099	3.3176438416708e-14	1.49020608963138e-12	DNAJC3	Bcjem1 [Botrytis cinerea B05.10]	Genetic Information Processing	Folding, sorting and degradation	ko04141//Protein processing in endoplasmic reticulum	K09523	-	GO:0005515//protein binding	-
Bcin11g01930	227	481	417	1408	1396	1471	4.08	7.41	7.58	18.97	16.99	21.02	6.35666666666667	18.9933333333333	1.57915077801109	3.33884786082008e-14	1.49413441771698e-12	FOLH1	glutamate carboxypeptidase tre2 protein [Rutstroemia sp. NJR-2017a BBW]	-	-	-	-	-	-	-
Bcin07g05760	1417	1438	1116	871	1025	745	110.97	96.62	88.42	51.19	54.40	46.43	98.67	50.6733333333333	-0.96138477525216	3.40697496958136e-14	1.51895356171707e-12	GIG1	N-acetylglucosamine-induced 1 2 protein [Rutstroemia sp. NJR-2017a BVV2]	-	-	-	-	-	-	-
Bcin09g04480	319	414	515	1407	1477	1413	6.63	7.38	10.83	21.95	20.81	23.38	8.28	22.0466666666667	1.41285787197064	3.76151550235812e-14	1.67080945999189e-12	ucp3	Bcage2 [Botrytis cinerea B05.10]	-	-	-	-	-	GO:0005096//GTPase activator activity;GO:0005515//protein binding	-
Bcin04g06830	9541	14024	13246	32576	37558	33439	126.99	160.14	178.42	325.36	338.82	354.12	155.183333333333	339.433333333333	1.12915462804136	4.06941879583475e-14	1.80090552097587e-12	--	Apolipoprotein [Glarea lozoyensis ATCC 20868]	-	-	-	-	-	-	-
Bcin05g02190	799	956	926	2366	2785	2173	16.90	17.33	19.81	37.57	39.93	36.56	18.0133333333333	38.02	1.07769335804403	4.50591936495682e-14	1.98674599058556e-12	--	Bcscp1 [Botrytis cinerea B05.10]	-	-	-	-	-	GO:0005515//protein binding	-
Bcin09g00920	658	799	754	1815	2543	2097	8.94	9.32	10.37	18.51	23.42	22.68	9.54333333333333	21.5366666666667	1.17422980470403	4.64311917307719e-14	2.0397409612716e-12	atf1	Bcatf1 [Botrytis cinerea B05.10]	Environmental Information Processing	Signal transduction	ko04011//MAPK signaling pathway - yeast	K09051	-	GO:0003700//DNA-binding transcription factor activity	GO:0006355//regulation of transcription, DNA-templated
Bcin14g01680	1131	1416	969	727	942	599	62.92	67.59	54.54	30.35	35.52	26.52	61.6833333333333	30.7966666666667	-1.00210652316061	4.89549570360591e-14	2.14276204282284e-12	entA	oxidoreductase short chain dehydrogenase reductase family protein [Rutstroemia sp. NJR-2017a BBW]	-	-	-	-	-	-	-
Bcin15g01500	491	773	780	2296	2173	2231	5.82	7.87	9.36	20.44	17.47	21.06	7.68333333333333	19.6566666666667	1.35521444350522	5.08137644985015e-14	2.21603446411101e-12	rga1	Bclrg1 [Botrytis cinerea B05.10]	-	-	-	-	-	-	GO:0007165//signal transduction;GO:0008360//regulation of cell shape;GO:0009272//fungal-type cell wall biogenesis;GO:0030036//actin cytoskeleton organization;GO:0051666//actin cortical patch localization
Bcin08g05100	436	537	521	1337	1866	1310	11.44	12.09	13.83	26.32	33.18	27.35	12.4533333333333	28.95	1.2170313938881	5.18955126753028e-14	2.25501044751778e-12	mccA	similar to 3-methylcrotonyl-CoA carboxylase subunit alpha [Botrytis cinerea T4]	Metabolism;Metabolism	Global and overview maps;Amino acid metabolism	ko01100//Metabolic pathways;ko00280//Valine, leucine and isoleucine degradation	K01968;K01968	-	GO:0005524//ATP binding;GO:0046872//metal ion binding	-
Bcin12g05720	183	280	255	754	835	706	4.58	6.01	6.46	14.16	14.16	14.06	5.68333333333333	14.1266666666667	1.31361184846064	5.40412624689839e-14	2.33977206061561e-12	pep7	Bcpep7 [Botrytis cinerea B05.10]	Cellular Processes	Transport and catabolism	ko04144//Endocytosis	K12481	-	GO:0003677//DNA binding;GO:0046872//metal ion binding	GO:0006281//DNA repair
Bcin06g02500	1524	1534	1224	988	1078	881	44.66	38.57	36.29	21.73	21.41	20.55	39.84	21.23	-0.908113276162703	5.65462555203601e-14	2.43942173545208e-12	VCX1	Ca2+/H+ antiporter [Sclerotinia sclerotiorum 1980 UF-70]	-	-	-	-	GO:0016021//integral component of membrane	GO:0015369//calcium:proton antiporter activity	GO:0006816//calcium ion transport;GO:0055085//transmembrane transport
Bcin12g02430	615	774	691	2120	1921	2009	14.83	16.02	16.86	38.37	31.40	38.56	15.9033333333333	36.11	1.18306923468549	5.79567026974617e-14	2.49130729552207e-12	bioDA	TPA_inf: bifunctional dethiobiotin synthetase/adenosylmethionine-8-amino-7-oxononanoate aminotransferase [Sclerotinia sclerotiorum 1980 UF-70]	Metabolism;Metabolism	Global and overview maps;Metabolism of cofactors and vitamins	ko01100//Metabolic pathways;ko00780//Biotin metabolism	K19562;K19562	-	GO:0003824//catalytic activity;GO:0008483//transaminase activity;GO:0030170//pyridoxal phosphate binding	-
Bcin03g00250	900	1141	881	604	831	589	47.31	51.45	46.85	23.82	29.60	24.64	48.5366666666667	26.02	-0.899454070442442	5.87898187212851e-14	2.51809391401562e-12	AN1503	dihydrodipicolinate synthase [Sclerotinia borealis F-4128]	Metabolism;Metabolism	Global and overview maps;Carbohydrate metabolism	ko01100//Metabolic pathways;ko00051//Fructose and mannose metabolism	K18339;K18339	-	GO:0003824//catalytic activity;GO:0016829//lyase activity	-
Bcin09g03280	221	328	296	808	996	821	3.56	4.53	4.82	9.76	10.86	10.51	4.30333333333333	10.3766666666667	1.26981657616199	6.69021557272404e-14	2.85536495956154e-12	SMC5	similar to structural maintenance of chromosomes protein 5 [Botrytis cinerea T4]	-	-	-	-	GO:0030915//Smc5-Smc6 complex	-	GO:0000724//double-strand break repair via homologous recombination;GO:0006281//DNA repair;GO:0007062//sister chromatid cohesion
Bcin02g07860	86	101	116	481	394	355	1.88	1.90	2.57	7.90	5.85	6.18	2.11666666666667	6.64333333333333	1.65011321317953	6.92489107618821e-14	2.94504321548671e-12	rrp6	Bcrrp6 [Botrytis cinerea B05.10]	Genetic Information Processing	Folding, sorting and degradation	ko03018//RNA degradation	K12591	GO:0000176//nuclear exosome (RNase complex)	GO:0000166//nucleotide binding;GO:0003676//nucleic acid binding;GO:0003824//catalytic activity;GO:0008408//3'-5' exonuclease activity	GO:0006139//nucleobase-containing compound metabolic process;GO:0006396//RNA processing;GO:0044237//cellular metabolic process
Bcin04g04150	41425	48591	41574	35151	39777	32761	2735.09	2752.53	2777.14	1741.64	1779.94	1721.38	2754.92	1747.65333333333	-0.65659138659385	7.3011386217781e-14	3.09408323289699e-12	--	transcription factor protein [Rutstroemia sp. NJR-2017a BBW]	-	-	-	-	-	-	-
Bcin04g03970	268	284	300	848	921	854	4.25	3.87	4.82	10.10	9.91	10.79	4.31333333333333	10.2666666666667	1.25109273358976	8.45558678256875e-14	3.57069902406151e-12	rpc2	Bcret1 [Botrytis cinerea B05.10]	Genetic Information Processing	Transcription	ko03020//RNA polymerase	K03021	-	GO:0003677//DNA binding;GO:0003899//DNA-directed 5'-3' RNA polymerase activity;GO:0032549//ribonucleoside binding	GO:0006351//transcription, DNA-templated
Bcin15g01060	245	399	401	1143	1277	1037	3.04	4.25	5.03	10.64	10.74	10.24	4.10666666666667	10.54	1.35983511166347	9.09492449224836e-14	3.82720805036964e-12	dhkJ	M4WV, histidine kinase-group IX protein [Botrytis cinerea T4]	-	-	-	-	-	GO:0000155//phosphorelay sensor kinase activity;GO:0005515//protein binding;GO:0016772//transferase activity, transferring phosphorus-containing groups	GO:0000160//phosphorelay signal transduction system;GO:0007165//signal transduction;GO:0016310//phosphorylation
Bcin11g02570	264	353	322	896	977	958	3.12	3.58	3.85	7.95	7.83	9.01	3.51666666666667	8.26333333333333	1.23251527249217	9.2270764724361e-14	3.86924224244497e-12	hmt1	similar to ABC transporter [Botrytis cinerea T4]	-	-	-	-	GO:0016021//integral component of membrane	GO:0005524//ATP binding;GO:0016887//ATPase activity;GO:0042626//ATPase activity, coupled to transmembrane movement of substances	GO:0055085//transmembrane transport
Bcin12g04040	4471	4980	3788	2981	3759	2372	290.85	277.95	249.31	145.53	165.73	122.80	272.703333333333	144.686666666667	-0.914400355758002	9.62233507594016e-14	4.02092907894601e-12	VMA16	Bcvma16 [Botrytis cinerea B05.10]	Metabolism;Metabolism;Cellular Processes	Global and overview maps;Energy metabolism;Transport and catabolism	ko01100//Metabolic pathways;ko00190//Oxidative phosphorylation;ko04145//Phagosome	K03661;K03661;K03661	GO:0033177//proton-transporting two-sector ATPase complex, proton-transporting domain;GO:0033179//proton-transporting V-type ATPase, V0 domain	GO:0015078//proton transmembrane transporter activity	GO:1902600//proton transmembrane transport
Bcin01g08050	4974	5203	4064	3233	3597	3385	189.81	170.39	156.92	92.65	93.05	102.84	172.373333333333	96.18	-0.841727771154931	9.80094360611374e-14	4.08134432875424e-12	ARG1	Bcass1 [Botrytis cinerea B05.10]	Metabolism;Metabolism;Metabolism;Metabolism;Metabolism	Global and overview maps;Global and overview maps;Global and overview maps;Amino acid metabolism;Amino acid metabolism	ko01100//Metabolic pathways;ko01110//Biosynthesis of secondary metabolites;ko01230//Biosynthesis of amino acids;ko00250//Alanine, aspartate and glutamate metabolism;ko00220//Arginine biosynthesis	K01940;K01940;K01940;K01940;K01940	-	GO:0004055//argininosuccinate synthase activity;GO:0005524//ATP binding	GO:0006526//arginine biosynthetic process
Bcin10g01690	452	817	758	2367	2201	2385	4.04	6.27	6.86	15.88	13.34	16.97	5.72333333333333	15.3966666666667	1.42769050684691	1.06287823033102e-13	4.41076076690656e-12	--	methyltransferase type 11 protein [Rutstroemia sp. NJR-2017a BBW]	-	-	-	-	-	-	-
Bcin10g03280	596	875	797	2220	2205	2298	6.65	8.37	8.99	18.58	16.65	20.39	8.00333333333333	18.54	1.21196834111627	1.11142833415881e-13	4.59633103847125e-12	PSK1	similar to serine/threonine protein kinase [Botrytis cinerea T4]	-	-	-	-	-	GO:0004672//protein kinase activity;GO:0005524//ATP binding	GO:0006468//protein phosphorylation
Bcin03g01050	189	253	299	845	883	797	2.96	3.40	4.74	9.94	9.38	9.94	3.7	9.75333333333333	1.39837009290102	1.18933441817828e-13	4.90161088563989e-12	--	similar to transcription factor Cys6 [Botrytis cinerea T4]	-	-	-	-	GO:0005634//nucleus	GO:0000981//DNA-binding transcription factor activity, RNA polymerase II-specific;GO:0003677//DNA binding;GO:0008270//zinc ion binding	GO:0006351//transcription, DNA-templated;GO:0006355//regulation of transcription, DNA-templated
Bcin05g05170	1063	937	784	509	674	541	89.60	67.76	66.86	32.19	38.50	36.29	74.74	35.66	-1.06757386075575	1.19616288411805e-13	4.9128703661739e-12	SAV1559	similar to structural toxin protein RtxA [Botrytis cinerea T4]	-	-	-	-	-	-	-
Bcin06g07280	1119	1552	1470	3759	3991	3612	29.97	35.66	39.83	75.55	72.44	76.98	35.1533333333333	74.99	1.09303672744805	1.41507559664443e-13	5.79215072715245e-12	SPAC458.02c	Bcbfr1 [Botrytis cinerea B05.10]	-	-	-	-	-	-	-
Bcin06g06470	127	188	155	469	617	489	2.31	2.93	2.85	6.40	7.61	7.08	2.69666666666667	7.03	1.38234748736371	1.46818987387477e-13	5.98911603992523e-12	--	F-box domain-containing protein [Rutstroemia sp. NJR-2017a WRK4]	-	-	-	-	-	GO:0005515//protein binding	-
Bcin10g04060	643	981	897	2457	2504	2647	9.29	12.16	13.11	26.63	24.51	30.43	11.52	27.19	1.23893543458245	1.47927844086203e-13	6.01389367500284e-12	SPAC1327.01c	Bcftf1 [Botrytis cinerea B05.10]	-	-	-	-	GO:0005634//nucleus	GO:0000981//DNA-binding transcription factor activity, RNA polymerase II-specific;GO:0003677//DNA binding;GO:0008270//zinc ion binding	GO:0006351//transcription, DNA-templated;GO:0006355//regulation of transcription, DNA-templated
Bcin02g09320	1063	1233	1236	3136	3319	3218	50.82	50.58	59.79	112.51	107.54	122.44	53.73	114.163333333333	1.08729962109645	1.51811713994036e-13	6.15093880381917e-12	PDAP1	casein kinase substrate phospho PP28 protein [Rutstroemia sp. NJR-2017a WRK4]	-	-	-	-	-	-	-
Bcin02g07400	380	594	638	1681	1849	1821	4.74	6.39	8.06	15.82	15.67	18.09	6.39666666666667	16.5266666666667	1.36940355989134	1.63613252384919e-13	6.60678025539505e-12	wc-1	Bcwcl1 [Botrytis cinerea B05.10]	-	-	-	-	-	GO:0005515//protein binding;GO:0008270//zinc ion binding;GO:0043565//sequence-specific DNA binding	GO:0006355//regulation of transcription, DNA-templated
Bcin08g01150	867	1021	943	2313	3074	2343	14.00	14.15	15.41	28.03	33.64	30.11	14.52	30.5933333333333	1.07517585269536	1.66860275288978e-13	6.71528617966683e-12	AN11010	Bcmdr1 [Botrytis cinerea B05.10]	-	-	-	-	-	-	-
Bcin12g04170	290	355	315	888	975	953	10.51	11.04	11.55	24.15	23.95	27.49	11.0333333333333	25.1966666666667	1.19136417211417	2.09700063184657e-13	8.41114668151702e-12	kpr-2	Bcnuf2 [Botrytis cinerea B05.10]	-	-	-	-	GO:0000776//kinetochore;GO:0031262//Ndc80 complex	-	-
Bcin03g04130	38	60	76	268	271	284	0.61	0.83	1.24	3.25	2.97	3.65	0.893333333333333	3.29	1.88081708399863	2.15204667231429e-13	8.60316524702175e-12	pet127	Bcpet127 [Botrytis cinerea B05.10]	-	-	-	-	GO:0005739//mitochondrion	-	GO:0000959//mitochondrial RNA metabolic process
Bcin07g02150	3135	3800	3279	2646	3109	2284	151.61	159.54	162.33	97.63	103.30	87.84	157.826666666667	96.2566666666667	-0.713382616920719	2.18813935736959e-13	8.71839046941314e-12	HTZ1	Bchtz1 [Botrytis cinerea B05.10]	-	-	-	-	GO:0000786//nucleosome	GO:0003677//DNA binding;GO:0046982//protein heterodimerization activity	-
Bcin08g01390	1039	1595	1465	3926	4011	4049	17.86	23.63	25.74	50.76	46.92	55.62	22.41	51.1	1.18918064231459	2.21104963154441e-13	8.78050272553379e-12	--	glycosyltransferase family 15 protein [Rutstroemia sp. NJR-2017a BVV2]	-	-	-	-	-	-	-
Bcin08g06230	271	326	257	787	935	782	5.27	5.44	5.06	11.49	12.33	12.11	5.25666666666667	11.9766666666667	1.18800627521166	2.38030901629549e-13	9.42146733743626e-12	--	low temperature requirement A [Purpureocillium lilacinum]	-	-	-	-	-	-	-
Bcin16g04780	107	168	192	536	711	519	2.55	3.43	4.62	9.57	11.46	9.82	3.53333333333333	10.2833333333333	1.54120622458622	2.42482467185778e-13	9.56609285841788e-12	--	oligomeric golgi complex component protein [Rutstroemia sp. NJR-2017a BVV2]	-	-	-	-	GO:0017119//Golgi transport complex	-	GO:0006891//intra-Golgi vesicle-mediated transport
Bcin13g03560	954	1246	867	2537	4125	2939	49.97	56.00	45.95	99.73	146.45	122.52	50.64	122.9	1.27913560583168	2.53344980270605e-13	9.94319940985889e-12	--	hypothetical protein BCIN_13g03560 [Botrytis cinerea B05.10]	-	-	-	-	-	-	-
Bcin14g02480	675	920	868	2216	2836	1991	25.42	29.72	33.07	62.62	72.37	59.66	29.4033333333333	64.8833333333333	1.14186822219547	2.53699576370952e-13	9.94319940985889e-12	ERGIC2	Bcerv41 [Botrytis cinerea B05.10]	-	-	-	-	-	-	-
Bcin09g03880	4169	5632	5795	14188	17224	12673	88.48	102.06	123.80	225.57	247.37	213.66	104.78	228.866666666667	1.12714398945441	2.58336917796707e-13	1.00919695607033e-11	VPS62	similar to vacuolar sorting-associated protein [Botrytis cinerea T4]	-	-	-	-	-	-	-
Bcin12g04990	648	913	878	2226	2590	2048	18.16	21.96	24.90	46.83	49.21	45.69	21.6733333333333	47.2433333333333	1.12418970480926	2.89358549344356e-13	1.12671333840482e-11	mdv1	RecName: Full=Mitochondrial division protein 1 [Sclerotinia sclerotiorum 1980 UF-70]	-	-	-	-	-	GO:0005515//protein binding	-
Bcin11g01230	6297	6335	5074	4083	5039	3618	401.62	346.65	327.41	195.42	217.81	183.63	358.56	198.953333333333	-0.849784483312388	2.92411853156794e-13	1.13491759058558e-11	--	hypothetical protein BCIN_11g01230 [Botrytis cinerea B05.10]	-	-	-	-	-	-	-
Bcin05g00650	4765	5004	3879	3139	3928	2860	190.31	171.47	156.74	94.08	106.32	90.90	172.84	97.1	-0.831893935283179	3.18034260458657e-13	1.23038222118731e-11	alc-1	Bcdal2 [Botrytis cinerea B05.10]	Metabolism;Metabolism	Global and overview maps;Nucleotide metabolism	ko01100//Metabolic pathways;ko00230//Purine metabolism	K01477;K01477	-	GO:0004037//allantoicase activity	GO:0000256//allantoin catabolic process
Bcin10g00620	517	829	733	2003	2143	1921	11.04	15.19	15.84	32.11	31.03	32.66	14.0233333333333	31.9333333333333	1.18723383785475	3.74150769719169e-13	1.44282642483665e-11	--	golgin subfamily A member 7 ERF4 protein [Rutstroemia sp. NJR-2017a BVV2]	-	-	-	-	-	-	-
Bcin09g07140	23469	25086	19874	13803	20121	15314	905.20	830.30	775.62	399.40	525.88	470.00	837.04	465.093333333333	-0.847776306766163	3.8193466368786e-13	1.46812257102837e-11	--	hypothetical protein BCIN_09g07140 [Botrytis cinerea B05.10]	-	-	-	-	-	-	-
Bcin15g04410	1357	2048	1771	4323	5432	4436	26.20	33.93	34.60	62.64	71.09	68.16	31.5766666666667	67.2966666666667	1.09167616338482	3.88344354654535e-13	1.48799164388877e-11	PRD1	metallopeptidase MepB [Sclerotinia borealis F-4128]	-	-	-	-	-	GO:0004222//metalloendopeptidase activity;GO:0008237//metallopeptidase activity	GO:0006508//proteolysis
Bcin16g02310	403	551	576	1522	1630	1379	5.14	6.03	7.43	14.56	14.08	13.99	6.2	14.21	1.19656643396854	3.9479685261535e-13	1.50789766032353e-11	pol1	Bcpol1 [Botrytis cinerea B05.10]	Genetic Information Processing	Replication and repair	ko03030//DNA replication	K02320	-	GO:0000166//nucleotide binding;GO:0001882//nucleoside binding;GO:0003676//nucleic acid binding;GO:0003677//DNA binding;GO:0003887//DNA-directed DNA polymerase activity	GO:0006260//DNA replication
Bcin10g04090	881	1473	1340	3689	3792	3660	12.95	17.76	19.19	35.71	33.47	38.57	16.6333333333333	35.9166666666667	1.1105761486392	4.13117237302857e-13	1.57286191332482e-11	YEL023C	peptidoglycan binding domain containing protein [Rutstroemia sp. NJR-2017a BVV2]	-	-	-	-	-	-	-
Bcin11g01630	238	409	321	1027	1062	911	3.78	5.57	5.16	12.23	11.43	11.51	4.83666666666667	11.7233333333333	1.27729781555856	4.1490081587909e-13	1.57465363444238e-11	NUP120	dna repair rad51 protein [Rutstroemia sp. NJR-2017a WRK4]	-	-	-	-	-	-	-
Bcin12g06740	408	632	507	1427	1559	1411	8.25	10.96	10.37	21.65	21.36	22.70	9.86	21.9033333333333	1.15149088968716	4.16384019183251e-13	1.57529764733903e-11	mcm6	Bcmcm6 [Botrytis cinerea B05.10]	Cellular Processes;Cellular Processes;Genetic Information Processing	Cell growth and death;Cell growth and death;Replication and repair	ko04111//Cell cycle - yeast;ko04113//Meiosis - yeast;ko03030//DNA replication	K02542;K02542;K02542	GO:0005634//nucleus;GO:0042555//MCM complex	GO:0003677//DNA binding;GO:0003678//DNA helicase activity;GO:0005524//ATP binding	GO:0006260//DNA replication;GO:0006270//DNA replication initiation
Bcin02g08700	5054	5053	4045	3179	3849	3273	270.47	232.01	219.02	127.67	139.61	139.39	240.5	135.556666666667	-0.827140827441379	4.44320173422314e-13	1.67570183643202e-11	--	Bgt-1623 [Blumeria graminis f. sp. tritici]	-	-	-	-	-	-	-
Bcin06g01960	475	642	637	1628	1956	1461	15.91	18.45	21.59	40.92	44.40	38.94	18.65	41.42	1.15115192307791	4.45934429014109e-13	1.67651774519317e-11	SPBC4B4.01c	Bccab1 [Botrytis cinerea B05.10]	Metabolism;Metabolism	Global and overview maps;Metabolism of cofactors and vitamins	ko01100//Metabolic pathways;ko00770//Pantothenate and CoA biosynthesis	K09680;K09680	-	GO:0004594//pantothenate kinase activity;GO:0005524//ATP binding	GO:0015937//coenzyme A biosynthetic process
Bcin15g03800	355	468	419	1097	1306	1053	8.69	9.81	10.37	20.11	21.64	20.47	9.62333333333333	20.74	1.1078072872984	5.17277641616553e-13	1.93865961122104e-11	--	proliferating cell nuclear antigen protein [Rutstroemia sp. NJR-2017a BVV2]	-	-	-	-	-	GO:0017022//myosin binding	-
Bcin11g02420	32	54	48	184	251	196	1.23	1.77	1.86	5.29	6.51	5.97	1.62	5.92333333333333	1.8704154624229	5.19800159144918e-13	1.94204464443146e-11	--	MYND finger family protein [Diplocarpon rosae]	-	-	-	-	-	-	-
Bcin06g02400	3076	3301	3353	8126	9444	7751	86.30	79.46	95.18	171.09	179.58	173.06	86.98	174.576666666667	1.00510513214425	5.25596827020878e-13	1.95760333741037e-11	erg-6	Bcerg9 [Botrytis cinerea B05.10]	Metabolism;Metabolism;Metabolism;Metabolism	Global and overview maps;Global and overview maps;Lipid metabolism;Metabolism of terpenoids and polyketides	ko01100//Metabolic pathways;ko01110//Biosynthesis of secondary metabolites;ko00100//Steroid biosynthesis;ko00909//Sesquiterpenoid and triterpenoid biosynthesis	K00801;K00801;K00801;K00801	GO:0016021//integral component of membrane	GO:0004310//farnesyl-diphosphate farnesyltransferase activity;GO:0016740//transferase activity;GO:0016765//transferase activity, transferring alkyl or aryl (other than methyl) groups;GO:0051996//squalene synthase activity	GO:0006696//ergosterol biosynthetic process;GO:0008610//lipid biosynthetic process;GO:0009058//biosynthetic process
Bcin03g03160	76	155	134	481	476	438	1.23	2.15	2.20	5.85	5.23	5.65	1.86	5.57666666666667	1.58410041820917	5.49196800046402e-13	2.03916941887198e-11	TOF1	Bctof1 [Botrytis cinerea B05.10]	-	-	-	-	-	-	-
Bcin10g05510	462	596	595	1550	1610	1511	6.54	7.24	8.53	16.48	15.46	17.03	7.43666666666667	16.3233333333333	1.13420768246462	5.6856483393045e-13	2.10456730040984e-11	psm1	Bcsmc1 [Botrytis cinerea B05.10]	Cellular Processes;Cellular Processes	Cell growth and death;Cell growth and death	ko04111//Cell cycle - yeast;ko04113//Meiosis - yeast	K06636;K06636	GO:0005694//chromosome;GO:0008278//cohesin complex	GO:0003682//chromatin binding;GO:0005515//protein binding;GO:0005524//ATP binding;GO:0046982//protein heterodimerization activity	GO:0007064//mitotic sister chromatid cohesion;GO:0051276//chromosome organization
Bcin12g03420	2751	2756	2062	1393	2043	1579	161.32	138.66	122.34	61.30	81.19	73.69	140.773333333333	72.06	-0.966103513522678	5.87471499883176e-13	2.16786021479967e-11	--	integral component of membrane protein [Rutstroemia sp. NJR-2017a WRK4]	-	-	-	-	GO:0016021//integral component of membrane	-	-
Bcin10g05670	359	461	475	1280	1310	1173	7.69	8.47	10.29	20.56	19.01	19.98	8.81666666666667	19.85	1.17083378575009	6.02451368035044e-13	2.21631879044303e-11	--	hypothetical protein BCIN_10g05670 [Botrytis cinerea B05.10]	-	-	-	-	-	-	-
Bcin09g04050	2435	2854	2652	2052	2331	1608	81.74	82.19	90.07	51.69	53.03	42.96	84.6666666666667	49.2266666666667	-0.782354038901116	6.06152790761108e-13	2.22311633626849e-11	MRS6	Bcmrs6 [Botrytis cinerea B05.10]	-	-	-	-	-	GO:0005092//GDP-dissociation inhibitor activity	GO:0007264//small GTPase mediated signal transduction
Bcin12g02850	37	63	68	306	269	213	0.99	1.44	1.84	6.13	4.87	4.53	1.42333333333333	5.17666666666667	1.86274985476682	6.36342645401829e-13	2.32672480070248e-11	esf1	Bcesf1 [Botrytis cinerea B05.10]	-	-	-	-	GO:0005634//nucleus	-	GO:0006364//rRNA processing
Bcin01g01300	1069	1362	880	504	876	614	54.70	59.80	45.56	19.35	30.38	25.00	53.3533333333333	24.91	-1.09885338692628	6.38987705657833e-13	2.32929469725058e-11	notP'	similar to oxidoreductase [Botrytis cinerea T4]	Metabolism;Metabolism	Global and overview maps;Carbohydrate metabolism	ko01100//Metabolic pathways;ko00051//Fructose and mannose metabolism	K17742;K17742	-	GO:0016491//oxidoreductase activity	-
Bcin14g00740	1548	1545	1532	4030	4423	4018	59.48	50.94	59.56	116.21	115.19	122.87	56.66	118.09	1.05948429396707	6.66939250836215e-13	2.42381891978143e-11	--	life-span regulatory factor domain-containing protein [Rutstroemia sp. NJR-2017a WRK4]	-	-	-	-	-	-	-
Bcin10g05660	1558	1976	1806	4390	4832	4367	25.02	27.17	29.54	53.19	52.77	56.07	27.2433333333333	54.01	0.987323314497255	6.71354988540714e-13	2.43249558234707e-11	--	proline-rich -15 protein [Rutstroemia sp. NJR-2017a WRK4]	-	-	-	-	-	-	-
Bcin03g05810	501	532	427	297	373	297	30.90	28.15	26.65	13.75	15.59	14.58	28.5666666666667	14.64	-0.964417149994665	6.87940636423188e-13	2.48508194356123e-11	--	Pc12g08090 [Penicillium rubens Wisconsin 54-1255]	-	-	-	-	-	-	-
Bcin13g00780	262	318	302	904	862	865	6.20	6.46	7.23	16.06	13.83	16.30	6.63	15.3966666666667	1.2155372700153	6.90379183337081e-13	2.48640166539388e-11	MBD9	similar to PHD and RING finger domain-containing protein c [Botrytis cinerea T4]	-	-	-	-	-	GO:0008270//zinc ion binding	-
Bcin03g05070	133	196	193	626	608	511	5.49	6.94	8.05	19.38	17.00	16.77	6.82666666666667	17.7166666666667	1.37585397641847	7.06549676278792e-13	2.53702103820705e-11	SPAC1071.09c	carbohydrate esterase family 8 protein [Sclerotinia borealis F-4128]	-	-	-	-	-	-	-
Bcin03g00790	26419	24270	20474	16348	19420	15254	2382.55	1877.85	1868.07	1106.37	1186.96	1094.76	2042.82333333333	1129.36333333333	-0.855054745176403	7.30771878596535e-13	2.6161633253756e-11	rps-25	40S ribosomal protein S25 [Sclerotinia borealis F-4128]	Genetic Information Processing	Translation	ko03010//Ribosome	K02975	-	-	-
Bcin16g01520	378	707	645	1845	1935	1947	7.65	12.35	13.31	28.22	26.70	31.48	11.1033333333333	28.8	1.37507595837648	7.80904303803927e-13	2.78731705819063e-11	klpA	Bckar3 [Botrytis cinerea B05.10]	-	-	-	-	-	GO:0003777//microtubule motor activity;GO:0005524//ATP binding;GO:0008017//microtubule binding	GO:0007018//microtubule-based movement
Bcin14g00280	42	92	89	340	402	264	0.96	1.81	2.06	5.84	6.23	4.81	1.61	5.62666666666667	1.80521980987141	7.88087005321106e-13	2.80460755335787e-11	res2	Ank-repeat mbp1 protein [Rutstroemia sp. NJR-2017a BBW]	Cellular Processes	Cell growth and death	ko04111//Cell cycle - yeast	K06647	GO:0030907//MBF transcription complex	GO:0003677//DNA binding;GO:0005515//protein binding	GO:0000083//regulation of transcription involved in G1/S transition of mitotic cell cycle
Bcin05g05880	153	239	207	625	669	591	5.26	7.13	7.25	16.30	15.69	16.34	6.54666666666667	16.11	1.29912406511303	8.3744773954871e-13	2.97145288177742e-11	--	myosin-like coiled-coil protein [Rutstroemia sp. NJR-2017a BVV2]	-	-	-	-	-	GO:0019905//syntaxin binding	-
Bcin01g09240	366	394	444	1068	1421	1151	9.01	8.32	11.06	19.73	23.71	22.55	9.46333333333333	21.9966666666667	1.21686456868955	8.4192408458139e-13	2.97852375999546e-11	--	hypothetical protein BCIN_01g09240 [Botrytis cinerea B05.10]	-	-	-	-	-	GO:0008017//microtubule binding	-
Bcin13g00890	30077	37708	29063	25049	30049	21447	1676.34	1803.12	1638.83	1047.68	1135.06	951.27	1706.09666666667	1044.67	-0.707652108973111	8.53638935911216e-13	3.01108581128918e-11	H4.1	Histone H4, partial [Tolypocladium capitatum]	-	-	-	-	GO:0000786//nucleosome;GO:0005634//nucleus	GO:0003677//DNA binding;GO:0046982//protein heterodimerization activity	GO:0006352//DNA-templated transcription, initiation
Bcin06g00350	429	556	417	1223	1405	1211	12.98	14.43	12.76	27.76	28.78	29.15	13.39	28.5633333333333	1.0930083906535	8.84382728499691e-13	3.11038183662663e-11	--	glycosyltransferase family 71 protein [Botrytis cinerea T4]	-	-	-	-	-	GO:0016757//transferase activity, transferring glycosyl groups	GO:0006486//protein glycosylation
Bcin08g06610	562	596	428	292	401	303	26.91	24.48	20.73	10.49	13.01	11.55	24.04	11.6833333333333	-1.04098495253436	9.57291959219661e-13	3.35695978564953e-11	GEP4	Bcgep4 [Botrytis cinerea B05.10]	Metabolism;Metabolism	Global and overview maps;Lipid metabolism	ko01100//Metabolic pathways;ko00564//Glycerophospholipid metabolism	K01094;K01094	-	-	-
Bcin07g03750	4197	4310	2882	2427	2923	1825	174.50	153.74	121.23	75.72	82.36	60.38	149.823333333333	72.82	-1.04085567925567	9.65043523174096e-13	3.37427608554721e-11	--	chitinase-1 variant protein [Rutstroemia sp. NJR-2017a BBW]	-	-	-	-	-	-	-
Bcin03g00430	844	1338	1108	3110	3100	3155	14.19	19.30	18.85	39.25	35.33	42.22	17.4466666666667	38.9333333333333	1.15805444471934	9.99436889999714e-13	3.4843740179554e-11	hyou1	Bclhs1 [Botrytis cinerea B05.10]	Genetic Information Processing	Folding, sorting and degradation	ko04141//Protein processing in endoplasmic reticulum	K09486	-	-	-
Bcin04g05510	622	784	795	2009	2102	1957	10.01	10.83	12.95	24.27	22.93	25.07	11.2633333333333	24.09	1.09680054379583	1.01168071208193e-12	3.51683674782568e-11	ISW2	similar to chromatin remodelling complex ATPase chain ISW1 [Botrytis cinerea T4]	-	-	-	-	GO:0005634//nucleus	GO:0003676//nucleic acid binding;GO:0003677//DNA binding;GO:0005524//ATP binding;GO:0016818//hydrolase activity, acting on acid anhydrides, in phosphorus-containing anhydrides;GO:0031491//nucleosome binding	GO:0006338//chromatin remodeling;GO:0043044//ATP-dependent chromatin remodeling
Bcin10g01000	417	589	546	1566	1728	1232	8.43	10.22	11.17	23.76	23.68	19.82	9.94	22.42	1.17346852124314	1.0206440277121e-12	3.5281482730543e-11	--	WD domain-containing protein [Rutstroemia sp. NJR-2017a WRK4]	-	-	-	-	-	-	-
Bcin10g03440	266	561	504	1696	1603	1456	3.67	6.64	7.04	17.57	15.00	15.99	5.78333333333333	16.1866666666667	1.48483275879006	1.02081835299745e-12	3.5281482730543e-11	tpr1	Bcctr9 [Botrytis cinerea B05.10]	-	-	-	-	-	GO:0005515//protein binding	GO:0006355//regulation of transcription, DNA-templated;GO:0016570//histone modification
Bcin16g01710	7682	7761	8421	5849	5966	3580	314.52	272.54	348.92	179.73	165.52	116.58	311.993333333333	153.943333333333	-1.01911581052581	1.1546341872797e-12	3.97917465748433e-11	--	putative transcription factor c2h2 protein [Botrytis cinerea BcDW1]	-	-	-	-	-	GO:0003676//nucleic acid binding	-
Bcin12g02540	198	303	285	779	916	724	3.95	5.19	5.75	11.67	12.39	11.50	4.96333333333333	11.8533333333333	1.25591157024767	1.26536959978752e-12	4.34830304018676e-11	--	centromere binding Cbh2 protein [Rutstroemia sp. NJR-2017a BVV2]	-	-	-	-	-	-	-
Bcin01g01070	267	370	374	1058	1084	893	4.70	5.59	6.67	13.99	12.94	12.52	5.65333333333333	13.15	1.21788913033762	1.36885985360328e-12	4.69049606407546e-11	TRK2	cation transporter protein [Rutstroemia sp. NJR-2017a BBW]	-	-	-	-	GO:0005887//integral component of plasma membrane	GO:0008324//cation transmembrane transporter activity;GO:0015079//potassium ion transmembrane transporter activity	GO:0006812//cation transport;GO:0030007//cellular potassium ion homeostasis;GO:0055085//transmembrane transport;GO:0071805//potassium ion transmembrane transport
Bcin11g03280	26571	25762	22421	18418	21568	14897	2767.39	2302.02	2362.57	1439.51	1522.42	1234.73	2477.32666666667	1398.88666666667	-0.824505033917966	1.40013518347029e-12	4.78399465964649e-11	RPL35	60S ribosomal protein L35 [Sclerotinia sclerotiorum 1980 UF-70]	Genetic Information Processing	Translation	ko03010//Ribosome	K02918	GO:0005840//ribosome	GO:0003735//structural constituent of ribosome	GO:0006412//translation
Bcin04g00010	3924	4075	3680	2675	3586	2707	207.67	185.02	197.04	106.24	128.62	114.01	196.576666666667	116.29	-0.757365044233076	1.42454592611931e-12	4.8535736624855e-11	--	Cytochrome P450 [Pyrenophora seminiperda CCB06]	-	-	-	-	-	-	-
Bcin01g01210	1151	1477	1326	3230	3990	2997	38.74	42.65	45.16	81.59	91.02	80.28	42.1833333333333	84.2966666666667	0.998802482357432	1.44710761035795e-12	4.91647636572886e-11	psy1	syntaxin-like protein [Sclerotinia borealis F-4128]	Genetic Information Processing	Folding, sorting and degradation	ko04130//SNARE interactions in vesicular transport	K08486	GO:0016020//membrane	-	GO:0016192//vesicle-mediated transport
Bcin04g02090	475	694	674	1686	1962	1602	7.63	9.56	10.96	20.33	21.37	20.49	9.38333333333333	20.73	1.14354769486298	1.48701514632558e-12	5.03778888414766e-11	ufd2	Bcufd2 [Botrytis cinerea B05.10]	Genetic Information Processing;Genetic Information Processing	Folding, sorting and degradation;Folding, sorting and degradation	ko04141//Protein processing in endoplasmic reticulum;ko04120//Ubiquitin mediated proteolysis	K10597;K10597	GO:0000151//ubiquitin ligase complex	GO:0004842//ubiquitin-protein transferase activity;GO:0034450//ubiquitin-ubiquitin ligase activity	GO:0006511//ubiquitin-dependent protein catabolic process;GO:0016567//protein ubiquitination
Bcin13g00520	165	255	237	692	790	596	5.29	7.01	7.68	16.64	17.15	15.20	6.66	16.33	1.29393070849043	1.52060158000382e-12	5.13706330957347e-11	sgf73	Bcsgf73 [Botrytis cinerea B05.10]	-	-	-	-	GO:0000124//SAGA complex	-	-
Bcin09g00340	109	235	206	710	722	602	2.16	3.99	4.12	10.54	9.68	9.48	3.42333333333333	9.9	1.53202674936993	1.72664909798629e-12	5.8167704022892e-11	--	SAE2-domain-containing protein [Hyaloscypha variabilis F]	-	-	-	-	-	GO:0004519//endonuclease activity	GO:0006281//DNA repair
Bcin03g04850	2041	2825	1699	1412	1778	1289	141.08	167.54	118.82	73.24	83.30	70.91	142.48	75.8166666666667	-0.910172487643758	1.91196130401218e-12	6.42301174202186e-11	--	Double-stranded RNA-binding domain [Lasallia pustulata]	-	-	-	-	-	-	-
Bcin15g01370	64	77	119	376	380	342	3.19	3.30	6.01	14.08	12.85	13.58	4.16666666666667	13.5033333333333	1.69634999013698	2.09716329368666e-12	7.0254970338503e-11	--	hypothetical protein BCIN_15g01370 [Botrytis cinerea B05.10]	-	-	-	-	-	-	-
Bcin10g04710	16639	19096	20276	44559	60344	46140	381.77	377.18	472.24	770.17	942.39	846.10	410.396666666667	852.886666666667	1.05533503289591	2.27073382524743e-12	7.58576901565248e-11	--	hypothetical protein BCIN_10g04710 [Botrytis cinerea B05.10]	-	-	-	-	-	-	-
Bcin01g07080	44385	40192	31155	26987	29629	22272	3007.56	2336.60	2135.86	1372.28	1360.69	1201.01	2493.34	1311.32666666667	-0.927052504477685	2.34577731747939e-12	7.81469649125841e-11	--	Pre-mRNA-splicing factor [Venturia inaequalis]	-	-	-	-	GO:0016021//integral component of membrane	GO:0005375//copper ion transmembrane transporter activity	GO:0035434//copper ion transmembrane transport
Bcin09g01210	647	945	882	2224	2373	2291	9.85	12.34	13.58	25.41	24.48	27.75	11.9233333333333	25.88	1.11804999971844	2.38518851872393e-12	7.9239794750848e-11	chsC	BcCHSI [Botrytis cinerea B05.10]	Metabolism;Metabolism	Global and overview maps;Carbohydrate metabolism	ko01100//Metabolic pathways;ko00520//Amino sugar and nucleotide sugar metabolism	K00698;K00698	-	GO:0004100//chitin synthase activity;GO:0016758//transferase activity, transferring hexosyl groups	GO:0006031//chitin biosynthetic process
Bcin01g09750	152	200	170	506	661	473	6.16	6.95	6.97	15.39	18.15	15.24	6.69333333333333	16.26	1.28053048884541	2.44718638782105e-12	8.1074879417508e-11	--	mRNA splicing factor RNA helicase protein [Rutstroemia sp. NJR-2017a BVV2]	-	-	-	-	-	-	-
Bcin08g05390	6068	6445	5642	4560	5665	4076	474.59	432.48	446.45	267.64	300.29	253.70	451.173333333333	273.876666666667	-0.720155440841257	2.53910587665154e-12	8.38884208779116e-11	nuo20.9	NADH-ubiquinone oxidoreductase 21 kDa subunit [Sclerotinia borealis F-4128]	-	-	-	-	-	-	-
Bcin05g00640	353	512	472	1185	1423	1157	6.96	8.66	9.41	17.53	19.01	18.15	8.34333333333333	18.23	1.12761877107196	2.75509302064399e-12	9.07742598807236e-11	SPAC25B8.08	DIL domain-containing protein [Rutstroemia sp. NJR-2017a BVV2]	-	-	-	-	-	GO:0005515//protein binding	-
Bcin07g01480	264	410	373	1043	1049	1068	3.59	4.80	5.14	10.65	9.70	11.60	4.51	10.65	1.23965409185782	2.79471961829776e-12	9.18275955677947e-11	HLTF	similar to SNF2 family helicase/ATPase [Botrytis cinerea T4]	-	-	-	-	-	GO:0005524//ATP binding	-
Bcin03g04790	11020	11160	9436	7453	9117	7863	478.29	415.69	413.97	242.47	267.59	271.82	435.983333333333	260.626666666667	-0.742288280659733	2.88715765336724e-12	9.46056878055556e-11	gld2	aldo/keto reductase [Sclerotinia borealis F-4128]	-	-	-	-	-	GO:0016491//oxidoreductase activity	GO:0055114//oxidation-reduction process
Bcin05g01610	1308	2188	1887	4938	5468	4723	24.32	34.91	35.50	68.91	68.91	69.89	31.5766666666667	69.2366666666667	1.13267738543831	2.99357471337748e-12	9.78254537807522e-11	PXA1	Bcpxa1 [Botrytis cinerea B05.10]	Cellular Processes;Environmental Information Processing	Transport and catabolism;Membrane transport	ko04146//Peroxisome;ko02010//ABC transporters	K15628;K15628	GO:0005777//peroxisome;GO:0005779//integral component of peroxisomal membrane;GO:0016021//integral component of membrane	GO:0005324//long-chain fatty acid transporter activity;GO:0005524//ATP binding;GO:0016887//ATPase activity;GO:0042626//ATPase activity, coupled to transmembrane movement of substances	GO:0006635//fatty acid beta-oxidation;GO:0015908//fatty acid transport;GO:0015910//peroxisomal long-chain fatty acid import;GO:0015916//fatty-acyl-CoA transport;GO:0042758//long-chain fatty acid catabolic process;GO:0042760//very long-chain fatty acid catabolic process;GO:0055085//transmembrane transport
Bcin03g08490	468	691	598	1609	1682	1508	19.21	23.43	25.35	43.93	42.86	42.96	22.6633333333333	43.25	0.932340063744574	3.09214092256451e-12	1.00771864359555e-10	bub1	similar to checkpoint protein kinase (SldA) [Botrytis cinerea T4]	Cellular Processes;Cellular Processes	Cell growth and death;Cell growth and death	ko04111//Cell cycle - yeast;ko04113//Meiosis - yeast	K02178;K02178	-	GO:0004672//protein kinase activity;GO:0005524//ATP binding	GO:0006468//protein phosphorylation;GO:0007094//mitotic spindle assembly checkpoint
Bcin05g06000	190	176	171	482	1274	732	7.86	6.24	7.15	14.96	35.71	24.09	7.08333333333333	24.92	1.81480372783273	3.27452374802931e-12	1.06426458835001e-10	--	hypothetical protein BCIN_05g06000 [Botrytis cinerea B05.10]	-	-	-	-	-	-	-
Bcin01g01200	137	154	200	578	660	475	4.47	4.31	6.60	14.15	14.60	12.33	5.12666666666667	13.6933333333333	1.41738067835636	3.37421146285454e-12	1.09370048848688e-10	--	anaphase promoting complex subunit 11 protein [Rutstroemia sp. NJR-2017a BVV2]	-	-	-	-	-	-	-
Bcin08g00560	1470	1861	1453	1087	1456	1134	44.93	48.80	44.93	24.93	30.16	27.58	46.22	27.5566666666667	-0.746115873734024	3.39882138689837e-12	1.09870794860033e-10	ARMGADRAFT_974139	similar to cytochrome P450 [Botrytis cinerea T4]	Metabolism;Metabolism	Global and overview maps;Amino acid metabolism	ko01100//Metabolic pathways;ko00380//Tryptophan metabolism	K07408;K07408	-	GO:0005506//iron ion binding;GO:0016705//oxidoreductase activity, acting on paired donors, with incorporation or reduction of molecular oxygen;GO:0020037//heme binding	GO:0055114//oxidation-reduction process
Bcin13g02740	3170	3181	2481	2030	2533	1873	158.67	136.60	125.64	76.25	85.93	74.61	140.303333333333	78.93	-0.829903630645467	3.43130800380118e-12	1.10334944361103e-10	PEX11B	Bcpex11 [Botrytis cinerea B05.10]	Cellular Processes	Transport and catabolism	ko04146//Peroxisome	K13352	GO:0005779//integral component of peroxisomal membrane	-	GO:0016559//peroxisome fission
Bcin11g01670	1558	1805	1633	4246	4309	4240	46.72	46.44	49.55	95.55	87.58	101.19	47.57	94.7733333333333	0.994429155345067	3.43157960866267e-12	1.10334944361103e-10	--	Nuclease subunit C protein [Rutstroemia sp. NJR-2017a BVV2]	-	-	-	-	-	-	-
Bcin12g05760	3468	5258	4567	11760	15717	10153	93.32	121.39	124.34	237.48	286.64	217.43	113.016666666667	247.183333333333	1.12904592705104	3.46277133849354e-12	1.11040151504152e-10	ras1	Bcras1 [Botrytis cinerea B05.10]	Cellular Processes;Cellular Processes;Organismal Systems	Cell growth and death;Transport and catabolism;Aging	ko04113//Meiosis - yeast;ko04138//Autophagy - yeast;ko04213//Longevity regulating pathway - multiple species	K07827;K07827;K07827	GO:0016020//membrane	GO:0003924//GTPase activity;GO:0005525//GTP binding	GO:0007165//signal transduction
Bcin03g01700	334	487	464	1304	1380	1062	8.86	11.09	12.46	25.97	24.82	22.43	10.8033333333333	24.4066666666667	1.17579875298671	3.52864698096876e-12	1.12850835314022e-10	mpp	Bcmas2 [Botrytis cinerea B05.10]	-	-	-	-	-	GO:0003824//catalytic activity;GO:0004222//metalloendopeptidase activity;GO:0046872//metal ion binding	GO:0006508//proteolysis
Bcin09g03590	507	549	396	294	372	281	21.21	19.70	16.76	9.23	10.55	9.35	19.2233333333333	9.71	-0.985315320916769	3.582202388235e-12	1.14258918197081e-10	--	inner membrane magnesium transporter mrs2 protein [Rutstroemia sp. NJR-2017a BVV2]	-	-	-	-	-	-	-
Bcin08g06110	1482	1454	1109	924	1069	834	49.88	41.99	37.77	23.34	24.39	22.34	43.2133333333333	23.3566666666667	-0.88764212442424	3.86552424734699e-12	1.22968785937487e-10	SPCC970.02	glycoside hydrolase family 76 protein [Botrytis cinerea T4]	-	-	-	-	-	GO:0003824//catalytic activity;GO:0008496//mannan endo-1,6-alpha-mannosidase activity	GO:0016052//carbohydrate catabolic process
Bcin11g05760	428	613	549	1403	1553	1367	7.28	8.94	9.44	17.90	17.89	18.49	8.55333333333333	18.0933333333333	1.08089955032917	3.89631154596365e-12	1.23620276113074e-10	mcm4	Bcmcm4 [Botrytis cinerea B05.10]	Cellular Processes;Cellular Processes;Genetic Information Processing	Cell growth and death;Cell growth and death;Replication and repair	ko04111//Cell cycle - yeast;ko04113//Meiosis - yeast;ko03030//DNA replication	K02212;K02212;K02212	GO:0000790//nuclear chromatin;GO:0005634//nucleus;GO:0005656//nuclear pre-replicative complex;GO:0005737//cytoplasm;GO:0030875//rDNA protrusion;GO:0031261//DNA replication preinitiation complex;GO:0031298//replication fork protection complex;GO:0042555//MCM complex;GO:0043596//nuclear replication fork;GO:0071162//CMG complex;GO:0097373//MCM core complex	GO:0003677//DNA binding;GO:0003678//DNA helicase activity;GO:0003682//chromatin binding;GO:0003688//DNA replication origin binding;GO:0003697//single-stranded DNA binding;GO:0003727//single-stranded RNA binding;GO:0005524//ATP binding;GO:0009378//four-way junction helicase activity;GO:0016887//ATPase activity;GO:0017116//single-stranded DNA-dependent ATP-dependent DNA helicase activity;GO:0033679…	GO:0000727//double-strand break repair via break-induced replication;GO:0006260//DNA replication;GO:0006267//pre-replicative complex assembly involved in nuclear cell cycle DNA replication;GO:0006268//DNA unwinding involved in DNA replication;GO:0006270//DNA replication initiation;GO:0006271//DNA strand elongation involved in DNA replication;GO:0006279//premeiotic DNA replication;GO:0033260//nucl…
Bcin08g05490	22	54	38	205	223	153	0.85	1.79	1.49	5.95	5.85	4.71	1.37666666666667	5.50333333333333	1.99912643349381	3.97978817189034e-12	1.25935618853512e-10	--	hypothetical protein BCIN_08g05490 [Botrytis cinerea B05.10]	-	-	-	-	-	-	-
Bcin07g05800	4044	6414	5432	14295	14563	14164	64.43	87.68	87.56	170.91	157.25	179.59	79.89	169.25	1.08306899941795	4.26518289184467e-12	1.34611416899719e-10	PRR1	Bcprr1 [Botrytis cinerea B05.10]	-	-	-	-	-	GO:0004672//protein kinase activity;GO:0005524//ATP binding	GO:0006468//protein phosphorylation
Bcin12g06280	1580	1847	1688	4018	4790	3859	27.70	27.78	29.94	52.86	56.91	53.84	28.4733333333333	54.5366666666667	0.937615126785416	4.70584731726237e-12	1.4812920439876e-10	TMN7	Bctmn3 [Botrytis cinerea B05.10]	-	-	-	-	GO:0016021//integral component of membrane	-	-
Bcin09g03010	536	885	879	2154	2771	2124	7.84	11.10	13.00	23.64	27.46	24.72	10.6466666666667	25.2733333333333	1.24721414375941	4.80301994140563e-12	1.50792194128999e-10	--	ribosomal l19 protein [Rutstroemia sp. NJR-2017a BVV2]	-	-	-	-	-	-	-
Bcin01g10610	350	500	470	1226	1288	1199	7.02	8.60	9.53	18.44	17.50	19.13	8.38333333333333	18.3566666666667	1.13070820845799	4.88357081077889e-12	1.52920795649272e-10	mcm7	Bcmcm7 [Botrytis cinerea B05.10]	Cellular Processes;Cellular Processes;Genetic Information Processing	Cell growth and death;Cell growth and death;Replication and repair	ko04111//Cell cycle - yeast;ko04113//Meiosis - yeast;ko03030//DNA replication	K02210;K02210;K02210	GO:0000790//nuclear chromatin;GO:0005634//nucleus;GO:0042555//MCM complex;GO:0097373//MCM core complex	GO:0003677//DNA binding;GO:0003678//DNA helicase activity;GO:0003697//single-stranded DNA binding;GO:0003727//single-stranded RNA binding;GO:0005524//ATP binding;GO:0016887//ATPase activity;GO:0033679//3'-5' DNA/RNA helicase activity;GO:1990518//single-stranded DNA-dependent ATP-dependent 3'-5' DNA helicase activity	GO:0006260//DNA replication;GO:0006270//DNA replication initiation
Bcin16g04910	321	509	546	1582	1404	1582	2.91	3.96	5.00	10.74	8.62	11.41	3.95666666666667	10.2566666666667	1.37420450869164	5.05434726753456e-12	1.57856215571724e-10	sepA	BcSep1 [Botrytis cinerea B05.10]	Environmental Information Processing	Signal transduction	ko04011//MAPK signaling pathway - yeast	K11238	-	GO:0003779//actin binding;GO:0017048//Rho GTPase binding	GO:0016043//cellular component organization;GO:0030036//actin cytoskeleton organization
Bcin16g04060	614	559	350	270	243	280	27.40	21.42	15.83	9.05	7.37	9.95	21.55	8.79	-1.29375279883306	5.08585226658667e-12	1.58427600605647e-10	AFUB_029980	glycoside hydrolase family 16 protein [Coleophoma crateriformis]	-	-	-	-	-	GO:0004553//hydrolase activity, hydrolyzing O-glycosyl compounds	GO:0005975//carbohydrate metabolic process
Bcin16g04250	179	283	327	946	882	912	3.25	4.41	6.01	12.90	10.86	13.19	4.55666666666667	12.3166666666667	1.43456112142746	5.14061921928663e-12	1.59718772789908e-10	--	ubiquitin c-terminal hydrolase family protein [Rutstroemia sp. NJR-2017a BVV2]	-	-	-	-	-	GO:0036459//thiol-dependent ubiquitinyl hydrolase activity	GO:0016579//protein deubiquitination
Bcin13g03770	548	765	739	2186	1850	2093	4.82	5.77	6.57	14.42	11.02	14.64	5.72	13.36	1.22383295569566	5.17832314979854e-12	1.6027909370766e-10	Kif21b	similar to kinesin family protein [Botrytis cinerea T4]	-	-	-	-	-	GO:0003777//microtubule motor activity;GO:0005524//ATP binding;GO:0008017//microtubule binding	GO:0007018//microtubule-based movement
Bcin12g01140	304	533	418	1738	1165	1547	2.39	3.60	3.33	10.26	6.21	9.68	3.10666666666667	8.71666666666667	1.48840908648002	5.18538216947987e-12	1.6027909370766e-10	--	Cutinase transcription factor 1 beta protein [Rutstroemia sp. NJR-2017a BVV2]	-	-	-	-	-	-	-
Bcin12g02820	435	750	686	1836	1941	1884	4.69	6.94	7.49	14.87	14.20	16.18	6.37333333333333	15.0833333333333	1.24283526887718	5.31389008509142e-12	1.63829007173525e-10	SPBC211.03c	similar to guanine nucleotide exchange factor (Gea2) [Botrytis cinerea T4]	Cellular Processes	Transport and catabolism	ko04144//Endocytosis	K18443	-	GO:0005086//ARF guanyl-nucleotide exchange factor activity	GO:0032012//regulation of ARF protein signal transduction
Bcin02g06230	392	514	520	1288	1389	1356	5.09	5.72	6.83	12.54	12.21	14.00	5.88	12.9166666666667	1.13534574949145	5.54956517021991e-12	1.70656243811404e-10	ubp2	Bcubp2 [Botrytis cinerea B05.10]	-	-	-	-	-	GO:0036459//thiol-dependent ubiquitinyl hydrolase activity	GO:0006511//ubiquitin-dependent protein catabolic process;GO:0016579//protein deubiquitination
Bcin12g03900	3107	3161	2783	2442	2409	2097	190.50	166.28	172.64	112.36	100.11	102.32	176.473333333333	104.93	-0.750022985650474	5.60099061132218e-12	1.71797136576949e-10	tom20	Bctom20 [Botrytis cinerea B05.10]	-	-	-	-	GO:0005742//mitochondrial outer membrane translocase complex	-	GO:0006605//protein targeting;GO:0006886//intracellular protein transport
MSTRG.10875	442	433	375	231	327	246	15.65	13.04	13.60	6.19	8.04	7.01	14.0966666666667	7.08	-0.993532794224651	5.70849804931744e-12	1.74648002820061e-10	--	hypothetical protein BofuT4_P140370.1 [Botrytis cinerea T4]	-	-	-	-	-	-	-
Bcin11g05950	743	1091	887	2518	2979	2015	25.12	31.64	30.34	63.88	68.25	54.21	29.0333333333333	62.1133333333333	1.09719277448327	5.9120591457946e-12	1.80415586095457e-10	GRX7	Bcgrx2 [Botrytis cinerea B05.10]	-	-	-	-	-	GO:0009055//electron transfer activity;GO:0015035//protein disulfide oxidoreductase activity	GO:0045454//cell redox homeostasis
Bcin10g05420	383	537	449	1171	1340	1155	8.57	10.31	10.17	19.67	20.33	20.57	9.68333333333334	20.19	1.06006524776074	6.19718678927295e-12	1.88636703461296e-10	SPAC19A8.03	Bcymr1 [Botrytis cinerea B05.10]	Metabolism;Cellular Processes;Metabolism;Environmental Information Processing	Global and overview maps;Transport and catabolism;Carbohydrate metabolism;Signal transduction	ko01100//Metabolic pathways;ko04138//Autophagy - yeast;ko00562//Inositol phosphate metabolism;ko04070//Phosphatidylinositol signaling system	K18083;K18083;K18083;K18083	-	GO:0004725//protein tyrosine phosphatase activity	GO:0016311//dephosphorylation
Bcin11g04690	1647	1920	1614	1314	1606	1121	110.51	110.53	109.57	66.16	73.03	59.86	110.203333333333	66.35	-0.731999491229453	6.38059445737342e-12	1.93727770448809e-10	erg-1	Bcerg2 [Botrytis cinerea B05.10]	Metabolism;Metabolism;Metabolism	Global and overview maps;Global and overview maps;Lipid metabolism	ko01100//Metabolic pathways;ko01110//Biosynthesis of secondary metabolites;ko00100//Steroid biosynthesis	K09829;K09829;K09829	-	-	-
Bcin08g03050	880	1304	1338	3428	3453	3235	16.87	21.45	25.95	49.32	44.87	49.36	21.4233333333333	47.85	1.15933595305793	6.47020677900784e-12	1.95952499749094e-10	dsk1	serine/threonine-protein kinase SRPK2 [Sclerotinia borealis F-4128]	-	-	-	-	-	GO:0004672//protein kinase activity;GO:0005524//ATP binding	GO:0006468//protein phosphorylation
Bcin10g01530	11760	10048	9282	7500	8115	6737	529.12	387.88	422.53	253.23	247.46	241.22	446.51	247.303333333333	-0.852410800636865	6.5815553734528e-12	1.98822653888714e-10	tca-8	succinyl- ligase subunit alpha protein [Rutstroemia sp. NJR-2017a BBW]	Metabolism;Metabolism;Metabolism;Metabolism;Metabolism	Global and overview maps;Global and overview maps;Global and overview maps;Carbohydrate metabolism;Carbohydrate metabolism	ko01100//Metabolic pathways;ko01110//Biosynthesis of secondary metabolites;ko01200//Carbon metabolism;ko00020//Citrate cycle (TCA cycle);ko00640//Propanoate metabolism	K01899;K01899;K01899;K01899;K01899	-	GO:0003824//catalytic activity;GO:0048037//cofactor binding	-
Bcin01g09840	4126	4411	3523	3038	3439	3009	207.19	190.04	178.99	114.48	117.04	120.25	192.073333333333	117.256666666667	-0.71198728512033	6.77141862070076e-12	2.04044280196141e-10	txl1	thioredoxin [Sclerotinia borealis F-4128]	-	-	-	-	-	GO:0015035//protein disulfide oxidoreductase activity	GO:0006662//glycerol ether metabolic process;GO:0045454//cell redox homeostasis
Bcin09g06870	306	385	399	1062	1079	966	5.98	6.45	7.88	15.56	14.28	15.01	6.77	14.95	1.14291774551047	6.8164027272654e-12	2.04885007288456e-10	CKI1	similar to choline kinase [Botrytis cinerea T4]	Metabolism;Metabolism	Global and overview maps;Lipid metabolism	ko01100//Metabolic pathways;ko00564//Glycerophospholipid metabolism	K00866;K00866	-	GO:0016773//phosphotransferase activity, alcohol group as acceptor	-
Bcin09g03020	154	192	220	587	728	521	4.90	5.24	7.08	14.02	15.70	13.19	5.74	14.3033333333333	1.31722875835154	7.10151326704601e-12	2.12482891127541e-10	--	histone H1-binding protein [Sclerotinia borealis F-4128]	-	-	-	-	-	GO:0005515//protein binding	-
Bcin14g02170	358	382	369	1002	1380	904	28.36	25.96	29.57	59.56	74.09	56.99	27.9633333333333	63.5466666666667	1.18428010522838	7.1046143035224e-12	2.12482891127541e-10	CCDC25	Bcjlp2 [Botrytis cinerea B05.10]	-	-	-	-	-	-	-
Bcin13g01290	114	117	157	505	432	554	1.22	1.07	1.70	4.05	3.13	4.71	1.33	3.96333333333333	1.57528806352331	7.2673539718459e-12	2.16809393493403e-10	--	hypothetical protein BCIN_13g01290 [Botrytis cinerea B05.10]	-	-	-	-	-	-	-
Bcin11g03730	285	419	402	1011	1212	965	6.33	7.98	9.03	16.84	18.23	17.05	7.78	17.3733333333333	1.15903252286078	7.43428084721832e-12	2.21239032756053e-10	prp40	Bcprp40 [Botrytis cinerea B05.10]	Genetic Information Processing	Transcription	ko03040//Spliceosome	K12821	-	GO:0005515//protein binding	GO:0045292//mRNA cis splicing, via spliceosome
Bcin10g02370	110	149	165	490	519	413	2.79	3.24	4.23	9.33	8.92	8.34	3.42	8.86333333333333	1.37385304625061	7.5530205757038e-12	2.24216276644593e-10	--	Magnesium transport protein CorA, transmembrane region [Glarea lozoyensis ATCC 20868]	-	-	-	-	-	-	-
Bcin02g05160	474	668	620	1666	1663	1483	7.06	8.53	9.34	18.62	16.78	17.57	8.31	17.6566666666667	1.08729262580589	7.59567613201958e-12	2.24925787287187e-10	cnd1	Bcycs4 [Botrytis cinerea B05.10]	Cellular Processes	Cell growth and death	ko04111//Cell cycle - yeast	K06677	GO:0000778//condensed nuclear chromosome kinetochore;GO:0000799//nuclear condensin complex;GO:0005634//nucleus;GO:0005730//nucleolus;GO:0005737//cytoplasm;GO:0035327//transcriptionally active chromatin	GO:0003690//double-stranded DNA binding;GO:0003697//single-stranded DNA binding;GO:0016887//ATPase activity	GO:0000278//mitotic cell cycle;GO:0007076//mitotic chromosome condensation;GO:0030261//chromosome condensation
Bcin08g01720	2423	2759	2588	6483	7152	5616	59.82	58.44	64.64	120.10	119.66	110.33	60.9666666666667	116.696666666667	0.936670778006689	8.730725948199e-12	2.57900483489534e-10	--	hypothetical protein BCIN_08g01720 [Botrytis cinerea B05.10]	-	-	-	-	-	-	-
Bcin11g00590	330	496	478	1283	1285	1215	7.79	10.04	11.42	22.73	20.56	22.82	9.75	22.0366666666667	1.17643188999036	8.82871668617586e-12	2.60154297831221e-10	orc1	origin recognition complex subunit 1 protein [Rutstroemia sp. NJR-2017a BVV2]	Cellular Processes;Cellular Processes	Cell growth and death;Cell growth and death	ko04111//Cell cycle - yeast;ko04113//Meiosis - yeast	K02603;K02603	GO:0000790//nuclear chromatin;GO:0005664//nuclear origin of replication recognition complex	GO:0003682//chromatin binding;GO:0003688//DNA replication origin binding;GO:0005524//ATP binding	GO:0006270//DNA replication initiation;GO:0033314//mitotic DNA replication checkpoint;GO:0051301//cell division;GO:1902969//mitotic DNA replication
Bcin14g05430	460	581	514	1385	1396	1387	11.53	12.50	13.04	26.05	23.72	27.67	12.3566666666667	25.8133333333333	1.06282683745543	9.00458089689179e-12	2.64686124255939e-10	--	similar to chromosome 10 open reading frame 76 [Botrytis cinerea T4]	-	-	-	-	-	-	-
Bcin01g07180	1679	1917	1543	1205	1600	1180	130.17	127.51	121.03	70.10	84.07	72.80	126.236666666667	75.6566666666667	-0.738591896333457	9.31468902645439e-12	2.72545823279627e-10	mgr2	Bcmgr2 [Botrytis cinerea B05.10]	-	-	-	-	-	-	-
Bcin08g05290	1202	1538	1398	3161	4032	3285	27.65	30.36	32.54	54.57	62.87	60.15	30.1833333333333	59.1966666666667	0.971763800284015	9.31741745556967e-12	2.72545823279627e-10	omh4	alpha-1,2-mannosyltransferase Kre5 [Sclerotinia borealis F-4128]	-	-	-	-	GO:0016020//membrane	GO:0000030//mannosyltransferase activity	GO:0006486//protein glycosylation
Bcin04g04140	396	515	362	272	338	239	20.67	23.07	19.12	10.66	11.96	9.93	20.9533333333333	10.85	-0.949484728745751	1.01366148139698e-11	2.95751876973458e-10	--	Telomere length regulation capping TEN1 protein [Rutstroemia sp. NJR-2017a BVV2]	-	-	-	-	GO:1990879//CST complex	GO:0043047//single-stranded telomeric DNA binding	GO:0016233//telomere capping
Bcin16g04370	460	619	559	1343	1616	1621	10.69	12.34	13.14	23.41	25.44	29.97	12.0566666666667	26.2733333333333	1.12376815148205	1.01600744862057e-11	2.95751876973458e-10	--	kinetoplast-associated kap protein [Rutstroemia sp. NJR-2017a WRK4]	-	-	-	-	-	-	-
Bcin02g05210	351	413	416	1026	1198	994	7.83	7.85	9.35	17.06	18.00	17.55	8.34333333333333	17.5366666666667	1.07167875904646	1.16261636455896e-11	3.37609153998925e-10	plh1	Bclro1 [Botrytis cinerea B05.10]	Metabolism;Metabolism	Global and overview maps;Lipid metabolism	ko01100//Metabolic pathways;ko00561//Glycerolipid metabolism	K00679;K00679	-	GO:0008374//O-acyltransferase activity	GO:0006629//lipid metabolic process
Bcin01g00200	133	169	147	476	482	427	3.42	3.73	3.82	9.18	8.40	8.73	3.65666666666667	8.77	1.2620477227627	1.21715398760897e-11	3.52592458294551e-10	--	related to amidohydrolase family protein [Phialocephala subalpina]	-	-	-	-	-	GO:0016810//hydrolase activity, acting on carbon-nitrogen (but not peptide) bonds	-
Bcin10g01250	914	1070	1070	2649	2703	2689	23.55	23.65	27.89	51.22	47.20	55.14	25.03	51.1866666666667	1.03210976843746	1.23375016285979e-11	3.56538932606686e-10	--	similar to Bcl-2-associated athanogene-1 [Botrytis cinerea T4]	-	-	-	-	GO:0005689//U12-type spliceosomal complex	GO:0051087//chaperone binding	GO:0000398//mRNA splicing, via spliceosome
Bcin09g02490	21866	20271	17633	13990	17766	13014	1170.20	930.75	954.74	561.85	644.38	554.26	1018.56333333333	586.83	-0.795521156892729	1.26303820733054e-11	3.64125413954691e-10	RPL44	60S ribosomal protein L44, partial [Diplocarpon rosae]	Genetic Information Processing	Translation	ko03010//Ribosome	K02929	GO:0005840//ribosome	GO:0003735//structural constituent of ribosome	GO:0006412//translation
Bcin15g02490	89	93	85	388	360	256	4.13	3.70	3.99	13.50	11.32	9.45	3.94	11.4233333333333	1.53571615634164	1.26983248576469e-11	3.65206259035394e-10	--	Bcbet1 [Botrytis cinerea B05.10]	Genetic Information Processing	Folding, sorting and degradation	ko04130//SNARE interactions in vesicular transport	K08504	GO:0030173//integral component of Golgi membrane	-	GO:0015031//protein transport
Bcin03g05780	29020	33542	27780	23540	29670	21933	3562.18	3532.43	3449.98	2168.38	2468.31	2142.52	3514.86333333333	2259.73666666667	-0.637313933589636	1.30048694684268e-11	3.73127750083355e-10	--	hypothetical protein V492_04999 [Pseudogymnoascus sp. VKM F-4246]	-	-	-	-	GO:0005840//ribosome	GO:0003735//structural constituent of ribosome	GO:0006412//translation
Bcin03g03630	1397	1235	1133	963	767	627	59.98	45.49	49.21	31.03	22.32	21.42	51.56	24.9233333333333	-1.04875523137817	1.31903857141092e-11	3.77547245511485e-10	xgeA	glycoside hydrolase family 12 protein [Botrytis cinerea T4]	-	-	-	-	-	GO:0004553//hydrolase activity, hydrolyzing O-glycosyl compounds;GO:0008810//cellulase activity	GO:0000272//polysaccharide catabolic process
Bcin03g09080	44	54	56	271	186	251	0.71	0.75	0.91	3.27	2.03	3.21	0.79	2.83666666666667	1.84427207278771	1.32607168738986e-11	3.78656613020632e-10	--	Reticulocyte-binding 2 protein [Rutstroemia sp. NJR-2017a WRK4]	-	-	-	-	-	-	-
Bcin10g02640	170	248	234	733	644	665	4.33	5.42	6.03	14.02	11.13	13.49	5.26	12.88	1.29199788882231	1.33131919943095e-11	3.79252046526732e-10	bdp1	Bcbdp1 [Botrytis cinerea B05.10]	-	-	-	-	-	GO:0003677//DNA binding	-
Bcin02g06130	2892	3793	3906	8877	10540	8304	76.52	86.11	104.57	176.27	189.02	174.86	89.0666666666667	180.05	1.01544009243738	1.3432052014256e-11	3.81731279163442e-10	obp1	oxysterol binding protein [Rutstroemia sp. NJR-2017a BVV2]	-	-	-	-	-	-	-
Bcin11g03430	10241	10981	8757	7380	9365	7045	745.37	685.71	644.84	403.09	461.96	408.06	691.973333333333	424.37	-0.705393770228636	1.41463214460763e-11	4.01079983694545e-10	SMT3	Bcsmt3 [Botrytis cinerea B05.10]	Genetic Information Processing	Translation	ko03013//RNA transport	K12160	GO:0000794//condensed nuclear chromosome;GO:0005634//nucleus;GO:0005940//septin ring;GO:0030998//linear element;GO:0044732//mitotic spindle pole body	GO:0005515//protein binding;GO:0031386//protein tag;GO:0042802//identical protein binding	GO:0000723//telomere maintenance;GO:0016925//protein sumoylation;GO:0030466//chromatin silencing at silent mating-type cassette;GO:0030702//chromatin silencing at centromere;GO:0051572//negative regulation of histone H3-K4 methylation;GO:0051573//negative regulation of histone H3-K9 methylation;GO:0071441//negative regulation of histone H3-K14 acetylation;GO:1903379//regulation of mitotic chromos…
Bcin04g02020	288	431	369	998	1249	874	7.19	9.23	9.32	18.70	21.13	17.36	8.58	19.0633333333333	1.15175085198258	1.47308144233457e-11	4.16666644762228e-10	SPBC119.12	Bcrud3 [Botrytis cinerea B05.10]	-	-	-	-	-	-	-
Bcin04g01760	4034	4279	3673	3226	3651	2788	202.57	184.35	186.61	121.57	124.25	111.41	191.176666666667	119.076666666667	-0.683015709817796	1.52361467824179e-11	4.29946137321265e-10	PEP12	SNARE domain protein [Sclerotinia borealis F-4128]	-	-	-	-	GO:0016020//membrane	GO:0005484//SNAP receptor activity	GO:0006886//intracellular protein transport;GO:0016192//vesicle-mediated transport
Bcin02g01060	95311	73773	63251	50700	57083	46100	7677.70	5098.60	5154.92	3064.83	3116.43	2955.28	5977.07333333333	3045.51333333333	-0.972753822857071	1.72597380144715e-11	4.85906192506003e-10	ndk1	Bcynk1 [Botrytis cinerea B05.10]	Metabolism;Metabolism;Metabolism;Metabolism	Global and overview maps;Global and overview maps;Nucleotide metabolism;Nucleotide metabolism	ko01100//Metabolic pathways;ko01110//Biosynthesis of secondary metabolites;ko00230//Purine metabolism;ko00240//Pyrimidine metabolism	K00940;K00940;K00940;K00940	-	GO:0004550//nucleoside diphosphate kinase activity	GO:0006165//nucleoside diphosphate phosphorylation;GO:0006183//GTP biosynthetic process;GO:0006228//UTP biosynthetic process;GO:0006241//CTP biosynthetic process
Bcin14g01440	369	428	387	1059	1301	908	15.66	15.58	16.61	33.72	37.41	30.66	15.95	33.93	1.08900500605875	1.78261963107274e-11	5.00678155397081e-10	nth1	endonuclease III protein [Rutstroemia sp. NJR-2017a BVV2]	Genetic Information Processing	Replication and repair	ko03410//Base excision repair	K10773	GO:0005634//nucleus	GO:0003677//DNA binding;GO:0003824//catalytic activity;GO:0003906//DNA-(apurinic or apyrimidinic site) endonuclease activity;GO:0019104//DNA N-glycosylase activity	GO:0006281//DNA repair;GO:0006284//base-excision repair;GO:0006285//base-excision repair, AP site formation
Bcin16g02230	2377	2376	2003	1670	1981	1579	133.32	114.34	113.66	70.29	75.30	70.48	120.44	72.0233333333333	-0.741778337190536	1.80545333848368e-11	5.05906586178382e-10	sec22	Bcsec22 [Botrytis cinerea B05.10]	Cellular Processes;Genetic Information Processing	Transport and catabolism;Folding, sorting and degradation	ko04145//Phagosome;ko04130//SNARE interactions in vesicular transport	K08517;K08517	GO:0016021//integral component of membrane	-	GO:0016192//vesicle-mediated transport
Bcin12g00290	446	642	536	1458	1571	1270	14.58	18.01	17.73	35.78	34.82	33.05	16.7733333333333	34.55	1.04251628911749	1.82656252467699e-11	5.10628539824036e-10	she9	Bcshe9 [Botrytis cinerea B05.10]	-	-	-	-	-	-	-
Bcin05g02240	15018	11447	11151	7275	10476	6852	702.27	459.25	527.56	255.29	332.01	254.99	563.026666666667	280.763333333333	-1.00384871714058	1.84239026877411e-11	5.13855499846696e-10	YET3	Bcyet3 [Botrytis cinerea B05.10]	Genetic Information Processing	Folding, sorting and degradation	ko04141//Protein processing in endoplasmic reticulum	K14009	GO:0005783//endoplasmic reticulum;GO:0016021//integral component of membrane	-	GO:0006886//intracellular protein transport
Bcin06g01970	322	418	432	1078	1207	986	9.42	10.49	12.78	23.66	23.93	22.95	10.8966666666667	23.5133333333333	1.10959219865898	1.86593011839352e-11	5.19213454985928e-10	--	division 1 protein [Rutstroemia sp. NJR-2017a BVV2]	-	-	-	-	-	-	-
Bcin15g00720	126	163	138	424	557	381	4.43	4.92	4.91	11.19	13.28	10.66	4.75333333333333	11.71	1.30072959477848	1.94251414606875e-11	5.39272503560244e-10	--	Transcriptional regulator protein [Rutstroemia sp. NJR-2017a BVV2]	-	-	-	-	-	-	-
Bcin05g03610	1348	2254	1891	4672	5588	4692	17.48	25.08	24.81	45.46	49.11	48.42	22.4566666666667	47.6633333333333	1.08573605127302	1.96909193498908e-11	5.45388442871226e-10	fer6	ABC transporter [Sclerotinia borealis F-4128]	Environmental Information Processing	Membrane transport	ko02010//ABC transporters	K05665	GO:0016021//integral component of membrane	GO:0005524//ATP binding;GO:0016887//ATPase activity;GO:0042626//ATPase activity, coupled to transmembrane movement of substances	GO:0055085//transmembrane transport
Bcin05g02110	1052	1141	1347	3300	3504	2966	21.64	20.14	28.04	50.95	48.86	48.56	23.2733333333333	49.4566666666667	1.08748715053112	1.98424219815878e-11	5.48318356740051e-10	--	integral membrane protein [Rutstroemia sp. NJR-2017a BVV2]	-	-	-	-	-	-	-
Bcin02g03080	6824	6606	5414	4678	5471	4204	373.60	310.30	299.89	192.19	203.00	183.17	327.93	192.786666666667	-0.766382613073466	2.0615732602709e-11	5.68378117481123e-10	mev-1	SdhC [Botrytis cinerea]	Metabolism;Metabolism;Metabolism;Metabolism;Metabolism	Global and overview maps;Global and overview maps;Global and overview maps;Energy metabolism;Carbohydrate metabolism	ko01100//Metabolic pathways;ko01110//Biosynthesis of secondary metabolites;ko01200//Carbon metabolism;ko00190//Oxidative phosphorylation;ko00020//Citrate cycle (TCA cycle)	K00236;K00236;K00236;K00236;K00236	GO:0016020//membrane;GO:0045281//succinate dehydrogenase complex	GO:0000104//succinate dehydrogenase activity;GO:0009055//electron transfer activity;GO:0016627//oxidoreductase activity, acting on the CH-CH group of donors	GO:0006099//tricarboxylic acid cycle
Bcin07g02110	145	253	190	610	690	527	3.95	5.91	5.23	12.46	12.73	11.41	5.03	12.2	1.27825084264472	2.10158061153611e-11	5.78079272342948e-10	cwc-27	related to peptidylprolyl isomerase (cyclophilin)-like protein [Rhynchosporium secalis]	-	-	-	-	-	GO:0003755//peptidyl-prolyl cis-trans isomerase activity	GO:0000413//protein peptidyl-prolyl isomerization;GO:0006457//protein folding
Bcin15g03300	20932	24099	21205	19157	20407	15481	871.45	860.79	893.17	598.51	575.80	512.91	875.136666666667	562.406666666667	-0.637894638617352	2.16262605417303e-11	5.93509708642955e-10	--	hypothetical protein BcDW1_9368 [Botrytis cinerea BcDW1]	-	-	-	-	-	-	-
Bcin13g05140	1470	1606	1362	3601	3959	3510	40.58	38.04	38.04	74.60	74.07	77.11	38.8866666666667	75.26	0.952607715975271	2.21857749308675e-11	6.07474882981492e-10	buaG	cytochrome P450 alkane hydroxylase protein [Rutstroemia sp. NJR-2017a BBW]	-	-	-	-	-	GO:0004497//monooxygenase activity;GO:0005506//iron ion binding;GO:0016705//oxidoreductase activity, acting on paired donors, with incorporation or reduction of molecular oxygen;GO:0016712//oxidoreductase activity, acting on paired donors, with incorporation or reduction of molecular oxygen, reduced flavin or flavoprotein as one donor, and incorporation of one atom of oxygen;GO:0020037//heme bind…	GO:0055114//oxidation-reduction process
Bcin15g02880	992	1149	980	747	904	799	48.36	48.06	48.34	27.33	29.87	31.00	48.2533333333333	29.4	-0.714812451927655	2.26235410229401e-11	6.18050404300958e-10	cys-17	similar to cysteine synthase (O-acetylserine (thiol)-lyase) [Botrytis cinerea T4]	Metabolism;Metabolism;Metabolism;Metabolism;Metabolism;Metabolism	Global and overview maps;Global and overview maps;Global and overview maps;Global and overview maps;Amino acid metabolism;Energy metabolism	ko01100//Metabolic pathways;ko01110//Biosynthesis of secondary metabolites;ko01200//Carbon metabolism;ko01230//Biosynthesis of amino acids;ko00270//Cysteine and methionine metabolism;ko00920//Sulfur metabolism	K01738;K01738;K01738;K01738;K01738;K01738	-	GO:0030170//pyridoxal phosphate binding	GO:0006520//cellular amino acid metabolic process;GO:0006535//cysteine biosynthetic process from serine
Bcin10g04030	570	607	453	320	400	375	35.66	32.58	28.67	15.02	16.96	18.67	32.3033333333333	16.8833333333333	-0.936083273869212	2.2738055852802e-11	6.1976705418785e-10	ARL2	Bccin4 [Botrytis cinerea B05.10]	-	-	-	-	-	GO:0005525//GTP binding	-
Bcin11g06440	2315	3172	2671	6138	7459	6303	43.61	51.27	50.91	86.77	95.23	94.49	48.5966666666667	92.1633333333333	0.923335536486409	2.41467708865141e-11	6.56671708031664e-10	agdA	glycoside hydrolase family 31 protein [Botrytis cinerea T4]	Metabolism;Metabolism;Metabolism;Metabolism	Global and overview maps;Global and overview maps;Carbohydrate metabolism;Carbohydrate metabolism	ko01100//Metabolic pathways;ko01110//Biosynthesis of secondary metabolites;ko00500//Starch and sucrose metabolism;ko00052//Galactose metabolism	K01187;K01187;K01187;K01187	-	GO:0003824//catalytic activity;GO:0004553//hydrolase activity, hydrolyzing O-glycosyl compounds;GO:0030246//carbohydrate binding	GO:0005975//carbohydrate metabolic process
Bcin11g04160	3869	4152	3291	2720	3539	2362	205.81	189.49	177.12	108.58	127.59	99.99	190.806666666667	112.053333333333	-0.767926012692115	2.58131353833354e-11	7.0040030011842e-10	--	hypothetical protein BCIN_11g04160 [Botrytis cinerea B05.10]	-	-	-	-	-	-	-
Bcin07g04650	201	370	305	935	901	883	2.42	3.82	3.72	8.45	7.35	8.46	3.32	8.08666666666667	1.28436190305243	2.67847197397321e-11	7.25122220854643e-10	RGR1	Bcrgr1 [Botrytis cinerea B05.10]	-	-	-	-	GO:0016592//mediator complex	GO:0003712//transcription coregulator activity	GO:0006357//regulation of transcription by RNA polymerase II
Bcin11g00460	132	159	182	516	522	468	7.76	8.01	10.82	22.75	20.79	21.88	8.86333333333333	21.8066666666667	1.29884798222511	2.75889390404456e-11	7.45212040342488e-10	trm8	Bctrm8 [Botrytis cinerea B05.10]	-	-	-	-	-	GO:0008176//tRNA (guanine-N7-)-methyltransferase activity	GO:0006400//tRNA modification
Bcin07g04070	2909	2521	2159	1667	2082	1636	171.72	127.68	128.95	73.85	83.30	76.86	142.783333333333	78.0033333333333	-0.872219906361496	2.77285884976649e-11	7.47301037870775e-10	--	similar to ethyl tert-butyl ether degradation EthD [Botrytis cinerea T4]	-	-	-	-	-	-	-
Bcin07g05310	467	596	544	1300	1511	1372	10.26	11.23	12.09	21.42	22.49	23.98	11.1933333333333	22.63	1.01559685505102	3.04387692725542e-11	8.18502600640678e-10	--	hypothetical protein BCIN_07g05310 [Botrytis cinerea B05.10]	-	-	-	-	-	-	-
Bcin10g02210	101	171	147	418	499	442	1.94	2.82	2.85	6.02	6.49	6.75	2.53666666666667	6.42	1.33963934433991	3.08361644589535e-11	8.27333602586643e-10	CBX5	chromo domain-containing protein [Hamiltosporidium tvaerminnensis]	-	-	-	-	-	-	-
Bcin03g00660	729	745	546	455	524	318	32.92	28.86	24.95	15.42	16.04	11.43	28.91	14.2966666666667	-1.01588979356265	3.15452225664788e-11	8.44468424642368e-10	--	methyltransferase domain-containing protein [Rutstroemia sp. NJR-2017a BBW]	-	-	-	-	-	-	-
Bcin15g03130	387	568	494	1219	1572	1168	8.87	11.17	11.46	20.97	24.42	21.31	10.5	22.2333333333333	1.0823349327973	3.19676745587731e-11	8.53871538938455e-10	cut23	Bccdc23 [Botrytis cinerea B05.10]	Cellular Processes;Cellular Processes;Genetic Information Processing	Cell growth and death;Cell growth and death;Folding, sorting and degradation	ko04111//Cell cycle - yeast;ko04113//Meiosis - yeast;ko04120//Ubiquitin mediated proteolysis	K03355;K03355;K03355	GO:0005680//anaphase-promoting complex	GO:0005515//protein binding	GO:0030071//regulation of mitotic metaphase/anaphase transition
Bcin13g02900	177	279	230	637	735	627	3.57	4.83	4.69	9.64	10.04	10.06	4.36333333333333	9.91333333333333	1.18393955010718	3.20791929871105e-11	8.54946136654257e-10	SPCC320.03	similar to transcription factor Cys6, partial sequence [Botrytis cinerea T4]	-	-	-	-	GO:0005634//nucleus	GO:0000981//DNA-binding transcription factor activity, RNA polymerase II-specific;GO:0008270//zinc ion binding	GO:0006355//regulation of transcription, DNA-templated
Bcin09g05300	15295	17241	13243	12041	14062	9494	550.14	532.05	481.92	325.01	342.79	271.76	521.37	313.186666666667	-0.735284777656466	3.37247731999839e-11	8.96809767156112e-10	--	ornithine decarboxylase antizyme [Botrytis cinerea]	-	-	-	-	-	GO:0008073//ornithine decarboxylase inhibitor activity	-
Bcin12g05880	376	643	632	1633	1709	1678	3.78	5.55	6.44	12.33	11.66	13.44	5.25666666666667	12.4766666666667	1.24701238810945	3.40734863877854e-11	9.04078146567943e-10	gef2	DBL homology (DH-domain) [Venustampulla echinocandica]	-	-	-	-	-	GO:0005085//guanyl-nucleotide exchange factor activity	-
Bcin08g02380	9979	8980	7888	6684	7468	6104	475.26	366.93	380.08	238.88	241.05	231.35	407.423333333333	237.093333333333	-0.781073509292944	3.54952427497249e-11	9.39722839508721e-10	erp38	disulfide-isomerase erp38 protein [Rutstroemia sp. NJR-2017a BBW]	Genetic Information Processing	Folding, sorting and degradation	ko04141//Protein processing in endoplasmic reticulum	K09584	GO:0005783//endoplasmic reticulum	GO:0016853//isomerase activity	GO:0045454//cell redox homeostasis
Bcin15g02140	1253	1298	1140	861	1041	941	41.83	37.18	38.51	21.57	23.56	25.00	39.1733333333333	23.3766666666667	-0.74480266788325	3.70643681757934e-11	9.79103452714296e-10	--	F-box domain-containing protein [Rutstroemia sp. NJR-2017a WRK4]	-	-	-	-	-	GO:0005515//protein binding	-
Bcin03g06820	478	818	677	1722	2091	1710	5.60	8.22	8.03	15.14	16.60	15.94	7.28333333333333	15.8933333333333	1.1257509560742	3.78887539865823e-11	9.98680937496883e-10	ste20	Bctsc11 [Botrytis cinerea B05.10]	-	-	-	-	GO:0031932//TORC2 complex	-	GO:0007165//signal transduction;GO:0031929//TOR signaling
Bcin16g01330	1044	1053	861	666	870	642	88.97	77.09	74.18	42.58	50.03	43.48	80.08	45.3633333333333	-0.819915319634917	3.90897960296241e-11	1.02807878022649e-09	Isc1	similar to isochorismatase domain-containing protein [Botrytis cinerea T4]	-	-	-	-	-	GO:0003824//catalytic activity	-
Bcin16g01960	121	181	180	523	576	434	5.55	7.12	8.35	18.00	17.90	15.84	7.00666666666667	17.2466666666667	1.29951738472256	3.98244456302614e-11	1.04510848237139e-09	--	u4 tri-snrnp-associated 3 protein [Rutstroemia sp. NJR-2017a BVV2]	Genetic Information Processing	Transcription	ko03040//Spliceosome	K12846	-	-	GO:0008380//RNA splicing
Bcin15g02700	231	316	305	760	865	775	5.18	6.08	6.92	12.79	13.15	13.83	6.06	13.2566666666667	1.12932836261111	4.05337000190699e-11	1.06139883041202e-09	ptr8	Bcssl2 [Botrytis cinerea B05.10]	Genetic Information Processing;Genetic Information Processing	Replication and repair;Transcription	ko03420//Nucleotide excision repair;ko03022//Basal transcription factors	K10843;K10843	-	GO:0003677//DNA binding;GO:0003678//DNA helicase activity;GO:0005524//ATP binding;GO:0016787//hydrolase activity	GO:0006289//nucleotide-excision repair;GO:0006367//transcription initiation from RNA polymerase II promoter
Bcin01g01530	205	292	312	774	858	792	6.72	8.21	10.34	19.03	19.05	20.65	8.42333333333333	19.5766666666667	1.21667197355266	4.11752254940963e-11	1.07584853889041e-09	prp17	Bccdc40 [Botrytis cinerea B05.10]	Genetic Information Processing	Transcription	ko03040//Spliceosome	K12816	GO:0071013//catalytic step 2 spliceosome	GO:0005515//protein binding	GO:0000398//mRNA splicing, via spliceosome
Bcin01g00800	797	1450	1046	3010	3224	2995	17.22	26.88	22.87	48.81	47.22	51.50	22.3233333333333	49.1766666666667	1.13942148097538	4.20470990746183e-11	1.09624099826499e-09	lcc2	Bclcc8 [Botrytis cinerea B05.10]	-	-	-	-	-	GO:0005507//copper ion binding;GO:0016491//oxidoreductase activity	GO:0055114//oxidation-reduction process
Bcin15g01570	1519	1894	1845	4179	4706	4080	29.55	31.61	36.31	61.01	62.05	63.17	32.49	62.0766666666667	0.9340553474823	4.3720727388527e-11	1.13740278431801e-09	dapB	RecName: Full=Probable dipeptidyl-aminopeptidase B; Short=DPAP B [Botrytis cinerea B05.10]	-	-	-	-	-	GO:0008236//serine-type peptidase activity	GO:0006508//proteolysis
Bcin14g02100	764	1120	1110	2532	3048	2539	17.25	21.70	25.36	42.90	46.64	45.62	21.4366666666667	45.0533333333333	1.07155326102503	4.46939495952743e-11	1.16020462661499e-09	ranbp9	Bcvid30 [Botrytis cinerea B05.10]	-	-	-	-	-	GO:0005515//protein binding	-
Bcin07g04890	1437	1615	1663	4124	4066	4392	17.18	16.56	20.11	37.00	32.94	41.78	17.95	37.24	1.05286922884838	4.52154580227192e-11	1.16808984018262e-09	ubp21	Bcubp15 [Botrytis cinerea B05.10]	-	-	-	-	-	GO:0005515//protein binding;GO:0036459//thiol-dependent ubiquitinyl hydrolase activity	GO:0006511//ubiquitin-dependent protein catabolic process;GO:0016579//protein deubiquitination
Bcin12g04470	3771	4028	3146	2775	3347	2556	260.99	239.16	220.25	144.11	156.97	140.74	240.133333333333	147.273333333333	-0.705339454158656	4.5217677271384e-11	1.16808984018262e-09	--	gamma interferon inducible lysosomal thiol reductase protein [Rutstroemia sp. NJR-2017a WRK4]	-	-	-	-	-	-	-
Bcin13g05880	632	622	646	1630	1824	1616	11.15	9.42	11.53	21.58	21.81	22.69	10.7	22.0266666666667	1.04164038940978	4.52899004156523e-11	1.16808984018262e-09	--	DUF4238 domain containing protein [Pyrenophora teres f. maculata]	-	-	-	-	-	-	-
Bcin14g03720	91	94	87	287	396	274	8.33	7.42	8.09	19.83	24.71	20.00	7.94666666666667	21.5133333333333	1.43680934202478	4.54865952509868e-11	1.17064535803666e-09	--	hypothetical protein BCIN_14g03720 [Botrytis cinerea B05.10]	-	-	-	-	-	-	-
Bcin11g01330	2222	2251	1900	1547	1912	1547	176.01	152.98	152.27	91.96	102.65	97.52	160.42	97.3766666666667	-0.720205996553911	4.56036554769556e-11	1.17114483968978e-09	rib5	Bcrib5 [Botrytis cinerea B05.10]	Metabolism;Metabolism;Metabolism	Global and overview maps;Global and overview maps;Metabolism of cofactors and vitamins	ko01100//Metabolic pathways;ko01110//Biosynthesis of secondary metabolites;ko00740//Riboflavin metabolism	K00793;K00793;K00793	-	-	-
Bcin01g00840	205	364	346	957	989	893	3.06	4.65	5.22	10.70	9.99	10.59	4.31	10.4266666666667	1.2745182374971	4.58904698540171e-11	1.17599231828895e-09	--	myb dna-binding domain protein [Rutstroemia sp. NJR-2017a BVV2]	-	-	-	-	-	-	-
Bcin06g01600	1591	1283	1115	817	1071	745	65.75	45.48	46.60	25.33	30.00	24.49	52.61	26.6066666666667	-0.983549271944672	4.66294604344727e-11	1.19238191682437e-09	--	glycoside hydrolase family 43 protein [Sclerotinia borealis F-4128]	-	-	-	-	-	GO:0004553//hydrolase activity, hydrolyzing O-glycosyl compounds	GO:0005975//carbohydrate metabolic process
Bcin06g04490	57	129	90	316	369	354	0.70	1.35	1.11	2.90	3.06	3.45	1.05333333333333	3.13666666666667	1.57427016455144	4.72270394724777e-11	1.20509337104984e-09	CLF	Bckmt6 [Botrytis cinerea B05.10]	-	-	-	-	-	GO:0005515//protein binding	-
Bcin02g04700	403	625	526	1411	1440	1633	6.17	8.21	8.15	16.21	14.94	19.90	7.51	17.0166666666667	1.18006364752974	4.79135467318642e-11	1.22001521434235e-09	--	peptidase family M20 M25 M40 protein [Rutstroemia sp. NJR-2017a WRK4]	-	-	-	-	-	-	-
Bcin16g02680	488	736	596	1530	1702	1791	6.56	8.49	8.11	15.44	15.51	19.16	7.72	16.7033333333333	1.11346328444034	4.81525125552499e-11	1.22350229465066e-09	mug138	peptidase M16 inactive domain-containing protein [Sclerotinia borealis F-4128]	-	-	-	-	-	GO:0003824//catalytic activity;GO:0046872//metal ion binding	-
Bcin07g03560	109	191	194	598	545	541	1.82	2.75	3.30	7.52	6.21	7.22	2.62333333333333	6.98333333333333	1.41251470307923	4.93937132858216e-11	1.25238647661069e-09	ctf18	Bcctf18 [Botrytis cinerea B05.10]	-	-	-	-	-	GO:0005524//ATP binding	-
Bcin02g08720	38	90	51	212	318	243	2.02	4.10	2.74	8.45	11.44	10.27	2.95333333333333	10.0533333333333	1.76725782471364	4.96761212365005e-11	1.25688970883829e-09	--	kinetochore mis14 protein [Rutstroemia sp. NJR-2017a BBW]	-	-	-	-	GO:0000776//kinetochore	-	GO:0000070//mitotic sister chromatid segregation
Bcin07g05090	13987	15476	12201	10846	13305	9415	551.14	523.66	486.65	320.77	355.29	295.28	520.483333333333	323.78	-0.684838094345863	5.03495765815208e-11	1.27124730935196e-09	RAB11B	ras-domain-containing protein [Hyaloscypha variabilis F]	Cellular Processes	Transport and catabolism	ko04144//Endocytosis	K07904	-	GO:0003924//GTPase activity;GO:0005525//GTP binding	-
Bcin11g03080	1536	2184	2022	4628	5394	4455	49.57	60.47	66.02	112.08	117.98	114.42	58.6866666666667	114.826666666667	0.968353051715612	5.81064153954732e-11	1.46401310890317e-09	KES1	oxysterol-binding protein [Sclerotinia borealis F-4128]	-	-	-	-	-	-	-
Bcin02g08670	246	346	366	859	1013	936	5.03	6.07	7.58	13.19	14.05	15.24	6.22666666666667	14.16	1.18528931109449	6.11281603876176e-11	1.53691829670586e-09	tif225	Bcgcd6 [Botrytis cinerea B05.10]	Genetic Information Processing	Translation	ko03013//RNA transport	K03240	-	GO:0005515//protein binding;GO:0016779//nucleotidyltransferase activity	GO:0009058//biosynthetic process
Bcin04g05710	159	156	155	426	565	479	8.74	7.35	8.62	17.56	21.04	20.94	8.23666666666667	19.8466666666667	1.26876421090925	6.1282114251209e-11	1.53756568245763e-09	rrp4	Bcrrp4 [Botrytis cinerea B05.10]	Genetic Information Processing	Folding, sorting and degradation	ko03018//RNA degradation	K03679	GO:0000176//nuclear exosome (RNase complex);GO:0000177//cytoplasmic exosome (RNase complex);GO:0000178//exosome (RNase complex);GO:0000790//nuclear chromatin	GO:0003723//RNA binding	GO:0000467//exonucleolytic trimming to generate mature 3'-end of 5.8S rRNA from tricistronic rRNA transcript (SSU-rRNA, 5.8S rRNA, LSU-rRNA);GO:0034427//nuclear-transcribed mRNA catabolic process, exonucleolytic, 3'-5';GO:0034475//U4 snRNA 3'-end processing;GO:0071035//nuclear polyadenylation-dependent rRNA catabolic process;GO:0071038//nuclear polyadenylation-dependent tRNA catabolic process;GO:…
Bcin03g08100	7610	8696	6602	6061	7163	5594	405.86	397.90	356.23	242.57	258.91	237.42	386.663333333333	246.3	-0.650661334602356	6.18130106139762e-11	1.5476480924706e-09	Arp2	Bcbrn2 [Botrytis cinerea B05.10]	Metabolism;Metabolism;Metabolism;Metabolism;Metabolism	Global and overview maps;Global and overview maps;Global and overview maps;Lipid metabolism;Metabolism of cofactors and vitamins	ko01100//Metabolic pathways;ko01110//Biosynthesis of secondary metabolites;ko01212//Fatty acid metabolism;ko00061//Fatty acid biosynthesis;ko00780//Biotin metabolism	K00059;K00059;K00059;K00059;K00059	-	GO:0016491//oxidoreductase activity	-
Bcin02g09160	892	1334	1307	3110	3403	2987	22.25	28.55	32.99	58.22	57.53	59.30	27.93	58.35	1.06291708231476	6.28658580457753e-11	1.57072965738122e-09	GGA2	vhs domain-containing protein [Rutstroemia sp. NJR-2017a WRK4]	-	-	-	-	-	-	GO:0006886//intracellular protein transport;GO:0016192//vesicle-mediated transport
Bcin01g03110	4300	5140	4466	3555	4666	3409	146.75	151.98	154.34	90.57	107.64	92.65	151.023333333333	96.9533333333333	-0.639409060026659	6.39082120546875e-11	1.59345361158392e-09	prp39	pre-mRNA-processing factor 39 [Sclerotinia borealis F-4128]	-	-	-	-	-	GO:0005515//protein binding	GO:0006396//RNA processing
Bcin04g06810	188	249	228	620	824	540	6.13	6.96	7.52	15.17	18.20	14.01	6.87	15.7933333333333	1.20093369370097	7.10278626850094e-11	1.76729700660024e-09	CHL4	CHL4 family chromosome segregation protein-like protein [Hyaloscypha variabilis F]	-	-	-	-	-	-	GO:0007059//chromosome segregation;GO:0051382//kinetochore assembly
Bcin04g04240	209	202	270	692	863	622	5.05	4.19	6.60	12.55	14.13	11.96	5.28	12.88	1.28652275875616	7.24392290104453e-11	1.79643100121414e-09	mug65	meiotically up-regulated 65 protein [Rutstroemia sp. NJR-2017a BVV2]	-	-	-	-	GO:0016021//integral component of membrane	-	-
Bcin07g06580	222	269	255	692	836	593	10.86	11.29	12.62	25.40	27.71	23.08	11.59	25.3966666666667	1.13175858817088	7.24983410812676e-11	1.79643100121414e-09	KRR1	Bckrr1 [Botrytis cinerea B05.10]	-	-	-	-	GO:0005730//nucleolus;GO:0030688//preribosome, small subunit precursor;GO:0032040//small-subunit processome	GO:0003676//nucleic acid binding;GO:0003723//RNA binding	GO:0000447//endonucleolytic cleavage in ITS1 to separate SSU-rRNA from 5.8S rRNA and LSU-rRNA from tricistronic rRNA transcript (SSU-rRNA, 5.8S rRNA, LSU-rRNA);GO:0006364//rRNA processing;GO:0042274//ribosomal small subunit biogenesis
Bcin01g07300	379	580	505	1381	1586	1110	17.95	23.57	24.20	49.09	50.92	41.84	21.9066666666667	47.2833333333333	1.10996176521164	8.05186981602752e-11	1.99105308667254e-09	cwc26	Bcbud13 [Botrytis cinerea B05.10]	-	-	-	-	GO:0005684//U2-type spliceosomal complex	-	-
Bcin14g04550	365	541	635	1584	1636	1505	5.26	6.69	9.26	17.13	15.98	17.26	7.07	16.79	1.24782011012763	8.18236241163095e-11	2.01915786836811e-09	psd3	similar to phosphatidylserine decarboxylase [Botrytis cinerea T4]	Metabolism;Metabolism;Metabolism	Global and overview maps;Global and overview maps;Lipid metabolism	ko01100//Metabolic pathways;ko01110//Biosynthesis of secondary metabolites;ko00564//Glycerophospholipid metabolism	K01613;K01613;K01613	-	GO:0004609//phosphatidylserine decarboxylase activity;GO:0005509//calcium ion binding	GO:0008654//phospholipid biosynthetic process
Bcin02g00190	450	702	709	1762	1807	1822	4.30	5.75	6.85	12.63	11.70	13.84	5.63333333333333	12.7233333333333	1.17541594004601	8.26556433214747e-11	2.03550129436231e-09	lid2	Bcecm5 [Botrytis cinerea B05.10]	-	-	-	-	-	GO:0003677//DNA binding	-
Bcin05g04630	967	964	675	552	688	554	37.04	31.68	26.16	15.87	17.86	16.89	31.6266666666667	16.8733333333333	-0.906396502435324	8.37203012338512e-11	2.05749502601963e-09	DSC2	Bcdsc2 [Botrytis cinerea B05.10]	-	-	-	-	-	-	-
Bcin02g04140	8969	12059	12634	29535	29747	31776	134.32	154.94	191.43	331.93	301.93	378.71	160.23	337.523333333333	1.07484295053129	8.7671720101498e-11	2.15019823962631e-09	--	bZIP transcription factor protein [Rutstroemia sp. NJR-2017a WRK4]	-	-	-	-	-	GO:0003700//DNA-binding transcription factor activity	GO:0006355//regulation of transcription, DNA-templated
Bcin05g01690	574	615	554	390	517	391	27.76	25.52	27.11	14.16	16.95	15.05	26.7966666666667	15.3866666666667	-0.800372826578995	9.15994396008852e-11	2.24194301863963e-09	YNL035C	similar to WD repeat-containing protein 89 [Botrytis cinerea T4]	Genetic Information Processing	Folding, sorting and degradation	ko04141//Protein processing in endoplasmic reticulum	K14026	-	GO:0005515//protein binding	-
Bcin03g06030	1061	1422	942	662	1040	677	83.72	96.27	75.21	39.20	55.62	42.51	85.0666666666667	45.7766666666667	-0.893981509710338	9.40375011050521e-11	2.29692820927269e-09	--	PMP-22 EMP MP20 Claudin tight junction domain-containing protein [Rutstroemia sp. NJR-2017a WRK4]	-	-	-	-	-	-	-
Bcin14g02840	86	114	153	417	522	352	8.07	9.18	14.53	29.38	33.21	26.30	10.5933333333333	29.63	1.48390200233392	9.80641040957976e-11	2.39041219597744e-09	--	ribosomal L3 protein [Rutstroemia sp. NJR-2017a BBW]	-	-	-	-	-	-	-
Bcin01g09350	11729	13209	11289	9884	11169	10039	855.69	826.78	833.25	541.12	552.24	582.84	838.573333333333	558.733333333333	-0.585777060906796	9.85930200209626e-11	2.39843020103733e-09	rpl36	60S ribosomal protein L36 [Sclerotinia borealis F-4128]	Genetic Information Processing	Translation	ko03010//Ribosome	K02920	GO:0005840//ribosome	GO:0003735//structural constituent of ribosome	GO:0006412//translation
Bcin07g06010	142731	115458	97412	76520	97111	74567	5430.96	3769.89	3751.29	2186.30	2506.88	2259.82	4317.38	2317.66666666667	-0.897482990320955	1.02280253163434e-10	2.48309124734628e-09	SS1G_09727	Bcthi4 [Botrytis cinerea B05.10]	Metabolism;Metabolism	Global and overview maps;Metabolism of cofactors and vitamins	ko01100//Metabolic pathways;ko00730//Thiamine metabolism	K03146;K03146	GO:0005829//cytosol	GO:0008198//ferrous iron binding	GO:0000002//mitochondrial genome maintenance;GO:0009228//thiamine biosynthetic process;GO:0052837//thiazole biosynthetic process
Bcin05g07430	170823	134995	115434	97262	108544	85717	6584.47	4464.35	4501.68	2813.37	2835.59	2629.36	5183.5	2759.44	-0.909551046114178	1.04795640836412e-10	2.53901842535574e-09	erg10	Bcerg10 [Botrytis cinerea B05.10]	Metabolism;Metabolism;Metabolism;Metabolism;Metabolism;Metabolism;Metabolism;Metabolism;Metabolism;Metabolism;Metabolism;Metabolism;Metabolism;Metabolism	Global and overview maps;Global and overview maps;Global and overview maps;Amino acid metabolism;Carbohydrate metabolism;Amino acid metabolism;Global and overview maps;Carbohydrate metabolism;Carbohydrate metabolism;Lipid metabolism;Amino acid metabolism;Carbohydrate metabolism;Metabolism of terpenoids and polyketides;Lipid metabolism	ko01100//Metabolic pathways;ko01110//Biosynthesis of secondary metabolites;ko01200//Carbon metabolism;ko00380//Tryptophan metabolism;ko00630//Glyoxylate and dicarboxylate metabolism;ko00280//Valine, leucine and isoleucine degradation;ko01212//Fatty acid metabolism;ko00620//Pyruvate metabolism;ko00640//Propanoate metabolism;ko00071//Fatty acid degradation;ko00310//Lysine degradation;ko00650//Butan…	K00626;K00626;K00626;K00626;K00626;K00626;K00626;K00626;K00626;K00626;K00626;K00626;K00626;K00626	-	GO:0003824//catalytic activity;GO:0016747//transferase activity, transferring acyl groups other than amino-acyl groups	-
Bcin16g00710	959	1506	1517	3760	3775	3705	21.62	29.13	34.60	63.62	57.68	66.48	28.45	62.5933333333333	1.13758035479993	1.07900872267303e-10	2.60898217964066e-09	SUP35	Bcsup35 [Botrytis cinerea B05.10]	Genetic Information Processing	Translation	ko03015//mRNA surveillance pathway	K03267	-	GO:0003747//translation release factor activity;GO:0003924//GTPase activity;GO:0005525//GTP binding	GO:0000288//nuclear-transcribed mRNA catabolic process, deadenylation-dependent decay;GO:0006415//translational termination
Bcin12g05470	1530	1672	1769	3953	4752	3817	25.15	23.58	29.42	48.77	52.95	49.94	26.05	50.5533333333333	0.956522849692186	1.12543287573107e-10	2.71575784278526e-09	VCX1	sodium/calcium transporter [Marssonina brunnea f. sp. 'multigermtubi' MB_m1]	-	-	-	-	GO:0016021//integral component of membrane	-	GO:0055085//transmembrane transport
Bcin14g00880	461	649	670	1680	1633	1709	6.82	8.24	10.03	18.66	16.38	20.13	8.36333333333333	18.39	1.13677150972392	1.16207133298249e-10	2.79853845310421e-09	BUD6	Bcbud6 [Botrytis cinerea B05.10]	-	-	-	-	-	GO:0005519//cytoskeletal regulatory protein binding	GO:0051125//regulation of actin nucleation
Bcin06g01230	138	185	167	466	514	458	2.86	3.29	3.50	7.24	7.21	7.54	3.21666666666667	7.33	1.18824675669952	1.17694856575072e-10	2.82868620221411e-09	--	Nibrin [Lachnellula occidentalis]	Genetic Information Processing	Replication and repair	ko03440//Homologous recombination	K10867	GO:0030870//Mre11 complex	GO:0005515//protein binding	GO:0006302//double-strand break repair;GO:0007095//mitotic G2 DNA damage checkpoint
Bcin10g04530	717	1117	1121	2904	2715	2938	5.56	7.44	8.80	16.91	14.28	18.14	7.26666666666667	16.4433333333333	1.1781371523302	1.18859519366757e-10	2.85096443153103e-09	--	SRm160 splicing coactivator protein [Rutstroemia sp. NJR-2017a BBW]	-	-	-	-	-	-	-
MSTRG.4889	98	123	89	50	53	35	2.32	2.50	2.13	0.89	0.85	0.66	2.31666666666667	0.8	-1.53397857200235	1.2095820475115e-10	2.89551247421266e-09	--	predicted protein [Botrytis cinerea T4]	-	-	-	-	-	-	-
Bcin01g08500	3168	2969	2858	2325	2712	2073	174.68	140.45	159.44	96.20	101.35	90.96	158.19	96.17	-0.71799957850807	1.23114493058161e-10	2.94125919371819e-09	sym-1	Bcsym1 [Botrytis cinerea B05.10]	Cellular Processes	Transport and catabolism	ko04146//Peroxisome	K13348	GO:0016021//integral component of membrane	-	-
Bcin04g00240	333	437	345	959	1016	953	9.62	10.83	10.08	20.79	19.89	21.90	10.1766666666667	20.86	1.03547406903414	1.23796257860141e-10	2.95166703880055e-09	ssb1	Bcrfa1 [Botrytis cinerea B05.10]	Genetic Information Processing;Genetic Information Processing;Genetic Information Processing;Genetic Information Processing	Replication and repair;Replication and repair;Replication and repair;Replication and repair	ko03420//Nucleotide excision repair;ko03030//DNA replication;ko03430//Mismatch repair;ko03440//Homologous recombination	K07466;K07466;K07466;K07466	GO:0000784//nuclear chromosome, telomeric region;GO:0000790//nuclear chromatin;GO:0005634//nucleus;GO:0005662//DNA replication factor A complex;GO:0035861//site of double-strand break;GO:0090734//site of DNA damage	GO:0003676//nucleic acid binding;GO:0003677//DNA binding;GO:0003697//single-stranded DNA binding	GO:0000723//telomere maintenance;GO:0006260//DNA replication;GO:0006268//DNA unwinding involved in DNA replication;GO:0006279//premeiotic DNA replication;GO:0006281//DNA repair;GO:0006310//DNA recombination;GO:0032212//positive regulation of telomere maintenance via telomerase;GO:0106112//negative regulation of mitotic cohesin ssDNA (lagging strand) loading;GO:1902969//mitotic DNA replication
Bcin07g06620	1657	1610	1292	1054	1352	997	51.80	43.18	40.86	24.73	28.64	24.80	45.28	26.0566666666667	-0.797221421119244	1.25080842354628e-10	2.97637806023621e-09	atg22	RecName: Full=Autophagy-related protein 22 [Botrytis cinerea B05.10]	Cellular Processes	Transport and catabolism	ko04138//Autophagy - yeast	K06902	-	-	-
Bcin11g01000	67	139	149	454	464	409	0.76	1.36	1.72	3.88	3.59	3.72	1.28	3.73	1.54303182025524	1.26942407584461e-10	3.01469365180286e-09	dna2	Bcdna2 [Botrytis cinerea B05.10]	Genetic Information Processing	Replication and repair	ko03030//DNA replication	K10742	-	GO:0017108//5'-flap endonuclease activity;GO:0017116//single-stranded DNA-dependent ATP-dependent DNA helicase activity	GO:0033567//DNA replication, Okazaki fragment processing
Bcin09g02260	4323	2543	2736	1880	2025	1756	135.71	68.69	86.99	44.23	42.85	43.90	97.13	43.66	-1.15360483129497	1.27770673246245e-10	3.02836696490557e-09	ARB_04618	PI-PLC X domain-containing protein [Rutstroemia sp. NJR-2017a BVV2]	-	-	-	-	-	GO:0008081//phosphoric diester hydrolase activity	GO:0006629//lipid metabolic process
Bcin05g05740	130	154	161	420	499	431	3.99	4.05	4.99	9.66	10.37	10.52	4.34333333333333	10.1833333333333	1.22933529613795	1.31751957910969e-10	3.11657047579143e-09	spb4	Bcspb4 [Botrytis cinerea B05.10]	-	-	-	-	-	GO:0003676//nucleic acid binding;GO:0005524//ATP binding	-
Bcin08g00620	1499	1760	1446	1291	1458	1171	169.85	171.09	165.76	109.77	111.96	105.59	168.9	109.106666666667	-0.630430071820639	1.32593041328014e-10	3.13029201702139e-09	--	Bcmrp17 [Botrytis cinerea B05.10]	Genetic Information Processing	Translation	ko03010//Ribosome	K02990	GO:0005840//ribosome	GO:0003735//structural constituent of ribosome;GO:0019843//rRNA binding	GO:0006412//translation
Bcin14g05350	125	139	185	433	632	469	1.73	1.65	2.58	4.48	5.91	5.14	1.98666666666667	5.17666666666667	1.38167359392514	1.34712303203084e-10	3.17407593774968e-09	mug190	c2 domain-containing protein [Rutstroemia sp. NJR-2017a WRK4]	-	-	-	-	-	GO:0008289//lipid binding	GO:0061817//endoplasmic reticulum-plasma membrane tethering
Bcin06g01250	335	531	604	1605	1476	1589	6.40	8.71	11.68	23.03	19.12	24.18	8.93	22.11	1.307966944695	1.36577110110149e-10	3.20794975358562e-09	--	Bgt-5023 [Blumeria graminis f. sp. tritici]	-	-	-	-	-	-	-
Bcin07g04660	178	295	323	867	858	818	2.93	4.08	5.38	10.54	9.59	10.54	4.13	10.2233333333333	1.30765197912641	1.3668492654734e-10	3.20794975358562e-09	creB	similar to U1biquitin-specific peptidase [Botrytis cinerea T4]	-	-	-	-	-	GO:0036459//thiol-dependent ubiquitinyl hydrolase activity	GO:0006511//ubiquitin-dependent protein catabolic process;GO:0016579//protein deubiquitination
Bcin06g03320	1358	1162	1211	785	1091	808	74.65	54.73	67.43	32.40	40.63	35.35	65.6033333333333	36.1266666666667	-0.860704974252984	1.38248552604371e-10	3.23561956296359e-09	--	GTP1 OBG domain-containing protein [Rutstroemia sp. NJR-2017a WRK4]	-	-	-	-	-	-	-
Bcin07g05920	743	900	889	2085	2407	1875	11.83	12.27	14.29	24.91	25.97	23.74	12.7966666666667	24.8733333333333	0.958831799969825	1.38403471675171e-10	3.23561956296359e-09	pik1	Bcpik1 [Botrytis cinerea B05.10]	Metabolism;Metabolism;Environmental Information Processing	Global and overview maps;Carbohydrate metabolism;Signal transduction	ko01100//Metabolic pathways;ko00562//Inositol phosphate metabolism;ko04070//Phosphatidylinositol signaling system	K19801;K19801;K19801	GO:0005634//nucleus;GO:0005802//trans-Golgi network	GO:0004430//1-phosphatidylinositol 4-kinase activity;GO:0016301//kinase activity;GO:0016773//phosphotransferase activity, alcohol group as acceptor	GO:0006897//endocytosis;GO:0042998//positive regulation of Golgi to plasma membrane protein transport;GO:0046854//phosphatidylinositol phosphorylation;GO:0048015//phosphatidylinositol-mediated signaling;GO:0050714//positive regulation of protein secretion;GO:2000786//positive regulation of autophagosome assembly
Bcin08g01820	182	318	251	738	750	726	5.00	7.58	7.03	15.29	14.05	15.99	6.53666666666667	15.11	1.20887662569384	1.42565340427904e-10	3.32643215515926e-09	--	major facilitator superfamily transporter protein [Rutstroemia sp. NJR-2017a BVV2]	-	-	-	-	-	-	-
Bcin09g01000	64	115	122	361	379	337	2.42	3.72	4.66	10.23	9.70	10.12	3.6	10.0166666666667	1.47633367854772	1.4491074558932e-10	3.37459140165577e-09	NOP13	Bcnop13 [Botrytis cinerea B05.10]	-	-	-	-	-	GO:0003676//nucleic acid binding	-
Bcin12g05100	522	801	782	1879	2012	1897	11.18	14.72	16.94	30.20	29.20	32.33	14.28	30.5766666666667	1.0984351596539	1.45278262719396e-10	3.37659342014285e-09	SYF1	Bcsyf1 [Botrytis cinerea B05.10]	Genetic Information Processing	Transcription	ko03040//Spliceosome	K12867	-	GO:0005515//protein binding	GO:0006396//RNA processing
Bcin14g01460	504	640	601	1390	1606	1432	8.56	9.32	10.33	17.71	18.48	19.35	9.40333333333333	18.5133333333333	0.977320511233272	1.4690864649047e-10	3.40788278019383e-09	--	Bicaudal D-related 1 protein [Rutstroemia sp. NJR-2017a BBW]	-	-	-	-	-	-	-
Bcin14g01960	153	149	154	425	550	429	5.52	4.61	5.62	11.51	13.45	12.32	5.25	12.4266666666667	1.24305003137964	1.49055723275846e-10	3.45101407190583e-09	--	hypothetical protein BCIN_14g01960 [Botrytis cinerea B05.10]	-	-	-	-	-	-	-
Bcin10g04410	1803	1768	1430	1304	1393	1105	79.45	66.84	63.75	43.12	41.60	38.75	70.0133333333333	41.1566666666667	-0.766503553777432	1.49671951056687e-10	3.45860444898428e-09	SPAC19G12.04	Bcdal3 [Botrytis cinerea B05.10]	Metabolism;Metabolism	Global and overview maps;Nucleotide metabolism	ko01100//Metabolic pathways;ko00230//Purine metabolism	K01483;K01483	-	GO:0004848//ureidoglycolate hydrolase activity;GO:0050385//ureidoglycolate lyase activity	GO:0000256//allantoin catabolic process
Bcin14g00140	47	106	75	268	295	319	1.65	3.16	2.45	6.81	6.83	8.87	2.42	7.50333333333333	1.6325246034584	1.68633918034456e-10	3.88928188266776e-09	SSN3	Bcssn3 [Botrytis cinerea B05.10]	-	-	-	-	-	GO:0004672//protein kinase activity;GO:0005524//ATP binding	GO:0006468//protein phosphorylation
MSTRG.873	11863	9837	7188	6675	6398	5901	650.63	462.88	398.85	274.73	237.82	257.56	504.12	256.703333333333	-0.973665162000264	1.70633095626334e-10	3.92783630680734e-09	--	SymC [Epichloe festucae Fl1]	-	-	-	-	-	-	-
Bcin06g02300	2513	2157	1907	1583	1804	1447	121.18	89.24	93.03	57.28	58.96	55.53	101.15	57.2566666666667	-0.820980731932323	1.75346739477817e-10	4.02860813516754e-09	lys12	Bclys12 [Botrytis cinerea B05.10]	Metabolism;Metabolism;Metabolism;Metabolism;Metabolism	Global and overview maps;Global and overview maps;Global and overview maps;Global and overview maps;Amino acid metabolism	ko01100//Metabolic pathways;ko01110//Biosynthesis of secondary metabolites;ko01230//Biosynthesis of amino acids;ko01210//2-Oxocarboxylic acid metabolism;ko00300//Lysine biosynthesis	K05824;K05824;K05824;K05824;K05824	-	GO:0000287//magnesium ion binding;GO:0016616//oxidoreductase activity, acting on the CH-OH group of donors, NAD or NADP as acceptor;GO:0051287//NAD binding	GO:0055114//oxidation-reduction process
Bcin05g08070	15887	15550	12682	10669	13787	10134	608.96	511.38	491.81	306.89	358.16	309.13	537.383333333333	324.726666666667	-0.726725713496242	1.79603929731486e-10	4.11852758942584e-09	rps21	40S ribosomal protein S21 [Sclerotinia sclerotiorum 1980 UF-70]	Genetic Information Processing	Translation	ko03010//Ribosome	K02971	GO:0005840//ribosome	GO:0003735//structural constituent of ribosome	GO:0006412//translation
Bcin01g03000	24601	23234	19860	17602	19317	16763	1178.90	955.24	962.87	632.99	627.37	639.27	1032.33666666667	633.21	-0.705157596047092	1.813323781985e-10	4.15022750331032e-09	ipp-1	Bcipp1 [Botrytis cinerea B05.10]	Metabolism	Energy metabolism	ko00190//Oxidative phosphorylation	K01507	GO:0005737//cytoplasm	GO:0000287//magnesium ion binding;GO:0004427//inorganic diphosphatase activity	GO:0006796//phosphate-containing compound metabolic process
Bcin08g07000	124	200	204	584	575	507	3.66	5.06	6.09	12.92	11.49	11.90	4.93666666666667	12.1033333333333	1.29379528951135	1.8347229583009e-10	4.19120617883861e-09	dre4	similar to FF domain-containing protein [Botrytis cinerea T4]	-	-	-	-	-	GO:0005515//protein binding	GO:0045292//mRNA cis splicing, via spliceosome
Bcin04g01160	190	376	369	1042	1039	969	4.84	8.22	9.51	19.92	17.94	19.65	7.52333333333333	19.17	1.34940641919747	1.85253136195587e-10	4.22384194371421e-09	--	viral a-type inclusion protein [Rutstroemia sp. NJR-2017a BBW]	-	-	-	-	-	-	-
Bcin06g01510	451	910	704	2056	2211	1833	15.18	26.28	23.97	51.93	50.44	49.10	21.81	50.49	1.21100790741035	1.90548478658524e-10	4.33633378472804e-09	--	glycosyltransferase family 17 protein [Rutstroemia sp. NJR-2017a WRK4]	Metabolism;Metabolism	Global and overview maps;Glycan biosynthesis and metabolism	ko01100//Metabolic pathways;ko00510//N-Glycan biosynthesis	K00737;K00737	GO:0016020//membrane	GO:0003830//beta-1,4-mannosylglycoprotein 4-beta-N-acetylglucosaminyltransferase activity	GO:0006487//protein N-linked glycosylation
Bcin01g02810	1049	886	688	562	676	498	51.75	37.50	34.34	20.81	22.60	19.55	41.1966666666667	20.9866666666667	-0.973054569662446	1.91723161351304e-10	4.3548027918299e-09	SPAC513.02	phosphoglycerate mutase protein [Rutstroemia sp. NJR-2017a BBW]	-	-	-	-	-	-	-
Bcin13g00540	688	1027	1031	2617	2576	2304	16.86	21.60	25.57	48.14	42.79	44.94	21.3433333333333	45.29	1.08540703014583	1.98040542389975e-10	4.48979248560109e-09	snf5	Bcsnf5 [Botrytis cinerea B05.10]	-	-	-	-	GO:0000228//nuclear chromosome	-	GO:0006338//chromatin remodeling
Bcin08g04010	567	721	735	1663	1970	1586	17.54	19.13	23.00	38.60	41.30	39.04	19.89	39.6466666666667	0.995156298821305	1.9911186946061e-10	4.5055634913983e-09	CHS7	Bcchs7 [Botrytis cinerea B05.10]	-	-	-	-	-	-	-
Bcin11g05110	204	218	193	527	645	617	6.28	5.75	6.01	12.17	13.45	15.11	6.01333333333333	13.5766666666667	1.17489247574804	2.03576581828564e-10	4.59791703553666e-09	TBCE	Bcpac2 [Botrytis cinerea B05.10]	-	-	-	-	-	GO:0005515//protein binding	-
Bcin09g01330	554	879	1013	2592	2553	2339	9.84	13.40	18.21	34.56	30.74	33.07	13.8166666666667	32.79	1.2468463007311	2.11909955077388e-10	4.77713550985547e-09	SPBC1861.04c	Bcprp24 [Botrytis cinerea B05.10]	-	-	-	-	-	GO:0003676//nucleic acid binding;GO:0005515//protein binding	GO:0006396//RNA processing
Bcin02g08170	2905	3459	3116	7398	7707	7292	74.55	74.82	79.81	140.39	132.14	146.77	76.3933333333333	139.766666666667	0.871501681201999	2.14608950887508e-10	4.82890271668646e-09	MAPK	Bmp1 [Botrytis cinerea B05.10]	Cellular Processes;Environmental Information Processing	Cell growth and death;Signal transduction	ko04111//Cell cycle - yeast;ko04011//MAPK signaling pathway - yeast	K04371;K04371	-	GO:0004672//protein kinase activity;GO:0004707//MAP kinase activity;GO:0005524//ATP binding	GO:0006468//protein phosphorylation
Bcin03g02650	343	551	533	1364	1359	1373	4.12	5.68	6.48	12.29	11.05	13.12	5.42666666666667	12.1533333333333	1.16321386177288	2.15095091762416e-10	4.83077796911358e-09	--	leucine rich repeat protein [Rutstroemia sp. NJR-2017a WRK4]	-	-	-	-	-	-	-
Bcin09g03920	414	464	461	1127	1349	1023	33.31	32.03	37.52	68.04	73.55	65.49	34.2866666666667	69.0266666666667	1.00950616450847	2.15547175134575e-10	4.83188275025974e-09	nuo-10.5	NADH dehydrogenase, alpha subcomplex, subunit 2 [Cadophora sp. DSE1049]	Metabolism;Metabolism	Global and overview maps;Energy metabolism	ko01100//Metabolic pathways;ko00190//Oxidative phosphorylation	K03946;K03946	-	-	-
Bcin06g06740	245	335	314	740	903	811	5.01	5.87	6.49	11.35	12.51	13.19	5.79	12.35	1.0928757884828	2.16740489931156e-10	4.84956846220962e-09	--	is centromere binding at prophase protein [Rutstroemia sp. NJR-2017a WRK4]	-	-	-	-	GO:0000775//chromosome, centromeric region;GO:0005634//nucleus	-	GO:0000278//mitotic cell cycle
Bcin03g03290	552	541	478	315	466	311	28.95	24.34	25.36	12.39	16.56	12.98	26.2166666666667	13.9766666666667	-0.907463935456658	2.18321630907244e-10	4.87584975692844e-09	mtq1	Bcmtq1 [Botrytis cinerea B05.10]	-	-	-	-	-	GO:0003676//nucleic acid binding;GO:0008168//methyltransferase activity;GO:0008276//protein methyltransferase activity	GO:0006479//protein methylation;GO:0032259//methylation
Bcin13g04420	44780	51575	43973	36660	47600	31004	4397.37	4345.24	4368.79	2701.54	3167.95	2422.90	4370.46666666667	2764.13	-0.660961866226317	2.19315760290585e-10	4.88894779398696e-09	H4.1	Histone H4 [Colletotrichum higginsianum IMI 349063]	-	-	-	-	GO:0000786//nucleosome;GO:0005634//nucleus	GO:0003677//DNA binding;GO:0046982//protein heterodimerization activity	-
MSTRG.8547	316	318	247	157	191	198	35.04	30.25	27.71	13.06	14.35	17.47	31	14.96	-1.05115804027396	2.21885380605537e-10	4.92814653563783e-09	--	hypothetical protein BOTNAR_0018g00250 [Botryotinia narcissicola]	-	-	-	-	-	-	-
Bcin12g06120	2874	2959	2115	2072	2110	1736	163.42	144.35	121.67	88.41	81.31	78.56	143.146666666667	82.76	-0.790488525619021	2.21896033456552e-10	4.92814653563783e-09	--	glycoside hydrolase family 131 protein [Chalara longipes BDJ]	-	-	-	-	-	-	-
Bcin02g06370	285	308	225	190	168	149	11.30	10.48	9.03	5.65	4.52	4.70	10.27	4.95666666666667	-1.05099403498693	2.26556629542528e-10	5.02235426636513e-09	--	hypothetical protein BCIN_02g06370 [Botrytis cinerea B05.10]	-	-	-	-	-	-	-
Bcin12g02530	456	692	649	1694	1604	1658	8.76	11.40	12.61	24.41	20.87	25.33	10.9233333333333	23.5366666666667	1.10749684388444	2.34955545072965e-10	5.19893330638389e-09	scd2	BcBem1 [Botrytis cinerea B05.10]	Environmental Information Processing	Signal transduction	ko04011//MAPK signaling pathway - yeast	K11237	-	GO:0005515//protein binding;GO:0035091//phosphatidylinositol binding	GO:0000902//cell morphogenesis
MSTRG.6928	1032	1059	833	720	813	481	14.86	13.09	12.13	7.79	7.94	5.51	13.36	7.08	-0.916098742391055	2.38619944410218e-10	5.27029280536233e-09	--	hypothetical protein BofuT4_uP123680.1 [Botrytis cinerea T4]	-	-	-	-	-	-	-
Bcin08g06680	642	1078	1038	2468	2725	2667	8.64	12.44	14.13	24.92	24.85	28.56	11.7366666666667	26.11	1.15357973117086	2.39197873706249e-10	5.27334577088061e-09	CDC4	Bccdc4 [Botrytis cinerea B05.10]	Cellular Processes;Genetic Information Processing	Cell growth and death;Folding, sorting and degradation	ko04111//Cell cycle - yeast;ko04120//Ubiquitin mediated proteolysis	K03361;K03361	-	GO:0005515//protein binding	-
Bcin02g08530	774	1055	878	2201	2706	1912	25.15	29.41	28.86	53.67	59.59	49.44	27.8066666666667	54.2333333333333	0.963749033670662	2.40440199788318e-10	5.29100791937852e-09	VPS4	Bcvps4 [Botrytis cinerea B05.10]	Cellular Processes	Transport and catabolism	ko04144//Endocytosis	K12196	-	GO:0005524//ATP binding	-
Bcin11g03570	570	613	523	430	493	358	18.08	16.69	16.79	10.24	10.60	9.04	17.1866666666667	9.96	-0.787072115572417	2.4748835116991e-10	5.43613149373761e-09	lnaF	glycerophosphoinositol glycerophosphocholine transporter protein [Rutstroemia sp. NJR-2017a BVV2]	-	-	-	-	GO:0016021//integral component of membrane	GO:0022857//transmembrane transporter activity	GO:0055085//transmembrane transport
Bcin02g08310	89	108	152	419	406	417	1.62	1.68	2.79	5.71	5.00	6.03	2.03	5.58	1.45878539464401	2.51524946899087e-10	5.5146959564182e-09	--	Bcltf6 [Botrytis cinerea B05.10]	-	-	-	-	GO:0005634//nucleus	GO:0000981//DNA-binding transcription factor activity, RNA polymerase II-specific;GO:0008270//zinc ion binding	GO:0006355//regulation of transcription, DNA-templated
Bcin10g03160	1125	1744	1467	3830	3682	3977	21.11	28.08	27.85	53.93	46.82	59.39	25.68	53.38	1.05565410301966	2.69402232294786e-10	5.89587768596964e-09	--	Choriogenin Hminor protein [Rutstroemia sp. NJR-2017a BVV2]	-	-	-	-	-	-	-
Bcin04g05720	3145	2769	2367	1524	2460	1766	136.61	103.37	104.00	49.67	72.44	61.12	114.66	61.0766666666667	-0.908668951588979	2.75650913416204e-10	6.0216419027332e-09	--	metal ion binding protein [Rutstroemia sp. NJR-2017a WRK4]	-	-	-	-	-	-	-
Bcin05g06320	65532	56840	49156	40941	50062	38614	4319.48	3212.71	3275.51	2015.84	2228.47	2018.87	3602.56666666667	2087.72666666667	-0.787092287188455	2.81876099719327e-10	6.1464364798798e-09	csr-1	Bcp1 [Botrytis cinerea B05.10]	-	-	-	-	-	GO:0003755//peptidyl-prolyl cis-trans isomerase activity	GO:0000413//protein peptidyl-prolyl isomerization;GO:0006457//protein folding
Bcin11g04890	448	768	624	1669	2017	1424	15.99	23.52	22.54	44.71	48.80	40.45	20.6833333333333	44.6533333333333	1.110299165689	2.90462606632182e-10	6.32217430370192e-09	gcv1	similar to aminomethyltransferase [Botrytis cinerea T4]	Metabolism;Metabolism;Metabolism;Metabolism;Metabolism;Metabolism	Global and overview maps;Global and overview maps;Global and overview maps;Amino acid metabolism;Carbohydrate metabolism;Metabolism of cofactors and vitamins	ko01100//Metabolic pathways;ko01110//Biosynthesis of secondary metabolites;ko01200//Carbon metabolism;ko00260//Glycine, serine and threonine metabolism;ko00630//Glyoxylate and dicarboxylate metabolism;ko00670//One carbon pool by folate	K00605;K00605;K00605;K00605;K00605;K00605	-	GO:0004047//aminomethyltransferase activity;GO:0004375//glycine dehydrogenase (decarboxylating) activity;GO:0005515//protein binding	GO:0006544//glycine metabolic process;GO:0006546//glycine catabolic process;GO:0006730//one-carbon metabolic process
Bcin14g00150	45	71	64	203	238	236	2.64	3.57	3.80	8.93	9.46	11.01	3.33666666666667	9.8	1.55437418088773	3.05398087909745e-10	6.63521606576372e-09	--	hypothetical protein BCIN_14g00150 [Botrytis cinerea B05.10]	-	-	-	-	-	-	-
Bcin15g01210	234	334	326	854	895	735	9.96	12.20	14.04	27.29	25.83	24.90	12.0666666666667	26.0066666666667	1.10785430105399	3.09787952663213e-10	6.71842118678105e-09	--	Bctlg1 [Botrytis cinerea B05.10]	Genetic Information Processing	Folding, sorting and degradation	ko04130//SNARE interactions in vesicular transport	K08499	GO:0016020//membrane	-	GO:0016192//vesicle-mediated transport;GO:0048193//Golgi vesicle transport
Bcin11g01220	3304	4610	4058	9058	10344	9024	86.25	103.24	107.17	177.44	183.00	187.46	98.8866666666667	182.633333333333	0.885102188763565	3.17375752329428e-10	6.87055486947081e-09	--	hypothetical protein BCIN_11g01220 [Botrytis cinerea B05.10]	-	-	-	-	-	-	-
Bcin05g04550	298	463	409	1073	1079	1045	4.06	5.41	5.64	10.97	9.96	11.32	5.03666666666667	10.75	1.09379550003315	3.26345018543489e-10	7.05199244575148e-09	--	conserved serine-rich protein [Rutstroemia sp. NJR-2017a WRK4]	-	-	-	-	-	-	-
Bcin15g03210	2653	2527	2123	1881	2127	1714	130.68	106.79	105.80	69.53	71.01	67.19	114.423333333333	69.2433333333333	-0.72463419611381	3.275794040424e-10	7.06593487892177e-09	POM34	similar to nuclear pore complex component [Botrytis cinerea T4]	-	-	-	-	-	-	-
Bcin01g05300	367	365	272	188	264	196	21.32	18.19	15.99	8.20	10.39	9.06	18.5	9.21666666666667	-1.00520829100276	3.28511905228699e-10	7.07332725207861e-09	novR	similar to class II aldolase/adducin domain protein [Botrytis cinerea T4]	-	-	-	-	-	-	-
Bcin06g05880	48	89	82	233	352	248	0.93	1.47	1.60	3.38	4.61	3.81	1.33333333333333	3.93333333333333	1.56071495447448	3.3533712700586e-10	7.2073443802532e-09	SPBC146.06c	coiled-coil domain-containing mtmr15 protein [Rutstroemia sp. NJR-2017a BBW]	-	-	-	-	-	GO:0004518//nuclease activity;GO:0016788//hydrolase activity, acting on ester bonds	GO:0036297//interstrand cross-link repair
MSTRG.10795	41	42	30	0	2	9	1.30	1.14	0.95	0.00	0.05	0.23	1.13	0.0933333333333333	-3.59778654107874	3.57348097213699e-10	7.66668287993541e-09	--	putative nonribosomal peptide synthetase [Sclerotinia borealis F-4128]	-	-	-	-	-	-	-
Bcin08g03730	1103	1799	1542	3668	4305	3537	20.25	28.25	28.57	50.43	53.45	51.54	25.69	51.8066666666667	1.01193087076336	3.68013244485132e-10	7.88139793055391e-09	--	hypothetical protein BCIN_08g03730 [Botrytis cinerea B05.10]	-	-	-	-	-	-	-
Bcin13g05510	307	444	465	1200	1212	1014	13.08	16.23	20.04	38.37	35.00	34.38	16.45	35.9166666666667	1.12656587952006	3.70918718540089e-10	7.91876743840834e-09	mrp5	Bcmrps5 [Botrytis cinerea B05.10]	Genetic Information Processing	Translation	ko03010//Ribosome	K02988	GO:0005840//ribosome	GO:0003723//RNA binding;GO:0003735//structural constituent of ribosome	GO:0006412//translation
Bcin02g07520	820	1140	644	511	734	504	24.79	29.57	19.70	11.60	15.04	12.13	24.6866666666667	12.9233333333333	-0.933753814420455	3.71294043036976e-10	7.91876743840834e-09	Man26A	glycoside hydrolase family 26 protein [Botrytis cinerea T4]	Metabolism;Metabolism	Global and overview maps;Carbohydrate metabolism	ko01100//Metabolic pathways;ko00051//Fructose and mannose metabolism	K01218;K01218	-	GO:0004553//hydrolase activity, hydrolyzing O-glycosyl compounds;GO:0016985//mannan endo-1,4-beta-mannosidase activity;GO:0030246//carbohydrate binding	GO:0006080//substituted mannan metabolic process
Bcin05g05850	777	1121	1014	2432	2967	2107	25.34	31.37	33.46	59.52	65.58	54.68	30.0566666666667	59.9266666666667	0.995513107441344	3.71739020080372e-10	7.91876743840834e-09	SPBC18A7.01	similar to xaa-pro dipeptidase [Botrytis cinerea T4]	-	-	-	-	-	GO:0016787//hydrolase activity	-
Bcin07g00390	465	694	617	1469	1623	1528	7.99	10.23	10.72	18.93	18.89	20.89	9.64666666666667	19.57	1.02054133481624	3.96528836534076e-10	8.43186229885314e-09	CXT1	glycosyltransferase family 90 protein [Botrytis cinerea T4]	-	-	-	-	-	-	-
Bcin16g04320	284	437	530	1232	1443	1219	5.35	7.06	10.10	17.41	18.41	18.26	7.50333333333333	18.0266666666667	1.26452909482803	4.01787433266699e-10	8.52506998605908e-09	cbc1	Bcsto1 [Botrytis cinerea B05.10]	Genetic Information Processing;Genetic Information Processing;Genetic Information Processing	Transcription;Translation;Translation	ko03040//Spliceosome;ko03013//RNA transport;ko03015//mRNA surveillance pathway	K12882;K12882;K12882	GO:0005846//nuclear cap binding complex	GO:0000339//RNA cap binding	GO:0016070//RNA metabolic process;GO:0045292//mRNA cis splicing, via spliceosome;GO:0051028//mRNA transport
Bcin06g05190	223	218	185	118	135	129	6.36	5.33	5.34	2.53	2.61	2.93	5.67666666666667	2.69	-1.07743785640076	4.02333829076081e-10	8.52506998605908e-09	--	glucanase B protein [Rutstroemia sp. NJR-2017a WRK4]	-	-	-	-	-	-	-
Bcin12g00240	252	256	275	704	767	707	14.19	12.36	15.66	29.74	29.26	31.67	14.07	30.2233333333333	1.10304045563009	4.07089899382463e-10	8.61063344496274e-09	--	related to MNN4-regulates the mannosylphosphorylation [Phialocephala subalpina]	-	-	-	-	-	-	-
Bcin09g01970	4174	6186	5185	12906	12917	12037	104.71	133.15	131.60	242.97	219.62	240.32	123.153333333333	234.303333333333	0.927921801839221	4.16843417767968e-10	8.79797495338337e-09	glcA	glucan 1,3-beta-glucosidase [Sclerotinia sclerotiorum 1980 UF-70]	-	-	-	-	-	GO:0004553//hydrolase activity, hydrolyzing O-glycosyl compounds	GO:0005975//carbohydrate metabolic process
Bcin14g05530	865	497	545	379	358	323	44.30	21.84	28.24	14.57	12.43	13.16	31.46	13.3866666666667	-1.23272190218607	4.17414137286345e-10	8.79797495338337e-09	aspnd1	Bczps1 [Botrytis cinerea B05.10]	-	-	-	-	-	GO:0008237//metallopeptidase activity	-
Bcin08g05150	1292	1921	2024	4821	5285	4151	26.46	33.75	41.93	74.09	73.35	67.65	34.0466666666667	71.6966666666667	1.07439248813974	4.27805759093922e-10	9.00118327862001e-09	sho1	Bcsho1 [Botrytis cinerea B05.10]	Environmental Information Processing	Signal transduction	ko04011//MAPK signaling pathway - yeast	K11246	GO:0005886//plasma membrane;GO:0005933//cellular bud;GO:0005935//cellular bud neck;GO:0043332//mating projection tip;GO:0044697//HICS complex	GO:0005034//osmosensor activity;GO:0005078//MAP-kinase scaffold activity;GO:0005515//protein binding	GO:0001402//signal transduction involved in filamentous growth;GO:0007231//osmosensory signaling pathway;GO:0030010//establishment of cell polarity;GO:0034605//cellular response to heat
Bcin14g00730	358	626	555	1515	1479	1368	7.27	10.91	11.39	23.07	20.32	22.09	9.85666666666667	21.8266666666667	1.14692007835383	4.29817174618513e-10	9.02766615621686e-09	--	carboxylesterase family protein [Rutstroemia sp. NJR-2017a BVV2]	-	-	-	-	-	-	-
Bcin07g06970	1142	1633	1535	3853	3628	3669	19.52	23.99	26.55	49.44	42.03	49.94	23.3533333333333	47.1366666666667	1.0132212526393	4.40010106634199e-10	9.22559651899293e-09	NDE1	nuclear distribution nudE protein [Rutstroemia sp. NJR-2017a BVV2]	-	-	-	-	-	-	GO:2000574//regulation of microtubule motor activity
Bcin01g10600	255	414	362	898	1033	906	3.95	5.51	5.68	10.45	10.85	11.18	5.04666666666667	10.8266666666667	1.10118642719945	4.49330493896389e-10	9.40457349615949e-09	PEX1	Bcpex1 [Botrytis cinerea B05.10]	Cellular Processes	Transport and catabolism	ko04146//Peroxisome	K13338	GO:0005777//peroxisome;GO:0005778//peroxisomal membrane	GO:0005524//ATP binding;GO:0042623//ATPase activity, coupled	GO:0006625//protein targeting to peroxisome;GO:0007031//peroxisome organization
Bcin11g03120	261	416	367	924	1227	829	5.46	7.46	7.76	14.49	17.38	13.79	6.89333333333333	15.22	1.14269467390977	4.5368790209232e-10	9.47923172437838e-09	--	decorin binding domain-containing protein [Rutstroemia sp. NJR-2017a BVV2]	-	-	-	-	-	-	-
Bcin13g05400	552	794	735	1782	1855	1682	10.18	12.57	13.72	24.67	23.20	24.70	12.1566666666667	24.19	0.992663070364965	4.69035396636963e-10	9.78285480324712e-09	SPAC1420.01c	DUF1752-domain-containing protein [Pezoloma ericae]	-	-	-	-	-	-	-
Bcin11g04630	7602	7415	6061	5272	6060	5456	284.51	238.10	229.50	148.07	153.71	162.50	250.703333333333	154.76	-0.695948544374212	4.70842477171806e-10	9.80349623041921e-09	SPAC2E11.10	glyoxylate reductase [Sclerotinia borealis F-4128]	Metabolism;Metabolism;Metabolism	Global and overview maps;Global and overview maps;Carbohydrate metabolism	ko01100//Metabolic pathways;ko01110//Biosynthesis of secondary metabolites;ko00630//Glyoxylate and dicarboxylate metabolism	K00015;K00015;K00015	-	GO:0016616//oxidoreductase activity, acting on the CH-OH group of donors, NAD or NADP as acceptor;GO:0047964//glyoxylate reductase activity;GO:0051287//NAD binding	GO:0009436//glyoxylate catabolic process;GO:0055114//oxidation-reduction process
Bcin03g03390	1923	2092	1459	1407	1564	1209	112.23	104.75	86.15	61.62	61.86	56.15	101.043333333333	59.8766666666667	-0.75490832437292	4.72902479158526e-10	9.82932310666933e-09	sod1	Bcsod1 [Botrytis cinerea B05.10]	Cellular Processes;Organismal Systems	Transport and catabolism;Aging	ko04146//Peroxisome;ko04213//Longevity regulating pathway - multiple species	K04565;K04565	-	GO:0004784//superoxide dismutase activity;GO:0046872//metal ion binding	GO:0006801//superoxide metabolic process;GO:0055114//oxidation-reduction process
Bcin13g00930	193	375	330	851	1008	869	4.02	6.70	6.95	13.29	14.22	14.40	5.89	13.97	1.245992481579	4.79542096621109e-10	9.9500836760847e-09	NUP82	nuclear pore complex An-Nup82 protein [Rutstroemia sp. NJR-2017a BBW]	-	-	-	-	-	GO:0005515//protein binding;GO:0017056//structural constituent of nuclear pore	GO:0000055//ribosomal large subunit export from nucleus;GO:0000056//ribosomal small subunit export from nucleus;GO:0006913//nucleocytoplasmic transport
Bcin02g06360	690	859	813	1829	2152	1781	12.24	13.08	14.59	24.35	25.88	25.15	13.3033333333333	25.1266666666667	0.917431516153091	4.80380053062896e-10	9.95025557233733e-09	SPBC25H2.03	Bcvac14 [Botrytis cinerea B05.10]	-	-	-	-	GO:0070772//PAS complex	-	GO:0006661//phosphatidylinositol biosynthetic process
Bcin12g05550	978	1048	1023	2349	2700	2460	29.73	27.33	31.46	53.59	55.63	59.52	29.5066666666667	56.2466666666667	0.930726650339218	4.97831438202133e-10	1.02939524799279e-08	GOT1	aspartate aminotransferase [Sclerotinia borealis F-4128]	Metabolism;Metabolism;Metabolism;Metabolism;Metabolism;Metabolism;Metabolism;Metabolism;Metabolism;Metabolism;Metabolism;Metabolism	Global and overview maps;Global and overview maps;Global and overview maps;Global and overview maps;Amino acid metabolism;Amino acid metabolism;Amino acid metabolism;Global and overview maps;Amino acid metabolism;Amino acid metabolism;Amino acid metabolism;Amino acid metabolism	ko01100//Metabolic pathways;ko01110//Biosynthesis of secondary metabolites;ko01200//Carbon metabolism;ko01230//Biosynthesis of amino acids;ko00270//Cysteine and methionine metabolism;ko00330//Arginine and proline metabolism;ko00350//Tyrosine metabolism;ko01210//2-Oxocarboxylic acid metabolism;ko00250//Alanine, aspartate and glutamate metabolism;ko00360//Phenylalanine metabolism;ko00400//Phenylala…	K14454;K14454;K14454;K14454;K14454;K14454;K14454;K14454;K14454;K14454;K14454;K14454	-	GO:0003824//catalytic activity;GO:0008483//transaminase activity;GO:0030170//pyridoxal phosphate binding	GO:0006520//cellular amino acid metabolic process;GO:0009058//biosynthetic process
Bcin13g04790	368	742	686	1963	2306	1494	8.73	15.10	16.46	34.94	37.07	28.20	13.43	33.4033333333333	1.31453277229075	5.00122789627634e-10	1.03235329019005e-08	--	Membrane involved in colicin uptake protein [Rutstroemia sp. NJR-2017a WRK4]	-	-	-	-	-	-	-
Bcin08g05410	443	494	485	1187	1258	1215	6.65	6.36	7.36	13.36	12.79	14.50	6.79	13.55	0.996809371996502	5.01479654545211e-10	1.0333755149417e-08	SPCC550.03c	Bcski2 [Botrytis cinerea B05.10]	Genetic Information Processing	Folding, sorting and degradation	ko03018//RNA degradation	K12599	-	GO:0003676//nucleic acid binding;GO:0003723//RNA binding;GO:0003724//RNA helicase activity;GO:0005524//ATP binding	GO:0006401//RNA catabolic process
Bcin12g05410	92	109	108	342	350	289	5.02	5.11	5.97	14.01	12.95	12.56	5.36666666666667	13.1733333333333	1.29552225858269	5.03227306535896e-10	1.03519812817924e-08	ESF2	Bcesf2 [Botrytis cinerea B05.10]	-	-	-	-	GO:0005730//nucleolus	GO:0001671//ATPase activator activity;GO:0003676//nucleic acid binding;GO:0003723//RNA binding	GO:0000447//endonucleolytic cleavage in ITS1 to separate SSU-rRNA from 5.8S rRNA and LSU-rRNA from tricistronic rRNA transcript (SSU-rRNA, 5.8S rRNA, LSU-rRNA);GO:0000472//endonucleolytic cleavage to generate mature 5'-end of SSU-rRNA from (SSU-rRNA, 5.8S rRNA, LSU-rRNA);GO:0000480//endonucleolytic cleavage in 5'-ETS of tricistronic rRNA transcript (SSU-rRNA, 5.8S rRNA, LSU-rRNA);GO:0034462//smal…
Bcin01g07440	1965	2010	1495	1273	1640	1275	147.17	129.16	113.29	71.55	83.25	76.00	129.873333333333	76.9333333333333	-0.755424511856364	5.05214129764938e-10	1.03750566066283e-08	SVP26	Bcsvp26 [Botrytis cinerea B05.10]	-	-	-	-	GO:0016021//integral component of membrane;GO:0030134//COPII-coated ER to Golgi transport vesicle;GO:0030173//integral component of Golgi membrane;GO:0030176//integral component of endoplasmic reticulum membrane	GO:0097020//COPII adaptor activity	GO:0006888//ER to Golgi vesicle-mediated transport;GO:0031505//fungal-type cell wall organization;GO:0045053//protein retention in Golgi apparatus
Bcin15g00770	44	75	85	259	298	220	1.33	1.94	2.60	5.87	6.10	5.29	1.95666666666667	5.75333333333333	1.5560000560689	5.17265423554036e-10	1.06043832900574e-08	SLD2	similar to gi|121750448|sp|Q0UZV8.1|SLD2_PHANO RecName: Full=DNA replication regulator SLD2 [Botrytis cinerea T4]	-	-	-	-	-	-	GO:0006270//DNA replication initiation
Bcin03g02570	2214	1704	1771	1281	1521	1286	124.86	82.45	101.05	54.21	58.13	57.72	102.786666666667	56.6866666666667	-0.858571790124955	5.51958002667481e-10	1.12963008975957e-08	--	non-classical export protein [Rutstroemia sp. NJR-2017a BBW]	-	-	-	-	GO:0016020//membrane	-	-
Bcin09g06260	246	347	353	838	1049	766	15.90	19.25	23.09	40.65	45.96	39.41	19.4133333333333	42.0066666666667	1.11357045411617	5.55889040713959e-10	1.13573718318271e-08	--	BRCA1 C Terminus domain-containing protein [Sclerotinia borealis F-4128]	-	-	-	-	-	-	-
Bcin02g03670	494	557	448	365	431	346	27.07	26.19	24.84	15.01	16.01	15.09	26.0333333333333	15.37	-0.760242882617412	5.5974079373107e-10	1.1416617923838e-08	budC	similar to acetoin dehydrogenase (diacetyl reductase) [Botrytis cinerea T4]	-	-	-	-	-	GO:0016491//oxidoreductase activity	-
Bcin06g01140	3039	3558	3010	2432	3275	2125	114.29	114.80	114.53	68.64	83.48	63.60	114.54	71.9066666666667	-0.671654070335689	5.62689172028666e-10	1.1457268658981e-08	aflH	bacilysin biosynthesis oxidoreductase bacc protein [Rutstroemia sp. NJR-2017a BVV2]	-	-	-	-	-	GO:0016491//oxidoreductase activity	-
Bcin03g08340	154	206	171	508	528	459	2.51	2.88	2.82	6.22	5.84	5.96	2.73666666666667	6.00666666666667	1.13414488403573	5.68074551249846e-10	1.15473188019312e-08	HRQ1	Bchrq1 [Botrytis cinerea B05.10]	-	-	-	-	-	GO:0003676//nucleic acid binding;GO:0005524//ATP binding	-
Bcin03g07980	2020	2787	2682	6178	6348	6043	51.75	61.25	69.51	118.77	110.21	123.20	60.8366666666667	117.393333333333	0.948337468471966	5.69945699304925e-10	1.15657508828493e-08	SRV2	Bcsrv2 [Botrytis cinerea B05.10]	-	-	-	-	-	GO:0003779//actin binding	GO:0000902//cell morphogenesis;GO:0007010//cytoskeleton organization;GO:0007015//actin filament organization
Bcin02g05140	16189	15392	13961	12423	14010	10982	1007.59	821.91	879.11	580.22	590.96	543.94	902.87	571.706666666667	-0.659243162169132	5.76834440724846e-10	1.16857693371842e-08	rpl2802	Bcrpl28 [Botrytis cinerea B05.10]	Genetic Information Processing	Translation	ko03010//Ribosome	K02900	GO:0005840//ribosome;GO:0015934//large ribosomal subunit	GO:0003735//structural constituent of ribosome	GO:0006412//translation
Bcin16g00990	76	148	124	374	408	362	1.85	3.09	3.06	6.84	6.74	7.02	2.66666666666667	6.86666666666667	1.36457243229586	5.781355863428e-10	1.16923778870307e-08	--	similar to transcription factor Zn, C2H2 [Botrytis cinerea T4]	-	-	-	-	-	-	-
Bcin09g00190	1611	2431	2281	5202	5938	4875	37.74	48.86	54.06	91.45	94.27	90.88	46.8866666666667	92.2	0.975589034069948	5.90977236543111e-10	1.19319696933696e-08	DCW1	glycoside hydrolase family 76 protein [Botrytis cinerea T4]	-	-	-	-	-	GO:0003824//catalytic activity;GO:0008496//mannan endo-1,6-alpha-mannosidase activity	GO:0016052//carbohydrate catabolic process
Bcin08g05160	794	1244	1162	2839	2939	2619	11.69	15.72	17.31	31.37	29.33	30.69	14.9066666666667	30.4633333333333	1.03111612437043	5.93371305180253e-10	1.19601715344988e-08	SPCC550.11	similar to nonsense-mediated mRNA decay protein (Nmd5) [Botrytis cinerea T4]	-	-	-	-	-	GO:0008536//Ran GTPase binding	GO:0006886//intracellular protein transport
Bcin15g05660	473	578	403	295	394	345	13.47	14.10	11.55	6.30	7.60	7.65	13.04	7.18333333333333	-0.860218500975774	5.96906232339738e-10	1.20112356450511e-08	fdh	similar to alcohol dehydrogenase [Botrytis cinerea T4]	Metabolism;Metabolism	Global and overview maps;Carbohydrate metabolism	ko01100//Metabolic pathways;ko00640//Propanoate metabolism	K18369;K18369	-	GO:0008270//zinc ion binding;GO:0016491//oxidoreductase activity	GO:0055114//oxidation-reduction process
Bcin10g04150	147	165	162	424	537	420	2.91	2.80	3.24	6.30	7.20	6.61	2.98333333333333	6.70333333333333	1.16795349415373	6.17289103969681e-10	1.24005832896288e-08	trz1	Bctrz1 [Botrytis cinerea B05.10]	Genetic Information Processing	Translation	ko03013//RNA transport	K00784	-	-	GO:0008033//tRNA processing
Bcin02g09170	195	252	261	622	700	683	8.54	9.47	11.56	20.44	20.77	23.80	9.85666666666667	21.67	1.13652741069451	6.22535563659899e-10	1.248506524243e-08	TSR3	Bctsr3 [Botrytis cinerea B05.10]	-	-	-	-	-	-	-
Bcin15g02820	892	1346	1142	2842	2861	3044	11.07	14.34	14.34	26.48	24.07	30.08	13.25	26.8766666666667	1.02036186171203	6.60840202881806e-10	1.32311461655451e-08	cfxQ	NFX1-type zinc finger-containing protein 1 [Sclerotinia borealis F-4128]	-	-	-	-	-	GO:0005524//ATP binding	-
Bcin08g01480	248	374	356	1004	917	837	8.91	11.53	12.94	27.07	22.33	23.93	11.1266666666667	24.4433333333333	1.13541958467788	6.63323529174292e-10	1.32501082747664e-08	NUP57	Bcnup57 [Botrytis cinerea B05.10]	Genetic Information Processing	Translation	ko03013//RNA transport	K14308	GO:0005643//nuclear pore	-	-
Bcin14g03600	328	302	313	817	1029	783	10.47	8.27	10.10	19.56	22.25	19.88	9.61333333333334	20.5633333333333	1.0969654816897	6.63996920965111e-10	1.32501082747664e-08	kes1	related to KES1-involved in ergosterol biosynthesis [Phialocephala subalpina]	-	-	-	-	-	-	-
Bcin01g05430	862	977	940	2174	2388	2447	30.54	29.70	33.70	57.81	57.35	69.00	31.3133333333333	61.3866666666667	0.971148239874445	6.90236642493864e-10	1.3750843942573e-08	FRS2	Bcfrs2 [Botrytis cinerea B05.10]	Genetic Information Processing	Translation	ko00970//Aminoacyl-tRNA biosynthesis	K01889	GO:0005737//cytoplasm;GO:0009328//phenylalanine-tRNA ligase complex	GO:0000049//tRNA binding;GO:0000166//nucleotide binding;GO:0002161//aminoacyl-tRNA editing activity;GO:0004812//aminoacyl-tRNA ligase activity;GO:0004826//phenylalanine-tRNA ligase activity;GO:0005524//ATP binding	GO:0006432//phenylalanyl-tRNA aminoacylation;GO:0043039//tRNA aminoacylation
Bcin07g06590	1349	1459	1254	1168	1159	857	62.08	57.95	58.41	40.25	36.40	31.56	59.48	36.07	-0.721605224264848	6.92083801516009e-10	1.37647778301517e-08	nucS	nuclease s1 protein [Rutstroemia sp. NJR-2017a BBW]	-	-	-	-	-	GO:0003676//nucleic acid binding;GO:0004519//endonuclease activity;GO:0016788//hydrolase activity, acting on ester bonds	GO:0006308//DNA catabolic process
Bcin14g05100	131	158	167	417	503	426	3.67	3.79	4.73	8.76	9.54	9.49	4.06333333333333	9.26333333333333	1.18886770858035	7.04439022909987e-10	1.39873132479462e-08	--	Kinetochore fta7 protein [Rutstroemia sp. NJR-2017a BVV2]	-	-	-	-	-	-	-
Bcin15g00510	1837	1592	1378	1088	1389	1083	111.09	82.60	84.31	49.38	56.93	52.12	92.6666666666667	52.81	-0.811239335705638	7.19846711737246e-10	1.4265049977647e-08	Cda	Bccdd1 [Botrytis cinerea B05.10]	Metabolism;Metabolism	Global and overview maps;Nucleotide metabolism	ko01100//Metabolic pathways;ko00240//Pyrimidine metabolism	K01489;K01489	-	GO:0003824//catalytic activity;GO:0004126//cytidine deaminase activity;GO:0008270//zinc ion binding	GO:0009972//cytidine deamination
Bcin01g09800	74	115	116	336	378	289	3.72	4.96	5.90	12.67	12.87	11.56	4.86	12.3666666666667	1.34742846718123	7.20805493742522e-10	1.4265049977647e-08	utp23	Bcutp23 [Botrytis cinerea B05.10]	-	-	-	-	GO:0032040//small-subunit processome	-	-
Bcin13g03250	1086	1465	1410	3156	3522	2992	21.62	25.02	28.40	47.14	47.51	47.40	25.0133333333333	47.35	0.920667098561529	7.25175957887601e-10	1.43278999389555e-08	MAM3	Bcmam3 [Botrytis cinerea B05.10]	-	-	-	-	-	-	GO:0007005//mitochondrion organization;GO:0030026//cellular manganese ion homeostasis
Bcin01g05040	1202	1407	1077	997	1140	874	26.29	26.40	23.83	16.36	16.90	15.21	25.5066666666667	16.1566666666667	-0.658744791179711	7.3445162295159e-10	1.44872998586487e-08	--	hypothetical protein BCIN_01g05040 [Botrytis cinerea B05.10]	-	-	-	-	-	-	-
Bcin04g02040	2106	1819	1527	1173	1599	1185	151.85	112.53	111.40	63.47	78.14	68.00	125.26	69.87	-0.842180738672748	7.6855757653267e-10	1.51351576606836e-08	get1	RecName: Full=Protein get1; AltName: Full=Guided entry of tail-anchored proteins 1 [Botrytis cinerea B05.10]	-	-	-	-	GO:0043529//GET complex	-	GO:0071816//tail-anchored membrane protein insertion into ER membrane
Bcin15g01380	22174	19381	14819	13619	15424	12222	855.24	641.34	578.27	394.19	403.19	375.14	691.616666666667	390.84	-0.823394510080641	7.81417523534984e-10	1.53631809176313e-08	tca-9	Bclsc2 [Botrytis cinerea B05.10]	Metabolism;Metabolism;Metabolism;Metabolism;Metabolism	Global and overview maps;Global and overview maps;Global and overview maps;Carbohydrate metabolism;Carbohydrate metabolism	ko01100//Metabolic pathways;ko01110//Biosynthesis of secondary metabolites;ko01200//Carbon metabolism;ko00020//Citrate cycle (TCA cycle);ko00640//Propanoate metabolism	K01900;K01900;K01900;K01900;K01900	GO:0005739//mitochondrion	GO:0003824//catalytic activity;GO:0004775//succinate-CoA ligase (ADP-forming) activity;GO:0005524//ATP binding;GO:0046872//metal ion binding	GO:0006099//tricarboxylic acid cycle;GO:0006104//succinyl-CoA metabolic process
Bcin03g08120	163	243	269	621	732	689	2.87	3.67	4.79	8.20	8.73	9.65	3.77666666666667	8.86	1.23019324345566	7.96030281919344e-10	1.56248628004234e-08	fmpF	FAD binding domain protein [Pezoloma ericae]	-	-	-	-	-	GO:0071949//FAD binding	-
Bcin01g09340	246	396	335	828	948	920	6.87	9.49	9.46	17.35	17.94	20.44	8.60666666666667	18.5766666666667	1.10996515277092	7.98319650440719e-10	1.56441953721169e-08	--	UBX domain-containing protein [Rutstroemia sp. NJR-2017a WRK4]	-	-	-	-	-	-	-
Bcin02g08350	2757	2469	1879	1505	1960	1649	115.95	89.09	79.95	47.50	55.87	55.19	94.9966666666667	52.8533333333333	-0.845882429873608	8.26738118681734e-10	1.61746659989397e-08	--	acyl- N-acyltransferase protein [Rutstroemia sp. NJR-2017a BVV2]	-	-	-	-	-	GO:0008080//N-acetyltransferase activity	-
Bcin04g06680	928	1174	1318	3044	3481	2571	24.36	26.44	35.00	59.96	61.92	53.70	28.6	58.5266666666667	1.03307896661381	8.34904950120332e-10	1.63078421283276e-08	--	glycosyltransferase family 31 protein [Botrytis cinerea T4]	-	-	-	-	GO:0016020//membrane	GO:0016757//transferase activity, transferring glycosyl groups	-
Bcin02g00950	387	393	360	234	340	202	18.15	15.79	17.04	8.23	10.79	7.53	16.9933333333333	8.85	-0.941219512330683	8.3850287635016e-10	1.63514877984837e-08	--	ubiquitin-conjugating enzyme E2C-binding protein [Rutstroemia sp. NJR-2017a WRK4]	-	-	-	-	-	-	-
Bcin06g00390	416	831	734	1943	2026	1924	5.11	8.76	9.12	17.90	16.86	18.80	7.66333333333333	17.8533333333333	1.22014949460613	8.46681596940113e-10	1.64803103945885e-08	--	Bcspc105 [Botrytis cinerea B05.10]	-	-	-	-	-	-	-
Bcin01g09300	380	476	507	1198	1247	1151	3.95	4.24	5.33	9.34	8.78	9.51	4.50666666666667	9.21	1.03114041053031	8.47857209493961e-10	1.64803103945885e-08	ECM29	Bcecm29 [Botrytis cinerea B05.10]	-	-	-	-	-	GO:0060090//molecular adaptor activity	GO:0043248//proteasome assembly
Bcin03g00610	101	164	177	543	434	551	2.55	3.55	4.51	10.27	7.42	11.05	3.53666666666667	9.58	1.43763540554257	8.69946422363633e-10	1.68823097789758e-08	SDA1	Bcsda1 [Botrytis cinerea B05.10]	-	-	-	-	-	-	GO:0000055//ribosomal large subunit export from nucleus;GO:0030036//actin cytoskeleton organization;GO:0042273//ribosomal large subunit biogenesis
Bcin03g03230	89	174	173	609	458	485	2.59	4.34	5.09	13.28	9.02	11.22	4.00666666666667	11.1733333333333	1.47958525298816	8.821251321154e-10	1.70909962996123e-08	SPBC3B8.09	Bcsas10 [Botrytis cinerea B05.10]	-	-	-	-	-	-	-
Bcin11g00420	282	441	388	993	1056	916	6.13	8.23	8.54	16.20	15.56	15.85	7.63333333333333	15.87	1.05591703057203	8.8804588176924e-10	1.71779584839653e-08	--	Bcrtt107 [Botrytis cinerea B05.10]	-	-	-	-	-	-	-
Bcin02g06900	10837	10370	9357	8669	8922	7475	1060.82	870.92	926.69	636.81	591.91	582.31	952.81	603.676666666667	-0.65841251563313	8.98053847886622e-10	1.73195220965402e-08	RpS20	Bcrps20 [Botrytis cinerea B05.10]	Genetic Information Processing	Translation	ko03010//Ribosome	K02969	GO:0005840//ribosome;GO:0015935//small ribosomal subunit;GO:0022627//cytosolic small ribosomal subunit	GO:0003723//RNA binding;GO:0003735//structural constituent of ribosome	GO:0000462//maturation of SSU-rRNA from tricistronic rRNA transcript (SSU-rRNA, 5.8S rRNA, LSU-rRNA);GO:0006412//translation
Bcin06g03910	538	704	759	1680	2022	1571	8.02	9.00	11.45	18.79	20.43	18.64	9.49	19.2866666666667	1.02312383018734	8.98252542653884e-10	1.73195220965402e-08	YSC84	similar to LAS seventeen-binding protein [Botrytis cinerea T4]	-	-	-	-	-	-	-
Bcin05g00990	76	98	108	344	375	247	3.04	3.36	4.37	10.33	10.17	7.87	3.59	9.45666666666667	1.39734790073015	9.5641458593376e-10	1.84113645732e-08	SPP2	pre-mRNA-splicing factor spp2 protein [Rutstroemia sp. NJR-2017a BVV2]	-	-	-	-	-	-	-
Bcin05g07340	515	808	757	1797	2063	1634	11.74	15.80	17.46	30.74	31.87	29.64	15	30.75	1.03562390973072	9.62309866057283e-10	1.84951638199118e-08	SPAC22A12.10	similar to sn-1,2-diacylglycerol cholinephosphotransferase [Botrytis cinerea T4]	Metabolism;Metabolism;Metabolism;Metabolism;Metabolism	Global and overview maps;Global and overview maps;Lipid metabolism;Lipid metabolism;Metabolism of other amino acids	ko01100//Metabolic pathways;ko01110//Biosynthesis of secondary metabolites;ko00564//Glycerophospholipid metabolism;ko00565//Ether lipid metabolism;ko00440//Phosphonate and phosphinate metabolism	K00993;K00993;K00993;K00993;K00993	GO:0016020//membrane	GO:0016780//phosphotransferase activity, for other substituted phosphate groups	GO:0008654//phospholipid biosynthetic process
Bcin15g03590	325	473	473	1305	1105	1234	5.21	6.51	7.68	15.71	12.02	15.76	6.46666666666667	14.4966666666667	1.16462705638958	9.78791605361103e-10	1.87818363569531e-08	AVL9	Bcavl9 [Botrytis cinerea B05.10]	-	-	-	-	-	-	-
Bcin01g00930	4872	5734	4458	3951	5026	3942	221.59	223.80	205.20	134.93	155.18	142.84	216.863333333333	144.316666666667	-0.587548224997493	9.86564539704579e-10	1.89007484419761e-08	FPR2	Bcfpr2 [Botrytis cinerea B05.10]	-	-	-	-	-	GO:0003755//peptidyl-prolyl cis-trans isomerase activity	-
Bcin12g02550	206	376	307	832	901	798	9.18	14.38	13.84	27.83	27.22	28.31	12.4666666666667	27.7866666666667	1.15631700750351	1.01605823808369e-09	1.94347471281303e-08	TMP1	Bccdc21 [Botrytis cinerea B05.10]	Metabolism;Metabolism;Metabolism	Global and overview maps;Nucleotide metabolism;Metabolism of cofactors and vitamins	ko01100//Metabolic pathways;ko00240//Pyrimidine metabolism;ko00670//One carbon pool by folate	K00560;K00560;K00560	-	GO:0004799//thymidylate synthase activity	GO:0006231//dTMP biosynthetic process
Bcin05g07840	2867	4552	3810	8812	10027	8885	57.58	78.56	77.32	133.14	136.67	142.32	71.1533333333333	137.376666666667	0.949133734544592	1.02166852224505e-09	1.95109404256129e-08	ARB_02390	Bcvps70 [Botrytis cinerea B05.10]	-	-	-	-	-	-	-
Bcin15g02150	86	74	110	329	327	299	1.29	0.95	1.67	3.71	3.33	3.58	1.30333333333333	3.54	1.4415432534968	1.02533895102185e-09	1.9549904673458e-08	NIK1	M2QJ, histidine kinase-group XI protein [Botrytis cinerea T4]	-	-	-	-	-	GO:0000155//phosphorelay sensor kinase activity;GO:0016772//transferase activity, transferring phosphorus-containing groups	GO:0000160//phosphorelay signal transduction system;GO:0007165//signal transduction;GO:0016310//phosphorylation
Bcin08g02490	21637	22481	18478	17696	19767	15447	1316.21	1173.30	1137.23	807.82	814.95	747.79	1208.91333333333	790.186666666667	-0.613445413778466	1.02926422460427e-09	1.95935965804428e-08	crp-63	Bcrpl32 [Botrytis cinerea B05.10]	Genetic Information Processing	Translation	ko03010//Ribosome	K02912	GO:0005840//ribosome	GO:0003735//structural constituent of ribosome	GO:0006412//translation
Bcin16g00730	924	1385	1132	2684	3007	2691	15.46	19.78	19.18	33.72	34.23	35.92	18.14	34.6233333333333	0.932570169819389	1.03632500611048e-09	1.9696744529767e-08	STK32A	kinase-like protein [Hyaloscypha bicolor E]	-	-	-	-	-	GO:0004672//protein kinase activity;GO:0004674//protein serine/threonine kinase activity;GO:0005524//ATP binding	GO:0006468//protein phosphorylation
Bcin05g04830	2384	2456	1924	1635	2179	1486	171.50	151.58	140.03	88.26	106.24	85.07	154.37	93.19	-0.728145352893832	1.10333614184326e-09	2.09260551855372e-08	--	ribonuclease p complex subunit [Sclerotinia borealis F-4128]	-	-	-	-	-	-	-
Bcin04g06060	372	481	424	1076	1096	1070	5.64	6.24	6.50	12.24	11.25	12.91	6.12666666666667	12.1333333333333	0.98580168379702	1.10449369902819e-09	2.09260551855372e-08	--	WD40 repeat protein [Rutstroemia sp. NJR-2017a BBW]	-	-	-	-	-	GO:0005515//protein binding	-
Bcin01g02410	775	779	724	590	693	486	28.89	25.06	27.39	16.72	17.67	14.36	27.1133333333333	16.25	-0.738562771937796	1.11783473138363e-09	2.11187432960191e-08	ABHD12B	similar to abhydrolase domain-containing protein (secreted protein) [Botrytis cinerea T4]	-	-	-	-	-	-	-
Bcin07g01760	4436	7838	6112	15114	17356	14890	72.68	110.18	101.31	185.83	192.72	194.14	94.7233333333333	190.896666666667	1.0110001557047	1.11818577444944e-09	2.11187432960191e-08	--	SH3 domain protein [Rutstroemia sp. NJR-2017a BVV2]	-	-	-	-	-	GO:0005515//protein binding	-
Bcin08g03720	565	735	542	418	553	447	30.21	33.72	29.32	16.77	20.04	19.02	31.0833333333333	18.61	-0.740063169249653	1.1242145780687e-09	2.11992223817263e-08	--	gnat family protein [Rutstroemia sp. NJR-2017a WRK4]	-	-	-	-	-	GO:0008080//N-acetyltransferase activity	-
Bcin15g03350	84	118	104	294	364	297	2.37	2.86	2.97	6.24	6.97	6.68	2.73333333333333	6.63	1.2783474613283	1.13371154694712e-09	2.13447450275303e-08	rnh1	Bcrnh1 [Botrytis cinerea B05.10]	Genetic Information Processing	Replication and repair	ko03030//DNA replication	K03469	-	GO:0000287//magnesium ion binding;GO:0003676//nucleic acid binding;GO:0004523//RNA-DNA hybrid ribonuclease activity	-
Bcin12g01380	354	622	673	1663	1841	1482	5.12	7.76	9.91	18.10	18.18	17.10	7.59666666666667	17.7933333333333	1.22789838087667	1.18419057502535e-09	2.22601842731646e-08	chs-2	BcCHSII [Botrytis cinerea B05.10]	Metabolism;Metabolism	Global and overview maps;Carbohydrate metabolism	ko01100//Metabolic pathways;ko00520//Amino sugar and nucleotide sugar metabolism	K00698;K00698	-	GO:0004100//chitin synthase activity;GO:0016758//transferase activity, transferring hexosyl groups	GO:0006031//chitin biosynthetic process
Bcin15g04450	3458	3497	2712	2548	2907	2330	212.87	184.69	168.90	117.70	121.28	114.14	188.82	117.706666666667	-0.681815550461118	1.19913406249169e-09	2.25058134764677e-08	--	NAD(P)-binding protein [Cadophora sp. DSE1049]	-	-	-	-	-	GO:0048037//cofactor binding	-
Bcin04g06720	1365	2055	1806	4260	4418	4403	16.45	21.25	22.02	38.52	36.08	42.22	19.9066666666667	38.94	0.968001219306907	1.2149165368072e-09	2.27663969155136e-08	ssp1	similar to serine/threonine-protein kinase ssp1 [Botrytis cinerea T4]	Cellular Processes	Transport and catabolism	ko04138//Autophagy - yeast	K21157	-	GO:0004672//protein kinase activity;GO:0005524//ATP binding	GO:0006468//protein phosphorylation
Bcin16g00830	1116	1188	1114	2563	3003	2686	36.88	33.68	37.25	63.56	67.26	70.64	35.9366666666667	67.1533333333333	0.902002416656207	1.2287533430582e-09	2.29644999538587e-08	cdc37	Bccdc37 [Botrytis cinerea B05.10]	-	-	-	-	-	GO:0019901//protein kinase binding	-
Bcin16g01920	449	632	582	1391	1445	1420	5.44	6.57	7.14	12.65	11.87	13.70	6.38333333333333	12.74	0.996983386165138	1.22931784961038e-09	2.29644999538587e-08	--	similar to hypercellular protein HypA [Botrytis cinerea T4]	-	-	-	-	-	-	-
Bcin14g03470	244	211	164	130	118	105	6.86	5.09	4.66	2.74	2.25	2.35	5.53666666666667	2.44666666666667	-1.17820010511916	1.23469398958857e-09	2.30290591246279e-08	--	MFS general substrate transporter [Glarea lozoyensis ATCC 20868]	-	-	-	-	-	-	GO:0055085//transmembrane transport
Bcin11g04860	836	907	658	563	723	532	28.17	26.22	22.43	14.24	16.51	14.27	25.6066666666667	15.0066666666667	-0.770915907076908	1.24645253249875e-09	2.32122751898409e-08	PAC1	WD domain-containing protein [Rutstroemia sp. NJR-2017a WRK4]	Genetic Information Processing;Genetic Information Processing	Transcription;Translation	ko03040//Spliceosome;ko03013//RNA transport	K12880;K12880	-	GO:0005515//protein binding	GO:0006406//mRNA export from nucleus
Bcin11g00280	366	401	391	961	1089	897	18.63	17.54	20.20	36.76	37.71	36.52	18.79	36.9966666666667	0.977430225602444	1.26358918356394e-09	2.34949226022982e-08	--	related to RNA helicase HEL117 [Rhynchosporium secalis]	-	-	-	-	-	-	-
Bcin01g02190	484	569	616	1390	1545	1339	18.51	18.67	23.83	39.88	40.04	40.74	20.3366666666667	40.22	0.983829851688875	1.2961736486753e-09	2.40634838522646e-08	slu7	Bcslu7 [Botrytis cinerea B05.10]	Genetic Information Processing	Transcription	ko03040//Spliceosome	K12819	-	GO:0000386//second spliceosomal transesterification activity;GO:0030628//pre-mRNA 3'-splice site binding	GO:0000398//mRNA splicing, via spliceosome
Bcin08g06960	156	156	167	466	559	397	6.15	5.27	6.66	13.78	14.93	12.45	6.02666666666667	13.72	1.18684830447878	1.30576060840419e-09	2.42039984182249e-08	--	feruloyl esterase protein [Rutstroemia sp. NJR-2017a BVV2]	-	-	-	-	-	GO:0003723//RNA binding	-
Bcin06g00520	4657	4280	3213	3104	3309	2119	276.50	218.02	193.00	138.30	133.15	100.12	229.173333333333	123.856666666667	-0.88776765681822	1.32636120820753e-09	2.45479166204211e-08	--	adhesive plaque matrix protein [Rutstroemia sp. NJR-2017a WRK4]	-	-	-	-	-	-	-
Bcin10g01570	419	725	683	1686	1789	1605	19.58	29.06	32.29	59.12	56.65	59.68	26.9766666666667	58.4833333333333	1.11631344716217	1.33462558970437e-09	2.46628115521178e-08	easG	NAD(P)-binding protein [Chalara longipes BDJ]	-	-	-	-	-	-	-
Bcin05g07240	604	1129	1366	4031	3326	3191	6.26	10.03	14.31	31.33	23.35	26.30	10.2	26.9933333333333	1.40403399009644	1.37251467264313e-09	2.53239514907831e-08	dhkJ	ATPase-like ATP-binding domain protein [Rutstroemia sp. NJR-2017a BVV2]	-	-	-	-	-	GO:0000155//phosphorelay sensor kinase activity;GO:0005515//protein binding;GO:0016772//transferase activity, transferring phosphorus-containing groups	GO:0000160//phosphorelay signal transduction system;GO:0007165//signal transduction;GO:0016310//phosphorylation
Bcin06g05390	6248	5547	4636	4088	4761	3870	299.87	228.41	225.12	147.24	154.87	147.81	251.133333333333	149.973333333333	-0.743747533762221	1.39347787652163e-09	2.56712445055667e-08	UBC2	ubiquitin-conjugating enzyme E2 [Sclerotinia sclerotiorum 1980 UF-70]	Genetic Information Processing	Folding, sorting and degradation	ko04120//Ubiquitin mediated proteolysis	K10573	-	-	-
Bcin13g00240	174	285	243	650	707	600	3.18	4.47	4.50	8.92	8.76	8.73	4.05	8.80333333333333	1.12012798767395	1.39676208963959e-09	2.56922818114226e-08	cdc17	Bccdc9 [Botrytis cinerea B05.10]	Genetic Information Processing;Genetic Information Processing;Genetic Information Processing;Genetic Information Processing	Replication and repair;Replication and repair;Replication and repair;Replication and repair	ko03420//Nucleotide excision repair;ko03030//DNA replication;ko03430//Mismatch repair;ko03410//Base excision repair	K10747;K10747;K10747;K10747	-	GO:0003677//DNA binding;GO:0003909//DNA ligase activity;GO:0003910//DNA ligase (ATP) activity;GO:0005524//ATP binding	GO:0006281//DNA repair;GO:0006310//DNA recombination;GO:0051103//DNA ligation involved in DNA repair;GO:0071897//DNA biosynthetic process
Bcin16g03640	386	383	307	250	292	203	26.59	22.77	21.40	12.95	13.59	11.11	23.5866666666667	12.55	-0.91028418313117	1.4107254894282e-09	2.59093886595903e-08	--	hypothetical protein BCIN_16g03640 [Botrytis cinerea B05.10]	-	-	-	-	-	-	-
Bcin02g03540	17755	19084	15757	15133	16585	14042	1217.77	1123.00	1093.41	778.89	770.94	766.44	1144.72666666667	772.09	-0.568162225752916	1.42027843717992e-09	2.60449530536678e-08	RPS15	Bcrps15 [Botrytis cinerea B05.10]	Genetic Information Processing	Translation	ko03010//Ribosome	K02958	GO:0005840//ribosome;GO:0015935//small ribosomal subunit	GO:0003723//RNA binding;GO:0003735//structural constituent of ribosome	GO:0006412//translation
Bcin02g01540	2190	2489	2334	5089	5920	5551	55.73	54.34	60.09	97.19	102.11	112.42	56.72	103.906666666667	0.8733587830428	1.49401396004126e-09	2.73552815614882e-08	cna-1	BccnA [Botrytis cinerea B05.10]	-	-	-	-	-	GO:0016787//hydrolase activity	-
Bcin03g09110	483	446	357	276	361	237	17.47	13.84	13.07	7.49	8.85	6.82	14.7933333333333	7.72	-0.938274414207771	1.50956223834826e-09	2.75978352507785e-08	An01g11360	Bcmap2 [Botrytis cinerea B05.10]	-	-	-	-	-	GO:0004177//aminopeptidase activity;GO:0008235//metalloexopeptidase activity	GO:0006508//proteolysis
Bcin03g08220	548	768	702	1564	1837	1597	14.27	17.16	18.50	30.57	32.43	33.11	16.6433333333333	32.0366666666667	0.944779640874617	1.51665827579428e-09	2.76853617984791e-08	NUP56	Bcyrb2 [Botrytis cinerea B05.10]	-	-	-	-	-	-	GO:0046907//intracellular transport
Bcin07g04310	334	289	246	190	211	161	22.43	16.64	16.71	9.59	9.61	8.62	18.5933333333333	9.27333333333333	-1.00362551448607	1.55521711404049e-09	2.83460772776406e-08	FAU1	Bcfau1 [Botrytis cinerea B05.10]	Metabolism;Metabolism	Global and overview maps;Metabolism of cofactors and vitamins	ko01100//Metabolic pathways;ko00670//One carbon pool by folate	K01934;K01934	-	-	-
Bcin04g05960	6005	6246	4274	4395	4600	3529	226.39	202.03	163.02	124.34	117.53	105.88	197.146666666667	115.916666666667	-0.766181303682533	1.56944744979527e-09	2.85620383389904e-08	--	serine-threonine rich protein [Rutstroemia sp. NJR-2017a WRK4]	-	-	-	-	-	-	-
Bcin02g00820	3622	3180	2529	2396	2471	2055	149.78	112.83	105.81	74.36	69.26	67.63	122.806666666667	70.4166666666667	-0.802400040114843	1.62054429505084e-09	2.94472541371889e-08	--	Satratoxin biosynthesis SC1 cluster protein [Lachnellula suecica]	-	-	-	-	-	-	-
Bcin08g02080	2574	3375	2376	1969	2773	1699	142.43	160.23	133.02	81.76	104.00	74.82	145.226666666667	86.86	-0.741542528868751	1.62382972495794e-09	2.94623145104699e-08	--	Rho2 protein [Rutstroemia sp. NJR-2017a BBW]	-	-	-	-	-	-	-
Bcin10g02550	55249	61767	43643	41701	50507	39907	1586.09	1521.33	1267.60	898.38	982.69	911.72	1458.34	930.93	-0.647582515878852	1.67146087723089e-09	3.02807104239126e-08	--	PXA domain protein [Lachnellula occidentalis]	-	-	-	-	-	-	-
Bcin02g00120	358	538	414	1124	1134	1291	7.86	10.14	9.20	18.52	16.88	22.56	9.06666666666667	19.32	1.09145094341923	1.71727047592903e-09	3.10636875080193e-08	SPAC29E6.06c	cysteinyl-tRNA synthetase [Sclerotinia borealis F-4128]	Genetic Information Processing	Translation	ko00970//Aminoacyl-tRNA biosynthesis	K01883	-	GO:0000166//nucleotide binding;GO:0004812//aminoacyl-tRNA ligase activity;GO:0004817//cysteine-tRNA ligase activity;GO:0005524//ATP binding	GO:0006418//tRNA aminoacylation for protein translation;GO:0006423//cysteinyl-tRNA aminoacylation
Bcin04g06660	956	1571	1285	3011	3462	3238	13.82	19.50	18.79	32.70	33.96	37.27	17.37	34.6433333333333	0.995979996804592	1.75099757834389e-09	3.16260752365637e-08	--	IQ calmodulin-binding domain-containing family protein [Rutstroemia sp. NJR-2017a WRK4]	-	-	-	-	-	-	-
Bcin11g06240	19346	17852	15756	13164	16263	13575	724.49	573.58	596.97	369.94	412.76	404.56	631.68	395.753333333333	-0.674592393026572	1.77100662602556e-09	3.19393721292098e-08	pgkA	Bcpgk1 [Botrytis cinerea B05.10]	Metabolism;Metabolism;Metabolism;Metabolism;Metabolism	Global and overview maps;Global and overview maps;Global and overview maps;Global and overview maps;Carbohydrate metabolism	ko01100//Metabolic pathways;ko01110//Biosynthesis of secondary metabolites;ko01200//Carbon metabolism;ko01230//Biosynthesis of amino acids;ko00010//Glycolysis / Gluconeogenesis	K00927;K00927;K00927;K00927;K00927	-	GO:0004618//phosphoglycerate kinase activity	GO:0006096//glycolytic process
Bcin01g08720	5261	4799	4149	3754	4076	3509	424.35	332.10	338.58	227.23	222.82	225.24	365.01	225.096666666667	-0.697391296473714	1.8206241261233e-09	3.27849026195147e-08	spm2	Bcmms2 [Botrytis cinerea B05.10]	-	-	-	-	-	-	-
Bcin16g02980	8095	8516	6222	5740	7117	5588	237.57	214.43	184.75	126.42	141.56	130.51	212.25	132.83	-0.676183533875762	1.83706245029337e-09	3.30313192899077e-08	atnC	similar to MFS transporter [Botrytis cinerea T4]	-	-	-	-	-	-	GO:0055085//transmembrane transport
Bcin09g02660	1448	1747	1466	1286	1555	1097	82.49	85.37	84.49	54.97	60.03	49.73	84.1166666666667	54.91	-0.615322769520369	1.85443864758709e-09	3.32938363780119e-08	mob1-1	Bcmob1 [Botrytis cinerea B05.10]	Cellular Processes;Environmental Information Processing	Cell growth and death;Signal transduction	ko04111//Cell cycle - yeast;ko04392//Hippo signaling pathway - multiple species	K06685;K06685	-	-	-
Bcin09g06530	62	126	82	284	426	260	2.54	4.43	3.40	8.73	11.83	8.48	3.45666666666667	9.68	1.48562555918252	1.93440907649512e-09	3.46397247366797e-08	--	CSEP0054 effector protein [Rutstroemia sp. NJR-2017a BVV2]	-	-	-	-	-	-	-
Bcin16g00490	1262	1729	1452	3348	4098	3065	38.23	44.94	44.51	76.12	84.15	73.90	42.56	78.0566666666667	0.875023704377557	1.93518015288714e-09	3.46397247366797e-08	CDC2	Bccdc28 [Botrytis cinerea B05.10]	Cellular Processes;Cellular Processes;Environmental Information Processing	Cell growth and death;Cell growth and death;Signal transduction	ko04111//Cell cycle - yeast;ko04113//Meiosis - yeast;ko04011//MAPK signaling pathway - yeast	K04563;K04563;K04563	-	GO:0004672//protein kinase activity;GO:0005524//ATP binding	GO:0006468//protein phosphorylation
Bcin11g00220	606	690	568	1435	1639	1460	18.37	17.94	17.42	32.64	33.67	35.22	17.91	33.8433333333333	0.918106333575953	1.97731169138074e-09	3.53411313185234e-08	--	Modifier of rudimentary Modr protein [Rutstroemia sp. NJR-2017a BBW]	-	-	-	-	GO:0000813//ESCRT I complex	-	GO:0032509//endosome transport via multivesicular body sorting pathway
Bcin14g05390	3279	3839	3044	2359	3485	2025	150.15	150.83	141.03	81.06	108.16	73.80	147.336666666667	87.6733333333333	-0.748906503411001	1.98537624099619e-09	3.54324661581359e-08	--	CFEM domain-containing protein [Rutstroemia sp. NJR-2017a WRK4]	-	-	-	-	-	-	-
Bcin03g07960	235	396	372	954	987	870	4.70	6.79	7.52	14.31	13.37	13.83	6.33666666666667	13.8366666666667	1.12670039995506	2.00636399182372e-09	3.57538237057087e-08	mcm3	Bcmcm3 [Botrytis cinerea B05.10]	Cellular Processes;Cellular Processes;Genetic Information Processing	Cell growth and death;Cell growth and death;Replication and repair	ko04111//Cell cycle - yeast;ko04113//Meiosis - yeast;ko03030//DNA replication	K02541;K02541;K02541	GO:0042555//MCM complex	GO:0003677//DNA binding;GO:0005524//ATP binding	GO:0006260//DNA replication;GO:0006270//DNA replication initiation
Bcin11g04010	102	134	150	469	370	425	1.88	2.11	2.79	6.47	4.61	6.22	2.26	5.76666666666667	1.35141485938774	2.02407992348032e-09	3.60160096770021e-08	mcm10	Bcmcm10 [Botrytis cinerea B05.10]	-	-	-	-	GO:0005634//nucleus	GO:0003690//double-stranded DNA binding;GO:0003697//single-stranded DNA binding	GO:0006260//DNA replication;GO:0006270//DNA replication initiation
Bcin09g06960	97	130	161	385	454	400	1.92	2.21	3.23	5.73	6.10	6.31	2.45333333333333	6.04666666666667	1.30139678447151	2.07962077616555e-09	3.69494695830421e-08	--	respiratory complex assembly rmp1 protein [Rutstroemia sp. NJR-2017a BVV2]	-	-	-	-	GO:0005743//mitochondrial inner membrane	-	-
Bcin04g06850	4130	5004	3788	3231	4438	2904	180.70	187.84	167.68	106.08	131.60	101.11	178.74	112.93	-0.66243373859898	2.09380681131756e-09	3.71076671071895e-08	SPCC736.13	Retinol dehydrogenase protein [Rutstroemia sp. NJR-2017a WRK4]	-	-	-	-	-	-	-
Bcin07g05520	11220	13039	10486	10009	11610	9429	787.00	784.68	744.14	526.84	551.92	526.33	771.94	535.03	-0.52886892854528	2.09471280176497e-09	3.71076671071895e-08	CMD1	Bc4 [Botrytis cinerea B05.10]	Environmental Information Processing	Signal transduction	ko04070//Phosphatidylinositol signaling system	K02183	-	GO:0005509//calcium ion binding	GO:0019722//calcium-mediated signaling
MSTRG.4437	316	377	229	189	238	173	8.34	8.54	6.12	3.74	4.26	3.64	7.66666666666667	3.88	-0.982542802923454	2.10277243443233e-09	3.71955011890072e-08	--	hypothetical protein BofuT4_P088680.1 [Botrytis cinerea T4]	-	-	-	-	-	-	-
Bcin08g01640	383	470	465	1064	1166	1168	5.15	5.42	6.34	10.72	10.63	12.49	5.63666666666667	11.28	1.00085290870997	2.16765553306806e-09	3.82867346216277e-08	SPCC70.05c	similar to serine/threonine-protein kinase MST20 [Botrytis cinerea T4]	-	-	-	-	-	GO:0004672//protein kinase activity;GO:0005524//ATP binding	GO:0006468//protein phosphorylation
Bcin13g05550	158	209	146	488	543	420	5.50	6.25	5.15	12.76	12.82	11.64	5.63333333333333	12.4066666666667	1.13905480888961	2.18737422902112e-09	3.85782046009562e-08	tfb4	Bctfb4 [Botrytis cinerea B05.10]	Genetic Information Processing;Genetic Information Processing	Replication and repair;Transcription	ko03420//Nucleotide excision repair;ko03022//Basal transcription factors	K03143;K03143	GO:0000439//transcription factor TFIIH core complex	-	GO:0006289//nucleotide-excision repair;GO:0006355//regulation of transcription, DNA-templated
Bcin06g02940	193	264	207	603	594	675	4.21	4.94	4.57	9.88	8.79	11.73	4.57333333333333	10.1333333333333	1.14779084215813	2.24205076368603e-09	3.94844564007146e-08	--	v-type c subunit family protein [Rutstroemia sp. NJR-2017a BVV2]	-	-	-	-	-	-	-
Bcin07g02180	3927	2686	2326	1792	2042	1949	115.96	68.05	69.49	39.71	40.87	45.80	84.5	42.1266666666667	-1.00421757630698	2.25015798475008e-09	3.95691271423866e-08	SPBC36.02c	Bctpo1 [Botrytis cinerea B05.10]	-	-	-	-	-	-	GO:0055085//transmembrane transport
Bcin15g03610	1094	1223	1292	2678	3288	2994	21.96	21.06	26.24	40.34	44.73	47.83	23.0866666666667	44.3	0.940246811966306	2.37086139046242e-09	4.16306598181783e-08	gna-3	Bcg3 [Botrytis cinerea B05.10]	Cellular Processes	Cell growth and death	ko04113//Meiosis - yeast	K04630	GO:0005834//heterotrimeric G-protein complex	GO:0001664//G protein-coupled receptor binding;GO:0003924//GTPase activity;GO:0005525//GTP binding;GO:0019001//guanyl nucleotide binding;GO:0031683//G-protein beta/gamma-subunit complex binding	GO:0007165//signal transduction;GO:0007186//G protein-coupled receptor signaling pathway
Bcin12g00490	1168	1699	1724	3852	4396	3480	34.21	41.81	50.80	82.84	86.71	78.68	42.2733333333333	82.7433333333333	0.968895201907603	2.38090717095938e-09	4.17459352358419e-08	--	ubiquitin-like protein [Phialocephala scopiformis]	-	-	-	-	-	GO:0005515//protein binding	-
Bcin10g05090	10450	10231	8245	8101	8541	6897	449.27	377.37	358.63	261.36	248.86	235.97	395.09	248.73	-0.667600805760898	2.42037136792768e-09	4.23759325774551e-08	des	Bcatp16 [Botrytis cinerea B05.10]	Metabolism;Metabolism	Global and overview maps;Energy metabolism	ko01100//Metabolic pathways;ko00190//Oxidative phosphorylation	K02134;K02134	GO:0045261//proton-transporting ATP synthase complex, catalytic core F(1)	GO:0046933//proton-transporting ATP synthase activity, rotational mechanism	GO:0015986//ATP synthesis coupled proton transport
Bcin02g06820	9524	9685	7997	7495	8795	6649	345.98	301.86	293.92	204.32	216.54	192.22	313.92	204.36	-0.61928410581954	2.50094686652932e-09	4.37228218225746e-08	KGD2	Bckgd2 [Botrytis cinerea B05.10]	Metabolism;Metabolism;Metabolism;Metabolism;Metabolism;Metabolism	Global and overview maps;Global and overview maps;Global and overview maps;Amino acid metabolism;Carbohydrate metabolism;Amino acid metabolism	ko01100//Metabolic pathways;ko01110//Biosynthesis of secondary metabolites;ko01200//Carbon metabolism;ko00380//Tryptophan metabolism;ko00020//Citrate cycle (TCA cycle);ko00310//Lysine degradation	K00658;K00658;K00658;K00658;K00658;K00658	GO:0045252//oxoglutarate dehydrogenase complex	GO:0004149//dihydrolipoyllysine-residue succinyltransferase activity;GO:0016746//transferase activity, transferring acyl groups	GO:0006099//tricarboxylic acid cycle
Bcin08g05880	869	1342	1149	2937	2764	3269	11.29	14.96	15.11	28.64	24.34	33.80	13.7866666666667	28.9266666666667	1.06912640050181	2.54800858246542e-09	4.44807378886576e-08	samB	Bcmub1 [Botrytis cinerea B05.10]	-	-	-	-	-	-	-
Bcin10g01030	11842	9778	7921	7124	7832	6806	440.80	312.27	298.31	199.00	197.58	201.61	350.46	199.396666666667	-0.813608498347786	2.66153492332502e-09	4.63950411852282e-08	pmp20	Bcprx9 [Botrytis cinerea B05.10]	Cellular Processes	Transport and catabolism	ko04146//Peroxisome	K11187	-	GO:0016491//oxidoreductase activity	-
Bcin13g01620	122	188	192	499	637	412	3.91	5.16	6.22	11.99	13.82	10.50	5.09666666666667	12.1033333333333	1.2477785234394	2.69266555579725e-09	4.6869576212883e-08	ABD1	Bcabd1 [Botrytis cinerea B05.10]	Genetic Information Processing	Translation	ko03015//mRNA surveillance pathway	K00565	GO:0005634//nucleus	GO:0004482//mRNA (guanine-N7-)-methyltransferase activity	GO:0006370//7-methylguanosine mRNA capping
Bcin09g00560	156	214	225	548	594	539	5.68	6.68	8.28	14.97	14.65	15.61	6.88	15.0766666666667	1.13183702520816	2.77207394744112e-09	4.81818592053064e-08	--	transcription factor tau55-related protein [Rutstroemia sp. NJR-2017a WRK4]	-	-	-	-	-	-	-
Bcin03g02410	671	760	767	1753	1913	1656	16.20	15.75	18.74	31.77	31.31	31.82	16.8966666666667	31.6333333333333	0.904706923318991	2.7815602695049e-09	4.82767761391783e-08	hal4	Bcsat4 [Botrytis cinerea B05.10]	-	-	-	-	-	GO:0004672//protein kinase activity;GO:0005524//ATP binding	GO:0006468//protein phosphorylation;GO:0030007//cellular potassium ion homeostasis
Bcin09g05120	589	704	622	1390	1897	1447	29.17	29.92	31.17	51.67	63.68	57.04	30.0866666666667	57.4633333333333	0.933517405329863	2.80823138099501e-09	4.86692470408571e-08	B11H24.095	cytochrome b5 protein [Rutstroemia sp. NJR-2017a WRK4]	-	-	-	-	-	GO:0020037//heme binding	-
Bcin04g02740	457	623	673	1525	1879	1323	20.85	24.39	31.06	52.21	58.10	48.04	25.4333333333333	52.7833333333333	1.05336190519366	2.84060990342604e-09	4.9159357246448e-08	--	similar to KOW motif domain-containing protein [Botrytis cinerea T4]	Genetic Information Processing	Translation	ko03010//Ribosome	K02895	GO:0005840//ribosome	GO:0003735//structural constituent of ribosome	GO:0006412//translation
Bcin09g00170	333	484	427	969	1183	1021	4.70	5.86	6.09	10.26	11.31	11.46	5.55	11.01	0.988254792326901	2.88212143016682e-09	4.98058822939347e-08	SPAC1327.01c	BcgaaR [Botrytis cinerea B05.10]	-	-	-	-	GO:0005634//nucleus	GO:0000981//DNA-binding transcription factor activity, RNA polymerase II-specific;GO:0003677//DNA binding;GO:0008270//zinc ion binding	GO:0006351//transcription, DNA-templated;GO:0006355//regulation of transcription, DNA-templated
Bcin02g08340	1499	1466	1553	3727	3913	3497	36.90	30.96	38.68	68.85	65.29	68.51	35.5133333333333	67.55	0.927594989373055	2.89566305212524e-09	4.99678949412058e-08	tpsA	Bctps1 [Botrytis cinerea B05.10]	Metabolism;Metabolism;Metabolism	Global and overview maps;Global and overview maps;Carbohydrate metabolism	ko01100//Metabolic pathways;ko01110//Biosynthesis of secondary metabolites;ko00500//Starch and sucrose metabolism	K00697;K00697;K00697	-	GO:0003824//catalytic activity;GO:0003825//alpha,alpha-trehalose-phosphate synthase (UDP-forming) activity	GO:0005992//trehalose biosynthetic process
Bcin13g03750	375	518	507	1286	1633	984	28.93	34.28	39.57	74.44	85.37	60.41	34.26	73.4066666666667	1.09938594066814	2.92065672616792e-09	5.03267760300745e-08	SPCC613.03	Bcssp120 [Botrytis cinerea B05.10]	-	-	-	-	-	GO:0005509//calcium ion binding	-
Bcin04g05280	290	270	287	198	215	172	14.89	11.89	14.91	7.63	7.48	7.03	13.8966666666667	7.38	-0.91304615002684	2.93781604062225e-09	5.0549824641582e-08	--	phosphoglycerate mutase-like protein, partial [Cadophora sp. DSE1049]	-	-	-	-	-	GO:0003824//catalytic activity	-
Bcin02g05980	1158	1171	906	761	960	807	72.95	63.29	57.75	35.98	40.99	40.46	64.6633333333333	39.1433333333333	-0.72418126199478	3.07408548519048e-09	5.28187782577213e-08	adaB	Metallo-hydrolase/oxidoreductase [Pezoloma ericae]	-	-	-	-	-	-	-
Bcin07g06820	5214	3525	3231	2742	2732	2466	203.64	118.12	127.67	80.37	72.32	76.65	149.81	76.4466666666667	-0.970608426977592	3.08895094330802e-09	5.29982670430516e-08	--	Phosphatidylserine decarboxylase proenzyme 2 [Verticillium dahliae VDG1]	-	-	-	-	-	-	-
Bcin01g11150	505	600	370	332	386	326	27.41	27.94	20.31	13.52	14.20	14.08	25.22	13.9333333333333	-0.856027834081134	3.12618267365109e-09	5.35057931214366e-08	pmeA	carbohydrate esterase family 8 protein [Sclerotinia borealis F-4128]	Metabolism;Metabolism	Global and overview maps;Carbohydrate metabolism	ko01100//Metabolic pathways;ko00040//Pentose and glucuronate interconversions	K01051;K01051	-	GO:0030599//pectinesterase activity	GO:0042545//cell wall modification
Bcin13g02510	2480	3059	2568	5529	7180	6286	137.36	145.36	143.90	229.80	269.52	277.06	142.206666666667	258.793333333333	0.863811352876213	3.12745442992805e-09	5.35057931214366e-08	wos2	Bcsba1 [Botrytis cinerea B05.10]	-	-	-	-	-	-	-
Bcin08g00440	1495	1880	1727	4044	4051	3836	24.53	26.47	28.67	49.80	45.05	50.10	26.5566666666667	48.3166666666667	0.863446853368005	3.16952586221408e-09	5.41483243098768e-08	acrB	Bcnnf2 [Botrytis cinerea B05.10]	-	-	-	-	-	-	-
Bcin15g01010	34	42	40	155	172	136	1.03	1.09	1.22	3.51	3.52	3.27	1.11333333333333	3.43333333333333	1.62472432959653	3.19398172698552e-09	5.44885104576633e-08	meu13	Tat binding 1-interacting protein [Rutstroemia sp. NJR-2017a WRK4]	-	-	-	-	-	-	GO:0007131//reciprocal meiotic recombination
Bcin12g00630	537	687	562	447	571	381	30.01	32.94	31.78	18.75	21.63	16.94	31.5766666666667	19.1066666666667	-0.724782774881422	3.2363505853406e-09	5.5132887173281e-08	--	small secreted protein [Rutstroemia sp. NJR-2017a BVV2]	-	-	-	-	-	-	-
Bcin06g01700	218	260	268	666	703	616	5.78	5.91	7.18	13.24	12.62	12.99	6.29	12.95	1.04182017569463	3.30507421453032e-09	5.62237660352654e-08	cyt-18	Bcmsy1 [Botrytis cinerea B05.10]	Genetic Information Processing	Translation	ko00970//Aminoacyl-tRNA biosynthesis	K01866	-	GO:0000166//nucleotide binding;GO:0003723//RNA binding;GO:0004812//aminoacyl-tRNA ligase activity;GO:0004831//tyrosine-tRNA ligase activity;GO:0005524//ATP binding	GO:0006418//tRNA aminoacylation for protein translation;GO:0006437//tyrosyl-tRNA aminoacylation
Bcin01g04700	254	362	418	1018	969	1027	3.65	4.47	6.08	10.98	9.44	11.75	4.73333333333333	10.7233333333333	1.17982500626069	3.33513537086712e-09	5.66547854147442e-08	--	upf0183 domain containing protein [Rutstroemia sp. NJR-2017a BVV2]	-	-	-	-	-	-	-
Bcin16g00700	368	550	483	1177	1260	1100	6.90	8.85	9.17	16.57	16.02	16.42	8.30666666666667	16.3366666666667	0.975772078385757	3.34918479409521e-09	5.68129748735274e-08	him1	Bcdbf4 [Botrytis cinerea B05.10]	Cellular Processes;Cellular Processes	Cell growth and death;Cell growth and death	ko04111//Cell cycle - yeast;ko04113//Meiosis - yeast	K02309;K02309	-	GO:0003676//nucleic acid binding;GO:0008270//zinc ion binding	-
Bcin15g02990	254	325	370	901	951	764	6.28	6.89	9.26	16.72	15.94	15.03	7.47666666666667	15.8966666666667	1.08825716230809	3.39559253057786e-09	5.75188435299722e-08	mcm5	DNA replication licensing factor mcm5 [Sclerotinia borealis F-4128]	Cellular Processes;Cellular Processes;Genetic Information Processing	Cell growth and death;Cell growth and death;Replication and repair	ko04111//Cell cycle - yeast;ko04113//Meiosis - yeast;ko03030//DNA replication	K02209;K02209;K02209	GO:0005634//nucleus;GO:0042555//MCM complex	GO:0003677//DNA binding;GO:0003688//DNA replication origin binding;GO:0005524//ATP binding	GO:0006260//DNA replication;GO:0006270//DNA replication initiation
Bcin07g04740	132	219	199	525	546	518	3.45	4.92	5.27	10.31	9.68	10.78	4.54666666666667	10.2566666666667	1.17368079930938	3.49094730301532e-09	5.9050678427451e-08	--	RTC4-like domain-containing protein [Rutstroemia sp. NJR-2017a WRK4]	-	-	-	-	-	-	-
Bcin12g00260	277	372	349	796	1061	769	7.79	8.97	9.92	16.79	20.21	17.20	8.89333333333333	18.0666666666667	1.02253418505665	3.59725887568125e-09	6.07632756282327e-08	YUC10	similar to flavin-containing monooxygenase [Botrytis cinerea T4]	-	-	-	-	-	GO:0004499//N,N-dimethylaniline monooxygenase activity;GO:0050660//flavin adenine dinucleotide binding;GO:0050661//NADP binding	GO:0055114//oxidation-reduction process
Bcin13g05210	33362	31954	26685	25830	28030	21872	1695.94	1393.64	1372.44	985.36	965.71	884.82	1487.34	945.296666666667	-0.653895406507196	3.66215370912814e-09	6.17724464607226e-08	CTR3	Bcctr3 [Botrytis cinerea B05.10]	-	-	-	-	GO:0016021//integral component of membrane	GO:0005375//copper ion transmembrane transporter activity	GO:0035434//copper ion transmembrane transport
Bcin15g02510	1052	1400	1268	3065	2944	3101	16.36	18.68	19.95	35.77	31.03	38.38	18.33	35.06	0.935619210219652	3.7252708313297e-09	6.27488385956981e-08	ada1	Bcamd1 [Botrytis cinerea B05.10]	Metabolism;Metabolism;Metabolism	Global and overview maps;Global and overview maps;Nucleotide metabolism	ko01100//Metabolic pathways;ko01110//Biosynthesis of secondary metabolites;ko00230//Purine metabolism	K01490;K01490;K01490	-	GO:0003876//AMP deaminase activity;GO:0019239//deaminase activity	GO:0009168//purine ribonucleoside monophosphate biosynthetic process;GO:0032264//IMP salvage
Bcin05g02930	411	565	569	1295	1623	1138	12.14	14.23	16.86	28.57	32.36	26.56	14.41	29.1633333333333	1.0170852918555	3.76132437405789e-09	6.32672695905699e-08	DET1	Bcdet1 [Botrytis cinerea B05.10]	-	-	-	-	-	-	-
Bcin04g04800	17948	17251	12571	12109	14121	11044	974.00	803.20	690.21	493.13	519.37	476.96	822.47	496.486666666667	-0.728208082628301	3.84844335726348e-09	6.46419904533066e-08	Pfmaj	Bcbrn1 [Botrytis cinerea B05.10]	-	-	-	-	-	GO:0016491//oxidoreductase activity	-
Bcin01g02270	4326	4476	3215	2933	3752	2861	161.52	143.38	121.44	82.18	94.94	85.01	142.113333333333	87.3766666666667	-0.701721942666056	3.88307021024527e-09	6.51323930510091e-08	--	tetraspanin Tsp3 [Sclerotinia sclerotiorum]	-	-	-	-	GO:0016021//integral component of membrane	-	-
Bcin13g05620	28809	29952	25880	21452	29450	20779	1776.96	1585.04	1615.02	992.95	1231.11	1019.96	1659.00666666667	1081.34	-0.61749947037992	3.9184803400851e-09	6.56345456964254e-08	B23L21.190	Bccyb5 [Botrytis cinerea B05.10]	-	-	-	-	-	GO:0020037//heme binding	-
Bcin15g02450	53	120	94	280	332	315	1.71	3.32	3.06	6.77	7.25	8.08	2.69666666666667	7.36666666666667	1.44983476184882	4.01079190405541e-09	6.70870673714595e-08	--	Anaphase-promoting complex subunit 15 MND2 protein [Rutstroemia sp. NJR-2017a BBW]	-	-	-	-	GO:0005680//anaphase-promoting complex	-	GO:0030071//regulation of mitotic metaphase/anaphase transition;GO:0031145//anaphase-promoting complex-dependent catabolic process
Bcin04g03190	2160	3571	3296	8283	7542	8932	18.54	26.30	28.63	53.36	43.88	61.02	24.49	52.7533333333333	1.10706948260103	4.01957500944492e-09	6.71403385630543e-08	--	dim2-associated 1 variant 1 protein [Rutstroemia sp. NJR-2017a BVV2]	-	-	-	-	-	-	-
Bcin07g01080	546	613	437	413	447	321	19.36	18.68	15.71	11.03	10.81	9.08	17.9166666666667	10.3066666666667	-0.797724435439335	4.03968811886471e-09	6.73824473011746e-08	--	Bcdao11 [Botrytis cinerea B05.10]	-	-	-	-	-	GO:0016491//oxidoreductase activity	GO:0055114//oxidation-reduction process
Bcin15g01360	3039	2861	1991	1890	2269	1655	99.85	80.65	66.18	46.60	50.52	43.27	82.2266666666667	46.7966666666667	-0.813200575502715	4.05524344213876e-09	6.7547964724403e-08	BAT1	Bctpo5 [Botrytis cinerea B05.10]	-	-	-	-	GO:0016020//membrane	GO:0022857//transmembrane transporter activity	GO:0055085//transmembrane transport
Bcin05g03740	261	339	295	708	824	755	3.37	3.75	3.85	6.85	7.20	7.75	3.65666666666667	7.26666666666667	0.990764609261095	4.1390841151447e-09	6.8848870725285e-08	SPAC144.05	Bcirc20 [Botrytis cinerea B05.10]	-	-	-	-	-	GO:0005524//ATP binding	-
Bcin16g01560	963	1553	1380	3323	3877	2808	21.32	29.50	30.91	55.22	58.18	49.48	27.2433333333333	54.2933333333333	0.994871826899803	4.15294873855659e-09	6.89838147112315e-08	--	glycosyltransferase family 69 protein [Sclerotinia borealis F-4128]	-	-	-	-	-	-	-
Bcin01g10820	192	279	252	621	669	675	3.22	4.02	4.28	7.83	7.61	9.02	3.84	8.15333333333333	1.08628368708507	4.19207983845768e-09	6.95375013867538e-08	--	ankyrin repeat and SAM domain containing protein 6 [Sclerotinia borealis F-4128]	-	-	-	-	-	GO:0005515//protein binding	-
Bcin08g05010	13078	14419	11806	10307	13697	8922	630.61	596.52	575.96	372.96	447.62	342.37	601.03	387.65	-0.632682338944947	4.24071514304544e-09	7.02470949040662e-08	--	CIC11C00000002810 [[Candida] intermedia]	-	-	-	-	-	-	-
Bcin15g03080	13338	14300	11234	9606	13354	9127	558.68	513.89	476.07	301.94	379.09	304.23	516.213333333333	328.42	-0.652425418947321	4.3621338528307e-09	7.21587190303429e-08	cutA	BccutA [Botrytis cinerea B05.10]	-	-	-	-	GO:0005576//extracellular region	GO:0016787//hydrolase activity;GO:0050525//cutinase activity	-
Bcin16g02920	114	145	150	501	363	461	1.62	1.75	2.15	5.34	3.47	5.21	1.84	4.67333333333333	1.34474617723245	4.59173126929437e-09	7.58521117254096e-08	ECM16	Bcecm16 [Botrytis cinerea B05.10]	-	-	-	-	-	GO:0003676//nucleic acid binding;GO:0004386//helicase activity;GO:0005524//ATP binding	-
Bcin09g01200	944	828	704	555	679	602	65.11	49.00	49.12	28.72	31.74	33.04	54.41	31.1666666666667	-0.803867964118644	4.68808977310334e-09	7.73373599021023e-08	stp1	Bcltp1 [Botrytis cinerea B05.10]	Metabolism;Metabolism;Metabolism	Global and overview maps;Metabolism of cofactors and vitamins;Metabolism of cofactors and vitamins	ko01100//Metabolic pathways;ko00730//Thiamine metabolism;ko00740//Riboflavin metabolism	K14394;K14394;K14394	GO:0005737//cytoplasm	GO:0003993//acid phosphatase activity;GO:0004725//protein tyrosine phosphatase activity;GO:0004726//non-membrane spanning protein tyrosine phosphatase activity	GO:0006470//protein dephosphorylation
Bcin11g02220	708	920	786	1749	2146	1773	13.91	15.51	15.63	25.79	28.58	27.73	15.0166666666667	27.3666666666667	0.865855115964265	4.73405241187321e-09	7.79883112302135e-08	dis3	Bcdis3 [Botrytis cinerea B05.10]	Genetic Information Processing	Folding, sorting and degradation	ko03018//RNA degradation	K12585	GO:0000176//nuclear exosome (RNase complex);GO:0000177//cytoplasmic exosome (RNase complex);GO:0005730//nucleolus	GO:0000049//tRNA binding;GO:0000175//3'-5'-exoribonuclease activity;GO:0003723//RNA binding;GO:0004521//endoribonuclease activity;GO:0004540//ribonuclease activity	GO:0000467//exonucleolytic trimming to generate mature 3'-end of 5.8S rRNA from tricistronic rRNA transcript (SSU-rRNA, 5.8S rRNA, LSU-rRNA);GO:0006397//mRNA processing;GO:0016075//rRNA catabolic process;GO:0043628//ncRNA 3'-end processing;GO:0070651//nonfunctional rRNA decay;GO:0071028//nuclear mRNA surveillance;GO:0071035//nuclear polyadenylation-dependent rRNA catabolic process;GO:0071038//nuc…
Bcin05g01240	3876	4854	3172	2544	3777	2923	140.81	151.29	116.58	69.35	92.99	84.50	136.226666666667	82.28	-0.727395442715438	4.75929343401293e-09	7.82893555148402e-08	MIMI_R614	similar to stomatin family protein [Botrytis cinerea T4]	-	-	-	-	GO:0016020//membrane	-	-
Bcin06g05510	121	193	144	412	484	406	2.90	3.98	3.50	7.42	7.87	7.76	3.46	7.68333333333333	1.15096030695882	4.76538226680842e-09	7.82893555148402e-08	Gpatch1	similar to G-patch domain containing protein [Botrytis cinerea T4]	-	-	-	-	-	GO:0003676//nucleic acid binding;GO:0003723//RNA binding	GO:0006397//mRNA processing
Bcin08g00920	874	1447	1363	3352	3151	3747	6.38	9.07	10.07	18.37	15.60	21.78	8.50666666666667	18.5833333333333	1.12734347593016	4.99484829967352e-09	8.19469434445753e-08	--	myosin class II heavy chain protein [Rutstroemia sp. NJR-2017a WRK4]	-	-	-	-	-	-	-
Bcin05g04270	3700	3749	3117	2911	3420	2610	178.69	155.34	152.30	105.50	111.94	100.31	162.11	105.916666666667	-0.61404346391223	5.24422421901015e-09	8.59207391510776e-08	lys-4	Bclys1 [Botrytis cinerea B05.10]	Metabolism;Metabolism;Metabolism;Metabolism;Metabolism	Global and overview maps;Global and overview maps;Global and overview maps;Amino acid metabolism;Amino acid metabolism	ko01100//Metabolic pathways;ko01110//Biosynthesis of secondary metabolites;ko01230//Biosynthesis of amino acids;ko00310//Lysine degradation;ko00300//Lysine biosynthesis	K00290;K00290;K00290;K00290;K00290	-	GO:0004754//saccharopine dehydrogenase (NAD+, L-lysine-forming) activity	GO:0009085//lysine biosynthetic process;GO:0019878//lysine biosynthetic process via aminoadipic acid
Bcin13g00840	815	831	688	508	701	597	33.37	29.19	28.50	15.61	19.45	19.45	30.3533333333333	18.17	-0.740296539063925	5.33858665400343e-09	8.73474348451067e-08	Rv2449c	Saccharopine dehydrogenase protein [Rutstroemia sp. NJR-2017a WRK4]	-	-	-	-	-	GO:0016491//oxidoreductase activity	GO:0055114//oxidation-reduction process
Bcin10g04290	17627	17630	13935	13495	14725	12873	798.91	685.54	638.98	458.99	452.31	464.31	707.81	458.536666666667	-0.626325041569088	5.42018390017615e-09	8.85616696387093e-08	rpl-17	60S ribosomal L17-like protein isoform 1 [Botrytis fabae]	Genetic Information Processing	Translation	ko03010//Ribosome	K02880	GO:0005840//ribosome;GO:0015934//large ribosomal subunit	GO:0003735//structural constituent of ribosome	GO:0006412//translation
Bcin09g00140	1623	1784	1664	3632	4293	3994	85.97	81.07	89.17	144.37	154.11	168.35	85.4033333333333	155.61	0.865570490393839	5.47591593740588e-09	8.93505576017805e-08	--	hypothetical protein BCIN_09g00140 [Botrytis cinerea B05.10]	-	-	-	-	-	-	-
Bcin09g06830	377	642	621	1384	1741	1382	8.43	12.28	14.00	23.14	26.30	24.57	11.57	24.67	1.09236885119263	5.55672011838659e-09	9.05458483421336e-08	PAN3	Bcpan3 [Botrytis cinerea B05.10]	Genetic Information Processing	Folding, sorting and degradation	ko03018//RNA degradation	K12572	GO:0031251//PAN complex	GO:0003723//RNA binding;GO:0046872//metal ion binding	GO:0000289//nuclear-transcribed mRNA poly(A) tail shortening;GO:0006397//mRNA processing
Bcin08g04810	582	874	797	1867	1988	1726	10.13	13.05	14.04	24.39	23.45	23.91	12.4066666666667	23.9166666666667	0.946900776391259	5.65485532474044e-09	9.20199184662308e-08	SCPA	Bccp6 [Botrytis cinerea B05.10]	-	-	-	-	-	GO:0004185//serine-type carboxypeptidase activity	GO:0006508//proteolysis
Bcin02g01740	1867	1935	1746	1496	1857	1404	96.25	85.59	91.07	57.88	64.88	57.60	90.97	60.12	-0.597545843892208	5.90057738466543e-09	9.5869065226656e-08	--	pq loop repeat protein [Rutstroemia sp. NJR-2017a BBW]	-	-	-	-	-	-	-
Bcin06g03810	328	491	225	205	243	179	18.17	23.33	12.61	8.52	9.12	7.89	18.0366666666667	8.51	-1.08370170357534	5.90738257337604e-09	9.5869065226656e-08	himH	similar to zinc-binding oxidoreductase CipB [Botrytis cinerea T4]	-	-	-	-	-	GO:0016491//oxidoreductase activity	GO:0055114//oxidation-reduction process
Bcin08g06040	458	701	720	1772	1738	1519	8.24	10.82	13.11	23.93	21.20	21.75	10.7233333333333	22.2933333333333	1.05585891142815	6.06565774777386e-09	9.8304639687908e-08	Slc25a12	Bcagc1 [Botrytis cinerea B05.10]	-	-	-	-	-	GO:0005509//calcium ion binding;GO:0022857//transmembrane transporter activity	GO:0055085//transmembrane transport
Bcin12g03570	1639	2132	1406	1170	1703	975	65.84	73.48	57.15	35.27	46.37	31.17	65.49	37.6033333333333	-0.80041407631934	6.11252097477495e-09	9.8930450810359e-08	hibA	3-hydroxyisobutyrate dehydrogenase protein [Rutstroemia sp. NJR-2017a WRK4]	Metabolism;Metabolism;Metabolism;Metabolism;Metabolism	Global and overview maps;Global and overview maps;Amino acid metabolism;Carbohydrate metabolism;Metabolism of other amino acids	ko01100//Metabolic pathways;ko01200//Carbon metabolism;ko00280//Valine, leucine and isoleucine degradation;ko00640//Propanoate metabolism;ko00410//beta-Alanine metabolism	K23146;K23146;K23146;K23146;K23146	-	GO:0008442//3-hydroxyisobutyrate dehydrogenase activity;GO:0016491//oxidoreductase activity;GO:0050661//NADP binding;GO:0051287//NAD binding	GO:0055114//oxidation-reduction process
Bcin16g01100	258	362	362	814	938	818	5.19	6.25	7.37	12.29	12.79	13.10	6.27	12.7266666666667	1.02131725388075	6.13653570892837e-09	9.91852732576523e-08	sin1	Bcavo1 [Botrytis cinerea B05.10]	-	-	-	-	-	-	-
Bcin08g03820	3212	3628	2518	2609	2818	2160	122.06	118.28	96.81	74.40	72.58	65.32	112.383333333333	70.7666666666667	-0.667286226422696	6.16195607065008e-09	9.94058530794899e-08	pelE	pectin lyase E protein [Rutstroemia sp. NJR-2017a WRK4]	-	-	-	-	-	-	-
Bcin04g00630	440	592	606	1397	1398	1499	5.28	6.09	7.35	12.55	11.36	14.28	6.24	12.73	1.02861448503911	6.16676016769286e-09	9.94058530794899e-08	sepH	similar to cell division control protein 15 [Botrytis cinerea T4]	-	-	-	-	-	GO:0004672//protein kinase activity;GO:0005524//ATP binding	GO:0006468//protein phosphorylation
Bcin03g09100	406	660	556	1489	1655	1151	8.68	12.10	12.03	23.89	23.98	19.58	10.9366666666667	22.4833333333333	1.0396828493172	6.1827143085435e-09	9.95292519494794e-08	nctA	Bcbur6 [Botrytis cinerea B05.10]	-	-	-	-	-	GO:0046982//protein heterodimerization activity	-
Bcin03g06220	1434	1520	1334	1182	1400	1108	92.03	83.71	86.62	56.92	60.89	56.59	87.4533333333333	58.1333333333333	-0.589147740052503	6.34375745027209e-09	1.01984829894254e-07	FUR1	Bcfur1 [Botrytis cinerea B05.10]	Metabolism;Metabolism	Global and overview maps;Nucleotide metabolism	ko01100//Metabolic pathways;ko00240//Pyrimidine metabolism	K00761;K00761	-	-	GO:0009116//nucleoside metabolic process
Bcin05g04260	107	165	129	375	395	400	2.11	2.79	2.57	5.54	5.27	6.27	2.49	5.69333333333333	1.19312782683125	6.36505172840655e-09	1.02190181229959e-07	--	microtubule associated protein [Rutstroemia sp. NJR-2017a WRK4]	-	-	-	-	GO:0005815//microtubule organizing center	-	-
Bcin09g01440	515	747	684	1564	1659	1647	6.08	7.56	8.17	13.85	13.27	15.47	7.27	14.1966666666667	0.96552495990959	6.47019736119265e-09	1.03739407690887e-07	BUD2	RasGAP protein-like protein, partial [Phialocephala scopiformis]	-	-	-	-	-	-	GO:0007165//signal transduction;GO:0043087//regulation of GTPase activity
Bcin03g08930	72	64	64	235	264	192	2.92	2.23	2.63	7.16	7.27	6.21	2.59333333333333	6.88	1.40760091043706	6.52229067404293e-09	1.04435022768754e-07	--	f-box domain-containing protein [Rutstroemia sp. NJR-2017a WRK4]	-	-	-	-	-	-	-
Bcin15g03470	16308	15770	14148	13034	14964	11682	1073.30	890.47	942.07	643.74	667.47	611.85	968.613333333333	641.02	-0.595551492298129	6.55840176604038e-09	1.04737530268789e-07	npc-2	Bcnpc2 [Botrytis cinerea B05.10]	-	-	-	-	-	-	GO:0032366//intracellular sterol transport
Bcin16g01950	610	985	842	1924	2219	1955	12.85	17.81	17.95	30.42	31.69	32.78	16.2033333333333	31.63	0.965002922449971	6.55864964828321e-09	1.04737530268789e-07	SPAC6G10.09	Bccwh41 [Botrytis cinerea B05.10]	Metabolism;Genetic Information Processing;Metabolism	Global and overview maps;Folding, sorting and degradation;Glycan biosynthesis and metabolism	ko01100//Metabolic pathways;ko04141//Protein processing in endoplasmic reticulum;ko00510//N-Glycan biosynthesis	K01228;K01228;K01228	-	GO:0003824//catalytic activity;GO:0004573//mannosyl-oligosaccharide glucosidase activity	GO:0009311//oligosaccharide metabolic process
Bcin14g00920	214	328	337	718	1001	770	8.89	11.68	14.16	22.37	28.17	25.44	11.5766666666667	25.3266666666667	1.12943730128293	6.56789335989926e-09	1.04745671629351e-07	ypi1	protein phosphatase inhibitor [Diplocarpon rosae]	-	-	-	-	-	GO:0004865//protein serine/threonine phosphatase inhibitor activity	GO:0032515//negative regulation of phosphoprotein phosphatase activity
Bcin03g08600	109	148	154	413	406	389	3.25	3.78	4.64	9.24	8.20	9.23	3.89	8.89	1.19241326384358	6.62678420842842e-09	1.05507916692722e-07	wdr5	similar to prolyl oligopeptidase [Botrytis cinerea T4]	-	-	-	-	-	GO:0005515//protein binding	-
Bcin12g00210	467	445	430	1020	1501	1097	26.83	21.93	24.99	43.97	58.44	50.15	24.5833333333333	50.8533333333333	1.04866179428883	6.63652659098786e-09	1.05507916692722e-07	mia40	Bcmia40 [Botrytis cinerea B05.10]	-	-	-	-	-	GO:0015035//protein disulfide oxidoreductase activity	GO:0045041//protein import into mitochondrial intermembrane space
Bcin08g04310	181	209	152	124	123	91	6.99	6.93	5.94	3.60	3.22	2.80	6.62	3.20666666666667	-1.04575682375833	6.64208097248438e-09	1.05507916692722e-07	--	hypothetical protein BCIN_08g04310 [Botrytis cinerea B05.10]	-	-	-	-	-	-	-
Bcin08g01030	136	207	158	456	468	512	2.21	2.89	2.60	5.56	5.16	6.62	2.56666666666667	5.78	1.17117354763957	6.7953893684128e-09	1.07689278782043e-07	mtr1	Bctae2 [Botrytis cinerea B05.10]	-	-	-	-	-	-	-
Bcin04g01410	2827	4615	2863	1815	3337	1924	165.62	231.97	169.70	79.79	132.50	89.70	189.096666666667	100.663333333333	-0.909585655482766	6.79736379871644e-09	1.07689278782043e-07	--	STF2 protein [Rutstroemia sp. NJR-2017a WRK4]	-	-	-	-	-	-	-
Bcin11g06100	215	422	373	994	1180	814	6.89	11.61	12.10	23.91	25.64	20.76	10.2	23.4366666666667	1.20019824156349	6.95790049439892e-09	1.10087203996473e-07	rsc7	Bcnpl6 [Botrytis cinerea B05.10]	-	-	-	-	GO:0016586//RSC-type complex	-	-
Bcin03g07880	466	727	778	1859	2071	1520	10.83	14.49	18.29	32.41	32.61	28.10	14.5366666666667	31.04	1.09443206782667	7.06134761353265e-09	1.11576735084449e-07	--	cyclin protein [Rutstroemia sp. NJR-2017a BBW]	-	-	-	-	-	-	-
Bcin02g04090	1283	1220	1031	889	962	935	34.32	28.00	27.90	17.84	17.44	19.90	30.0733333333333	18.3933333333333	-0.709301829366081	7.23295941155784e-09	1.14138002924754e-07	An02g00850	Tat pathway signal sequence protein [Rutstroemia sp. NJR-2017a WRK4]	-	-	-	-	-	GO:0004553//hydrolase activity, hydrolyzing O-glycosyl compounds	GO:0005975//carbohydrate metabolic process
Bcin12g05280	258	129	165	49	117	75	8.11	3.48	5.25	1.16	2.49	1.88	5.61333333333333	1.84333333333333	-1.60654075283169	7.41406547940765e-09	1.16842164644594e-07	NAG4	similar to MFS multidrug transporter [Botrytis cinerea T4]	-	-	-	-	-	-	GO:0055085//transmembrane transport
Bcin02g06080	1186	1243	1116	1001	1140	852	83.09	74.72	79.11	52.63	54.13	47.50	78.9733333333333	51.42	-0.619035975240186	7.5351598165965e-09	1.18594713491394e-07	--	Ribosome assembly 3 protein [Rutstroemia sp. NJR-2017a BVV2]	-	-	-	-	-	-	-
Bcin12g02030	919	1006	930	1961	2904	2340	19.38	18.21	19.85	31.04	41.51	39.28	19.1466666666667	37.2766666666667	0.961179609447332	7.61997284171951e-09	1.19772390944616e-07	plsB	Glycerol-3-phosphate acyltransferase protein [Rutstroemia sp. NJR-2017a BBW]	-	-	-	-	-	GO:0008374//O-acyltransferase activity;GO:0016746//transferase activity, transferring acyl groups	GO:0044255//cellular lipid metabolic process
Bcin12g01360	6719	6996	5612	5354	6401	4704	413.20	369.12	349.17	247.08	266.79	230.21	377.163333333333	248.026666666667	-0.604694187655548	7.64049650210988e-09	1.19937793913356e-07	FPR1	Bcfpr1 [Botrytis cinerea B05.10]	-	-	-	-	-	GO:0003755//peptidyl-prolyl cis-trans isomerase activity	-
Bcin02g04560	431	655	650	1455	1738	1333	7.52	9.81	11.48	19.05	20.56	18.51	9.60333333333333	19.3733333333333	1.01246504247297	7.80204266843403e-09	1.22313591794156e-07	SPAC17A2.14	similar to corA family metal ion transporter [Botrytis cinerea T4]	-	-	-	-	GO:0016020//membrane	GO:0046873//metal ion transmembrane transporter activity	GO:0030001//metal ion transport;GO:0055085//transmembrane transport
Bcin11g00230	2669	3698	3737	8623	8119	9142	43.13	51.28	61.10	104.58	88.93	117.58	51.8366666666667	103.696666666667	1.00032466494121	8.24099512175437e-09	1.29026441899739e-07	--	Bcfrp1 [Botrytis cinerea B05.10]	-	-	-	-	-	GO:0005515//protein binding	-
Bcin06g03470	7783	8180	8787	7291	7583	6545	155.27	140.01	177.36	109.16	102.53	103.91	157.546666666667	105.2	-0.582644525863971	8.2680272392576e-09	1.2928090049598e-07	SDH	alcohol dehydrogenase -like domain-containing protein [Rutstroemia sp. NJR-2017a BVV2]	Metabolism;Metabolism;Metabolism	Global and overview maps;Carbohydrate metabolism;Carbohydrate metabolism	ko01100//Metabolic pathways;ko00040//Pentose and glucuronate interconversions;ko00051//Fructose and mannose metabolism	K00008;K00008;K00008	-	GO:0008270//zinc ion binding;GO:0016491//oxidoreductase activity	GO:0055114//oxidation-reduction process
Bcin03g00750	2634	3272	3091	6734	7130	6564	59.13	63.02	70.20	113.44	108.47	117.26	64.1166666666667	113.056666666667	0.81827473777457	8.5414662915865e-09	1.33382558899736e-07	MBZ1	BczipA [Botrytis cinerea B05.10]	-	-	-	-	-	GO:0003700//DNA-binding transcription factor activity	GO:0006355//regulation of transcription, DNA-templated
Bcin05g01520	19131	18965	14025	13291	15886	13142	683.74	581.53	507.13	356.47	384.80	373.79	590.8	371.686666666667	-0.668582890065782	8.57437112880553e-09	1.33722279515949e-07	GNBP1	glycoside hydrolase family 16 protein [Rutstroemia sp. NJR-2017a BVV2]	-	-	-	-	-	GO:0004553//hydrolase activity, hydrolyzing O-glycosyl compounds	GO:0005975//carbohydrate metabolic process
Bcin01g00380	79	148	129	386	389	331	1.11	1.79	1.84	4.09	3.72	3.72	1.58	3.84333333333333	1.28243354875351	8.61353700126458e-09	1.34158635397618e-07	--	824309c7-f528-479b-95fa-1169344889fe [Thermothielavioides terrestris]	-	-	-	-	-	-	-
Bcin11g05420	198	303	358	824	1071	711	6.04	7.87	10.91	18.77	21.95	17.14	8.27333333333333	19.2866666666667	1.22106320779925	8.68063166042649e-09	1.35028295075869e-07	--	BTB POZ domain-containing protein [Rutstroemia sp. NJR-2017a WRK4]	-	-	-	-	-	-	-
Bcin10g03370	1292	2010	1836	4954	4029	4912	15.11	20.17	21.73	43.49	31.94	45.72	19.0033333333333	40.3833333333333	1.08750749820565	8.71340416090753e-09	1.35362507903839e-07	--	ankyrin repeat protein [Rutstroemia sp. NJR-2017a BVV2]	-	-	-	-	-	GO:0005515//protein binding	-
Bcin14g01730	1927	2670	2411	5436	5895	4840	38.45	45.67	48.66	81.39	79.70	76.84	44.26	79.31	0.841499332077108	8.73170252231485e-09	1.35471291526678e-07	gna-2	Bcg2 [Botrytis cinerea B05.10]	-	-	-	-	GO:0005834//heterotrimeric G-protein complex;GO:0005886//plasma membrane;GO:0090726//cortical dynamic polarity patch	GO:0001664//G protein-coupled receptor binding;GO:0003924//GTPase activity;GO:0005525//GTP binding;GO:0019001//guanyl nucleotide binding;GO:0031683//G-protein beta/gamma-subunit complex binding	GO:0000750//pheromone-dependent signal transduction involved in conjugation with cellular fusion;GO:0007165//signal transduction;GO:0007186//G protein-coupled receptor signaling pathway;GO:0031139//positive regulation of conjugation with cellular fusion;GO:0034307//regulation of ascospore formation
Bcin12g00380	602	636	404	419	385	330	27.55	24.97	18.70	14.39	11.94	12.02	23.74	12.7833333333333	-0.893055857972771	8.87519787517817e-09	1.37519700409576e-07	ARB_04619	secreted protein [Sclerotinia borealis F-4128]	-	-	-	-	-	-	-
Bcin14g01870	259	312	341	822	821	763	3.10	3.20	4.13	7.38	6.66	7.26	3.47666666666667	7.1	1.03011427259343	9.11953489473822e-09	1.41123331603349e-07	tcsB	Bchhk5 [Botrytis cinerea B05.10]	Environmental Information Processing;Cellular Processes	Signal transduction;Transport and catabolism	ko04011//MAPK signaling pathway - yeast;ko04139//Mitophagy - yeast	K11231;K11231	-	GO:0000155//phosphorelay sensor kinase activity;GO:0016772//transferase activity, transferring phosphorus-containing groups	GO:0000160//phosphorelay signal transduction system;GO:0007165//signal transduction;GO:0016310//phosphorylation
Bcin04g00300	306	511	490	1190	1190	1184	6.81	9.75	11.03	19.87	17.94	20.96	9.19666666666667	19.59	1.09093444163547	9.34879002735029e-09	1.44484586079912e-07	--	kinetoplast-associated KAP protein [Rutstroemia sp. NJR-2017a BVV2]	-	-	-	-	-	-	GO:0007052//mitotic spindle organization
Bcin08g01740	1100	1561	1814	4443	4403	3430	17.80	21.68	29.71	53.99	48.32	44.24	23.0633333333333	48.85	1.08275752206032	9.50236151934474e-09	1.46669011198844e-07	mcs4	Brrg1 [Botrytis cinerea B05.10]	Environmental Information Processing;Cellular Processes	Signal transduction;Transport and catabolism	ko04011//MAPK signaling pathway - yeast;ko04139//Mitophagy - yeast	K11233;K11233	-	-	GO:0000160//phosphorelay signal transduction system
Bcin01g10870	1435	1698	1650	3523	3891	3694	24.82	25.20	28.87	45.72	45.61	50.84	26.2966666666667	47.39	0.84970272412393	9.85877629803434e-09	1.51974683987565e-07	SPAC23D3.03c	similar to TBC domain protein [Botrytis cinerea T4]	-	-	-	-	-	-	-
Bcin07g01060	292	378	451	1150	1032	964	3.86	4.28	6.03	11.40	9.24	10.13	4.72333333333333	10.2566666666667	1.11868468541553	1.00138429905688e-08	1.54166904988307e-07	AHK4	4MPY, histidine kinase-group I protein [Sclerotinia borealis F-4128]	-	-	-	-	-	GO:0000155//phosphorelay sensor kinase activity;GO:0016772//transferase activity, transferring phosphorus-containing groups	GO:0000160//phosphorelay signal transduction system;GO:0007165//signal transduction;GO:0016310//phosphorylation
Bcin08g06260	1109	1317	1037	912	1163	880	62.43	63.61	59.06	38.53	44.37	39.42	61.7	40.7733333333333	-0.597644583397133	1.02461643237627e-08	1.57541344531905e-07	COX16	Bccox16 [Botrytis cinerea B05.10]	-	-	-	-	GO:0005743//mitochondrial inner membrane;GO:0031966//mitochondrial membrane	-	GO:0033617//mitochondrial respiratory chain complex IV assembly
Bcin15g02100	359	493	526	1156	1264	1156	8.23	9.70	12.21	19.90	19.65	21.10	10.0466666666667	20.2166666666667	1.00882822841005	1.03341476850325e-08	1.58690695501402e-07	clpX	Bcmcx1 [Botrytis cinerea B05.10]	-	-	-	-	-	GO:0005524//ATP binding;GO:0051082//unfolded protein binding	GO:0006457//protein folding
Bcin15g05280	304	324	248	202	247	174	18.49	16.77	15.38	9.19	10.23	8.43	16.88	9.28333333333333	-0.862600077200948	1.05501315264558e-08	1.61800162911489e-07	--	hypothetical protein BCIN_15g05280 [Botrytis cinerea B05.10]	-	-	-	-	-	-	-
Bcin06g05320	1752	1753	1299	1118	1503	1154	78.82	68.27	57.78	35.40	43.64	41.30	68.29	40.1133333333333	-0.767592477861762	1.05921977209444e-08	1.62237838144683e-07	BET2	Bcbet2 [Botrytis cinerea B05.10]	-	-	-	-	-	GO:0003824//catalytic activity;GO:0004663//Rab geranylgeranyltransferase activity	GO:0018344//protein geranylgeranylation
Bcin13g00010	86	146	208	494	673	435	2.52	3.67	6.17	10.86	13.37	10.15	4.12	11.46	1.47589080157369	1.06387763287286e-08	1.62743424120462e-07	ascG	cytochrome p450 monooxygenase protein [Rutstroemia sp. NJR-2017a BVV2]	-	-	-	-	-	GO:0004497//monooxygenase activity;GO:0005506//iron ion binding;GO:0016705//oxidoreductase activity, acting on paired donors, with incorporation or reduction of molecular oxygen;GO:0020037//heme binding	GO:0055114//oxidation-reduction process
Bcin08g04330	126	147	124	417	576	292	7.00	7.00	6.97	17.38	21.68	12.90	6.99	17.32	1.30907456935129	1.06643541405032e-08	1.62926877970771e-07	--	glycosyltransferase family 8 protein [Rutstroemia sp. NJR-2017a BVV2]	-	-	-	-	-	-	-
Bcin01g04640	3321	6089	4974	12102	12767	12297	55.91	87.94	84.72	152.88	145.66	164.74	76.19	154.426666666667	1.0192483408701	1.08064534581855e-08	1.64877080485861e-07	CCN1	cyclin domain containing protein [Rutstroemia sp. NJR-2017a BBW]	-	-	-	-	GO:0005634//nucleus	-	-
Bcin06g01000	422	395	301	258	282	249	16.79	13.48	12.12	7.70	7.60	7.88	14.13	7.72666666666667	-0.870843400048623	1.08283315347994e-08	1.64877080485861e-07	--	cell surface spherulin 4 protein [Rutstroemia sp. NJR-2017a WRK4]	-	-	-	-	-	-	-
Bcin16g05140	1167	1204	1193	2557	3305	2694	23.50	20.80	24.31	38.64	45.11	43.18	22.87	42.31	0.887542319944678	1.0833247679718e-08	1.64877080485861e-07	GYP7	Bcgyp7 [Botrytis cinerea B05.10]	-	-	-	-	-	-	-
Bcin01g10110	11449	12005	9376	8742	11113	7913	859.75	773.29	713.15	493.15	565.85	473.02	782.063333333333	510.673333333333	-0.614884719665728	1.09292144483605e-08	1.66044184190548e-07	--	DUF1748 domain containing protein [Rutstroemia sp. NJR-2017a WRK4]	-	-	-	-	-	-	-
Bcin06g07260	108	211	255	639	685	598	2.18	3.66	5.21	9.69	9.38	9.62	3.68333333333333	9.56333333333333	1.37650159848987	1.09376224056143e-08	1.66044184190548e-07	trm4a	Bcncl1 [Botrytis cinerea B05.10]	-	-	-	-	-	GO:0003723//RNA binding;GO:0008168//methyltransferase activity;GO:0016428//tRNA (cytosine-5-)-methyltransferase activity	-
Bcin08g06860	81	81	114	317	298	303	0.61	0.52	0.87	1.78	1.52	1.81	0.666666666666667	1.70333333333333	1.35332329116289	1.11408503062542e-08	1.68915572342486e-07	--	similar to transcription factor Zn, C2H2 [Botrytis cinerea T4]	-	-	-	-	-	GO:0003676//nucleic acid binding	-
Bcin03g09280	6166	5639	4992	4437	4747	4549	213.82	167.77	175.14	115.47	111.57	125.54	185.576666666667	117.526666666667	-0.659027185971626	1.12084250478516e-08	1.69725557574349e-07	LYS3	Bclys9 [Botrytis cinerea B05.10]	Metabolism;Metabolism;Metabolism;Metabolism;Metabolism	Global and overview maps;Global and overview maps;Global and overview maps;Amino acid metabolism;Amino acid metabolism	ko01100//Metabolic pathways;ko01110//Biosynthesis of secondary metabolites;ko01230//Biosynthesis of amino acids;ko00310//Lysine degradation;ko00300//Lysine biosynthesis	K00293;K00293;K00293;K00293;K00293	-	GO:0016491//oxidoreductase activity	GO:0055114//oxidation-reduction process
Bcin02g04710	143	254	233	668	582	607	5.98	9.11	9.85	20.95	16.49	20.19	8.31333333333333	19.21	1.20835855455701	1.16371861750286e-08	1.7599593164832e-07	ask1	dash complex subunit ask1 protein [Rutstroemia sp. NJR-2017a WRK4]	-	-	-	-	GO:0042729//DASH complex;GO:0072686//mitotic spindle	-	GO:0008608//attachment of spindle microtubules to kinetochore
Bcin10g01470	184	201	140	93	119	111	7.67	7.18	5.90	2.91	3.36	3.68	6.91666666666667	3.31666666666667	-1.06034290569064	1.17858528003284e-08	1.7801981440093e-07	cipB	GroES-like protein [Aspergillus saccharolyticus JOP 1030-1]	-	-	-	-	-	GO:0016491//oxidoreductase activity	GO:0055114//oxidation-reduction process
Bcin11g04850	632	971	918	2067	2215	2027	11.88	15.67	17.46	29.17	28.23	30.33	15.0033333333333	29.2433333333333	0.962824703833208	1.18335846737991e-08	1.78515950934432e-07	dbaA	Bcprf [Botrytis cinerea B05.10]	-	-	-	-	GO:0005634//nucleus	GO:0000981//DNA-binding transcription factor activity, RNA polymerase II-specific;GO:0003677//DNA binding;GO:0008270//zinc ion binding	GO:0006351//transcription, DNA-templated;GO:0006355//regulation of transcription, DNA-templated
Bcin02g03340	646	878	787	1827	1926	1680	22.85	26.65	28.16	48.50	46.17	47.29	25.8866666666667	47.32	0.870240867152465	1.19074006965472e-08	1.79403839891571e-07	rna1	Bcrna1 [Botrytis cinerea B05.10]	Genetic Information Processing	Translation	ko03013//RNA transport	K14319	GO:0005634//nucleus;GO:0005737//cytoplasm;GO:0031965//nuclear membrane	GO:0005096//GTPase activator activity;GO:0005515//protein binding	GO:0046827//positive regulation of protein export from nucleus
Bcin16g02100	603	512	455	386	425	340	49.09	35.76	37.47	23.58	23.45	22.03	40.7733333333333	23.02	-0.824738072507417	1.19775276798871e-08	1.80233989290949e-07	urm1	Bcurm1 [Botrytis cinerea B05.10]	Genetic Information Processing	Folding, sorting and degradation	ko04122//Sulfur relay system	K12161	GO:0005737//cytoplasm	-	GO:0034227//tRNA thio-modification
Bcin10g05390	42	69	56	165	278	181	1.91	2.69	2.58	5.64	8.58	6.56	2.39333333333333	6.92666666666667	1.53313990508116	1.2001653344923e-08	1.80370712488297e-07	EFM4	Bcefm4 [Botrytis cinerea B05.10]	-	-	-	-	-	GO:0008168//methyltransferase activity	-
Bcin03g05470	113	146	158	409	398	425	2.91	3.22	4.12	7.90	6.94	8.71	3.41666666666667	7.85	1.20010315010734	1.20273428111178e-08	1.80530566124826e-07	--	transcription factor iiic protein [Rutstroemia sp. NJR-2017a BBW]	-	-	-	-	-	-	-
Bcin01g07720	6828	7709	5811	5686	6836	4611	550.74	533.48	474.21	344.17	373.70	295.98	519.476666666667	337.95	-0.620249134757428	1.23887142941498e-08	1.85722313162173e-07	--	similar to dolichol phosphate mannosyltransferase subunit 3 [Botrytis cinerea T4]	Metabolism;Metabolism	Global and overview maps;Glycan biosynthesis and metabolism	ko01100//Metabolic pathways;ko00510//N-Glycan biosynthesis	K09659;K09659	-	-	GO:0006486//protein glycosylation
Bcin14g00230	256	314	294	680	823	672	5.64	5.94	6.56	11.25	12.29	11.79	6.04666666666667	11.7766666666667	0.961719293362133	1.25359408808036e-08	1.87694805222819e-07	--	cytokinesis protein 3, partial [Lachnellula arida]	-	-	-	-	-	-	-
Bcin08g04950	655	845	751	1765	1798	1751	14.66	16.23	17.01	29.65	27.27	31.19	15.9666666666667	29.37	0.879280110422462	1.27828230977615e-08	1.91152615226251e-07	SPBC725.05c	type I phosphodiesterase nucleotide pyrophosphatase protein [Rutstroemia sp. NJR-2017a BVV2]	-	-	-	-	-	GO:0003824//catalytic activity	-
Bcin07g02510	1516	1462	1112	995	1288	886	99.14	82.03	73.57	48.83	57.09	46.11	84.9133333333333	50.6766666666667	-0.744669475466803	1.28133791636035e-08	1.91370929401117e-07	--	short-chain dehydrogenase protein [Rutstroemia sp. NJR-2017a BBW]	-	-	-	-	-	-	-
Bcin03g06380	97	143	150	381	394	386	2.13	2.70	3.34	6.29	5.87	6.75	2.72333333333333	6.30333333333333	1.21074137980408	1.30705959152147e-08	1.94969722401952e-07	SPAC16E8.13	Bcetp1 [Botrytis cinerea B05.10]	-	-	-	-	-	GO:0008270//zinc ion binding	-
Bcin10g04230	1848	2665	2414	5383	6474	4673	45.17	55.89	59.70	98.74	107.25	90.90	53.5866666666667	98.9633333333333	0.885020018045402	1.31829740735943e-08	1.96401749148591e-07	SUR2	similar to sphinganine hydroxylase Sur2 [Botrytis cinerea T4]	Metabolism;Metabolism	Global and overview maps;Lipid metabolism	ko01100//Metabolic pathways;ko00600//Sphingolipid metabolism	K04713;K04713	-	GO:0005506//iron ion binding;GO:0016491//oxidoreductase activity	GO:0008610//lipid biosynthetic process;GO:0055114//oxidation-reduction process
Bcin03g05490	920	948	987	2059	2721	2209	39.69	35.09	43.08	66.66	79.56	75.84	39.2866666666667	74.02	0.913875370169769	1.3554877478601e-08	2.01691867991144e-07	SPAC824.07	hydroxyacylglutathione hydrolase [Sclerotinia borealis F-4128]	Metabolism;Metabolism	Global and overview maps;Carbohydrate metabolism	ko01100//Metabolic pathways;ko00620//Pyruvate metabolism	K01069;K01069	-	GO:0004416//hydroxyacylglutathione hydrolase activity	GO:0019243//methylglyoxal catabolic process to D-lactate via S-lactoyl-glutathione
Bcin07g01220	84	140	162	456	402	395	1.55	2.22	3.03	6.33	5.04	5.82	2.26666666666667	5.73	1.33796289334036	1.36191586388576e-08	2.02397236128649e-07	pol5	Bcpol5 [Botrytis cinerea B05.10]	-	-	-	-	GO:0005730//nucleolus	GO:0003677//DNA binding;GO:0008134//transcription factor binding	GO:0006355//regulation of transcription, DNA-templated
Bcin03g03130	340	543	581	1341	1417	1249	4.63	6.35	8.01	13.71	13.08	13.54	6.33	13.4433333333333	1.08661350025638	1.39570786111481e-08	2.07162430425123e-07	AQR	similar to DEAD helicases superfamily protein (Aquarius) [Botrytis cinerea T4]	Genetic Information Processing	Transcription	ko03040//Spliceosome	K12874	GO:0005681//spliceosomal complex	-	GO:0000398//mRNA splicing, via spliceosome
Bcin08g01160	621	865	906	1948	2208	1834	6.36	7.61	9.37	14.96	15.34	14.96	7.78	15.0866666666667	0.955432023559547	1.4265108390432e-08	2.11357227920935e-07	--	related to MUC1 Extracellular alpha-1,4-glucan glucosidase [Phialocephala subalpina]	-	-	-	-	-	-	-
Bcin01g09280	484	557	450	1205	1269	1104	20.06	19.80	18.87	37.47	35.64	36.41	19.5766666666667	36.5066666666667	0.899024808760471	1.42749399329573e-08	2.11357227920935e-07	--	autophagy-related 6 protein [Rutstroemia sp. NJR-2017a WRK4]	-	-	-	-	-	-	-
Bcin03g05930	1577	1913	2079	4358	4954	4047	54.29	56.50	72.41	112.59	115.59	110.88	61.0666666666667	113.02	0.888121091587615	1.43459186039899e-08	2.12146241452097e-07	--	Protein ECM13 [Madurella mycetomatis]	-	-	-	-	-	-	-
Bcin02g03040	222	269	233	578	727	556	5.86	6.09	6.22	11.45	13.00	11.68	6.05666666666667	12.0433333333333	0.991638835198323	1.45927750877022e-08	2.15530974909868e-07	ADA2	adenosine deaminase family protein-like protein [Hyaloscypha variabilis F]	Metabolism;Metabolism	Global and overview maps;Nucleotide metabolism	ko01100//Metabolic pathways;ko00230//Purine metabolism	K19572;K19572	-	GO:0019239//deaminase activity	-
Bcin01g08470	621	687	640	512	567	532	50.22	47.67	52.36	31.07	31.08	34.24	50.0833333333333	32.13	-0.640409604293341	1.47840009764445e-08	2.18086745031364e-07	--	similar to BolA domain protein [Botrytis cinerea T4]	-	-	-	-	-	-	-
Bcin09g04610	313	507	401	278	357	270	10.97	15.53	14.24	7.29	8.37	7.68	13.58	7.78	-0.80364141925854	1.48460513150501e-08	2.18733038601224e-07	qutD	sugar transporter protein [Rutstroemia sp. NJR-2017a BVV2]	-	-	-	-	GO:0016020//membrane;GO:0016021//integral component of membrane	GO:0022857//transmembrane transporter activity	GO:0055085//transmembrane transport
Bcin11g03980	2271	2827	2210	1958	2572	1872	123.24	131.62	121.34	79.74	94.60	80.85	125.4	85.0633333333333	-0.559928052803295	1.5034185615653e-08	2.2123311421905e-07	tvp18	Bctvp18 [Botrytis cinerea B05.10]	-	-	-	-	GO:0016021//integral component of membrane;GO:0030173//integral component of Golgi membrane	-	GO:0016192//vesicle-mediated transport
Bcin09g01360	102	230	224	633	577	630	1.42	2.74	3.15	6.60	5.44	6.97	2.43666666666667	6.33666666666667	1.37881522069611	1.56509432989787e-08	2.30026670324329e-07	--	Bcmrc1 [Botrytis cinerea B05.10]	Cellular Processes	Cell growth and death	ko04111//Cell cycle - yeast	K11272	-	-	-
Bcin10g02220	258	281	309	724	773	706	5.78	5.40	7.00	12.17	11.74	12.59	6.06	12.1666666666667	1.00554426446064	1.64061751131653e-08	2.4083140530256e-07	MGG_12849	similar to patatin-like phospholipase domain-containing protein [Botrytis cinerea T4]	-	-	-	-	GO:0005811//lipid droplet	GO:0004806//triglyceride lipase activity	GO:0006629//lipid metabolic process;GO:0006642//triglyceride mobilization;GO:1990748//cellular detoxification
Bcin15g02720	4009	4658	3918	3755	4075	3653	243.16	242.39	240.43	170.91	167.51	176.32	241.993333333333	171.58	-0.496085906524585	1.69964399785414e-08	2.49154842205248e-07	PRE6	Bcpre6 [Botrytis cinerea B05.10]	Genetic Information Processing	Folding, sorting and degradation	ko03050//Proteasome	K02731	GO:0005634//nucleus;GO:0005737//cytoplasm;GO:0005739//mitochondrion;GO:0005839//proteasome core complex;GO:0019773//proteasome core complex, alpha-subunit complex;GO:0034399//nuclear periphery;GO:0034515//proteasome storage granule;GO:0042175//nuclear outer membrane-endoplasmic reticulum membrane network	GO:0004175//endopeptidase activity;GO:0004298//threonine-type endopeptidase activity	GO:0006511//ubiquitin-dependent protein catabolic process;GO:0010499//proteasomal ubiquitin-independent protein catabolic process;GO:0043161//proteasome-mediated ubiquitin-dependent protein catabolic process;GO:0051603//proteolysis involved in cellular protein catabolic process
Bcin12g01580	119	165	138	421	448	327	3.71	4.42	4.36	9.87	9.48	8.13	4.16333333333333	9.16	1.13760852721014	1.70147432474025e-08	2.49154842205248e-07	lcsQ	Bccca1 [Botrytis cinerea B05.10]	Genetic Information Processing	Translation	ko03013//RNA transport	K00974	-	GO:0003723//RNA binding;GO:0016779//nucleotidyltransferase activity	GO:0006396//RNA processing
Bcin08g02160	85	92	109	319	352	240	1.93	1.84	2.42	5.25	5.31	4.30	2.06333333333333	4.95333333333333	1.26342280132433	1.72203096391881e-08	2.5185752866193e-07	--	f587c4b2-5b37-4028-a1a5-ad56ecb54262 [Thermothielavioides terrestris]	-	-	-	-	-	-	-
Bcin10g03250	1343	1658	1463	3365	3568	3052	77.43	82.02	85.34	145.59	139.42	140.04	81.5966666666667	141.683333333333	0.796087936889538	1.7527520569476e-08	2.5603843384863e-07	DBN1	ADF-like domain-containing protein [Sclerotinia borealis F-4128]	-	-	-	-	-	GO:0003779//actin binding	-
Bcin03g00560	1602	1507	1293	1169	1330	1127	91.34	73.72	74.59	50.02	51.40	51.14	79.8833333333333	50.8533333333333	-0.651552191193569	1.76792591625681e-08	2.5794082133416e-07	ppi1	peptidyl-prolyl cis-trans isomerase [Sclerotinia borealis F-4128]	-	-	-	-	-	GO:0003755//peptidyl-prolyl cis-trans isomerase activity	GO:0000413//protein peptidyl-prolyl isomerization;GO:0006457//protein folding
Bcin15g02200	262	558	439	1193	1380	1034	6.46	11.80	10.95	22.07	23.05	20.28	9.73666666666667	21.8	1.16282827755627	1.7958978328016e-08	2.61703556607407e-07	MNN4	mannosylphosphate transferase protein [Rutstroemia sp. NJR-2017a BBW]	-	-	-	-	-	-	-
Bcin15g00970	32	50	49	175	180	139	0.57	0.77	0.89	2.35	2.18	1.98	0.743333333333333	2.17	1.54561383324533	1.82761541727568e-08	2.66002326448874e-07	CHL1	Bcchl1 [Botrytis cinerea B05.10]	-	-	-	-	-	GO:0003676//nucleic acid binding;GO:0003677//DNA binding;GO:0003678//DNA helicase activity;GO:0004386//helicase activity;GO:0005524//ATP binding;GO:0016818//hydrolase activity, acting on acid anhydrides, in phosphorus-containing anhydrides	GO:0006139//nucleobase-containing compound metabolic process
Bcin03g07400	1790	1181	1335	963	1218	792	67.98	38.48	51.30	27.45	31.35	23.94	52.5866666666667	27.58	-0.931074594142776	1.83859233288851e-08	2.67117725749497e-07	AIM32	Sucraseferredoxin-like protein [Phialocephala scopiformis]	-	-	-	-	-	-	-
MSTRG.1610	400	475	404	922	1213	989	11.54	11.99	11.95	20.28	24.08	22.88	11.8266666666667	22.4133333333333	0.922313714935097	1.83973352346439e-08	2.67117725749497e-07	--	domain V protein [Rutstroemia sp. NJR-2017a WRK4]	-	-	-	-	-	-	-
Bcin06g07480	970	1379	1068	2519	2880	2417	30.28	36.93	33.73	59.00	60.93	60.04	33.6466666666667	59.99	0.834258445592832	1.85957954810163e-08	2.69672763245258e-07	LAE1	TAM domain methyltransferase protein [Rutstroemia sp. NJR-2017a BBW]	-	-	-	-	-	-	-
Bcin01g00430	459	778	774	1934	1773	1805	5.75	8.36	9.81	18.18	15.05	17.99	7.97333333333333	17.0733333333333	1.09848986339936	1.86555865322981e-08	2.70213102997404e-07	--	SH3 domain-containing protein [Rutstroemia sp. NJR-2017a BVV2]	-	-	-	-	-	GO:0005515//protein binding	-
MSTRG.12133	252	315	214	194	195	157	6.58	7.06	5.65	3.80	3.45	3.26	6.43	3.50333333333333	-0.876090474086927	1.89616895755521e-08	2.74315492255242e-07	--	predicted protein [Botrytis cinerea T4]	-	-	-	-	-	-	-
Bcin03g05410	133	207	167	450	516	414	3.34	4.46	4.24	8.48	8.78	8.27	4.01333333333333	8.51	1.08435814564742	1.90285959837071e-08	2.747217921112e-07	KIF1A	kinesin family protein [Sclerotinia borealis F-4128]	-	-	-	-	-	GO:0003777//microtubule motor activity;GO:0005524//ATP binding;GO:0008017//microtubule binding	GO:0007018//microtubule-based movement
Bcin11g01750	225	377	317	736	923	764	6.44	9.26	9.19	15.82	17.92	17.41	8.29666666666667	17.05	1.03916800965165	1.90355881968154e-08	2.747217921112e-07	prpf31	Bcprp31 [Botrytis cinerea B05.10]	Genetic Information Processing	Transcription	ko03040//Spliceosome	K12844	GO:0046540//U4/U6 x U5 tri-snRNP complex	-	GO:0000244//spliceosomal tri-snRNP complex assembly;GO:0000398//mRNA splicing, via spliceosome;GO:0045292//mRNA cis splicing, via spliceosome
Bcin04g03420	339	584	592	1406	1428	1336	4.15	6.14	7.33	12.92	11.85	13.02	5.87333333333333	12.5966666666667	1.10079059433955	2.02168413569935e-08	2.91418964416374e-07	NUP133	Bcnup133 [Botrytis cinerea B05.10]	Genetic Information Processing	Translation	ko03013//RNA transport	K14300	-	GO:0005515//protein binding;GO:0017056//structural constituent of nuclear pore	-
Bcin08g00690	337	409	289	244	308	181	8.78	9.14	7.62	4.77	5.44	3.75	8.51333333333333	4.65333333333333	-0.871459583493072	2.05660043980881e-08	2.96096147354466e-07	--	Bclas1 [Botrytis cinerea B05.10]	-	-	-	-	GO:0090730//Las1 complex	GO:0004519//endonuclease activity	GO:0006364//rRNA processing
Bcin01g00280	307	366	416	989	922	1060	4.06	4.15	5.56	9.81	8.26	11.15	4.59	9.74	1.08542761866853	2.06394186169803e-08	2.96796819512524e-07	dhkK	histidine kinase-group XI protein, partial sequence [Botrytis cinerea T4]	-	-	-	-	-	GO:0000155//phosphorelay sensor kinase activity;GO:0016772//transferase activity, transferring phosphorus-containing groups	GO:0000160//phosphorelay signal transduction system;GO:0007165//signal transduction;GO:0016310//phosphorylation
Bcin05g05460	613	743	692	1587	1672	1504	26.82	27.89	30.63	52.11	49.58	52.37	28.4466666666667	51.3533333333333	0.852198314776062	2.06757697259066e-08	2.96963480626106e-07	tfs1	Bcdst1 [Botrytis cinerea B05.10]	-	-	-	-	GO:0005634//nucleus	GO:0003676//nucleic acid binding;GO:0008270//zinc ion binding	GO:0006351//transcription, DNA-templated;GO:0006355//regulation of transcription, DNA-templated
Bcin03g08680	100	177	198	501	471	573	0.76	1.15	1.52	2.84	2.42	3.45	1.14333333333333	2.90333333333333	1.34446414242605	2.09929517498937e-08	3.01158457340281e-07	utp20	Bcutp20 [Botrytis cinerea B05.10]	-	-	-	-	-	-	-
Bcin10g00140	52185	48150	37742	36554	43481	28609	2152.31	1703.81	1574.89	1131.37	1215.40	939.01	1810.33666666667	1095.26	-0.724984632055715	2.10619455057502e-08	3.0178723112361e-07	Arp2	Short-chain dehydrogenase/reductase SDR [Macrophomina phaseolina MS6]	-	-	-	-	-	GO:0016491//oxidoreductase activity	-
Bcin10g00610	228	378	363	936	838	956	2.59	3.68	4.17	7.98	6.45	8.64	3.48	7.69	1.1438962921131	2.15259949773604e-08	3.08068326686734e-07	--	sulfite exporter family protein [Rutstroemia sp. NJR-2017a WRK4]	-	-	-	-	-	-	-
Bcin04g05920	17858	19679	17676	16308	19536	15250	752.59	711.53	753.66	515.74	557.98	511.45	739.26	528.39	-0.484478690631096	2.17896167684712e-08	3.11469456381735e-07	spn2	Bccdc10 [Botrytis cinerea B05.10]	-	-	-	-	-	GO:0005525//GTP binding	-
Bcin04g03870	581	760	641	1562	1570	1533	18.14	20.35	20.24	36.59	33.21	38.08	19.5766666666667	35.96	0.877257883738174	2.18432009269861e-08	3.11863700853981e-07	srpA	Bcsrp54 [Botrytis cinerea B05.10]	Genetic Information Processing	Folding, sorting and degradation	ko03060//Protein export	K03106	GO:0005786//signal recognition particle, endoplasmic reticulum targeting;GO:0048500//signal recognition particle	GO:0003924//GTPase activity;GO:0005525//GTP binding;GO:0008312//7S RNA binding	GO:0006614//SRP-dependent cotranslational protein targeting to membrane
Bcin06g05840	2370	3283	2945	6216	6916	6756	25.60	30.43	32.19	50.39	50.63	58.08	29.4066666666667	53.0333333333333	0.85075617012619	2.24537642678466e-08	3.20010207852574e-07	L1	Bcrax2 [Botrytis cinerea B05.10]	-	-	-	-	-	GO:0005515//protein binding	-
Bcin07g00720	1364	1721	1368	3006	3900	3689	18.54	20.07	18.81	30.66	35.93	39.91	19.14	35.5	0.891228194793381	2.24671554249868e-08	3.20010207852574e-07	atg1	Bpk3 [Botrytis cinerea B05.10]	Cellular Processes;Cellular Processes;Cellular Processes	Transport and catabolism;Transport and catabolism;Transport and catabolism	ko04138//Autophagy - yeast;ko04139//Mitophagy - yeast;ko04136//Autophagy - other eukaryotes	K08269;K08269;K08269	-	GO:0004672//protein kinase activity;GO:0004674//protein serine/threonine kinase activity;GO:0005524//ATP binding	GO:0006468//protein phosphorylation
Bcin05g01640	217	299	329	846	714	890	3.04	3.60	4.67	8.91	6.79	9.94	3.77	8.54666666666667	1.18079733262892	2.25591758860361e-08	3.20939734758281e-07	UGT80B1	glycosyltransferase family 1 protein [Botrytis cinerea T4]	-	-	-	-	-	GO:0016758//transferase activity, transferring hexosyl groups	GO:0005975//carbohydrate metabolic process;GO:0030259//lipid glycosylation
Bcin11g00470	759	1364	1140	2660	2928	2803	11.62	17.92	17.66	30.56	30.38	34.15	15.7333333333333	31.6966666666667	1.01050677057363	2.35371264037466e-08	3.34455873175512e-07	snx12	Bcmdm1 [Botrytis cinerea B05.10]	-	-	-	-	-	GO:0035091//phosphatidylinositol binding	-
Bcin10g00580	82	123	114	339	296	364	0.68	0.88	0.96	2.12	1.67	2.42	0.84	2.07	1.30116953472056	2.38043234948553e-08	3.37852368844733e-07	ATRX	SNF2 family helicase ATPase protein [Rutstroemia sp. NJR-2017a BVV2]	-	-	-	-	-	GO:0005524//ATP binding	-
Bcin05g07170	263	423	441	983	1304	879	8.92	12.30	15.12	25.01	29.96	23.71	12.1133333333333	26.2266666666667	1.11443853804442	2.38909897923671e-08	3.38681608250424e-07	--	phosphatase 4 core regulatory subunit R2 protein [Rutstroemia sp. NJR-2017a BVV2]	-	-	-	-	GO:0030289//protein phosphatase 4 complex	GO:0019888//protein phosphatase regulator activity	-
Bcin10g04240	280	367	358	875	903	746	6.53	7.34	8.45	15.31	14.27	13.84	7.44	14.4733333333333	0.960022698785953	2.42359939993458e-08	3.43166795790028e-07	--	Anaphase-promoting complex subunit 4 protein [Rutstroemia sp. NJR-2017a BBW]	-	-	-	-	-	-	-
Bcin01g09550	1505	1790	1676	3950	4841	3154	77.40	78.98	87.20	152.44	168.73	129.08	81.1933333333333	150.083333333333	0.886330595618672	2.4377492176993e-08	3.44763282639949e-07	URA6	uridylate kinase protein [Rutstroemia sp. NJR-2017a WRK4]	Metabolism;Metabolism	Global and overview maps;Nucleotide metabolism	ko01100//Metabolic pathways;ko00240//Pyrimidine metabolism	K13800;K13800	-	GO:0004127//cytidylate kinase activity;GO:0005524//ATP binding;GO:0009041//uridylate kinase activity;GO:0019205//nucleobase-containing compound kinase activity	GO:0006139//nucleobase-containing compound metabolic process;GO:0006207//'de novo' pyrimidine nucleobase biosynthetic process;GO:0006221//pyrimidine nucleotide biosynthetic process
Bcin11g03260	2036	1242	1493	974	1303	963	256.01	133.99	189.94	91.91	111.04	96.37	193.313333333333	99.7733333333333	-0.954214967976922	2.45274564715668e-08	3.46475601252651e-07	--	Bcpio9 [Botrytis cinerea B05.10]	-	-	-	-	-	-	-
Bcin01g10500	65278	73656	48980	48326	59473	48168	4273.51	4137.06	3244.16	2374.15	2638.76	2509.49	3884.91	2507.46666666667	-0.631650654427818	2.50190466566582e-08	3.53004031239179e-07	NCU05495	Cyanovirin-N-like protein [Diplodia seriata]	-	-	-	-	-	-	-
Bcin01g00140	413	383	272	220	268	244	11.14	8.87	7.42	4.45	4.90	5.24	9.14333333333333	4.86333333333333	-0.910774738930387	2.52500877048202e-08	3.55845243059822e-07	BOA15	Bcboa15 [Botrytis cinerea B05.10]	-	-	-	-	GO:0005634//nucleus	GO:0003677//DNA binding;GO:0008270//zinc ion binding	GO:0006351//transcription, DNA-templated
Bcin02g04880	745	1546	1411	3711	3418	3549	10.84	19.31	20.78	40.54	33.72	41.11	16.9766666666667	38.4566666666667	1.1796805021729	2.59521820009881e-08	3.65310468002171e-07	its3	Bcmss4 [Botrytis cinerea B05.10]	Metabolism;Cellular Processes;Environmental Information Processing;Cellular Processes;Metabolism;Environmental Information Processing	Global and overview maps;Transport and catabolism;Signal transduction;Transport and catabolism;Carbohydrate metabolism;Signal transduction	ko01100//Metabolic pathways;ko04144//Endocytosis;ko04011//MAPK signaling pathway - yeast;ko04139//Mitophagy - yeast;ko00562//Inositol phosphate metabolism;ko04070//Phosphatidylinositol signaling system	K00889;K00889;K00889;K00889;K00889;K00889	GO:0000935//division septum;GO:0005886//plasma membrane	GO:0016307//phosphatidylinositol phosphate kinase activity;GO:0016308//1-phosphatidylinositol-4-phosphate 5-kinase activity;GO:0052811//1-phosphatidylinositol-3-phosphate 4-kinase activity;GO:0052812//phosphatidylinositol-3,4-bisphosphate 5-kinase activity	GO:0046488//phosphatidylinositol metabolic process;GO:0046854//phosphatidylinositol phosphorylation
Bcin05g01710	1237	1473	1149	1050	1317	852	59.83	61.13	56.23	38.11	43.17	32.80	59.0633333333333	38.0266666666667	-0.635251298502411	2.60729384475989e-08	3.66580012663603e-07	--	HLH, helix-loop-helix DNA-binding protein [Glarea lozoyensis ATCC 20868]	-	-	-	-	-	GO:0046983//protein dimerization activity	-
Bcin03g00450	667	884	751	1649	1925	1730	11.16	12.70	12.72	20.71	21.84	23.04	12.1933333333333	21.8633333333333	0.842420799968076	2.67874141591799e-08	3.76184377062113e-07	OAF3	similar to transcription factor Cys6 [Botrytis cinerea T4]	-	-	-	-	GO:0005634//nucleus	GO:0000981//DNA-binding transcription factor activity, RNA polymerase II-specific;GO:0003677//DNA binding;GO:0008270//zinc ion binding	GO:0006351//transcription, DNA-templated;GO:0006355//regulation of transcription, DNA-templated
Bcin03g06250	1392	1902	1729	3956	3895	3846	49.72	58.29	62.48	106.04	94.29	109.33	56.83	103.22	0.860997915232721	2.68759950943495e-08	3.76986911305887e-07	SES1	Bcses1 [Botrytis cinerea B05.10]	Genetic Information Processing	Translation	ko00970//Aminoacyl-tRNA biosynthesis	K01875	GO:0010494//cytoplasmic stress granule	GO:0000166//nucleotide binding;GO:0004812//aminoacyl-tRNA ligase activity;GO:0004828//serine-tRNA ligase activity;GO:0005524//ATP binding	GO:0006418//tRNA aminoacylation for protein translation;GO:0006434//seryl-tRNA aminoacylation
Bcin11g01730	66	40	55	11	26	13	3.67	1.91	3.09	0.46	0.98	0.58	2.89	0.673333333333333	-2.10167670047004	2.72351502187295e-08	3.81578453940682e-07	--	hypothetical protein BCIN_11g01730 [Botrytis cinerea B05.10]	-	-	-	-	-	-	-
Bcin12g00510	166	226	227	515	606	523	4.08	4.77	5.65	9.51	10.10	10.24	4.83333333333333	9.95	1.04167803124987	2.74242974746666e-08	3.83780162909774e-07	SPAC323.04	similar to ABC transporter [Botrytis cinerea T4]	-	-	-	-	-	GO:0005524//ATP binding;GO:0016887//ATPase activity	-
Bcin06g02860	909	1406	1346	3303	2945	3171	8.56	11.36	12.83	23.35	18.80	23.77	10.9166666666667	21.9733333333333	1.00922133587104	2.76079631795104e-08	3.85900119361152e-07	tea1	related to cell polarity protein tea1p [Phialocephala subalpina]	-	-	-	-	-	GO:0005515//protein binding	-
Bcin07g06910	143	182	190	440	554	419	2.46	2.69	3.31	5.69	6.47	5.75	2.82	5.97	1.08203576886601	2.78550242633259e-08	3.88900239802175e-07	sconB	Bcmet30 [Botrytis cinerea B05.10]	Cellular Processes;Genetic Information Processing	Cell growth and death;Folding, sorting and degradation	ko04111//Cell cycle - yeast;ko04120//Ubiquitin mediated proteolysis	K10259;K10259	-	GO:0005515//protein binding	-
Bcin02g01630	3143	3037	2336	1979	2733	2130	186.61	154.70	140.32	88.17	109.97	100.64	160.543333333333	99.5933333333333	-0.688841679213699	2.86889633570521e-08	4.00077601792006e-07	--	glucosamine 6-phosphate acetyltransferase protein [Rutstroemia sp. NJR-2017a BBW]	Metabolism;Metabolism	Global and overview maps;Carbohydrate metabolism	ko01100//Metabolic pathways;ko00520//Amino sugar and nucleotide sugar metabolism	K00621;K00621	-	GO:0004343//glucosamine 6-phosphate N-acetyltransferase activity;GO:0008080//N-acetyltransferase activity	GO:0006048//UDP-N-acetylglucosamine biosynthetic process
Bcin01g05950	3553	3314	2889	2612	3230	2245	173.08	138.50	142.38	95.48	106.64	87.03	151.32	96.3833333333333	-0.650747080099682	2.89691159703924e-08	4.03515223963897e-07	FAHD2A	fumarylacetoacetate hydrolase [Sclerotinia borealis F-4128]	-	-	-	-	-	GO:0003824//catalytic activity	-
Bcin08g03360	408	539	504	1117	1275	1065	8.41	9.53	10.50	17.27	17.80	17.46	9.48	17.51	0.885220119535299	2.92946711146827e-08	4.07576555311357e-07	Cul4b	Cullin family protein [Rutstroemia sp. NJR-2017a WRK4]	Genetic Information Processing;Genetic Information Processing	Folding, sorting and degradation;Replication and repair	ko04120//Ubiquitin mediated proteolysis;ko03420//Nucleotide excision repair	K10609;K10609	GO:0031461//cullin-RING ubiquitin ligase complex;GO:0043494//CLRC ubiquitin ligase complex	GO:0031625//ubiquitin protein ligase binding	GO:0000122//negative regulation of transcription by RNA polymerase II;GO:0006283//transcription-coupled nucleotide-excision repair;GO:0006348//chromatin silencing at telomere;GO:0006511//ubiquitin-dependent protein catabolic process;GO:0030466//chromatin silencing at silent mating-type cassette;GO:0030702//chromatin silencing at centromere;GO:0031048//chromatin silencing by small RNA;GO:0031507//…
Bcin04g01740	380	556	463	1204	1127	1131	9.02	11.32	11.12	21.44	18.13	21.36	10.4866666666667	20.31	0.953634069601618	2.93310291301752e-08	4.0760953923313e-07	--	only prolin and serin are matching in the corresponding protein [Marssonina brunnea f. sp. 'multigermtubi' MB_m1]	-	-	-	-	-	-	-
Bcin08g03980	255	283	264	601	924	636	6.29	5.99	6.59	11.13	15.45	12.49	6.29	13.0233333333333	1.04996683258322	2.94834133601302e-08	4.092529819769e-07	sidI	similar to acyl-CoA synthetase/AMP-acid ligase II [Botrytis cinerea T4]	-	-	-	-	-	GO:0003824//catalytic activity	-
Bcin09g06900	1376	1435	1758	3652	4279	3474	24.23	21.68	31.32	48.26	51.07	48.69	25.7433333333333	49.34	0.938558844980957	3.03023988977851e-08	4.2013487859091e-07	wis1	Bos5 [Botrytis cinerea B05.10]	Environmental Information Processing;Cellular Processes	Signal transduction;Transport and catabolism	ko04011//MAPK signaling pathway - yeast;ko04139//Mitophagy - yeast	K11227;K11227	-	GO:0004672//protein kinase activity;GO:0005524//ATP binding	GO:0006468//protein phosphorylation
Bcin05g03280	410	538	600	1206	1490	1277	12.88	14.50	19.07	28.44	31.73	31.93	15.4833333333333	30.7	0.987522559708686	3.07359614187677e-08	4.25654024590394e-07	snx4	Sorting nexin-4 protein [Rutstroemia sp. NJR-2017a WRK4]	Cellular Processes	Transport and catabolism	ko04144//Endocytosis	K17919	GO:0000407//phagophore assembly site;GO:0005769//early endosome;GO:0005829//cytosol;GO:0019898//extrinsic component of membrane	GO:0032266//phosphatidylinositol-3-phosphate binding;GO:0035091//phosphatidylinositol binding	GO:0000422//autophagy of mitochondrion;GO:0006623//protein targeting to vacuole;GO:0032258//protein localization by the Cvt pathway;GO:0034498//early endosome to Golgi transport;GO:0034727//piecemeal microautophagy of the nucleus;GO:0036010//protein localization to endosome
Bcin11g00360	660	1132	1053	2282	2587	2618	15.72	23.14	25.38	40.79	41.77	49.63	21.4133333333333	44.0633333333333	1.04106924501931	3.09469447940638e-08	4.28081555842222e-07	NDC80	Bcndc80 [Botrytis cinerea B05.10]	-	-	-	-	GO:0031262//Ndc80 complex	-	GO:0051315//attachment of mitotic spindle microtubules to kinetochore
Bcin12g02800	1224	1187	1137	1079	967	732	69.92	58.18	65.71	46.25	37.44	33.28	64.6033333333333	38.99	-0.728504450731686	3.14117175811671e-08	4.34010056395089e-07	tsp-4	Bcsen34 [Botrytis cinerea B05.10]	-	-	-	-	GO:0000214//tRNA-intron endonuclease complex	GO:0000213//tRNA-intron endonuclease activity;GO:0003676//nucleic acid binding;GO:0004518//nuclease activity	GO:0000379//tRNA-type intron splice site recognition and cleavage;GO:0006388//tRNA splicing, via endonucleolytic cleavage and ligation
Bcin03g03250	4153	4389	3407	3453	3909	2880	165.61	150.03	137.45	103.31	105.53	91.30	151.03	100.046666666667	-0.594162048593799	3.1684191318923e-08	4.37271008616621e-07	--	ilp is an apoptosis inhibitor protein [Rutstroemia sp. NJR-2017a BBW]	-	-	-	-	-	-	-
Bcin12g02810	1844	2540	2233	4796	5340	4652	56.42	66.68	69.12	110.12	110.73	113.27	64.0733333333333	111.373333333333	0.797607890500179	3.19878892865794e-08	4.40954892199938e-07	ANP1	mannan polymerase II complex ANP1 subunit [Sclerotinia borealis F-4128]	Metabolism;Metabolism	Global and overview maps;Glycan biosynthesis and metabolism	ko01100//Metabolic pathways;ko00513//Various types of N-glycan biosynthesis	K05533;K05533	-	-	-
Bcin02g06800	29852	40541	33672	30648	37009	25858	2054.30	2393.59	2344.36	1582.71	1726.08	1416.10	2264.08333333333	1574.96333333333	-0.523608818254799	3.25317390592967e-08	4.47937022431855e-07	hta1	RecName: Full=Histone H2A [Botrytis cinerea B05.10]	-	-	-	-	GO:0000786//nucleosome	GO:0003677//DNA binding;GO:0046982//protein heterodimerization activity	-
Bcin09g00090	103	144	146	397	379	352	3.22	3.86	4.61	9.30	8.02	8.75	3.89666666666667	8.69	1.1571156530039	3.36892242779928e-08	4.63342737116935e-07	--	DNA mismatch repair protein msh-2 [Marssonina brunnea f. sp. 'multigermtubi' MB_m1]	-	-	-	-	-	-	-
Bcin02g09350	423	576	563	1171	1424	1206	8.13	9.50	10.95	16.88	18.54	18.44	9.52666666666667	17.9533333333333	0.914208313405852	3.40172670090933e-08	4.67041176651063e-07	--	gtpase-activator for ras-like gtpase containing protein [Rutstroemia sp. NJR-2017a WRK4]	-	-	-	-	GO:0016020//membrane	GO:0046873//metal ion transmembrane transporter activity	GO:0030001//metal ion transport;GO:0055085//transmembrane transport
Bcin11g06080	15886	15579	13454	12661	15249	10334	1116.82	939.66	956.94	667.95	726.56	578.15	1004.47333333333	657.553333333333	-0.611259444578519	3.4036020044445e-08	4.67041176651063e-07	--	ATP synthase H chain, mitochondrial precursor [Sclerotinia sclerotiorum 1980 UF-70]	Metabolism;Metabolism	Global and overview maps;Energy metabolism	ko01100//Metabolic pathways;ko00190//Oxidative phosphorylation	K02141;K02141	GO:0000276//mitochondrial proton-transporting ATP synthase complex, coupling factor F(o)	-	GO:0015986//ATP synthesis coupled proton transport
Bcin05g05910	872	919	681	621	744	636	25.27	22.90	20.03	13.51	14.67	14.73	22.7333333333333	14.3033333333333	-0.66845783816315	3.42589799491527e-08	4.69563367463073e-07	ECM22	similar to transcription factor Cys6 [Botrytis cinerea T4]	-	-	-	-	GO:0005634//nucleus	GO:0000981//DNA-binding transcription factor activity, RNA polymerase II-specific;GO:0008270//zinc ion binding	GO:0006355//regulation of transcription, DNA-templated
Bcin13g04630	465	753	785	1840	1767	1773	7.05	9.80	12.05	20.95	18.17	21.41	9.63333333333333	20.1766666666667	1.06658085832216	3.53665783019958e-08	4.8419106572584e-07	PKH2	serine threonine- kinase ksg1 protein [Rutstroemia sp. NJR-2017a WRK4]	Environmental Information Processing	Signal transduction	ko04011//MAPK signaling pathway - yeast	K06276	-	GO:0004672//protein kinase activity;GO:0005524//ATP binding	GO:0006468//protein phosphorylation
Bcin01g00100	6478	6577	4889	4191	6168	3756	341.83	297.72	260.99	165.94	220.58	157.72	300.18	181.413333333333	-0.726547364663084	3.54649078688257e-08	4.8498362607848e-07	BOA10	Bcboa10 [Botrytis cinerea B05.10]	-	-	-	-	-	GO:0016788//hydrolase activity, acting on ester bonds	GO:0009058//biosynthetic process
Bcin04g05070	19382	18806	15115	15751	15744	13287	1176.72	979.57	928.43	717.62	647.82	641.96	1028.24	669.133333333333	-0.6198114212096	3.56265269347645e-08	4.86502954060697e-07	rps602	similar to 40S ribosomal protein S6 [Botrytis cinerea T4]	Genetic Information Processing	Translation	ko03010//Ribosome	K02991	GO:0005840//ribosome	GO:0003735//structural constituent of ribosome	GO:0006412//translation
Bcin06g00060	2455	3098	2395	2021	2816	2115	92.55	100.20	91.35	57.18	71.95	63.45	94.7	64.1933333333333	-0.560940948694199	3.56579840492767e-08	4.86502954060697e-07	--	ccch zinc finger protein [Rutstroemia sp. NJR-2017a BVV2]	-	-	-	-	-	-	-
Bcin03g01910	857	1022	932	2144	2429	1852	44.55	45.58	49.02	83.64	85.58	76.62	46.3833333333333	81.9466666666667	0.821078763373994	3.56977069601779e-08	4.86502954060697e-07	ARL1	Bcarl1 [Botrytis cinerea B05.10]	-	-	-	-	GO:0005794//Golgi apparatus;GO:0005802//trans-Golgi network;GO:0005829//cytosol	GO:0003924//GTPase activity;GO:0005525//GTP binding	GO:0006623//protein targeting to vacuole;GO:0006897//endocytosis;GO:0016192//vesicle-mediated transport;GO:0016236//macroautophagy;GO:0032258//protein localization by the Cvt pathway;GO:0034067//protein localization to Golgi apparatus;GO:0034497//protein localization to phagophore assembly site;GO:0034629//cellular protein-containing complex localization;GO:0034976//response to endoplasmic reticu…
Bcin05g07060	283	377	372	830	898	856	8.11	9.27	10.79	17.86	17.45	19.53	9.39	18.28	0.961069007404295	3.60824210884038e-08	4.91187827597306e-07	DLD1	Bcdld1 [Botrytis cinerea B05.10]	Metabolism;Metabolism	Global and overview maps;Carbohydrate metabolism	ko01100//Metabolic pathways;ko00620//Pyruvate metabolism	K00102;K00102	-	GO:0003824//catalytic activity;GO:0016491//oxidoreductase activity;GO:0050660//flavin adenine dinucleotide binding;GO:0071949//FAD binding	GO:0055114//oxidation-reduction process
Bcin14g03780	173	183	190	514	510	442	1.73	1.57	1.93	3.86	3.46	3.52	1.74333333333333	3.61333333333333	1.05148190510693	3.62414763164161e-08	4.92793679663014e-07	SPCC1259.12c	Ankyrin-1 [Lasiodiplodia theobromae]	-	-	-	-	-	GO:0005515//protein binding	-
Bcin11g04700	295	295	290	728	781	716	19.19	16.46	19.09	35.54	34.43	37.07	18.2466666666667	35.68	0.967482681276502	3.65241177706637e-08	4.96074455745832e-07	--	NEFA-interacting nuclear NIP30 N-terminal protein [Rutstroemia sp. NJR-2017a BVV2]	-	-	-	-	-	-	-
Bcin13g04810	423	541	590	1258	1352	1295	6.15	6.74	8.67	13.72	13.31	14.97	7.18666666666667	14	0.962032149800979	3.67911737302064e-08	4.99136364871454e-07	Ube3a	similar to HECT-domain-containing protein [Botrytis cinerea T4]	-	-	-	-	-	GO:0004842//ubiquitin-protein transferase activity	-
Bcin02g00810	1247	1052	850	831	854	671	48.89	35.38	33.71	24.45	22.69	20.94	39.3266666666667	22.6933333333333	-0.793239372142641	3.70711650181502e-08	5.02258946527264e-07	--	tat pathway signal sequence protein [Rutstroemia sp. NJR-2017a WRK4]	-	-	-	-	-	-	GO:0043386//mycotoxin biosynthetic process
Bcin03g02440	2904	3066	2485	2336	2910	1962	348.17	315.38	301.43	210.18	236.46	187.20	321.66	211.28	-0.60638033431671	3.71050968584304e-08	5.02258946527264e-07	nuo14.8	similar to NADH dehydrogenase 1 alpha subcomplex subunit 6 [Botrytis cinerea T4]	Metabolism;Metabolism	Global and overview maps;Energy metabolism	ko01100//Metabolic pathways;ko00190//Oxidative phosphorylation	K03950;K03950	-	-	-
Bcin01g00890	1099	964	738	671	843	563	58.16	43.77	39.51	26.65	30.24	23.71	47.1466666666667	26.8666666666667	-0.811338435976101	3.91446300451783e-08	5.29268938141853e-07	APC11	RING/U-box [Cadophora sp. DSE1049]	Cellular Processes;Cellular Processes;Genetic Information Processing	Cell growth and death;Cell growth and death;Folding, sorting and degradation	ko04111//Cell cycle - yeast;ko04113//Meiosis - yeast;ko04120//Ubiquitin mediated proteolysis	K03358;K03358;K03358	GO:0005680//anaphase-promoting complex	GO:0004842//ubiquitin-protein transferase activity	-
Bcin02g03370	646	780	684	526	728	507	32.79	33.96	35.12	20.03	25.04	20.48	33.9566666666667	21.85	-0.636061564927823	3.93285126829554e-08	5.30999598472934e-07	NUS1	Bcnus1 [Botrytis cinerea B05.10]	Metabolism;Metabolism	Global and overview maps;Metabolism of terpenoids and polyketides	ko01110//Biosynthesis of secondary metabolites;ko00900//Terpenoid backbone biosynthesis	K19177;K19177	GO:1904423//dehydrodolichyl diphosphate synthase complex	GO:0016765//transferase activity, transferring alkyl or aryl (other than methyl) groups	GO:0001525//angiogenesis;GO:0019408//dolichol biosynthetic process
Bcin05g05700	944	1455	1243	2766	3020	2814	19.04	25.18	25.37	41.87	41.29	45.17	23.1966666666667	42.7766666666667	0.882906559477355	3.93611809424196e-08	5.30999598472934e-07	sec18	Bcsec18 [Botrytis cinerea B05.10]	Cellular Processes	Transport and catabolism	ko04138//Autophagy - yeast	K06027	-	GO:0005524//ATP binding;GO:0016887//ATPase activity	GO:0035494//SNARE complex disassembly
Bcin10g05620	244	265	200	164	186	156	8.61	8.02	7.14	4.34	4.45	4.38	7.92333333333333	4.39	-0.85188655768592	3.94822781025736e-08	5.32034787959736e-07	plyH	pectate lyase [Sclerotinia borealis F-4128]	Metabolism;Metabolism	Global and overview maps;Carbohydrate metabolism	ko01100//Metabolic pathways;ko00040//Pentose and glucuronate interconversions	K22539;K22539	GO:0005576//extracellular region	GO:0030570//pectate lyase activity	-
Bcin15g03480	2948	2935	2328	2176	2756	1836	281.45	240.41	224.87	155.90	178.33	139.49	248.91	157.906666666667	-0.656552110320183	4.00637654571348e-08	5.3926457814525e-07	vma7	Bcvma7 [Botrytis cinerea B05.10]	Metabolism;Metabolism;Cellular Processes	Global and overview maps;Energy metabolism;Transport and catabolism	ko01100//Metabolic pathways;ko00190//Oxidative phosphorylation;ko04145//Phagosome	K02151;K02151;K02151	GO:0033180//proton-transporting V-type ATPase, V1 domain	GO:0046961//proton-transporting ATPase activity, rotational mechanism	GO:0034220//ion transmembrane transport;GO:1902600//proton transmembrane transport
Bcin11g02330	966	1486	1272	2814	3079	2918	18.10	23.89	24.12	39.58	39.11	43.52	22.0366666666667	40.7366666666667	0.886421920677905	4.07590347647464e-08	5.48007964051125e-07	sec26	Bcsec26 [Botrytis cinerea B05.10]	-	-	-	-	GO:0005737//cytoplasm;GO:0030117//membrane coat;GO:0030126//COPI vesicle coat	GO:0005198//structural molecule activity	GO:0006886//intracellular protein transport;GO:0016192//vesicle-mediated transport
Bcin16g04010	143	221	231	532	618	500	3.99	5.29	6.52	11.13	11.68	11.09	5.26666666666667	11.3	1.10136071495924	4.0877832261813e-08	5.48989745034629e-07	GLE1	Nucleoporin GLE1 protein [Rutstroemia sp. NJR-2017a BBW]	-	-	-	-	GO:0005643//nuclear pore	-	GO:0016973//poly(A)+ mRNA export from nucleus
Bcin15g01150	1149	1754	1506	3372	3575	3439	14.37	18.82	19.05	31.64	30.30	34.23	17.4133333333333	32.0566666666667	0.880432022046492	4.10986281086301e-08	5.51337636361075e-07	VPS10	vacuolar sorting targeting pep1 protein [Rutstroemia sp. NJR-2017a BVV2]	-	-	-	-	GO:0016021//integral component of membrane	GO:0005515//protein binding	-
Bcin02g05960	6917	7143	6387	5959	6639	5906	295.12	261.47	275.70	190.79	191.98	200.53	277.43	194.433333333333	-0.512848229050919	4.12338690336104e-08	5.5253384505038e-07	nuo40	NADH-ubiquinone oxidoreductase subunit [Diplocarpon rosae]	Metabolism;Metabolism	Global and overview maps;Energy metabolism	ko01100//Metabolic pathways;ko00190//Oxidative phosphorylation	K03953;K03953	-	-	-
Bcin10g02310	95	147	161	444	485	317	2.28	3.03	3.92	8.01	7.90	6.06	3.07666666666667	7.32333333333333	1.2511323167775	4.15680017339594e-08	5.5638955892341e-07	--	Whi5 like protein [Ceratocystis platani]	-	-	-	-	-	-	-
Bcin07g05890	3497	4138	3688	3628	3649	3027	107.53	109.16	114.73	83.71	76.04	74.07	110.473333333333	77.94	-0.503262329280735	4.23549997497999e-08	5.6576086064539e-07	ura7	CTP synthase [Sclerotinia borealis F-4128]	Metabolism;Metabolism	Global and overview maps;Nucleotide metabolism	ko01100//Metabolic pathways;ko00240//Pyrimidine metabolism	K01937;K01937	-	GO:0003883//CTP synthase activity	GO:0006221//pyrimidine nucleotide biosynthetic process;GO:0006241//CTP biosynthetic process
Bcin03g02820	125	157	193	452	482	429	3.76	4.05	5.87	10.20	9.82	10.26	4.56	10.0933333333333	1.14629697509983	4.23624825197665e-08	5.6576086064539e-07	orc2	Bcorc2 [Botrytis cinerea B05.10]	Cellular Processes;Cellular Processes	Cell growth and death;Cell growth and death	ko04111//Cell cycle - yeast;ko04113//Meiosis - yeast	K02604;K02604	GO:0000808//origin recognition complex;GO:0005634//nucleus	-	GO:0006260//DNA replication
Bcin07g00740	189	206	192	465	607	472	5.06	4.73	5.20	9.33	11.00	10.05	4.99666666666667	10.1266666666667	1.01912148655423	4.24404063361676e-08	5.66171071401178e-07	GPI10	Bcgpi10 [Botrytis cinerea B05.10]	Metabolism;Metabolism	Global and overview maps;Glycan biosynthesis and metabolism	ko01100//Metabolic pathways;ko00563//Glycosylphosphatidylinositol(GPI)-anchor biosynthesis	K05286;K05286	-	GO:0000030//mannosyltransferase activity;GO:0016757//transferase activity, transferring glycosyl groups	GO:0006506//GPI anchor biosynthetic process
Bcin01g00390	227	348	384	794	1029	819	4.46	5.87	7.64	11.71	13.71	12.81	5.99	12.7433333333333	1.0891147913247	4.34554798026114e-08	5.79068410303021e-07	RYL2	Bcypt10 [Botrytis cinerea B05.10]	-	-	-	-	-	GO:0003924//GTPase activity;GO:0005525//GTP binding	-
Bcin03g08040	37	39	32	120	167	134	1.35	1.22	1.18	3.28	4.12	3.88	1.25	3.76	1.58880456701555	4.36252487636198e-08	5.80685469946828e-07	--	Transcription initiation factor Rrn11 protein [Rutstroemia sp. NJR-2017a BVV2]	-	-	-	-	-	GO:0001164//RNA polymerase I CORE element sequence-specific DNA binding;GO:0001181//RNA polymerase I general transcription initiation factor activity	GO:0006361//transcription initiation from RNA polymerase I promoter
Bcin05g03730	1249	1205	998	880	1112	860	90.16	74.63	72.89	47.67	54.40	49.41	79.2266666666667	50.4933333333333	-0.649893183950997	4.3725288518141e-08	5.81371823944639e-07	--	igr domain-containing protein [Rutstroemia sp. NJR-2017a BVV2]	-	-	-	-	-	-	-
Bcin10g06060	2540	1954	1567	1209	1524	1524	170.43	112.49	106.38	60.88	69.31	81.38	129.766666666667	70.5233333333333	-0.879747272619037	4.38382666149359e-08	5.82228495584635e-07	--	hypothetical protein BCIN_10g06060 [Botrytis cinerea B05.10]	-	-	-	-	-	-	-
Bcin16g04670	83	131	214	607	464	522	1.93	2.61	5.03	10.58	7.31	9.65	3.19	9.18	1.52493772964894	4.45133825039618e-08	5.90540925188068e-07	SPBC4F6.14	Bcnop4 [Botrytis cinerea B05.10]	Genetic Information Processing	Translation	ko03008//Ribosome biogenesis in eukaryotes	K14573	-	GO:0003676//nucleic acid binding	-
Bcin11g00550	5128	5253	4639	4361	4992	4214	198.03	174.04	181.25	126.38	130.65	129.51	184.44	128.846666666667	-0.517496356487407	4.56972429949815e-08	6.05576834518026e-07	Acer3	alkaline ceramidase [Hyaloscypha variabilis F]	Metabolism;Metabolism	Global and overview maps;Lipid metabolism	ko01100//Metabolic pathways;ko00600//Sphingolipid metabolism	K04711;K04711	GO:0016021//integral component of membrane	GO:0016811//hydrolase activity, acting on carbon-nitrogen (but not peptide) bonds, in linear amides	GO:0006672//ceramide metabolic process
Bcin14g05460	517	759	720	1601	1657	1639	11.04	13.90	15.55	25.65	23.97	27.84	13.4966666666667	25.82	0.935885858351886	4.60243742214169e-08	6.09238763838248e-07	--	similar to transcription factor bHLH [Botrytis cinerea T4]	-	-	-	-	-	GO:0046983//protein dimerization activity	-
Bcin05g02950	16033	16230	11900	12271	13087	11639	961.14	834.75	721.74	552.03	531.71	555.26	839.21	546.333333333333	-0.61925042052282	4.73748281566043e-08	6.26423720046478e-07	--	hypothetical protein BCIN_05g02950 [Botrytis cinerea B05.10]	-	-	-	-	-	-	-
Bcin12g05610	189	253	277	598	872	558	5.57	6.40	8.26	13.23	17.42	13.09	6.74333333333333	14.58	1.11245690048981	4.76140123789886e-08	6.28893007115871e-07	--	transcription-silencing Clr2 protein [Rutstroemia sp. NJR-2017a BBW]	-	-	-	-	GO:0070824//SHREC complex	-	GO:0006342//chromatin silencing
Bcin11g03970	10447	8622	7801	6670	8083	6895	893.93	632.97	675.35	428.30	468.76	469.52	734.083333333333	455.526666666667	-0.68840833518948	4.79401939247428e-08	6.32504670780462e-07	ntf2	Bcntf2 [Botrytis cinerea B05.10]	-	-	-	-	-	-	-
Bcin01g09690	172	302	313	722	778	728	2.38	3.58	4.37	7.48	7.28	8.00	3.44333333333333	7.58666666666667	1.13966030344152	4.90403766073337e-08	6.46309051265663e-07	fft2	Bcfun30 [Botrytis cinerea B05.10]	-	-	-	-	-	GO:0005524//ATP binding	-
Bcin09g02280	37448	25547	26047	21518	24234	20402	895.19	523.95	629.95	386.01	392.62	388.12	683.03	388.916666666667	-0.812487884398088	5.01497509779556e-08	6.60204131151066e-07	ypgQ	HD domain-containing protein [Rutstroemia sp. NJR-2017a BVV2]	-	-	-	-	-	-	-
Bcin04g00960	320	413	415	936	956	996	3.52	3.90	4.62	7.73	7.13	8.73	4.01333333333333	7.86333333333333	0.970340026479761	5.14283574042373e-08	6.76294178014274e-07	--	SNF2 family protein [Diplocarpon rosae]	-	-	-	-	-	-	-
Bcin02g00320	3652	3318	2803	2617	2852	2614	161.84	126.16	125.68	87.03	85.66	92.19	137.893333333333	88.2933333333333	-0.643176294086387	5.16806618147023e-08	6.78867663903313e-07	gyaR	D-isomer-specific 2-hydroxyacid dehydrogenase-like protein [Hyaloscypha bicolor E]	-	-	-	-	-	GO:0016616//oxidoreductase activity, acting on the CH-OH group of donors, NAD or NADP as acceptor;GO:0051287//NAD binding	GO:0055114//oxidation-reduction process
Bcin02g03780	295	423	431	952	991	1042	4.08	5.03	6.04	9.92	9.31	11.50	5.05	10.2433333333333	1.02032997323264	5.40851313564733e-08	7.09675033214644e-07	PEX6	Bcpex6 [Botrytis cinerea B05.10]	Cellular Processes	Transport and catabolism	ko04146//Peroxisome	K13339	-	GO:0005524//ATP binding	-
Bcin11g05810	255	391	349	811	865	836	2.05	2.70	2.84	4.89	4.71	5.35	2.53	4.98333333333333	0.97797369367	5.59695398846699e-08	7.33598570313493e-07	cch1	Bccch1 [Botrytis cinerea B05.10]	-	-	-	-	GO:0016020//membrane	GO:0005216//ion channel activity;GO:0005509//calcium ion binding	GO:0006811//ion transport;GO:0055085//transmembrane transport
MSTRG.776	267	241	186	132	195	129	24.76	19.18	17.45	9.19	12.26	9.52	20.4633333333333	10.3233333333333	-0.987132286827676	5.66909869632257e-08	7.41629821008256e-07	--	hypothetical protein BPOR_0365g00060 [Botrytis porri]	-	-	-	-	-	-	-
Bcin08g01550	13585	11829	8977	7947	10535	8326	602.04	449.76	402.50	264.29	316.42	293.64	484.766666666667	291.45	-0.734042098552537	5.67059572971375e-08	7.41629821008256e-07	--	Helix-turn-helix-domain containing type protein [Rutstroemia sp. NJR-2017a WRK4]	-	-	-	-	-	-	-
Bcin15g03230	173	242	250	545	696	532	4.71	5.65	6.88	11.13	12.83	11.52	5.74666666666667	11.8266666666667	1.04124623521197	5.67699666366376e-08	7.41658180689755e-07	STAUR_4299	epoxide hydrolase protein [Rutstroemia sp. NJR-2017a WRK4]	-	-	-	-	-	-	-
Bcin09g05950	949	1250	1051	2206	2735	2518	22.49	25.42	25.20	39.24	43.94	47.50	24.37	43.56	0.837897702993566	5.70361429165116e-08	7.44324768223856e-07	OCH1	glycosyltransferase family 32 protein [Botrytis cinerea T4]	-	-	-	-	-	GO:0000009//alpha-1,6-mannosyltransferase activity	-
Bcin07g01160	157	166	159	392	557	388	5.07	4.61	5.21	9.47	12.18	9.97	4.96333333333333	10.54	1.08649361377627	5.71182163165226e-08	7.44585617700061e-07	--	60S ribosomal protein L40 [Sclerotinia borealis F-4128]	-	-	-	-	GO:0070860//RNA polymerase I core factor complex	GO:0001164//RNA polymerase I CORE element sequence-specific DNA binding	GO:0001188//RNA polymerase I preinitiation complex assembly;GO:0006360//transcription by RNA polymerase I
Bcin15g05110	11100	13333	8569	7509	11286	7657	353.25	364.04	275.90	179.33	243.42	193.92	331.063333333333	205.556666666667	-0.687571072477993	5.75375546684533e-08	7.49237668988882e-07	Rv1533	oxidoreductase, 2-nitropropane dioxygenase family [Sclerotinia borealis F-4128]	-	-	-	-	-	GO:0003824//catalytic activity;GO:0018580//nitronate monooxygenase activity	GO:0055114//oxidation-reduction process
Bcin12g06650	105	170	150	405	438	346	5.70	7.92	8.24	16.51	16.12	14.96	7.28666666666667	15.8633333333333	1.12236505348858	5.80054987577464e-08	7.54511872669905e-07	REX4	Bcrex4 [Botrytis cinerea B05.10]	-	-	-	-	-	GO:0003676//nucleic acid binding;GO:0008408//3'-5' exonuclease activity	GO:0006364//rRNA processing
Bcin10g02860	1004	1344	1066	2493	2985	2237	24.90	28.59	26.74	46.39	50.16	44.14	26.7433333333333	46.8966666666667	0.810306085599067	5.82096838438268e-08	7.56347495491891e-07	SWC5	Bcswc5 [Botrytis cinerea B05.10]	-	-	-	-	-	-	-
Bcin09g06670	247	304	199	176	195	163	10.95	11.57	8.93	5.86	5.86	5.75	10.4833333333333	5.82333333333333	-0.848180408849888	5.90952593843527e-08	7.67023209736517e-07	--	CFEM domain-containing protein [Rutstroemia sp. NJR-2017a BBW]	-	-	-	-	-	-	-
Bcin01g01710	9428	9383	7915	7337	9258	6835	463.28	395.58	393.50	270.55	308.32	267.28	417.453333333333	282.05	-0.565663992304816	5.9160074314156e-08	7.67034347296943e-07	ypt5	rab family, other [Pseudogymnoascus sp. 23342-1-I1]	Cellular Processes;Cellular Processes	Transport and catabolism;Transport and catabolism	ko04144//Endocytosis;ko04145//Phagosome	K07889;K07889	GO:0031901//early endosome membrane	GO:0003924//GTPase activity;GO:0005525//GTP binding	GO:0034058//endosomal vesicle fusion
Bcin12g01810	149	232	245	681	587	525	3.21	4.29	5.34	11.01	8.57	9.00	4.28	9.52666666666667	1.15436071397351	6.01626552119524e-08	7.79190846605773e-07	dbp10	Bcdbp10 [Botrytis cinerea B05.10]	-	-	-	-	GO:0005634//nucleus	GO:0003676//nucleic acid binding;GO:0003723//RNA binding;GO:0003724//RNA helicase activity;GO:0005524//ATP binding	-
Bcin07g03910	3091	4282	4126	8621	10267	7695	94.43	112.24	127.53	197.65	212.58	187.09	111.4	199.106666666667	0.837792294788905	6.09381509955744e-08	7.8838321994598e-07	--	Endosomal spry domain-containing protein [Rutstroemia sp. NJR-2017a WRK4]	-	-	-	-	-	-	-
Bcin11g01650	910	1043	878	744	984	733	68.29	67.19	67.00	41.89	50.06	43.89	67.4933333333333	45.28	-0.575871048557645	6.50359338900758e-08	8.40491330973793e-07	lsm8	small nuclear ribonucleoprotein LSM8 [Sclerotinia borealis F-4128]	Genetic Information Processing;Genetic Information Processing	Transcription;Folding, sorting and degradation	ko03040//Spliceosome;ko03018//RNA degradation	K12627;K12627	GO:0005688//U6 snRNP;GO:0046540//U4/U6 x U5 tri-snRNP complex	-	GO:0000398//mRNA splicing, via spliceosome
Bcin09g03310	1347	1605	1403	1153	1552	1173	49.05	50.14	51.69	31.51	38.30	33.99	50.2933333333333	34.6	-0.539595137429852	6.58128954640209e-08	8.49616851776106e-07	--	similar to C-x8-C-x5-C-x3-H type zinc finger protein [Botrytis cinerea T4]	-	-	-	-	-	GO:0046872//metal ion binding	-
Bcin05g00100	7285	5942	4930	4413	5404	4402	351.55	246.01	240.70	159.81	176.74	169.05	279.42	168.533333333333	-0.729401325198178	6.60765382019941e-08	8.52103142641414e-07	--	hypothetical protein BCIN_05g00100 [Botrytis cinerea B05.10]	-	-	-	-	-	-	-
Bcin02g03830	310	482	368	873	1280	852	10.04	13.39	12.05	21.21	28.08	21.95	11.8266666666667	23.7466666666667	1.00568150680055	6.64476629332262e-08	8.55968659031345e-07	taf6	Bctaf6 [Botrytis cinerea B05.10]	Genetic Information Processing	Transcription	ko03022//Basal transcription factors	K03131	GO:0000124//SAGA complex;GO:0005669//transcription factor TFIID complex;GO:0046695//SLIK (SAGA-like) complex	GO:0046982//protein heterodimerization activity	GO:0006352//DNA-templated transcription, initiation;GO:0006357//regulation of transcription by RNA polymerase II;GO:0006367//transcription initiation from RNA polymerase II promoter
Bcin16g00620	366	630	678	1544	1637	1410	8.82	13.03	16.54	27.94	26.75	27.05	12.7966666666667	27.2466666666667	1.09031168317371	6.69078893533363e-08	8.60972443148672e-07	--	TORC1 subunit TCO89 domain-containing protein [Rutstroemia sp. NJR-2017a WRK4]	-	-	-	-	-	-	-
Bcin05g00340	404	527	434	998	1240	967	12.07	13.51	13.12	22.37	25.10	22.99	12.9	23.4866666666667	0.864470908463193	6.72312390968535e-08	8.6420605625784e-07	v1g238856	NAD(P)-binding protein [Pezoloma ericae]	-	-	-	-	-	GO:0008270//zinc ion binding;GO:0016491//oxidoreductase activity	GO:0055114//oxidation-reduction process
Bcin02g06550	135	295	235	682	712	551	4.04	7.57	7.11	15.31	14.44	13.12	6.24	14.29	1.19538798223357	6.79885580880816e-08	8.73005114722016e-07	Ecd	similar to regulatory factor Sgt1 [Botrytis cinerea T4]	-	-	-	-	-	-	-
Bcin05g01130	720	913	976	2105	2178	1964	10.31	11.22	14.14	22.62	21.13	22.38	11.89	22.0433333333333	0.890593685769717	6.92380711469339e-08	8.88098596005538e-07	--	5 -methylthioadenosine S-adenosylhomocysteine nucleosidase protein [Rutstroemia sp. NJR-2017a BVV2]	-	-	-	-	-	-	-
Bcin02g06860	1979	1530	1506	1221	1529	1163	72.53	48.11	55.84	33.58	37.98	33.92	58.8266666666667	35.16	-0.742535219726823	6.97121930345664e-08	8.93224712674738e-07	SPAC869.04	similar to formamidase [Botrytis cinerea T4]	Metabolism;Metabolism;Metabolism;Metabolism;Metabolism	Global and overview maps;Global and overview maps;Carbohydrate metabolism;Metabolism of other amino acids;Energy metabolism	ko01100//Metabolic pathways;ko01200//Carbon metabolism;ko00630//Glyoxylate and dicarboxylate metabolism;ko00460//Cyanoamino acid metabolism;ko00910//Nitrogen metabolism	K01455;K01455;K01455;K01455;K01455	-	GO:0016811//hydrolase activity, acting on carbon-nitrogen (but not peptide) bonds, in linear amides	-
Bcin15g00120	259	292	278	638	728	714	5.57	5.39	6.05	10.30	10.61	12.22	5.67	11.0433333333333	0.961755062417625	7.01249906026581e-08	8.97554975771268e-07	lepB	similar to transcription factor Cys6 [Botrytis cinerea T4]	-	-	-	-	GO:0005634//nucleus	GO:0000981//DNA-binding transcription factor activity, RNA polymerase II-specific;GO:0003677//DNA binding;GO:0008270//zinc ion binding	GO:0006351//transcription, DNA-templated;GO:0006355//regulation of transcription, DNA-templated
Bcin03g02850	502	635	569	1288	1368	1290	10.15	11.02	11.64	19.54	18.74	20.76	10.9366666666667	19.68	0.847557127541972	7.04793753077918e-08	9.01129155721052e-07	--	ubiquitin interaction domain-containing protein [Rutstroemia sp. NJR-2017a WRK4]	-	-	-	-	-	-	-
Bcin11g04680	305	283	319	806	816	724	12.76	10.16	13.50	25.30	23.13	24.10	12.14	24.1766666666667	0.993846926592647	7.07723330200792e-08	9.03911171362949e-07	uap2	Erg2 [Botrytis cinerea B05.10]	-	-	-	-	-	GO:0003676//nucleic acid binding	GO:0000398//mRNA splicing, via spliceosome
Bcin07g04920	1576	1232	1147	1044	1029	946	52.62	35.29	38.74	26.16	23.28	25.13	42.2166666666667	24.8566666666667	-0.764179830413623	7.13255859817408e-08	9.1000824753087e-07	SPBC21B10.07	glycoside hydrolase family 16 protein [Botrytis cinerea T4]	-	-	-	-	-	GO:0004553//hydrolase activity, hydrolyzing O-glycosyl compounds	GO:0005975//carbohydrate metabolic process
Bcin08g03850	58707	70527	45779	41085	56872	46796	1853.98	1910.89	1462.67	973.66	1217.24	1176.07	1742.51333333333	1122.32333333333	-0.634681329363385	7.15445287400269e-08	9.11831597427356e-07	caba1	Bcaba1 [Botrytis cinerea B05.10]	-	-	-	-	-	GO:0005506//iron ion binding;GO:0016705//oxidoreductase activity, acting on paired donors, with incorporation or reduction of molecular oxygen;GO:0020037//heme binding	GO:0055114//oxidation-reduction process
Bcin11g03680	409	766	681	1758	1594	1650	6.83	10.97	11.50	22.02	18.03	21.91	9.76666666666667	20.6533333333333	1.08043647947996	7.43119232614559e-08	9.46096492223609e-07	--	2-oxoacid dehydrogenase acyltransferase protein [Rutstroemia sp. NJR-2017a WRK4]	-	-	-	-	-	-	-
Bcin08g05760	77	78	89	230	271	251	1.50	1.31	1.76	3.37	3.59	3.90	1.52333333333333	3.62	1.2487580327463	7.50371623156129e-08	9.54316741941829e-07	--	telomere-binding alpha subunit central domain-containing protein [Rutstroemia sp. NJR-2017a BVV2]	-	-	-	-	GO:0000784//nuclear chromosome, telomeric region	GO:0003677//DNA binding;GO:0043047//single-stranded telomeric DNA binding	GO:0000723//telomere maintenance
Bcin05g04530	769	1221	1196	2734	2604	2848	7.92	10.79	12.46	21.14	18.18	23.35	10.39	20.89	1.0076168381629	7.53926479921508e-08	9.57822062891805e-07	dhkK	M4R8, histidine kinase-group XI protein [Botrytis cinerea T4]	-	-	-	-	-	GO:0000155//phosphorelay sensor kinase activity	GO:0000160//phosphorelay signal transduction system;GO:0006355//regulation of transcription, DNA-templated;GO:0007165//signal transduction
Bcin07g01090	311	578	491	1280	1185	1219	7.06	11.25	11.27	21.80	18.23	22.02	9.86	20.6833333333333	1.06880915791865	7.6595889413606e-08	9.72078837817329e-07	--	hypothetical protein BCIN_07g01090 [Botrytis cinerea B05.10]	-	-	-	-	-	-	-
Bcin01g10520	4213	4128	3669	3196	4203	3105	154.41	129.80	136.05	87.90	104.40	90.56	140.086666666667	94.2866666666667	-0.571193972762517	7.69181384499201e-08	9.75136611448089e-07	--	similar to ulp1 protease family protein [Botrytis cinerea T4]	-	-	-	-	-	GO:0008234//cysteine-type peptidase activity	GO:0006508//proteolysis
MSTRG.10532	115	135	116	324	371	309	3.31	3.33	3.37	6.99	7.23	7.07	3.33666666666667	7.09666666666667	1.0887339756163	7.7368959814352e-08	9.79816193298336e-07	--	hypothetical protein BHYA_0056g00550 [Botrytis hyacinthi]	-	-	-	-	-	-	-
Bcin05g04360	1109	1345	816	806	997	784	77.00	80.12	57.32	42.00	46.92	43.32	71.48	44.08	-0.697415410470333	7.85401455712491e-08	9.93599120080159e-07	--	riboflavin aldehyde-forming enzyme protein [Rutstroemia sp. NJR-2017a BBW]	-	-	-	-	-	-	-
Bcin13g03510	2831	3229	2492	2110	3049	2215	109.19	106.85	97.24	61.07	79.70	67.99	104.426666666667	69.5866666666667	-0.58560736298318	7.88168866864477e-08	9.96049443657079e-07	SDR2a	3-oxoacyl-(acyl-carrier-protein) reductase [Sclerotinia borealis F-4128]	-	-	-	-	-	GO:0016491//oxidoreductase activity	-
Bcin16g03830	143	125	124	72	86	80	5.07	3.80	4.45	1.91	2.07	2.26	4.44	2.08	-1.09397614820901	7.91479335744745e-08	9.99180176167024e-07	ptmH	similar to short-chain dehydrogenase/reductase [Botrytis cinerea T4]	Metabolism;Metabolism;Metabolism	Global and overview maps;Lipid metabolism;Lipid metabolism	ko01100//Metabolic pathways;ko00564//Glycerophospholipid metabolism;ko00565//Ether lipid metabolism	K06123;K06123;K06123	-	GO:0016491//oxidoreductase activity	-
Bcin08g06850	54	92	119	319	349	243	3.01	4.40	6.72	13.35	13.19	10.79	4.71	12.4433333333333	1.40157404296913	8.15526895381058e-08	1.02845573673029e-06	--	urease accessory protein [Rutstroemia sp. NJR-2017a WRK4]	-	-	-	-	-	-	-
Bcin03g01460	1388	1349	958	984	1097	838	52.33	43.63	36.54	27.84	28.03	25.14	44.1666666666667	27.0033333333333	-0.709820447060635	8.38105422181687e-08	1.05581915212447e-06	--	hypothetical protein BCIN_03g01460 [Botrytis cinerea B05.10]	-	-	-	-	-	-	-
Bcin09g01350	780	823	685	605	771	553	28.12	25.46	24.99	16.37	18.84	15.87	26.19	17.0266666666667	-0.621220035369026	8.49033726261344e-08	1.06846395373057e-06	MOT2	similar to sulfate transporter [Botrytis cinerea T4]	-	-	-	-	-	GO:0015098//molybdate ion transmembrane transporter activity	GO:0015689//molybdate ion transport
Bcin03g09090	1132	1287	1168	2993	4104	2221	33.38	32.56	34.85	66.23	82.02	52.12	33.5966666666667	66.79	0.991314012824499	8.54128491909979e-08	1.07374874250276e-06	--	Bgt-403 [Blumeria graminis f. sp. tritici]	-	-	-	-	-	-	-
Bcin04g05800	176	233	277	673	644	572	4.52	5.13	7.19	12.96	11.20	11.69	5.61333333333333	11.95	1.09008098052287	8.55939891604657e-08	1.07489917487064e-06	UTP25	Bcutp25 [Botrytis cinerea B05.10]	-	-	-	-	GO:0005634//nucleus	-	-
Bcin03g01750	1233	1797	1680	3443	4091	3378	17.89	22.37	24.67	37.50	40.24	39.01	21.6433333333333	38.9166666666667	0.846465435457213	8.63079899440889e-08	1.08273192824211e-06	sod22	na(+) h(+) antiporter 2 protein [Rutstroemia sp. NJR-2017a BBW]	-	-	-	-	GO:0005886//plasma membrane;GO:0016020//membrane;GO:0016021//integral component of membrane;GO:0045121//membrane raft	GO:0015299//solute:proton antiporter activity;GO:0015385//sodium:proton antiporter activity;GO:0015491//cation:cation antiporter activity	GO:0006812//cation transport;GO:0006814//sodium ion transport;GO:0006970//response to osmotic stress;GO:0030004//cellular monovalent inorganic cation homeostasis;GO:0030007//cellular potassium ion homeostasis;GO:0036376//sodium ion export across plasma membrane;GO:0055085//transmembrane transport;GO:0097623//potassium ion export across plasma membrane
Bcin14g00480	295	491	412	945	1255	877	6.26	8.94	8.84	15.05	18.05	14.81	8.01333333333333	15.97	0.994889917421204	8.7618046927021e-08	1.09801801128084e-06	bglI	glycoside hydrolase family 3 protein [Sclerotinia borealis F-4128]	Metabolism;Metabolism;Metabolism;Metabolism	Global and overview maps;Global and overview maps;Carbohydrate metabolism;Metabolism of other amino acids	ko01100//Metabolic pathways;ko01110//Biosynthesis of secondary metabolites;ko00500//Starch and sucrose metabolism;ko00460//Cyanoamino acid metabolism	K05349;K05349;K05349;K05349	-	GO:0004553//hydrolase activity, hydrolyzing O-glycosyl compounds	GO:0005975//carbohydrate metabolic process
Bcin06g05560	3822	3728	3187	2539	3638	2887	251.01	210.06	211.76	125.13	161.93	150.89	224.276666666667	145.983333333333	-0.619475864393988	8.78007680358306e-08	1.09915930172622e-06	--	Copper resistance crd2 protein [Rutstroemia sp. NJR-2017a WRK4]	-	-	-	-	-	-	-
Bcin04g03860	109	128	170	433	431	348	5.99	6.04	9.46	17.87	16.06	15.23	7.16333333333333	16.3866666666667	1.19381943294488	8.80323319363306e-08	1.10090902702024e-06	RRP15	Bcrrp15 [Botrytis cinerea B05.10]	-	-	-	-	-	-	GO:0006364//rRNA processing
Bcin15g03110	65	61	63	193	210	215	1.90	1.52	1.86	4.21	4.15	4.98	1.76	4.44666666666667	1.33714883182613	8.86296451670518e-08	1.1072243067588e-06	--	hypothetical protein BCIN_15g03110 [Botrytis cinerea B05.10]	-	-	-	-	-	-	-
Bcin15g01320	29	52	46	167	140	173	0.71	1.09	1.13	3.05	2.31	3.35	0.976666666666667	2.90333333333333	1.57177205417661	8.95335472732858e-08	1.11662664165276e-06	SPAC637.09	similar to RNA exonuclease [Botrytis cinerea T4]	Genetic Information Processing	Translation	ko03008//Ribosome biogenesis in eukaryotes	K14570	-	GO:0003676//nucleic acid binding	-
Bcin10g00400	133	233	283	863	617	631	3.66	5.51	7.89	17.84	11.52	13.83	5.68666666666667	14.3966666666667	1.34007966988873	8.96489601750268e-08	1.11662664165276e-06	kri1	Bckri1 [Botrytis cinerea B05.10]	-	-	-	-	-	-	-
Bcin04g00930	15	14	15	78	94	67	0.21	0.17	0.21	0.83	0.90	0.76	0.196666666666667	0.83	2.07735888270624	8.9669252562721e-08	1.11662664165276e-06	TRPA1	similar to HET domain protein [Botrytis cinerea T4]	-	-	-	-	-	GO:0005515//protein binding	-
Bcin16g00520	136	213	159	444	468	432	2.21	2.97	2.62	5.42	5.16	5.59	2.6	5.39	1.05177364972405	8.97546971194246e-08	1.11662664165276e-06	BC1G_14637	Bcert1 [Botrytis cinerea B05.10]	-	-	-	-	GO:0005634//nucleus	GO:0000981//DNA-binding transcription factor activity, RNA polymerase II-specific;GO:0008270//zinc ion binding	GO:0006355//regulation of transcription, DNA-templated
Bcin08g00540	961	1207	996	2143	2969	2190	16.04	17.28	16.82	26.84	33.58	29.09	16.7133333333333	29.8366666666667	0.836086872177047	9.06396471257162e-08	1.12646765593649e-06	BC1G_08418	Bcpff1 [Botrytis cinerea B05.10]	-	-	-	-	-	-	-
Bcin06g01980	893	1387	1274	2750	2946	2829	12.47	16.88	18.35	30.03	29.10	33.00	15.9	30.71	0.949681746804157	9.08274706957945e-08	1.12763339136094e-06	SPBC20F10.07	GRAM domain-containing protein [Rutstroemia sp. NJR-2017a BBW]	-	-	-	-	-	-	-
Bcin12g01820	63	79	154	489	332	353	1.54	1.66	3.82	8.99	5.51	6.88	2.34	7.12666666666667	1.60671891741593	9.26116328251217e-08	1.14859494567909e-06	dbp4	Bchca4 [Botrytis cinerea B05.10]	-	-	-	-	-	GO:0003676//nucleic acid binding;GO:0005524//ATP binding	-
Bcin01g05670	298	396	342	801	904	753	7.30	8.32	8.47	14.72	15.01	14.68	8.03	14.8033333333333	0.882450177728639	9.59490164493863e-08	1.18875677094782e-06	BPL1	Bcbpl1 [Botrytis cinerea B05.10]	Metabolism;Metabolism	Global and overview maps;Metabolism of cofactors and vitamins	ko01100//Metabolic pathways;ko00780//Biotin metabolism	K01942;K01942	-	GO:0004077//biotin-[acetyl-CoA-carboxylase] ligase activity	GO:0006464//cellular protein modification process
Bcin12g04240	1270	1751	1136	1143	1342	1020	58.68	69.41	53.10	39.63	42.02	37.50	60.3966666666667	39.7166666666667	-0.604724382727276	9.91043294148824e-08	1.22658227314003e-06	DAO1	Bcdao1 [Botrytis cinerea B05.10]	Metabolism;Metabolism;Cellular Processes;Metabolism;Metabolism;Metabolism;Metabolism	Global and overview maps;Global and overview maps;Transport and catabolism;Amino acid metabolism;Amino acid metabolism;Biosynthesis of other secondary metabolites;Metabolism of other amino acids	ko01100//Metabolic pathways;ko01110//Biosynthesis of secondary metabolites;ko04146//Peroxisome;ko00260//Glycine, serine and threonine metabolism;ko00330//Arginine and proline metabolism;ko00311//Penicillin and cephalosporin biosynthesis;ko00472//D-Arginine and D-ornithine metabolism	K00273;K00273;K00273;K00273;K00273;K00273;K00273	-	GO:0003884//D-amino-acid oxidase activity;GO:0016491//oxidoreductase activity;GO:0071949//FAD binding	GO:0046416//D-amino acid metabolic process;GO:0055114//oxidation-reduction process
Bcin13g05390	138	170	156	357	472	422	2.57	2.69	2.92	4.96	5.91	6.22	2.72666666666667	5.69666666666667	1.06297964873439	1.01021843185117e-07	1.24902573744237e-06	SPBC18H10.09	similar to CHY zinc finger domain-containing protein [Botrytis cinerea T4]	-	-	-	-	-	GO:0008270//zinc ion binding;GO:0046872//metal ion binding	-
Bcin15g01310	34	52	61	170	181	171	0.65	0.85	1.18	2.44	2.35	2.61	0.893333333333333	2.46666666666667	1.46529227005854	1.01611777019495e-07	1.25502578969598e-06	--	9ceb8438-8679-4902-8adf-6c486c151b7d [Thermothielavioides terrestris]	-	-	-	-	-	-	-
Bcin05g02320	1893	2137	1950	1708	2153	1427	191.67	185.64	199.76	129.78	147.75	114.98	192.356666666667	130.836666666667	-0.556016921819148	1.02243003502855e-07	1.26152298457792e-06	RPB10	Bcrpb10 [Botrytis cinerea B05.10]	Genetic Information Processing	Transcription	ko03020//RNA polymerase	K03007	-	GO:0003677//DNA binding;GO:0003899//DNA-directed 5'-3' RNA polymerase activity;GO:0008270//zinc ion binding	GO:0006351//transcription, DNA-templated
Bcin05g01970	40	155	68	25	44	15	2.23	7.41	3.83	1.04	1.66	0.66	4.49	1.12	-2.00321671268354	1.02614530673405e-07	1.26480582360344e-06	--	exported protein-like protein [Diplodia corticola]	-	-	-	-	-	-	-
Bcin04g01960	591	1021	979	2355	2119	2495	6.57	9.74	11.02	19.65	15.97	22.08	9.11	19.2333333333333	1.07808585900964	1.02815107144097e-07	1.2659769814981e-06	SPCC297.05	similar to dDENN domain-containing protein [Botrytis cinerea T4]	-	-	-	-	-	-	GO:0035556//intracellular signal transduction
Bcin02g02110	3180	2814	2588	2239	2751	2275	163.94	124.47	134.99	86.62	96.12	93.34	141.133333333333	92.0266666666667	-0.616934890459432	1.03745584415661e-07	1.27612389117644e-06	RPE1	Bcrpe1 [Botrytis cinerea B05.10]	Metabolism;Metabolism;Metabolism;Metabolism;Metabolism;Metabolism	Global and overview maps;Global and overview maps;Global and overview maps;Global and overview maps;Carbohydrate metabolism;Carbohydrate metabolism	ko01100//Metabolic pathways;ko01110//Biosynthesis of secondary metabolites;ko01200//Carbon metabolism;ko01230//Biosynthesis of amino acids;ko00040//Pentose and glucuronate interconversions;ko00030//Pentose phosphate pathway	K01783;K01783;K01783;K01783;K01783;K01783	-	GO:0003824//catalytic activity;GO:0004750//ribulose-phosphate 3-epimerase activity;GO:0016857//racemase and epimerase activity, acting on carbohydrates and derivatives	GO:0005975//carbohydrate metabolic process;GO:0006098//pentose-phosphate shunt
Bcin14g03530	1296	948	925	808	911	616	50.94	31.97	36.78	23.83	24.27	19.27	39.8966666666667	22.4566666666667	-0.829124416907309	1.0735652907094e-07	1.31918734953666e-06	COQ2	4-hydroxybenzoate polyprenyl transferase protein [Rutstroemia sp. NJR-2017a BVV2]	Metabolism;Metabolism;Metabolism	Global and overview maps;Global and overview maps;Metabolism of cofactors and vitamins	ko01100//Metabolic pathways;ko01110//Biosynthesis of secondary metabolites;ko00130//Ubiquinone and other terpenoid-quinone biosynthesis	K06125;K06125;K06125	GO:0016021//integral component of membrane	GO:0004659//prenyltransferase activity;GO:0016765//transferase activity, transferring alkyl or aryl (other than methyl) groups	-
Bcin05g00450	637	692	593	1322	1777	1450	11.34	10.57	10.68	17.67	21.45	20.55	10.8633333333333	19.89	0.872576424816341	1.08100380459496e-07	1.32696812983699e-06	Ipo11	Bckap120 [Botrytis cinerea B05.10]	-	-	-	-	-	GO:0008536//Ran GTPase binding	GO:0006886//intracellular protein transport
Bcin06g05340	695	819	586	536	691	519	30.82	31.16	26.29	17.84	20.77	18.32	29.4233333333333	18.9766666666667	-0.632734097994674	1.10686261950333e-07	1.35732141060362e-06	aclK	gliotoxin biosynthesis protein [Rutstroemia sp. NJR-2017a BVV2]	-	-	-	-	-	GO:0003839//gamma-glutamylcyclotransferase activity	-
Bcin09g07130	1528	2084	1978	3690	5573	4277	57.96	67.82	75.91	105.03	143.27	129.11	67.23	125.803333333333	0.903993094242242	1.11105840595088e-07	1.36107491956781e-06	--	hypothetical protein BCIN_09g07130 [Botrytis cinerea B05.10]	-	-	-	-	-	-	-
Bcin09g00990	419	633	563	1309	1522	1098	14.06	18.22	19.11	32.96	34.61	29.32	17.13	32.2966666666667	0.91486012087722	1.11754748841591e-07	1.36762724781348e-06	--	IEC3 subunit of the ino80 chromatin re-modelling domain-containing protein [Rutstroemia sp. NJR-2017a WRK4]	-	-	-	-	GO:0005634//nucleus;GO:0031011//Ino80 complex	-	GO:0006338//chromatin remodeling
Bcin03g06120	2393	2335	2146	2031	2271	1507	361.08	302.29	327.61	229.98	232.24	180.96	330.326666666667	214.393333333333	-0.62363339527469	1.12801216777141e-07	1.37793307154585e-06	At1g76200	NADH dehydrogenase 1 beta subcomplex subunit [Penicillium chrysogenum]	-	-	-	-	-	-	-
Bcin08g06560	592	540	516	411	405	451	14.82	11.60	13.07	7.72	6.87	8.99	13.1633333333333	7.86	-0.743923649480582	1.12826671913451e-07	1.37793307154585e-06	mirB	MFS transporter, SIT family, siderophore-iron:H+ symporter [Sclerotinia borealis F-4128]	-	-	-	-	-	-	GO:0055085//transmembrane transport
Bcin05g08200	48	74	58	206	238	154	1.31	1.74	1.60	4.23	4.41	3.35	1.55	3.99666666666667	1.36652903741883	1.14024863851651e-07	1.39114973771399e-06	--	hypothetical protein BCIN_05g08200 [Botrytis cinerea B05.10]	-	-	-	-	-	-	-
Bcin02g07590	98	204	181	487	458	509	0.86	1.53	1.60	3.19	2.71	3.54	1.33	3.14666666666667	1.2423981131395	1.141650724115e-07	1.39144483072268e-06	pol2	DNA polymerase epsilon [Sclerotinia borealis F-4128]	Genetic Information Processing;Genetic Information Processing;Genetic Information Processing	Replication and repair;Replication and repair;Replication and repair	ko03420//Nucleotide excision repair;ko03030//DNA replication;ko03410//Base excision repair	K02324;K02324;K02324	GO:0000784//nuclear chromosome, telomeric region;GO:0005634//nucleus;GO:0008622//epsilon DNA polymerase complex	GO:0000166//nucleotide binding;GO:0003676//nucleic acid binding;GO:0003677//DNA binding;GO:0003887//DNA-directed DNA polymerase activity;GO:0008270//zinc ion binding	GO:0006260//DNA replication;GO:0006279//premeiotic DNA replication;GO:0006281//DNA repair;GO:0006325//chromatin organization;GO:0010964//regulation of chromatin silencing by small RNA;GO:0090053//positive regulation of chromatin silencing at centromere;GO:1902975//mitotic DNA replication initiation;GO:1902983//DNA strand elongation involved in mitotic DNA replication;GO:1903097//regulation of CEN…
Bcin12g02250	142	212	157	416	628	390	6.86	8.79	7.68	15.09	20.57	15.00	7.77666666666667	16.8866666666667	1.1186607697283	1.14893524286385e-07	1.39890156016916e-06	spf31	DnaJ domain-containing protein [Sclerotinia borealis F-4128]	-	-	-	-	-	-	-
Bcin01g10720	117	218	203	492	511	545	2.36	3.73	4.12	7.44	6.97	8.83	3.40333333333333	7.74666666666667	1.18662720252673	1.16366732476438e-07	1.41540184846848e-06	--	bZIP family transcription factor protein [Rutstroemia sp. NJR-2017a BBW]	-	-	-	-	-	GO:0003700//DNA-binding transcription factor activity	GO:0006355//regulation of transcription, DNA-templated
Bcin03g01890	14082	14195	11956	11580	14099	9988	489.43	423.28	420.42	302.03	332.11	276.26	444.376666666667	303.466666666667	-0.550245008750431	1.16942623317336e-07	1.42096543206162e-06	sconC	Bcskp1 [Botrytis cinerea B05.10]	Cellular Processes;Genetic Information Processing;Genetic Information Processing	Cell growth and death;Folding, sorting and degradation;Folding, sorting and degradation	ko04111//Cell cycle - yeast;ko04141//Protein processing in endoplasmic reticulum;ko04120//Ubiquitin mediated proteolysis	K03094;K03094;K03094	GO:0017117//single-stranded DNA-dependent ATP-dependent DNA helicase complex;GO:0043224//nuclear SCF ubiquitin ligase complex;GO:0043291//RAVE complex	GO:0061630//ubiquitin protein ligase activity	GO:0006511//ubiquitin-dependent protein catabolic process;GO:0006998//nuclear envelope organization;GO:0030163//protein catabolic process;GO:0031146//SCF-dependent proteasomal ubiquitin-dependent protein catabolic process;GO:0045841//negative regulation of mitotic metaphase/anaphase transition;GO:0060542//regulation of strand invasion;GO:0101026//nuclear membrane biogenesis involved in mitotic nu…
Bcin02g01880	171	140	127	90	100	82	8.04	5.65	6.04	3.18	3.19	3.07	6.57666666666667	3.14666666666667	-1.06353219136172	1.17184056346767e-07	1.42245788235503e-06	--	nmrA-like family protein [Sclerotinia borealis F-4128]	-	-	-	-	-	-	-
Bcin09g06050	564	640	571	485	595	446	33.94	33.04	34.77	21.90	24.27	21.36	33.9166666666667	22.51	-0.591428331865661	1.19139891992369e-07	1.4447368297922e-06	--	Acyl- N-acyltransferase protein [Rutstroemia sp. NJR-2017a BBW]	-	-	-	-	-	GO:0008080//N-acetyltransferase activity	-
Bcin04g00590	55	71	63	201	231	169	1.79	1.98	2.08	4.91	5.10	4.38	1.95	4.79666666666667	1.29855806226953	1.19428479122456e-07	1.44677348496527e-06	--	Quinone oxidoreductase protein [Rutstroemia sp. NJR-2017a BVV2]	-	-	-	-	-	-	-
Bcin08g01330	53	61	66	213	219	161	2.43	2.40	3.06	7.34	6.81	5.88	2.63	6.67666666666667	1.34406521579925	1.20123807478347e-07	1.45372837849426e-06	CAF17	Bciba57 [Botrytis cinerea B05.10]	-	-	-	-	-	GO:0005515//protein binding	-
Bcin13g04710	91	126	117	352	325	278	1.79	2.12	2.33	5.19	4.33	4.35	2.08	4.62333333333333	1.15234985346135	1.20725101099502e-07	1.45953239665961e-06	--	hypothetical protein BCIN_13g04710 [Botrytis cinerea B05.10]	-	-	-	-	-	-	-
Bcin08g02590	213	307	265	591	718	649	3.28	4.05	4.12	6.82	7.48	7.94	3.81666666666667	7.41333333333333	0.957809189739199	1.21787577722814e-07	1.47089468240655e-06	irs4	RecName: Full=Increased rDNA silencing protein 4 [Botrytis cinerea B05.10]	-	-	-	-	-	GO:0005515//protein binding	-
Bcin01g10690	503	807	718	1638	1800	1462	9.87	13.59	14.25	24.12	23.94	22.83	12.57	23.63	0.910634979553339	1.23685576518226e-07	1.49231500923852e-06	cnd2	Bcbrn1 [Botrytis cinerea B05.10]	Cellular Processes	Cell growth and death	ko04111//Cell cycle - yeast	K06676	GO:0000796//condensin complex	-	GO:0007076//mitotic chromosome condensation
Bcin12g02610	5256	5266	4470	4397	5135	3778	254.04	218.37	218.58	159.48	168.21	145.31	230.33	157.666666666667	-0.546824648532505	1.25300255435833e-07	1.51027735019291e-06	--	ATP synthase subunit K mitochondrial protein [Rutstroemia sp. NJR-2017a BVV2]	Metabolism;Metabolism	Global and overview maps;Energy metabolism	ko01100//Metabolic pathways;ko00190//Oxidative phosphorylation	K02143;K02143	-	-	-
Bcin02g01810	1245	1529	1435	1249	1379	1204	47.57	50.13	55.48	35.82	35.71	36.61	51.06	36.0466666666667	-0.502327682046274	1.26363899296977e-07	1.52156851834201e-06	tspO	MBR family protein [Rutstroemia sp. NJR-2017a BVV2]	-	-	-	-	GO:0016021//integral component of membrane	-	GO:1905691//lipid droplet disassembly
MSTRG.6453	126	107	101	72	61	56	6.20	4.51	5.03	2.66	2.03	2.19	5.24666666666667	2.29333333333333	-1.19395507080539	1.28226404475116e-07	1.54244660869616e-06	--	hypothetical protein BofuT4_P108160.1 [Botrytis cinerea T4]	-	-	-	-	-	-	-
Bcin06g07200	223	500	389	1140	1193	858	4.26	8.20	7.52	16.35	15.45	13.05	6.66	14.95	1.1665514020142	1.28628447623064e-07	1.54573243721785e-06	sna41	related to sna41 protein [Rhynchosporium agropyri]	Cellular Processes;Cellular Processes	Cell growth and death;Cell growth and death	ko04111//Cell cycle - yeast;ko04113//Meiosis - yeast	K06628;K06628	-	-	GO:0006270//DNA replication initiation
Bcin02g02160	79	132	141	362	378	308	1.83	2.62	3.30	6.29	5.93	5.67	2.58333333333333	5.96333333333333	1.20688517189031	1.3160937339169e-07	1.57997118627281e-06	ofd1	Bctpa1 [Botrytis cinerea B05.10]	-	-	-	-	-	GO:0005506//iron ion binding;GO:0016491//oxidoreductase activity;GO:0016705//oxidoreductase activity, acting on paired donors, with incorporation or reduction of molecular oxygen;GO:0016706//oxidoreductase activity, acting on paired donors, with incorporation or reduction of molecular oxygen, 2-oxoglutarate as one donor, and incorporation of one atom each of oxygen into both donors;GO:0031418//L-…	GO:0055114//oxidation-reduction process
Bcin05g05690	1059	1004	758	831	727	572	41.81	34.01	30.28	24.62	19.45	17.97	35.3666666666667	20.68	-0.774154064766038	1.33146019430718e-07	1.5968202110326e-06	OXR1	similar to short-chain dehydrogenase/reductase [Botrytis cinerea T4]	-	-	-	-	-	-	-
Bcin07g01150	27914	26259	22306	21709	25575	19571	2845.00	2296.17	2300.11	1660.39	1766.60	1587.39	2480.42666666667	1671.46	-0.569479474879559	1.35013314678642e-07	1.6175970858551e-06	ubi1	ubiquitin [Marssonina brunnea f. sp. 'multigermtubi' MB_m1]	Genetic Information Processing	Translation	ko03010//Ribosome	K02927	GO:0005840//ribosome	GO:0003735//structural constituent of ribosome;GO:0005515//protein binding	GO:0006412//translation
Bcin07g04880	1447	1881	1824	3809	4073	3637	50.15	55.93	63.96	99.07	95.67	100.31	56.68	98.35	0.795085294247874	1.37066710981903e-07	1.64055994491613e-06	sfh5	RecName: Full=Phosphatidylinositol transfer protein sfh5; Short=PITP sfh5 [Botrytis cinerea B05.10]	-	-	-	-	-	GO:0008526//phosphatidylinositol transporter activity	-
Bcin09g04700	329	293	251	232	218	174	17.54	13.29	13.58	9.29	7.96	7.44	14.8033333333333	8.23	-0.846957734824328	1.37389793687173e-07	1.6427874333901e-06	--	hypothetical protein BCIN_09g04700 [Botrytis cinerea B05.10]	-	-	-	-	-	-	-
Bcin15g01140	903	1284	1136	2484	2644	2371	17.03	20.69	21.72	35.08	33.71	35.48	19.8133333333333	34.7566666666667	0.810818112161961	1.38235595316767e-07	1.65125447672708e-06	--	mucin protein [Rutstroemia sp. NJR-2017a BVV2]	-	-	-	-	-	-	-
Bcin05g03250	3605	2754	2476	2278	2570	2040	148.58	97.39	103.25	70.46	71.79	66.91	116.406666666667	69.72	-0.739529209885783	1.38817182231419e-07	1.6565517079616e-06	ADK2	adenylate kinase 1 [Botrytis cinerea]	Metabolism;Metabolism;Metabolism;Metabolism	Global and overview maps;Global and overview maps;Nucleotide metabolism;Metabolism of cofactors and vitamins	ko01100//Metabolic pathways;ko01110//Biosynthesis of secondary metabolites;ko00230//Purine metabolism;ko00730//Thiamine metabolism	K00939;K00939;K00939;K00939	GO:0005739//mitochondrion	GO:0004017//adenylate kinase activity;GO:0005524//ATP binding;GO:0019205//nucleobase-containing compound kinase activity	GO:0006139//nucleobase-containing compound metabolic process
Bcin04g05620	863	1201	1164	2539	2608	2334	11.44	13.66	15.61	25.25	23.43	24.62	13.57	24.4333333333333	0.848429976881162	1.39141646192792e-07	1.65877312404588e-06	spt-6	Bcspt6 [Botrytis cinerea B05.10]	-	-	-	-	-	GO:0003676//nucleic acid binding;GO:0003677//DNA binding	GO:0006139//nucleobase-containing compound metabolic process;GO:0032968//positive regulation of transcription elongation from RNA polymerase II promoter
Bcin01g07480	528	545	449	385	442	414	40.83	36.16	35.13	22.34	23.17	25.48	37.3733333333333	23.6633333333333	-0.659355930548676	1.39974226660699e-07	1.66704160907821e-06	--	mfs transporter protein [Rutstroemia sp. NJR-2017a WRK4]	-	-	-	-	-	-	-
Bcin13g02210	201	292	242	186	205	156	9.37	11.68	11.41	6.51	6.48	5.79	10.82	6.26	-0.789465936894197	1.41591172774984e-07	1.68462592766904e-06	--	hypothetical protein BCIN_13g02210 [Botrytis cinerea B05.10]	-	-	-	-	-	-	-
Bcin10g05640	6336	7196	6292	5998	7251	5390	212.46	207.02	213.46	150.93	164.78	143.83	210.98	153.18	-0.461878300527153	1.42129560960129e-07	1.68935562397902e-06	mal3	Bcbim1 [Botrytis cinerea B05.10]	-	-	-	-	-	GO:0005515//protein binding;GO:0008017//microtubule binding	-
Bcin02g07960	258	348	319	719	825	683	5.20	6.02	6.51	10.88	11.28	10.96	5.91	11.04	0.901510136600637	1.42926383014535e-07	1.69714466484487e-06	rhp54	Bcrad54 [Botrytis cinerea B05.10]	Genetic Information Processing	Replication and repair	ko03440//Homologous recombination	K10875	-	GO:0005524//ATP binding;GO:0016817//hydrolase activity, acting on acid anhydrides	-
Bcin02g02770	284	421	415	943	1285	770	11.87	15.10	17.55	29.58	36.40	25.61	14.84	30.53	1.04073649758598	1.46738383499164e-07	1.74068588853163e-06	--	hypothetical protein BCIN_02g02770 [Botrytis cinerea B05.10]	-	-	-	-	-	-	-
Bcin04g06290	822	1184	1063	2262	2471	2277	21.49	26.56	28.12	44.39	43.79	47.38	25.39	45.1866666666667	0.831636741115334	1.49415259937564e-07	1.77068894509012e-06	PTC5	Bcptc5 [Botrytis cinerea B05.10]	-	-	-	-	-	GO:0003824//catalytic activity	-
Bcin14g01400	50	54	61	165	208	174	0.87	0.81	1.08	2.16	2.46	2.41	0.92	2.34333333333333	1.34885642229436	1.49613503622048e-07	1.77128800487584e-06	Capn8	similar to calpain [Botrytis cinerea T4]	-	-	-	-	-	GO:0004198//calcium-dependent cysteine-type endopeptidase activity	GO:0006508//proteolysis
Bcin06g06800	7892	8002	6699	6333	8001	5869	376.44	327.47	323.28	226.69	258.65	222.78	342.396666666667	236.04	-0.536637293292101	1.5035992271881e-07	1.7783693818212e-06	--	ER BIG1 protein [Rutstroemia sp. NJR-2017a BVV2]	-	-	-	-	-	-	GO:0006078//(1->6)-beta-D-glucan biosynthetic process;GO:0009272//fungal-type cell wall biogenesis
Bcin11g01580	436	551	482	1101	1359	976	29.16	31.62	32.62	55.26	61.60	51.95	31.1333333333333	56.27	0.853905914181691	1.50981363619368e-07	1.78396009249958e-06	SPCC1393.09c	similar to RWD domain-containing protein [Botrytis cinerea T4]	-	-	-	-	-	GO:0005515//protein binding	-
Bcin16g00770	345	353	220	194	260	182	8.30	7.30	5.37	3.51	4.25	3.48	6.99	3.74666666666667	-0.899684825875665	1.51508702853479e-07	1.78842900917497e-06	aneD	similar to cytochrome p450 [Botrytis cinerea T4]	-	-	-	-	-	GO:0005506//iron ion binding;GO:0016705//oxidoreductase activity, acting on paired donors, with incorporation or reduction of molecular oxygen;GO:0020037//heme binding	GO:0055114//oxidation-reduction process
Bcin05g01680	336	368	422	893	981	929	17.74	16.67	22.54	35.37	35.10	39.03	18.9833333333333	36.5	0.943163122780427	1.52067300215473e-07	1.79325774973861e-06	--	actin-crosslinking protein [Chalara longipes BDJ]	-	-	-	-	-	-	-
Bcin01g07090	46042	53053	38512	40861	47295	35596	1116.15	1103.43	944.56	743.34	777.05	686.72	1054.71333333333	735.703333333333	-0.519654900676205	1.52800302009573e-07	1.80013165226012e-06	--	similar to ferric-chelate reductase [Botrytis cinerea T4]	-	-	-	-	-	GO:0016491//oxidoreductase activity	GO:0055114//oxidation-reduction process
Bcin16g03660	537	729	652	1418	1637	1314	14.67	17.08	18.02	29.06	30.30	28.56	16.59	29.3066666666667	0.820914999272213	1.53362598603782e-07	1.80351639746193e-06	SRP72	Bcsrp72 [Botrytis cinerea B05.10]	Genetic Information Processing	Folding, sorting and degradation	ko03060//Protein export	K03108	GO:0048500//signal recognition particle	GO:0005515//protein binding;GO:0008312//7S RNA binding	GO:0006614//SRP-dependent cotranslational protein targeting to membrane
Bcin13g03700	37	64	64	170	230	166	0.95	1.41	1.66	3.28	4.00	3.39	1.34	3.55666666666667	1.4082927696455	1.53388370333625e-07	1.80351639746193e-06	--	ERCC4 domain-containing protein [Rutstroemia sp. NJR-2017a WRK4]	Genetic Information Processing	Replication and repair	ko03440//Homologous recombination	K10882	GO:0005634//nucleus;GO:0048476//Holliday junction resolvase complex	GO:0003677//DNA binding;GO:0004518//nuclease activity	GO:0006281//DNA repair
Bcin02g01620	521	526	396	310	472	315	29.57	25.49	22.56	13.11	18.11	14.14	25.8733333333333	15.12	-0.775007792843218	1.55161639141053e-07	1.82257937141885e-06	ascF	integral membrane protein [Rutstroemia sp. NJR-2017a WRK4]	-	-	-	-	-	-	-
Bcin01g00750	693	694	733	1683	1978	1424	29.94	25.72	32.04	54.56	57.92	48.96	29.2333333333333	53.8133333333333	0.880349331774263	1.56011642029483e-07	1.83077066816007e-06	--	DUF718 domain protein [Sclerotinia borealis F-4128]	-	-	-	-	-	GO:0016857//racemase and epimerase activity, acting on carbohydrates and derivatives	-
Bcin13g03850	92	81	110	304	327	243	2.21	1.67	2.67	5.48	5.32	4.64	2.18333333333333	5.14666666666667	1.23710594084327	1.59748787218359e-07	1.87279296687173e-06	mak5	Bcmak5 [Botrytis cinerea B05.10]	-	-	-	-	-	GO:0003676//nucleic acid binding;GO:0005524//ATP binding	-
Bcin05g02140	153	338	270	706	771	669	2.92	5.54	5.22	10.13	9.99	10.18	4.56	10.1	1.14724956347442	1.61952577083583e-07	1.89677466500334e-06	FEN1	flap structure-specific endonuclease protein [Rutstroemia sp. NJR-2017a BVV2]	-	-	-	-	-	GO:0004518//nuclease activity;GO:0008821//crossover junction endodeoxyribonuclease activity	GO:0006281//DNA repair
Bcin04g03260	18892	24354	18633	16514	23199	15749	777.62	860.06	775.96	510.10	647.18	515.88	804.546666666667	557.72	-0.528635097629597	1.63452373586813e-07	1.91247250383087e-06	--	cupin domain-containing protein [Trichoderma gamsii]	-	-	-	-	-	-	-
Bcin03g06920	394	448	373	909	1022	906	5.67	5.53	5.43	9.82	9.97	10.38	5.54333333333333	10.0566666666667	0.859326527859439	1.64003397830009e-07	1.91704946410848e-06	rhp26	Bcrad26 [Botrytis cinerea B05.10]	Genetic Information Processing	Replication and repair	ko03420//Nucleotide excision repair	K10841	-	GO:0005524//ATP binding	-
Bcin03g09290	2247	2066	1613	1707	1747	1350	141.80	111.88	102.96	80.86	74.72	67.81	118.88	74.4633333333333	-0.674903916342583	1.68094683567061e-07	1.96295963000951e-06	--	similar to ER-associated proteolytic system protein Der1 [Botrytis cinerea T4]	Genetic Information Processing	Folding, sorting and degradation	ko04141//Protein processing in endoplasmic reticulum	K13989	-	-	-
Bcin05g01750	1943	3040	2553	5302	6220	6028	32.63	43.80	43.38	66.82	70.79	80.56	39.9366666666667	72.7233333333333	0.864704405589498	1.68334126601992e-07	1.96384356063978e-06	--	NIMA-interacting protein TinC [Sclerotinia borealis F-4128]	-	-	-	-	-	-	-
Bcin11g05520	228	190	173	103	149	135	7.53	5.38	5.78	2.55	3.33	3.55	6.23	3.14333333333333	-0.986936893070063	1.701750526463e-07	1.98339106548793e-06	radE	similar to MFS multidrug transporter [Botrytis cinerea T4]	-	-	-	-	-	-	GO:0055085//transmembrane transport
Bcin03g01310	623	327	399	233	359	235	40.05	17.95	26.00	11.15	15.58	12.00	28	12.91	-1.11693782652514	1.76701985751594e-07	2.05746302438724e-06	--	d7e3fbb6-4dbe-4fa6-9e1a-a7ddc5b345d3 [Thermothielavioides terrestris]	-	-	-	-	-	-	-
Bcin04g00020	236	255	256	650	606	663	4.85	4.50	5.33	10.03	8.45	10.85	4.89333333333333	9.77666666666667	0.998525102913745	1.76982926284295e-07	2.05873543639918e-06	--	similar to kinesin light chain [Botrytis cinerea T4]	-	-	-	-	GO:0005871//kinesin complex	GO:0003777//microtubule motor activity;GO:0005515//protein binding	-
Bcin11g00660	396	426	375	335	358	293	16.09	14.85	15.41	10.21	9.86	9.47	15.45	9.84666666666667	-0.649899512748103	1.78882954244434e-07	2.07882099830765e-06	--	Transcription factor IIIA [Lachnellula subtilissima]	-	-	-	-	-	GO:0003676//nucleic acid binding	-
Bcin13g02480	111	151	159	396	387	375	2.63	3.06	3.80	7.03	6.20	7.06	3.16333333333333	6.76333333333333	1.09628887273555	1.79362218123149e-07	2.08237278020419e-06	--	catalytic domain-containing protein [Rutstroemia sp. NJR-2017a WRK4]	-	-	-	-	-	-	-
Bcin01g02670	4558	4058	3818	3475	4101	3224	152.34	116.36	129.11	87.16	92.90	85.75	132.603333333333	88.6033333333333	-0.581684161500592	1.82469389325106e-07	2.11346951939879e-06	cct2	Bccct2 [Botrytis cinerea B05.10]	-	-	-	-	GO:0005829//cytosol;GO:0005832//chaperonin-containing T-complex	GO:0005524//ATP binding;GO:0051082//unfolded protein binding	GO:0006457//protein folding
Bcin10g01120	2792	2899	2625	2239	3018	2225	264.11	235.28	251.23	158.94	193.49	167.50	250.206666666667	173.31	-0.529765329594638	1.82506973465416e-07	2.11346951939879e-06	--	NADH:ubiquinone oxidoreductase 11.5kD subunit [Sclerotinia borealis F-4128]	Metabolism;Metabolism	Global and overview maps;Energy metabolism	ko01100//Metabolic pathways;ko00190//Oxidative phosphorylation	K03938;K03938	-	-	-
Bcin01g08910	311	523	459	226	423	232	14.51	20.94	21.67	7.91	13.38	8.61	19.04	9.96666666666667	-0.933850494943632	1.82569367305691e-07	2.11346951939879e-06	aes1	fungal cellulose binding domain-containing protein [Rutstroemia sp. NJR-2017a BVV2]	-	-	-	-	-	-	-
MSTRG.10898	182	182	106	84	95	98	7.67	6.39	4.49	2.66	2.71	3.33	6.18333333333333	2.9	-1.09233188077207	1.84230206222562e-07	2.13063921236952e-06	--	chitin binding protein [Rutstroemia sp. NJR-2017a BBW]	-	-	-	-	-	-	-
Bcin06g06640	958	1487	1457	3140	3244	3045	16.62	22.14	25.58	40.89	38.15	42.05	21.4466666666667	40.3633333333333	0.91229188647144	1.84756404645149e-07	2.13307437193441e-06	rga8	Bcrgd2 [Botrytis cinerea B05.10]	-	-	-	-	-	-	GO:0007165//signal transduction;GO:0035556//intracellular signal transduction
Bcin10g02230	11264	13237	10579	9970	13089	8973	643.45	648.75	611.41	427.39	506.75	407.91	634.536666666667	447.35	-0.504299516148241	1.84796487320925e-07	2.13307437193441e-06	sar1	Bcsar1 [Botrytis cinerea B05.10]	Genetic Information Processing	Folding, sorting and degradation	ko04141//Protein processing in endoplasmic reticulum	K07953	-	GO:0005525//GTP binding	GO:0006886//intracellular protein transport;GO:0006888//ER to Golgi vesicle-mediated transport;GO:0006998//nuclear envelope organization
Bcin03g00780	124	181	169	417	430	411	1.74	2.17	2.39	4.38	4.08	4.58	2.1	4.34666666666667	1.0495201358438	1.85357995741727e-07	2.13749850281782e-06	elg1	ATPase family AAA domain-containing protein 5 [Lachnellula cervina]	-	-	-	-	-	GO:0005524//ATP binding	-
Bcin14g04630	8770	8844	7040	6499	8824	5595	1047.42	906.22	850.66	582.47	714.25	531.78	934.766666666667	609.5	-0.616980068375683	1.91172642525747e-07	2.2024337193192e-06	--	Bcpic2 [Botrytis cinerea B05.10]	-	-	-	-	-	-	-
Bcin13g04760	268	239	182	165	148	150	12.50	9.57	8.59	5.78	4.68	5.57	10.22	5.34333333333333	-0.93558327150423	1.94542432695744e-07	2.23910498591176e-06	lxr3	NAD(P)-binding protein [Cadophora sp. DSE1049]	Metabolism;Metabolism	Global and overview maps;Carbohydrate metabolism	ko01100//Metabolic pathways;ko00051//Fructose and mannose metabolism	K17742;K17742	-	GO:0016491//oxidoreductase activity	-
Bcin13g03310	2557	2867	2281	2210	2651	2213	121.59	116.97	109.74	78.86	85.44	83.75	116.1	82.6833333333333	-0.489699515694045	2.00436016627457e-07	2.3047259323232e-06	DPP1	Bcdpp1 [Botrytis cinerea B05.10]	Metabolism;Metabolism;Metabolism	Global and overview maps;Lipid metabolism;Lipid metabolism	ko01110//Biosynthesis of secondary metabolites;ko00564//Glycerophospholipid metabolism;ko00561//Glycerolipid metabolism	K18693;K18693;K18693	-	-	-
Bcin04g05150	528	723	735	1520	1721	1445	13.04	15.32	18.37	28.17	28.81	28.40	15.5766666666667	28.46	0.869549125382836	2.00966669967949e-07	2.30861424609733e-06	FBP26	Bcfbp26 [Botrytis cinerea B05.10]	Metabolism;Metabolism	Global and overview maps;Carbohydrate metabolism	ko01100//Metabolic pathways;ko00051//Fructose and mannose metabolism	K19029;K19029	-	GO:0003824//catalytic activity;GO:0003873//6-phosphofructo-2-kinase activity;GO:0004331//fructose-2,6-bisphosphate 2-phosphatase activity;GO:0005524//ATP binding	GO:0006000//fructose metabolic process;GO:0006003//fructose 2,6-bisphosphate metabolic process;GO:0006006//glucose metabolic process
Bcin08g06090	80	84	99	292	272	230	2.12	1.91	2.65	5.79	4.87	4.84	2.22666666666667	5.16666666666667	1.21434820768755	2.02298649795548e-07	2.32169158564403e-06	--	DNA-directed RNA polymerase III RPC4 [Oidium neolycopersici]	Genetic Information Processing	Transcription	ko03020//RNA polymerase	K03026	GO:0005666//RNA polymerase III complex	GO:0003677//DNA binding;GO:0003899//DNA-directed 5'-3' RNA polymerase activity	GO:0006383//transcription by RNA polymerase III
Bcin07g05040	167	253	241	528	597	618	6.16	8.01	8.99	14.62	14.93	18.14	7.72	15.8966666666667	1.04205152940512	2.03167479318196e-07	2.32943363237392e-06	--	Lin1 family protein [Rutstroemia sp. NJR-2017a BVV2]	-	-	-	-	GO:0005682//U5 snRNP	GO:0005515//protein binding	-
Bcin03g05880	1609	2172	1965	4156	4392	4107	28.04	32.47	34.65	54.35	51.87	56.96	31.72	54.3933333333333	0.778037068736597	2.07503965864037e-07	2.37688162617707e-06	VPS9A	Bcvps9 [Botrytis cinerea B05.10]	-	-	-	-	-	-	-
Bcin15g00390	242	237	212	514	685	588	6.93	5.82	6.14	11.05	13.30	13.40	6.29666666666667	12.5833333333333	0.998853942711429	2.08995766718097e-07	2.39168533420815e-06	UBE2Z	ubiquitin-conjugating enzyme E2Z [Sclerotinia borealis F-4128]	Genetic Information Processing	Folding, sorting and degradation	ko04120//Ubiquitin mediated proteolysis	K10585	-	-	-
Bcin04g03140	867	1204	1127	2223	2843	2260	22.40	26.69	29.47	43.11	49.79	46.48	26.1866666666667	46.46	0.827156725215269	2.100408305468e-07	2.40135336582248e-06	ras-2	Bcras2 [Botrytis cinerea B05.10]	Cellular Processes;Cellular Processes;Organismal Systems	Cell growth and death;Transport and catabolism;Aging	ko04113//Meiosis - yeast;ko04138//Autophagy - yeast;ko04213//Longevity regulating pathway - multiple species	K07827;K07827;K07827	GO:0016020//membrane	GO:0003924//GTPase activity;GO:0005525//GTP binding	GO:0007165//signal transduction
Bcin01g02830	1214	1958	1667	3788	3818	3773	14.55	20.13	20.21	34.06	31.01	35.98	18.2966666666667	33.6833333333333	0.880454077292536	2.10606390071318e-07	2.40552612964316e-06	kif11	Bckip2 [Botrytis cinerea B05.10]	-	-	-	-	-	GO:0003777//microtubule motor activity;GO:0005524//ATP binding;GO:0008017//microtubule binding	GO:0007018//microtubule-based movement
Bcin08g05850	103	138	164	373	421	349	3.87	4.45	6.24	10.53	10.73	10.45	4.85333333333333	10.57	1.12292752190514	2.17728986550967e-07	2.48451354491508e-06	SPBC11C11.10	Bcpus4 [Botrytis cinerea B05.10]	-	-	-	-	-	GO:0003723//RNA binding;GO:0009982//pseudouridine synthase activity	GO:0001522//pseudouridine synthesis;GO:0006396//RNA processing;GO:0009451//RNA modification
Bcin01g09910	10128	8743	8926	8385	8672	5959	215.92	159.86	192.39	134.09	124.99	100.43	189.39	119.836666666667	-0.660290756950218	2.19995462041892e-07	2.5079900915099e-06	MFS1	Bcmfs1 [Botrytis cinerea B05.10]	-	-	-	-	-	-	GO:0055085//transmembrane transport
Bcin14g03520	3370	2324	2698	1940	2577	1941	151.63	89.71	122.82	65.50	78.58	69.50	121.386666666667	71.1933333333333	-0.76979590586154	2.20885849145784e-07	2.51574927711813e-06	--	similar to non-classical export protein Nce102 [Botrytis cinerea T4]	-	-	-	-	GO:0016020//membrane	-	-
Bcin16g01640	1036	1340	1172	2784	2582	2806	35.29	39.17	40.39	71.17	59.61	76.07	38.2833333333333	68.95	0.848834100857214	2.27904732538824e-07	2.59322718912535e-06	cct8	Bccct8 [Botrytis cinerea B05.10]	-	-	-	-	-	GO:0005524//ATP binding;GO:0051082//unfolded protein binding	GO:0006457//protein folding
Bcin01g06230	651	717	539	514	578	515	31.59	29.85	26.46	18.72	19.01	19.89	29.3	19.2066666666667	-0.609293504870894	2.30372303195625e-07	2.61881993575842e-06	Psmd9	Bcnas2 [Botrytis cinerea B05.10]	-	-	-	-	-	GO:0005515//protein binding	GO:0070682//proteasome regulatory particle assembly
Bcin05g04320	70	70	110	280	382	207	4.83	4.15	7.68	14.51	17.88	11.37	5.55333333333333	14.5866666666667	1.39322433742701	2.30809418657549e-07	2.62130431624998e-06	--	DNA-directed RNA polymerase II subunit RPB1 [Diplocarpon rosae]	-	-	-	-	-	-	-
Bcin14g04600	207	402	343	891	914	740	8.41	14.02	14.11	27.18	25.18	23.94	12.18	25.4333333333333	1.0622064230944	2.32012081717593e-07	2.63247010032081e-06	sde2	Telomere maintenance SDE2 protein [Rutstroemia sp. NJR-2017a BVV2]	-	-	-	-	-	-	-
Bcin15g00160	9937	10218	9272	8841	10473	8173	415.94	366.95	392.66	277.71	297.10	272.25	391.85	282.353333333333	-0.472799833805054	2.35200717866666e-07	2.66612685196118e-06	--	hypothetical protein BCIN_15g00160 [Botrytis cinerea B05.10]	-	-	-	-	-	-	-
Bcin06g00870	451	447	410	335	430	254	18.84	16.02	17.33	10.50	12.17	8.44	17.3966666666667	10.37	-0.74639500708614	2.37661388258536e-07	2.69147594842741e-06	CNBF2260	acyl- thioesterase 1 protein [Rutstroemia sp. NJR-2017a BVV2]	Metabolism	Lipid metabolism	ko00564//Glycerophospholipid metabolism	K06130	-	GO:0016787//hydrolase activity	-
Bcin01g00370	13352	12915	10686	9641	12769	9996	568.50	471.78	460.33	308.05	368.47	338.70	500.203333333333	338.406666666667	-0.563756681542116	2.39705915067133e-07	2.71206890509446e-06	cdc3	Bcpfy1 [Botrytis cinerea B05.10]	-	-	-	-	-	GO:0003779//actin binding	-
Bcin08g00030	119	132	90	70	78	56	6.93	6.59	5.30	3.06	3.08	2.59	6.27333333333333	2.91	-1.1082130690991	2.45423757355474e-07	2.77414431853364e-06	--	Acyl-CoA N-acyltransferases (Nat) [Venustampulla echinocandica]	-	-	-	-	-	GO:0008080//N-acetyltransferase activity	-
Bcin04g05610	469	809	766	1709	1723	1801	7.59	11.23	12.54	20.75	18.89	23.19	10.4533333333333	20.9433333333333	1.0025280206309	2.50259498901163e-07	2.82614140331605e-06	SPAC23H4.01c	Bcosh3 [Botrytis cinerea B05.10]	-	-	-	-	-	-	-
Bcin04g03400	93	177	227	640	496	506	2.34	3.81	5.77	12.06	8.44	10.11	3.97333333333333	10.2033333333333	1.36061880906483	2.51920917520496e-07	2.84222724724676e-06	mpp10	Bcmpp10 [Botrytis cinerea B05.10]	Genetic Information Processing	Translation	ko03008//Ribosome biogenesis in eukaryotes	K14559	GO:0005634//nucleus;GO:0005732//small nucleolar ribonucleoprotein complex;GO:0034457//Mpp10 complex	-	GO:0006364//rRNA processing
Bcin03g03400	247	181	170	131	116	130	5.80	3.65	4.04	2.31	1.85	2.43	4.49666666666667	2.19666666666667	-1.03353997794021	2.5405759804742e-07	2.86363982460781e-06	--	hypothetical protein BCIN_03g03400 [Botrytis cinerea B05.10]	-	-	-	-	-	-	-
Bcin12g02050	1292	1064	1036	821	1077	862	45.91	32.44	37.25	21.89	25.94	24.38	38.5333333333333	24.07	-0.678870850192387	2.54304631968698e-07	2.86373281802873e-06	SPBC1773.06c	alcohol dehydrogenase protein [Rutstroemia sp. NJR-2017a WRK4]	-	-	-	-	-	GO:0016491//oxidoreductase activity	GO:0055114//oxidation-reduction process
Bcin16g04080	127	160	167	376	434	392	3.20	3.46	4.25	7.10	7.40	7.85	3.63666666666667	7.45	1.03462372974707	2.57401522851243e-07	2.89588786449809e-06	--	similar to transcription factor Cys6 [Botrytis cinerea T4]	-	-	-	-	GO:0005634//nucleus	GO:0000981//DNA-binding transcription factor activity, RNA polymerase II-specific;GO:0008270//zinc ion binding	GO:0006355//regulation of transcription, DNA-templated
Bcin02g06030	106	189	161	440	472	351	2.93	4.48	4.50	9.12	8.84	7.72	3.97	8.56	1.10847178925819	2.57739324521602e-07	2.89697068321235e-06	SPBC19G7.04	dna ligase 1 protein [Rutstroemia sp. NJR-2017a BBW]	-	-	-	-	-	-	-
Bcin14g04220	260	420	388	951	993	762	6.16	8.54	9.30	16.92	15.95	14.37	8	15.7466666666667	0.976974558901279	2.58768479730787e-07	2.90581496012297e-06	--	NIMA interactive protein [Rutstroemia sp. NJR-2017a BBW]	-	-	-	-	-	-	-
Bcin04g01560	255	180	251	141	161	152	12.92	7.82	12.87	5.36	5.53	6.13	11.2033333333333	5.67333333333333	-0.981659505622035	2.61641647711531e-07	2.93533047802095e-06	VdtF	Short-chain dehydrogenase/reductase, partial [Lachnellula hyalina]	-	-	-	-	-	-	-
Bcin14g01550	1077	1575	1459	3237	3136	3253	9.04	11.35	12.39	20.40	17.85	21.74	10.9266666666667	19.9966666666667	0.871906177070643	2.63099291775927e-07	2.94892505258756e-06	atg2	Bcatg2 [Botrytis cinerea B05.10]	Cellular Processes;Cellular Processes	Transport and catabolism;Transport and catabolism	ko04138//Autophagy - yeast;ko04136//Autophagy - other eukaryotes	K17906;K17906	-	-	GO:0006914//autophagy;GO:0030242//autophagy of peroxisome
Bcin05g03140	1781	2203	1753	1716	2037	1603	100.99	107.18	100.57	73.02	78.28	72.34	102.913333333333	74.5466666666667	-0.465214158895882	2.63867211888234e-07	2.95477074899682e-06	PNC1	Bcpnc1 [Botrytis cinerea B05.10]	-	-	-	-	-	GO:0003824//catalytic activity	-
Bcin11g01830	4801	5173	4133	4013	5093	3669	299.11	276.51	260.51	187.62	215.05	181.91	278.71	194.86	-0.516326795751203	2.67367396770894e-07	2.99117275137437e-06	Dpm1	Bcdpm1 [Botrytis cinerea B05.10]	Metabolism;Metabolism	Global and overview maps;Glycan biosynthesis and metabolism	ko01100//Metabolic pathways;ko00510//N-Glycan biosynthesis	K00721;K00721	-	GO:0016740//transferase activity	-
Bcin06g07380	313	329	224	212	239	190	10.93	9.86	7.92	5.56	5.66	5.28	9.57	5.5	-0.799087306074004	2.68549549508113e-07	3.00159808690662e-06	--	acetamidase formamidase protein [Rutstroemia sp. NJR-2017a BVV2]	-	-	-	-	-	GO:0016811//hydrolase activity, acting on carbon-nitrogen (but not peptide) bonds, in linear amides	-
Bcin12g03970	439	453	299	292	347	256	34.30	30.34	23.60	17.09	18.35	15.90	29.4133333333333	17.1133333333333	-0.781349495015965	2.69877861511343e-07	3.01363612020999e-06	HHF1	Histone H4.2 [Lachnellula occidentalis]	-	-	-	-	-	GO:0003677//DNA binding;GO:0046982//protein heterodimerization activity	GO:0006352//DNA-templated transcription, initiation
Bcin01g08400	4094	3545	2980	2928	3164	2763	242.60	180.23	178.66	130.21	127.07	130.30	200.496666666667	129.193333333333	-0.634046625883262	2.73815665150588e-07	3.05476397409395e-06	--	oligosaccharyltransferase subunit ribophorin ii protein [Rutstroemia sp. NJR-2017a WRK4]	Metabolism;Genetic Information Processing;Metabolism;Metabolism	Global and overview maps;Folding, sorting and degradation;Glycan biosynthesis and metabolism;Glycan biosynthesis and metabolism	ko01100//Metabolic pathways;ko04141//Protein processing in endoplasmic reticulum;ko00510//N-Glycan biosynthesis;ko00513//Various types of N-glycan biosynthesis	K12667;K12667;K12667;K12667	GO:0008250//oligosaccharyltransferase complex;GO:0016021//integral component of membrane	-	GO:0006487//protein N-linked glycosylation
MSTRG.9178	71	94	62	26	54	27	2.26	2.57	2.00	0.62	1.17	0.69	2.27666666666667	0.826666666666667	-1.46154545790322	2.7426714020867e-07	3.05695707483511e-06	--	-	-	-	-	-	-	-	-
Bcin01g10080	610	942	816	1761	1947	1775	16.00	21.20	21.65	34.66	34.61	37.04	19.6166666666667	35.4366666666667	0.853162989304094	2.77907832651174e-07	3.09465983007013e-06	--	f-box domain-containing protein [Rutstroemia sp. NJR-2017a BBW]	-	-	-	-	-	GO:0005515//protein binding	-
Bcin02g09210	373	543	531	1073	1392	1055	18.70	23.36	26.93	40.37	47.30	42.09	22.9966666666667	43.2533333333333	0.911386559054827	2.82175791189391e-07	3.1392711166367e-06	--	KRR1 small subunit processome component protein [Rutstroemia sp. NJR-2017a BVV2]	-	-	-	-	-	-	-
Bcin16g01540	64	96	109	289	268	262	1.84	2.37	3.17	6.24	5.23	6.00	2.46	5.82333333333333	1.24318688685636	2.85892558698383e-07	3.17644860703485e-06	--	Transcription factor Iwr1 protein [Rutstroemia sp. NJR-2017a WRK4]	-	-	-	-	-	-	GO:0006606//protein import into nucleus
Bcin11g02010	121	128	125	68	103	65	3.53	3.20	3.69	1.48	2.10	1.50	3.47333333333333	1.69333333333333	-1.03645487550634	2.86047235520524e-07	3.17644860703485e-06	SPAC11D3.08c	similar to amino acid transporter [Botrytis cinerea T4]	-	-	-	-	GO:0016020//membrane	GO:0022857//transmembrane transporter activity	GO:0055085//transmembrane transport
Bcin03g06280	1571	1634	1936	1498	1671	1134	75.23	67.13	93.79	53.83	54.23	43.21	78.7166666666667	50.4233333333333	-0.642577636120818	2.95546695368161e-07	3.27890057127692e-06	fcf2	Bcfcf2 [Botrytis cinerea B05.10]	-	-	-	-	-	-	-
Bcin13g05820	274	416	363	864	874	801	6.42	8.36	8.60	15.19	13.88	14.93	7.79333333333333	14.6666666666667	0.912228593880369	2.9585761791468e-07	3.27931646178443e-06	trf1	Bctbf1 [Botrytis cinerea B05.10]	-	-	-	-	-	GO:0003677//DNA binding;GO:0042162//telomeric DNA binding;GO:0042803//protein homodimerization activity	-
Bcin02g08510	320	629	658	1503	1547	1437	4.52	7.63	9.41	15.94	14.82	16.16	7.18666666666667	15.64	1.121845835276	2.97073241475913e-07	3.28812116302078e-06	spt7	Bcspt7 [Botrytis cinerea B05.10]	-	-	-	-	GO:0000124//SAGA complex;GO:0046695//SLIK (SAGA-like) complex	GO:0005515//protein binding;GO:0046982//protein heterodimerization activity	-
Bcin16g00440	191	324	252	648	647	662	3.67	5.34	4.90	9.34	8.42	10.12	4.63666666666667	9.29333333333333	1.00310814132618	2.97200311908157e-07	3.28812116302078e-06	--	Telomeric repeat-binding factor 2-interacting 1 protein [Rutstroemia sp. NJR-2017a BVV2]	-	-	-	-	-	GO:0003677//DNA binding	GO:0000723//telomere maintenance
Bcin03g02140	81	89	89	235	288	226	1.97	1.85	2.18	4.28	4.74	4.36	2	4.46	1.15704371014558	3.01552084716309e-07	3.33089246047948e-06	--	Stress response nst1 2 protein [Rutstroemia sp. NJR-2017a WRK4]	-	-	-	-	-	-	-
Bcin10g02840	104	135	187	441	475	356	2.57	2.87	4.68	8.19	7.97	7.01	3.37333333333333	7.72333333333333	1.19504875417051	3.01621713673035e-07	3.33089246047948e-06	dus1	FMN-linked oxidoreductase [Hyaloscypha bicolor E]	-	-	-	-	-	GO:0003824//catalytic activity;GO:0017150//tRNA dihydrouridine synthase activity;GO:0050660//flavin adenine dinucleotide binding	GO:0008033//tRNA processing;GO:0055114//oxidation-reduction process
Bcin01g06440	1123	1253	1275	2720	2820	2642	47.59	45.55	54.66	86.49	80.99	89.09	49.2666666666667	85.5233333333333	0.795706220579222	3.03116049085476e-07	3.34431534193386e-06	hcr-1	similar to eukaryotic translation initiation factor 3 subunit J [Botrytis cinerea T4]	Genetic Information Processing	Translation	ko03013//RNA transport	K03245	GO:0005737//cytoplasm;GO:0005852//eukaryotic translation initiation factor 3 complex	GO:0003743//translation initiation factor activity	-
Bcin12g01860	4915	3691	3959	3371	3583	3233	187.12	120.56	152.49	96.31	92.45	97.95	153.39	95.57	-0.682574708158987	3.0545681586709e-07	3.36704374328494e-06	GAL10	Bcgal10 [Botrytis cinerea B05.10]	Metabolism;Metabolism;Metabolism	Global and overview maps;Carbohydrate metabolism;Carbohydrate metabolism	ko01100//Metabolic pathways;ko00520//Amino sugar and nucleotide sugar metabolism;ko00052//Galactose metabolism	K01784;K01784;K01784	-	GO:0003978//UDP-glucose 4-epimerase activity	GO:0006012//galactose metabolic process
Bcin15g04970	3331	3071	3261	6810	8578	7178	97.25	76.97	95.58	146.94	166.39	162.24	89.9333333333333	158.523333333333	0.817767361296285	3.0609441920163e-07	3.37097370935276e-06	pgiA	Bcpgi1 [Botrytis cinerea B05.10]	Metabolism;Metabolism;Metabolism;Metabolism;Metabolism;Metabolism;Metabolism	Global and overview maps;Global and overview maps;Global and overview maps;Carbohydrate metabolism;Carbohydrate metabolism;Carbohydrate metabolism;Carbohydrate metabolism	ko01100//Metabolic pathways;ko01110//Biosynthesis of secondary metabolites;ko01200//Carbon metabolism;ko00500//Starch and sucrose metabolism;ko00520//Amino sugar and nucleotide sugar metabolism;ko00010//Glycolysis / Gluconeogenesis;ko00030//Pentose phosphate pathway	K01810;K01810;K01810;K01810;K01810;K01810;K01810	GO:0005739//mitochondrion	GO:0004347//glucose-6-phosphate isomerase activity	GO:0006094//gluconeogenesis;GO:0006096//glycolytic process
Bcin04g03920	170	183	126	90	121	105	11.01	10.17	8.26	4.38	5.31	5.41	9.81333333333333	5.03333333333333	-0.963229121844572	3.06897570295227e-07	3.37671794545932e-06	--	hypothetical protein BCIN_04g03920 [Botrytis cinerea B05.10]	-	-	-	-	-	-	-
Bcin04g00330	955	951	1079	2210	2622	2158	22.87	19.54	26.15	39.72	42.56	41.13	22.8533333333333	41.1366666666667	0.848020287265289	3.17821754345985e-07	3.49370879914885e-06	SPCC1827.02c	Bcpct1 [Botrytis cinerea B05.10]	Metabolism;Metabolism;Metabolism	Global and overview maps;Lipid metabolism;Metabolism of other amino acids	ko01100//Metabolic pathways;ko00564//Glycerophospholipid metabolism;ko00440//Phosphonate and phosphinate metabolism	K00968;K00968;K00968	-	GO:0003824//catalytic activity	GO:0009058//biosynthetic process
Bcin07g00940	1253	1887	2133	4748	4326	4491	19.90	25.67	34.30	56.76	46.81	56.81	26.6233333333333	53.46	1.00576862461795	3.18317016867322e-07	3.49594870264633e-06	TPS2	Bctps2 [Botrytis cinerea B05.10]	Metabolism;Metabolism;Metabolism	Global and overview maps;Global and overview maps;Carbohydrate metabolism	ko01100//Metabolic pathways;ko01110//Biosynthesis of secondary metabolites;ko00500//Starch and sucrose metabolism	K16055;K16055;K16055	-	GO:0003824//catalytic activity	GO:0005992//trehalose biosynthetic process
Bcin11g05150	389	564	519	1147	1171	1202	5.52	6.87	7.45	12.22	11.26	13.58	6.61333333333333	12.3533333333333	0.901450855640387	3.20681833911146e-07	3.51869829286036e-06	ATG11	Bcatg11 [Botrytis cinerea B05.10]	Cellular Processes;Cellular Processes;Cellular Processes	Transport and catabolism;Transport and catabolism;Transport and catabolism	ko04138//Autophagy - yeast;ko04139//Mitophagy - yeast;ko04136//Autophagy - other eukaryotes	K08330;K08330;K08330	-	-	GO:0000045//autophagosome assembly;GO:0000422//autophagy of mitochondrion
Bcin04g04210	185	322	406	896	914	877	3.30	4.84	7.31	11.96	11.02	12.37	5.15	11.7833333333333	1.19410337690502	3.22039545383419e-07	3.53036587548751e-06	--	similar to similar to PX domain-containing protein [Botrytis cinerea T4]	Metabolism;Metabolism	Global and overview maps;Metabolism of other amino acids	ko01100//Metabolic pathways;ko00480//Glutathione metabolism	K01469;K01469	-	GO:0035091//phosphatidylinositol binding;GO:0047617//acyl-CoA hydrolase activity	-
Bcin01g09150	3702	3941	3166	2751	3881	2954	206.70	188.79	178.85	115.27	146.86	131.26	191.446666666667	131.13	-0.545944757268388	3.23121648051922e-07	3.53899353889196e-06	PRE3	Bcpre3 [Botrytis cinerea B05.10]	Genetic Information Processing	Folding, sorting and degradation	ko03050//Proteasome	K02738	GO:0005839//proteasome core complex	GO:0004175//endopeptidase activity;GO:0004298//threonine-type endopeptidase activity	GO:0043161//proteasome-mediated ubiquitin-dependent protein catabolic process;GO:0051603//proteolysis involved in cellular protein catabolic process
Bcin03g03880	1254	1627	1359	2821	3352	3239	25.89	28.81	28.38	43.70	46.90	53.21	27.6933333333333	47.9366666666667	0.791590877491749	3.30751860222183e-07	3.61925826609913e-06	lub1	Bcdoa1 [Botrytis cinerea B05.10]	Genetic Information Processing	Folding, sorting and degradation	ko04141//Protein processing in endoplasmic reticulum	K14018	-	GO:0005515//protein binding;GO:0043130//ubiquitin binding	GO:0043161//proteasome-mediated ubiquitin-dependent protein catabolic process
Bcin08g03500	82	161	115	324	376	314	1.26	2.12	1.79	3.73	3.91	3.84	1.72333333333333	3.82666666666667	1.15088645636076	3.31592704807743e-07	3.62515160324454e-06	mus-41	similar to DNA repair protein rad5 [Botrytis cinerea T4]	-	-	-	-	-	GO:0003676//nucleic acid binding;GO:0005524//ATP binding;GO:0008270//zinc ion binding;GO:0016818//hydrolase activity, acting on acid anhydrides, in phosphorus-containing anhydrides;GO:0046872//metal ion binding	-
Bcin05g01030	1315	1421	1076	906	1309	1019	57.45	53.27	47.56	29.70	38.76	35.43	52.76	34.63	-0.607422177054316	3.33107778642692e-07	3.63587100836864e-06	xdhA	xylitol dehydrogenase [Sclerotinia borealis F-4128]	Metabolism;Metabolism	Global and overview maps;Carbohydrate metabolism	ko01100//Metabolic pathways;ko00040//Pentose and glucuronate interconversions	K05351;K05351	-	GO:0008270//zinc ion binding;GO:0016491//oxidoreductase activity	GO:0055114//oxidation-reduction process
Bcin12g02720	633	647	611	514	651	441	29.38	25.76	28.69	17.90	20.48	16.29	27.9433333333333	18.2233333333333	-0.616717253899137	3.33179541248823e-07	3.63587100836864e-06	MTR3	Bcmtr3 [Botrytis cinerea B05.10]	Genetic Information Processing	Folding, sorting and degradation	ko03018//RNA degradation	K12587	-	-	-
Bcin07g01520	1079	1193	902	791	1131	764	61.69	58.52	52.18	33.94	43.83	34.76	57.4633333333333	37.51	-0.615366420159727	3.34481751525327e-07	3.64676331458476e-06	AIM41	GatB/YqeY domain-containing protein [Hyaloscypha bicolor E]	-	-	-	-	-	GO:0016884//carbon-nitrogen ligase activity, with glutamine as amido-N-donor	-
Bcin13g03800	566	712	461	417	551	443	19.82	21.39	16.33	10.96	13.07	12.34	19.18	12.1233333333333	-0.661816295283674	3.41271498448575e-07	3.71741060934946e-06	alg-2	Bcalg2 [Botrytis cinerea B05.10]	Metabolism;Metabolism;Metabolism	Global and overview maps;Glycan biosynthesis and metabolism;Glycan biosynthesis and metabolism	ko01100//Metabolic pathways;ko00510//N-Glycan biosynthesis;ko00513//Various types of N-glycan biosynthesis	K03843;K03843;K03843	-	GO:0004378//GDP-Man:Man1GlcNAc2-PP-Dol alpha-1,3-mannosyltransferase activity	GO:0006486//protein glycosylation
Bcin04g01540	727	827	647	681	669	490	34.92	34.08	31.44	24.55	21.78	18.73	33.48	21.6866666666667	-0.626491206230366	3.42812872451134e-07	3.73081195944324e-06	SPAC15E1.04	phosphopantothenoylcysteine decarboxylase protein [Rutstroemia sp. NJR-2017a BVV2]	Metabolism;Metabolism	Global and overview maps;Metabolism of cofactors and vitamins	ko01100//Metabolic pathways;ko00770//Pantothenate and CoA biosynthesis	K01598;K01598	-	GO:0003824//catalytic activity	-
Bcin09g06200	133	291	272	658	673	697	2.90	5.45	6.01	10.78	9.96	12.11	4.78666666666667	10.95	1.19383762138664	3.43859463613832e-07	3.73880919956545e-06	--	hypothetical protein BCIN_09g06200 [Botrytis cinerea B05.10]	-	-	-	-	-	-	-
Bcin06g04320	2469	1386	1965	1157	1730	1149	95.98	46.36	75.22	31.83	42.99	32.53	72.52	35.7833333333333	-1.01909113971918	3.47382096417489e-07	3.7736897484918e-06	--	related to FMP45 Cell cortex protein involved in sporulation [Phialocephala subalpina]	-	-	-	-	GO:0005886//plasma membrane	-	-
[truncated: 11,255 more rows]
