# Supplementary material for: Normal distribution of H3K9me3 occupancy co-mediated by histone methyltransferase BcDIM5 and histone deacetylase BcHda1 maintains stable ABA synthesis in Botrytis cinerea TB-31
Source: Front Microbiol. 2024 Mar 4;15:1339576. doi: 10.3389/fmicb.2024.1339576 (PMC10944950; doi:10.3389/fmicb.2024.1339576)
Supplement: Supplementary file 4 [file Data_Sheet_2.ZIP › Dataset 1/TB-31-vs-BcDIM5-OE-X8.filter.annot.xls]

id	TB-31-1_count	TB-31-2_count	TB-31-3_count	BcDIM5-OE-X8-1_count	BcDIM5-OE-X8-2_count	BcDIM5-OE-X8-3_count	TB-31-1_fpkm	TB-31-2_fpkm	TB-31-3_fpkm	BcDIM5-OE-X8-1_fpkm	BcDIM5-OE-X8-2_fpkm	BcDIM5-OE-X8-3_fpkm	TB-31_mean	BcDIM5-OE-X8_mean	log2(fc)	PValue	FDR	Symbol	Description	KEGG_A_class	KEGG_B_class	Pathway	K_ID	GO Component	GO Function	GO Process
Bcin05g05520	108	125	126	818	870	779	1.44	1.43	1.71	8.21	7.89	8.29	1.52666666666667	8.13	2.41287025469924	1.57364956002338e-45	1.88727791733604e-41	rad50	Bcrad50 [Botrytis cinerea B05.10]	Genetic Information Processing;Genetic Information Processing	Replication and repair;Replication and repair	ko03440//Homologous recombination;ko03450//Non-homologous end-joining	K10866;K10866	GO:0005634//nucleus;GO:0030870//Mre11 complex	GO:0016887//ATPase activity	GO:0000723//telomere maintenance;GO:0006281//DNA repair
Bcin03g01000	112	137	170	913	1170	875	2.93	3.07	4.50	17.91	20.73	18.21	3.5	18.95	2.43677102122613	4.46678479008089e-40	2.67850749937201e-36	--	PAP2 superfamily protein [Rutstroemia sp. NJR-2017a BVV2]	-	-	-	-	-	-	-
Bcin08g05510	81	147	147	853	911	803	1.29	2.00	2.36	10.16	9.80	10.14	1.88333333333333	10.0333333333333	2.41344071434451	1.85415390611689e-35	5.67388901343469e-32	pol3	Bcpol3 [Botrytis cinerea B05.10]	Genetic Information Processing;Genetic Information Processing;Genetic Information Processing;Genetic Information Processing;Genetic Information Processing	Replication and repair;Replication and repair;Replication and repair;Replication and repair;Replication and repair	ko03420//Nucleotide excision repair;ko03030//DNA replication;ko03430//Mismatch repair;ko03440//Homologous recombination;ko03410//Base excision repair	K02327;K02327;K02327;K02327;K02327	GO:0000784//nuclear chromosome, telomeric region;GO:0005634//nucleus;GO:0043625//delta DNA polymerase complex	GO:0000166//nucleotide binding;GO:0003676//nucleic acid binding;GO:0003677//DNA binding;GO:0003887//DNA-directed DNA polymerase activity	GO:0006271//DNA strand elongation involved in DNA replication;GO:1903459//mitotic DNA replication lagging strand elongation;GO:1904161//DNA synthesis involved in UV-damage excision repair
Bcin03g00760	177	204	248	1158	1284	1109	2.88	2.84	4.08	14.13	14.15	14.35	3.26666666666667	14.21	2.12101540096136	1.89240023795037e-35	5.67388901343469e-32	--	nipped-B B protein [Rutstroemia sp. NJR-2017a WRK4]	-	-	-	-	-	-	-
Bcin04g05040	246	392	408	1937	1944	1764	4.22	5.77	7.08	24.93	22.60	24.08	5.69	23.87	2.06869800877519	2.5828468688223e-32	6.19521649955716e-29	GYP5	similar to GTPase-activating protein GYP5 [Botrytis cinerea T4]	-	-	-	-	-	-	-
Bcin04g00570	1101	1530	1494	5606	6265	5120	33.60	40.06	46.13	128.40	129.59	124.36	39.93	127.45	1.67438639627652	3.33708697510369e-32	6.25149751884304e-29	bcp1	Bcprx1 [Botrytis cinerea B05.10]	-	-	-	-	-	GO:0016209//antioxidant activity;GO:0016491//oxidoreductase activity	GO:0045454//cell redox homeostasis;GO:0055114//oxidation-reduction process
Bcin08g04080	799	1040	1022	3664	4849	3593	27.28	30.46	35.30	93.88	112.20	97.62	31.0133333333333	101.233333333333	1.7067239065816	4.12507409711355e-32	6.25149751884304e-29	--	alpha beta-Hydrolase protein [Rutstroemia sp. NJR-2017a WRK4]	-	-	-	-	-	-	-
Bcin09g06620	59	89	57	459	557	407	1.45	1.88	1.42	8.46	9.27	7.95	1.58333333333333	8.56	2.434645783904	4.17009756947756e-32	6.25149751884304e-29	SPP1	Signal peptide peptidase protein [Rutstroemia sp. NJR-2017a BVV2]	-	-	-	-	GO:0016021//integral component of membrane	GO:0004190//aspartic-type endopeptidase activity	-
Bcin07g03930	193	319	284	1295	1415	1287	2.90	4.11	4.31	14.59	14.40	15.38	3.77333333333333	14.79	1.97071059498834	5.42878026234712e-32	6.67905203132831e-29	sudA	Bcsmc3 [Botrytis cinerea B05.10]	Cellular Processes;Cellular Processes	Cell growth and death;Cell growth and death	ko04111//Cell cycle - yeast;ko04113//Meiosis - yeast	K06669;K06669	GO:0005694//chromosome	GO:0005515//protein binding;GO:0005524//ATP binding	GO:0051276//chromosome organization
Bcin09g04630	227	337	257	1173	1361	1257	4.60	5.84	5.26	17.79	18.67	20.23	5.23333333333333	18.8966666666667	1.85232971004044	5.56912534922731e-32	6.67905203132831e-29	prp1	Bcprp6 [Botrytis cinerea B05.10]	Genetic Information Processing	Transcription	ko03040//Spliceosome	K12855	GO:0046540//U4/U6 x U5 tri-snRNP complex	GO:0005515//protein binding	GO:0000398//mRNA splicing, via spliceosome;GO:0006396//RNA processing;GO:0045292//mRNA cis splicing, via spliceosome
Bcin02g02490	1082	1428	1312	4702	5132	4637	24.31	27.52	29.82	79.26	78.13	82.90	27.2166666666667	80.0966666666667	1.55725181907211	9.46319081534631e-32	1.03174588589498e-28	--	Microtubule binding protein [Rutstroemia sp. NJR-2017a BVV2]	-	-	-	-	-	-	-
Bcin03g00550	89	119	144	694	781	671	1.37	1.57	2.24	8.02	8.15	8.22	1.72666666666667	8.13	2.23526575510963	1.85827884607129e-31	1.85719485007774e-28	--	pathway-specific nitrogen regulator protein [Rutstroemia sp. NJR-2017a BVV2]	-	-	-	-	-	-	-
Bcin14g01970	326	441	444	1675	1947	1721	9.13	10.60	12.58	35.20	36.96	38.36	10.77	36.84	1.77425481154713	5.40983551360658e-31	4.99078133189875e-28	--	related to USO1-intracellular protein transport protein [Rhynchosporium secalis]	-	-	-	-	-	-	-
Bcin12g03660	93	141	103	636	647	572	2.32	3.02	2.60	11.93	10.96	11.38	2.64666666666667	11.4233333333333	2.10973527937621	1.48221749385413e-30	1.26973102884233e-27	--	aldo keto reductase protein [Rutstroemia sp. NJR-2017a BVV2]	-	-	-	-	-	-	-
Bcin03g05700	695	897	846	3034	3347	2861	12.00	13.29	14.78	39.32	39.18	39.32	13.3566666666667	39.2733333333333	1.55599004323182	1.74146597721264e-30	1.39236009764741e-27	ain1	probable alpha-actinin, sarcomeric (f-actin cross linking protein) [Rhynchosporium secalis]	-	-	-	-	-	GO:0005509//calcium ion binding;GO:0005515//protein binding	-
Bcin16g01150	123	189	140	721	861	696	6.52	8.60	7.51	28.68	30.93	29.36	7.54333333333333	29.6566666666667	1.97508236779567	2.05681276888151e-30	1.54170972107475e-27	--	coiled-coil domain-containing protein 55 [Diplocarpon rosae]	-	-	-	-	-	-	-
Bcin01g11350	221	293	271	1106	1265	1007	9.08	10.33	11.27	34.12	35.24	32.94	10.2266666666667	34.1	1.73743575712975	1.53547099890598e-29	1.08322962881643e-26	rtf2	DUF602-domain-containing protein [Hyaloscypha variabilis F]	-	-	-	-	-	-	GO:1902979//mitotic DNA replication termination
Bcin11g02360	200	242	160	922	1155	869	10.50	10.90	8.50	36.34	41.11	36.32	9.96666666666667	37.9233333333333	1.92790279414462	3.05747027368025e-29	2.03712449956929e-26	dim-5	similar to gi|24987775|pdb|1ML9|A Chain A [Botrytis cinerea T4]	Metabolism;Metabolism	Global and overview maps;Amino acid metabolism	ko01100//Metabolic pathways;ko00310//Lysine degradation	K11419;K11419	GO:0005634//nucleus	GO:0005515//protein binding;GO:0008270//zinc ion binding;GO:0018024//histone-lysine N-methyltransferase activity	GO:0034968//histone lysine methylation
Bcin04g05030	107	197	185	981	945	1099	1.54	2.44	2.70	10.63	9.25	12.63	2.22666666666667	10.8366666666667	2.28296354821631	5.10016352878389e-29	3.21927690530028e-26	ro-3	Bcnip100 [Botrytis cinerea B05.10]	-	-	-	-	-	-	-
Bcin01g00510	209	324	320	1292	1468	1265	4.58	6.09	7.09	21.23	21.78	22.04	5.92	21.6833333333333	1.87291747525505	6.36689267315699e-29	3.81790719145859e-26	arp5	Bcarp5 [Botrytis cinerea B05.10]	-	-	-	-	-	-	-
Bcin08g00880	61	111	76	471	580	454	2.15	3.36	2.71	12.46	13.86	12.74	2.74	13.02	2.24848165020511	2.5097874151561e-28	1.43332764142701e-25	--	related to microfibril-associated protein [Rhynchosporium agropyri]	-	-	-	-	-	-	-
Bcin05g01870	439	518	508	2033	2003	2153	14.29	14.47	16.73	49.68	44.20	55.79	15.1633333333333	49.89	1.71816373543793	2.68755056632832e-28	1.46508154281707e-25	GCN5	histone acetyltransferase [Sclerotinia sclerotiorum 1980 UF-70]	-	-	-	-	-	GO:0004402//histone acetyltransferase activity;GO:0005515//protein binding;GO:0008080//N-acetyltransferase activity	-
Bcin07g06280	93	153	177	821	886	928	1.44	2.03	2.77	9.53	9.29	11.42	2.08	10.08	2.27684020535882	4.13951284730499e-28	2.15848598164038e-25	cut14	Bcsmc2 [Botrytis cinerea B05.10]	Cellular Processes	Cell growth and death	ko04111//Cell cycle - yeast	K06674	GO:0005694//chromosome	GO:0005515//protein binding;GO:0005524//ATP binding	GO:0051276//chromosome organization
Bcin06g05380	1066	1381	1308	4575	4740	4254	18.82	20.92	23.36	60.62	56.72	59.77	21.0333333333333	59.0366666666667	1.48893376164014	6.58784495990116e-28	3.29200102517061e-25	klp1	kinesin heavy chain [Sclerotinia sclerotiorum 1980 UF-70]	Cellular Processes	Transport and catabolism	ko04144//Endocytosis	K10396	-	GO:0003777//microtubule motor activity;GO:0005524//ATP binding;GO:0008017//microtubule binding	GO:0007018//microtubule-based movement
Bcin07g03920	145	138	164	718	813	737	4.98	4.06	5.66	18.39	18.83	20.06	4.9	19.0933333333333	1.96221533754053	1.11097318925519e-27	5.32956058349501e-25	CTHT_0021480	Bcrio1 [Botrytis cinerea B05.10]	Genetic Information Processing	Translation	ko03008//Ribosome biogenesis in eukaryotes	K07178	-	GO:0004674//protein serine/threonine kinase activity;GO:0005524//ATP binding	-
Bcin02g07380	184	229	206	817	1021	824	4.43	4.73	5.01	14.75	16.64	15.77	4.72333333333333	15.72	1.73472396006175	2.07777539501264e-27	9.58413858168717e-25	NCU09025	Bcpet112 [Botrytis cinerea B05.10]	Metabolism;Genetic Information Processing	Global and overview maps;Translation	ko01100//Metabolic pathways;ko00970//Aminoacyl-tRNA biosynthesis	K02434;K02434	-	GO:0003824//catalytic activity;GO:0016874//ligase activity;GO:0016884//carbon-nitrogen ligase activity, with glutamine as amido-N-donor	-
Bcin02g09180	289	419	450	1810	1827	1659	5.16	6.42	8.13	24.26	22.11	23.58	6.57	23.3166666666667	1.82739628100863	4.15377387905926e-27	1.84504481968732e-24	NOP9	Bcnop9 [Botrytis cinerea B05.10]	-	-	-	-	-	GO:0003723//RNA binding	-
Bcin07g00380	62	134	115	696	638	646	0.72	1.33	1.35	6.05	5.01	5.95	1.13333333333333	5.67	2.32277648952569	7.89827237670891e-27	3.38299930763821e-24	apsB	similar to microtubule associated protein [Botrytis cinerea T4]	-	-	-	-	GO:0005815//microtubule organizing center	-	-
Bcin01g07420	50	49	75	447	443	366	2.00	1.68	3.03	13.41	12.01	11.65	2.23666666666667	12.3566666666667	2.46586744361897	8.34175327769039e-27	3.4497464503221e-24	pxr1	Bcpxr1 [Botrytis cinerea B05.10]	-	-	-	-	-	GO:0003676//nucleic acid binding	-
Bcin02g02600	832	1151	1081	3543	4441	3423	37.33	44.30	49.07	119.28	135.03	122.21	43.5666666666667	125.506666666667	1.52646735891518	1.2696715760868e-26	5.07572373733633e-24	rpn-8	Bcrpn8 [Botrytis cinerea B05.10]	Genetic Information Processing	Folding, sorting and degradation	ko03050//Proteasome	K03038	GO:0005838//proteasome regulatory particle	GO:0005515//protein binding	-
Bcin04g01120	180	235	268	1111	1117	986	2.58	2.89	3.89	11.96	10.86	11.26	3.12	11.36	1.86434490064243	2.12770755785903e-26	8.23148281980753e-24	SPAC20G8.02	similar to DDHD domain-containing protein [Botrytis cinerea T4]	-	-	-	-	-	GO:0046872//metal ion binding	-
Bcin08g06660	344	606	534	2327	2493	1913	6.37	9.63	10.01	32.35	31.30	28.20	8.67	30.6166666666667	1.82021332205572	4.42196859615697e-26	1.65727091792846e-23	--	proteophosphoglycan ppg1 protein [Rutstroemia sp. NJR-2017a BVV2]	-	-	-	-	-	-	-
Bcin01g00330	483	635	675	2207	2703	2337	7.62	8.59	10.77	26.12	28.90	29.34	8.99333333333333	28.12	1.64466874684542	4.6184171891734e-26	1.67844476817444e-23	SPBC216.01c	Bcpsy2 [Botrytis cinerea B05.10]	-	-	-	-	-	-	-
Bcin01g00460	167	244	227	902	993	852	1.64	2.05	2.25	6.64	6.60	6.65	1.98	6.63	1.74350844003298	7.68348594221377e-26	2.71023667367558e-23	mug81	Bcslh1 [Botrytis cinerea B05.10]	-	-	-	-	GO:0010494//cytoplasmic stress granule	GO:0003676//nucleic acid binding;GO:0005524//ATP binding	GO:0002181//cytoplasmic translation;GO:0006417//regulation of translation
Bcin09g06640	128	186	130	695	745	606	3.34	4.17	3.44	13.63	13.19	12.60	3.65	13.14	1.84799690655495	1.16299660347193e-25	3.98509093298254e-23	--	transcriptional activator protein [Rutstroemia sp. NJR-2017a BBW]	-	-	-	-	-	-	-
Bcin08g06890	274	286	250	1034	1685	1164	7.64	6.84	7.05	21.63	31.84	25.83	7.17666666666667	26.4333333333333	1.8809725464241	1.37118155024756e-25	4.56793898114418e-23	yfjQ	similar to corA family metal ion transporter [Botrytis cinerea T4]	-	-	-	-	GO:0016020//membrane	GO:0046873//metal ion transmembrane transporter activity	GO:0030001//metal ion transport;GO:0055085//transmembrane transport
Bcin11g01940	62	99	79	399	521	413	1.21	1.66	1.57	5.86	6.92	6.44	1.48	6.40666666666667	2.11397675442364	3.01865147432555e-25	9.78451003556388e-23	--	signal peptide-containing protein [Rutstroemia sp. NJR-2017a BVV2]	-	-	-	-	-	-	-
Bcin13g00480	215	379	368	1543	1565	1560	2.31	3.50	4.00	12.45	11.40	13.35	3.27	12.4	1.92297757977616	3.20270523350943e-25	1.01079062803891e-22	pds5	Bcpds5 [Botrytis cinerea B05.10]	-	-	-	-	-	-	GO:0007064//mitotic sister chromatid cohesion
Bcin13g03490	283	398	367	1303	1430	1316	4.50	5.43	5.90	15.53	15.40	16.64	5.27666666666667	15.8566666666667	1.58739076982528	1.12215767074492e-24	3.45077870390868e-22	SPBC582.10c	snf2 family domain-containing protein [Rutstroemia sp. NJR-2017a BBW]	-	-	-	-	-	GO:0005524//ATP binding	-
Bcin10g00780	435	698	615	2149	2471	2237	3.83	5.28	5.48	14.21	14.76	15.69	4.86333333333333	14.8866666666667	1.61400336790459	2.28509001944842e-24	6.85127115081124e-22	mot1	probable MOT1-transcriptional accessory protein [Phialocephala subalpina]	-	-	-	-	-	GO:0005524//ATP binding	-
Bcin12g05540	41	40	55	288	356	299	0.63	0.53	0.85	3.31	3.69	3.64	0.67	3.54666666666667	2.40423074432226	3.79175496007357e-24	1.10913456673567e-21	rhp42	xeroderma pigmentosum group C-complementing protein [Rutstroemia sp. NJR-2017a BVV2]	Genetic Information Processing	Replication and repair	ko03420//Nucleotide excision repair	K10838	GO:0005634//nucleus	GO:0003677//DNA binding;GO:0003684//damaged DNA binding	GO:0006289//nucleotide-excision repair
Bcin02g05510	46	80	83	457	450	369	0.67	1.00	1.22	4.97	4.42	4.26	0.963333333333333	4.55	2.23975955330654	6.35761822783872e-24	1.81540274777309e-21	REB1	Myb transcription factor protein [Rutstroemia sp. NJR-2017a BVV2]	-	-	-	-	-	GO:0003677//DNA binding	-
Bcin12g02160	215	240	249	867	1059	948	6.02	5.77	7.06	18.22	20.10	21.13	6.28333333333333	19.8166666666667	1.65711228647699	7.00856398677489e-24	1.95473739286956e-21	nae1	Bcula1 [Botrytis cinerea B05.10]	-	-	-	-	-	GO:0008641//ubiquitin-like modifier activating enzyme activity;GO:0019781//NEDD8 activating enzyme activity	GO:0045116//protein neddylation
Bcin11g05920	24969	27279	22842	15803	17900	14300	1648.58	1545.27	1525.84	783.00	800.99	751.37	1573.23	778.453333333333	-1.01504714205172	8.54577269866165e-24	2.32930572670566e-21	RPL9A	60S ribosomal protein L9 [Sclerotinia sclerotiorum 1980 UF-70]	Genetic Information Processing	Translation	ko03010//Ribosome	K02940	GO:0005840//ribosome	GO:0003735//structural constituent of ribosome;GO:0019843//rRNA binding	GO:0006412//translation
Bcin10g05970	611	641	809	2988	2895	2798	10.96	9.82	14.52	39.74	34.97	39.21	11.7666666666667	37.9733333333333	1.69028096280785	9.5314984369019e-24	2.54025023897254e-21	ING2	FYVE zinc finger [Venustampulla echinocandica]	-	-	-	-	-	-	-
Bcin11g00560	518	667	666	2377	2289	2313	10.37	11.45	13.49	35.70	31.05	36.84	11.77	34.53	1.55273601381494	9.82846651690189e-24	2.56245215080879e-21	sgm1	Bcsgm1 [Botrytis cinerea B05.10]	-	-	-	-	-	-	-
Bcin08g06760	309	402	366	1375	1353	1410	2.89	3.23	3.47	9.66	8.59	10.51	3.19666666666667	9.58666666666667	1.58446095542117	1.8527279606647e-23	4.72760987920251e-21	MLP1	tpr mlp1 mlp2 protein [Rutstroemia sp. NJR-2017a WRK4]	Genetic Information Processing	Translation	ko03013//RNA transport	K09291	-	-	GO:0006606//protein import into nucleus
Bcin12g00820	161	224	216	876	865	781	2.95	3.52	4.01	12.05	10.75	11.40	3.49333333333333	11.4	1.70635760823581	2.11093837388133e-23	5.27426748290807e-21	cdc10	Bcswi6 [Botrytis cinerea B05.10]	Cellular Processes;Cellular Processes;Environmental Information Processing	Cell growth and death;Cell growth and death;Signal transduction	ko04111//Cell cycle - yeast;ko04113//Meiosis - yeast;ko04011//MAPK signaling pathway - yeast	K06648;K06648;K06648	-	GO:0003677//DNA binding;GO:0005515//protein binding	-
Bcin13g02690	578	686	603	1994	2348	2318	13.69	13.94	14.45	35.44	37.69	43.69	14.0266666666667	38.94	1.47308068014915	3.5692272450748e-23	8.73586578575145e-21	--	similar to snoRNA binding protein [Botrytis cinerea T4]	-	-	-	-	-	-	-
Bcin10g01410	316	464	462	1631	1989	1415	9.43	11.87	13.94	36.51	40.21	33.59	11.7466666666667	36.77	1.64627775300403	3.93289510878678e-23	9.43344220793597e-21	ctc-1	Bcpob3 [Botrytis cinerea B05.10]	-	-	-	-	GO:0000790//nuclear chromatin;GO:0005634//nucleus;GO:0031298//replication fork protection complex;GO:0035101//FACT complex	GO:0003677//DNA binding;GO:0003682//chromatin binding;GO:0031491//nucleosome binding;GO:0042393//histone binding	GO:0006261//DNA-dependent DNA replication;GO:0034724//DNA replication-independent nucleosome organization;GO:0045899//positive regulation of RNA polymerase II transcriptional preinitiation complex assembly
Bcin09g02370	665	664	640	2185	2545	2318	18.32	15.69	17.84	45.16	47.51	50.81	17.2833333333333	47.8266666666667	1.46843375625694	4.26537933564952e-23	1.00303322298911e-20	WRS1	Bcwrs1 [Botrytis cinerea B05.10]	Genetic Information Processing	Translation	ko00970//Aminoacyl-tRNA biosynthesis	K01867	-	GO:0000166//nucleotide binding;GO:0004812//aminoacyl-tRNA ligase activity;GO:0004830//tryptophan-tRNA ligase activity;GO:0005524//ATP binding	GO:0006418//tRNA aminoacylation for protein translation;GO:0006436//tryptophanyl-tRNA aminoacylation
Bcin02g08000	586	941	824	2839	3219	2607	19.03	26.22	27.07	69.19	70.85	67.38	24.1066666666667	69.14	1.52008842656837	1.02500867605079e-22	2.36402481766868e-20	vps74	Bcvps74 [Botrytis cinerea B05.10]	-	-	-	-	-	GO:0070273//phosphatidylinositol-4-phosphate binding	-
Bcin13g00690	1621	1762	1376	898	1000	867	61.07	56.96	52.45	25.39	25.54	26.00	56.8266666666667	25.6433333333333	-1.14798428477587	1.37423541988122e-22	3.10966139445952e-20	alg-8	glycosyltransferase family 57 protein [Botrytis cinerea T4]	Metabolism;Metabolism	Global and overview maps;Glycan biosynthesis and metabolism	ko01100//Metabolic pathways;ko00510//N-Glycan biosynthesis	K03849;K03849	GO:0005783//endoplasmic reticulum;GO:0005789//endoplasmic reticulum membrane	GO:0016758//transferase activity, transferring hexosyl groups;GO:0042283//dolichyl pyrophosphate Glc1Man9GlcNAc2 alpha-1,3-glucosyltransferase activity	GO:0006487//protein N-linked glycosylation;GO:0006490//oligosaccharide-lipid intermediate biosynthetic process
Bcin13g00490	252	362	302	1030	1293	1127	5.85	7.21	7.10	17.95	20.35	20.83	6.72	19.71	1.55239463826473	1.47386588858897e-22	3.27334696330509e-20	--	CAF1 family ribonuclease protein [Rutstroemia sp. NJR-2017a BVV2]	Genetic Information Processing	Folding, sorting and degradation	ko03018//RNA degradation	K01148	-	GO:0003676//nucleic acid binding	-
Bcin11g03290	594	743	861	3053	2896	3064	11.48	12.32	16.83	44.27	37.92	47.11	13.5433333333333	43.1	1.67010500546653	1.59358394272042e-22	3.47488222273564e-20	--	zinc-responsiveness transcriptional activator protein [Rutstroemia sp. NJR-2017a BVV2]	-	-	-	-	-	GO:0003676//nucleic acid binding	-
Bcin08g06410	8194	8692	7316	4879	5798	4761	284.47	258.90	256.97	127.11	136.42	131.54	266.78	131.69	-1.01850471702195	2.35032935997244e-22	5.03348214538383e-20	ARB_03399	Bcgpi12 [Botrytis cinerea B05.10]	Metabolism;Metabolism	Global and overview maps;Glycan biosynthesis and metabolism	ko01100//Metabolic pathways;ko00563//Glycosylphosphatidylinositol(GPI)-anchor biosynthesis	K03434;K03434	-	GO:0000225//N-acetylglucosaminylphosphatidylinositol deacetylase activity	GO:0006506//GPI anchor biosynthetic process
Bcin08g06700	1301	1594	1413	4268	5028	4857	52.85	55.55	58.07	130.10	138.42	157.01	55.49	141.843333333333	1.35399863713195	2.42696448181852e-22	5.10641842639464e-20	SPBC1711.08	Bchch1 [Botrytis cinerea B05.10]	-	-	-	-	-	GO:0001671//ATPase activator activity;GO:0051087//chaperone binding;GO:0051879//Hsp90 protein binding	-
Bcin01g00830	854	1182	1181	3940	4541	3271	15.77	18.72	22.06	54.59	56.82	48.06	18.85	53.1566666666667	1.49568611584087	2.51627513743002e-22	5.20304960744797e-20	GDT1	Bcgdt1 [Botrytis cinerea B05.10]	-	-	-	-	-	-	-
Bcin10g04120	319	420	373	1224	1450	1212	5.50	6.22	6.51	15.85	16.95	16.64	6.07666666666667	16.48	1.43936418186524	2.59221589941064e-22	5.2692280138359e-20	APP1	Bcapp1 [Botrytis cinerea B05.10]	-	-	-	-	-	-	-
Bcin08g03030	114	241	282	1339	1257	1318	1.68	3.05	4.20	14.80	12.55	15.45	2.97666666666667	14.2666666666667	2.26087871616729	2.88951555672183e-22	5.77566001196082e-20	ATG23	Bcimh1 [Botrytis cinerea B05.10]	-	-	-	-	-	-	-
Bcin09g01260	251	430	379	1418	1505	1376	5.72	8.40	8.73	24.23	23.23	24.93	7.61666666666667	24.13	1.66359625099147	3.12315327077411e-22	6.14032412727769e-20	RTF1	Bcrtf1 [Botrytis cinerea B05.10]	-	-	-	-	-	GO:0003677//DNA binding	-
Bcin08g06430	160	243	269	1026	1162	864	3.82	4.98	6.50	18.40	18.82	16.43	5.1	17.8833333333333	1.81004651806387	4.39940910312892e-22	8.51001828610083e-20	--	ATPase expression 2 mitochondrial protein [Rutstroemia sp. NJR-2017a BVV2]	-	-	-	-	-	-	-
Bcin09g00260	214	389	367	1453	1511	1318	3.73	5.82	6.48	19.02	17.87	18.30	5.34333333333333	18.3966666666667	1.78363246003715	4.56757611729928e-22	8.69506990075719e-20	ctc-2	Bcspt16 [Botrytis cinerea B05.10]	-	-	-	-	GO:0000790//nuclear chromatin;GO:0005634//nucleus;GO:0031298//replication fork protection complex;GO:0035101//FACT complex	GO:0003682//chromatin binding;GO:0031491//nucleosome binding;GO:0042393//histone binding	GO:0006261//DNA-dependent DNA replication;GO:0006334//nucleosome assembly;GO:0006338//chromatin remodeling;GO:0007063//regulation of sister chromatid cohesion;GO:0034724//DNA replication-independent nucleosome organization;GO:0045899//positive regulation of RNA polymerase II transcriptional preinitiation complex assembly;GO:0060261//positive regulation of transcription initiation from RNA polymer…
Bcin04g06930	1718	2667	1956	1066	1432	995	119.15	158.70	137.25	55.48	67.31	54.92	138.366666666667	59.2366666666667	-1.22393406574382	4.68310820718522e-22	8.77570573887068e-20	SPCC4B3.06c	Bclot6 [Botrytis cinerea B05.10]	-	-	-	-	-	GO:0016491//oxidoreductase activity	-
Bcin07g00480	24	57	63	428	364	313	0.61	1.24	1.61	8.11	6.23	6.29	1.15333333333333	6.87666666666667	2.57589987824977	4.86086805130292e-22	8.96867546758091e-20	--	wound-responsive ked protein [Rutstroemia sp. NJR-2017a BBW]	-	-	-	-	-	-	-
Bcin15g05340	183	337	284	1171	1238	1032	4.15	6.56	6.52	19.94	19.04	18.64	5.74333333333333	19.2066666666667	1.74164695893493	6.08729680497408e-22	1.10613561487961e-19	mad1	Bcmad1 [Botrytis cinerea B05.10]	Cellular Processes;Cellular Processes	Cell growth and death;Cell growth and death	ko04111//Cell cycle - yeast;ko04113//Meiosis - yeast	K06679;K06679	-	-	GO:0007094//mitotic spindle assembly checkpoint
Bcin07g03840	112	190	185	701	802	725	1.21	1.76	2.02	5.67	5.86	6.22	1.66333333333333	5.91666666666667	1.83070730394215	6.24830064700363e-22	1.11844581581365e-19	--	het-s domain-containing protein [Rutstroemia sp. NJR-2017a BBW]	-	-	-	-	-	GO:0004672//protein kinase activity;GO:0005524//ATP binding	GO:0006468//protein phosphorylation
Bcin02g06170	225	293	305	1057	1104	1090	2.94	3.29	4.04	10.38	9.79	11.35	3.42333333333333	10.5066666666667	1.61783135313819	6.46294518104315e-22	1.13985443465074e-19	cut3	Bcsmc4 [Botrytis cinerea B05.10]	Cellular Processes	Cell growth and death	ko04111//Cell cycle - yeast	K06675	GO:0005694//chromosome	GO:0005515//protein binding;GO:0005524//ATP binding	GO:0051276//chromosome organization
Bcin08g06320	241	298	339	1065	1483	1110	6.88	7.30	9.79	22.82	28.69	25.22	7.99	25.5766666666667	1.67856084591353	9.95950885316883e-22	1.73107811124716e-19	--	transcriptional regulator atrx protein [Rutstroemia sp. NJR-2017a BBW]	-	-	-	-	-	GO:0003677//DNA binding;GO:0008270//zinc ion binding	-
Bcin08g02540	55	74	78	332	435	346	1.03	1.19	1.48	4.68	5.54	5.17	1.23333333333333	5.13	2.0563960558119	1.13108489142781e-21	1.93787158612768e-19	LIG4	Bcdnl4 [Botrytis cinerea B05.10]	Genetic Information Processing	Replication and repair	ko03450//Non-homologous end-joining	K10777	-	GO:0003677//DNA binding;GO:0003910//DNA ligase (ATP) activity;GO:0005524//ATP binding	GO:0006281//DNA repair;GO:0006310//DNA recombination;GO:0051103//DNA ligation involved in DNA repair;GO:0071897//DNA biosynthetic process
Bcin12g05740	428	582	552	1715	1962	1693	4.51	5.27	5.89	13.57	14.02	14.21	5.22333333333333	13.9333333333333	1.41549776249566	1.20384391166507e-21	2.03347887783088e-19	sec72	Bcsec7 [Botrytis cinerea B05.10]	Cellular Processes	Transport and catabolism	ko04144//Endocytosis	K18442	-	GO:0005086//ARF guanyl-nucleotide exchange factor activity	GO:0032012//regulation of ARF protein signal transduction
Bcin03g08260	1396	1891	1867	5484	6241	5348	29.84	34.68	40.38	87.97	90.42	90.98	34.9666666666667	89.79	1.36057450747578	1.40956712595726e-21	2.34790813077852e-19	SPBC3D6.13c	disulfide isomerase protein [Rutstroemia sp. NJR-2017a WRK4]	Genetic Information Processing	Folding, sorting and degradation	ko04141//Protein processing in endoplasmic reticulum	K13996	-	-	GO:0045454//cell redox homeostasis
Bcin11g01760	135	162	187	647	783	655	3.72	3.83	5.22	13.39	14.63	14.37	4.25666666666667	14.13	1.73096544135237	1.61096786540697e-21	2.6466215903871e-19	CLF1	Bcclf1 [Botrytis cinerea B05.10]	Genetic Information Processing	Transcription	ko03040//Spliceosome	K12869	GO:0000785//chromatin;GO:0000974//Prp19 complex;GO:0071004//U2-type prespliceosome;GO:0071006//U2-type catalytic step 1 spliceosome;GO:0071007//U2-type catalytic step 2 spliceosome;GO:0071008//U2-type post-mRNA release spliceosomal complex	GO:0003682//chromatin binding;GO:0003688//DNA replication origin binding;GO:0005515//protein binding	GO:0000354//cis assembly of pre-catalytic spliceosome;GO:0006270//DNA replication initiation;GO:0006396//RNA processing
Bcin02g01850	508	626	676	2061	2417	1950	9.26	9.79	12.47	28.19	29.86	28.29	10.5066666666667	28.78	1.45376155800507	1.77264921264367e-21	2.87288946043724e-19	SPCC1450.12	similar to PX domain-containing protein [Botrytis cinerea T4]	-	-	-	-	-	GO:0035091//phosphatidylinositol binding	-
Bcin10g05140	49	78	63	343	346	342	0.57	0.79	0.75	3.01	2.74	3.19	0.703333333333333	2.98	2.08303183247613	2.29347569981938e-21	3.66742054239118e-19	swi5	Swi5-domain-containing protein [Pezoloma ericae]	-	-	-	-	-	GO:0003677//DNA binding	-
Bcin03g07900	348	468	408	1303	1522	1328	7.21	8.31	8.55	20.25	21.36	21.88	8.02333333333333	21.1633333333333	1.39929323611163	3.12071543945104e-21	4.92457108754425e-19	exo70	Bcexo70 [Botrytis cinerea B05.10]	-	-	-	-	GO:0000145//exocyst	-	GO:0006887//exocytosis
Bcin15g04990	309	436	400	1288	1479	1260	6.73	8.15	8.82	21.06	21.84	21.85	7.9	21.5833333333333	1.44999313367565	3.19435428716593e-21	4.97531051506247e-19	ADA2	Bcada2 [Botrytis cinerea B05.10]	-	-	-	-	GO:0000124//SAGA complex;GO:0005671//Ada2/Gcn5/Ada3 transcription activator complex;GO:0046695//SLIK (SAGA-like) complex	GO:0001786//phosphatidylserine binding;GO:0003677//DNA binding;GO:0003682//chromatin binding;GO:0003713//transcription coactivator activity;GO:0004402//histone acetyltransferase activity;GO:0005515//protein binding;GO:0008270//zinc ion binding	GO:0000183//chromatin silencing at rDNA;GO:0006325//chromatin organization;GO:0006348//chromatin silencing at telomere;GO:0006357//regulation of transcription by RNA polymerase II;GO:0035065//regulation of histone acetylation;GO:0035066//positive regulation of histone acetylation;GO:1990414//replication-born double-strand break repair via sister chromatid exchange
Bcin16g00720	81	105	111	454	490	434	1.69	1.88	2.35	7.13	6.95	7.23	1.97333333333333	7.10333333333333	1.84786151215376	3.91084323045442e-21	6.01317216190255e-19	YRB30	Bcyrb30 [Botrytis cinerea B05.10]	-	-	-	-	-	-	-
Bcin10g00340	1175	1736	1663	5154	5855	4712	21.17	26.83	30.31	69.68	71.49	67.56	26.1033333333333	69.5766666666667	1.41436951558109	4.25086153231595e-21	6.45323827304622e-19	ssh4	Bcear1 [Botrytis cinerea B05.10]	-	-	-	-	-	GO:0005515//protein binding	-
Bcin16g03710	3967	4259	3369	2449	2615	2010	299.49	275.59	257.76	137.96	133.16	120.59	277.613333333333	130.57	-1.08825340123229	6.25861412150184e-21	9.38244489489645e-19	RPB9	Bcrpb9 [Botrytis cinerea B05.10]	Genetic Information Processing	Transcription	ko03020//RNA polymerase	K03017	GO:0005665//RNA polymerase II, core complex	GO:0003676//nucleic acid binding;GO:0003899//DNA-directed 5'-3' RNA polymerase activity;GO:0003968//RNA-directed 5'-3' RNA polymerase activity;GO:0008270//zinc ion binding	GO:0001193//maintenance of transcriptional fidelity during DNA-templated transcription elongation from RNA polymerase II promoter;GO:0006283//transcription-coupled nucleotide-excision repair;GO:0006351//transcription, DNA-templated;GO:0006366//transcription by RNA polymerase II;GO:0006367//transcription initiation from RNA polymerase II promoter;GO:0006379//mRNA cleavage
Bcin03g03730	532	626	673	2110	2256	1912	4.20	4.24	5.37	12.49	12.06	12.01	4.60333333333333	12.1866666666667	1.40455275080002	1.21951099085176e-20	1.80562905102286e-18	myo2	myosin type II heavy chain [Sclerotinia borealis F-4128]	-	-	-	-	GO:0016459//myosin complex	GO:0003774//motor activity;GO:0005515//protein binding;GO:0005524//ATP binding;GO:0051015//actin filament binding	-
Bcin12g05630	85	133	113	512	530	435	2.36	3.17	3.18	10.68	9.99	9.63	2.90333333333333	10.1	1.79857316976145	1.42992193594016e-20	2.09134802167443e-18	--	Zinc finger RING FYVE PHD-type protein [Rutstroemia sp. NJR-2017a BBW]	-	-	-	-	-	-	-
Bcin09g06820	270	429	383	1273	1455	1255	8.86	12.07	12.71	31.34	32.35	32.76	11.2133333333333	32.15	1.51960353268133	1.76162982784265e-20	2.54544897895384e-18	UBX3	similar to UBX domain containing protein [Botrytis cinerea T4]	-	-	-	-	-	GO:0005515//protein binding	-
Bcin11g02630	43555	49709	35774	24904	31508	22837	2167.79	2122.65	1801.41	930.16	1062.83	904.54	2030.61666666667	965.843333333333	-1.0720568202303	1.82362389031213e-20	2.60365729958493e-18	aneA	PhyH-domain-containing protein [Aspergillus neoniger CBS 115656]	-	-	-	-	-	-	-
Bcin13g02410	97	159	199	765	876	680	2.75	3.87	5.71	16.27	16.83	15.34	4.11	16.1466666666667	1.97402606529149	2.55444244362429e-20	3.60416802663366e-18	uba2	Bcuba2 [Botrytis cinerea B05.10]	Genetic Information Processing	Folding, sorting and degradation	ko04120//Ubiquitin mediated proteolysis	K10685	GO:0005634//nucleus;GO:0031510//SUMO activating enzyme complex	GO:0008641//ubiquitin-like modifier activating enzyme activity;GO:0019948//SUMO activating enzyme activity	GO:0016925//protein sumoylation
Bcin12g05780	581	764	804	2430	2631	2356	20.46	23.08	28.64	64.21	62.79	66.02	24.06	64.34	1.41907929347666	3.19405507345331e-20	4.45422122045647e-18	SEC14	phosphatidylinositol transporter protein [Rutstroemia sp. NJR-2017a WRK4]	-	-	-	-	-	-	-
Bcin02g01160	86	125	169	746	925	525	1.62	2.02	3.22	10.56	11.82	7.88	2.28666666666667	10.0866666666667	2.14113150604393	4.41468346941837e-20	6.08566653433729e-18	rlf2	Bcrlf2 [Botrytis cinerea B05.10]	-	-	-	-	-	-	-
Bcin01g01520	9559	9141	7700	4832	6279	4603	452.12	370.94	368.47	171.51	201.28	173.26	397.176666666667	182.016666666667	-1.1257103106073	4.81162430121384e-20	6.55747843687019e-18	ERV14	cornichon [Phialocephala scopiformis]	-	-	-	-	-	-	GO:0016192//vesicle-mediated transport
Bcin11g06260	542	703	777	2340	2552	2351	12.88	14.33	18.68	41.72	41.09	44.45	15.2966666666667	42.42	1.47152731483944	5.15261410376287e-20	6.9432922411717e-18	iml2	similar to outer membrane protein iml2 [Botrytis cinerea T4]	-	-	-	-	-	-	-
Bcin08g06750	363	443	441	1394	1497	1293	14.08	14.74	17.31	40.58	39.35	39.91	15.3766666666667	39.9466666666667	1.37733233139309	5.82120119858548e-20	7.75707399718175e-18	tfa2	Bctfa2 [Botrytis cinerea B05.10]	Genetic Information Processing	Transcription	ko03022//Basal transcription factors	K03137	GO:0005673//transcription factor TFIIE complex	-	GO:0006367//transcription initiation from RNA polymerase II promoter
Bcin08g06930	164	195	227	792	822	745	2.27	2.32	3.18	8.23	7.71	8.21	2.59	8.05	1.63603668531543	6.38927070982815e-20	8.42049710142517e-18	ucp12	similar to ATP-dependent RNA helicase A [Botrytis cinerea T4]	-	-	-	-	-	GO:0003676//nucleic acid binding;GO:0004386//helicase activity;GO:0005515//protein binding;GO:0005524//ATP binding	-
Bcin16g03480	123	206	253	909	1029	903	3.32	4.77	6.92	18.43	18.84	19.41	5.00333333333333	18.8933333333333	1.91691578129733	7.75560694487749e-20	1.01101080532517e-17	PUS1	Bcpus1 [Botrytis cinerea B05.10]	-	-	-	-	-	GO:0003723//RNA binding;GO:0009982//pseudouridine synthase activity	GO:0001522//pseudouridine synthesis;GO:0009451//RNA modification;GO:0031119//tRNA pseudouridine synthesis
Bcin04g04180	193	277	254	868	953	808	5.59	6.88	7.44	18.87	18.71	18.62	6.63666666666667	18.7333333333333	1.49707690938778	1.14838336723735e-19	1.48092061540619e-17	Sart1	similar to DNA binding protein SART-1 [Botrytis cinerea T4]	Genetic Information Processing	Transcription	ko03040//Spliceosome	K11984	-	-	GO:0000398//mRNA splicing, via spliceosome
Bcin12g05800	226	263	235	806	1032	765	5.58	5.57	5.87	14.94	17.28	15.04	5.67333333333333	15.7533333333333	1.47338859228788	1.36496753132856e-19	1.74149527693867e-17	--	receptor-activated Ca2+-permeable cation channel [Sclerotinia borealis F-4128]	-	-	-	-	-	-	-
Bcin16g00750	364	526	474	1505	1637	1426	5.91	7.32	7.78	18.33	18.01	18.42	7.00333333333333	18.2533333333333	1.38204628458485	1.48950882999815e-19	1.8803873050703e-17	PAN2	Bcpan2 [Botrytis cinerea B05.10]	Genetic Information Processing	Folding, sorting and degradation	ko03018//RNA degradation	K12571	GO:0031251//PAN complex	GO:0003676//nucleic acid binding;GO:0004535//poly(A)-specific ribonuclease activity;GO:0005515//protein binding	GO:0000289//nuclear-transcribed mRNA poly(A) tail shortening;GO:0006397//mRNA processing
Bcin13g05530	14283	15764	12110	8377	10764	7602	557.49	527.90	478.22	245.37	284.75	236.13	521.203333333333	255.416666666667	-1.0289936425469	1.59117466231001e-19	1.98780809636291e-17	arp-3	Bcarp3 [Botrytis cinerea B05.10]	Cellular Processes	Transport and catabolism	ko04138//Autophagy - yeast	K18584	-	-	-
Bcin03g07930	184	244	233	776	911	720	5.15	5.86	6.60	16.30	17.28	16.04	5.87	16.54	1.49452682606122	1.8492228381023e-19	2.28636386570731e-17	sla1	Bclhp1 [Botrytis cinerea B05.10]	-	-	-	-	GO:0005634//nucleus;GO:1990904//ribonucleoprotein complex	GO:0003676//nucleic acid binding;GO:0003723//RNA binding	GO:0006396//RNA processing
Bcin15g04360	382	552	584	1761	2176	1677	6.98	8.69	10.80	24.27	26.96	24.40	8.82333333333333	25.21	1.5146004240843	1.94765500710701e-19	2.38349250002392e-17	--	MFS transporter protein [Rutstroemia sp. NJR-2017a WRK4]	-	-	-	-	-	-	-
Bcin01g00850	43	57	79	374	465	276	1.32	1.51	2.46	8.64	9.70	6.76	1.76333333333333	8.36666666666667	2.24634773672411	1.98290128813112e-19	2.40211466147036e-17	--	related to TSM1-component of TFIID complex [Rhynchosporium agropyri]	-	-	-	-	-	-	-
Bcin03g08660	229	240	261	855	956	884	3.96	3.58	4.59	11.08	11.25	12.20	4.04333333333333	11.51	1.50927078373288	2.18889353588516e-19	2.62514001758708e-17	Cul3	Cullin family protein [Rutstroemia sp. NJR-2017a WRK4]	Genetic Information Processing	Folding, sorting and degradation	ko04120//Ubiquitin mediated proteolysis	K03869	-	GO:0031625//ubiquitin protein ligase binding	GO:0006511//ubiquitin-dependent protein catabolic process
Bcin08g06740	72	138	130	566	538	558	2.16	3.55	3.95	12.74	10.94	13.32	3.22	12.3333333333333	1.9374301765679	2.45054747961319e-19	2.90984316069316e-17	CYP8	similar to peptidyl-prolyl cis-trans isomerase-like 2 [Botrytis cinerea T4]	Genetic Information Processing	Folding, sorting and degradation	ko04120//Ubiquitin mediated proteolysis	K10598	-	GO:0003755//peptidyl-prolyl cis-trans isomerase activity;GO:0004842//ubiquitin-protein transferase activity	GO:0000413//protein peptidyl-prolyl isomerization;GO:0006457//protein folding;GO:0016567//protein ubiquitination
Bcin07g00530	754	1315	1087	4060	3786	4316	5.66	8.48	8.26	22.89	19.28	25.80	7.46666666666667	22.6566666666667	1.60139939053183	2.4962989955673e-19	2.93510920135673e-17	--	chromosome segregation atpase protein [Rutstroemia sp. NJR-2017a BBW]	-	-	-	-	-	-	-
Bcin02g06540	251	429	391	1398	1450	1248	3.24	4.75	5.10	13.53	12.68	12.81	4.36333333333333	13.0066666666667	1.57574868066379	2.58274512431511e-19	3.0072681821273e-17	pcp1	similar to microtubule associated protein [Botrytis cinerea T4]	-	-	-	-	GO:0005815//microtubule organizing center	-	-
Bcin05g00780	117	171	193	666	757	627	2.11	2.65	3.53	9.03	9.27	9.01	2.76333333333333	9.10333333333333	1.71998530726954	3.21105523237139e-19	3.70290244248366e-17	--	c-14 sterol reductase protein [Rutstroemia sp. NJR-2017a WRK4]	-	-	-	-	-	-	-
Bcin12g05560	151	183	227	876	1388	683	7.57	7.87	11.51	32.96	47.16	27.25	8.98333333333333	35.79	1.99423377149767	3.8980346916207e-19	4.45229810062924e-17	--	Syntaxin ufe1 [Lachnellula cervina]	Cellular Processes;Genetic Information Processing	Transport and catabolism;Folding, sorting and degradation	ko04145//Phagosome;ko04130//SNARE interactions in vesicular transport	K08492;K08492	-	-	-
Bcin11g03360	275	364	347	1108	1171	1082	5.67	6.43	7.23	17.13	16.35	17.74	6.44333333333333	17.0733333333333	1.40586561538623	5.30219708235208e-19	5.99898581213665e-17	--	mucin protein [Rutstroemia sp. NJR-2017a WRK4]	-	-	-	-	-	-	-
Bcin12g04510	439	723	708	2378	2368	2395	4.46	6.30	7.27	18.12	16.29	19.35	6.01	17.92	1.57613374134642	6.14714185614116e-19	6.88996937202813e-17	AHK5	hsp90 protein [Rutstroemia sp. NJR-2017a BVV2]	-	-	-	-	-	GO:0000155//phosphorelay sensor kinase activity;GO:0016772//transferase activity, transferring phosphorus-containing groups	GO:0000160//phosphorelay signal transduction system;GO:0007165//signal transduction;GO:0016310//phosphorylation
Bcin05g07350	69	104	113	465	438	473	1.35	1.74	2.23	6.81	5.79	7.34	1.77333333333333	6.64666666666667	1.90616725889701	1.03456292472508e-18	1.14884381076184e-16	IQM5	IQ calmodulin-binding motif protein [Rutstroemia sp. NJR-2017a BBW]	-	-	-	-	-	GO:0005515//protein binding	-
Bcin12g03250	180	264	233	774	874	780	3.88	4.88	5.08	12.49	12.76	13.38	4.61333333333333	12.8766666666667	1.48087773459521	1.10196155892682e-18	1.21246100699168e-16	--	holo-acyl-carrier-protein synthase, partial [Metarhizium brunneum ARSEF 3297]	Metabolism	Metabolism of cofactors and vitamins	ko00770//Pantothenate and CoA biosynthesis	K00997	-	GO:0000287//magnesium ion binding;GO:0008897//holo-[acyl-carrier-protein] synthase activity	-
Bcin07g02410	228	336	282	902	1077	968	3.66	4.63	4.58	10.86	11.71	12.36	4.29	11.6433333333333	1.44045458917416	1.16085897652738e-18	1.26565288231754e-16	nimT	Bcmih1 [Botrytis cinerea B05.10]	Cellular Processes;Environmental Information Processing	Cell growth and death;Signal transduction	ko04111//Cell cycle - yeast;ko04011//MAPK signaling pathway - yeast	K02555;K02555	-	GO:0004725//protein tyrosine phosphatase activity	GO:0006470//protein dephosphorylation;GO:1902751//positive regulation of cell cycle G2/M phase transition
Bcin01g09810	493	719	750	2168	2515	2246	6.63	8.29	10.20	21.87	22.91	24.03	8.37333333333333	22.9366666666667	1.45378177950656	1.45954215050913e-18	1.57696297396901e-16	SPAC6F6.13c	similar to DUF726 domain-containing protein [Botrytis cinerea T4]	-	-	-	-	-	-	-
Bcin13g02530	1479	1710	1470	988	1193	812	148.30	147.10	149.12	74.34	81.07	64.79	148.173333333333	73.4	-1.01343386185514	1.53235843179723e-18	1.64085488147716e-16	ELC1	Bcelc1 [Botrytis cinerea B05.10]	Genetic Information Processing	Folding, sorting and degradation	ko04120//Ubiquitin mediated proteolysis	K03872	-	-	GO:0006511//ubiquitin-dependent protein catabolic process
Bcin06g03150	4920	4831	4022	2709	3422	2465	370.74	312.33	306.63	153.19	174.76	147.82	329.9	158.59	-1.05672697410717	2.06621286880305e-18	2.17369218732939e-16	YPR170W-B	Pyridoxamine phosphate oxidase family protein [Rutstroemia sp. NJR-2017a WRK4]	-	-	-	-	-	GO:0004521//endoribonuclease activity	GO:0090305//nucleic acid phosphodiester bond hydrolysis
Bcin12g06470	141	226	225	744	833	788	2.18	3.00	3.52	8.63	8.72	9.69	2.9	9.01333333333333	1.63600784554609	2.33647434838947e-18	2.43663798784651e-16	--	Tuberous sclerosis 1 protein [Rutstroemia sp. NJR-2017a WRK4]	-	-	-	-	-	-	-
Bcin15g00490	260	346	351	1066	1176	1185	4.62	5.27	6.31	14.20	14.15	16.75	5.4	15.0333333333333	1.47713362037075	2.76582361260258e-18	2.85952780913299e-16	fcp1	Bcfcp1 [Botrytis cinerea B05.10]	-	-	-	-	GO:0005634//nucleus	GO:0004721//phosphoprotein phosphatase activity;GO:0008420//RNA polymerase II CTD heptapeptide repeat phosphatase activity	GO:0070940//dephosphorylation of RNA polymerase II C-terminal domain
Bcin11g00130	205	261	331	1246	1116	996	3.93	4.29	6.41	17.90	14.48	15.18	4.87666666666667	15.8533333333333	1.70081894560716	3.08676231798831e-18	3.16406328885759e-16	NOC1	Bcmak21 [Botrytis cinerea B05.10]	-	-	-	-	-	-	GO:0042254//ribosome biogenesis
Bcin10g02630	762	810	867	2623	2686	2513	17.47	15.93	20.11	45.12	41.73	45.84	17.8366666666667	44.23	1.31017921401844	3.17112127138977e-18	3.22298791591335e-16	upl-1	Bcbre1 [Botrytis cinerea B05.10]	-	-	-	-	-	GO:0004842//ubiquitin-protein transferase activity	GO:0010390//histone monoubiquitination
Bcin05g06410	654	1181	1242	4449	4171	4382	12.29	19.04	23.61	62.74	53.12	65.53	18.3133333333333	60.4633333333333	1.72316610699891	3.20641740647857e-18	3.23147596268046e-16	--	Bcmsb1 [Botrytis cinerea B05.10]	-	-	-	-	-	-	-
Bcin08g05890	105	169	174	702	685	545	4.19	5.79	7.03	21.04	18.54	17.32	5.67	18.9666666666667	1.74204551153056	3.87969481655565e-18	3.877431661246e-16	EBP2	Bcebp2 [Botrytis cinerea B05.10]	-	-	-	-	-	-	-
Bcin04g00070	325	466	367	1235	1524	1093	19.46	23.94	22.24	55.50	61.86	52.09	21.88	56.4833333333333	1.36821249285764	4.00404507566933e-18	3.96863740433903e-16	MRPL24	Bcmrpl24 [Botrytis cinerea B05.10]	Genetic Information Processing	Translation	ko03010//Ribosome	K02902	GO:0005840//ribosome	GO:0003735//structural constituent of ribosome	GO:0006412//translation
Bcin12g01480	485	575	620	1830	1930	1732	10.95	11.13	14.16	31.00	29.52	31.11	12.08	30.5433333333333	1.33823706395661	4.6388286376478e-18	4.56012064355001e-16	sec1	Bcsec1 [Botrytis cinerea B05.10]	-	-	-	-	-	-	GO:0006904//vesicle docking involved in exocytosis;GO:0016192//vesicle-mediated transport
Bcin10g00130	464	586	632	1892	2337	1616	11.51	12.48	15.87	35.23	39.31	31.91	13.2866666666667	35.4833333333333	1.41716233450059	5.70588851169665e-18	5.5634732455917e-16	--	Wd tetratricopeptide repeat domain-containing protein [Rutstroemia sp. NJR-2017a BVV2]	-	-	-	-	-	GO:0005515//protein binding	-
Bcin02g09240	2148	2652	1640	1257	1301	869	159.34	168.78	123.08	69.97	65.41	51.30	150.4	62.2266666666667	-1.27319969532201	5.91356058373238e-18	5.71946226457278e-16	--	hypothetical protein BCIN_02g09240 [Botrytis cinerea B05.10]	-	-	-	-	-	-	-
Bcin11g04740	161	196	196	663	692	688	3.31	3.45	4.07	10.22	9.63	11.25	3.61	10.3666666666667	1.52188133740964	6.41976075739143e-18	6.11049133042821e-16	trl1	Bctrl1 [Botrytis cinerea B05.10]	-	-	-	-	-	GO:0003972//RNA ligase (ATP) activity;GO:0005524//ATP binding;GO:0008081//phosphoric diester hydrolase activity;GO:0051730//GTP-dependent polyribonucleotide 5'-hydroxyl-kinase activity	GO:0006388//tRNA splicing, via endonucleolytic cleavage and ligation
Bcin02g07190	488	725	633	1852	2117	1899	9.62	12.27	12.63	27.41	28.30	29.80	11.5066666666667	28.5033333333333	1.30866068187691	6.85490018013658e-18	6.47329274491165e-16	--	related to USO1 Intracellular protein transport protein [Rhynchosporium agropyri]	-	-	-	-	-	-	-
Bcin14g03360	80	105	115	426	464	396	1.79	2.02	2.61	7.16	7.04	7.06	2.14	7.08666666666667	1.7274963944088	7.08369628808002e-18	6.63709137366747e-16	--	mediator subunit med1 protein [Rutstroemia sp. NJR-2017a WRK4]	-	-	-	-	GO:0016592//mediator complex	GO:0003712//transcription coregulator activity	GO:0006357//regulation of transcription by RNA polymerase II
Bcin03g05860	202	338	343	1135	1232	1055	6.72	9.65	11.54	28.33	27.77	27.93	9.30333333333333	28.01	1.5901223597296	7.34990610011033e-18	6.83313363245141e-16	SPAC664.03	Bcpaf1 [Botrytis cinerea B05.10]	Environmental Information Processing	Signal transduction	ko04011//MAPK signaling pathway - yeast	K15174	GO:0016593//Cdc73/Paf1 complex	-	GO:0006368//transcription elongation from RNA polymerase II promoter;GO:0016570//histone modification
Bcin08g05180	130	188	184	625	704	572	5.80	7.20	8.31	20.94	21.30	20.32	7.10333333333333	20.8533333333333	1.55370991952465	7.51511177157095e-18	6.93297965203465e-16	cwc24	Bccwc24 [Botrytis cinerea B05.10]	-	-	-	-	-	GO:0046872//metal ion binding	-
Bcin09g00600	12387	12666	9302	7090	7829	6549	495.04	434.29	376.12	212.63	212.05	208.29	435.15	210.99	-1.04433817311745	7.67714576795897e-18	6.99972368858693e-16	SDR2a	similar to short-chain dehydrogenase/reductase [Botrytis cinerea T4]	-	-	-	-	-	GO:0016491//oxidoreductase activity	-
Bcin05g00630	422	551	447	1383	1694	1316	5.85	6.55	6.27	14.38	15.91	14.51	6.22333333333333	14.9333333333333	1.26277680471876	7.70419016837718e-18	6.99972368858693e-16	SPBC1778.09	TBC domain-containing protein [Rutstroemia sp. NJR-2017a WRK4]	-	-	-	-	-	-	-
Bcin01g10090	119	189	192	625	785	612	2.79	3.80	4.55	11.00	12.47	11.42	3.71333333333333	11.63	1.64706436485434	7.88874541983511e-18	7.07012038565284e-16	ATG28	related to cellular myosin heavy chain, type a [Phialocephala subalpina]	-	-	-	-	-	-	-
Bcin04g03450	138	211	195	684	790	589	3.90	5.12	5.58	14.52	15.15	13.26	4.86666666666667	14.31	1.55601780368044	8.84241285039808e-18	7.79757774373707e-16	crc-1	similar to DNA methyltransferase 1-associated protein DMAP1 [Botrytis cinerea T4]	-	-	-	-	GO:0035267//NuA4 histone acetyltransferase complex	-	GO:0006281//DNA repair;GO:0006338//chromatin remodeling;GO:0043967//histone H4 acetylation;GO:0043968//histone H2A acetylation
Bcin09g01770	2523	2285	2032	1343	1416	1345	116.05	90.17	94.56	46.36	44.14	49.23	100.26	46.5766666666667	-1.10606683964547	9.25661737195913e-18	8.10325636072305e-16	--	similar to transcription factor Zn, C2H2 [Botrytis cinerea T4]	-	-	-	-	-	GO:0003676//nucleic acid binding	-
Bcin12g01830	410	514	501	1654	1769	1289	14.07	15.15	17.39	42.67	41.17	35.31	15.5366666666667	39.7166666666667	1.35406753353869	1.15221161217102e-17	1.00133868585269e-15	SPCC1235.04c	Bcfad1 [Botrytis cinerea B05.10]	Metabolism;Metabolism;Metabolism	Global and overview maps;Global and overview maps;Metabolism of cofactors and vitamins	ko01100//Metabolic pathways;ko01110//Biosynthesis of secondary metabolites;ko00740//Riboflavin metabolism	K00953;K00953;K00953	-	GO:0003824//catalytic activity	-
Bcin13g01760	599	1022	1037	3380	3402	3281	6.12	8.95	10.71	25.89	23.54	26.66	8.59333333333333	25.3633333333333	1.56145459872326	1.23196422727857e-17	1.06294582573755e-15	--	myosin heavy chain protein [Rutstroemia sp. NJR-2017a WRK4]	-	-	-	-	-	-	-
Bcin08g06840	399	520	513	1475	2135	1418	9.35	10.45	12.16	25.93	33.90	26.43	10.6533333333333	28.7533333333333	1.43242430780653	1.40181586143158e-17	1.20085554472492e-15	ARB_06966	altered inheritance of mitochondria 6 protein [Rutstroemia sp. NJR-2017a WRK4]	-	-	-	-	-	GO:0008081//phosphoric diester hydrolase activity	GO:0006629//lipid metabolic process
Bcin13g04650	328	532	410	1345	1671	1259	9.79	13.63	12.39	30.14	33.81	29.92	11.9366666666667	31.29	1.39030164064155	1.47814688035434e-17	1.25726351319784e-15	Bap60	related to SWI/SNF complex 60 KDa subunit [Phialocephala subalpina]	-	-	-	-	-	GO:0005515//protein binding	-
Bcin13g00500	409	672	614	1859	2406	1741	13.11	18.48	19.91	44.72	52.27	44.41	17.1666666666667	47.1333333333333	1.45713778273881	1.50737910516463e-17	1.27309842311545e-15	--	peroxin 26 protein [Rutstroemia sp. NJR-2017a WRK4]	-	-	-	-	-	-	-
Bcin06g04360	480	630	525	1522	1833	1621	14.37	16.18	15.90	34.18	37.18	38.61	15.4833333333333	36.6566666666667	1.24335950608179	1.54390374045159e-17	1.29482780134517e-15	csnB	similar to COP9 signalosome complex subunit 2 [Botrytis cinerea T4]	-	-	-	-	GO:0008180//COP9 signalosome	-	-
Bcin02g08740	81	115	120	476	531	372	1.63	1.98	2.44	7.18	7.24	5.95	2.01666666666667	6.79	1.75143893280393	1.70682332836918e-17	1.41171946049183e-15	msh-2	Bcmsh2 [Botrytis cinerea B05.10]	Genetic Information Processing	Replication and repair	ko03430//Mismatch repair	K08735	GO:0032300//mismatch repair complex	GO:0003677//DNA binding;GO:0005524//ATP binding;GO:0030983//mismatched DNA binding	GO:0006298//mismatch repair
Bcin11g06230	5092	4074	3513	2294	2638	1984	231.97	159.23	161.92	78.42	81.45	71.93	184.373333333333	77.2666666666667	-1.25471194236856	1.93580608367242e-17	1.57932805180159e-15	sym1	similar to integral membrane protein [Botrytis cinerea T4]	-	-	-	-	GO:0016021//integral component of membrane	-	-
Bcin09g01640	231	425	434	1541	1569	1349	4.98	7.86	9.47	24.94	22.93	23.15	7.43666666666667	23.6733333333333	1.67053484677683	1.95506630543658e-17	1.58426420277709e-15	nim-1	Bckin3 [Botrytis cinerea B05.10]	-	-	-	-	-	GO:0004672//protein kinase activity;GO:0005524//ATP binding	GO:0006468//protein phosphorylation
Bcin07g02310	133	167	153	670	773	456	5.42	5.84	6.31	20.50	21.37	14.80	5.85666666666667	18.89	1.68947101110115	2.04933183147486e-17	1.64950581576363e-15	rhp14	Bcrad14 [Botrytis cinerea B05.10]	Genetic Information Processing	Replication and repair	ko03420//Nucleotide excision repair	K10847	GO:0005634//nucleus	GO:0003684//damaged DNA binding	GO:0006289//nucleotide-excision repair
Bcin07g01450	159	201	220	706	784	642	3.57	3.88	5.00	11.91	11.94	11.49	4.15	11.78	1.50515629759617	2.41846466671392e-17	1.93364311652667e-15	SPBC902.04	RNA recognition domain-containing protein [Diplocarpon rosae]	-	-	-	-	-	GO:0003676//nucleic acid binding;GO:0046872//metal ion binding	GO:0006397//mRNA processing
Bcin08g05560	284	445	449	1333	1536	1341	4.04	5.43	6.46	14.23	14.81	15.18	5.31	14.74	1.47295275829092	2.7125107856962e-17	2.15438025515593e-15	psc3	Bcirr1 [Botrytis cinerea B05.10]	Cellular Processes;Cellular Processes	Cell growth and death;Cell growth and death	ko04111//Cell cycle - yeast;ko04113//Meiosis - yeast	K06671;K06671	-	-	-
Bcin01g01080	526	649	639	1882	1983	1683	9.10	9.64	11.19	24.44	23.26	23.18	9.97666666666667	23.6266666666667	1.24378632505692	2.84414571053798e-17	2.24406838858434e-15	PNG1	Bcpng1 [Botrytis cinerea B05.10]	Genetic Information Processing	Folding, sorting and degradation	ko04141//Protein processing in endoplasmic reticulum	K01456	-	-	-
Bcin14g03110	685	721	737	2103	2618	1963	15.32	13.84	16.68	35.30	39.69	34.94	15.28	36.6433333333333	1.26190620364017	3.10668313315345e-17	2.425715994425e-15	bzz1	Bcbzz1 [Botrytis cinerea B05.10]	-	-	-	-	-	GO:0005515//protein binding	GO:0035556//intracellular signal transduction
Bcin07g04410	208	273	273	847	939	784	4.86	5.47	6.45	14.84	14.86	14.57	5.59333333333333	14.7566666666667	1.39958665765805	3.11481917069499e-17	2.425715994425e-15	--	Mob1 phocein family protein [Rutstroemia sp. NJR-2017a BBW]	-	-	-	-	-	-	-
Bcin09g05580	529	808	874	2547	2786	2744	10.70	14.02	17.89	38.67	38.20	44.18	14.2033333333333	40.35	1.50633912270808	3.62154970551707e-17	2.80214487859782e-15	--	Bgt-3963 [Blumeria graminis f. sp. tritici]	-	-	-	-	-	-	-
Bcin15g00590	423	566	567	1711	1727	1876	8.45	9.70	11.46	25.65	23.38	29.82	9.87	26.2833333333333	1.41302626450032	3.79553551448624e-17	2.91793957854061e-15	vid27	Bcvid27 [Botrytis cinerea B05.10]	-	-	-	-	-	-	-
Bcin08g01650	148	219	214	637	836	709	3.44	4.37	5.03	11.11	13.16	13.11	4.28	12.46	1.54162136662286	4.171891999107e-17	3.18684718122867e-15	SPCC1827.04	Bcvms1 [Botrytis cinerea B05.10]	-	-	-	-	-	GO:0003676//nucleic acid binding	-
Bcin15g02030	371	531	578	1805	1854	1567	10.43	12.81	16.44	38.09	35.33	35.07	13.2266666666667	36.1633333333333	1.45107813841955	4.20523076627561e-17	3.19198307467996e-15	sap145	Bccus1 [Botrytis cinerea B05.10]	Genetic Information Processing	Transcription	ko03040//Spliceosome	K12829	GO:0005634//nucleus	-	-
Bcin07g05460	2294	1892	1824	1123	1319	1085	88.87	62.88	71.49	32.65	34.63	33.45	74.4133333333333	33.5766666666667	-1.14810213225244	4.68113616341704e-17	3.53087207596607e-15	--	geranylgeranyl pyrophosphate synthetase protein [Rutstroemia sp. NJR-2017a BVV2]	-	-	-	-	-	-	-
Bcin16g04000	2004	3014	2937	8202	8891	8538	23.95	30.61	35.22	72.53	71.18	80.19	29.9266666666667	74.6333333333333	1.31838852682441	5.24469383232699e-17	3.9312258206936e-15	SSD1	Bcssd1 [Botrytis cinerea B05.10]	-	-	-	-	-	GO:0003723//RNA binding;GO:0004540//ribonuclease activity	-
Bcin12g05570	755	1239	1316	3962	4770	3558	19.05	26.82	33.59	75.02	81.57	71.44	26.4866666666667	76.01	1.52092294165861	5.4501255048562e-17	4.03210767920469e-15	R5	related to dityrosine transporter [Phialocephala subalpina]	-	-	-	-	-	-	GO:0055085//transmembrane transport
Bcin02g09200	342	500	440	1247	1542	1339	5.43	6.81	7.07	14.86	16.59	16.92	6.43666666666667	16.1233333333333	1.32476437349521	5.45151044103389e-17	4.03210767920469e-15	infB	Bcifm1 [Botrytis cinerea B05.10]	-	-	-	-	-	GO:0003743//translation initiation factor activity;GO:0003924//GTPase activity;GO:0005525//GTP binding	GO:0006413//translational initiation
Bcin02g05890	725	1002	961	2747	2914	2530	17.70	20.99	23.74	50.33	48.22	49.16	20.81	49.2366666666667	1.24245612927856	5.48014301434473e-17	4.03210767920469e-15	SPAC3H8.02	phosphatidylinositol transfer protein CSR1 [Sclerotinia borealis F-4128]	-	-	-	-	-	-	-
Bcin03g08440	63	70	100	375	393	357	2.26	2.15	3.62	10.08	9.54	10.17	2.67666666666667	9.93	1.89135623073221	6.02981871936418e-17	4.40948877447162e-15	--	red protein [Rutstroemia sp. NJR-2017a WRK4]	-	-	-	-	GO:0005634//nucleus	-	-
Bcin12g01040	53	68	98	414	372	352	0.90	0.99	1.68	5.26	4.27	4.74	1.19	4.75666666666667	1.99898935544667	7.2035504592336e-17	5.23588973682355e-15	bms1	Bcbms1 [Botrytis cinerea B05.10]	Genetic Information Processing	Translation	ko03008//Ribosome biogenesis in eukaryotes	K14569	GO:0005634//nucleus;GO:0005730//nucleolus;GO:0005737//cytoplasm;GO:0030686//90S preribosome	GO:0003924//GTPase activity;GO:0005525//GTP binding;GO:0034511//U3 snoRNA binding	GO:0000472//endonucleolytic cleavage to generate mature 5'-end of SSU-rRNA from (SSU-rRNA, 5.8S rRNA, LSU-rRNA);GO:0000480//endonucleolytic cleavage in 5'-ETS of tricistronic rRNA transcript (SSU-rRNA, 5.8S rRNA, LSU-rRNA);GO:0042254//ribosome biogenesis
Bcin13g01610	989	1363	1243	3274	3918	3285	27.75	32.81	35.28	68.93	74.50	73.35	31.9466666666667	72.26	1.17753184736481	9.19157775981785e-17	6.64063807671659e-15	ALT1	alanine transaminase-like protein [Sclerotinia borealis F-4128]	Metabolism;Metabolism;Metabolism;Metabolism;Metabolism;Metabolism	Global and overview maps;Global and overview maps;Global and overview maps;Global and overview maps;Amino acid metabolism;Amino acid metabolism	ko01100//Metabolic pathways;ko01200//Carbon metabolism;ko01230//Biosynthesis of amino acids;ko01210//2-Oxocarboxylic acid metabolism;ko00250//Alanine, aspartate and glutamate metabolism;ko00220//Arginine biosynthesis	K00814;K00814;K00814;K00814;K00814;K00814	-	GO:0003824//catalytic activity;GO:0030170//pyridoxal phosphate binding	GO:0009058//biosynthetic process
Bcin02g07930	1726	1785	1458	1007	1276	863	89.36	79.28	76.37	39.12	44.77	35.56	81.67	39.8166666666667	-1.03643377974376	9.50971374775291e-17	6.82934113633537e-15	lxr4	similar to 3-oxoacyl-acyl-carrier-protein reductase [Botrytis cinerea T4]	-	-	-	-	-	GO:0016491//oxidoreductase activity	-
Bcin16g00370	1062	1689	1402	4425	4481	3938	14.72	20.09	19.66	46.03	42.10	43.44	18.1566666666667	43.8566666666667	1.2722967974417	9.80049474363733e-17	6.99626984883586e-15	YJR054W	pheromone-regulated membrane protein [Rutstroemia sp. NJR-2017a BVV2]	-	-	-	-	GO:0005887//integral component of plasma membrane	GO:0015079//potassium ion transmembrane transporter activity	GO:0071805//potassium ion transmembrane transport
Bcin05g07440	105	146	156	598	533	527	1.91	2.28	2.88	8.18	6.59	7.65	2.35666666666667	7.47333333333333	1.66500415799603	9.87828425435959e-17	7.01007473742808e-15	KRE33	Bckre33 [Botrytis cinerea B05.10]	Genetic Information Processing	Translation	ko03008//Ribosome biogenesis in eukaryotes	K14521	GO:0030688//preribosome, small subunit precursor	GO:0000049//tRNA binding;GO:0005524//ATP binding;GO:0008080//N-acetyltransferase activity;GO:0030515//snoRNA binding;GO:1990883//rRNA cytidine N-acetyltransferase activity	GO:0016072//rRNA metabolic process;GO:0016556//mRNA modification;GO:0034470//ncRNA processing;GO:0042274//ribosomal small subunit biogenesis
Bcin10g00420	87	80	98	376	415	357	1.68	1.32	1.91	5.44	5.43	5.48	1.63666666666667	5.45	1.73549570607075	1.29165402850957e-16	9.05895132392708e-15	--	START-like domain protein [Rutstroemia sp. NJR-2017a BBW]	-	-	-	-	-	-	-
Bcin01g09620	21400	19419	16719	12493	13331	11070	1152.24	897.06	910.76	504.78	486.47	474.34	986.686666666667	488.53	-1.01414485457849	1.46083082812151e-16	1.01858977451519e-14	rpl-11	60S ribosomal protein L11 [Sclerotinia sclerotiorum 1980 UF-70]	Genetic Information Processing	Translation	ko03010//Ribosome	K02868	GO:0005840//ribosome	GO:0003735//structural constituent of ribosome	GO:0006412//translation
Bcin03g03120	234	265	286	835	1096	793	6.20	6.03	7.67	16.61	19.69	16.73	6.63333333333333	17.6766666666667	1.41404031770974	1.7187702583634e-16	1.19151512766198e-14	SPCP25A2.03	similar to THO complex subunit Tho1 [Botrytis cinerea T4]	Genetic Information Processing;Genetic Information Processing	Transcription;Translation	ko03040//Spliceosome;ko03013//RNA transport	K12878;K12878	-	-	-
Bcin14g03890	470	650	610	1756	2162	1542	11.48	13.63	15.08	32.20	35.80	29.98	13.3966666666667	32.66	1.2856507142241	1.84266201443199e-16	1.27006008845304e-14	pkp1	similar to pyruvate dehydrogenase kinase [Botrytis cinerea T4]	-	-	-	-	-	GO:0004672//protein kinase activity;GO:0016772//transferase activity, transferring phosphorus-containing groups	GO:0016310//phosphorylation
Bcin10g03970	1350	1640	1533	4141	4533	3827	30.82	32.12	35.41	70.94	70.13	69.53	32.7833333333333	70.2	1.09850847874719	1.87513576963661e-16	1.27775586848022e-14	sec63	Bcsec63 [Botrytis cinerea B05.10]	Genetic Information Processing;Genetic Information Processing	Folding, sorting and degradation;Folding, sorting and degradation	ko04141//Protein processing in endoplasmic reticulum;ko03060//Protein export	K09540;K09540	-	-	GO:0031204//posttranslational protein targeting to membrane, translocation
Bcin12g06690	2255	2055	1749	1112	1486	947	114.92	89.85	90.18	42.53	51.32	38.41	98.3166666666667	44.0866666666667	-1.15709360247943	1.96811813687322e-16	1.33353902912545e-14	easG	similar to NmrA family protein [Botrytis cinerea T4]	-	-	-	-	-	-	-
Bcin06g06930	317	387	415	1230	1258	1185	7.91	8.29	10.48	23.04	21.29	23.54	8.89333333333333	22.6233333333333	1.34701534660213	2.14710849965276e-16	1.43856269476735e-14	rhp7	Bcrad7 [Botrytis cinerea B05.10]	-	-	-	-	-	-	-
Bcin16g02040	268	419	412	1238	1450	1119	4.40	5.91	6.85	15.26	16.14	14.63	5.72	15.3433333333333	1.42352488972434	2.32027644357119e-16	1.54594863265274e-14	sec8	Bcsec8 [Botrytis cinerea B05.10]	-	-	-	-	GO:0000145//exocyst	-	GO:0006904//vesicle docking involved in exocytosis;GO:0090522//vesicle tethering involved in exocytosis
Bcin02g06070	55473	50395	43540	32519	35937	28374	4980.95	3882.23	3955.35	2191.18	2186.93	2027.50	4272.84333333333	2135.20333333333	-1.0008229577764	2.40792784626818e-16	1.59548500885604e-14	ubi::crp-6	ubiquitin-40S ribosomal protein S31 fusion protein [Sclerotinia sclerotiorum 1980 UF-70]	Genetic Information Processing	Translation	ko03010//Ribosome	K02977	GO:0005840//ribosome	GO:0003735//structural constituent of ribosome;GO:0005515//protein binding	GO:0006412//translation
Bcin15g04210	851	1036	932	2517	3022	2389	26.62	27.80	29.49	59.01	64.01	59.39	27.97	60.8033333333333	1.12027016280951	2.44983067012274e-16	1.61433072674626e-14	--	Bgt-1403 [Blumeria graminis f. sp. tritici]	-	-	-	-	-	-	-
Bcin06g00590	45	66	61	268	286	258	0.63	0.80	0.87	2.84	2.73	2.89	0.766666666666667	2.82	1.87902380217557	3.02952663904214e-16	1.98541600994713e-14	rad13	similar to DNA excision repair protein [Botrytis cinerea T4]	Genetic Information Processing	Replication and repair	ko03420//Nucleotide excision repair	K10846	GO:0005634//nucleus	GO:0003677//DNA binding;GO:0003697//single-stranded DNA binding;GO:0003824//catalytic activity;GO:0004518//nuclease activity;GO:0004519//endonuclease activity;GO:0016788//hydrolase activity, acting on ester bonds	GO:0006281//DNA repair;GO:0006289//nucleotide-excision repair
Bcin10g00790	298	516	453	1483	1481	1537	4.38	6.51	6.74	16.37	14.76	17.99	5.87666666666667	16.3733333333333	1.47827808604999	3.15829497273325e-16	2.05855606565162e-14	ARK1	similar to serine/threonine protein kinase [Botrytis cinerea T4]	-	-	-	-	-	GO:0004672//protein kinase activity;GO:0005524//ATP binding	GO:0006468//protein phosphorylation
Bcin14g02710	77	101	114	392	459	364	2.32	2.61	3.47	8.86	9.37	8.72	2.8	8.98333333333333	1.68182403997374	3.20755807444263e-16	2.07936453982651e-14	ctnnbl1	beta-catenin-like protein-like protein 1 [Cadophora sp. DSE1049]	Genetic Information Processing	Transcription	ko03040//Spliceosome	K12864	-	-	-
Bcin02g01000	265	336	322	923	1087	901	5.55	6.04	6.82	14.51	15.43	15.02	6.13666666666667	14.9866666666667	1.28815240887102	3.69493457154931e-16	2.38243818906403e-14	H0219H12.3	similar to NAP family protein [Botrytis cinerea T4]	-	-	-	-	GO:0005634//nucleus	-	GO:0006334//nucleosome assembly
Bcin16g01490	390	529	582	1546	2296	1574	12.71	14.79	19.18	37.80	50.69	40.81	15.56	43.1	1.46984580899027	4.63813274584875e-16	2.97460566957027e-14	ascG	cytochrome p450 monooxygenase protein [Rutstroemia sp. NJR-2017a BVV2]	-	-	-	-	-	GO:0005506//iron ion binding;GO:0016705//oxidoreductase activity, acting on paired donors, with incorporation or reduction of molecular oxygen;GO:0020037//heme binding	GO:0055114//oxidation-reduction process
Bcin01g07290	156	247	272	815	951	818	3.17	4.30	5.58	12.41	13.08	13.21	4.35	12.9	1.56828375957453	4.68405329100312e-16	2.98807718718087e-14	tfg1	Bctfg1 [Botrytis cinerea B05.10]	Genetic Information Processing	Transcription	ko03022//Basal transcription factors	K03138	GO:0005634//nucleus	GO:0003677//DNA binding	GO:0006367//transcription initiation from RNA polymerase II promoter;GO:0032968//positive regulation of transcription elongation from RNA polymerase II promoter
Bcin04g00940	18	27	21	133	174	175	0.28	0.36	0.33	1.53	1.81	2.14	0.323333333333333	1.82666666666667	2.4981192407734	5.36626889801308e-16	3.40516734888206e-14	--	kinesin light chain 1 protein [Rutstroemia sp. NJR-2017a BVV2]	-	-	-	-	-	GO:0005515//protein binding;GO:0043531//ADP binding	-
Bcin07g00450	52	83	66	332	350	248	1.10	1.50	1.41	5.26	5.01	4.17	1.33666666666667	4.81333333333333	1.84839660043225	5.64125996358015e-16	3.56082267069562e-14	mof	Bcsas2 [Botrytis cinerea B05.10]	-	-	-	-	-	GO:0004402//histone acetyltransferase activity	GO:0006355//regulation of transcription, DNA-templated;GO:0016573//histone acetylation
Bcin07g06550	1311	1585	1521	3971	4366	4119	26.79	27.78	31.44	60.88	60.46	66.97	28.67	62.77	1.13053330434256	6.20404220921331e-16	3.89555383325106e-14	LEUA	Bcleu1 [Botrytis cinerea B05.10]	Metabolism;Metabolism;Metabolism;Metabolism;Metabolism	Global and overview maps;Global and overview maps;Global and overview maps;Global and overview maps;Amino acid metabolism	ko01100//Metabolic pathways;ko01110//Biosynthesis of secondary metabolites;ko01230//Biosynthesis of amino acids;ko01210//2-Oxocarboxylic acid metabolism;ko00290//Valine, leucine and isoleucine biosynthesis	K01702;K01702;K01702;K01702;K01702	GO:0009316//3-isopropylmalate dehydratase complex	GO:0003861//3-isopropylmalate dehydratase activity;GO:0051539//4 iron, 4 sulfur cluster binding	GO:0009098//leucine biosynthetic process
Bcin10g02590	143	187	149	516	624	518	4.05	4.55	4.27	10.97	11.99	11.68	4.29	11.5466666666667	1.42842687650603	7.24741772203276e-16	4.50353786219372e-14	gtr2	Bcgtr2 [Botrytis cinerea B05.10]	-	-	-	-	-	GO:0005525//GTP binding	-
Bcin13g00700	610	982	922	2609	2874	2686	22.13	30.57	33.85	71.04	70.68	77.56	28.85	73.0933333333333	1.34116850857177	8.72966785815087e-16	5.39664467127853e-14	--	Legume-like lectin protein [Rutstroemia sp. NJR-2017a BVV2]	Genetic Information Processing	Folding, sorting and degradation	ko04141//Protein processing in endoplasmic reticulum	K10080	GO:0016020//membrane	-	-
Bcin08g00830	149	231	231	791	731	809	3.35	4.47	5.27	13.32	11.12	14.45	4.36333333333333	12.9633333333333	1.57093413748897	9.04294476546017e-16	5.5616429011366e-14	--	arginine rich protein [Rutstroemia sp. NJR-2017a BVV2]	-	-	-	-	-	-	-
Bcin12g04450	186	310	271	938	1007	760	4.54	6.50	6.70	17.19	16.67	14.77	5.91333333333333	16.21	1.45484058193763	9.30103939021638e-16	5.69119211259515e-14	cef1	Bccef1 [Botrytis cinerea B05.10]	Genetic Information Processing	Transcription	ko03040//Spliceosome	K12860	-	GO:0003677//DNA binding	-
Bcin12g03290	217	308	273	786	997	813	6.71	8.17	8.54	18.25	20.90	20.01	7.80666666666667	19.72	1.33688097659785	9.5145912135422e-16	5.79230926010211e-14	AFG1	Bcafg1 [Botrytis cinerea B05.10]	-	-	-	-	-	GO:0005524//ATP binding	-
Bcin06g02760	804	999	934	2377	3478	2546	22.90	24.35	26.87	50.72	67.02	57.59	24.7066666666667	58.4433333333333	1.24213808439551	1.08810315876685e-15	6.5907177692378e-14	Nipsnap1	similar to nipsnap family protein [Botrytis cinerea T4]	-	-	-	-	-	-	-
Bcin08g00370	462	765	668	2090	2345	1752	8.90	12.65	13.03	30.23	30.63	26.87	11.5266666666667	29.2433333333333	1.34313239957647	1.12836241539257e-15	6.80022635567994e-14	mug137	bar domain-containing protein [Rutstroemia sp. NJR-2017a BBW]	-	-	-	-	GO:0005737//cytoplasm	GO:0005515//protein binding	-
Bcin13g01850	192	327	306	908	1059	984	4.65	6.79	7.49	16.49	17.37	18.95	6.31	17.6033333333333	1.48013673036773	1.36878436980675e-15	8.20325838048659e-14	--	similar to arrestin domain-containing protein [Botrytis cinerea T4]	-	-	-	-	-	-	-
Bcin15g02060	205	225	263	801	887	708	3.60	3.39	4.67	10.56	10.56	9.89	3.88666666666667	10.3366666666667	1.41116573741213	1.37484777326591e-15	8.20325838048659e-14	--	similar to transcription factor Zn, C2H2 [Botrytis cinerea T4]	-	-	-	-	-	-	-
Bcin08g06300	1142	1363	1597	4135	4665	4123	19.81	20.29	28.03	53.83	54.85	56.92	22.71	55.2	1.28134056095864	1.44007139632955e-15	8.54988923573279e-14	pfkA	6-phosphofructokinase [Sclerotinia borealis F-4128]	Metabolism;Metabolism;Metabolism;Metabolism;Genetic Information Processing;Metabolism;Metabolism;Metabolism;Metabolism;Metabolism	Global and overview maps;Global and overview maps;Global and overview maps;Global and overview maps;Folding, sorting and degradation;Carbohydrate metabolism;Carbohydrate metabolism;Carbohydrate metabolism;Energy metabolism;Carbohydrate metabolism	ko01100//Metabolic pathways;ko01110//Biosynthesis of secondary metabolites;ko01200//Carbon metabolism;ko01230//Biosynthesis of amino acids;ko03018//RNA degradation;ko00010//Glycolysis / Gluconeogenesis;ko00051//Fructose and mannose metabolism;ko00052//Galactose metabolism;ko00680//Methane metabolism;ko00030//Pentose phosphate pathway	K00850;K00850;K00850;K00850;K00850;K00850;K00850;K00850;K00850;K00850	GO:0005737//cytoplasm	GO:0003872//6-phosphofructokinase activity;GO:0005524//ATP binding	GO:0006002//fructose 6-phosphate metabolic process;GO:0006096//glycolytic process
Bcin10g04660	155	196	180	567	647	570	2.26	2.45	2.65	6.20	6.39	6.61	2.45333333333333	6.4	1.38332863955151	1.583981016744e-15	9.3579725782319e-14	dhkB	M3EW, histidine kinase-group I protein [Botrytis cinerea T4]	-	-	-	-	-	GO:0000155//phosphorelay sensor kinase activity;GO:0016772//transferase activity, transferring phosphorus-containing groups	GO:0000160//phosphorelay signal transduction system;GO:0007165//signal transduction;GO:0016310//phosphorylation
Bcin14g05170	162	278	248	739	1013	764	3.58	5.28	5.55	12.27	15.19	13.45	4.80333333333333	13.6366666666667	1.5053832017133	1.64286834847241e-15	9.6582941682498e-14	--	Bcsec6 [Botrytis cinerea B05.10]	-	-	-	-	GO:0000145//exocyst	-	GO:0006887//exocytosis
Bcin01g07770	3218	2868	2547	1855	1998	1723	231.49	177.01	185.37	100.14	97.41	98.64	197.956666666667	98.73	-1.00362422211405	1.77529739337826e-15	1.03859227506271e-13	trx	Bctrx2 [Botrytis cinerea B05.10]	-	-	-	-	-	-	GO:0045454//cell redox homeostasis
Bcin08g03830	2220	2881	1949	1096	1804	1322	139.15	154.93	123.60	51.55	76.64	65.94	139.226666666667	64.71	-1.10537498074517	1.85864299672941e-15	1.08207308057164e-13	aba4	Bcaba4 [Botrytis cinerea B05.10]	-	-	-	-	-	GO:0016491//oxidoreductase activity	-
Bcin02g04940	47	50	79	255	407	298	2.11	1.93	3.59	8.60	12.39	10.65	2.54333333333333	10.5466666666667	2.05199463763827	1.87926604210681e-15	1.08879408903319e-13	--	hypothetical protein BCIN_02g04940 [Botrytis cinerea B05.10]	-	-	-	-	-	-	-
Bcin01g05790	66	122	116	450	428	429	1.03	1.64	1.84	5.29	4.54	5.35	1.50333333333333	5.06	1.75097245216009	1.9163897489855e-15	1.10496453171073e-13	niiA	BcniiA [Botrytis cinerea B05.10]	Metabolism;Metabolism	Global and overview maps;Energy metabolism	ko01100//Metabolic pathways;ko00910//Nitrogen metabolism	K17877;K17877	-	GO:0008942//nitrite reductase [NAD(P)H] activity;GO:0016491//oxidoreductase activity;GO:0020037//heme binding;GO:0051536//iron-sulfur cluster binding;GO:0051537//2 iron, 2 sulfur cluster binding	GO:0055114//oxidation-reduction process
Bcin15g04960	153	194	187	588	709	530	4.70	5.11	5.81	13.55	14.75	12.95	5.20666666666667	13.75	1.40099966587856	2.13118242797752e-15	1.22293162003514e-13	--	glucose-6-phosphate isomerase protein [Rutstroemia sp. NJR-2017a WRK4]	-	-	-	-	-	-	-
Bcin05g08290	658	941	818	2253	2482	2482	5.64	6.92	7.10	14.50	14.43	16.94	6.55333333333333	15.29	1.22228758574138	2.20345821609291e-15	1.25838449455249e-13	rng2	GTPase-activator for Ras-like GTPase protein [Rutstroemia sp. NJR-2017a BBW]	-	-	-	-	-	GO:0005515//protein binding	GO:0007165//signal transduction;GO:0043087//regulation of GTPase activity
Bcin16g04580	183	212	254	728	870	694	7.18	7.14	10.08	21.43	23.13	21.67	8.13333333333333	22.0766666666667	1.44060371044296	2.28689926311435e-15	1.29984752902988e-13	--	moz represents a chromatin-associated acetyltransferase protein [Rutstroemia sp. NJR-2017a WRK4]	-	-	-	-	-	-	-
Bcin09g01180	496	796	698	2135	2140	1978	11.61	15.98	16.52	37.49	33.94	36.83	14.7033333333333	36.0866666666667	1.29532262762243	2.437213624622e-15	1.37875014151376e-13	sly1	SNARE docking complex subunit [Sclerotinia borealis F-4128]	-	-	-	-	-	-	GO:0006904//vesicle docking involved in exocytosis;GO:0016192//vesicle-mediated transport
Bcin08g03540	798	1152	1121	3344	3122	3215	4.95	6.13	7.03	15.55	13.11	15.86	6.03666666666667	14.84	1.29766704639179	2.75670402652458e-15	1.55216673193002e-13	Prpf8	Bcprp8 [Botrytis cinerea B05.10]	Genetic Information Processing	Transcription	ko03040//Spliceosome	K12856	GO:0005681//spliceosomal complex	GO:0003677//DNA binding;GO:0003723//RNA binding;GO:0004519//endonuclease activity;GO:0005515//protein binding;GO:0017070//U6 snRNA binding;GO:0030623//U5 snRNA binding	GO:0000398//mRNA splicing, via spliceosome;GO:0030908//protein splicing
Bcin05g07470	75	97	105	399	464	306	2.62	2.90	3.71	10.45	10.97	8.50	3.07666666666667	9.97333333333333	1.69670762224186	3.06624072940467e-15	1.71533291211169e-13	--	nineteen complex-related 2 domain-containing protein [Rutstroemia sp. NJR-2017a BVV2]	-	-	-	-	GO:0005634//nucleus	GO:0003677//DNA binding;GO:0003700//DNA-binding transcription factor activity	GO:0006355//regulation of transcription, DNA-templated
Bcin07g02690	84	89	71	316	350	361	4.13	3.76	3.53	11.66	11.67	14.13	3.80666666666667	12.4866666666667	1.7137882488802	3.07509860838833e-15	1.71533291211169e-13	--	tho complex subunit 7 protein [Rutstroemia sp. NJR-2017a BVV2]	-	-	-	-	GO:0000445//THO complex part of transcription export complex	-	GO:0006397//mRNA processing
Bcin04g00700	852	768	563	362	479	341	47.32	36.59	31.63	15.09	18.03	15.07	38.5133333333333	16.0633333333333	-1.26158669360014	3.20048785574667e-15	1.77701161360971e-13	--	transposase [Aspergillus niger CBS 513.88]	-	-	-	-	-	GO:0003677//DNA binding	-
Bcin14g04380	358	566	650	1978	1995	1813	6.94	9.41	12.74	28.76	26.20	27.95	9.69666666666667	27.6366666666667	1.51102282313971	3.33206560311472e-15	1.84154206350944e-13	Tbl1x	similar to WD repeat protein [Botrytis cinerea T4]	-	-	-	-	-	GO:0005515//protein binding	-
Bcin07g02270	441	735	618	1874	2002	1751	11.71	16.75	16.61	37.36	36.04	37.01	15.0233333333333	36.8033333333333	1.29263148993073	3.49779410951033e-15	1.92426810804392e-13	--	hsp70 family chaperone protein [Rutstroemia sp. NJR-2017a BVV2]	-	-	-	-	-	-	-
Bcin11g02620	445	562	349	234	297	181	15.43	16.72	12.24	6.09	6.98	5.00	14.7966666666667	6.02333333333333	-1.2966382024605	3.72502583373233e-15	2.03991939835397e-13	SPBC1271.10c	Bchol1 [Botrytis cinerea B05.10]	-	-	-	-	-	-	GO:0055085//transmembrane transport
Bcin07g01800	148	299	225	757	960	793	4.60	7.98	7.08	17.66	20.23	19.62	6.55333333333333	19.17	1.54854951604873	3.84237471809229e-15	2.09461818154913e-13	--	chromosome segregation protein [Rutstroemia sp. NJR-2017a BBW]	-	-	-	-	GO:0033551//monopolin complex	GO:0005515//protein binding	-
Bcin05g00850	275	313	298	849	1075	832	7.03	6.87	7.71	16.29	18.63	16.93	7.20333333333333	17.2833333333333	1.26264491684108	4.29787414252948e-15	2.33232599960887e-13	--	similar to deacetylase complex subunit Sds3 [Botrytis cinerea T4]	-	-	-	-	-	-	-
Bcin14g02780	111	180	159	566	542	581	1.42	1.95	2.01	5.33	4.68	5.80	1.79333333333333	5.27	1.55515928980175	4.83732369881224e-15	2.60152570044194e-13	--	clumping factor b protein [Rutstroemia sp. NJR-2017a BVV2]	-	-	-	-	-	-	-
Bcin10g04970	3528	6315	3642	2642	3047	2313	197.88	303.89	206.67	111.20	115.83	103.24	236.146666666667	110.09	-1.10099974326017	4.98718960614371e-15	2.67015022082507e-13	--	Integral membrane protein [Rutstroemia sp. NJR-2017a BBW]	-	-	-	-	GO:0016020//membrane	-	-
Bcin02g01080	643	702	683	1847	2074	1870	24.04	22.51	25.83	51.81	52.54	55.63	24.1266666666667	53.3266666666667	1.14422854413744	5.04588540829016e-15	2.6895690534055e-13	andL	large-conductance mechanosensitive channel protein [Rutstroemia sp. NJR-2017a BBW]	-	-	-	-	-	-	-
Bcin12g06200	195	330	271	827	1027	816	2.96	4.30	4.16	9.43	10.57	9.86	3.80666666666667	9.95333333333333	1.3866515147717	5.21816046565967e-15	2.76908842763967e-13	--	Pc21g21920 [Penicillium rubens Wisconsin 54-1255]	-	-	-	-	-	-	-
Bcin04g00780	4444	4371	3077	2505	2756	2163	272.75	230.16	191.07	115.37	114.64	105.65	231.326666666667	111.886666666667	-1.04789346207965	6.04830907472808e-15	3.17588298655685e-13	--	MARVEL-like domain protein [Rutstroemia sp. NJR-2017a WRK4]	-	-	-	-	GO:0016020//membrane	-	-
Bcin09g04340	75	114	104	409	469	313	4.68	6.10	6.56	19.14	19.82	15.53	5.78	18.1633333333333	1.65188759235469	6.99379640985165e-15	3.63102165988532e-13	--	UPF0390 protein [Lachnellula suecica]	-	-	-	-	-	-	-
Bcin10g03920	293	391	310	913	1122	963	9.52	10.89	10.19	22.25	24.70	24.89	10.2	23.9466666666667	1.23125569716114	7.02704438380566e-15	3.63255790064575e-13	csnA	similar to COP9 signalosome complex subunit 1 [Botrytis cinerea T4]	-	-	-	-	GO:0008180//COP9 signalosome	-	GO:0000338//protein deneddylation
Bcin01g08940	794	713	585	397	466	374	59.83	46.10	44.60	22.45	23.80	22.43	50.1766666666667	22.8933333333333	-1.13208909428043	7.13032146825708e-15	3.67012641067842e-13	SPBC31F10.02	esterase [Sclerotinia borealis F-4128]	-	-	-	-	-	GO:0047617//acyl-CoA hydrolase activity	-
Bcin15g02070	109	164	206	629	684	626	1.51	1.95	2.89	6.55	6.44	6.92	2.11666666666667	6.63666666666667	1.64866472406097	7.6652320650724e-15	3.91187779388993e-13	--	Neurofilament heavy polypeptide [Lasiodiplodia theobromae]	-	-	-	-	-	-	-
Bcin03g09050	301	582	514	1650	1684	1725	8.72	14.46	15.06	35.86	33.06	39.76	12.7466666666667	36.2266666666667	1.50693204224122	8.42926151680749e-15	4.28356497335052e-13	--	hypothetical protein BCIN_03g09050 [Botrytis cinerea B05.10]	-	-	-	-	-	-	-
Bcin09g05610	1172	1712	1468	3815	4421	3858	22.04	27.62	27.93	53.83	56.34	57.73	25.8633333333333	55.9666666666667	1.11365959903934	9.54964340113318e-15	4.8121375340248e-13	--	M serotype protein [Rutstroemia sp. NJR-2017a BBW]	-	-	-	-	-	-	-
Bcin10g00670	1917	2444	2269	5520	6662	5488	48.68	53.25	58.30	105.20	114.67	110.92	53.41	110.263333333333	1.04577133148139	9.76831321071737e-15	4.9017313948173e-13	P450	similar to cytochrome P450 monooxygenase [Botrytis cinerea T4]	-	-	-	-	-	GO:0005506//iron ion binding;GO:0016705//oxidoreductase activity, acting on paired donors, with incorporation or reduction of molecular oxygen;GO:0020037//heme binding	GO:0055114//oxidation-reduction process
Bcin03g00900	1335	1536	994	768	921	750	56.84	56.11	42.82	24.54	26.58	25.41	51.9233333333333	25.51	-1.02532010437172	9.86739748561915e-15	4.91036091473155e-13	SPAC17A2.02c	TRAM/LAG1/CLN8 homology domain [Lasallia pustulata]	-	-	-	-	GO:0016021//integral component of membrane	-	-
Bcin15g02310	3276	3958	3609	11211	10444	13898	84.45	87.53	94.12	216.87	182.46	285.10	88.7	228.143333333333	1.36293448719756	1.03709955578527e-14	5.13964255063335e-13	nmr	similar to nitrogen metabolic regulation protein [Botrytis cinerea T4]	-	-	-	-	-	-	-
Bcin09g01680	1099	1061	903	664	765	556	66.99	55.48	55.68	30.37	31.60	26.97	59.3833333333333	29.6466666666667	-1.00218817366915	1.04161560551142e-14	5.14078022917632e-13	--	similar to N-acetyltransferase [Botrytis cinerea T4]	-	-	-	-	-	GO:0008080//N-acetyltransferase activity	-
Bcin01g01150	222	436	451	1496	1510	1347	3.36	5.67	6.91	17.01	15.51	16.24	5.31333333333333	16.2533333333333	1.61304649662974	1.08689516392921e-14	5.32046273510329e-13	bimC	similar to kinesin-like protein bimC [Botrytis cinerea T4]	-	-	-	-	-	GO:0003777//microtubule motor activity;GO:0005524//ATP binding;GO:0008017//microtubule binding	GO:0007018//microtubule-based movement
Bcin07g03640	123	180	184	596	627	514	2.33	2.92	3.52	8.46	8.04	7.74	2.92333333333333	8.08	1.46674095102822	1.15069116318647e-14	5.58714134416816e-13	HELLS	SNF2 family helicase ATPase protein [Rutstroemia sp. NJR-2017a WRK4]	-	-	-	-	-	GO:0005524//ATP binding	-
Bcin03g07920	410	533	526	1561	1581	1288	16.24	18.11	21.08	46.40	42.44	40.60	18.4766666666667	43.1466666666667	1.223544600143	1.22734364223536e-14	5.93529528279383e-13	NAM9	similar to 30S ribosomal subunit S4 [Botrytis cinerea T4]	-	-	-	-	GO:0015935//small ribosomal subunit	GO:0003723//RNA binding;GO:0003735//structural constituent of ribosome;GO:0019843//rRNA binding	GO:0006412//translation
Bcin07g03950	124	126	183	595	579	576	3.78	3.30	5.65	13.63	11.98	13.99	4.24333333333333	13.2	1.63726801106562	1.33269027174883e-14	6.39318177163347e-13	dbp9	Bcdbp9 [Botrytis cinerea B05.10]	-	-	-	-	-	GO:0003676//nucleic acid binding;GO:0005524//ATP binding	-
Bcin02g00800	25000	22471	17784	13107	15933	13049	2416.63	1863.62	1739.26	950.79	1043.83	1003.82	2006.50333333333	999.48	-1.00543394935964	1.35409977692981e-14	6.47000742020686e-13	--	Bcpic4 [Botrytis cinerea B05.10]	-	-	-	-	-	-	-
Bcin01g01840	91	142	136	450	472	464	4.87	6.51	7.36	18.06	17.10	19.74	6.24666666666667	18.3	1.55068519623337	1.48556831561679e-14	7.07000825761596e-13	SPCC1739.07	exosome-associated family protein [Rutstroemia sp. NJR-2017a BBW]	Genetic Information Processing	Folding, sorting and degradation	ko03018//RNA degradation	K12592	-	-	-
Bcin05g03930	192	349	332	1131	1020	1126	2.99	4.66	5.23	13.20	10.75	13.94	4.29333333333333	12.63	1.55668454639409	1.61910949097035e-14	7.67509095858e-13	--	similar to involucrin repeat protein [Botrytis cinerea T4]	-	-	-	-	-	-	-
Bcin02g05050	416	393	347	220	228	217	16.82	13.63	14.20	6.68	6.25	6.98	14.8833333333333	6.63666666666667	-1.16516695428808	1.67087691798258e-14	7.88930192022247e-13	--	Mitochondrial chaperone bcs1 protein [Rutstroemia sp. NJR-2017a BBW]	-	-	-	-	-	-	-
Bcin10g05490	165	198	184	565	810	535	4.13	4.25	4.66	10.62	13.74	10.66	4.34666666666667	11.6733333333333	1.42523521420247	1.77494186099424e-14	8.34779519172704e-13	KU80	Bcku80 [Botrytis cinerea B05.10]	Genetic Information Processing	Replication and repair	ko03450//Non-homologous end-joining	K10885	GO:0005634//nucleus;GO:0043564//Ku70:Ku80 complex	GO:0003677//DNA binding;GO:0003684//damaged DNA binding;GO:0016817//hydrolase activity, acting on acid anhydrides;GO:0042162//telomeric DNA binding	GO:0000723//telomere maintenance;GO:0006303//double-strand break repair via nonhomologous end joining;GO:0006310//DNA recombination
Bcin09g02970	755	764	556	367	509	327	64.96	56.40	48.40	23.70	29.68	22.39	56.5866666666667	25.2566666666667	-1.16379790836158	1.78862745209258e-14	8.37930040349465e-13	--	Bgt-5449 [Blumeria graminis f. sp. tritici]	-	-	-	-	-	-	-
Bcin14g00370	115	124	115	400	449	435	2.98	2.76	3.01	7.78	7.88	8.97	2.91666666666667	8.21	1.49306170577927	1.96563591940658e-14	9.17271267760433e-13	DHX35	ATP dependent RNA helicase [Sclerotinia borealis F-4128]	-	-	-	-	-	GO:0004386//helicase activity	-
Bcin10g06080	963	880	928	2634	3216	2519	17.27	13.54	16.84	35.45	39.08	35.95	15.8833333333333	36.8266666666667	1.21323710546075	2.15779693995731e-14	1.0024043957739e-12	plc1	Bcplc2 [Botrytis cinerea B05.10]	Metabolism;Metabolism;Environmental Information Processing	Global and overview maps;Carbohydrate metabolism;Signal transduction	ko01100//Metabolic pathways;ko00562//Inositol phosphate metabolism;ko04070//Phosphatidylinositol signaling system	K05857;K05857;K05857	-	GO:0004435//phosphatidylinositol phospholipase C activity;GO:0008081//phosphoric diester hydrolase activity	GO:0006629//lipid metabolic process;GO:0007165//signal transduction;GO:0035556//intracellular signal transduction
Bcin07g05510	275	333	353	930	1081	975	12.83	13.33	16.66	32.56	34.18	36.20	14.2733333333333	34.3133333333333	1.26544698682103	2.62166005184894e-14	1.20929111545478e-12	tlg2	Bctlg2 [Botrytis cinerea B05.10]	Genetic Information Processing	Folding, sorting and degradation	ko04130//SNARE interactions in vesicular transport	K08489	GO:0016020//membrane;GO:0031201//SNARE complex	GO:0005484//SNAP receptor activity	GO:0006886//intracellular protein transport;GO:0016192//vesicle-mediated transport
Bcin03g08290	64	98	99	336	363	359	1.04	1.36	1.62	4.09	3.99	4.63	1.34	4.23666666666667	1.66069662382603	2.84542673908956e-14	1.30248865961454e-12	--	hypothetical protein BCIN_03g08290 [Botrytis cinerea B05.10]	-	-	-	-	-	-	-
Bcin16g00980	102	147	122	433	498	382	2.38	2.93	2.88	7.58	7.88	7.10	2.73	7.52	1.46183171075778	2.93593220336736e-14	1.33880741121615e-12	--	similar to Hsp70 family protein [Botrytis cinerea T4]	-	-	-	-	-	-	-
Bcin07g02470	234	359	322	899	1139	867	5.02	6.61	6.99	14.48	16.56	14.81	6.20666666666667	15.2833333333333	1.30006866092362	3.21945789045428e-14	1.46060031659493e-12	cog4	Bccog4 [Botrytis cinerea B05.10]	-	-	-	-	-	-	-
Bcin10g03840	963	1175	1290	3494	3833	2896	35.09	36.73	47.55	95.53	94.65	83.97	39.79	91.3833333333333	1.19952516876927	3.25885097021203e-14	1.4693007400659e-12	gng-1	Bcgg1 [Botrytis cinerea B05.10]	Environmental Information Processing	Signal transduction	ko04011//MAPK signaling pathway - yeast	K07973	-	GO:0031681//G-protein beta-subunit binding	GO:0000750//pheromone-dependent signal transduction involved in conjugation with cellular fusion;GO:0007186//G protein-coupled receptor signaling pathway
Bcin02g06610	1061	1502	1260	3422	3619	3331	30.23	36.72	36.33	73.18	69.89	75.54	34.4266666666667	72.87	1.08179849077099	3.3176438416708e-14	1.49020608963138e-12	DNAJC3	Bcjem1 [Botrytis cinerea B05.10]	Genetic Information Processing	Folding, sorting and degradation	ko04141//Protein processing in endoplasmic reticulum	K09523	-	GO:0005515//protein binding	-
Bcin11g01930	227	481	417	1408	1396	1471	4.08	7.41	7.58	18.97	16.99	21.02	6.35666666666667	18.9933333333333	1.57915077801109	3.33884786082008e-14	1.49413441771698e-12	FOLH1	glutamate carboxypeptidase tre2 protein [Rutstroemia sp. NJR-2017a BBW]	-	-	-	-	-	-	-
Bcin09g04480	319	414	515	1407	1477	1413	6.63	7.38	10.83	21.95	20.81	23.38	8.28	22.0466666666667	1.41285787197064	3.76151550235812e-14	1.67080945999189e-12	ucp3	Bcage2 [Botrytis cinerea B05.10]	-	-	-	-	-	GO:0005096//GTPase activator activity;GO:0005515//protein binding	-
Bcin04g06830	9541	14024	13246	32576	37558	33439	126.99	160.14	178.42	325.36	338.82	354.12	155.183333333333	339.433333333333	1.12915462804136	4.06941879583475e-14	1.80090552097587e-12	--	Apolipoprotein [Glarea lozoyensis ATCC 20868]	-	-	-	-	-	-	-
Bcin05g02190	799	956	926	2366	2785	2173	16.90	17.33	19.81	37.57	39.93	36.56	18.0133333333333	38.02	1.07769335804403	4.50591936495682e-14	1.98674599058556e-12	--	Bcscp1 [Botrytis cinerea B05.10]	-	-	-	-	-	GO:0005515//protein binding	-
Bcin09g00920	658	799	754	1815	2543	2097	8.94	9.32	10.37	18.51	23.42	22.68	9.54333333333333	21.5366666666667	1.17422980470403	4.64311917307719e-14	2.0397409612716e-12	atf1	Bcatf1 [Botrytis cinerea B05.10]	Environmental Information Processing	Signal transduction	ko04011//MAPK signaling pathway - yeast	K09051	-	GO:0003700//DNA-binding transcription factor activity	GO:0006355//regulation of transcription, DNA-templated
Bcin14g01680	1131	1416	969	727	942	599	62.92	67.59	54.54	30.35	35.52	26.52	61.6833333333333	30.7966666666667	-1.00210652316061	4.89549570360591e-14	2.14276204282284e-12	entA	oxidoreductase short chain dehydrogenase reductase family protein [Rutstroemia sp. NJR-2017a BBW]	-	-	-	-	-	-	-
Bcin15g01500	491	773	780	2296	2173	2231	5.82	7.87	9.36	20.44	17.47	21.06	7.68333333333333	19.6566666666667	1.35521444350522	5.08137644985015e-14	2.21603446411101e-12	rga1	Bclrg1 [Botrytis cinerea B05.10]	-	-	-	-	-	-	GO:0007165//signal transduction;GO:0008360//regulation of cell shape;GO:0009272//fungal-type cell wall biogenesis;GO:0030036//actin cytoskeleton organization;GO:0051666//actin cortical patch localization
Bcin08g05100	436	537	521	1337	1866	1310	11.44	12.09	13.83	26.32	33.18	27.35	12.4533333333333	28.95	1.2170313938881	5.18955126753028e-14	2.25501044751778e-12	mccA	similar to 3-methylcrotonyl-CoA carboxylase subunit alpha [Botrytis cinerea T4]	Metabolism;Metabolism	Global and overview maps;Amino acid metabolism	ko01100//Metabolic pathways;ko00280//Valine, leucine and isoleucine degradation	K01968;K01968	-	GO:0005524//ATP binding;GO:0046872//metal ion binding	-
Bcin12g05720	183	280	255	754	835	706	4.58	6.01	6.46	14.16	14.16	14.06	5.68333333333333	14.1266666666667	1.31361184846064	5.40412624689839e-14	2.33977206061561e-12	pep7	Bcpep7 [Botrytis cinerea B05.10]	Cellular Processes	Transport and catabolism	ko04144//Endocytosis	K12481	-	GO:0003677//DNA binding;GO:0046872//metal ion binding	GO:0006281//DNA repair
Bcin12g02430	615	774	691	2120	1921	2009	14.83	16.02	16.86	38.37	31.40	38.56	15.9033333333333	36.11	1.18306923468549	5.79567026974617e-14	2.49130729552207e-12	bioDA	TPA_inf: bifunctional dethiobiotin synthetase/adenosylmethionine-8-amino-7-oxononanoate aminotransferase [Sclerotinia sclerotiorum 1980 UF-70]	Metabolism;Metabolism	Global and overview maps;Metabolism of cofactors and vitamins	ko01100//Metabolic pathways;ko00780//Biotin metabolism	K19562;K19562	-	GO:0003824//catalytic activity;GO:0008483//transaminase activity;GO:0030170//pyridoxal phosphate binding	-
Bcin09g03280	221	328	296	808	996	821	3.56	4.53	4.82	9.76	10.86	10.51	4.30333333333333	10.3766666666667	1.26981657616199	6.69021557272404e-14	2.85536495956154e-12	SMC5	similar to structural maintenance of chromosomes protein 5 [Botrytis cinerea T4]	-	-	-	-	GO:0030915//Smc5-Smc6 complex	-	GO:0000724//double-strand break repair via homologous recombination;GO:0006281//DNA repair;GO:0007062//sister chromatid cohesion
Bcin02g07860	86	101	116	481	394	355	1.88	1.90	2.57	7.90	5.85	6.18	2.11666666666667	6.64333333333333	1.65011321317953	6.92489107618821e-14	2.94504321548671e-12	rrp6	Bcrrp6 [Botrytis cinerea B05.10]	Genetic Information Processing	Folding, sorting and degradation	ko03018//RNA degradation	K12591	GO:0000176//nuclear exosome (RNase complex)	GO:0000166//nucleotide binding;GO:0003676//nucleic acid binding;GO:0003824//catalytic activity;GO:0008408//3'-5' exonuclease activity	GO:0006139//nucleobase-containing compound metabolic process;GO:0006396//RNA processing;GO:0044237//cellular metabolic process
Bcin04g03970	268	284	300	848	921	854	4.25	3.87	4.82	10.10	9.91	10.79	4.31333333333333	10.2666666666667	1.25109273358976	8.45558678256875e-14	3.57069902406151e-12	rpc2	Bcret1 [Botrytis cinerea B05.10]	Genetic Information Processing	Transcription	ko03020//RNA polymerase	K03021	-	GO:0003677//DNA binding;GO:0003899//DNA-directed 5'-3' RNA polymerase activity;GO:0032549//ribonucleoside binding	GO:0006351//transcription, DNA-templated
Bcin15g01060	245	399	401	1143	1277	1037	3.04	4.25	5.03	10.64	10.74	10.24	4.10666666666667	10.54	1.35983511166347	9.09492449224836e-14	3.82720805036964e-12	dhkJ	M4WV, histidine kinase-group IX protein [Botrytis cinerea T4]	-	-	-	-	-	GO:0000155//phosphorelay sensor kinase activity;GO:0005515//protein binding;GO:0016772//transferase activity, transferring phosphorus-containing groups	GO:0000160//phosphorelay signal transduction system;GO:0007165//signal transduction;GO:0016310//phosphorylation
Bcin11g02570	264	353	322	896	977	958	3.12	3.58	3.85	7.95	7.83	9.01	3.51666666666667	8.26333333333333	1.23251527249217	9.2270764724361e-14	3.86924224244497e-12	hmt1	similar to ABC transporter [Botrytis cinerea T4]	-	-	-	-	GO:0016021//integral component of membrane	GO:0005524//ATP binding;GO:0016887//ATPase activity;GO:0042626//ATPase activity, coupled to transmembrane movement of substances	GO:0055085//transmembrane transport
Bcin10g01690	452	817	758	2367	2201	2385	4.04	6.27	6.86	15.88	13.34	16.97	5.72333333333333	15.3966666666667	1.42769050684691	1.06287823033102e-13	4.41076076690656e-12	--	methyltransferase type 11 protein [Rutstroemia sp. NJR-2017a BBW]	-	-	-	-	-	-	-
Bcin10g03280	596	875	797	2220	2205	2298	6.65	8.37	8.99	18.58	16.65	20.39	8.00333333333333	18.54	1.21196834111627	1.11142833415881e-13	4.59633103847125e-12	PSK1	similar to serine/threonine protein kinase [Botrytis cinerea T4]	-	-	-	-	-	GO:0004672//protein kinase activity;GO:0005524//ATP binding	GO:0006468//protein phosphorylation
Bcin03g01050	189	253	299	845	883	797	2.96	3.40	4.74	9.94	9.38	9.94	3.7	9.75333333333333	1.39837009290102	1.18933441817828e-13	4.90161088563989e-12	--	similar to transcription factor Cys6 [Botrytis cinerea T4]	-	-	-	-	GO:0005634//nucleus	GO:0000981//DNA-binding transcription factor activity, RNA polymerase II-specific;GO:0003677//DNA binding;GO:0008270//zinc ion binding	GO:0006351//transcription, DNA-templated;GO:0006355//regulation of transcription, DNA-templated
Bcin05g05170	1063	937	784	509	674	541	89.60	67.76	66.86	32.19	38.50	36.29	74.74	35.66	-1.06757386075575	1.19616288411805e-13	4.9128703661739e-12	SAV1559	similar to structural toxin protein RtxA [Botrytis cinerea T4]	-	-	-	-	-	-	-
Bcin06g07280	1119	1552	1470	3759	3991	3612	29.97	35.66	39.83	75.55	72.44	76.98	35.1533333333333	74.99	1.09303672744805	1.41507559664443e-13	5.79215072715245e-12	SPAC458.02c	Bcbfr1 [Botrytis cinerea B05.10]	-	-	-	-	-	-	-
Bcin06g06470	127	188	155	469	617	489	2.31	2.93	2.85	6.40	7.61	7.08	2.69666666666667	7.03	1.38234748736371	1.46818987387477e-13	5.98911603992523e-12	--	F-box domain-containing protein [Rutstroemia sp. NJR-2017a WRK4]	-	-	-	-	-	GO:0005515//protein binding	-
Bcin10g04060	643	981	897	2457	2504	2647	9.29	12.16	13.11	26.63	24.51	30.43	11.52	27.19	1.23893543458245	1.47927844086203e-13	6.01389367500284e-12	SPAC1327.01c	Bcftf1 [Botrytis cinerea B05.10]	-	-	-	-	GO:0005634//nucleus	GO:0000981//DNA-binding transcription factor activity, RNA polymerase II-specific;GO:0003677//DNA binding;GO:0008270//zinc ion binding	GO:0006351//transcription, DNA-templated;GO:0006355//regulation of transcription, DNA-templated
Bcin02g09320	1063	1233	1236	3136	3319	3218	50.82	50.58	59.79	112.51	107.54	122.44	53.73	114.163333333333	1.08729962109645	1.51811713994036e-13	6.15093880381917e-12	PDAP1	casein kinase substrate phospho PP28 protein [Rutstroemia sp. NJR-2017a WRK4]	-	-	-	-	-	-	-
Bcin02g07400	380	594	638	1681	1849	1821	4.74	6.39	8.06	15.82	15.67	18.09	6.39666666666667	16.5266666666667	1.36940355989134	1.63613252384919e-13	6.60678025539505e-12	wc-1	Bcwcl1 [Botrytis cinerea B05.10]	-	-	-	-	-	GO:0005515//protein binding;GO:0008270//zinc ion binding;GO:0043565//sequence-specific DNA binding	GO:0006355//regulation of transcription, DNA-templated
Bcin08g01150	867	1021	943	2313	3074	2343	14.00	14.15	15.41	28.03	33.64	30.11	14.52	30.5933333333333	1.07517585269536	1.66860275288978e-13	6.71528617966683e-12	AN11010	Bcmdr1 [Botrytis cinerea B05.10]	-	-	-	-	-	-	-
Bcin12g04170	290	355	315	888	975	953	10.51	11.04	11.55	24.15	23.95	27.49	11.0333333333333	25.1966666666667	1.19136417211417	2.09700063184657e-13	8.41114668151702e-12	kpr-2	Bcnuf2 [Botrytis cinerea B05.10]	-	-	-	-	GO:0000776//kinetochore;GO:0031262//Ndc80 complex	-	-
Bcin03g04130	38	60	76	268	271	284	0.61	0.83	1.24	3.25	2.97	3.65	0.893333333333333	3.29	1.88081708399863	2.15204667231429e-13	8.60316524702175e-12	pet127	Bcpet127 [Botrytis cinerea B05.10]	-	-	-	-	GO:0005739//mitochondrion	-	GO:0000959//mitochondrial RNA metabolic process
Bcin08g01390	1039	1595	1465	3926	4011	4049	17.86	23.63	25.74	50.76	46.92	55.62	22.41	51.1	1.18918064231459	2.21104963154441e-13	8.78050272553379e-12	--	glycosyltransferase family 15 protein [Rutstroemia sp. NJR-2017a BVV2]	-	-	-	-	-	-	-
Bcin08g06230	271	326	257	787	935	782	5.27	5.44	5.06	11.49	12.33	12.11	5.25666666666667	11.9766666666667	1.18800627521166	2.38030901629549e-13	9.42146733743626e-12	--	low temperature requirement A [Purpureocillium lilacinum]	-	-	-	-	-	-	-
Bcin16g04780	107	168	192	536	711	519	2.55	3.43	4.62	9.57	11.46	9.82	3.53333333333333	10.2833333333333	1.54120622458622	2.42482467185778e-13	9.56609285841788e-12	--	oligomeric golgi complex component protein [Rutstroemia sp. NJR-2017a BVV2]	-	-	-	-	GO:0017119//Golgi transport complex	-	GO:0006891//intra-Golgi vesicle-mediated transport
Bcin13g03560	954	1246	867	2537	4125	2939	49.97	56.00	45.95	99.73	146.45	122.52	50.64	122.9	1.27913560583168	2.53344980270605e-13	9.94319940985889e-12	--	hypothetical protein BCIN_13g03560 [Botrytis cinerea B05.10]	-	-	-	-	-	-	-
Bcin14g02480	675	920	868	2216	2836	1991	25.42	29.72	33.07	62.62	72.37	59.66	29.4033333333333	64.8833333333333	1.14186822219547	2.53699576370952e-13	9.94319940985889e-12	ERGIC2	Bcerv41 [Botrytis cinerea B05.10]	-	-	-	-	-	-	-
Bcin09g03880	4169	5632	5795	14188	17224	12673	88.48	102.06	123.80	225.57	247.37	213.66	104.78	228.866666666667	1.12714398945441	2.58336917796707e-13	1.00919695607033e-11	VPS62	similar to vacuolar sorting-associated protein [Botrytis cinerea T4]	-	-	-	-	-	-	-
Bcin12g04990	648	913	878	2226	2590	2048	18.16	21.96	24.90	46.83	49.21	45.69	21.6733333333333	47.2433333333333	1.12418970480926	2.89358549344356e-13	1.12671333840482e-11	mdv1	RecName: Full=Mitochondrial division protein 1 [Sclerotinia sclerotiorum 1980 UF-70]	-	-	-	-	-	GO:0005515//protein binding	-
Bcin10g00620	517	829	733	2003	2143	1921	11.04	15.19	15.84	32.11	31.03	32.66	14.0233333333333	31.9333333333333	1.18723383785475	3.74150769719169e-13	1.44282642483665e-11	--	golgin subfamily A member 7 ERF4 protein [Rutstroemia sp. NJR-2017a BVV2]	-	-	-	-	-	-	-
Bcin15g04410	1357	2048	1771	4323	5432	4436	26.20	33.93	34.60	62.64	71.09	68.16	31.5766666666667	67.2966666666667	1.09167616338482	3.88344354654535e-13	1.48799164388877e-11	PRD1	metallopeptidase MepB [Sclerotinia borealis F-4128]	-	-	-	-	-	GO:0004222//metalloendopeptidase activity;GO:0008237//metallopeptidase activity	GO:0006508//proteolysis
Bcin16g02310	403	551	576	1522	1630	1379	5.14	6.03	7.43	14.56	14.08	13.99	6.2	14.21	1.19656643396854	3.9479685261535e-13	1.50789766032353e-11	pol1	Bcpol1 [Botrytis cinerea B05.10]	Genetic Information Processing	Replication and repair	ko03030//DNA replication	K02320	-	GO:0000166//nucleotide binding;GO:0001882//nucleoside binding;GO:0003676//nucleic acid binding;GO:0003677//DNA binding;GO:0003887//DNA-directed DNA polymerase activity	GO:0006260//DNA replication
Bcin10g04090	881	1473	1340	3689	3792	3660	12.95	17.76	19.19	35.71	33.47	38.57	16.6333333333333	35.9166666666667	1.1105761486392	4.13117237302857e-13	1.57286191332482e-11	YEL023C	peptidoglycan binding domain containing protein [Rutstroemia sp. NJR-2017a BVV2]	-	-	-	-	-	-	-
Bcin11g01630	238	409	321	1027	1062	911	3.78	5.57	5.16	12.23	11.43	11.51	4.83666666666667	11.7233333333333	1.27729781555856	4.1490081587909e-13	1.57465363444238e-11	NUP120	dna repair rad51 protein [Rutstroemia sp. NJR-2017a WRK4]	-	-	-	-	-	-	-
Bcin12g06740	408	632	507	1427	1559	1411	8.25	10.96	10.37	21.65	21.36	22.70	9.86	21.9033333333333	1.15149088968716	4.16384019183251e-13	1.57529764733903e-11	mcm6	Bcmcm6 [Botrytis cinerea B05.10]	Cellular Processes;Cellular Processes;Genetic Information Processing	Cell growth and death;Cell growth and death;Replication and repair	ko04111//Cell cycle - yeast;ko04113//Meiosis - yeast;ko03030//DNA replication	K02542;K02542;K02542	GO:0005634//nucleus;GO:0042555//MCM complex	GO:0003677//DNA binding;GO:0003678//DNA helicase activity;GO:0005524//ATP binding	GO:0006260//DNA replication;GO:0006270//DNA replication initiation
Bcin06g01960	475	642	637	1628	1956	1461	15.91	18.45	21.59	40.92	44.40	38.94	18.65	41.42	1.15115192307791	4.45934429014109e-13	1.67651774519317e-11	SPBC4B4.01c	Bccab1 [Botrytis cinerea B05.10]	Metabolism;Metabolism	Global and overview maps;Metabolism of cofactors and vitamins	ko01100//Metabolic pathways;ko00770//Pantothenate and CoA biosynthesis	K09680;K09680	-	GO:0004594//pantothenate kinase activity;GO:0005524//ATP binding	GO:0015937//coenzyme A biosynthetic process
Bcin15g03800	355	468	419	1097	1306	1053	8.69	9.81	10.37	20.11	21.64	20.47	9.62333333333333	20.74	1.1078072872984	5.17277641616553e-13	1.93865961122104e-11	--	proliferating cell nuclear antigen protein [Rutstroemia sp. NJR-2017a BVV2]	-	-	-	-	-	GO:0017022//myosin binding	-
Bcin11g02420	32	54	48	184	251	196	1.23	1.77	1.86	5.29	6.51	5.97	1.62	5.92333333333333	1.8704154624229	5.19800159144918e-13	1.94204464443146e-11	--	MYND finger family protein [Diplocarpon rosae]	-	-	-	-	-	-	-
Bcin06g02400	3076	3301	3353	8126	9444	7751	86.30	79.46	95.18	171.09	179.58	173.06	86.98	174.576666666667	1.00510513214425	5.25596827020878e-13	1.95760333741037e-11	erg-6	Bcerg9 [Botrytis cinerea B05.10]	Metabolism;Metabolism;Metabolism;Metabolism	Global and overview maps;Global and overview maps;Lipid metabolism;Metabolism of terpenoids and polyketides	ko01100//Metabolic pathways;ko01110//Biosynthesis of secondary metabolites;ko00100//Steroid biosynthesis;ko00909//Sesquiterpenoid and triterpenoid biosynthesis	K00801;K00801;K00801;K00801	GO:0016021//integral component of membrane	GO:0004310//farnesyl-diphosphate farnesyltransferase activity;GO:0016740//transferase activity;GO:0016765//transferase activity, transferring alkyl or aryl (other than methyl) groups;GO:0051996//squalene synthase activity	GO:0006696//ergosterol biosynthetic process;GO:0008610//lipid biosynthetic process;GO:0009058//biosynthetic process
Bcin03g03160	76	155	134	481	476	438	1.23	2.15	2.20	5.85	5.23	5.65	1.86	5.57666666666667	1.58410041820917	5.49196800046402e-13	2.03916941887198e-11	TOF1	Bctof1 [Botrytis cinerea B05.10]	-	-	-	-	-	-	-
Bcin10g05510	462	596	595	1550	1610	1511	6.54	7.24	8.53	16.48	15.46	17.03	7.43666666666667	16.3233333333333	1.13420768246462	5.6856483393045e-13	2.10456730040984e-11	psm1	Bcsmc1 [Botrytis cinerea B05.10]	Cellular Processes;Cellular Processes	Cell growth and death;Cell growth and death	ko04111//Cell cycle - yeast;ko04113//Meiosis - yeast	K06636;K06636	GO:0005694//chromosome;GO:0008278//cohesin complex	GO:0003682//chromatin binding;GO:0005515//protein binding;GO:0005524//ATP binding;GO:0046982//protein heterodimerization activity	GO:0007064//mitotic sister chromatid cohesion;GO:0051276//chromosome organization
Bcin10g05670	359	461	475	1280	1310	1173	7.69	8.47	10.29	20.56	19.01	19.98	8.81666666666667	19.85	1.17083378575009	6.02451368035044e-13	2.21631879044303e-11	--	hypothetical protein BCIN_10g05670 [Botrytis cinerea B05.10]	-	-	-	-	-	-	-
Bcin12g02850	37	63	68	306	269	213	0.99	1.44	1.84	6.13	4.87	4.53	1.42333333333333	5.17666666666667	1.86274985476682	6.36342645401829e-13	2.32672480070248e-11	esf1	Bcesf1 [Botrytis cinerea B05.10]	-	-	-	-	GO:0005634//nucleus	-	GO:0006364//rRNA processing
Bcin01g01300	1069	1362	880	504	876	614	54.70	59.80	45.56	19.35	30.38	25.00	53.3533333333333	24.91	-1.09885338692628	6.38987705657833e-13	2.32929469725058e-11	notP'	similar to oxidoreductase [Botrytis cinerea T4]	Metabolism;Metabolism	Global and overview maps;Carbohydrate metabolism	ko01100//Metabolic pathways;ko00051//Fructose and mannose metabolism	K17742;K17742	-	GO:0016491//oxidoreductase activity	-
Bcin14g00740	1548	1545	1532	4030	4423	4018	59.48	50.94	59.56	116.21	115.19	122.87	56.66	118.09	1.05948429396707	6.66939250836215e-13	2.42381891978143e-11	--	life-span regulatory factor domain-containing protein [Rutstroemia sp. NJR-2017a WRK4]	-	-	-	-	-	-	-
Bcin13g00780	262	318	302	904	862	865	6.20	6.46	7.23	16.06	13.83	16.30	6.63	15.3966666666667	1.2155372700153	6.90379183337081e-13	2.48640166539388e-11	MBD9	similar to PHD and RING finger domain-containing protein c [Botrytis cinerea T4]	-	-	-	-	-	GO:0008270//zinc ion binding	-
Bcin03g05070	133	196	193	626	608	511	5.49	6.94	8.05	19.38	17.00	16.77	6.82666666666667	17.7166666666667	1.37585397641847	7.06549676278792e-13	2.53702103820705e-11	SPAC1071.09c	carbohydrate esterase family 8 protein [Sclerotinia borealis F-4128]	-	-	-	-	-	-	-
Bcin16g01520	378	707	645	1845	1935	1947	7.65	12.35	13.31	28.22	26.70	31.48	11.1033333333333	28.8	1.37507595837648	7.80904303803927e-13	2.78731705819063e-11	klpA	Bckar3 [Botrytis cinerea B05.10]	-	-	-	-	-	GO:0003777//microtubule motor activity;GO:0005524//ATP binding;GO:0008017//microtubule binding	GO:0007018//microtubule-based movement
Bcin14g00280	42	92	89	340	402	264	0.96	1.81	2.06	5.84	6.23	4.81	1.61	5.62666666666667	1.80521980987141	7.88087005321106e-13	2.80460755335787e-11	res2	Ank-repeat mbp1 protein [Rutstroemia sp. NJR-2017a BBW]	Cellular Processes	Cell growth and death	ko04111//Cell cycle - yeast	K06647	GO:0030907//MBF transcription complex	GO:0003677//DNA binding;GO:0005515//protein binding	GO:0000083//regulation of transcription involved in G1/S transition of mitotic cell cycle
Bcin05g05880	153	239	207	625	669	591	5.26	7.13	7.25	16.30	15.69	16.34	6.54666666666667	16.11	1.29912406511303	8.3744773954871e-13	2.97145288177742e-11	--	myosin-like coiled-coil protein [Rutstroemia sp. NJR-2017a BVV2]	-	-	-	-	-	GO:0019905//syntaxin binding	-
Bcin01g09240	366	394	444	1068	1421	1151	9.01	8.32	11.06	19.73	23.71	22.55	9.46333333333333	21.9966666666667	1.21686456868955	8.4192408458139e-13	2.97852375999546e-11	--	hypothetical protein BCIN_01g09240 [Botrytis cinerea B05.10]	-	-	-	-	-	GO:0008017//microtubule binding	-
Bcin06g00350	429	556	417	1223	1405	1211	12.98	14.43	12.76	27.76	28.78	29.15	13.39	28.5633333333333	1.0930083906535	8.84382728499691e-13	3.11038183662663e-11	--	glycosyltransferase family 71 protein [Botrytis cinerea T4]	-	-	-	-	-	GO:0016757//transferase activity, transferring glycosyl groups	GO:0006486//protein glycosylation
Bcin08g06610	562	596	428	292	401	303	26.91	24.48	20.73	10.49	13.01	11.55	24.04	11.6833333333333	-1.04098495253436	9.57291959219661e-13	3.35695978564953e-11	GEP4	Bcgep4 [Botrytis cinerea B05.10]	Metabolism;Metabolism	Global and overview maps;Lipid metabolism	ko01100//Metabolic pathways;ko00564//Glycerophospholipid metabolism	K01094;K01094	-	-	-
Bcin07g03750	4197	4310	2882	2427	2923	1825	174.50	153.74	121.23	75.72	82.36	60.38	149.823333333333	72.82	-1.04085567925567	9.65043523174096e-13	3.37427608554721e-11	--	chitinase-1 variant protein [Rutstroemia sp. NJR-2017a BBW]	-	-	-	-	-	-	-
Bcin03g00430	844	1338	1108	3110	3100	3155	14.19	19.30	18.85	39.25	35.33	42.22	17.4466666666667	38.9333333333333	1.15805444471934	9.99436889999714e-13	3.4843740179554e-11	hyou1	Bclhs1 [Botrytis cinerea B05.10]	Genetic Information Processing	Folding, sorting and degradation	ko04141//Protein processing in endoplasmic reticulum	K09486	-	-	-
Bcin04g05510	622	784	795	2009	2102	1957	10.01	10.83	12.95	24.27	22.93	25.07	11.2633333333333	24.09	1.09680054379583	1.01168071208193e-12	3.51683674782568e-11	ISW2	similar to chromatin remodelling complex ATPase chain ISW1 [Botrytis cinerea T4]	-	-	-	-	GO:0005634//nucleus	GO:0003676//nucleic acid binding;GO:0003677//DNA binding;GO:0005524//ATP binding;GO:0016818//hydrolase activity, acting on acid anhydrides, in phosphorus-containing anhydrides;GO:0031491//nucleosome binding	GO:0006338//chromatin remodeling;GO:0043044//ATP-dependent chromatin remodeling
Bcin10g01000	417	589	546	1566	1728	1232	8.43	10.22	11.17	23.76	23.68	19.82	9.94	22.42	1.17346852124314	1.0206440277121e-12	3.5281482730543e-11	--	WD domain-containing protein [Rutstroemia sp. NJR-2017a WRK4]	-	-	-	-	-	-	-
Bcin10g03440	266	561	504	1696	1603	1456	3.67	6.64	7.04	17.57	15.00	15.99	5.78333333333333	16.1866666666667	1.48483275879006	1.02081835299745e-12	3.5281482730543e-11	tpr1	Bcctr9 [Botrytis cinerea B05.10]	-	-	-	-	-	GO:0005515//protein binding	GO:0006355//regulation of transcription, DNA-templated;GO:0016570//histone modification
Bcin16g01710	7682	7761	8421	5849	5966	3580	314.52	272.54	348.92	179.73	165.52	116.58	311.993333333333	153.943333333333	-1.01911581052581	1.1546341872797e-12	3.97917465748433e-11	--	putative transcription factor c2h2 protein [Botrytis cinerea BcDW1]	-	-	-	-	-	GO:0003676//nucleic acid binding	-
Bcin12g02540	198	303	285	779	916	724	3.95	5.19	5.75	11.67	12.39	11.50	4.96333333333333	11.8533333333333	1.25591157024767	1.26536959978752e-12	4.34830304018676e-11	--	centromere binding Cbh2 protein [Rutstroemia sp. NJR-2017a BVV2]	-	-	-	-	-	-	-
Bcin01g01070	267	370	374	1058	1084	893	4.70	5.59	6.67	13.99	12.94	12.52	5.65333333333333	13.15	1.21788913033762	1.36885985360328e-12	4.69049606407546e-11	TRK2	cation transporter protein [Rutstroemia sp. NJR-2017a BBW]	-	-	-	-	GO:0005887//integral component of plasma membrane	GO:0008324//cation transmembrane transporter activity;GO:0015079//potassium ion transmembrane transporter activity	GO:0006812//cation transport;GO:0030007//cellular potassium ion homeostasis;GO:0055085//transmembrane transport;GO:0071805//potassium ion transmembrane transport
Bcin04g02090	475	694	674	1686	1962	1602	7.63	9.56	10.96	20.33	21.37	20.49	9.38333333333333	20.73	1.14354769486298	1.48701514632558e-12	5.03778888414766e-11	ufd2	Bcufd2 [Botrytis cinerea B05.10]	Genetic Information Processing;Genetic Information Processing	Folding, sorting and degradation;Folding, sorting and degradation	ko04141//Protein processing in endoplasmic reticulum;ko04120//Ubiquitin mediated proteolysis	K10597;K10597	GO:0000151//ubiquitin ligase complex	GO:0004842//ubiquitin-protein transferase activity;GO:0034450//ubiquitin-ubiquitin ligase activity	GO:0006511//ubiquitin-dependent protein catabolic process;GO:0016567//protein ubiquitination
Bcin13g00520	165	255	237	692	790	596	5.29	7.01	7.68	16.64	17.15	15.20	6.66	16.33	1.29393070849043	1.52060158000382e-12	5.13706330957347e-11	sgf73	Bcsgf73 [Botrytis cinerea B05.10]	-	-	-	-	GO:0000124//SAGA complex	-	-
Bcin09g00340	109	235	206	710	722	602	2.16	3.99	4.12	10.54	9.68	9.48	3.42333333333333	9.9	1.53202674936993	1.72664909798629e-12	5.8167704022892e-11	--	SAE2-domain-containing protein [Hyaloscypha variabilis F]	-	-	-	-	-	GO:0004519//endonuclease activity	GO:0006281//DNA repair
Bcin15g01370	64	77	119	376	380	342	3.19	3.30	6.01	14.08	12.85	13.58	4.16666666666667	13.5033333333333	1.69634999013698	2.09716329368666e-12	7.0254970338503e-11	--	hypothetical protein BCIN_15g01370 [Botrytis cinerea B05.10]	-	-	-	-	-	-	-
Bcin10g04710	16639	19096	20276	44559	60344	46140	381.77	377.18	472.24	770.17	942.39	846.10	410.396666666667	852.886666666667	1.05533503289591	2.27073382524743e-12	7.58576901565248e-11	--	hypothetical protein BCIN_10g04710 [Botrytis cinerea B05.10]	-	-	-	-	-	-	-
Bcin09g01210	647	945	882	2224	2373	2291	9.85	12.34	13.58	25.41	24.48	27.75	11.9233333333333	25.88	1.11804999971844	2.38518851872393e-12	7.9239794750848e-11	chsC	BcCHSI [Botrytis cinerea B05.10]	Metabolism;Metabolism	Global and overview maps;Carbohydrate metabolism	ko01100//Metabolic pathways;ko00520//Amino sugar and nucleotide sugar metabolism	K00698;K00698	-	GO:0004100//chitin synthase activity;GO:0016758//transferase activity, transferring hexosyl groups	GO:0006031//chitin biosynthetic process
Bcin01g09750	152	200	170	506	661	473	6.16	6.95	6.97	15.39	18.15	15.24	6.69333333333333	16.26	1.28053048884541	2.44718638782105e-12	8.1074879417508e-11	--	mRNA splicing factor RNA helicase protein [Rutstroemia sp. NJR-2017a BVV2]	-	-	-	-	-	-	-
Bcin05g00640	353	512	472	1185	1423	1157	6.96	8.66	9.41	17.53	19.01	18.15	8.34333333333333	18.23	1.12761877107196	2.75509302064399e-12	9.07742598807236e-11	SPAC25B8.08	DIL domain-containing protein [Rutstroemia sp. NJR-2017a BVV2]	-	-	-	-	-	GO:0005515//protein binding	-
Bcin07g01480	264	410	373	1043	1049	1068	3.59	4.80	5.14	10.65	9.70	11.60	4.51	10.65	1.23965409185782	2.79471961829776e-12	9.18275955677947e-11	HLTF	similar to SNF2 family helicase/ATPase [Botrytis cinerea T4]	-	-	-	-	-	GO:0005524//ATP binding	-
Bcin05g01610	1308	2188	1887	4938	5468	4723	24.32	34.91	35.50	68.91	68.91	69.89	31.5766666666667	69.2366666666667	1.13267738543831	2.99357471337748e-12	9.78254537807522e-11	PXA1	Bcpxa1 [Botrytis cinerea B05.10]	Cellular Processes;Environmental Information Processing	Transport and catabolism;Membrane transport	ko04146//Peroxisome;ko02010//ABC transporters	K15628;K15628	GO:0005777//peroxisome;GO:0005779//integral component of peroxisomal membrane;GO:0016021//integral component of membrane	GO:0005324//long-chain fatty acid transporter activity;GO:0005524//ATP binding;GO:0016887//ATPase activity;GO:0042626//ATPase activity, coupled to transmembrane movement of substances	GO:0006635//fatty acid beta-oxidation;GO:0015908//fatty acid transport;GO:0015910//peroxisomal long-chain fatty acid import;GO:0015916//fatty-acyl-CoA transport;GO:0042758//long-chain fatty acid catabolic process;GO:0042760//very long-chain fatty acid catabolic process;GO:0055085//transmembrane transport
Bcin05g06000	190	176	171	482	1274	732	7.86	6.24	7.15	14.96	35.71	24.09	7.08333333333333	24.92	1.81480372783273	3.27452374802931e-12	1.06426458835001e-10	--	hypothetical protein BCIN_05g06000 [Botrytis cinerea B05.10]	-	-	-	-	-	-	-
Bcin01g01200	137	154	200	578	660	475	4.47	4.31	6.60	14.15	14.60	12.33	5.12666666666667	13.6933333333333	1.41738067835636	3.37421146285454e-12	1.09370048848688e-10	--	anaphase promoting complex subunit 11 protein [Rutstroemia sp. NJR-2017a BVV2]	-	-	-	-	-	-	-
Bcin12g05760	3468	5258	4567	11760	15717	10153	93.32	121.39	124.34	237.48	286.64	217.43	113.016666666667	247.183333333333	1.12904592705104	3.46277133849354e-12	1.11040151504152e-10	ras1	Bcras1 [Botrytis cinerea B05.10]	Cellular Processes;Cellular Processes;Organismal Systems	Cell growth and death;Transport and catabolism;Aging	ko04113//Meiosis - yeast;ko04138//Autophagy - yeast;ko04213//Longevity regulating pathway - multiple species	K07827;K07827;K07827	GO:0016020//membrane	GO:0003924//GTPase activity;GO:0005525//GTP binding	GO:0007165//signal transduction
Bcin03g01700	334	487	464	1304	1380	1062	8.86	11.09	12.46	25.97	24.82	22.43	10.8033333333333	24.4066666666667	1.17579875298671	3.52864698096876e-12	1.12850835314022e-10	mpp	Bcmas2 [Botrytis cinerea B05.10]	-	-	-	-	-	GO:0003824//catalytic activity;GO:0004222//metalloendopeptidase activity;GO:0046872//metal ion binding	GO:0006508//proteolysis
Bcin11g05760	428	613	549	1403	1553	1367	7.28	8.94	9.44	17.90	17.89	18.49	8.55333333333333	18.0933333333333	1.08089955032917	3.89631154596365e-12	1.23620276113074e-10	mcm4	Bcmcm4 [Botrytis cinerea B05.10]	Cellular Processes;Cellular Processes;Genetic Information Processing	Cell growth and death;Cell growth and death;Replication and repair	ko04111//Cell cycle - yeast;ko04113//Meiosis - yeast;ko03030//DNA replication	K02212;K02212;K02212	GO:0000790//nuclear chromatin;GO:0005634//nucleus;GO:0005656//nuclear pre-replicative complex;GO:0005737//cytoplasm;GO:0030875//rDNA protrusion;GO:0031261//DNA replication preinitiation complex;GO:0031298//replication fork protection complex;GO:0042555//MCM complex;GO:0043596//nuclear replication fork;GO:0071162//CMG complex;GO:0097373//MCM core complex	GO:0003677//DNA binding;GO:0003678//DNA helicase activity;GO:0003682//chromatin binding;GO:0003688//DNA replication origin binding;GO:0003697//single-stranded DNA binding;GO:0003727//single-stranded RNA binding;GO:0005524//ATP binding;GO:0009378//four-way junction helicase activity;GO:0016887//ATPase activity;GO:0017116//single-stranded DNA-dependent ATP-dependent DNA helicase activity;GO:0033679…	GO:0000727//double-strand break repair via break-induced replication;GO:0006260//DNA replication;GO:0006267//pre-replicative complex assembly involved in nuclear cell cycle DNA replication;GO:0006268//DNA unwinding involved in DNA replication;GO:0006270//DNA replication initiation;GO:0006271//DNA strand elongation involved in DNA replication;GO:0006279//premeiotic DNA replication;GO:0033260//nucl…
Bcin08g05490	22	54	38	205	223	153	0.85	1.79	1.49	5.95	5.85	4.71	1.37666666666667	5.50333333333333	1.99912643349381	3.97978817189034e-12	1.25935618853512e-10	--	hypothetical protein BCIN_08g05490 [Botrytis cinerea B05.10]	-	-	-	-	-	-	-
Bcin07g05800	4044	6414	5432	14295	14563	14164	64.43	87.68	87.56	170.91	157.25	179.59	79.89	169.25	1.08306899941795	4.26518289184467e-12	1.34611416899719e-10	PRR1	Bcprr1 [Botrytis cinerea B05.10]	-	-	-	-	-	GO:0004672//protein kinase activity;GO:0005524//ATP binding	GO:0006468//protein phosphorylation
Bcin09g03010	536	885	879	2154	2771	2124	7.84	11.10	13.00	23.64	27.46	24.72	10.6466666666667	25.2733333333333	1.24721414375941	4.80301994140563e-12	1.50792194128999e-10	--	ribosomal l19 protein [Rutstroemia sp. NJR-2017a BVV2]	-	-	-	-	-	-	-
Bcin01g10610	350	500	470	1226	1288	1199	7.02	8.60	9.53	18.44	17.50	19.13	8.38333333333333	18.3566666666667	1.13070820845799	4.88357081077889e-12	1.52920795649272e-10	mcm7	Bcmcm7 [Botrytis cinerea B05.10]	Cellular Processes;Cellular Processes;Genetic Information Processing	Cell growth and death;Cell growth and death;Replication and repair	ko04111//Cell cycle - yeast;ko04113//Meiosis - yeast;ko03030//DNA replication	K02210;K02210;K02210	GO:0000790//nuclear chromatin;GO:0005634//nucleus;GO:0042555//MCM complex;GO:0097373//MCM core complex	GO:0003677//DNA binding;GO:0003678//DNA helicase activity;GO:0003697//single-stranded DNA binding;GO:0003727//single-stranded RNA binding;GO:0005524//ATP binding;GO:0016887//ATPase activity;GO:0033679//3'-5' DNA/RNA helicase activity;GO:1990518//single-stranded DNA-dependent ATP-dependent 3'-5' DNA helicase activity	GO:0006260//DNA replication;GO:0006270//DNA replication initiation
Bcin16g04910	321	509	546	1582	1404	1582	2.91	3.96	5.00	10.74	8.62	11.41	3.95666666666667	10.2566666666667	1.37420450869164	5.05434726753456e-12	1.57856215571724e-10	sepA	BcSep1 [Botrytis cinerea B05.10]	Environmental Information Processing	Signal transduction	ko04011//MAPK signaling pathway - yeast	K11238	-	GO:0003779//actin binding;GO:0017048//Rho GTPase binding	GO:0016043//cellular component organization;GO:0030036//actin cytoskeleton organization
Bcin16g04060	614	559	350	270	243	280	27.40	21.42	15.83	9.05	7.37	9.95	21.55	8.79	-1.29375279883306	5.08585226658667e-12	1.58427600605647e-10	AFUB_029980	glycoside hydrolase family 16 protein [Coleophoma crateriformis]	-	-	-	-	-	GO:0004553//hydrolase activity, hydrolyzing O-glycosyl compounds	GO:0005975//carbohydrate metabolic process
Bcin16g04250	179	283	327	946	882	912	3.25	4.41	6.01	12.90	10.86	13.19	4.55666666666667	12.3166666666667	1.43456112142746	5.14061921928663e-12	1.59718772789908e-10	--	ubiquitin c-terminal hydrolase family protein [Rutstroemia sp. NJR-2017a BVV2]	-	-	-	-	-	GO:0036459//thiol-dependent ubiquitinyl hydrolase activity	GO:0016579//protein deubiquitination
Bcin13g03770	548	765	739	2186	1850	2093	4.82	5.77	6.57	14.42	11.02	14.64	5.72	13.36	1.22383295569566	5.17832314979854e-12	1.6027909370766e-10	Kif21b	similar to kinesin family protein [Botrytis cinerea T4]	-	-	-	-	-	GO:0003777//microtubule motor activity;GO:0005524//ATP binding;GO:0008017//microtubule binding	GO:0007018//microtubule-based movement
Bcin12g01140	304	533	418	1738	1165	1547	2.39	3.60	3.33	10.26	6.21	9.68	3.10666666666667	8.71666666666667	1.48840908648002	5.18538216947987e-12	1.6027909370766e-10	--	Cutinase transcription factor 1 beta protein [Rutstroemia sp. NJR-2017a BVV2]	-	-	-	-	-	-	-
Bcin12g02820	435	750	686	1836	1941	1884	4.69	6.94	7.49	14.87	14.20	16.18	6.37333333333333	15.0833333333333	1.24283526887718	5.31389008509142e-12	1.63829007173525e-10	SPBC211.03c	similar to guanine nucleotide exchange factor (Gea2) [Botrytis cinerea T4]	Cellular Processes	Transport and catabolism	ko04144//Endocytosis	K18443	-	GO:0005086//ARF guanyl-nucleotide exchange factor activity	GO:0032012//regulation of ARF protein signal transduction
Bcin02g06230	392	514	520	1288	1389	1356	5.09	5.72	6.83	12.54	12.21	14.00	5.88	12.9166666666667	1.13534574949145	5.54956517021991e-12	1.70656243811404e-10	ubp2	Bcubp2 [Botrytis cinerea B05.10]	-	-	-	-	-	GO:0036459//thiol-dependent ubiquitinyl hydrolase activity	GO:0006511//ubiquitin-dependent protein catabolic process;GO:0016579//protein deubiquitination
Bcin11g05950	743	1091	887	2518	2979	2015	25.12	31.64	30.34	63.88	68.25	54.21	29.0333333333333	62.1133333333333	1.09719277448327	5.9120591457946e-12	1.80415586095457e-10	GRX7	Bcgrx2 [Botrytis cinerea B05.10]	-	-	-	-	-	GO:0009055//electron transfer activity;GO:0015035//protein disulfide oxidoreductase activity	GO:0045454//cell redox homeostasis
Bcin10g05420	383	537	449	1171	1340	1155	8.57	10.31	10.17	19.67	20.33	20.57	9.68333333333334	20.19	1.06006524776074	6.19718678927295e-12	1.88636703461296e-10	SPAC19A8.03	Bcymr1 [Botrytis cinerea B05.10]	Metabolism;Cellular Processes;Metabolism;Environmental Information Processing	Global and overview maps;Transport and catabolism;Carbohydrate metabolism;Signal transduction	ko01100//Metabolic pathways;ko04138//Autophagy - yeast;ko00562//Inositol phosphate metabolism;ko04070//Phosphatidylinositol signaling system	K18083;K18083;K18083;K18083	-	GO:0004725//protein tyrosine phosphatase activity	GO:0016311//dephosphorylation
Bcin08g03050	880	1304	1338	3428	3453	3235	16.87	21.45	25.95	49.32	44.87	49.36	21.4233333333333	47.85	1.15933595305793	6.47020677900784e-12	1.95952499749094e-10	dsk1	serine/threonine-protein kinase SRPK2 [Sclerotinia borealis F-4128]	-	-	-	-	-	GO:0004672//protein kinase activity;GO:0005524//ATP binding	GO:0006468//protein phosphorylation
Bcin09g06870	306	385	399	1062	1079	966	5.98	6.45	7.88	15.56	14.28	15.01	6.77	14.95	1.14291774551047	6.8164027272654e-12	2.04885007288456e-10	CKI1	similar to choline kinase [Botrytis cinerea T4]	Metabolism;Metabolism	Global and overview maps;Lipid metabolism	ko01100//Metabolic pathways;ko00564//Glycerophospholipid metabolism	K00866;K00866	-	GO:0016773//phosphotransferase activity, alcohol group as acceptor	-
Bcin09g03020	154	192	220	587	728	521	4.90	5.24	7.08	14.02	15.70	13.19	5.74	14.3033333333333	1.31722875835154	7.10151326704601e-12	2.12482891127541e-10	--	histone H1-binding protein [Sclerotinia borealis F-4128]	-	-	-	-	-	GO:0005515//protein binding	-
Bcin14g02170	358	382	369	1002	1380	904	28.36	25.96	29.57	59.56	74.09	56.99	27.9633333333333	63.5466666666667	1.18428010522838	7.1046143035224e-12	2.12482891127541e-10	CCDC25	Bcjlp2 [Botrytis cinerea B05.10]	-	-	-	-	-	-	-
Bcin13g01290	114	117	157	505	432	554	1.22	1.07	1.70	4.05	3.13	4.71	1.33	3.96333333333333	1.57528806352331	7.2673539718459e-12	2.16809393493403e-10	--	hypothetical protein BCIN_13g01290 [Botrytis cinerea B05.10]	-	-	-	-	-	-	-
Bcin11g03730	285	419	402	1011	1212	965	6.33	7.98	9.03	16.84	18.23	17.05	7.78	17.3733333333333	1.15903252286078	7.43428084721832e-12	2.21239032756053e-10	prp40	Bcprp40 [Botrytis cinerea B05.10]	Genetic Information Processing	Transcription	ko03040//Spliceosome	K12821	-	GO:0005515//protein binding	GO:0045292//mRNA cis splicing, via spliceosome
Bcin10g02370	110	149	165	490	519	413	2.79	3.24	4.23	9.33	8.92	8.34	3.42	8.86333333333333	1.37385304625061	7.5530205757038e-12	2.24216276644593e-10	--	Magnesium transport protein CorA, transmembrane region [Glarea lozoyensis ATCC 20868]	-	-	-	-	-	-	-
Bcin02g05160	474	668	620	1666	1663	1483	7.06	8.53	9.34	18.62	16.78	17.57	8.31	17.6566666666667	1.08729262580589	7.59567613201958e-12	2.24925787287187e-10	cnd1	Bcycs4 [Botrytis cinerea B05.10]	Cellular Processes	Cell growth and death	ko04111//Cell cycle - yeast	K06677	GO:0000778//condensed nuclear chromosome kinetochore;GO:0000799//nuclear condensin complex;GO:0005634//nucleus;GO:0005730//nucleolus;GO:0005737//cytoplasm;GO:0035327//transcriptionally active chromatin	GO:0003690//double-stranded DNA binding;GO:0003697//single-stranded DNA binding;GO:0016887//ATPase activity	GO:0000278//mitotic cell cycle;GO:0007076//mitotic chromosome condensation;GO:0030261//chromosome condensation
Bcin11g00590	330	496	478	1283	1285	1215	7.79	10.04	11.42	22.73	20.56	22.82	9.75	22.0366666666667	1.17643188999036	8.82871668617586e-12	2.60154297831221e-10	orc1	origin recognition complex subunit 1 protein [Rutstroemia sp. NJR-2017a BVV2]	Cellular Processes;Cellular Processes	Cell growth and death;Cell growth and death	ko04111//Cell cycle - yeast;ko04113//Meiosis - yeast	K02603;K02603	GO:0000790//nuclear chromatin;GO:0005664//nuclear origin of replication recognition complex	GO:0003682//chromatin binding;GO:0003688//DNA replication origin binding;GO:0005524//ATP binding	GO:0006270//DNA replication initiation;GO:0033314//mitotic DNA replication checkpoint;GO:0051301//cell division;GO:1902969//mitotic DNA replication
Bcin14g05430	460	581	514	1385	1396	1387	11.53	12.50	13.04	26.05	23.72	27.67	12.3566666666667	25.8133333333333	1.06282683745543	9.00458089689179e-12	2.64686124255939e-10	--	similar to chromosome 10 open reading frame 76 [Botrytis cinerea T4]	-	-	-	-	-	-	-
Bcin16g04370	460	619	559	1343	1616	1621	10.69	12.34	13.14	23.41	25.44	29.97	12.0566666666667	26.2733333333333	1.12376815148205	1.01600744862057e-11	2.95751876973458e-10	--	kinetoplast-associated kap protein [Rutstroemia sp. NJR-2017a WRK4]	-	-	-	-	-	-	-
Bcin02g05210	351	413	416	1026	1198	994	7.83	7.85	9.35	17.06	18.00	17.55	8.34333333333333	17.5366666666667	1.07167875904646	1.16261636455896e-11	3.37609153998925e-10	plh1	Bclro1 [Botrytis cinerea B05.10]	Metabolism;Metabolism	Global and overview maps;Lipid metabolism	ko01100//Metabolic pathways;ko00561//Glycerolipid metabolism	K00679;K00679	-	GO:0008374//O-acyltransferase activity	GO:0006629//lipid metabolic process
Bcin01g00200	133	169	147	476	482	427	3.42	3.73	3.82	9.18	8.40	8.73	3.65666666666667	8.77	1.2620477227627	1.21715398760897e-11	3.52592458294551e-10	--	related to amidohydrolase family protein [Phialocephala subalpina]	-	-	-	-	-	GO:0016810//hydrolase activity, acting on carbon-nitrogen (but not peptide) bonds	-
Bcin10g01250	914	1070	1070	2649	2703	2689	23.55	23.65	27.89	51.22	47.20	55.14	25.03	51.1866666666667	1.03210976843746	1.23375016285979e-11	3.56538932606686e-10	--	similar to Bcl-2-associated athanogene-1 [Botrytis cinerea T4]	-	-	-	-	GO:0005689//U12-type spliceosomal complex	GO:0051087//chaperone binding	GO:0000398//mRNA splicing, via spliceosome
Bcin15g02490	89	93	85	388	360	256	4.13	3.70	3.99	13.50	11.32	9.45	3.94	11.4233333333333	1.53571615634164	1.26983248576469e-11	3.65206259035394e-10	--	Bcbet1 [Botrytis cinerea B05.10]	Genetic Information Processing	Folding, sorting and degradation	ko04130//SNARE interactions in vesicular transport	K08504	GO:0030173//integral component of Golgi membrane	-	GO:0015031//protein transport
Bcin03g03630	1397	1235	1133	963	767	627	59.98	45.49	49.21	31.03	22.32	21.42	51.56	24.9233333333333	-1.04875523137817	1.31903857141092e-11	3.77547245511485e-10	xgeA	glycoside hydrolase family 12 protein [Botrytis cinerea T4]	-	-	-	-	-	GO:0004553//hydrolase activity, hydrolyzing O-glycosyl compounds;GO:0008810//cellulase activity	GO:0000272//polysaccharide catabolic process
Bcin03g09080	44	54	56	271	186	251	0.71	0.75	0.91	3.27	2.03	3.21	0.79	2.83666666666667	1.84427207278771	1.32607168738986e-11	3.78656613020632e-10	--	Reticulocyte-binding 2 protein [Rutstroemia sp. NJR-2017a WRK4]	-	-	-	-	-	-	-
Bcin10g02640	170	248	234	733	644	665	4.33	5.42	6.03	14.02	11.13	13.49	5.26	12.88	1.29199788882231	1.33131919943095e-11	3.79252046526732e-10	bdp1	Bcbdp1 [Botrytis cinerea B05.10]	-	-	-	-	-	GO:0003677//DNA binding	-
Bcin02g06130	2892	3793	3906	8877	10540	8304	76.52	86.11	104.57	176.27	189.02	174.86	89.0666666666667	180.05	1.01544009243738	1.3432052014256e-11	3.81731279163442e-10	obp1	oxysterol binding protein [Rutstroemia sp. NJR-2017a BVV2]	-	-	-	-	-	-	-
Bcin04g02020	288	431	369	998	1249	874	7.19	9.23	9.32	18.70	21.13	17.36	8.58	19.0633333333333	1.15175085198258	1.47308144233457e-11	4.16666644762228e-10	SPBC119.12	Bcrud3 [Botrytis cinerea B05.10]	-	-	-	-	-	-	-
Bcin14g01440	369	428	387	1059	1301	908	15.66	15.58	16.61	33.72	37.41	30.66	15.95	33.93	1.08900500605875	1.78261963107274e-11	5.00678155397081e-10	nth1	endonuclease III protein [Rutstroemia sp. NJR-2017a BVV2]	Genetic Information Processing	Replication and repair	ko03410//Base excision repair	K10773	GO:0005634//nucleus	GO:0003677//DNA binding;GO:0003824//catalytic activity;GO:0003906//DNA-(apurinic or apyrimidinic site) endonuclease activity;GO:0019104//DNA N-glycosylase activity	GO:0006281//DNA repair;GO:0006284//base-excision repair;GO:0006285//base-excision repair, AP site formation
Bcin12g00290	446	642	536	1458	1571	1270	14.58	18.01	17.73	35.78	34.82	33.05	16.7733333333333	34.55	1.04251628911749	1.82656252467699e-11	5.10628539824036e-10	she9	Bcshe9 [Botrytis cinerea B05.10]	-	-	-	-	-	-	-
Bcin05g02240	15018	11447	11151	7275	10476	6852	702.27	459.25	527.56	255.29	332.01	254.99	563.026666666667	280.763333333333	-1.00384871714058	1.84239026877411e-11	5.13855499846696e-10	YET3	Bcyet3 [Botrytis cinerea B05.10]	Genetic Information Processing	Folding, sorting and degradation	ko04141//Protein processing in endoplasmic reticulum	K14009	GO:0005783//endoplasmic reticulum;GO:0016021//integral component of membrane	-	GO:0006886//intracellular protein transport
Bcin06g01970	322	418	432	1078	1207	986	9.42	10.49	12.78	23.66	23.93	22.95	10.8966666666667	23.5133333333333	1.10959219865898	1.86593011839352e-11	5.19213454985928e-10	--	division 1 protein [Rutstroemia sp. NJR-2017a BVV2]	-	-	-	-	-	-	-
Bcin15g00720	126	163	138	424	557	381	4.43	4.92	4.91	11.19	13.28	10.66	4.75333333333333	11.71	1.30072959477848	1.94251414606875e-11	5.39272503560244e-10	--	Transcriptional regulator protein [Rutstroemia sp. NJR-2017a BVV2]	-	-	-	-	-	-	-
Bcin05g03610	1348	2254	1891	4672	5588	4692	17.48	25.08	24.81	45.46	49.11	48.42	22.4566666666667	47.6633333333333	1.08573605127302	1.96909193498908e-11	5.45388442871226e-10	fer6	ABC transporter [Sclerotinia borealis F-4128]	Environmental Information Processing	Membrane transport	ko02010//ABC transporters	K05665	GO:0016021//integral component of membrane	GO:0005524//ATP binding;GO:0016887//ATPase activity;GO:0042626//ATPase activity, coupled to transmembrane movement of substances	GO:0055085//transmembrane transport
Bcin05g02110	1052	1141	1347	3300	3504	2966	21.64	20.14	28.04	50.95	48.86	48.56	23.2733333333333	49.4566666666667	1.08748715053112	1.98424219815878e-11	5.48318356740051e-10	--	integral membrane protein [Rutstroemia sp. NJR-2017a BVV2]	-	-	-	-	-	-	-
Bcin07g02110	145	253	190	610	690	527	3.95	5.91	5.23	12.46	12.73	11.41	5.03	12.2	1.27825084264472	2.10158061153611e-11	5.78079272342948e-10	cwc-27	related to peptidylprolyl isomerase (cyclophilin)-like protein [Rhynchosporium secalis]	-	-	-	-	-	GO:0003755//peptidyl-prolyl cis-trans isomerase activity	GO:0000413//protein peptidyl-prolyl isomerization;GO:0006457//protein folding
Bcin07g04650	201	370	305	935	901	883	2.42	3.82	3.72	8.45	7.35	8.46	3.32	8.08666666666667	1.28436190305243	2.67847197397321e-11	7.25122220854643e-10	RGR1	Bcrgr1 [Botrytis cinerea B05.10]	-	-	-	-	GO:0016592//mediator complex	GO:0003712//transcription coregulator activity	GO:0006357//regulation of transcription by RNA polymerase II
Bcin11g00460	132	159	182	516	522	468	7.76	8.01	10.82	22.75	20.79	21.88	8.86333333333333	21.8066666666667	1.29884798222511	2.75889390404456e-11	7.45212040342488e-10	trm8	Bctrm8 [Botrytis cinerea B05.10]	-	-	-	-	-	GO:0008176//tRNA (guanine-N7-)-methyltransferase activity	GO:0006400//tRNA modification
Bcin07g05310	467	596	544	1300	1511	1372	10.26	11.23	12.09	21.42	22.49	23.98	11.1933333333333	22.63	1.01559685505102	3.04387692725542e-11	8.18502600640678e-10	--	hypothetical protein BCIN_07g05310 [Botrytis cinerea B05.10]	-	-	-	-	-	-	-
Bcin10g02210	101	171	147	418	499	442	1.94	2.82	2.85	6.02	6.49	6.75	2.53666666666667	6.42	1.33963934433991	3.08361644589535e-11	8.27333602586643e-10	CBX5	chromo domain-containing protein [Hamiltosporidium tvaerminnensis]	-	-	-	-	-	-	-
Bcin03g00660	729	745	546	455	524	318	32.92	28.86	24.95	15.42	16.04	11.43	28.91	14.2966666666667	-1.01588979356265	3.15452225664788e-11	8.44468424642368e-10	--	methyltransferase domain-containing protein [Rutstroemia sp. NJR-2017a BBW]	-	-	-	-	-	-	-
Bcin15g03130	387	568	494	1219	1572	1168	8.87	11.17	11.46	20.97	24.42	21.31	10.5	22.2333333333333	1.0823349327973	3.19676745587731e-11	8.53871538938455e-10	cut23	Bccdc23 [Botrytis cinerea B05.10]	Cellular Processes;Cellular Processes;Genetic Information Processing	Cell growth and death;Cell growth and death;Folding, sorting and degradation	ko04111//Cell cycle - yeast;ko04113//Meiosis - yeast;ko04120//Ubiquitin mediated proteolysis	K03355;K03355;K03355	GO:0005680//anaphase-promoting complex	GO:0005515//protein binding	GO:0030071//regulation of mitotic metaphase/anaphase transition
Bcin13g02900	177	279	230	637	735	627	3.57	4.83	4.69	9.64	10.04	10.06	4.36333333333333	9.91333333333333	1.18393955010718	3.20791929871105e-11	8.54946136654257e-10	SPCC320.03	similar to transcription factor Cys6, partial sequence [Botrytis cinerea T4]	-	-	-	-	GO:0005634//nucleus	GO:0000981//DNA-binding transcription factor activity, RNA polymerase II-specific;GO:0008270//zinc ion binding	GO:0006355//regulation of transcription, DNA-templated
Bcin12g05880	376	643	632	1633	1709	1678	3.78	5.55	6.44	12.33	11.66	13.44	5.25666666666667	12.4766666666667	1.24701238810945	3.40734863877854e-11	9.04078146567943e-10	gef2	DBL homology (DH-domain) [Venustampulla echinocandica]	-	-	-	-	-	GO:0005085//guanyl-nucleotide exchange factor activity	-
Bcin03g06820	478	818	677	1722	2091	1710	5.60	8.22	8.03	15.14	16.60	15.94	7.28333333333333	15.8933333333333	1.1257509560742	3.78887539865823e-11	9.98680937496883e-10	ste20	Bctsc11 [Botrytis cinerea B05.10]	-	-	-	-	GO:0031932//TORC2 complex	-	GO:0007165//signal transduction;GO:0031929//TOR signaling
Bcin16g01960	121	181	180	523	576	434	5.55	7.12	8.35	18.00	17.90	15.84	7.00666666666667	17.2466666666667	1.29951738472256	3.98244456302614e-11	1.04510848237139e-09	--	u4 tri-snrnp-associated 3 protein [Rutstroemia sp. NJR-2017a BVV2]	Genetic Information Processing	Transcription	ko03040//Spliceosome	K12846	-	-	GO:0008380//RNA splicing
Bcin15g02700	231	316	305	760	865	775	5.18	6.08	6.92	12.79	13.15	13.83	6.06	13.2566666666667	1.12932836261111	4.05337000190699e-11	1.06139883041202e-09	ptr8	Bcssl2 [Botrytis cinerea B05.10]	Genetic Information Processing;Genetic Information Processing	Replication and repair;Transcription	ko03420//Nucleotide excision repair;ko03022//Basal transcription factors	K10843;K10843	-	GO:0003677//DNA binding;GO:0003678//DNA helicase activity;GO:0005524//ATP binding;GO:0016787//hydrolase activity	GO:0006289//nucleotide-excision repair;GO:0006367//transcription initiation from RNA polymerase II promoter
Bcin01g01530	205	292	312	774	858	792	6.72	8.21	10.34	19.03	19.05	20.65	8.42333333333333	19.5766666666667	1.21667197355266	4.11752254940963e-11	1.07584853889041e-09	prp17	Bccdc40 [Botrytis cinerea B05.10]	Genetic Information Processing	Transcription	ko03040//Spliceosome	K12816	GO:0071013//catalytic step 2 spliceosome	GO:0005515//protein binding	GO:0000398//mRNA splicing, via spliceosome
Bcin01g00800	797	1450	1046	3010	3224	2995	17.22	26.88	22.87	48.81	47.22	51.50	22.3233333333333	49.1766666666667	1.13942148097538	4.20470990746183e-11	1.09624099826499e-09	lcc2	Bclcc8 [Botrytis cinerea B05.10]	-	-	-	-	-	GO:0005507//copper ion binding;GO:0016491//oxidoreductase activity	GO:0055114//oxidation-reduction process
Bcin14g02100	764	1120	1110	2532	3048	2539	17.25	21.70	25.36	42.90	46.64	45.62	21.4366666666667	45.0533333333333	1.07155326102503	4.46939495952743e-11	1.16020462661499e-09	ranbp9	Bcvid30 [Botrytis cinerea B05.10]	-	-	-	-	-	GO:0005515//protein binding	-
Bcin07g04890	1437	1615	1663	4124	4066	4392	17.18	16.56	20.11	37.00	32.94	41.78	17.95	37.24	1.05286922884838	4.52154580227192e-11	1.16808984018262e-09	ubp21	Bcubp15 [Botrytis cinerea B05.10]	-	-	-	-	-	GO:0005515//protein binding;GO:0036459//thiol-dependent ubiquitinyl hydrolase activity	GO:0006511//ubiquitin-dependent protein catabolic process;GO:0016579//protein deubiquitination
Bcin13g05880	632	622	646	1630	1824	1616	11.15	9.42	11.53	21.58	21.81	22.69	10.7	22.0266666666667	1.04164038940978	4.52899004156523e-11	1.16808984018262e-09	--	DUF4238 domain containing protein [Pyrenophora teres f. maculata]	-	-	-	-	-	-	-
Bcin14g03720	91	94	87	287	396	274	8.33	7.42	8.09	19.83	24.71	20.00	7.94666666666667	21.5133333333333	1.43680934202478	4.54865952509868e-11	1.17064535803666e-09	--	hypothetical protein BCIN_14g03720 [Botrytis cinerea B05.10]	-	-	-	-	-	-	-
Bcin01g00840	205	364	346	957	989	893	3.06	4.65	5.22	10.70	9.99	10.59	4.31	10.4266666666667	1.2745182374971	4.58904698540171e-11	1.17599231828895e-09	--	myb dna-binding domain protein [Rutstroemia sp. NJR-2017a BVV2]	-	-	-	-	-	-	-
Bcin06g04490	57	129	90	316	369	354	0.70	1.35	1.11	2.90	3.06	3.45	1.05333333333333	3.13666666666667	1.57427016455144	4.72270394724777e-11	1.20509337104984e-09	CLF	Bckmt6 [Botrytis cinerea B05.10]	-	-	-	-	-	GO:0005515//protein binding	-
Bcin02g04700	403	625	526	1411	1440	1633	6.17	8.21	8.15	16.21	14.94	19.90	7.51	17.0166666666667	1.18006364752974	4.79135467318642e-11	1.22001521434235e-09	--	peptidase family M20 M25 M40 protein [Rutstroemia sp. NJR-2017a WRK4]	-	-	-	-	-	-	-
Bcin16g02680	488	736	596	1530	1702	1791	6.56	8.49	8.11	15.44	15.51	19.16	7.72	16.7033333333333	1.11346328444034	4.81525125552499e-11	1.22350229465066e-09	mug138	peptidase M16 inactive domain-containing protein [Sclerotinia borealis F-4128]	-	-	-	-	-	GO:0003824//catalytic activity;GO:0046872//metal ion binding	-
Bcin07g03560	109	191	194	598	545	541	1.82	2.75	3.30	7.52	6.21	7.22	2.62333333333333	6.98333333333333	1.41251470307923	4.93937132858216e-11	1.25238647661069e-09	ctf18	Bcctf18 [Botrytis cinerea B05.10]	-	-	-	-	-	GO:0005524//ATP binding	-
Bcin02g08720	38	90	51	212	318	243	2.02	4.10	2.74	8.45	11.44	10.27	2.95333333333333	10.0533333333333	1.76725782471364	4.96761212365005e-11	1.25688970883829e-09	--	kinetochore mis14 protein [Rutstroemia sp. NJR-2017a BBW]	-	-	-	-	GO:0000776//kinetochore	-	GO:0000070//mitotic sister chromatid segregation
Bcin02g08670	246	346	366	859	1013	936	5.03	6.07	7.58	13.19	14.05	15.24	6.22666666666667	14.16	1.18528931109449	6.11281603876176e-11	1.53691829670586e-09	tif225	Bcgcd6 [Botrytis cinerea B05.10]	Genetic Information Processing	Translation	ko03013//RNA transport	K03240	-	GO:0005515//protein binding;GO:0016779//nucleotidyltransferase activity	GO:0009058//biosynthetic process
Bcin04g05710	159	156	155	426	565	479	8.74	7.35	8.62	17.56	21.04	20.94	8.23666666666667	19.8466666666667	1.26876421090925	6.1282114251209e-11	1.53756568245763e-09	rrp4	Bcrrp4 [Botrytis cinerea B05.10]	Genetic Information Processing	Folding, sorting and degradation	ko03018//RNA degradation	K03679	GO:0000176//nuclear exosome (RNase complex);GO:0000177//cytoplasmic exosome (RNase complex);GO:0000178//exosome (RNase complex);GO:0000790//nuclear chromatin	GO:0003723//RNA binding	GO:0000467//exonucleolytic trimming to generate mature 3'-end of 5.8S rRNA from tricistronic rRNA transcript (SSU-rRNA, 5.8S rRNA, LSU-rRNA);GO:0034427//nuclear-transcribed mRNA catabolic process, exonucleolytic, 3'-5';GO:0034475//U4 snRNA 3'-end processing;GO:0071035//nuclear polyadenylation-dependent rRNA catabolic process;GO:0071038//nuclear polyadenylation-dependent tRNA catabolic process;GO:…
Bcin02g09160	892	1334	1307	3110	3403	2987	22.25	28.55	32.99	58.22	57.53	59.30	27.93	58.35	1.06291708231476	6.28658580457753e-11	1.57072965738122e-09	GGA2	vhs domain-containing protein [Rutstroemia sp. NJR-2017a WRK4]	-	-	-	-	-	-	GO:0006886//intracellular protein transport;GO:0016192//vesicle-mediated transport
Bcin04g06810	188	249	228	620	824	540	6.13	6.96	7.52	15.17	18.20	14.01	6.87	15.7933333333333	1.20093369370097	7.10278626850094e-11	1.76729700660024e-09	CHL4	CHL4 family chromosome segregation protein-like protein [Hyaloscypha variabilis F]	-	-	-	-	-	-	GO:0007059//chromosome segregation;GO:0051382//kinetochore assembly
Bcin04g04240	209	202	270	692	863	622	5.05	4.19	6.60	12.55	14.13	11.96	5.28	12.88	1.28652275875616	7.24392290104453e-11	1.79643100121414e-09	mug65	meiotically up-regulated 65 protein [Rutstroemia sp. NJR-2017a BVV2]	-	-	-	-	GO:0016021//integral component of membrane	-	-
Bcin07g06580	222	269	255	692	836	593	10.86	11.29	12.62	25.40	27.71	23.08	11.59	25.3966666666667	1.13175858817088	7.24983410812676e-11	1.79643100121414e-09	KRR1	Bckrr1 [Botrytis cinerea B05.10]	-	-	-	-	GO:0005730//nucleolus;GO:0030688//preribosome, small subunit precursor;GO:0032040//small-subunit processome	GO:0003676//nucleic acid binding;GO:0003723//RNA binding	GO:0000447//endonucleolytic cleavage in ITS1 to separate SSU-rRNA from 5.8S rRNA and LSU-rRNA from tricistronic rRNA transcript (SSU-rRNA, 5.8S rRNA, LSU-rRNA);GO:0006364//rRNA processing;GO:0042274//ribosomal small subunit biogenesis
Bcin01g07300	379	580	505	1381	1586	1110	17.95	23.57	24.20	49.09	50.92	41.84	21.9066666666667	47.2833333333333	1.10996176521164	8.05186981602752e-11	1.99105308667254e-09	cwc26	Bcbud13 [Botrytis cinerea B05.10]	-	-	-	-	GO:0005684//U2-type spliceosomal complex	-	-
Bcin14g04550	365	541	635	1584	1636	1505	5.26	6.69	9.26	17.13	15.98	17.26	7.07	16.79	1.24782011012763	8.18236241163095e-11	2.01915786836811e-09	psd3	similar to phosphatidylserine decarboxylase [Botrytis cinerea T4]	Metabolism;Metabolism;Metabolism	Global and overview maps;Global and overview maps;Lipid metabolism	ko01100//Metabolic pathways;ko01110//Biosynthesis of secondary metabolites;ko00564//Glycerophospholipid metabolism	K01613;K01613;K01613	-	GO:0004609//phosphatidylserine decarboxylase activity;GO:0005509//calcium ion binding	GO:0008654//phospholipid biosynthetic process
Bcin02g00190	450	702	709	1762	1807	1822	4.30	5.75	6.85	12.63	11.70	13.84	5.63333333333333	12.7233333333333	1.17541594004601	8.26556433214747e-11	2.03550129436231e-09	lid2	Bcecm5 [Botrytis cinerea B05.10]	-	-	-	-	-	GO:0003677//DNA binding	-
Bcin02g04140	8969	12059	12634	29535	29747	31776	134.32	154.94	191.43	331.93	301.93	378.71	160.23	337.523333333333	1.07484295053129	8.7671720101498e-11	2.15019823962631e-09	--	bZIP transcription factor protein [Rutstroemia sp. NJR-2017a WRK4]	-	-	-	-	-	GO:0003700//DNA-binding transcription factor activity	GO:0006355//regulation of transcription, DNA-templated
Bcin14g02840	86	114	153	417	522	352	8.07	9.18	14.53	29.38	33.21	26.30	10.5933333333333	29.63	1.48390200233392	9.80641040957976e-11	2.39041219597744e-09	--	ribosomal L3 protein [Rutstroemia sp. NJR-2017a BBW]	-	-	-	-	-	-	-
Bcin16g00710	959	1506	1517	3760	3775	3705	21.62	29.13	34.60	63.62	57.68	66.48	28.45	62.5933333333333	1.13758035479993	1.07900872267303e-10	2.60898217964066e-09	SUP35	Bcsup35 [Botrytis cinerea B05.10]	Genetic Information Processing	Translation	ko03015//mRNA surveillance pathway	K03267	-	GO:0003747//translation release factor activity;GO:0003924//GTPase activity;GO:0005525//GTP binding	GO:0000288//nuclear-transcribed mRNA catabolic process, deadenylation-dependent decay;GO:0006415//translational termination
Bcin14g00880	461	649	670	1680	1633	1709	6.82	8.24	10.03	18.66	16.38	20.13	8.36333333333333	18.39	1.13677150972392	1.16207133298249e-10	2.79853845310421e-09	BUD6	Bcbud6 [Botrytis cinerea B05.10]	-	-	-	-	-	GO:0005519//cytoskeletal regulatory protein binding	GO:0051125//regulation of actin nucleation
Bcin06g01230	138	185	167	466	514	458	2.86	3.29	3.50	7.24	7.21	7.54	3.21666666666667	7.33	1.18824675669952	1.17694856575072e-10	2.82868620221411e-09	--	Nibrin [Lachnellula occidentalis]	Genetic Information Processing	Replication and repair	ko03440//Homologous recombination	K10867	GO:0030870//Mre11 complex	GO:0005515//protein binding	GO:0006302//double-strand break repair;GO:0007095//mitotic G2 DNA damage checkpoint
Bcin10g04530	717	1117	1121	2904	2715	2938	5.56	7.44	8.80	16.91	14.28	18.14	7.26666666666667	16.4433333333333	1.1781371523302	1.18859519366757e-10	2.85096443153103e-09	--	SRm160 splicing coactivator protein [Rutstroemia sp. NJR-2017a BBW]	-	-	-	-	-	-	-
MSTRG.4889	98	123	89	50	53	35	2.32	2.50	2.13	0.89	0.85	0.66	2.31666666666667	0.8	-1.53397857200235	1.2095820475115e-10	2.89551247421266e-09	--	predicted protein [Botrytis cinerea T4]	-	-	-	-	-	-	-
Bcin04g00240	333	437	345	959	1016	953	9.62	10.83	10.08	20.79	19.89	21.90	10.1766666666667	20.86	1.03547406903414	1.23796257860141e-10	2.95166703880055e-09	ssb1	Bcrfa1 [Botrytis cinerea B05.10]	Genetic Information Processing;Genetic Information Processing;Genetic Information Processing;Genetic Information Processing	Replication and repair;Replication and repair;Replication and repair;Replication and repair	ko03420//Nucleotide excision repair;ko03030//DNA replication;ko03430//Mismatch repair;ko03440//Homologous recombination	K07466;K07466;K07466;K07466	GO:0000784//nuclear chromosome, telomeric region;GO:0000790//nuclear chromatin;GO:0005634//nucleus;GO:0005662//DNA replication factor A complex;GO:0035861//site of double-strand break;GO:0090734//site of DNA damage	GO:0003676//nucleic acid binding;GO:0003677//DNA binding;GO:0003697//single-stranded DNA binding	GO:0000723//telomere maintenance;GO:0006260//DNA replication;GO:0006268//DNA unwinding involved in DNA replication;GO:0006279//premeiotic DNA replication;GO:0006281//DNA repair;GO:0006310//DNA recombination;GO:0032212//positive regulation of telomere maintenance via telomerase;GO:0106112//negative regulation of mitotic cohesin ssDNA (lagging strand) loading;GO:1902969//mitotic DNA replication
Bcin11g01000	67	139	149	454	464	409	0.76	1.36	1.72	3.88	3.59	3.72	1.28	3.73	1.54303182025524	1.26942407584461e-10	3.01469365180286e-09	dna2	Bcdna2 [Botrytis cinerea B05.10]	Genetic Information Processing	Replication and repair	ko03030//DNA replication	K10742	-	GO:0017108//5'-flap endonuclease activity;GO:0017116//single-stranded DNA-dependent ATP-dependent DNA helicase activity	GO:0033567//DNA replication, Okazaki fragment processing
Bcin09g02260	4323	2543	2736	1880	2025	1756	135.71	68.69	86.99	44.23	42.85	43.90	97.13	43.66	-1.15360483129497	1.27770673246245e-10	3.02836696490557e-09	ARB_04618	PI-PLC X domain-containing protein [Rutstroemia sp. NJR-2017a BVV2]	-	-	-	-	-	GO:0008081//phosphoric diester hydrolase activity	GO:0006629//lipid metabolic process
Bcin05g05740	130	154	161	420	499	431	3.99	4.05	4.99	9.66	10.37	10.52	4.34333333333333	10.1833333333333	1.22933529613795	1.31751957910969e-10	3.11657047579143e-09	spb4	Bcspb4 [Botrytis cinerea B05.10]	-	-	-	-	-	GO:0003676//nucleic acid binding;GO:0005524//ATP binding	-
Bcin14g05350	125	139	185	433	632	469	1.73	1.65	2.58	4.48	5.91	5.14	1.98666666666667	5.17666666666667	1.38167359392514	1.34712303203084e-10	3.17407593774968e-09	mug190	c2 domain-containing protein [Rutstroemia sp. NJR-2017a WRK4]	-	-	-	-	-	GO:0008289//lipid binding	GO:0061817//endoplasmic reticulum-plasma membrane tethering
Bcin06g01250	335	531	604	1605	1476	1589	6.40	8.71	11.68	23.03	19.12	24.18	8.93	22.11	1.307966944695	1.36577110110149e-10	3.20794975358562e-09	--	Bgt-5023 [Blumeria graminis f. sp. tritici]	-	-	-	-	-	-	-
Bcin07g04660	178	295	323	867	858	818	2.93	4.08	5.38	10.54	9.59	10.54	4.13	10.2233333333333	1.30765197912641	1.3668492654734e-10	3.20794975358562e-09	creB	similar to U1biquitin-specific peptidase [Botrytis cinerea T4]	-	-	-	-	-	GO:0036459//thiol-dependent ubiquitinyl hydrolase activity	GO:0006511//ubiquitin-dependent protein catabolic process;GO:0016579//protein deubiquitination
Bcin08g01820	182	318	251	738	750	726	5.00	7.58	7.03	15.29	14.05	15.99	6.53666666666667	15.11	1.20887662569384	1.42565340427904e-10	3.32643215515926e-09	--	major facilitator superfamily transporter protein [Rutstroemia sp. NJR-2017a BVV2]	-	-	-	-	-	-	-
Bcin09g01000	64	115	122	361	379	337	2.42	3.72	4.66	10.23	9.70	10.12	3.6	10.0166666666667	1.47633367854772	1.4491074558932e-10	3.37459140165577e-09	NOP13	Bcnop13 [Botrytis cinerea B05.10]	-	-	-	-	-	GO:0003676//nucleic acid binding	-
Bcin12g05100	522	801	782	1879	2012	1897	11.18	14.72	16.94	30.20	29.20	32.33	14.28	30.5766666666667	1.0984351596539	1.45278262719396e-10	3.37659342014285e-09	SYF1	Bcsyf1 [Botrytis cinerea B05.10]	Genetic Information Processing	Transcription	ko03040//Spliceosome	K12867	-	GO:0005515//protein binding	GO:0006396//RNA processing
Bcin14g01960	153	149	154	425	550	429	5.52	4.61	5.62	11.51	13.45	12.32	5.25	12.4266666666667	1.24305003137964	1.49055723275846e-10	3.45101407190583e-09	--	hypothetical protein BCIN_14g01960 [Botrytis cinerea B05.10]	-	-	-	-	-	-	-
Bcin14g00140	47	106	75	268	295	319	1.65	3.16	2.45	6.81	6.83	8.87	2.42	7.50333333333333	1.6325246034584	1.68633918034456e-10	3.88928188266776e-09	SSN3	Bcssn3 [Botrytis cinerea B05.10]	-	-	-	-	-	GO:0004672//protein kinase activity;GO:0005524//ATP binding	GO:0006468//protein phosphorylation
Bcin08g07000	124	200	204	584	575	507	3.66	5.06	6.09	12.92	11.49	11.90	4.93666666666667	12.1033333333333	1.29379528951135	1.8347229583009e-10	4.19120617883861e-09	dre4	similar to FF domain-containing protein [Botrytis cinerea T4]	-	-	-	-	-	GO:0005515//protein binding	GO:0045292//mRNA cis splicing, via spliceosome
Bcin04g01160	190	376	369	1042	1039	969	4.84	8.22	9.51	19.92	17.94	19.65	7.52333333333333	19.17	1.34940641919747	1.85253136195587e-10	4.22384194371421e-09	--	viral a-type inclusion protein [Rutstroemia sp. NJR-2017a BBW]	-	-	-	-	-	-	-
Bcin06g01510	451	910	704	2056	2211	1833	15.18	26.28	23.97	51.93	50.44	49.10	21.81	50.49	1.21100790741035	1.90548478658524e-10	4.33633378472804e-09	--	glycosyltransferase family 17 protein [Rutstroemia sp. NJR-2017a WRK4]	Metabolism;Metabolism	Global and overview maps;Glycan biosynthesis and metabolism	ko01100//Metabolic pathways;ko00510//N-Glycan biosynthesis	K00737;K00737	GO:0016020//membrane	GO:0003830//beta-1,4-mannosylglycoprotein 4-beta-N-acetylglucosaminyltransferase activity	GO:0006487//protein N-linked glycosylation
Bcin13g00540	688	1027	1031	2617	2576	2304	16.86	21.60	25.57	48.14	42.79	44.94	21.3433333333333	45.29	1.08540703014583	1.98040542389975e-10	4.48979248560109e-09	snf5	Bcsnf5 [Botrytis cinerea B05.10]	-	-	-	-	GO:0000228//nuclear chromosome	-	GO:0006338//chromatin remodeling
Bcin11g05110	204	218	193	527	645	617	6.28	5.75	6.01	12.17	13.45	15.11	6.01333333333333	13.5766666666667	1.17489247574804	2.03576581828564e-10	4.59791703553666e-09	TBCE	Bcpac2 [Botrytis cinerea B05.10]	-	-	-	-	-	GO:0005515//protein binding	-
Bcin09g01330	554	879	1013	2592	2553	2339	9.84	13.40	18.21	34.56	30.74	33.07	13.8166666666667	32.79	1.2468463007311	2.11909955077388e-10	4.77713550985547e-09	SPBC1861.04c	Bcprp24 [Botrytis cinerea B05.10]	-	-	-	-	-	GO:0003676//nucleic acid binding;GO:0005515//protein binding	GO:0006396//RNA processing
Bcin03g02650	343	551	533	1364	1359	1373	4.12	5.68	6.48	12.29	11.05	13.12	5.42666666666667	12.1533333333333	1.16321386177288	2.15095091762416e-10	4.83077796911358e-09	--	leucine rich repeat protein [Rutstroemia sp. NJR-2017a WRK4]	-	-	-	-	-	-	-
Bcin09g03920	414	464	461	1127	1349	1023	33.31	32.03	37.52	68.04	73.55	65.49	34.2866666666667	69.0266666666667	1.00950616450847	2.15547175134575e-10	4.83188275025974e-09	nuo-10.5	NADH dehydrogenase, alpha subcomplex, subunit 2 [Cadophora sp. DSE1049]	Metabolism;Metabolism	Global and overview maps;Energy metabolism	ko01100//Metabolic pathways;ko00190//Oxidative phosphorylation	K03946;K03946	-	-	-
Bcin06g06740	245	335	314	740	903	811	5.01	5.87	6.49	11.35	12.51	13.19	5.79	12.35	1.0928757884828	2.16740489931156e-10	4.84956846220962e-09	--	is centromere binding at prophase protein [Rutstroemia sp. NJR-2017a WRK4]	-	-	-	-	GO:0000775//chromosome, centromeric region;GO:0005634//nucleus	-	GO:0000278//mitotic cell cycle
MSTRG.8547	316	318	247	157	191	198	35.04	30.25	27.71	13.06	14.35	17.47	31	14.96	-1.05115804027396	2.21885380605537e-10	4.92814653563783e-09	--	hypothetical protein BOTNAR_0018g00250 [Botryotinia narcissicola]	-	-	-	-	-	-	-
Bcin02g06370	285	308	225	190	168	149	11.30	10.48	9.03	5.65	4.52	4.70	10.27	4.95666666666667	-1.05099403498693	2.26556629542528e-10	5.02235426636513e-09	--	hypothetical protein BCIN_02g06370 [Botrytis cinerea B05.10]	-	-	-	-	-	-	-
Bcin12g02530	456	692	649	1694	1604	1658	8.76	11.40	12.61	24.41	20.87	25.33	10.9233333333333	23.5366666666667	1.10749684388444	2.34955545072965e-10	5.19893330638389e-09	scd2	BcBem1 [Botrytis cinerea B05.10]	Environmental Information Processing	Signal transduction	ko04011//MAPK signaling pathway - yeast	K11237	-	GO:0005515//protein binding;GO:0035091//phosphatidylinositol binding	GO:0000902//cell morphogenesis
Bcin08g06680	642	1078	1038	2468	2725	2667	8.64	12.44	14.13	24.92	24.85	28.56	11.7366666666667	26.11	1.15357973117086	2.39197873706249e-10	5.27334577088061e-09	CDC4	Bccdc4 [Botrytis cinerea B05.10]	Cellular Processes;Genetic Information Processing	Cell growth and death;Folding, sorting and degradation	ko04111//Cell cycle - yeast;ko04120//Ubiquitin mediated proteolysis	K03361;K03361	-	GO:0005515//protein binding	-
Bcin02g08310	89	108	152	419	406	417	1.62	1.68	2.79	5.71	5.00	6.03	2.03	5.58	1.45878539464401	2.51524946899087e-10	5.5146959564182e-09	--	Bcltf6 [Botrytis cinerea B05.10]	-	-	-	-	GO:0005634//nucleus	GO:0000981//DNA-binding transcription factor activity, RNA polymerase II-specific;GO:0008270//zinc ion binding	GO:0006355//regulation of transcription, DNA-templated
Bcin10g03160	1125	1744	1467	3830	3682	3977	21.11	28.08	27.85	53.93	46.82	59.39	25.68	53.38	1.05565410301966	2.69402232294786e-10	5.89587768596964e-09	--	Choriogenin Hminor protein [Rutstroemia sp. NJR-2017a BVV2]	-	-	-	-	-	-	-
Bcin11g04890	448	768	624	1669	2017	1424	15.99	23.52	22.54	44.71	48.80	40.45	20.6833333333333	44.6533333333333	1.110299165689	2.90462606632182e-10	6.32217430370192e-09	gcv1	similar to aminomethyltransferase [Botrytis cinerea T4]	Metabolism;Metabolism;Metabolism;Metabolism;Metabolism;Metabolism	Global and overview maps;Global and overview maps;Global and overview maps;Amino acid metabolism;Carbohydrate metabolism;Metabolism of cofactors and vitamins	ko01100//Metabolic pathways;ko01110//Biosynthesis of secondary metabolites;ko01200//Carbon metabolism;ko00260//Glycine, serine and threonine metabolism;ko00630//Glyoxylate and dicarboxylate metabolism;ko00670//One carbon pool by folate	K00605;K00605;K00605;K00605;K00605;K00605	-	GO:0004047//aminomethyltransferase activity;GO:0004375//glycine dehydrogenase (decarboxylating) activity;GO:0005515//protein binding	GO:0006544//glycine metabolic process;GO:0006546//glycine catabolic process;GO:0006730//one-carbon metabolic process
Bcin14g00150	45	71	64	203	238	236	2.64	3.57	3.80	8.93	9.46	11.01	3.33666666666667	9.8	1.55437418088773	3.05398087909745e-10	6.63521606576372e-09	--	hypothetical protein BCIN_14g00150 [Botrytis cinerea B05.10]	-	-	-	-	-	-	-
Bcin15g01210	234	334	326	854	895	735	9.96	12.20	14.04	27.29	25.83	24.90	12.0666666666667	26.0066666666667	1.10785430105399	3.09787952663213e-10	6.71842118678105e-09	--	Bctlg1 [Botrytis cinerea B05.10]	Genetic Information Processing	Folding, sorting and degradation	ko04130//SNARE interactions in vesicular transport	K08499	GO:0016020//membrane	-	GO:0016192//vesicle-mediated transport;GO:0048193//Golgi vesicle transport
Bcin05g04550	298	463	409	1073	1079	1045	4.06	5.41	5.64	10.97	9.96	11.32	5.03666666666667	10.75	1.09379550003315	3.26345018543489e-10	7.05199244575148e-09	--	conserved serine-rich protein [Rutstroemia sp. NJR-2017a WRK4]	-	-	-	-	-	-	-
Bcin01g05300	367	365	272	188	264	196	21.32	18.19	15.99	8.20	10.39	9.06	18.5	9.21666666666667	-1.00520829100276	3.28511905228699e-10	7.07332725207861e-09	novR	similar to class II aldolase/adducin domain protein [Botrytis cinerea T4]	-	-	-	-	-	-	-
Bcin06g05880	48	89	82	233	352	248	0.93	1.47	1.60	3.38	4.61	3.81	1.33333333333333	3.93333333333333	1.56071495447448	3.3533712700586e-10	7.2073443802532e-09	SPBC146.06c	coiled-coil domain-containing mtmr15 protein [Rutstroemia sp. NJR-2017a BBW]	-	-	-	-	-	GO:0004518//nuclease activity;GO:0016788//hydrolase activity, acting on ester bonds	GO:0036297//interstrand cross-link repair
MSTRG.10795	41	42	30	0	2	9	1.30	1.14	0.95	0.00	0.05	0.23	1.13	0.0933333333333333	-3.59778654107874	3.57348097213699e-10	7.66668287993541e-09	--	putative nonribosomal peptide synthetase [Sclerotinia borealis F-4128]	-	-	-	-	-	-	-
Bcin08g03730	1103	1799	1542	3668	4305	3537	20.25	28.25	28.57	50.43	53.45	51.54	25.69	51.8066666666667	1.01193087076336	3.68013244485132e-10	7.88139793055391e-09	--	hypothetical protein BCIN_08g03730 [Botrytis cinerea B05.10]	-	-	-	-	-	-	-
Bcin13g05510	307	444	465	1200	1212	1014	13.08	16.23	20.04	38.37	35.00	34.38	16.45	35.9166666666667	1.12656587952006	3.70918718540089e-10	7.91876743840834e-09	mrp5	Bcmrps5 [Botrytis cinerea B05.10]	Genetic Information Processing	Translation	ko03010//Ribosome	K02988	GO:0005840//ribosome	GO:0003723//RNA binding;GO:0003735//structural constituent of ribosome	GO:0006412//translation
Bcin07g00390	465	694	617	1469	1623	1528	7.99	10.23	10.72	18.93	18.89	20.89	9.64666666666667	19.57	1.02054133481624	3.96528836534076e-10	8.43186229885314e-09	CXT1	glycosyltransferase family 90 protein [Botrytis cinerea T4]	-	-	-	-	-	-	-
Bcin16g04320	284	437	530	1232	1443	1219	5.35	7.06	10.10	17.41	18.41	18.26	7.50333333333333	18.0266666666667	1.26452909482803	4.01787433266699e-10	8.52506998605908e-09	cbc1	Bcsto1 [Botrytis cinerea B05.10]	Genetic Information Processing;Genetic Information Processing;Genetic Information Processing	Transcription;Translation;Translation	ko03040//Spliceosome;ko03013//RNA transport;ko03015//mRNA surveillance pathway	K12882;K12882;K12882	GO:0005846//nuclear cap binding complex	GO:0000339//RNA cap binding	GO:0016070//RNA metabolic process;GO:0045292//mRNA cis splicing, via spliceosome;GO:0051028//mRNA transport
Bcin06g05190	223	218	185	118	135	129	6.36	5.33	5.34	2.53	2.61	2.93	5.67666666666667	2.69	-1.07743785640076	4.02333829076081e-10	8.52506998605908e-09	--	glucanase B protein [Rutstroemia sp. NJR-2017a WRK4]	-	-	-	-	-	-	-
Bcin12g00240	252	256	275	704	767	707	14.19	12.36	15.66	29.74	29.26	31.67	14.07	30.2233333333333	1.10304045563009	4.07089899382463e-10	8.61063344496274e-09	--	related to MNN4-regulates the mannosylphosphorylation [Phialocephala subalpina]	-	-	-	-	-	-	-
Bcin14g05530	865	497	545	379	358	323	44.30	21.84	28.24	14.57	12.43	13.16	31.46	13.3866666666667	-1.23272190218607	4.17414137286345e-10	8.79797495338337e-09	aspnd1	Bczps1 [Botrytis cinerea B05.10]	-	-	-	-	-	GO:0008237//metallopeptidase activity	-
Bcin08g05150	1292	1921	2024	4821	5285	4151	26.46	33.75	41.93	74.09	73.35	67.65	34.0466666666667	71.6966666666667	1.07439248813974	4.27805759093922e-10	9.00118327862001e-09	sho1	Bcsho1 [Botrytis cinerea B05.10]	Environmental Information Processing	Signal transduction	ko04011//MAPK signaling pathway - yeast	K11246	GO:0005886//plasma membrane;GO:0005933//cellular bud;GO:0005935//cellular bud neck;GO:0043332//mating projection tip;GO:0044697//HICS complex	GO:0005034//osmosensor activity;GO:0005078//MAP-kinase scaffold activity;GO:0005515//protein binding	GO:0001402//signal transduction involved in filamentous growth;GO:0007231//osmosensory signaling pathway;GO:0030010//establishment of cell polarity;GO:0034605//cellular response to heat
Bcin14g00730	358	626	555	1515	1479	1368	7.27	10.91	11.39	23.07	20.32	22.09	9.85666666666667	21.8266666666667	1.14692007835383	4.29817174618513e-10	9.02766615621686e-09	--	carboxylesterase family protein [Rutstroemia sp. NJR-2017a BVV2]	-	-	-	-	-	-	-
Bcin07g06970	1142	1633	1535	3853	3628	3669	19.52	23.99	26.55	49.44	42.03	49.94	23.3533333333333	47.1366666666667	1.0132212526393	4.40010106634199e-10	9.22559651899293e-09	NDE1	nuclear distribution nudE protein [Rutstroemia sp. NJR-2017a BVV2]	-	-	-	-	-	-	GO:2000574//regulation of microtubule motor activity
Bcin01g10600	255	414	362	898	1033	906	3.95	5.51	5.68	10.45	10.85	11.18	5.04666666666667	10.8266666666667	1.10118642719945	4.49330493896389e-10	9.40457349615949e-09	PEX1	Bcpex1 [Botrytis cinerea B05.10]	Cellular Processes	Transport and catabolism	ko04146//Peroxisome	K13338	GO:0005777//peroxisome;GO:0005778//peroxisomal membrane	GO:0005524//ATP binding;GO:0042623//ATPase activity, coupled	GO:0006625//protein targeting to peroxisome;GO:0007031//peroxisome organization
Bcin11g03120	261	416	367	924	1227	829	5.46	7.46	7.76	14.49	17.38	13.79	6.89333333333333	15.22	1.14269467390977	4.5368790209232e-10	9.47923172437838e-09	--	decorin binding domain-containing protein [Rutstroemia sp. NJR-2017a BVV2]	-	-	-	-	-	-	-
Bcin13g00930	193	375	330	851	1008	869	4.02	6.70	6.95	13.29	14.22	14.40	5.89	13.97	1.245992481579	4.79542096621109e-10	9.9500836760847e-09	NUP82	nuclear pore complex An-Nup82 protein [Rutstroemia sp. NJR-2017a BBW]	-	-	-	-	-	GO:0005515//protein binding;GO:0017056//structural constituent of nuclear pore	GO:0000055//ribosomal large subunit export from nucleus;GO:0000056//ribosomal small subunit export from nucleus;GO:0006913//nucleocytoplasmic transport
Bcin13g04790	368	742	686	1963	2306	1494	8.73	15.10	16.46	34.94	37.07	28.20	13.43	33.4033333333333	1.31453277229075	5.00122789627634e-10	1.03235329019005e-08	--	Membrane involved in colicin uptake protein [Rutstroemia sp. NJR-2017a WRK4]	-	-	-	-	-	-	-
Bcin12g05410	92	109	108	342	350	289	5.02	5.11	5.97	14.01	12.95	12.56	5.36666666666667	13.1733333333333	1.29552225858269	5.03227306535896e-10	1.03519812817924e-08	ESF2	Bcesf2 [Botrytis cinerea B05.10]	-	-	-	-	GO:0005730//nucleolus	GO:0001671//ATPase activator activity;GO:0003676//nucleic acid binding;GO:0003723//RNA binding	GO:0000447//endonucleolytic cleavage in ITS1 to separate SSU-rRNA from 5.8S rRNA and LSU-rRNA from tricistronic rRNA transcript (SSU-rRNA, 5.8S rRNA, LSU-rRNA);GO:0000472//endonucleolytic cleavage to generate mature 5'-end of SSU-rRNA from (SSU-rRNA, 5.8S rRNA, LSU-rRNA);GO:0000480//endonucleolytic cleavage in 5'-ETS of tricistronic rRNA transcript (SSU-rRNA, 5.8S rRNA, LSU-rRNA);GO:0034462//smal…
Bcin15g00770	44	75	85	259	298	220	1.33	1.94	2.60	5.87	6.10	5.29	1.95666666666667	5.75333333333333	1.5560000560689	5.17265423554036e-10	1.06043832900574e-08	SLD2	similar to gi|121750448|sp|Q0UZV8.1|SLD2_PHANO RecName: Full=DNA replication regulator SLD2 [Botrytis cinerea T4]	-	-	-	-	-	-	GO:0006270//DNA replication initiation
Bcin09g06260	246	347	353	838	1049	766	15.90	19.25	23.09	40.65	45.96	39.41	19.4133333333333	42.0066666666667	1.11357045411617	5.55889040713959e-10	1.13573718318271e-08	--	BRCA1 C Terminus domain-containing protein [Sclerotinia borealis F-4128]	-	-	-	-	-	-	-
Bcin03g08340	154	206	171	508	528	459	2.51	2.88	2.82	6.22	5.84	5.96	2.73666666666667	6.00666666666667	1.13414488403573	5.68074551249846e-10	1.15473188019312e-08	HRQ1	Bchrq1 [Botrytis cinerea B05.10]	-	-	-	-	-	GO:0003676//nucleic acid binding;GO:0005524//ATP binding	-
Bcin16g00990	76	148	124	374	408	362	1.85	3.09	3.06	6.84	6.74	7.02	2.66666666666667	6.86666666666667	1.36457243229586	5.781355863428e-10	1.16923778870307e-08	--	similar to transcription factor Zn, C2H2 [Botrytis cinerea T4]	-	-	-	-	-	-	-
Bcin08g05160	794	1244	1162	2839	2939	2619	11.69	15.72	17.31	31.37	29.33	30.69	14.9066666666667	30.4633333333333	1.03111612437043	5.93371305180253e-10	1.19601715344988e-08	SPCC550.11	similar to nonsense-mediated mRNA decay protein (Nmd5) [Botrytis cinerea T4]	-	-	-	-	-	GO:0008536//Ran GTPase binding	GO:0006886//intracellular protein transport
Bcin10g04150	147	165	162	424	537	420	2.91	2.80	3.24	6.30	7.20	6.61	2.98333333333333	6.70333333333333	1.16795349415373	6.17289103969681e-10	1.24005832896288e-08	trz1	Bctrz1 [Botrytis cinerea B05.10]	Genetic Information Processing	Translation	ko03013//RNA transport	K00784	-	-	GO:0008033//tRNA processing
Bcin02g09170	195	252	261	622	700	683	8.54	9.47	11.56	20.44	20.77	23.80	9.85666666666667	21.67	1.13652741069451	6.22535563659899e-10	1.248506524243e-08	TSR3	Bctsr3 [Botrytis cinerea B05.10]	-	-	-	-	-	-	-
Bcin15g02820	892	1346	1142	2842	2861	3044	11.07	14.34	14.34	26.48	24.07	30.08	13.25	26.8766666666667	1.02036186171203	6.60840202881806e-10	1.32311461655451e-08	cfxQ	NFX1-type zinc finger-containing protein 1 [Sclerotinia borealis F-4128]	-	-	-	-	-	GO:0005524//ATP binding	-
Bcin08g01480	248	374	356	1004	917	837	8.91	11.53	12.94	27.07	22.33	23.93	11.1266666666667	24.4433333333333	1.13541958467788	6.63323529174292e-10	1.32501082747664e-08	NUP57	Bcnup57 [Botrytis cinerea B05.10]	Genetic Information Processing	Translation	ko03013//RNA transport	K14308	GO:0005643//nuclear pore	-	-
Bcin14g03600	328	302	313	817	1029	783	10.47	8.27	10.10	19.56	22.25	19.88	9.61333333333334	20.5633333333333	1.0969654816897	6.63996920965111e-10	1.32501082747664e-08	kes1	related to KES1-involved in ergosterol biosynthesis [Phialocephala subalpina]	-	-	-	-	-	-	-
Bcin14g05100	131	158	167	417	503	426	3.67	3.79	4.73	8.76	9.54	9.49	4.06333333333333	9.26333333333333	1.18886770858035	7.04439022909987e-10	1.39873132479462e-08	--	Kinetochore fta7 protein [Rutstroemia sp. NJR-2017a BVV2]	-	-	-	-	-	-	-
Bcin01g09800	74	115	116	336	378	289	3.72	4.96	5.90	12.67	12.87	11.56	4.86	12.3666666666667	1.34742846718123	7.20805493742522e-10	1.4265049977647e-08	utp23	Bcutp23 [Botrytis cinerea B05.10]	-	-	-	-	GO:0032040//small-subunit processome	-	-
Bcin03g08120	163	243	269	621	732	689	2.87	3.67	4.79	8.20	8.73	9.65	3.77666666666667	8.86	1.23019324345566	7.96030281919344e-10	1.56248628004234e-08	fmpF	FAD binding domain protein [Pezoloma ericae]	-	-	-	-	-	GO:0071949//FAD binding	-
Bcin01g09340	246	396	335	828	948	920	6.87	9.49	9.46	17.35	17.94	20.44	8.60666666666667	18.5766666666667	1.10996515277092	7.98319650440719e-10	1.56441953721169e-08	--	UBX domain-containing protein [Rutstroemia sp. NJR-2017a WRK4]	-	-	-	-	-	-	-
Bcin04g06680	928	1174	1318	3044	3481	2571	24.36	26.44	35.00	59.96	61.92	53.70	28.6	58.5266666666667	1.03307896661381	8.34904950120332e-10	1.63078421283276e-08	--	glycosyltransferase family 31 protein [Botrytis cinerea T4]	-	-	-	-	GO:0016020//membrane	GO:0016757//transferase activity, transferring glycosyl groups	-
Bcin06g00390	416	831	734	1943	2026	1924	5.11	8.76	9.12	17.90	16.86	18.80	7.66333333333333	17.8533333333333	1.22014949460613	8.46681596940113e-10	1.64803103945885e-08	--	Bcspc105 [Botrytis cinerea B05.10]	-	-	-	-	-	-	-
Bcin01g09300	380	476	507	1198	1247	1151	3.95	4.24	5.33	9.34	8.78	9.51	4.50666666666667	9.21	1.03114041053031	8.47857209493961e-10	1.64803103945885e-08	ECM29	Bcecm29 [Botrytis cinerea B05.10]	-	-	-	-	-	GO:0060090//molecular adaptor activity	GO:0043248//proteasome assembly
Bcin03g00610	101	164	177	543	434	551	2.55	3.55	4.51	10.27	7.42	11.05	3.53666666666667	9.58	1.43763540554257	8.69946422363633e-10	1.68823097789758e-08	SDA1	Bcsda1 [Botrytis cinerea B05.10]	-	-	-	-	-	-	GO:0000055//ribosomal large subunit export from nucleus;GO:0030036//actin cytoskeleton organization;GO:0042273//ribosomal large subunit biogenesis
Bcin03g03230	89	174	173	609	458	485	2.59	4.34	5.09	13.28	9.02	11.22	4.00666666666667	11.1733333333333	1.47958525298816	8.821251321154e-10	1.70909962996123e-08	SPBC3B8.09	Bcsas10 [Botrytis cinerea B05.10]	-	-	-	-	-	-	-
Bcin11g00420	282	441	388	993	1056	916	6.13	8.23	8.54	16.20	15.56	15.85	7.63333333333333	15.87	1.05591703057203	8.8804588176924e-10	1.71779584839653e-08	--	Bcrtt107 [Botrytis cinerea B05.10]	-	-	-	-	-	-	-
Bcin06g03910	538	704	759	1680	2022	1571	8.02	9.00	11.45	18.79	20.43	18.64	9.49	19.2866666666667	1.02312383018734	8.98252542653884e-10	1.73195220965402e-08	YSC84	similar to LAS seventeen-binding protein [Botrytis cinerea T4]	-	-	-	-	-	-	-
Bcin05g00990	76	98	108	344	375	247	3.04	3.36	4.37	10.33	10.17	7.87	3.59	9.45666666666667	1.39734790073015	9.5641458593376e-10	1.84113645732e-08	SPP2	pre-mRNA-splicing factor spp2 protein [Rutstroemia sp. NJR-2017a BVV2]	-	-	-	-	-	-	-
Bcin05g07340	515	808	757	1797	2063	1634	11.74	15.80	17.46	30.74	31.87	29.64	15	30.75	1.03562390973072	9.62309866057283e-10	1.84951638199118e-08	SPAC22A12.10	similar to sn-1,2-diacylglycerol cholinephosphotransferase [Botrytis cinerea T4]	Metabolism;Metabolism;Metabolism;Metabolism;Metabolism	Global and overview maps;Global and overview maps;Lipid metabolism;Lipid metabolism;Metabolism of other amino acids	ko01100//Metabolic pathways;ko01110//Biosynthesis of secondary metabolites;ko00564//Glycerophospholipid metabolism;ko00565//Ether lipid metabolism;ko00440//Phosphonate and phosphinate metabolism	K00993;K00993;K00993;K00993;K00993	GO:0016020//membrane	GO:0016780//phosphotransferase activity, for other substituted phosphate groups	GO:0008654//phospholipid biosynthetic process
Bcin15g03590	325	473	473	1305	1105	1234	5.21	6.51	7.68	15.71	12.02	15.76	6.46666666666667	14.4966666666667	1.16462705638958	9.78791605361103e-10	1.87818363569531e-08	AVL9	Bcavl9 [Botrytis cinerea B05.10]	-	-	-	-	-	-	-
Bcin12g02550	206	376	307	832	901	798	9.18	14.38	13.84	27.83	27.22	28.31	12.4666666666667	27.7866666666667	1.15631700750351	1.01605823808369e-09	1.94347471281303e-08	TMP1	Bccdc21 [Botrytis cinerea B05.10]	Metabolism;Metabolism;Metabolism	Global and overview maps;Nucleotide metabolism;Metabolism of cofactors and vitamins	ko01100//Metabolic pathways;ko00240//Pyrimidine metabolism;ko00670//One carbon pool by folate	K00560;K00560;K00560	-	GO:0004799//thymidylate synthase activity	GO:0006231//dTMP biosynthetic process
Bcin15g02150	86	74	110	329	327	299	1.29	0.95	1.67	3.71	3.33	3.58	1.30333333333333	3.54	1.4415432534968	1.02533895102185e-09	1.9549904673458e-08	NIK1	M2QJ, histidine kinase-group XI protein [Botrytis cinerea T4]	-	-	-	-	-	GO:0000155//phosphorelay sensor kinase activity;GO:0016772//transferase activity, transferring phosphorus-containing groups	GO:0000160//phosphorelay signal transduction system;GO:0007165//signal transduction;GO:0016310//phosphorylation
Bcin07g01760	4436	7838	6112	15114	17356	14890	72.68	110.18	101.31	185.83	192.72	194.14	94.7233333333333	190.896666666667	1.0110001557047	1.11818577444944e-09	2.11187432960191e-08	--	SH3 domain protein [Rutstroemia sp. NJR-2017a BVV2]	-	-	-	-	-	GO:0005515//protein binding	-
Bcin15g03350	84	118	104	294	364	297	2.37	2.86	2.97	6.24	6.97	6.68	2.73333333333333	6.63	1.2783474613283	1.13371154694712e-09	2.13447450275303e-08	rnh1	Bcrnh1 [Botrytis cinerea B05.10]	Genetic Information Processing	Replication and repair	ko03030//DNA replication	K03469	-	GO:0000287//magnesium ion binding;GO:0003676//nucleic acid binding;GO:0004523//RNA-DNA hybrid ribonuclease activity	-
Bcin12g01380	354	622	673	1663	1841	1482	5.12	7.76	9.91	18.10	18.18	17.10	7.59666666666667	17.7933333333333	1.22789838087667	1.18419057502535e-09	2.22601842731646e-08	chs-2	BcCHSII [Botrytis cinerea B05.10]	Metabolism;Metabolism	Global and overview maps;Carbohydrate metabolism	ko01100//Metabolic pathways;ko00520//Amino sugar and nucleotide sugar metabolism	K00698;K00698	-	GO:0004100//chitin synthase activity;GO:0016758//transferase activity, transferring hexosyl groups	GO:0006031//chitin biosynthetic process
Bcin14g03470	244	211	164	130	118	105	6.86	5.09	4.66	2.74	2.25	2.35	5.53666666666667	2.44666666666667	-1.17820010511916	1.23469398958857e-09	2.30290591246279e-08	--	MFS general substrate transporter [Glarea lozoyensis ATCC 20868]	-	-	-	-	-	-	GO:0055085//transmembrane transport
Bcin08g06960	156	156	167	466	559	397	6.15	5.27	6.66	13.78	14.93	12.45	6.02666666666667	13.72	1.18684830447878	1.30576060840419e-09	2.42039984182249e-08	--	feruloyl esterase protein [Rutstroemia sp. NJR-2017a BVV2]	-	-	-	-	-	GO:0003723//RNA binding	-
Bcin10g01570	419	725	683	1686	1789	1605	19.58	29.06	32.29	59.12	56.65	59.68	26.9766666666667	58.4833333333333	1.11631344716217	1.33462558970437e-09	2.46628115521178e-08	easG	NAD(P)-binding protein [Chalara longipes BDJ]	-	-	-	-	-	-	-
Bcin05g07240	604	1129	1366	4031	3326	3191	6.26	10.03	14.31	31.33	23.35	26.30	10.2	26.9933333333333	1.40403399009644	1.37251467264313e-09	2.53239514907831e-08	dhkJ	ATPase-like ATP-binding domain protein [Rutstroemia sp. NJR-2017a BVV2]	-	-	-	-	-	GO:0000155//phosphorelay sensor kinase activity;GO:0005515//protein binding;GO:0016772//transferase activity, transferring phosphorus-containing groups	GO:0000160//phosphorelay signal transduction system;GO:0007165//signal transduction;GO:0016310//phosphorylation
Bcin13g00240	174	285	243	650	707	600	3.18	4.47	4.50	8.92	8.76	8.73	4.05	8.80333333333333	1.12012798767395	1.39676208963959e-09	2.56922818114226e-08	cdc17	Bccdc9 [Botrytis cinerea B05.10]	Genetic Information Processing;Genetic Information Processing;Genetic Information Processing;Genetic Information Processing	Replication and repair;Replication and repair;Replication and repair;Replication and repair	ko03420//Nucleotide excision repair;ko03030//DNA replication;ko03430//Mismatch repair;ko03410//Base excision repair	K10747;K10747;K10747;K10747	-	GO:0003677//DNA binding;GO:0003909//DNA ligase activity;GO:0003910//DNA ligase (ATP) activity;GO:0005524//ATP binding	GO:0006281//DNA repair;GO:0006310//DNA recombination;GO:0051103//DNA ligation involved in DNA repair;GO:0071897//DNA biosynthetic process
Bcin07g04310	334	289	246	190	211	161	22.43	16.64	16.71	9.59	9.61	8.62	18.5933333333333	9.27333333333333	-1.00362551448607	1.55521711404049e-09	2.83460772776406e-08	FAU1	Bcfau1 [Botrytis cinerea B05.10]	Metabolism;Metabolism	Global and overview maps;Metabolism of cofactors and vitamins	ko01100//Metabolic pathways;ko00670//One carbon pool by folate	K01934;K01934	-	-	-
Bcin02g00120	358	538	414	1124	1134	1291	7.86	10.14	9.20	18.52	16.88	22.56	9.06666666666667	19.32	1.09145094341923	1.71727047592903e-09	3.10636875080193e-08	SPAC29E6.06c	cysteinyl-tRNA synthetase [Sclerotinia borealis F-4128]	Genetic Information Processing	Translation	ko00970//Aminoacyl-tRNA biosynthesis	K01883	-	GO:0000166//nucleotide binding;GO:0004812//aminoacyl-tRNA ligase activity;GO:0004817//cysteine-tRNA ligase activity;GO:0005524//ATP binding	GO:0006418//tRNA aminoacylation for protein translation;GO:0006423//cysteinyl-tRNA aminoacylation
Bcin09g06530	62	126	82	284	426	260	2.54	4.43	3.40	8.73	11.83	8.48	3.45666666666667	9.68	1.48562555918252	1.93440907649512e-09	3.46397247366797e-08	--	CSEP0054 effector protein [Rutstroemia sp. NJR-2017a BVV2]	-	-	-	-	-	-	-
Bcin03g07960	235	396	372	954	987	870	4.70	6.79	7.52	14.31	13.37	13.83	6.33666666666667	13.8366666666667	1.12670039995506	2.00636399182372e-09	3.57538237057087e-08	mcm3	Bcmcm3 [Botrytis cinerea B05.10]	Cellular Processes;Cellular Processes;Genetic Information Processing	Cell growth and death;Cell growth and death;Replication and repair	ko04111//Cell cycle - yeast;ko04113//Meiosis - yeast;ko03030//DNA replication	K02541;K02541;K02541	GO:0042555//MCM complex	GO:0003677//DNA binding;GO:0005524//ATP binding	GO:0006260//DNA replication;GO:0006270//DNA replication initiation
Bcin11g04010	102	134	150	469	370	425	1.88	2.11	2.79	6.47	4.61	6.22	2.26	5.76666666666667	1.35141485938774	2.02407992348032e-09	3.60160096770021e-08	mcm10	Bcmcm10 [Botrytis cinerea B05.10]	-	-	-	-	GO:0005634//nucleus	GO:0003690//double-stranded DNA binding;GO:0003697//single-stranded DNA binding	GO:0006260//DNA replication;GO:0006270//DNA replication initiation
Bcin09g06960	97	130	161	385	454	400	1.92	2.21	3.23	5.73	6.10	6.31	2.45333333333333	6.04666666666667	1.30139678447151	2.07962077616555e-09	3.69494695830421e-08	--	respiratory complex assembly rmp1 protein [Rutstroemia sp. NJR-2017a BVV2]	-	-	-	-	GO:0005743//mitochondrial inner membrane	-	-
Bcin08g01640	383	470	465	1064	1166	1168	5.15	5.42	6.34	10.72	10.63	12.49	5.63666666666667	11.28	1.00085290870997	2.16765553306806e-09	3.82867346216277e-08	SPCC70.05c	similar to serine/threonine-protein kinase MST20 [Botrytis cinerea T4]	-	-	-	-	-	GO:0004672//protein kinase activity;GO:0005524//ATP binding	GO:0006468//protein phosphorylation
Bcin13g05550	158	209	146	488	543	420	5.50	6.25	5.15	12.76	12.82	11.64	5.63333333333333	12.4066666666667	1.13905480888961	2.18737422902112e-09	3.85782046009562e-08	tfb4	Bctfb4 [Botrytis cinerea B05.10]	Genetic Information Processing;Genetic Information Processing	Replication and repair;Transcription	ko03420//Nucleotide excision repair;ko03022//Basal transcription factors	K03143;K03143	GO:0000439//transcription factor TFIIH core complex	-	GO:0006289//nucleotide-excision repair;GO:0006355//regulation of transcription, DNA-templated
Bcin06g02940	193	264	207	603	594	675	4.21	4.94	4.57	9.88	8.79	11.73	4.57333333333333	10.1333333333333	1.14779084215813	2.24205076368603e-09	3.94844564007146e-08	--	v-type c subunit family protein [Rutstroemia sp. NJR-2017a BVV2]	-	-	-	-	-	-	-
Bcin07g02180	3927	2686	2326	1792	2042	1949	115.96	68.05	69.49	39.71	40.87	45.80	84.5	42.1266666666667	-1.00421757630698	2.25015798475008e-09	3.95691271423866e-08	SPBC36.02c	Bctpo1 [Botrytis cinerea B05.10]	-	-	-	-	-	-	GO:0055085//transmembrane transport
Bcin08g05880	869	1342	1149	2937	2764	3269	11.29	14.96	15.11	28.64	24.34	33.80	13.7866666666667	28.9266666666667	1.06912640050181	2.54800858246542e-09	4.44807378886576e-08	samB	Bcmub1 [Botrytis cinerea B05.10]	-	-	-	-	-	-	-
Bcin13g01620	122	188	192	499	637	412	3.91	5.16	6.22	11.99	13.82	10.50	5.09666666666667	12.1033333333333	1.2477785234394	2.69266555579725e-09	4.6869576212883e-08	ABD1	Bcabd1 [Botrytis cinerea B05.10]	Genetic Information Processing	Translation	ko03015//mRNA surveillance pathway	K00565	GO:0005634//nucleus	GO:0004482//mRNA (guanine-N7-)-methyltransferase activity	GO:0006370//7-methylguanosine mRNA capping
Bcin09g00560	156	214	225	548	594	539	5.68	6.68	8.28	14.97	14.65	15.61	6.88	15.0766666666667	1.13183702520816	2.77207394744112e-09	4.81818592053064e-08	--	transcription factor tau55-related protein [Rutstroemia sp. NJR-2017a WRK4]	-	-	-	-	-	-	-
Bcin04g02740	457	623	673	1525	1879	1323	20.85	24.39	31.06	52.21	58.10	48.04	25.4333333333333	52.7833333333333	1.05336190519366	2.84060990342604e-09	4.9159357246448e-08	--	similar to KOW motif domain-containing protein [Botrytis cinerea T4]	Genetic Information Processing	Translation	ko03010//Ribosome	K02895	GO:0005840//ribosome	GO:0003735//structural constituent of ribosome	GO:0006412//translation
Bcin13g03750	375	518	507	1286	1633	984	28.93	34.28	39.57	74.44	85.37	60.41	34.26	73.4066666666667	1.09938594066814	2.92065672616792e-09	5.03267760300745e-08	SPCC613.03	Bcssp120 [Botrytis cinerea B05.10]	-	-	-	-	-	GO:0005509//calcium ion binding	-
Bcin15g01010	34	42	40	155	172	136	1.03	1.09	1.22	3.51	3.52	3.27	1.11333333333333	3.43333333333333	1.62472432959653	3.19398172698552e-09	5.44885104576633e-08	meu13	Tat binding 1-interacting protein [Rutstroemia sp. NJR-2017a WRK4]	-	-	-	-	-	-	GO:0007131//reciprocal meiotic recombination
Bcin06g01700	218	260	268	666	703	616	5.78	5.91	7.18	13.24	12.62	12.99	6.29	12.95	1.04182017569463	3.30507421453032e-09	5.62237660352654e-08	cyt-18	Bcmsy1 [Botrytis cinerea B05.10]	Genetic Information Processing	Translation	ko00970//Aminoacyl-tRNA biosynthesis	K01866	-	GO:0000166//nucleotide binding;GO:0003723//RNA binding;GO:0004812//aminoacyl-tRNA ligase activity;GO:0004831//tyrosine-tRNA ligase activity;GO:0005524//ATP binding	GO:0006418//tRNA aminoacylation for protein translation;GO:0006437//tyrosyl-tRNA aminoacylation
Bcin01g04700	254	362	418	1018	969	1027	3.65	4.47	6.08	10.98	9.44	11.75	4.73333333333333	10.7233333333333	1.17982500626069	3.33513537086712e-09	5.66547854147442e-08	--	upf0183 domain containing protein [Rutstroemia sp. NJR-2017a BVV2]	-	-	-	-	-	-	-
Bcin15g02990	254	325	370	901	951	764	6.28	6.89	9.26	16.72	15.94	15.03	7.47666666666667	15.8966666666667	1.08825716230809	3.39559253057786e-09	5.75188435299722e-08	mcm5	DNA replication licensing factor mcm5 [Sclerotinia borealis F-4128]	Cellular Processes;Cellular Processes;Genetic Information Processing	Cell growth and death;Cell growth and death;Replication and repair	ko04111//Cell cycle - yeast;ko04113//Meiosis - yeast;ko03030//DNA replication	K02209;K02209;K02209	GO:0005634//nucleus;GO:0042555//MCM complex	GO:0003677//DNA binding;GO:0003688//DNA replication origin binding;GO:0005524//ATP binding	GO:0006260//DNA replication;GO:0006270//DNA replication initiation
Bcin07g04740	132	219	199	525	546	518	3.45	4.92	5.27	10.31	9.68	10.78	4.54666666666667	10.2566666666667	1.17368079930938	3.49094730301532e-09	5.9050678427451e-08	--	RTC4-like domain-containing protein [Rutstroemia sp. NJR-2017a WRK4]	-	-	-	-	-	-	-
Bcin12g00260	277	372	349	796	1061	769	7.79	8.97	9.92	16.79	20.21	17.20	8.89333333333333	18.0666666666667	1.02253418505665	3.59725887568125e-09	6.07632756282327e-08	YUC10	similar to flavin-containing monooxygenase [Botrytis cinerea T4]	-	-	-	-	-	GO:0004499//N,N-dimethylaniline monooxygenase activity;GO:0050660//flavin adenine dinucleotide binding;GO:0050661//NADP binding	GO:0055114//oxidation-reduction process
Bcin05g02930	411	565	569	1295	1623	1138	12.14	14.23	16.86	28.57	32.36	26.56	14.41	29.1633333333333	1.0170852918555	3.76132437405789e-09	6.32672695905699e-08	DET1	Bcdet1 [Botrytis cinerea B05.10]	-	-	-	-	-	-	-
Bcin15g02450	53	120	94	280	332	315	1.71	3.32	3.06	6.77	7.25	8.08	2.69666666666667	7.36666666666667	1.44983476184882	4.01079190405541e-09	6.70870673714595e-08	--	Anaphase-promoting complex subunit 15 MND2 protein [Rutstroemia sp. NJR-2017a BBW]	-	-	-	-	GO:0005680//anaphase-promoting complex	-	GO:0030071//regulation of mitotic metaphase/anaphase transition;GO:0031145//anaphase-promoting complex-dependent catabolic process
Bcin04g03190	2160	3571	3296	8283	7542	8932	18.54	26.30	28.63	53.36	43.88	61.02	24.49	52.7533333333333	1.10706948260103	4.01957500944492e-09	6.71403385630543e-08	--	dim2-associated 1 variant 1 protein [Rutstroemia sp. NJR-2017a BVV2]	-	-	-	-	-	-	-
Bcin01g10820	192	279	252	621	669	675	3.22	4.02	4.28	7.83	7.61	9.02	3.84	8.15333333333333	1.08628368708507	4.19207983845768e-09	6.95375013867538e-08	--	ankyrin repeat and SAM domain containing protein 6 [Sclerotinia borealis F-4128]	-	-	-	-	-	GO:0005515//protein binding	-
Bcin16g02920	114	145	150	501	363	461	1.62	1.75	2.15	5.34	3.47	5.21	1.84	4.67333333333333	1.34474617723245	4.59173126929437e-09	7.58521117254096e-08	ECM16	Bcecm16 [Botrytis cinerea B05.10]	-	-	-	-	-	GO:0003676//nucleic acid binding;GO:0004386//helicase activity;GO:0005524//ATP binding	-
Bcin06g05510	121	193	144	412	484	406	2.90	3.98	3.50	7.42	7.87	7.76	3.46	7.68333333333333	1.15096030695882	4.76538226680842e-09	7.82893555148402e-08	Gpatch1	similar to G-patch domain containing protein [Botrytis cinerea T4]	-	-	-	-	-	GO:0003676//nucleic acid binding;GO:0003723//RNA binding	GO:0006397//mRNA processing
Bcin08g00920	874	1447	1363	3352	3151	3747	6.38	9.07	10.07	18.37	15.60	21.78	8.50666666666667	18.5833333333333	1.12734347593016	4.99484829967352e-09	8.19469434445753e-08	--	myosin class II heavy chain protein [Rutstroemia sp. NJR-2017a WRK4]	-	-	-	-	-	-	-
Bcin09g06830	377	642	621	1384	1741	1382	8.43	12.28	14.00	23.14	26.30	24.57	11.57	24.67	1.09236885119263	5.55672011838659e-09	9.05458483421336e-08	PAN3	Bcpan3 [Botrytis cinerea B05.10]	Genetic Information Processing	Folding, sorting and degradation	ko03018//RNA degradation	K12572	GO:0031251//PAN complex	GO:0003723//RNA binding;GO:0046872//metal ion binding	GO:0000289//nuclear-transcribed mRNA poly(A) tail shortening;GO:0006397//mRNA processing
Bcin06g03810	328	491	225	205	243	179	18.17	23.33	12.61	8.52	9.12	7.89	18.0366666666667	8.51	-1.08370170357534	5.90738257337604e-09	9.5869065226656e-08	himH	similar to zinc-binding oxidoreductase CipB [Botrytis cinerea T4]	-	-	-	-	-	GO:0016491//oxidoreductase activity	GO:0055114//oxidation-reduction process
Bcin08g06040	458	701	720	1772	1738	1519	8.24	10.82	13.11	23.93	21.20	21.75	10.7233333333333	22.2933333333333	1.05585891142815	6.06565774777386e-09	9.8304639687908e-08	Slc25a12	Bcagc1 [Botrytis cinerea B05.10]	-	-	-	-	-	GO:0005509//calcium ion binding;GO:0022857//transmembrane transporter activity	GO:0055085//transmembrane transport
Bcin16g01100	258	362	362	814	938	818	5.19	6.25	7.37	12.29	12.79	13.10	6.27	12.7266666666667	1.02131725388075	6.13653570892837e-09	9.91852732576523e-08	sin1	Bcavo1 [Botrytis cinerea B05.10]	-	-	-	-	-	-	-
Bcin04g00630	440	592	606	1397	1398	1499	5.28	6.09	7.35	12.55	11.36	14.28	6.24	12.73	1.02861448503911	6.16676016769286e-09	9.94058530794899e-08	sepH	similar to cell division control protein 15 [Botrytis cinerea T4]	-	-	-	-	-	GO:0004672//protein kinase activity;GO:0005524//ATP binding	GO:0006468//protein phosphorylation
Bcin03g09100	406	660	556	1489	1655	1151	8.68	12.10	12.03	23.89	23.98	19.58	10.9366666666667	22.4833333333333	1.0396828493172	6.1827143085435e-09	9.95292519494794e-08	nctA	Bcbur6 [Botrytis cinerea B05.10]	-	-	-	-	-	GO:0046982//protein heterodimerization activity	-
Bcin05g04260	107	165	129	375	395	400	2.11	2.79	2.57	5.54	5.27	6.27	2.49	5.69333333333333	1.19312782683125	6.36505172840655e-09	1.02190181229959e-07	--	microtubule associated protein [Rutstroemia sp. NJR-2017a WRK4]	-	-	-	-	GO:0005815//microtubule organizing center	-	-
Bcin03g08930	72	64	64	235	264	192	2.92	2.23	2.63	7.16	7.27	6.21	2.59333333333333	6.88	1.40760091043706	6.52229067404293e-09	1.04435022768754e-07	--	f-box domain-containing protein [Rutstroemia sp. NJR-2017a WRK4]	-	-	-	-	-	-	-
Bcin14g00920	214	328	337	718	1001	770	8.89	11.68	14.16	22.37	28.17	25.44	11.5766666666667	25.3266666666667	1.12943730128293	6.56789335989926e-09	1.04745671629351e-07	ypi1	protein phosphatase inhibitor [Diplocarpon rosae]	-	-	-	-	-	GO:0004865//protein serine/threonine phosphatase inhibitor activity	GO:0032515//negative regulation of phosphoprotein phosphatase activity
Bcin03g08600	109	148	154	413	406	389	3.25	3.78	4.64	9.24	8.20	9.23	3.89	8.89	1.19241326384358	6.62678420842842e-09	1.05507916692722e-07	wdr5	similar to prolyl oligopeptidase [Botrytis cinerea T4]	-	-	-	-	-	GO:0005515//protein binding	-
Bcin12g00210	467	445	430	1020	1501	1097	26.83	21.93	24.99	43.97	58.44	50.15	24.5833333333333	50.8533333333333	1.04866179428883	6.63652659098786e-09	1.05507916692722e-07	mia40	Bcmia40 [Botrytis cinerea B05.10]	-	-	-	-	-	GO:0015035//protein disulfide oxidoreductase activity	GO:0045041//protein import into mitochondrial intermembrane space
Bcin08g04310	181	209	152	124	123	91	6.99	6.93	5.94	3.60	3.22	2.80	6.62	3.20666666666667	-1.04575682375833	6.64208097248438e-09	1.05507916692722e-07	--	hypothetical protein BCIN_08g04310 [Botrytis cinerea B05.10]	-	-	-	-	-	-	-
Bcin08g01030	136	207	158	456	468	512	2.21	2.89	2.60	5.56	5.16	6.62	2.56666666666667	5.78	1.17117354763957	6.7953893684128e-09	1.07689278782043e-07	mtr1	Bctae2 [Botrytis cinerea B05.10]	-	-	-	-	-	-	-
Bcin11g06100	215	422	373	994	1180	814	6.89	11.61	12.10	23.91	25.64	20.76	10.2	23.4366666666667	1.20019824156349	6.95790049439892e-09	1.10087203996473e-07	rsc7	Bcnpl6 [Botrytis cinerea B05.10]	-	-	-	-	GO:0016586//RSC-type complex	-	-
Bcin03g07880	466	727	778	1859	2071	1520	10.83	14.49	18.29	32.41	32.61	28.10	14.5366666666667	31.04	1.09443206782667	7.06134761353265e-09	1.11576735084449e-07	--	cyclin protein [Rutstroemia sp. NJR-2017a BBW]	-	-	-	-	-	-	-
Bcin12g05280	258	129	165	49	117	75	8.11	3.48	5.25	1.16	2.49	1.88	5.61333333333333	1.84333333333333	-1.60654075283169	7.41406547940765e-09	1.16842164644594e-07	NAG4	similar to MFS multidrug transporter [Botrytis cinerea T4]	-	-	-	-	-	-	GO:0055085//transmembrane transport
Bcin02g04560	431	655	650	1455	1738	1333	7.52	9.81	11.48	19.05	20.56	18.51	9.60333333333333	19.3733333333333	1.01246504247297	7.80204266843403e-09	1.22313591794156e-07	SPAC17A2.14	similar to corA family metal ion transporter [Botrytis cinerea T4]	-	-	-	-	GO:0016020//membrane	GO:0046873//metal ion transmembrane transporter activity	GO:0030001//metal ion transport;GO:0055085//transmembrane transport
Bcin11g00230	2669	3698	3737	8623	8119	9142	43.13	51.28	61.10	104.58	88.93	117.58	51.8366666666667	103.696666666667	1.00032466494121	8.24099512175437e-09	1.29026441899739e-07	--	Bcfrp1 [Botrytis cinerea B05.10]	-	-	-	-	-	GO:0005515//protein binding	-
Bcin01g00380	79	148	129	386	389	331	1.11	1.79	1.84	4.09	3.72	3.72	1.58	3.84333333333333	1.28243354875351	8.61353700126458e-09	1.34158635397618e-07	--	824309c7-f528-479b-95fa-1169344889fe [Thermothielavioides terrestris]	-	-	-	-	-	-	-
Bcin11g05420	198	303	358	824	1071	711	6.04	7.87	10.91	18.77	21.95	17.14	8.27333333333333	19.2866666666667	1.22106320779925	8.68063166042649e-09	1.35028295075869e-07	--	BTB POZ domain-containing protein [Rutstroemia sp. NJR-2017a WRK4]	-	-	-	-	-	-	-
Bcin10g03370	1292	2010	1836	4954	4029	4912	15.11	20.17	21.73	43.49	31.94	45.72	19.0033333333333	40.3833333333333	1.08750749820565	8.71340416090753e-09	1.35362507903839e-07	--	ankyrin repeat protein [Rutstroemia sp. NJR-2017a BVV2]	-	-	-	-	-	GO:0005515//protein binding	-
Bcin14g01870	259	312	341	822	821	763	3.10	3.20	4.13	7.38	6.66	7.26	3.47666666666667	7.1	1.03011427259343	9.11953489473822e-09	1.41123331603349e-07	tcsB	Bchhk5 [Botrytis cinerea B05.10]	Environmental Information Processing;Cellular Processes	Signal transduction;Transport and catabolism	ko04011//MAPK signaling pathway - yeast;ko04139//Mitophagy - yeast	K11231;K11231	-	GO:0000155//phosphorelay sensor kinase activity;GO:0016772//transferase activity, transferring phosphorus-containing groups	GO:0000160//phosphorelay signal transduction system;GO:0007165//signal transduction;GO:0016310//phosphorylation
Bcin04g00300	306	511	490	1190	1190	1184	6.81	9.75	11.03	19.87	17.94	20.96	9.19666666666667	19.59	1.09093444163547	9.34879002735029e-09	1.44484586079912e-07	--	kinetoplast-associated KAP protein [Rutstroemia sp. NJR-2017a BVV2]	-	-	-	-	-	-	GO:0007052//mitotic spindle organization
Bcin08g01740	1100	1561	1814	4443	4403	3430	17.80	21.68	29.71	53.99	48.32	44.24	23.0633333333333	48.85	1.08275752206032	9.50236151934474e-09	1.46669011198844e-07	mcs4	Brrg1 [Botrytis cinerea B05.10]	Environmental Information Processing;Cellular Processes	Signal transduction;Transport and catabolism	ko04011//MAPK signaling pathway - yeast;ko04139//Mitophagy - yeast	K11233;K11233	-	-	GO:0000160//phosphorelay signal transduction system
Bcin07g01060	292	378	451	1150	1032	964	3.86	4.28	6.03	11.40	9.24	10.13	4.72333333333333	10.2566666666667	1.11868468541553	1.00138429905688e-08	1.54166904988307e-07	AHK4	4MPY, histidine kinase-group I protein [Sclerotinia borealis F-4128]	-	-	-	-	-	GO:0000155//phosphorelay sensor kinase activity;GO:0016772//transferase activity, transferring phosphorus-containing groups	GO:0000160//phosphorelay signal transduction system;GO:0007165//signal transduction;GO:0016310//phosphorylation
Bcin15g02100	359	493	526	1156	1264	1156	8.23	9.70	12.21	19.90	19.65	21.10	10.0466666666667	20.2166666666667	1.00882822841005	1.03341476850325e-08	1.58690695501402e-07	clpX	Bcmcx1 [Botrytis cinerea B05.10]	-	-	-	-	-	GO:0005524//ATP binding;GO:0051082//unfolded protein binding	GO:0006457//protein folding
Bcin13g00010	86	146	208	494	673	435	2.52	3.67	6.17	10.86	13.37	10.15	4.12	11.46	1.47589080157369	1.06387763287286e-08	1.62743424120462e-07	ascG	cytochrome p450 monooxygenase protein [Rutstroemia sp. NJR-2017a BVV2]	-	-	-	-	-	GO:0004497//monooxygenase activity;GO:0005506//iron ion binding;GO:0016705//oxidoreductase activity, acting on paired donors, with incorporation or reduction of molecular oxygen;GO:0020037//heme binding	GO:0055114//oxidation-reduction process
Bcin08g04330	126	147	124	417	576	292	7.00	7.00	6.97	17.38	21.68	12.90	6.99	17.32	1.30907456935129	1.06643541405032e-08	1.62926877970771e-07	--	glycosyltransferase family 8 protein [Rutstroemia sp. NJR-2017a BVV2]	-	-	-	-	-	-	-
Bcin01g04640	3321	6089	4974	12102	12767	12297	55.91	87.94	84.72	152.88	145.66	164.74	76.19	154.426666666667	1.0192483408701	1.08064534581855e-08	1.64877080485861e-07	CCN1	cyclin domain containing protein [Rutstroemia sp. NJR-2017a BBW]	-	-	-	-	GO:0005634//nucleus	-	-
Bcin06g07260	108	211	255	639	685	598	2.18	3.66	5.21	9.69	9.38	9.62	3.68333333333333	9.56333333333333	1.37650159848987	1.09376224056143e-08	1.66044184190548e-07	trm4a	Bcncl1 [Botrytis cinerea B05.10]	-	-	-	-	-	GO:0003723//RNA binding;GO:0008168//methyltransferase activity;GO:0016428//tRNA (cytosine-5-)-methyltransferase activity	-
Bcin08g06860	81	81	114	317	298	303	0.61	0.52	0.87	1.78	1.52	1.81	0.666666666666667	1.70333333333333	1.35332329116289	1.11408503062542e-08	1.68915572342486e-07	--	similar to transcription factor Zn, C2H2 [Botrytis cinerea T4]	-	-	-	-	-	GO:0003676//nucleic acid binding	-
Bcin02g04710	143	254	233	668	582	607	5.98	9.11	9.85	20.95	16.49	20.19	8.31333333333333	19.21	1.20835855455701	1.16371861750286e-08	1.7599593164832e-07	ask1	dash complex subunit ask1 protein [Rutstroemia sp. NJR-2017a WRK4]	-	-	-	-	GO:0042729//DASH complex;GO:0072686//mitotic spindle	-	GO:0008608//attachment of spindle microtubules to kinetochore
Bcin10g01470	184	201	140	93	119	111	7.67	7.18	5.90	2.91	3.36	3.68	6.91666666666667	3.31666666666667	-1.06034290569064	1.17858528003284e-08	1.7801981440093e-07	cipB	GroES-like protein [Aspergillus saccharolyticus JOP 1030-1]	-	-	-	-	-	GO:0016491//oxidoreductase activity	GO:0055114//oxidation-reduction process
Bcin10g05390	42	69	56	165	278	181	1.91	2.69	2.58	5.64	8.58	6.56	2.39333333333333	6.92666666666667	1.53313990508116	1.2001653344923e-08	1.80370712488297e-07	EFM4	Bcefm4 [Botrytis cinerea B05.10]	-	-	-	-	-	GO:0008168//methyltransferase activity	-
Bcin03g05470	113	146	158	409	398	425	2.91	3.22	4.12	7.90	6.94	8.71	3.41666666666667	7.85	1.20010315010734	1.20273428111178e-08	1.80530566124826e-07	--	transcription factor iiic protein [Rutstroemia sp. NJR-2017a BBW]	-	-	-	-	-	-	-
Bcin03g06380	97	143	150	381	394	386	2.13	2.70	3.34	6.29	5.87	6.75	2.72333333333333	6.30333333333333	1.21074137980408	1.30705959152147e-08	1.94969722401952e-07	SPAC16E8.13	Bcetp1 [Botrytis cinerea B05.10]	-	-	-	-	-	GO:0008270//zinc ion binding	-
Bcin07g01220	84	140	162	456	402	395	1.55	2.22	3.03	6.33	5.04	5.82	2.26666666666667	5.73	1.33796289334036	1.36191586388576e-08	2.02397236128649e-07	pol5	Bcpol5 [Botrytis cinerea B05.10]	-	-	-	-	GO:0005730//nucleolus	GO:0003677//DNA binding;GO:0008134//transcription factor binding	GO:0006355//regulation of transcription, DNA-templated
Bcin03g03130	340	543	581	1341	1417	1249	4.63	6.35	8.01	13.71	13.08	13.54	6.33	13.4433333333333	1.08661350025638	1.39570786111481e-08	2.07162430425123e-07	AQR	similar to DEAD helicases superfamily protein (Aquarius) [Botrytis cinerea T4]	Genetic Information Processing	Transcription	ko03040//Spliceosome	K12874	GO:0005681//spliceosomal complex	-	GO:0000398//mRNA splicing, via spliceosome
Bcin09g01360	102	230	224	633	577	630	1.42	2.74	3.15	6.60	5.44	6.97	2.43666666666667	6.33666666666667	1.37881522069611	1.56509432989787e-08	2.30026670324329e-07	--	Bcmrc1 [Botrytis cinerea B05.10]	Cellular Processes	Cell growth and death	ko04111//Cell cycle - yeast	K11272	-	-	-
Bcin10g02220	258	281	309	724	773	706	5.78	5.40	7.00	12.17	11.74	12.59	6.06	12.1666666666667	1.00554426446064	1.64061751131653e-08	2.4083140530256e-07	MGG_12849	similar to patatin-like phospholipase domain-containing protein [Botrytis cinerea T4]	-	-	-	-	GO:0005811//lipid droplet	GO:0004806//triglyceride lipase activity	GO:0006629//lipid metabolic process;GO:0006642//triglyceride mobilization;GO:1990748//cellular detoxification
Bcin12g01580	119	165	138	421	448	327	3.71	4.42	4.36	9.87	9.48	8.13	4.16333333333333	9.16	1.13760852721014	1.70147432474025e-08	2.49154842205248e-07	lcsQ	Bccca1 [Botrytis cinerea B05.10]	Genetic Information Processing	Translation	ko03013//RNA transport	K00974	-	GO:0003723//RNA binding;GO:0016779//nucleotidyltransferase activity	GO:0006396//RNA processing
Bcin08g02160	85	92	109	319	352	240	1.93	1.84	2.42	5.25	5.31	4.30	2.06333333333333	4.95333333333333	1.26342280132433	1.72203096391881e-08	2.5185752866193e-07	--	f587c4b2-5b37-4028-a1a5-ad56ecb54262 [Thermothielavioides terrestris]	-	-	-	-	-	-	-
Bcin15g02200	262	558	439	1193	1380	1034	6.46	11.80	10.95	22.07	23.05	20.28	9.73666666666667	21.8	1.16282827755627	1.7958978328016e-08	2.61703556607407e-07	MNN4	mannosylphosphate transferase protein [Rutstroemia sp. NJR-2017a BBW]	-	-	-	-	-	-	-
Bcin15g00970	32	50	49	175	180	139	0.57	0.77	0.89	2.35	2.18	1.98	0.743333333333333	2.17	1.54561383324533	1.82761541727568e-08	2.66002326448874e-07	CHL1	Bcchl1 [Botrytis cinerea B05.10]	-	-	-	-	-	GO:0003676//nucleic acid binding;GO:0003677//DNA binding;GO:0003678//DNA helicase activity;GO:0004386//helicase activity;GO:0005524//ATP binding;GO:0016818//hydrolase activity, acting on acid anhydrides, in phosphorus-containing anhydrides	GO:0006139//nucleobase-containing compound metabolic process
Bcin01g00430	459	778	774	1934	1773	1805	5.75	8.36	9.81	18.18	15.05	17.99	7.97333333333333	17.0733333333333	1.09848986339936	1.86555865322981e-08	2.70213102997404e-07	--	SH3 domain-containing protein [Rutstroemia sp. NJR-2017a BVV2]	-	-	-	-	-	GO:0005515//protein binding	-
Bcin03g05410	133	207	167	450	516	414	3.34	4.46	4.24	8.48	8.78	8.27	4.01333333333333	8.51	1.08435814564742	1.90285959837071e-08	2.747217921112e-07	KIF1A	kinesin family protein [Sclerotinia borealis F-4128]	-	-	-	-	-	GO:0003777//microtubule motor activity;GO:0005524//ATP binding;GO:0008017//microtubule binding	GO:0007018//microtubule-based movement
Bcin11g01750	225	377	317	736	923	764	6.44	9.26	9.19	15.82	17.92	17.41	8.29666666666667	17.05	1.03916800965165	1.90355881968154e-08	2.747217921112e-07	prpf31	Bcprp31 [Botrytis cinerea B05.10]	Genetic Information Processing	Transcription	ko03040//Spliceosome	K12844	GO:0046540//U4/U6 x U5 tri-snRNP complex	-	GO:0000244//spliceosomal tri-snRNP complex assembly;GO:0000398//mRNA splicing, via spliceosome;GO:0045292//mRNA cis splicing, via spliceosome
Bcin04g03420	339	584	592	1406	1428	1336	4.15	6.14	7.33	12.92	11.85	13.02	5.87333333333333	12.5966666666667	1.10079059433955	2.02168413569935e-08	2.91418964416374e-07	NUP133	Bcnup133 [Botrytis cinerea B05.10]	Genetic Information Processing	Translation	ko03013//RNA transport	K14300	-	GO:0005515//protein binding;GO:0017056//structural constituent of nuclear pore	-
Bcin01g00280	307	366	416	989	922	1060	4.06	4.15	5.56	9.81	8.26	11.15	4.59	9.74	1.08542761866853	2.06394186169803e-08	2.96796819512524e-07	dhkK	histidine kinase-group XI protein, partial sequence [Botrytis cinerea T4]	-	-	-	-	-	GO:0000155//phosphorelay sensor kinase activity;GO:0016772//transferase activity, transferring phosphorus-containing groups	GO:0000160//phosphorelay signal transduction system;GO:0007165//signal transduction;GO:0016310//phosphorylation
Bcin03g08680	100	177	198	501	471	573	0.76	1.15	1.52	2.84	2.42	3.45	1.14333333333333	2.90333333333333	1.34446414242605	2.09929517498937e-08	3.01158457340281e-07	utp20	Bcutp20 [Botrytis cinerea B05.10]	-	-	-	-	-	-	-
Bcin10g00610	228	378	363	936	838	956	2.59	3.68	4.17	7.98	6.45	8.64	3.48	7.69	1.1438962921131	2.15259949773604e-08	3.08068326686734e-07	--	sulfite exporter family protein [Rutstroemia sp. NJR-2017a WRK4]	-	-	-	-	-	-	-
Bcin05g01640	217	299	329	846	714	890	3.04	3.60	4.67	8.91	6.79	9.94	3.77	8.54666666666667	1.18079733262892	2.25591758860361e-08	3.20939734758281e-07	UGT80B1	glycosyltransferase family 1 protein [Botrytis cinerea T4]	-	-	-	-	-	GO:0016758//transferase activity, transferring hexosyl groups	GO:0005975//carbohydrate metabolic process;GO:0030259//lipid glycosylation
Bcin11g00470	759	1364	1140	2660	2928	2803	11.62	17.92	17.66	30.56	30.38	34.15	15.7333333333333	31.6966666666667	1.01050677057363	2.35371264037466e-08	3.34455873175512e-07	snx12	Bcmdm1 [Botrytis cinerea B05.10]	-	-	-	-	-	GO:0035091//phosphatidylinositol binding	-
Bcin10g00580	82	123	114	339	296	364	0.68	0.88	0.96	2.12	1.67	2.42	0.84	2.07	1.30116953472056	2.38043234948553e-08	3.37852368844733e-07	ATRX	SNF2 family helicase ATPase protein [Rutstroemia sp. NJR-2017a BVV2]	-	-	-	-	-	GO:0005524//ATP binding	-
Bcin05g07170	263	423	441	983	1304	879	8.92	12.30	15.12	25.01	29.96	23.71	12.1133333333333	26.2266666666667	1.11443853804442	2.38909897923671e-08	3.38681608250424e-07	--	phosphatase 4 core regulatory subunit R2 protein [Rutstroemia sp. NJR-2017a BVV2]	-	-	-	-	GO:0030289//protein phosphatase 4 complex	GO:0019888//protein phosphatase regulator activity	-
Bcin02g04880	745	1546	1411	3711	3418	3549	10.84	19.31	20.78	40.54	33.72	41.11	16.9766666666667	38.4566666666667	1.1796805021729	2.59521820009881e-08	3.65310468002171e-07	its3	Bcmss4 [Botrytis cinerea B05.10]	Metabolism;Cellular Processes;Environmental Information Processing;Cellular Processes;Metabolism;Environmental Information Processing	Global and overview maps;Transport and catabolism;Signal transduction;Transport and catabolism;Carbohydrate metabolism;Signal transduction	ko01100//Metabolic pathways;ko04144//Endocytosis;ko04011//MAPK signaling pathway - yeast;ko04139//Mitophagy - yeast;ko00562//Inositol phosphate metabolism;ko04070//Phosphatidylinositol signaling system	K00889;K00889;K00889;K00889;K00889;K00889	GO:0000935//division septum;GO:0005886//plasma membrane	GO:0016307//phosphatidylinositol phosphate kinase activity;GO:0016308//1-phosphatidylinositol-4-phosphate 5-kinase activity;GO:0052811//1-phosphatidylinositol-3-phosphate 4-kinase activity;GO:0052812//phosphatidylinositol-3,4-bisphosphate 5-kinase activity	GO:0046488//phosphatidylinositol metabolic process;GO:0046854//phosphatidylinositol phosphorylation
Bcin11g01730	66	40	55	11	26	13	3.67	1.91	3.09	0.46	0.98	0.58	2.89	0.673333333333333	-2.10167670047004	2.72351502187295e-08	3.81578453940682e-07	--	hypothetical protein BCIN_11g01730 [Botrytis cinerea B05.10]	-	-	-	-	-	-	-
Bcin12g00510	166	226	227	515	606	523	4.08	4.77	5.65	9.51	10.10	10.24	4.83333333333333	9.95	1.04167803124987	2.74242974746666e-08	3.83780162909774e-07	SPAC323.04	similar to ABC transporter [Botrytis cinerea T4]	-	-	-	-	-	GO:0005524//ATP binding;GO:0016887//ATPase activity	-
Bcin06g02860	909	1406	1346	3303	2945	3171	8.56	11.36	12.83	23.35	18.80	23.77	10.9166666666667	21.9733333333333	1.00922133587104	2.76079631795104e-08	3.85900119361152e-07	tea1	related to cell polarity protein tea1p [Phialocephala subalpina]	-	-	-	-	-	GO:0005515//protein binding	-
Bcin07g06910	143	182	190	440	554	419	2.46	2.69	3.31	5.69	6.47	5.75	2.82	5.97	1.08203576886601	2.78550242633259e-08	3.88900239802175e-07	sconB	Bcmet30 [Botrytis cinerea B05.10]	Cellular Processes;Genetic Information Processing	Cell growth and death;Folding, sorting and degradation	ko04111//Cell cycle - yeast;ko04120//Ubiquitin mediated proteolysis	K10259;K10259	-	GO:0005515//protein binding	-
Bcin08g03980	255	283	264	601	924	636	6.29	5.99	6.59	11.13	15.45	12.49	6.29	13.0233333333333	1.04996683258322	2.94834133601302e-08	4.092529819769e-07	sidI	similar to acyl-CoA synthetase/AMP-acid ligase II [Botrytis cinerea T4]	-	-	-	-	-	GO:0003824//catalytic activity	-
Bcin11g00360	660	1132	1053	2282	2587	2618	15.72	23.14	25.38	40.79	41.77	49.63	21.4133333333333	44.0633333333333	1.04106924501931	3.09469447940638e-08	4.28081555842222e-07	NDC80	Bcndc80 [Botrytis cinerea B05.10]	-	-	-	-	GO:0031262//Ndc80 complex	-	GO:0051315//attachment of mitotic spindle microtubules to kinetochore
Bcin09g00090	103	144	146	397	379	352	3.22	3.86	4.61	9.30	8.02	8.75	3.89666666666667	8.69	1.1571156530039	3.36892242779928e-08	4.63342737116935e-07	--	DNA mismatch repair protein msh-2 [Marssonina brunnea f. sp. 'multigermtubi' MB_m1]	-	-	-	-	-	-	-
Bcin13g04630	465	753	785	1840	1767	1773	7.05	9.80	12.05	20.95	18.17	21.41	9.63333333333333	20.1766666666667	1.06658085832216	3.53665783019958e-08	4.8419106572584e-07	PKH2	serine threonine- kinase ksg1 protein [Rutstroemia sp. NJR-2017a WRK4]	Environmental Information Processing	Signal transduction	ko04011//MAPK signaling pathway - yeast	K06276	-	GO:0004672//protein kinase activity;GO:0005524//ATP binding	GO:0006468//protein phosphorylation
Bcin14g03780	173	183	190	514	510	442	1.73	1.57	1.93	3.86	3.46	3.52	1.74333333333333	3.61333333333333	1.05148190510693	3.62414763164161e-08	4.92793679663014e-07	SPCC1259.12c	Ankyrin-1 [Lasiodiplodia theobromae]	-	-	-	-	-	GO:0005515//protein binding	-
Bcin16g04010	143	221	231	532	618	500	3.99	5.29	6.52	11.13	11.68	11.09	5.26666666666667	11.3	1.10136071495924	4.0877832261813e-08	5.48989745034629e-07	GLE1	Nucleoporin GLE1 protein [Rutstroemia sp. NJR-2017a BBW]	-	-	-	-	GO:0005643//nuclear pore	-	GO:0016973//poly(A)+ mRNA export from nucleus
Bcin10g02310	95	147	161	444	485	317	2.28	3.03	3.92	8.01	7.90	6.06	3.07666666666667	7.32333333333333	1.2511323167775	4.15680017339594e-08	5.5638955892341e-07	--	Whi5 like protein [Ceratocystis platani]	-	-	-	-	-	-	-
Bcin03g02820	125	157	193	452	482	429	3.76	4.05	5.87	10.20	9.82	10.26	4.56	10.0933333333333	1.14629697509983	4.23624825197665e-08	5.6576086064539e-07	orc2	Bcorc2 [Botrytis cinerea B05.10]	Cellular Processes;Cellular Processes	Cell growth and death;Cell growth and death	ko04111//Cell cycle - yeast;ko04113//Meiosis - yeast	K02604;K02604	GO:0000808//origin recognition complex;GO:0005634//nucleus	-	GO:0006260//DNA replication
Bcin07g00740	189	206	192	465	607	472	5.06	4.73	5.20	9.33	11.00	10.05	4.99666666666667	10.1266666666667	1.01912148655423	4.24404063361676e-08	5.66171071401178e-07	GPI10	Bcgpi10 [Botrytis cinerea B05.10]	Metabolism;Metabolism	Global and overview maps;Glycan biosynthesis and metabolism	ko01100//Metabolic pathways;ko00563//Glycosylphosphatidylinositol(GPI)-anchor biosynthesis	K05286;K05286	-	GO:0000030//mannosyltransferase activity;GO:0016757//transferase activity, transferring glycosyl groups	GO:0006506//GPI anchor biosynthetic process
Bcin01g00390	227	348	384	794	1029	819	4.46	5.87	7.64	11.71	13.71	12.81	5.99	12.7433333333333	1.0891147913247	4.34554798026114e-08	5.79068410303021e-07	RYL2	Bcypt10 [Botrytis cinerea B05.10]	-	-	-	-	-	GO:0003924//GTPase activity;GO:0005525//GTP binding	-
Bcin03g08040	37	39	32	120	167	134	1.35	1.22	1.18	3.28	4.12	3.88	1.25	3.76	1.58880456701555	4.36252487636198e-08	5.80685469946828e-07	--	Transcription initiation factor Rrn11 protein [Rutstroemia sp. NJR-2017a BVV2]	-	-	-	-	-	GO:0001164//RNA polymerase I CORE element sequence-specific DNA binding;GO:0001181//RNA polymerase I general transcription initiation factor activity	GO:0006361//transcription initiation from RNA polymerase I promoter
Bcin16g04670	83	131	214	607	464	522	1.93	2.61	5.03	10.58	7.31	9.65	3.19	9.18	1.52493772964894	4.45133825039618e-08	5.90540925188068e-07	SPBC4F6.14	Bcnop4 [Botrytis cinerea B05.10]	Genetic Information Processing	Translation	ko03008//Ribosome biogenesis in eukaryotes	K14573	-	GO:0003676//nucleic acid binding	-
Bcin12g05610	189	253	277	598	872	558	5.57	6.40	8.26	13.23	17.42	13.09	6.74333333333333	14.58	1.11245690048981	4.76140123789886e-08	6.28893007115871e-07	--	transcription-silencing Clr2 protein [Rutstroemia sp. NJR-2017a BBW]	-	-	-	-	GO:0070824//SHREC complex	-	GO:0006342//chromatin silencing
Bcin01g09690	172	302	313	722	778	728	2.38	3.58	4.37	7.48	7.28	8.00	3.44333333333333	7.58666666666667	1.13966030344152	4.90403766073337e-08	6.46309051265663e-07	fft2	Bcfun30 [Botrytis cinerea B05.10]	-	-	-	-	-	GO:0005524//ATP binding	-
Bcin02g03780	295	423	431	952	991	1042	4.08	5.03	6.04	9.92	9.31	11.50	5.05	10.2433333333333	1.02032997323264	5.40851313564733e-08	7.09675033214644e-07	PEX6	Bcpex6 [Botrytis cinerea B05.10]	Cellular Processes	Transport and catabolism	ko04146//Peroxisome	K13339	-	GO:0005524//ATP binding	-
Bcin15g03230	173	242	250	545	696	532	4.71	5.65	6.88	11.13	12.83	11.52	5.74666666666667	11.8266666666667	1.04124623521197	5.67699666366376e-08	7.41658180689755e-07	STAUR_4299	epoxide hydrolase protein [Rutstroemia sp. NJR-2017a WRK4]	-	-	-	-	-	-	-
Bcin07g01160	157	166	159	392	557	388	5.07	4.61	5.21	9.47	12.18	9.97	4.96333333333333	10.54	1.08649361377627	5.71182163165226e-08	7.44585617700061e-07	--	60S ribosomal protein L40 [Sclerotinia borealis F-4128]	-	-	-	-	GO:0070860//RNA polymerase I core factor complex	GO:0001164//RNA polymerase I CORE element sequence-specific DNA binding	GO:0001188//RNA polymerase I preinitiation complex assembly;GO:0006360//transcription by RNA polymerase I
Bcin12g06650	105	170	150	405	438	346	5.70	7.92	8.24	16.51	16.12	14.96	7.28666666666667	15.8633333333333	1.12236505348858	5.80054987577464e-08	7.54511872669905e-07	REX4	Bcrex4 [Botrytis cinerea B05.10]	-	-	-	-	-	GO:0003676//nucleic acid binding;GO:0008408//3'-5' exonuclease activity	GO:0006364//rRNA processing
Bcin12g01810	149	232	245	681	587	525	3.21	4.29	5.34	11.01	8.57	9.00	4.28	9.52666666666667	1.15436071397351	6.01626552119524e-08	7.79190846605773e-07	dbp10	Bcdbp10 [Botrytis cinerea B05.10]	-	-	-	-	GO:0005634//nucleus	GO:0003676//nucleic acid binding;GO:0003723//RNA binding;GO:0003724//RNA helicase activity;GO:0005524//ATP binding	-
Bcin02g03830	310	482	368	873	1280	852	10.04	13.39	12.05	21.21	28.08	21.95	11.8266666666667	23.7466666666667	1.00568150680055	6.64476629332262e-08	8.55968659031345e-07	taf6	Bctaf6 [Botrytis cinerea B05.10]	Genetic Information Processing	Transcription	ko03022//Basal transcription factors	K03131	GO:0000124//SAGA complex;GO:0005669//transcription factor TFIID complex;GO:0046695//SLIK (SAGA-like) complex	GO:0046982//protein heterodimerization activity	GO:0006352//DNA-templated transcription, initiation;GO:0006357//regulation of transcription by RNA polymerase II;GO:0006367//transcription initiation from RNA polymerase II promoter
Bcin16g00620	366	630	678	1544	1637	1410	8.82	13.03	16.54	27.94	26.75	27.05	12.7966666666667	27.2466666666667	1.09031168317371	6.69078893533363e-08	8.60972443148672e-07	--	TORC1 subunit TCO89 domain-containing protein [Rutstroemia sp. NJR-2017a WRK4]	-	-	-	-	-	-	-
Bcin02g06550	135	295	235	682	712	551	4.04	7.57	7.11	15.31	14.44	13.12	6.24	14.29	1.19538798223357	6.79885580880816e-08	8.73005114722016e-07	Ecd	similar to regulatory factor Sgt1 [Botrytis cinerea T4]	-	-	-	-	-	-	-
Bcin11g03680	409	766	681	1758	1594	1650	6.83	10.97	11.50	22.02	18.03	21.91	9.76666666666667	20.6533333333333	1.08043647947996	7.43119232614559e-08	9.46096492223609e-07	--	2-oxoacid dehydrogenase acyltransferase protein [Rutstroemia sp. NJR-2017a WRK4]	-	-	-	-	-	-	-
Bcin08g05760	77	78	89	230	271	251	1.50	1.31	1.76	3.37	3.59	3.90	1.52333333333333	3.62	1.2487580327463	7.50371623156129e-08	9.54316741941829e-07	--	telomere-binding alpha subunit central domain-containing protein [Rutstroemia sp. NJR-2017a BVV2]	-	-	-	-	GO:0000784//nuclear chromosome, telomeric region	GO:0003677//DNA binding;GO:0043047//single-stranded telomeric DNA binding	GO:0000723//telomere maintenance
Bcin05g04530	769	1221	1196	2734	2604	2848	7.92	10.79	12.46	21.14	18.18	23.35	10.39	20.89	1.0076168381629	7.53926479921508e-08	9.57822062891805e-07	dhkK	M4R8, histidine kinase-group XI protein [Botrytis cinerea T4]	-	-	-	-	-	GO:0000155//phosphorelay sensor kinase activity	GO:0000160//phosphorelay signal transduction system;GO:0006355//regulation of transcription, DNA-templated;GO:0007165//signal transduction
Bcin07g01090	311	578	491	1280	1185	1219	7.06	11.25	11.27	21.80	18.23	22.02	9.86	20.6833333333333	1.06880915791865	7.6595889413606e-08	9.72078837817329e-07	--	hypothetical protein BCIN_07g01090 [Botrytis cinerea B05.10]	-	-	-	-	-	-	-
MSTRG.10532	115	135	116	324	371	309	3.31	3.33	3.37	6.99	7.23	7.07	3.33666666666667	7.09666666666667	1.0887339756163	7.7368959814352e-08	9.79816193298336e-07	--	hypothetical protein BHYA_0056g00550 [Botrytis hyacinthi]	-	-	-	-	-	-	-
Bcin16g03830	143	125	124	72	86	80	5.07	3.80	4.45	1.91	2.07	2.26	4.44	2.08	-1.09397614820901	7.91479335744745e-08	9.99180176167024e-07	ptmH	similar to short-chain dehydrogenase/reductase [Botrytis cinerea T4]	Metabolism;Metabolism;Metabolism	Global and overview maps;Lipid metabolism;Lipid metabolism	ko01100//Metabolic pathways;ko00564//Glycerophospholipid metabolism;ko00565//Ether lipid metabolism	K06123;K06123;K06123	-	GO:0016491//oxidoreductase activity	-
Bcin08g06850	54	92	119	319	349	243	3.01	4.40	6.72	13.35	13.19	10.79	4.71	12.4433333333333	1.40157404296913	8.15526895381058e-08	1.02845573673029e-06	--	urease accessory protein [Rutstroemia sp. NJR-2017a WRK4]	-	-	-	-	-	-	-
Bcin04g05800	176	233	277	673	644	572	4.52	5.13	7.19	12.96	11.20	11.69	5.61333333333333	11.95	1.09008098052287	8.55939891604657e-08	1.07489917487064e-06	UTP25	Bcutp25 [Botrytis cinerea B05.10]	-	-	-	-	GO:0005634//nucleus	-	-
Bcin04g03860	109	128	170	433	431	348	5.99	6.04	9.46	17.87	16.06	15.23	7.16333333333333	16.3866666666667	1.19381943294488	8.80323319363306e-08	1.10090902702024e-06	RRP15	Bcrrp15 [Botrytis cinerea B05.10]	-	-	-	-	-	-	GO:0006364//rRNA processing
Bcin15g03110	65	61	63	193	210	215	1.90	1.52	1.86	4.21	4.15	4.98	1.76	4.44666666666667	1.33714883182613	8.86296451670518e-08	1.1072243067588e-06	--	hypothetical protein BCIN_15g03110 [Botrytis cinerea B05.10]	-	-	-	-	-	-	-
Bcin15g01320	29	52	46	167	140	173	0.71	1.09	1.13	3.05	2.31	3.35	0.976666666666667	2.90333333333333	1.57177205417661	8.95335472732858e-08	1.11662664165276e-06	SPAC637.09	similar to RNA exonuclease [Botrytis cinerea T4]	Genetic Information Processing	Translation	ko03008//Ribosome biogenesis in eukaryotes	K14570	-	GO:0003676//nucleic acid binding	-
Bcin10g00400	133	233	283	863	617	631	3.66	5.51	7.89	17.84	11.52	13.83	5.68666666666667	14.3966666666667	1.34007966988873	8.96489601750268e-08	1.11662664165276e-06	kri1	Bckri1 [Botrytis cinerea B05.10]	-	-	-	-	-	-	-
Bcin04g00930	15	14	15	78	94	67	0.21	0.17	0.21	0.83	0.90	0.76	0.196666666666667	0.83	2.07735888270624	8.9669252562721e-08	1.11662664165276e-06	TRPA1	similar to HET domain protein [Botrytis cinerea T4]	-	-	-	-	-	GO:0005515//protein binding	-
Bcin16g00520	136	213	159	444	468	432	2.21	2.97	2.62	5.42	5.16	5.59	2.6	5.39	1.05177364972405	8.97546971194246e-08	1.11662664165276e-06	BC1G_14637	Bcert1 [Botrytis cinerea B05.10]	-	-	-	-	GO:0005634//nucleus	GO:0000981//DNA-binding transcription factor activity, RNA polymerase II-specific;GO:0008270//zinc ion binding	GO:0006355//regulation of transcription, DNA-templated
Bcin12g01820	63	79	154	489	332	353	1.54	1.66	3.82	8.99	5.51	6.88	2.34	7.12666666666667	1.60671891741593	9.26116328251217e-08	1.14859494567909e-06	dbp4	Bchca4 [Botrytis cinerea B05.10]	-	-	-	-	-	GO:0003676//nucleic acid binding;GO:0005524//ATP binding	-
Bcin13g05390	138	170	156	357	472	422	2.57	2.69	2.92	4.96	5.91	6.22	2.72666666666667	5.69666666666667	1.06297964873439	1.01021843185117e-07	1.24902573744237e-06	SPBC18H10.09	similar to CHY zinc finger domain-containing protein [Botrytis cinerea T4]	-	-	-	-	-	GO:0008270//zinc ion binding;GO:0046872//metal ion binding	-
Bcin15g01310	34	52	61	170	181	171	0.65	0.85	1.18	2.44	2.35	2.61	0.893333333333333	2.46666666666667	1.46529227005854	1.01611777019495e-07	1.25502578969598e-06	--	9ceb8438-8679-4902-8adf-6c486c151b7d [Thermothielavioides terrestris]	-	-	-	-	-	-	-
Bcin05g01970	40	155	68	25	44	15	2.23	7.41	3.83	1.04	1.66	0.66	4.49	1.12	-2.00321671268354	1.02614530673405e-07	1.26480582360344e-06	--	exported protein-like protein [Diplodia corticola]	-	-	-	-	-	-	-
Bcin04g01960	591	1021	979	2355	2119	2495	6.57	9.74	11.02	19.65	15.97	22.08	9.11	19.2333333333333	1.07808585900964	1.02815107144097e-07	1.2659769814981e-06	SPCC297.05	similar to dDENN domain-containing protein [Botrytis cinerea T4]	-	-	-	-	-	-	GO:0035556//intracellular signal transduction
Bcin05g08200	48	74	58	206	238	154	1.31	1.74	1.60	4.23	4.41	3.35	1.55	3.99666666666667	1.36652903741883	1.14024863851651e-07	1.39114973771399e-06	--	hypothetical protein BCIN_05g08200 [Botrytis cinerea B05.10]	-	-	-	-	-	-	-
Bcin02g07590	98	204	181	487	458	509	0.86	1.53	1.60	3.19	2.71	3.54	1.33	3.14666666666667	1.2423981131395	1.141650724115e-07	1.39144483072268e-06	pol2	DNA polymerase epsilon [Sclerotinia borealis F-4128]	Genetic Information Processing;Genetic Information Processing;Genetic Information Processing	Replication and repair;Replication and repair;Replication and repair	ko03420//Nucleotide excision repair;ko03030//DNA replication;ko03410//Base excision repair	K02324;K02324;K02324	GO:0000784//nuclear chromosome, telomeric region;GO:0005634//nucleus;GO:0008622//epsilon DNA polymerase complex	GO:0000166//nucleotide binding;GO:0003676//nucleic acid binding;GO:0003677//DNA binding;GO:0003887//DNA-directed DNA polymerase activity;GO:0008270//zinc ion binding	GO:0006260//DNA replication;GO:0006279//premeiotic DNA replication;GO:0006281//DNA repair;GO:0006325//chromatin organization;GO:0010964//regulation of chromatin silencing by small RNA;GO:0090053//positive regulation of chromatin silencing at centromere;GO:1902975//mitotic DNA replication initiation;GO:1902983//DNA strand elongation involved in mitotic DNA replication;GO:1903097//regulation of CEN…
Bcin12g02250	142	212	157	416	628	390	6.86	8.79	7.68	15.09	20.57	15.00	7.77666666666667	16.8866666666667	1.1186607697283	1.14893524286385e-07	1.39890156016916e-06	spf31	DnaJ domain-containing protein [Sclerotinia borealis F-4128]	-	-	-	-	-	-	-
Bcin01g10720	117	218	203	492	511	545	2.36	3.73	4.12	7.44	6.97	8.83	3.40333333333333	7.74666666666667	1.18662720252673	1.16366732476438e-07	1.41540184846848e-06	--	bZIP family transcription factor protein [Rutstroemia sp. NJR-2017a BBW]	-	-	-	-	-	GO:0003700//DNA-binding transcription factor activity	GO:0006355//regulation of transcription, DNA-templated
Bcin02g01880	171	140	127	90	100	82	8.04	5.65	6.04	3.18	3.19	3.07	6.57666666666667	3.14666666666667	-1.06353219136172	1.17184056346767e-07	1.42245788235503e-06	--	nmrA-like family protein [Sclerotinia borealis F-4128]	-	-	-	-	-	-	-
Bcin04g00590	55	71	63	201	231	169	1.79	1.98	2.08	4.91	5.10	4.38	1.95	4.79666666666667	1.29855806226953	1.19428479122456e-07	1.44677348496527e-06	--	Quinone oxidoreductase protein [Rutstroemia sp. NJR-2017a BVV2]	-	-	-	-	-	-	-
Bcin08g01330	53	61	66	213	219	161	2.43	2.40	3.06	7.34	6.81	5.88	2.63	6.67666666666667	1.34406521579925	1.20123807478347e-07	1.45372837849426e-06	CAF17	Bciba57 [Botrytis cinerea B05.10]	-	-	-	-	-	GO:0005515//protein binding	-
Bcin13g04710	91	126	117	352	325	278	1.79	2.12	2.33	5.19	4.33	4.35	2.08	4.62333333333333	1.15234985346135	1.20725101099502e-07	1.45953239665961e-06	--	hypothetical protein BCIN_13g04710 [Botrytis cinerea B05.10]	-	-	-	-	-	-	-
MSTRG.6453	126	107	101	72	61	56	6.20	4.51	5.03	2.66	2.03	2.19	5.24666666666667	2.29333333333333	-1.19395507080539	1.28226404475116e-07	1.54244660869616e-06	--	hypothetical protein BofuT4_P108160.1 [Botrytis cinerea T4]	-	-	-	-	-	-	-
Bcin06g07200	223	500	389	1140	1193	858	4.26	8.20	7.52	16.35	15.45	13.05	6.66	14.95	1.1665514020142	1.28628447623064e-07	1.54573243721785e-06	sna41	related to sna41 protein [Rhynchosporium agropyri]	Cellular Processes;Cellular Processes	Cell growth and death;Cell growth and death	ko04111//Cell cycle - yeast;ko04113//Meiosis - yeast	K06628;K06628	-	-	GO:0006270//DNA replication initiation
Bcin02g02160	79	132	141	362	378	308	1.83	2.62	3.30	6.29	5.93	5.67	2.58333333333333	5.96333333333333	1.20688517189031	1.3160937339169e-07	1.57997118627281e-06	ofd1	Bctpa1 [Botrytis cinerea B05.10]	-	-	-	-	-	GO:0005506//iron ion binding;GO:0016491//oxidoreductase activity;GO:0016705//oxidoreductase activity, acting on paired donors, with incorporation or reduction of molecular oxygen;GO:0016706//oxidoreductase activity, acting on paired donors, with incorporation or reduction of molecular oxygen, 2-oxoglutarate as one donor, and incorporation of one atom each of oxygen into both donors;GO:0031418//L-…	GO:0055114//oxidation-reduction process
Bcin02g02770	284	421	415	943	1285	770	11.87	15.10	17.55	29.58	36.40	25.61	14.84	30.53	1.04073649758598	1.46738383499164e-07	1.74068588853163e-06	--	hypothetical protein BCIN_02g02770 [Botrytis cinerea B05.10]	-	-	-	-	-	-	-
Bcin14g01400	50	54	61	165	208	174	0.87	0.81	1.08	2.16	2.46	2.41	0.92	2.34333333333333	1.34885642229436	1.49613503622048e-07	1.77128800487584e-06	Capn8	similar to calpain [Botrytis cinerea T4]	-	-	-	-	-	GO:0004198//calcium-dependent cysteine-type endopeptidase activity	GO:0006508//proteolysis
Bcin13g03700	37	64	64	170	230	166	0.95	1.41	1.66	3.28	4.00	3.39	1.34	3.55666666666667	1.4082927696455	1.53388370333625e-07	1.80351639746193e-06	--	ERCC4 domain-containing protein [Rutstroemia sp. NJR-2017a WRK4]	Genetic Information Processing	Replication and repair	ko03440//Homologous recombination	K10882	GO:0005634//nucleus;GO:0048476//Holliday junction resolvase complex	GO:0003677//DNA binding;GO:0004518//nuclease activity	GO:0006281//DNA repair
Bcin13g03850	92	81	110	304	327	243	2.21	1.67	2.67	5.48	5.32	4.64	2.18333333333333	5.14666666666667	1.23710594084327	1.59748787218359e-07	1.87279296687173e-06	mak5	Bcmak5 [Botrytis cinerea B05.10]	-	-	-	-	-	GO:0003676//nucleic acid binding;GO:0005524//ATP binding	-
Bcin05g02140	153	338	270	706	771	669	2.92	5.54	5.22	10.13	9.99	10.18	4.56	10.1	1.14724956347442	1.61952577083583e-07	1.89677466500334e-06	FEN1	flap structure-specific endonuclease protein [Rutstroemia sp. NJR-2017a BVV2]	-	-	-	-	-	GO:0004518//nuclease activity;GO:0008821//crossover junction endodeoxyribonuclease activity	GO:0006281//DNA repair
Bcin03g01310	623	327	399	233	359	235	40.05	17.95	26.00	11.15	15.58	12.00	28	12.91	-1.11693782652514	1.76701985751594e-07	2.05746302438724e-06	--	d7e3fbb6-4dbe-4fa6-9e1a-a7ddc5b345d3 [Thermothielavioides terrestris]	-	-	-	-	-	-	-
Bcin13g02480	111	151	159	396	387	375	2.63	3.06	3.80	7.03	6.20	7.06	3.16333333333333	6.76333333333333	1.09628887273555	1.79362218123149e-07	2.08237278020419e-06	--	catalytic domain-containing protein [Rutstroemia sp. NJR-2017a WRK4]	-	-	-	-	-	-	-
MSTRG.10898	182	182	106	84	95	98	7.67	6.39	4.49	2.66	2.71	3.33	6.18333333333333	2.9	-1.09233188077207	1.84230206222562e-07	2.13063921236952e-06	--	chitin binding protein [Rutstroemia sp. NJR-2017a BBW]	-	-	-	-	-	-	-
Bcin03g00780	124	181	169	417	430	411	1.74	2.17	2.39	4.38	4.08	4.58	2.1	4.34666666666667	1.0495201358438	1.85357995741727e-07	2.13749850281782e-06	elg1	ATPase family AAA domain-containing protein 5 [Lachnellula cervina]	-	-	-	-	-	GO:0005524//ATP binding	-
Bcin08g06090	80	84	99	292	272	230	2.12	1.91	2.65	5.79	4.87	4.84	2.22666666666667	5.16666666666667	1.21434820768755	2.02298649795548e-07	2.32169158564403e-06	--	DNA-directed RNA polymerase III RPC4 [Oidium neolycopersici]	Genetic Information Processing	Transcription	ko03020//RNA polymerase	K03026	GO:0005666//RNA polymerase III complex	GO:0003677//DNA binding;GO:0003899//DNA-directed 5'-3' RNA polymerase activity	GO:0006383//transcription by RNA polymerase III
Bcin07g05040	167	253	241	528	597	618	6.16	8.01	8.99	14.62	14.93	18.14	7.72	15.8966666666667	1.04205152940512	2.03167479318196e-07	2.32943363237392e-06	--	Lin1 family protein [Rutstroemia sp. NJR-2017a BVV2]	-	-	-	-	GO:0005682//U5 snRNP	GO:0005515//protein binding	-
Bcin08g05850	103	138	164	373	421	349	3.87	4.45	6.24	10.53	10.73	10.45	4.85333333333333	10.57	1.12292752190514	2.17728986550967e-07	2.48451354491508e-06	SPBC11C11.10	Bcpus4 [Botrytis cinerea B05.10]	-	-	-	-	-	GO:0003723//RNA binding;GO:0009982//pseudouridine synthase activity	GO:0001522//pseudouridine synthesis;GO:0006396//RNA processing;GO:0009451//RNA modification
Bcin05g04320	70	70	110	280	382	207	4.83	4.15	7.68	14.51	17.88	11.37	5.55333333333333	14.5866666666667	1.39322433742701	2.30809418657549e-07	2.62130431624998e-06	--	DNA-directed RNA polymerase II subunit RPB1 [Diplocarpon rosae]	-	-	-	-	-	-	-
Bcin14g04600	207	402	343	891	914	740	8.41	14.02	14.11	27.18	25.18	23.94	12.18	25.4333333333333	1.0622064230944	2.32012081717593e-07	2.63247010032081e-06	sde2	Telomere maintenance SDE2 protein [Rutstroemia sp. NJR-2017a BVV2]	-	-	-	-	-	-	-
Bcin08g00030	119	132	90	70	78	56	6.93	6.59	5.30	3.06	3.08	2.59	6.27333333333333	2.91	-1.1082130690991	2.45423757355474e-07	2.77414431853364e-06	--	Acyl-CoA N-acyltransferases (Nat) [Venustampulla echinocandica]	-	-	-	-	-	GO:0008080//N-acetyltransferase activity	-
Bcin04g05610	469	809	766	1709	1723	1801	7.59	11.23	12.54	20.75	18.89	23.19	10.4533333333333	20.9433333333333	1.0025280206309	2.50259498901163e-07	2.82614140331605e-06	SPAC23H4.01c	Bcosh3 [Botrytis cinerea B05.10]	-	-	-	-	-	-	-
Bcin04g03400	93	177	227	640	496	506	2.34	3.81	5.77	12.06	8.44	10.11	3.97333333333333	10.2033333333333	1.36061880906483	2.51920917520496e-07	2.84222724724676e-06	mpp10	Bcmpp10 [Botrytis cinerea B05.10]	Genetic Information Processing	Translation	ko03008//Ribosome biogenesis in eukaryotes	K14559	GO:0005634//nucleus;GO:0005732//small nucleolar ribonucleoprotein complex;GO:0034457//Mpp10 complex	-	GO:0006364//rRNA processing
Bcin03g03400	247	181	170	131	116	130	5.80	3.65	4.04	2.31	1.85	2.43	4.49666666666667	2.19666666666667	-1.03353997794021	2.5405759804742e-07	2.86363982460781e-06	--	hypothetical protein BCIN_03g03400 [Botrytis cinerea B05.10]	-	-	-	-	-	-	-
Bcin16g04080	127	160	167	376	434	392	3.20	3.46	4.25	7.10	7.40	7.85	3.63666666666667	7.45	1.03462372974707	2.57401522851243e-07	2.89588786449809e-06	--	similar to transcription factor Cys6 [Botrytis cinerea T4]	-	-	-	-	GO:0005634//nucleus	GO:0000981//DNA-binding transcription factor activity, RNA polymerase II-specific;GO:0008270//zinc ion binding	GO:0006355//regulation of transcription, DNA-templated
Bcin02g06030	106	189	161	440	472	351	2.93	4.48	4.50	9.12	8.84	7.72	3.97	8.56	1.10847178925819	2.57739324521602e-07	2.89697068321235e-06	SPBC19G7.04	dna ligase 1 protein [Rutstroemia sp. NJR-2017a BBW]	-	-	-	-	-	-	-
MSTRG.9178	71	94	62	26	54	27	2.26	2.57	2.00	0.62	1.17	0.69	2.27666666666667	0.826666666666667	-1.46154545790322	2.7426714020867e-07	3.05695707483511e-06	--	-	-	-	-	-	-	-	-
Bcin16g01540	64	96	109	289	268	262	1.84	2.37	3.17	6.24	5.23	6.00	2.46	5.82333333333333	1.24318688685636	2.85892558698383e-07	3.17644860703485e-06	--	Transcription factor Iwr1 protein [Rutstroemia sp. NJR-2017a WRK4]	-	-	-	-	-	-	GO:0006606//protein import into nucleus
Bcin11g02010	121	128	125	68	103	65	3.53	3.20	3.69	1.48	2.10	1.50	3.47333333333333	1.69333333333333	-1.03645487550634	2.86047235520524e-07	3.17644860703485e-06	SPAC11D3.08c	similar to amino acid transporter [Botrytis cinerea T4]	-	-	-	-	GO:0016020//membrane	GO:0022857//transmembrane transporter activity	GO:0055085//transmembrane transport
Bcin02g08510	320	629	658	1503	1547	1437	4.52	7.63	9.41	15.94	14.82	16.16	7.18666666666667	15.64	1.121845835276	2.97073241475913e-07	3.28812116302078e-06	spt7	Bcspt7 [Botrytis cinerea B05.10]	-	-	-	-	GO:0000124//SAGA complex;GO:0046695//SLIK (SAGA-like) complex	GO:0005515//protein binding;GO:0046982//protein heterodimerization activity	-
Bcin16g00440	191	324	252	648	647	662	3.67	5.34	4.90	9.34	8.42	10.12	4.63666666666667	9.29333333333333	1.00310814132618	2.97200311908157e-07	3.28812116302078e-06	--	Telomeric repeat-binding factor 2-interacting 1 protein [Rutstroemia sp. NJR-2017a BVV2]	-	-	-	-	-	GO:0003677//DNA binding	GO:0000723//telomere maintenance
Bcin03g02140	81	89	89	235	288	226	1.97	1.85	2.18	4.28	4.74	4.36	2	4.46	1.15704371014558	3.01552084716309e-07	3.33089246047948e-06	--	Stress response nst1 2 protein [Rutstroemia sp. NJR-2017a WRK4]	-	-	-	-	-	-	-
Bcin10g02840	104	135	187	441	475	356	2.57	2.87	4.68	8.19	7.97	7.01	3.37333333333333	7.72333333333333	1.19504875417051	3.01621713673035e-07	3.33089246047948e-06	dus1	FMN-linked oxidoreductase [Hyaloscypha bicolor E]	-	-	-	-	-	GO:0003824//catalytic activity;GO:0017150//tRNA dihydrouridine synthase activity;GO:0050660//flavin adenine dinucleotide binding	GO:0008033//tRNA processing;GO:0055114//oxidation-reduction process
Bcin07g00940	1253	1887	2133	4748	4326	4491	19.90	25.67	34.30	56.76	46.81	56.81	26.6233333333333	53.46	1.00576862461795	3.18317016867322e-07	3.49594870264633e-06	TPS2	Bctps2 [Botrytis cinerea B05.10]	Metabolism;Metabolism;Metabolism	Global and overview maps;Global and overview maps;Carbohydrate metabolism	ko01100//Metabolic pathways;ko01110//Biosynthesis of secondary metabolites;ko00500//Starch and sucrose metabolism	K16055;K16055;K16055	-	GO:0003824//catalytic activity	GO:0005992//trehalose biosynthetic process
Bcin04g04210	185	322	406	896	914	877	3.30	4.84	7.31	11.96	11.02	12.37	5.15	11.7833333333333	1.19410337690502	3.22039545383419e-07	3.53036587548751e-06	--	similar to similar to PX domain-containing protein [Botrytis cinerea T4]	Metabolism;Metabolism	Global and overview maps;Metabolism of other amino acids	ko01100//Metabolic pathways;ko00480//Glutathione metabolism	K01469;K01469	-	GO:0035091//phosphatidylinositol binding;GO:0047617//acyl-CoA hydrolase activity	-
Bcin08g03500	82	161	115	324	376	314	1.26	2.12	1.79	3.73	3.91	3.84	1.72333333333333	3.82666666666667	1.15088645636076	3.31592704807743e-07	3.62515160324454e-06	mus-41	similar to DNA repair protein rad5 [Botrytis cinerea T4]	-	-	-	-	-	GO:0003676//nucleic acid binding;GO:0005524//ATP binding;GO:0008270//zinc ion binding;GO:0016818//hydrolase activity, acting on acid anhydrides, in phosphorus-containing anhydrides;GO:0046872//metal ion binding	-
Bcin09g06200	133	291	272	658	673	697	2.90	5.45	6.01	10.78	9.96	12.11	4.78666666666667	10.95	1.19383762138664	3.43859463613832e-07	3.73880919956545e-06	--	hypothetical protein BCIN_09g06200 [Botrytis cinerea B05.10]	-	-	-	-	-	-	-
Bcin06g04320	2469	1386	1965	1157	1730	1149	95.98	46.36	75.22	31.83	42.99	32.53	72.52	35.7833333333333	-1.01909113971918	3.47382096417489e-07	3.7736897484918e-06	--	related to FMP45 Cell cortex protein involved in sporulation [Phialocephala subalpina]	-	-	-	-	GO:0005886//plasma membrane	-	-
Bcin04g05360	305	547	494	1104	1165	1193	5.85	8.99	9.58	15.88	15.13	18.20	8.14	16.4033333333333	1.01088831614273	3.56897578699412e-07	3.86695059693657e-06	--	Bcsog2 [Botrytis cinerea B05.10]	-	-	-	-	-	GO:0005515//protein binding	-
Bcin14g05250	37	59	53	177	164	156	0.69	0.95	1.00	2.49	2.08	2.33	0.88	2.3	1.38605843230708	3.57924248761412e-07	3.87417465288413e-06	--	similar to fungal specific transcription factor [Botrytis cinerea T4]	-	-	-	-	GO:0005634//nucleus	GO:0000981//DNA-binding transcription factor activity, RNA polymerase II-specific;GO:0003677//DNA binding;GO:0008270//zinc ion binding	GO:0006351//transcription, DNA-templated;GO:0006355//regulation of transcription, DNA-templated
Bcin08g00220	95	117	148	322	373	335	1.73	1.83	2.73	4.41	4.61	4.87	2.09666666666667	4.63	1.1429146771021	3.65874473659384e-07	3.94953425976327e-06	--	hypothetical protein BCIN_08g00220 [Botrytis cinerea B05.10]	-	-	-	-	-	-	-
Bcin10g04050	100	142	196	531	461	371	2.28	2.77	4.52	9.07	7.11	6.72	3.19	7.63333333333333	1.25875676849828	3.68853790786551e-07	3.97454044285994e-06	drs1	Bcdrs1 [Botrytis cinerea B05.10]	-	-	-	-	-	GO:0003676//nucleic acid binding;GO:0005524//ATP binding	-
Bcin14g05110	132	204	233	634	520	478	2.04	2.71	3.65	7.37	5.46	5.89	2.8	6.24	1.15611920191728	3.98229140791297e-07	4.25665070009806e-06	RRP12	Bcrrp12 [Botrytis cinerea B05.10]	-	-	-	-	GO:0005634//nucleus;GO:0030688//preribosome, small subunit precursor	-	GO:0000462//maturation of SSU-rRNA from tricistronic rRNA transcript (SSU-rRNA, 5.8S rRNA, LSU-rRNA)
MSTRG.13369	26	22	29	7	0	4	1.58	1.16	1.77	0.32	0.00	0.20	1.50333333333333	0.173333333333333	-3.11654390511429	4.00017437096863e-07	4.27195825743782e-06	--	-	-	-	-	-	-	-	-
Bcin04g06670	274	416	492	1011	1139	978	5.49	7.15	9.97	15.20	15.47	15.59	7.53666666666667	15.42	1.03280427388466	4.21193478946198e-07	4.47816790159729e-06	palA	Bcrim20 [Botrytis cinerea B05.10]	Cellular Processes	Transport and catabolism	ko04144//Endocytosis	K12200	-	GO:0005515//protein binding	-
Bcin04g04840	24	28	40	109	139	115	0.41	0.41	0.70	1.41	1.62	1.57	0.506666666666667	1.53333333333333	1.59756253750079	4.40176575616301e-07	4.65954026680818e-06	--	kinase-like protein [Phialocephala scopiformis]	-	-	-	-	-	GO:0004672//protein kinase activity;GO:0005524//ATP binding	GO:0006468//protein phosphorylation
Bcin08g07020	137	166	153	362	467	352	3.66	3.81	4.14	7.27	8.47	7.49	3.87	7.74333333333333	1.00062118194324	4.41086462856816e-07	4.66485886158889e-06	--	hypothetical protein BCIN_08g07020 [Botrytis cinerea B05.10]	-	-	-	-	-	-	-
Bcin02g04970	151	216	223	526	511	499	3.47	4.26	5.19	9.08	7.97	9.14	4.30666666666667	8.73	1.01940998965667	4.44506661521148e-07	4.69275386586543e-06	atnN	C6 zinc finger domain protein [Rutstroemia sp. NJR-2017a BBW]	-	-	-	-	GO:0005634//nucleus	GO:0000981//DNA-binding transcription factor activity, RNA polymerase II-specific;GO:0008270//zinc ion binding	GO:0006355//regulation of transcription, DNA-templated
Bcin08g05120	73	141	154	464	343	364	3.75	6.21	8.00	17.88	11.93	14.87	5.98666666666667	14.8933333333333	1.31484183574216	4.62290882082269e-07	4.85911879825824e-06	cyt-21	Bcmrps16 [Botrytis cinerea B05.10]	Genetic Information Processing	Translation	ko03010//Ribosome	K02959	GO:0005840//ribosome	GO:0003735//structural constituent of ribosome	GO:0006412//translation
Bcin02g05480	8	12	15	82	54	72	0.08	0.10	0.14	0.59	0.35	0.54	0.106666666666667	0.493333333333333	2.20945336562894	4.64022457797669e-07	4.8708606845135e-06	--	similar to An07g06420 [Aspergillus kawachii IFO 4308]	-	-	-	-	-	-	-
Bcin01g11230	111	169	158	438	419	331	4.59	6.00	6.62	13.60	11.75	10.90	5.73666666666667	12.0833333333333	1.07473389774945	4.72574714936204e-07	4.94478767980501e-06	--	cytochrome oxidase c assembly domain-containing protein [Rutstroemia sp. NJR-2017a BVV2]	-	-	-	-	-	-	-
Bcin09g05560	151	162	105	100	93	65	5.55	5.11	3.90	2.76	2.32	1.90	4.85333333333333	2.32666666666667	-1.06071141398904	4.88042164783005e-07	5.08522127041058e-06	GPD	glyceraldehyde 3-phosphate dehydrogenase [Aureobasidium pullulans]	Metabolism;Metabolism;Metabolism;Metabolism;Metabolism	Global and overview maps;Global and overview maps;Global and overview maps;Global and overview maps;Carbohydrate metabolism	ko01100//Metabolic pathways;ko01110//Biosynthesis of secondary metabolites;ko01200//Carbon metabolism;ko01230//Biosynthesis of amino acids;ko00010//Glycolysis / Gluconeogenesis	K00134;K00134;K00134;K00134;K00134	-	GO:0016620//oxidoreductase activity, acting on the aldehyde or oxo group of donors, NAD or NADP as acceptor;GO:0050661//NADP binding;GO:0051287//NAD binding	GO:0006006//glucose metabolic process;GO:0055114//oxidation-reduction process
Bcin10g05250	135	310	310	805	715	755	2.17	4.28	5.04	9.71	7.79	9.66	3.83	9.05333333333333	1.24110468159862	5.43602055341995e-07	5.60569170224983e-06	set-2	Bcset2 [Botrytis cinerea B05.10]	Metabolism;Metabolism	Global and overview maps;Amino acid metabolism	ko01100//Metabolic pathways;ko00310//Lysine degradation	K23700;K23700	GO:0005634//nucleus;GO:0005694//chromosome	GO:0005515//protein binding;GO:0018024//histone-lysine N-methyltransferase activity;GO:0046975//histone methyltransferase activity (H3-K36 specific)	GO:0006354//DNA-templated transcription, elongation;GO:0006355//regulation of transcription, DNA-templated;GO:0010452//histone H3-K36 methylation;GO:0034968//histone lysine methylation
Bcin12g01670	79	122	98	268	338	236	3.08	4.08	3.87	7.84	8.93	7.32	3.67666666666667	8.03	1.12700160264709	5.58112739736076e-07	5.74544728554057e-06	rad18	Bcrad18 [Botrytis cinerea B05.10]	-	-	-	-	-	GO:0003697//single-stranded DNA binding;GO:0061630//ubiquitin protein ligase activity	GO:0006301//postreplication repair;GO:0006513//protein monoubiquitination
MSTRG.1082	91	222	119	100	54	56	1.75	3.64	2.31	1.43	0.70	0.86	2.56666666666667	0.996666666666667	-1.36471296138416	6.00280538306541e-07	6.1426318224491e-06	--	hypothetical protein BcDW1_9790 [Botrytis cinerea BcDW1]	-	-	-	-	-	-	-
Bcin16g03580	113	133	85	288	320	319	1.84	1.86	1.40	3.52	3.53	4.13	1.7	3.72666666666667	1.13235103598433	6.40381581497375e-07	6.51960637257896e-06	--	Reticulocyte-binding 2 protein [Rutstroemia sp. NJR-2017a WRK4]	-	-	-	-	-	-	-
Bcin14g02930	137	319	269	690	702	664	2.41	4.82	4.79	9.11	8.37	9.30	4.00666666666667	8.92666666666667	1.15571906461312	6.47358154808166e-07	6.5738919141527e-06	rfc1	Bcrfc1 [Botrytis cinerea B05.10]	Genetic Information Processing;Genetic Information Processing;Genetic Information Processing	Replication and repair;Replication and repair;Replication and repair	ko03420//Nucleotide excision repair;ko03030//DNA replication;ko03430//Mismatch repair	K10754;K10754;K10754	GO:0005663//DNA replication factor C complex	GO:0003677//DNA binding;GO:0003689//DNA clamp loader activity;GO:0005524//ATP binding	GO:0006260//DNA replication;GO:0006281//DNA repair
Bcin02g01320	88	159	136	337	403	313	4.41	6.83	6.89	12.67	13.68	12.48	6.04333333333333	12.9433333333333	1.09879278216432	6.59994009180389e-07	6.69653819974653e-06	ATG37	Autophagy-related protein [Lachnellula occidentalis]	-	-	-	-	-	GO:0000062//fatty-acyl-CoA binding	-
Bcin13g00790	175	254	297	753	932	474	7.92	9.86	13.60	25.57	28.59	17.07	10.46	23.7433333333333	1.18263963798159	6.66951957215012e-07	6.75000406994063e-06	--	Bcmrpl17 [Botrytis cinerea B05.10]	-	-	-	-	-	GO:0003735//structural constituent of ribosome	-
Bcin07g02540	143	131	124	313	409	359	3.26	2.56	2.86	5.35	6.31	6.51	2.89333333333333	6.05666666666667	1.06579147178964	7.65618618100209e-07	7.69017092703167e-06	--	cytochrome p450 3a10 [Pyrenophora seminiperda CCB06]	-	-	-	-	-	-	-
Bcin08g03080	94	152	170	416	381	382	2.14	2.97	3.90	7.12	5.86	6.90	3.00333333333333	6.62666666666667	1.14171874574875	8.60769967599604e-07	8.5527872588418e-06	sre1	Sterol regulatory element-binding protein 1 [Lachnellula cervina]	-	-	-	-	-	GO:0046983//protein dimerization activity	-
Bcin02g01340	92	119	114	291	288	313	1.36	1.51	1.70	3.22	2.88	3.68	1.52333333333333	3.26	1.09764029989417	8.68258461034533e-07	8.61292284796291e-06	--	hypothetical protein BCIN_02g01340 [Botrytis cinerea B05.10]	-	-	-	-	-	-	-
Bcin06g06610	75	120	169	393	392	346	1.46	2.01	3.33	5.74	5.18	5.36	2.26666666666667	5.42666666666667	1.25949404812854	8.75400326563426e-07	8.66227402349436e-06	utp13	Bcutp13 [Botrytis cinerea B05.10]	Genetic Information Processing	Translation	ko03008//Ribosome biogenesis in eukaryotes	K14555	GO:0032040//small-subunit processome	GO:0005515//protein binding	GO:0006364//rRNA processing
Bcin12g03350	138	135	141	353	400	330	2.16	1.81	2.23	4.14	4.24	4.11	2.06666666666667	4.16333333333333	1.01043335633372	8.88041157680591e-07	8.77288105771279e-06	--	similar to transcription factor Cys6 [Botrytis cinerea T4]	-	-	-	-	GO:0005634//nucleus	GO:0000981//DNA-binding transcription factor activity, RNA polymerase II-specific;GO:0008270//zinc ion binding	GO:0006355//regulation of transcription, DNA-templated
Bcin07g04910	231	480	385	952	1018	868	7.19	12.82	12.13	22.24	21.48	21.51	10.7133333333333	21.7433333333333	1.02116569950821	9.9804965916155e-07	9.76313993664313e-06	prp45	Bcprp45 [Botrytis cinerea B05.10]	Genetic Information Processing	Transcription	ko03040//Spliceosome	K06063	GO:0005681//spliceosomal complex	-	GO:0000398//mRNA splicing, via spliceosome
Bcin14g00680	174	234	181	451	740	414	7.36	8.49	7.74	14.31	21.21	13.93	7.86333333333333	16.4833333333333	1.06779510240701	1.02350829066152e-06	9.97962189423054e-06	--	Kinetochore fta4 protein [Rutstroemia sp. NJR-2017a WRK4]	-	-	-	-	GO:0031511//Mis6-Sim4 complex	-	-
Bcin03g04160	75	111	134	337	328	269	4.74	6.02	8.57	15.98	14.05	13.53	6.44333333333333	14.52	1.17216231650567	1.03610288112548e-06	1.0069677352786e-05	LOC1	RecName: Full=60S ribosomal subunit assembly/export protein LOC1 [Botrytis cinerea B05.10]	-	-	-	-	-	GO:0003729//mRNA binding	GO:0042273//ribosomal large subunit biogenesis
Bcin11g05530	32	46	57	149	174	137	0.50	0.61	0.89	1.73	1.83	1.69	0.666666666666667	1.75	1.39231742277876	1.07843797921293e-06	1.0455704676395e-05	rev1	Bcrev1 [Botrytis cinerea B05.10]	-	-	-	-	-	GO:0003684//damaged DNA binding;GO:0016779//nucleotidyltransferase activity	GO:0006281//DNA repair;GO:0042276//error-prone translesion synthesis
Bcin02g00780	56	79	98	308	305	169	1.60	1.93	2.83	6.59	5.90	3.84	2.12	5.44333333333333	1.36042612027734	1.07943152696169e-06	1.04568839279899e-05	PLA2G7	similar to platelet-activating factor acetylhydrolase [Botrytis cinerea T4]	Metabolism;Metabolism	Global and overview maps;Lipid metabolism	ko01100//Metabolic pathways;ko00565//Ether lipid metabolism	K01062;K01062	-	GO:0003847//1-alkyl-2-acetylglycerophosphocholine esterase activity	GO:0016042//lipid catabolic process
Bcin05g04690	100	69	77	28	56	41	4.83	2.86	3.77	1.02	1.83	1.58	3.82	1.47666666666667	-1.37122844020188	1.08650364483244e-06	1.05084179132867e-05	--	hypothetical protein BCIN_05g04690 [Botrytis cinerea B05.10]	-	-	-	-	-	-	-
Bcin06g00560	54	90	112	283	342	204	1.12	1.60	2.35	4.40	4.81	3.37	1.69	4.19333333333333	1.31107426987595	1.09128450434956e-06	1.05461523454184e-05	--	hypothetical protein BCIN_06g00560 [Botrytis cinerea B05.10]	-	-	-	-	-	-	-
Bcin04g00720	55	49	28	195	134	165	1.81	1.38	0.93	4.81	2.98	4.31	1.37333333333333	4.03333333333333	1.55429080497874	1.11755717320836e-06	1.07740057703279e-05	--	Protein SERAC1 [Lachnellula subtilissima]	-	-	-	-	-	GO:0008374//O-acyltransferase activity;GO:0043531//ADP binding	GO:0006629//lipid metabolic process
Bcin13g03760	75	80	100	242	371	196	3.26	2.99	4.40	7.90	10.94	6.79	3.55	8.54333333333333	1.26698004817838	1.13726381695396e-06	1.09376142395581e-05	--	similar to origin recognition complex subunit 6 [Botrytis cinerea T4]	Cellular Processes;Cellular Processes	Cell growth and death;Cell growth and death	ko04111//Cell cycle - yeast;ko04113//Meiosis - yeast	K02608;K02608	GO:0005664//nuclear origin of replication recognition complex	GO:0003677//DNA binding	GO:0006260//DNA replication
Bcin11g03470	65	107	87	276	278	198	3.82	5.39	5.17	12.17	11.07	9.26	4.79333333333333	10.8333333333333	1.17637604236388	1.19553688752911e-06	1.14429959234929e-05	dpb4	related to DPB4 DNA polymerase II (epsilon) 4th subunit [Rhynchosporium agropyri]	Genetic Information Processing;Genetic Information Processing;Genetic Information Processing	Replication and repair;Replication and repair;Replication and repair	ko03420//Nucleotide excision repair;ko03030//DNA replication;ko03410//Base excision repair	K02326;K02326;K02326	-	GO:0046982//protein heterodimerization activity	-
Bcin12g06180	175	131	129	73	112	93	8.10	5.20	6.04	2.54	3.51	3.43	6.44666666666667	3.16	-1.02862883057858	1.26858505873913e-06	1.21035327044219e-05	chy	RecName: Full=Cyanide hydratase; Short=CHT; AltName: Full=Cyanide-degrading nitrilase; AltName: Full=Formamide hydrolyase [Botrytis cinerea T4]	Metabolism;Metabolism	Global and overview maps;Metabolism of other amino acids	ko01100//Metabolic pathways;ko00460//Cyanoamino acid metabolism	K10675;K10675	-	GO:0016810//hydrolase activity, acting on carbon-nitrogen (but not peptide) bonds;GO:0030196//cyanide hydratase activity	GO:0006807//nitrogen compound metabolic process;GO:0019500//cyanide catabolic process
Bcin08g07110	96	85	78	197	301	304	1.80	1.37	1.48	2.77	3.82	4.53	1.55	3.70666666666667	1.25785416672811	1.27011086025382e-06	1.21084575095581e-05	--	related to small s protein [Phialocephala subalpina]	-	-	-	-	-	-	-
Bcin15g04510	21	33	29	101	107	108	0.43	0.57	0.60	1.54	1.47	1.75	0.533333333333333	1.58666666666667	1.57288966842059	1.27924333353737e-06	1.21665069778855e-05	--	RING/U-box [Glarea lozoyensis ATCC 20868]	-	-	-	-	-	GO:0004842//ubiquitin-protein transferase activity	GO:0016567//protein ubiquitination
Bcin15g01230	102	109	113	301	278	318	2.04	1.87	2.29	4.52	3.77	5.06	2.06666666666667	4.45	1.10649962130068	1.29583690623276e-06	1.23145578577254e-05	sfc1	Bctfc1 [Botrytis cinerea B05.10]	-	-	-	-	GO:0000127//transcription factor TFIIIC complex	-	GO:0006384//transcription initiation from RNA polymerase III promoter
Bcin06g00340	106	148	146	336	347	399	0.90	1.08	1.24	2.12	1.97	2.66	1.07333333333333	2.25	1.06782681382358	1.33667585162647e-06	1.26925997534095e-05	--	Ankyrin repeat-containing protein [Glarea lozoyensis ATCC 20868]	-	-	-	-	-	GO:0005515//protein binding;GO:0008270//zinc ion binding	-
Bcin05g05730	77	120	93	229	332	250	3.80	5.09	4.65	8.49	11.12	9.83	4.51333333333333	9.81333333333333	1.12054993248202	1.43864846864061e-06	1.35642382739048e-05	--	hypothetical protein BCIN_05g05730 [Botrytis cinerea B05.10]	-	-	-	-	-	-	-
Bcin05g02920	118	160	119	339	429	281	7.93	9.23	8.10	17.11	19.55	15.04	8.42	17.2333333333333	1.03330964141474	1.44738352434311e-06	1.36251731612614e-05	prkrip1	duf1168 domain protein [Rutstroemia sp. NJR-2017a BVV2]	-	-	-	-	-	GO:0003725//double-stranded RNA binding	-
Bcin05g06800	93	124	129	377	280	329	2.53	2.89	3.55	7.69	5.16	7.11	2.99	6.65333333333333	1.153931830418	1.45397991857801e-06	1.36765342458871e-05	ROK1	Bcrok1 [Botrytis cinerea B05.10]	-	-	-	-	-	GO:0003676//nucleic acid binding;GO:0005524//ATP binding	-
Bcin13g05850	125	103	71	66	58	38	4.33	3.06	2.49	1.71	1.36	1.05	3.29333333333333	1.37333333333333	-1.26186670440146	1.47312982815765e-06	1.38458040980366e-05	--	integral membrane protein [Rutstroemia sp. NJR-2017a BBW]	-	-	-	-	-	-	-
Bcin09g03900	340	595	543	1304	1120	1389	4.27	6.39	6.90	12.29	9.54	13.88	5.85333333333333	11.9033333333333	1.0240352890507	1.54855982040133e-06	1.45206238671409e-05	chr3	Chitin synthase regulatory factor 3, partial [Lachnellula cervina]	-	-	-	-	-	GO:0005515//protein binding	-
Bcin08g03290	110	156	153	370	444	297	4.98	6.06	7.01	12.57	13.62	10.70	6.01666666666667	12.2966666666667	1.03123095192029	1.60464570448977e-06	1.49762769913975e-05	--	similar to translation initiation factor IF3 [Botrytis cinerea T4]	-	-	-	-	-	GO:0003743//translation initiation factor activity	GO:0006413//translational initiation
Bcin07g01620	126	210	247	628	583	445	4.00	5.72	7.94	14.97	12.55	11.25	5.88666666666667	12.9233333333333	1.13445539210271	1.61020939968245e-06	1.50165173642237e-05	RPR8	Bcrrp8 [Botrytis cinerea B05.10]	-	-	-	-	GO:0005730//nucleolus	GO:0008168//methyltransferase activity	-
Bcin01g06030	183	291	350	767	689	835	1.96	2.67	3.79	6.15	4.99	7.10	2.80666666666667	6.08	1.11521359109834	1.711372021988e-06	1.5898129093495e-05	rqh1	Bcsgs1 [Botrytis cinerea B05.10]	Genetic Information Processing	Replication and repair	ko03440//Homologous recombination	K10901	-	GO:0003676//nucleic acid binding;GO:0004386//helicase activity;GO:0005524//ATP binding;GO:0043138//3'-5' DNA helicase activity	GO:0006260//DNA replication;GO:0006281//DNA repair;GO:0006310//DNA recombination
Bcin09g03340	44	80	62	196	233	150	1.27	1.98	1.81	4.23	4.55	3.44	1.68666666666667	4.07333333333333	1.27203499512442	1.71452566207893e-06	1.59083822261493e-05	--	Protein saf1 [Colletotrichum spinosum]	-	-	-	-	-	-	GO:0006396//RNA processing
Bcin06g06790	29	55	58	179	153	150	1.78	2.90	3.60	8.24	6.36	7.33	2.76	7.31	1.40520313917427	1.79397912351466e-06	1.65884283949972e-05	--	Bcrrp17 [Botrytis cinerea B05.10]	-	-	-	-	-	-	-
Bcin13g04560	66	115	121	320	262	320	0.92	1.38	1.71	3.35	2.48	3.55	1.33666666666667	3.12666666666667	1.22598568606045	1.80852873143593e-06	1.66972171486614e-05	--	centrin-binding Sfi1 protein [Rutstroemia sp. NJR-2017a WRK4]	-	-	-	-	-	-	-
Bcin06g06550	147	200	246	543	519	511	2.83	3.30	4.79	7.84	6.77	7.83	3.64	7.48	1.03909981968894	1.84561989321343e-06	1.70003989088392e-05	SPBC3D6.12	similar to WD repeat-containing protein [Botrytis cinerea T4]	Genetic Information Processing	Translation	ko03008//Ribosome biogenesis in eukaryotes	K14556	-	GO:0005515//protein binding	-
Bcin12g02690	36	49	38	132	143	129	0.97	1.09	1.02	2.67	2.56	2.71	1.02666666666667	2.64666666666667	1.36620865644805	1.85867582081699e-06	1.70813020069411e-05	--	hypothetical protein BCIN_12g02690 [Botrytis cinerea B05.10]	-	-	-	-	-	-	-
Bcin08g05090	83	120	116	289	305	260	3.63	4.50	5.13	9.49	9.04	9.05	4.42	9.19333333333333	1.05654168140139	1.90301436596971e-06	1.74620132295905e-05	--	oxidoreductase domain-containing protein [Rutstroemia sp. NJR-2017a WRK4]	-	-	-	-	-	GO:0005506//iron ion binding;GO:0016491//oxidoreductase activity;GO:0016705//oxidoreductase activity, acting on paired donors, with incorporation or reduction of molecular oxygen;GO:0031418//L-ascorbic acid binding	GO:0055114//oxidation-reduction process
Bcin06g02530	441	845	958	2602	2399	1538	10.73	17.64	23.58	47.50	39.55	29.78	17.3166666666667	38.9433333333333	1.16921512762862	1.90657418631409e-06	1.74813029177866e-05	YEL023C	Phospholipase D/Transphosphatidylase [Penicillium camemberti]	-	-	-	-	-	-	-
Bcin06g07560	102	120	138	348	386	257	4.59	4.64	6.29	11.76	11.78	9.21	5.17333333333333	10.9166666666667	1.07736634912505	1.93340308702635e-06	1.77002314677153e-05	SPAC18B11.06	Bclcp5 [Botrytis cinerea B05.10]	-	-	-	-	-	-	-
Bcin09g01170	105	186	214	496	428	572	1.35	2.05	2.79	4.79	3.73	5.86	2.06333333333333	4.79333333333333	1.21605236122503	1.97729671333124e-06	1.80332467551191e-05	--	C-x8-C-x5-C-x3-H type zinc finger protein [Rutstroemia sp. NJR-2017a BVV2]	-	-	-	-	-	GO:0046872//metal ion binding	-
Bcin02g03640	298	589	587	1293	1322	1255	8.77	14.87	17.47	28.54	26.36	29.38	13.7033333333333	28.0933333333333	1.03570094225337	2.0023888573805e-06	1.81929163383063e-05	--	Bgt-2176 [Blumeria graminis f. sp. tritici]	-	-	-	-	-	-	-
Bcin04g06010	119	95	72	286	375	223	2.29	1.60	1.41	4.19	4.93	3.47	1.76666666666667	4.19666666666667	1.24821401826845	2.01065155786184e-06	1.8254159071489e-05	--	hypothetical protein BCIN_04g06010 [Botrytis cinerea B05.10]	-	-	-	-	-	-	-
Bcin05g06170	103	57	57	29	40	34	7.30	3.47	4.09	1.54	1.92	1.92	4.95333333333333	1.79333333333333	-1.46575603798197	2.11285595137231e-06	1.9089402042409e-05	--	similar to transcription factor Zn, C2H2 [Botrytis cinerea T4]	-	-	-	-	-	GO:0003676//nucleic acid binding	-
Bcin10g03960	102	246	177	486	499	472	1.92	3.97	3.36	6.85	6.35	7.06	3.08333333333333	6.75333333333333	1.13110890339746	2.14028139416937e-06	1.93037090666692e-05	RAD54B	Bcrdh54 [Botrytis cinerea B05.10]	Genetic Information Processing	Replication and repair	ko03440//Homologous recombination	K10877	-	GO:0005524//ATP binding	-
Bcin14g00350	50	40	31	118	161	147	0.53	0.37	0.34	0.95	1.17	1.25	0.413333333333333	1.12333333333333	1.44240847079498	2.16105576966717e-06	1.94138890229351e-05	HET-E1	Pfs NB-ARC and Ankyrin domain protein [Rutstroemia sp. NJR-2017a BVV2]	-	-	-	-	-	GO:0005515//protein binding	-
Bcin08g02220	100	153	101	333	280	406	1.09	1.44	1.13	2.74	2.08	3.54	1.22	2.78666666666667	1.19165929379684	2.29979439617142e-06	2.05985318844539e-05	--	Bcrprd [Botrytis cinerea B05.10]	-	-	-	-	-	GO:0003968//RNA-directed 5'-3' RNA polymerase activity	-
Bcin11g03130	182	281	327	729	734	601	7.72	10.23	14.04	23.21	21.11	20.29	10.6633333333333	21.5366666666667	1.01413648258771	2.33982699122617e-06	2.09102422546762e-05	SPAC1B9.03c	Brix-domain-containing protein [Pezoloma ericae]	-	-	-	-	-	-	-
Bcin06g02700	69	72	105	222	270	241	1.33	1.19	2.04	3.20	3.52	3.69	1.52	3.47	1.19086433913468	2.35282867713614e-06	2.10107776060266e-05	--	Dynamin GTPase domain protein [Rutstroemia sp. NJR-2017a BBW]	-	-	-	-	-	-	-
Bcin10g02320	57	61	57	170	185	166	1.40	1.29	1.42	3.14	3.08	3.25	1.37	3.15666666666667	1.2042260317867	2.47902476520597e-06	2.20392468562751e-05	--	c2h2 transcription factor protein [Rutstroemia sp. NJR-2017a BVV2]	-	-	-	-	-	GO:0003676//nucleic acid binding	-
Bcin01g06000	55	114	106	275	252	299	0.94	1.68	1.84	3.54	2.93	4.08	1.48666666666667	3.51666666666667	1.24212738367424	2.53146124146646e-06	2.2472105602448e-05	--	hypothetical protein BCIN_01g06000 [Botrytis cinerea B05.10]	-	-	-	-	-	-	-
Bcin12g06760	77	136	96	43	82	57	7.87	11.93	9.93	3.30	5.68	4.64	9.91	4.54	-1.12619275989557	2.62292353946291e-06	2.31981725728457e-05	--	hypothetical protein BCIN_12g06760 [Botrytis cinerea B05.10]	-	-	-	-	-	-	-
Bcin10g02490	120	237	210	522	483	510	1.10	1.86	1.94	3.58	2.99	3.71	1.63333333333333	3.42666666666667	1.06898661019131	2.72319304820394e-06	2.39086780579135e-05	bimB	Bcesp1 [Botrytis cinerea B05.10]	Cellular Processes;Cellular Processes	Cell growth and death;Cell growth and death	ko04111//Cell cycle - yeast;ko04113//Meiosis - yeast	K02365;K02365	GO:0005634//nucleus	GO:0005515//protein binding;GO:0008233//peptidase activity	GO:0006508//proteolysis
Bcin03g09010	52	51	99	247	200	252	1.03	0.86	1.98	3.66	2.68	3.96	1.29	3.43333333333333	1.41223886592617	2.86202437750421e-06	2.49812651815197e-05	--	hypothetical protein BCIN_03g09010 [Botrytis cinerea B05.10]	-	-	-	-	-	-	-
Bcin11g01080	119	224	198	532	507	396	2.23	3.61	3.76	7.49	6.45	5.92	3.2	6.62	1.04875931191986	3.06056919490949e-06	2.65404239729208e-05	--	reverse transcriptase protein [Rutstroemia sp. NJR-2017a WRK4]	-	-	-	-	-	-	-
Bcin07g03200	48	73	74	198	192	185	1.47	1.92	2.30	4.56	3.99	4.51	1.89666666666667	4.35333333333333	1.19865433923985	3.37948546265538e-06	2.89708142627777e-05	--	hypothetical protein BCIN_07g03200 [Botrytis cinerea B05.10]	-	-	-	-	-	-	-
Bcin12g06680	101	94	88	237	361	218	5.39	4.30	4.75	9.49	13.05	9.25	4.81333333333333	10.5966666666667	1.13850227425081	3.39016654278541e-06	2.90416195340182e-05	--	cytoplasmic protein [Diplodia corticola]	-	-	-	-	-	-	-
Bcin15g01190	50	47	53	132	180	165	1.43	1.16	1.54	2.84	3.50	3.77	1.37666666666667	3.37	1.29156931048357	3.43022113621324e-06	2.93428260246829e-05	--	zinc finger c2h2-type protein [Rutstroemia sp. NJR-2017a BVV2]	-	-	-	-	-	-	-
Bcin05g01310	31	23	24	88	121	93	1.37	0.87	1.07	2.92	3.63	3.27	1.10333333333333	3.27333333333333	1.56889180750748	3.72390533700233e-06	3.15401106685515e-05	--	hypothetical protein BCIN_05g01310 [Botrytis cinerea B05.10]	-	-	-	-	-	-	-
Bcin06g05780	61	88	79	187	276	191	1.73	2.14	2.27	3.98	5.30	4.31	2.04666666666667	4.53	1.14623489539721	3.85217789888661e-06	3.25575542927041e-05	--	hypothetical protein BCIN_06g05780 [Botrytis cinerea B05.10]	-	-	-	-	-	GO:0004190//aspartic-type endopeptidase activity	GO:0006508//proteolysis
Bcin08g01860	58	75	51	142	235	188	1.18	1.31	1.05	2.18	3.25	3.05	1.18	2.82666666666667	1.2603149044802	4.12394947235266e-06	3.45139748931789e-05	--	glycosyl transferase family 8 protein [Rutstroemia sp. NJR-2017a WRK4]	-	-	-	-	-	GO:0003779//actin binding	GO:0030036//actin cytoskeleton organization
Bcin13g04690	282	462	541	1288	1124	969	2.63	3.70	5.11	9.02	7.11	7.20	3.81333333333333	7.77666666666667	1.02809925520581	4.26253114976054e-06	3.55003722771376e-05	bphB	Bcphy1 [Botrytis cinerea B05.10]	-	-	-	-	-	GO:0000155//phosphorelay sensor kinase activity;GO:0005515//protein binding;GO:0016772//transferase activity, transferring phosphorus-containing groups	GO:0000160//phosphorelay signal transduction system;GO:0006355//regulation of transcription, DNA-templated;GO:0007165//signal transduction;GO:0009584//detection of visible light;GO:0016310//phosphorylation;GO:0018298//protein-chromophore linkage
Bcin12g06210	51	84	64	161	223	198	1.48	2.09	1.88	3.50	4.38	4.57	1.81666666666667	4.15	1.19181760729115	4.57292448960027e-06	3.78489188431857e-05	--	similar to transcription factor Cys6 [Botrytis cinerea T4]	-	-	-	-	GO:0005634//nucleus	GO:0000981//DNA-binding transcription factor activity, RNA polymerase II-specific;GO:0008270//zinc ion binding	GO:0006355//regulation of transcription, DNA-templated
Bcin05g02300	67	124	94	238	271	275	2.15	3.42	3.06	5.74	5.90	7.03	2.87666666666667	6.22333333333333	1.11328946304724	4.59204124352831e-06	3.79809314714725e-05	SPAC23H3.03c	Bcnpr2 [Botrytis cinerea B05.10]	-	-	-	-	-	-	-
Bcin11g02100	32	76	63	169	184	188	0.89	1.82	1.78	3.54	3.48	4.17	1.49666666666667	3.73	1.31742268623524	4.70151083772574e-06	3.87261122780528e-05	MUS81	Bcmus81 [Botrytis cinerea B05.10]	Genetic Information Processing	Replication and repair	ko03440//Homologous recombination	K08991	GO:0048476//Holliday junction resolvase complex	GO:0003677//DNA binding;GO:0004518//nuclease activity;GO:0008821//crossover junction endodeoxyribonuclease activity	GO:0000712//resolution of meiotic recombination intermediates;GO:0000724//double-strand break repair via homologous recombination;GO:0000737//DNA catabolic process, endonucleolytic;GO:0006302//double-strand break repair;GO:0007131//reciprocal meiotic recombination;GO:0010520//regulation of reciprocal meiotic recombination;GO:0031297//replication fork processing;GO:0031573//intra-S DNA damage chec…
Bcin04g00130	512	995	943	2307	1907	2034	7.55	12.59	14.07	25.53	19.06	23.87	11.4033333333333	22.82	1.00084318824194	4.92427463367991e-06	4.02843285687061e-05	ptaB	Topoisomerase II-associated PAT1 protein [Rutstroemia sp. NJR-2017a BVV2]	-	-	-	-	-	-	-
Bcin01g10400	101	182	176	434	393	389	1.44	2.24	2.56	4.68	3.84	4.44	2.08	4.32	1.05444778402238	5.0161490893267e-06	4.0952127997478e-05	--	putative reticulocyte-binding protein 2 like protein a protein [Botrytis cinerea BcDW1]	-	-	-	-	-	-	-
Bcin15g01540	41	49	34	17	22	13	1.81	1.86	1.52	0.56	0.66	0.46	1.73	0.56	-1.62727330557912	5.12847042026334e-06	4.17554282078874e-05	--	BTB/POZ fold [Penicillium camemberti]	-	-	-	-	-	GO:0005515//protein binding	-
Bcin15g01640	174	382	241	647	719	662	3.84	7.24	5.39	10.72	10.76	11.64	5.49	11.04	1.00786211777297	5.47006832983119e-06	4.41173701947985e-05	--	similar to ELMO/CED-12 family protein [Botrytis cinerea T4]	-	-	-	-	-	-	-
Bcin09g05660	98	118	92	257	284	253	2.00	2.07	1.90	3.94	3.94	4.12	1.99	4	1.00723156923108	5.66159295147357e-06	4.55701236691426e-05	--	P-loop containing nucleoside triphosphate hydrolase protein [Coniella lustricola]	-	-	-	-	-	GO:0003677//DNA binding;GO:0003678//DNA helicase activity;GO:0005524//ATP binding	-
Bcin08g05300	52	46	75	187	211	150	3.55	2.70	5.19	9.59	9.78	8.16	3.81333333333333	9.17666666666667	1.26691755781717	6.84791931596963e-06	5.42809625620779e-05	--	BgtA-20074 [Blumeria graminis f. sp. tritici]	-	-	-	-	-	-	-
Bcin13g01990	100	76	95	224	300	242	2.59	1.69	2.49	4.35	5.26	4.99	2.25666666666667	4.86666666666667	1.10874063019238	7.74521578678522e-06	6.04654207510917e-05	--	C6 zinc finger domain protein [Rutstroemia sp. NJR-2017a WRK4]	-	-	-	-	GO:0005634//nucleus	GO:0000981//DNA-binding transcription factor activity, RNA polymerase II-specific;GO:0008270//zinc ion binding	GO:0006355//regulation of transcription, DNA-templated
Bcin12g05240	23	58	56	160	169	130	0.27	0.59	0.67	1.42	1.36	1.23	0.51	1.33666666666667	1.39007058376227	7.74913296876744e-06	6.04654207510917e-05	Nuggc	Tat pathway signal sequence protein [Rutstroemia sp. NJR-2017a WRK4]	-	-	-	-	-	-	-
Bcin01g10000	65	66	72	178	208	186	1.15	1.00	1.29	2.37	2.50	2.62	1.14666666666667	2.49666666666667	1.12255715375665	7.95568513843006e-06	6.199644695594e-05	srs2	similar to ATP-depentend DNA helicase [Botrytis cinerea T4]	Genetic Information Processing;Genetic Information Processing	Replication and repair;Replication and repair	ko03420//Nucleotide excision repair;ko03430//Mismatch repair	K03657;K03657	-	GO:0003677//DNA binding;GO:0003678//DNA helicase activity;GO:0005524//ATP binding;GO:0016787//hydrolase activity	-
MSTRG.740	49	51	30	15	15	23	1.15	1.03	0.71	0.27	0.24	0.42	0.963333333333333	0.31	-1.63576687139265	8.28747600008755e-06	6.43311971967961e-05	--	predicted protein [Botrytis cinerea T4]	-	-	-	-	-	-	-
Bcin02g04280	5	4	5	55	43	23	0.06	0.04	0.06	0.52	0.37	0.23	0.0533333333333333	0.373333333333333	2.8073549220576	8.46352589400175e-06	6.56552820483589e-05	HET-E1	similar to prolyl oligopeptidase [Botrytis cinerea T4]	-	-	-	-	-	GO:0005515//protein binding	-
Bcin06g07230	53	75	54	170	178	167	0.29	0.36	0.30	0.71	0.67	0.74	0.316666666666667	0.706666666666667	1.15806484623225	1.02842361024472e-05	7.77672405905736e-05	--	Bgt-5137 [Blumeria graminis f. sp. tritici]	-	-	-	-	-	-	-
Bcin09g03770	96	99	87	55	84	41	5.22	4.62	4.79	2.24	3.09	1.77	4.87666666666667	2.36666666666667	-1.04303883974644	1.07738936989381e-05	8.10610458791497e-05	--	hypothetical protein BCIN_09g03770 [Botrytis cinerea B05.10]	-	-	-	-	-	-	-
Bcin15g03920	94	169	203	454	403	437	2.71	4.18	5.92	9.82	7.87	10.03	4.27	9.24	1.11365678179557	1.12053961332734e-05	8.39845563658541e-05	pch1	related to CTK2 Carboxy-terminal domain (CTD) kinase, beta subunit [Phialocephala subalpina]	-	-	-	-	-	-	-
Bcin03g05220	115	180	244	559	453	494	2.36	3.16	5.06	8.59	6.29	8.05	3.52666666666667	7.64333333333333	1.11589672746677	1.24102111636219e-05	9.22154042659956e-05	SPAC57A7.06	Bcutp14 [Botrytis cinerea B05.10]	Genetic Information Processing	Translation	ko03008//Ribosome biogenesis in eukaryotes	K14567	GO:0032040//small-subunit processome	-	GO:0006364//rRNA processing
Bcin02g08220	73	118	109	275	295	217	3.61	5.01	5.46	10.21	9.90	8.55	4.69333333333333	9.55333333333333	1.02539127562485	1.52171558101441e-05	0.000110739896620788	VPS51	vps51 vps67 protein [Rutstroemia sp. NJR-2017a BBW]	-	-	-	-	-	-	-
Bcin15g02360	108	253	218	543	480	536	1.16	2.32	2.36	4.36	3.48	4.57	1.94666666666667	4.13666666666667	1.08746284125034	1.53647122794243e-05	0.000111610535655443	--	Telomere end binding protein [Rutstroemia sp. NJR-2017a BVV2]	-	-	-	-	GO:0000784//nuclear chromosome, telomeric region	GO:0003677//DNA binding	GO:0000723//telomere maintenance
Bcin05g08080	72	81	96	215	224	235	1.22	1.18	1.65	2.74	2.58	3.18	1.35	2.83333333333333	1.06954093325308	1.62360560013909e-05	0.000117229993753571	slx4	RecName: Full=Structure-specific endonuclease subunit slx4 [Botrytis cinerea B05.10]	-	-	-	-	GO:0005634//nucleus;GO:0033557//Slx1-Slx4 complex	GO:0017108//5'-flap endonuclease activity	GO:0006260//DNA replication;GO:0006281//DNA repair
Bcin13g00270	105	146	124	317	421	238	5.10	6.08	6.09	11.55	13.86	9.20	5.75666666666667	11.5366666666667	1.00292085863653	1.64155553575603e-05	0.000118454726476065	--	similar to RING finger domain-containing protein [Botrytis cinerea T4]	-	-	-	-	-	GO:0061630//ubiquitin protein ligase activity	-
Bcin07g04230	99	71	94	44	73	47	3.95	2.43	3.80	1.32	1.98	1.49	3.39333333333333	1.59666666666667	-1.08764000033951	1.80212040645477e-05	0.000129108901043083	VdtF	short chain dehydrogenase reductase family protein [Rutstroemia sp. NJR-2017a BBW]	-	-	-	-	-	GO:0016491//oxidoreductase activity	-
Bcin07g00040	31	40	59	110	198	133	1.18	1.31	2.28	3.15	5.12	4.04	1.59	4.10333333333333	1.36776959047894	1.96377218563621e-05	0.00013968872966984	ARB_06966	Altered inheritance of mitochondria 6 protein [Rutstroemia sp. NJR-2017a BVV2]	-	-	-	-	-	-	-
Bcin08g03680	59	68	55	191	203	130	2.38	2.35	2.25	5.78	5.55	4.18	2.32666666666667	5.17	1.15189974482644	1.97990923747724e-05	0.000140586450474035	--	Bgt-5373 [Blumeria graminis f. sp. tritici]	-	-	-	-	-	-	-
Bcin07g05710	10	13	28	87	74	68	0.21	0.24	0.60	1.38	1.06	1.15	0.35	1.19666666666667	1.77359451615693	1.98804450717695e-05	0.000140997148282514	bcsl1b	mitochondrial chaperone bcs1 protein [Rutstroemia sp. NJR-2017a BVV2]	-	-	-	-	-	GO:0005524//ATP binding	GO:0034551//mitochondrial respiratory chain complex III assembly
MSTRG.10794	0	8	11	33	72	38	0.00	0.21	0.35	0.74	1.46	0.90	0.186666666666667	1.03333333333333	2.46876948321663	2.43332144495915e-05	0.000168784407688809	--	hypothetical protein BofuT4_P111580.1 [Botrytis cinerea T4]	-	-	-	-	-	-	-
Bcin01g10360	72	116	116	298	258	243	3.28	4.54	5.35	10.20	7.98	8.82	4.39	9	1.03570406168168	2.49159486524507e-05	0.00017252712020141	MBD4	pre-mRNA splicing factor protein [Rutstroemia sp. NJR-2017a BVV2]	-	-	-	-	-	GO:0003824//catalytic activity	GO:0006281//DNA repair
Bcin14g03020	97	79	97	49	81	48	7.52	5.25	7.61	2.85	4.26	2.96	6.79333333333333	3.35666666666667	-1.01709036815903	2.62865960777916e-05	0.0001807655658033	--	tubulin gamma chain protein [Rutstroemia sp. NJR-2017a WRK4]	-	-	-	-	-	-	-
Bcin01g01600	54	53	44	119	176	156	1.25	1.05	1.03	2.06	2.76	2.87	1.11	2.56333333333333	1.20746142089056	2.65233696079629e-05	0.000182043001547711	sdnS	similar to transcription factor Cys6 [Botrytis cinerea T4]	-	-	-	-	GO:0005634//nucleus	GO:0000981//DNA-binding transcription factor activity, RNA polymerase II-specific;GO:0008270//zinc ion binding	GO:0006355//regulation of transcription, DNA-templated
Bcin10g04360	76	130	106	230	363	235	2.06	3.02	2.91	4.68	6.67	5.07	2.66333333333333	5.47333333333333	1.03918671884983	2.65662429208324e-05	0.000182062257914025	hypBA1	DUF1680 domain protein [Sclerotinia borealis F-4128]	-	-	-	-	-	GO:0003824//catalytic activity	-
Bcin06g05270	41	42	37	124	124	118	1.18	1.03	1.08	2.67	2.41	2.70	1.09666666666667	2.59333333333333	1.24168257125094	2.82747440512237e-05	0.00019223299626209	MNN21	glycosyltransferase family 71 protein [Botrytis cinerea T4]	Metabolism;Metabolism	Global and overview maps;Glycan biosynthesis and metabolism	ko01100//Metabolic pathways;ko00513//Various types of N-glycan biosynthesis	K05535;K05535	-	GO:0016757//transferase activity, transferring glycosyl groups	GO:0006486//protein glycosylation
Bcin03g07370	4874	2568	2841	1138	2048	1185	215.53	97.43	127.11	37.76	61.38	41.70	146.69	46.9466666666667	-1.64367589284654	3.18361999767885e-05	0.000213983612883793	--	membrane-associating domain-containing protein [Rutstroemia sp. NJR-2017a BBW]	-	-	-	-	-	-	-
Bcin01g10350	67	115	150	401	302	261	2.07	3.05	4.70	9.31	6.33	6.43	3.27333333333333	7.35666666666667	1.16829169996492	3.42417172046973e-05	0.000228144952464408	--	pre-mRNA splicing factor protein [Rutstroemia sp. NJR-2017a BVV2]	-	-	-	-	-	-	-
Bcin04g02070	6	5	12	49	39	47	0.20	0.14	0.41	1.23	0.88	1.25	0.25	1.12	2.16349873228288	3.57494349129136e-05	0.000237005512941168	--	hypothetical protein BCIN_04g02070 [Botrytis cinerea B05.10]	-	-	-	-	-	-	-
Bcin13g03710	46	60	49	145	147	144	0.86	0.96	0.93	2.04	1.86	2.15	0.916666666666667	2.01666666666667	1.13750352374994	3.78437088375161e-05	0.000248997650896151	--	Tetratricopeptide-like helical domain protein [Rutstroemia sp. NJR-2017a WRK4]	-	-	-	-	-	GO:0005515//protein binding;GO:0043531//ADP binding	-
Bcin09g06470	34	53	50	154	120	139	0.96	1.29	1.43	3.27	2.30	3.13	1.22666666666667	2.9	1.24130963467907	3.78733442703671e-05	0.000249021391356641	TRM44	Bctrm44 [Botrytis cinerea B05.10]	-	-	-	-	-	GO:0008168//methyltransferase activity	-
Bcin11g03390	51	100	93	227	201	250	0.75	1.27	1.39	2.51	2.01	2.94	1.13666666666667	2.48666666666667	1.12940389123106	4.07279195776673e-05	0.000266040272056081	SPBC23E6.02	Helicase-like transcription factor [Lachnellula hyalina]	-	-	-	-	-	GO:0005524//ATP binding	-
Bcin16g04890	4	14	14	45	77	43	0.10	0.30	0.35	0.85	1.31	0.86	0.25	1.00666666666667	2.0095860488292	4.32619714822203e-05	0.000280454499452037	--	hypothetical protein BCIN_16g04890 [Botrytis cinerea B05.10]	-	-	-	-	-	-	-
Bcin09g04540	48	88	57	173	187	165	1.26	1.98	1.51	3.40	3.32	3.44	1.58333333333333	3.38666666666667	1.09690098355386	4.33014148764305e-05	0.000280558545982189	--	hypothetical protein BCIN_09g04540 [Botrytis cinerea B05.10]	-	-	-	-	-	-	-
Bcin01g10480	121	189	228	566	493	358	7.27	9.75	13.87	25.54	20.09	17.13	10.2966666666667	20.92	1.02270548134046	4.35988934021373e-05	0.000282333438753689	RRS1	Bcrrs1 [Botrytis cinerea B05.10]	-	-	-	-	GO:0005634//nucleus	-	GO:0042254//ribosome biogenesis
Bcin11g02450	82	97	71	196	217	237	1.17	1.18	1.02	2.09	2.09	2.68	1.12333333333333	2.28666666666667	1.02545998499096	4.48642559292679e-05	0.000289277968472962	--	related to vegetatible incompatibility protein HET-E-1 [Phialocephala subalpina]	-	-	-	-	-	GO:0005515//protein binding	-
Bcin01g07200	80	108	60	38	72	45	4.27	4.95	3.24	1.52	2.60	1.91	4.15333333333333	2.01	-1.04707416112392	4.52106839388643e-05	0.000291355041632885	--	extracellular serine-rich protein [Rutstroemia sp. NJR-2017a BBW]	-	-	-	-	-	-	-
Bcin10g02150	16	26	26	106	98	55	0.60	0.84	0.99	2.99	2.49	1.64	0.81	2.37333333333333	1.55092092736061	4.55781828988803e-05	0.000293565600164485	--	hypothetical protein BCIN_10g02150 [Botrytis cinerea B05.10]	-	-	-	-	-	-	-
Bcin07g00460	99	75	116	223	301	273	2.78	1.81	3.30	4.70	5.73	6.10	2.63	5.51	1.06698951927886	4.64037553891656e-05	0.000297604405552012	--	hypothetical protein BCIN_07g00460 [Botrytis cinerea B05.10]	-	-	-	-	-	-	-
Bcin10g02890	66	55	84	40	48	37	2.95	2.11	3.80	1.34	1.45	1.32	2.95333333333333	1.37	-1.10816830487333	4.66924960461885e-05	0.000298817025123766	--	hypothetical protein BCIN_10g02890 [Botrytis cinerea B05.10]	-	-	-	-	-	-	-
Bcin08g01610	70	141	134	309	354	245	2.47	4.27	4.78	8.18	8.47	6.88	3.84	7.84333333333333	1.03036060378198	4.72625951240362e-05	0.000301821247775594	--	hypothetical protein BCIN_08g01610 [Botrytis cinerea B05.10]	-	-	-	-	-	-	-
Bcin06g05680	20	36	20	85	110	71	0.64	0.99	0.65	2.04	2.38	1.81	0.76	2.07666666666667	1.45019833885926	5.08939483242198e-05	0.000322265640048769	SPAC521.02	similar to WLM domain-containing protein [Botrytis cinerea T4]	-	-	-	-	-	-	-
Bcin07g03420	93	68	58	53	43	36	2.66	1.67	1.68	1.14	0.84	0.82	2.00333333333333	0.933333333333333	-1.10193816376622	5.18337488773014e-05	0.000327352369818576	ZRC1	similar to cation diffusion facilitator family metal ion transporter [Botrytis cinerea T4]	-	-	-	-	GO:0016021//integral component of membrane	GO:0008324//cation transmembrane transporter activity	GO:0006812//cation transport;GO:0055085//transmembrane transport
Bcin01g04770	66	84	51	37	53	34	4.48	4.89	3.50	1.89	2.44	1.84	4.29	2.05666666666667	-1.06066965907128	5.38756300773074e-05	0.00033811116248935	--	hypothetical protein BCIN_01g04770 [Botrytis cinerea B05.10]	-	-	-	-	-	-	-
Bcin08g04270	114	203	262	571	502	465	2.48	3.79	5.77	9.33	7.41	8.06	4.01333333333333	8.26666666666667	1.04250472851454	5.59933644241478e-05	0.000349027245082539	SPB1	Bcspb1 [Botrytis cinerea B05.10]	-	-	-	-	GO:0005634//nucleus	GO:0008168//methyltransferase activity;GO:0008649//rRNA methyltransferase activity	GO:0001510//RNA methylation;GO:0006364//rRNA processing;GO:0031167//rRNA methylation;GO:0032259//methylation
Bcin05g05100	48	72	58	157	220	126	2.17	2.80	2.66	5.33	6.75	4.51	2.54333333333333	5.53	1.12055892412133	5.70166926660941e-05	0.000353751264947991	--	gnat family protein [Rutstroemia sp. NJR-2017a WRK4]	-	-	-	-	-	GO:0008080//N-acetyltransferase activity	-
MSTRG.6456	10	16	30	0	2	7	0.48	0.69	1.42	0.00	0.06	0.25	0.863333333333333	0.103333333333333	-3.06261197729968	6.02216280688969e-05	0.000370758719420062	--	hypothetical protein BofuT4_uP108180.1 [Botrytis cinerea T4]	-	-	-	-	-	-	-
MSTRG.4658	94	126	65	38	56	77	3.83	4.04	2.48	1.21	1.55	2.40	3.45	1.72	-1.00418779696343	6.16042710872686e-05	0.000378687864248904	--	hypothetical protein BofuT4_P058730.1 [Botrytis cinerea T4]	-	-	-	-	-	-	-
Bcin12g02020	54	72	72	170	181	171	3.74	4.28	5.05	8.84	8.50	9.43	4.35666666666667	8.92333333333333	1.03435799784534	6.64693318280582e-05	0.000403220382708094	--	Bcpop4 [Botrytis cinerea B05.10]	Genetic Information Processing;Genetic Information Processing	Translation;Translation	ko03013//RNA transport;ko03008//Ribosome biogenesis in eukaryotes	K03538;K03538	GO:0030677//ribonuclease P complex	GO:0003723//RNA binding;GO:0004540//ribonuclease activity	GO:0006396//RNA processing;GO:0008033//tRNA processing
Bcin03g03530	4	13	3	45	30	49	0.10	0.27	0.07	0.80	0.48	0.93	0.146666666666667	0.736666666666667	2.32847094075413	7.07383094654439e-05	0.000425672125147551	moc3	similar to transcription factor Cys6 [Botrytis cinerea T4]	-	-	-	-	GO:0005634//nucleus	GO:0000981//DNA-binding transcription factor activity, RNA polymerase II-specific;GO:0008270//zinc ion binding	GO:0006355//regulation of transcription, DNA-templated
Bcin08g00990	37	50	43	20	25	24	2.84	3.30	3.34	1.15	1.30	1.47	3.16	1.30666666666667	-1.27403340478305	7.23706062915458e-05	0.000435057985591233	--	hypothetical protein BCIN_08g00990 [Botrytis cinerea B05.10]	-	-	-	-	-	-	-
Bcin11g06150	7	8	5	47	32	38	0.39	0.39	0.29	1.99	1.22	1.71	0.356666666666667	1.64	2.20104751893809	7.31778257193882e-05	0.000438372459466845	--	hypothetical protein BCIN_11g06150 [Botrytis cinerea B05.10]	-	-	-	-	-	-	-
MSTRG.8891	35	35	30	13	22	10	1.51	1.30	1.31	0.42	0.65	0.34	1.37333333333333	0.47	-1.54694917478442	8.42147363188644e-05	0.000498759176628218	--	hypothetical protein BofuT4_uP143980.1 [Botrytis cinerea T4]	-	-	-	-	-	-	-
MSTRG.4287	40	28	22	12	17	6	2.41	1.43	1.34	0.49	0.72	0.26	1.72666666666667	0.49	-1.81713594285019	8.7369370210145e-05	0.000514899683995218	--	-	-	-	-	-	-	-	-
Bcin13g02120	40	63	102	251	186	188	1.40	1.89	3.60	6.57	4.40	5.22	2.29666666666667	5.39666666666667	1.23252709759827	9.68828451869272e-05	0.000560229490032217	bud22	Bcbud22 [Botrytis cinerea B05.10]	-	-	-	-	-	-	-
Bcin07g05110	135	263	332	692	648	564	3.36	5.61	8.36	12.92	10.92	11.17	5.77666666666667	11.67	1.01449540726833	0.000100901556459686	0.000581505221826533	nop2	Bcnop2 [Botrytis cinerea B05.10]	-	-	-	-	GO:0005730//nucleolus;GO:0030687//preribosome, large subunit precursor	GO:0003723//RNA binding;GO:0008168//methyltransferase activity;GO:0008757//S-adenosylmethionine-dependent methyltransferase activity;GO:0009383//rRNA (cytosine-C5-)-methyltransferase activity	GO:0000463//maturation of LSU-rRNA from tricistronic rRNA transcript (SSU-rRNA, 5.8S rRNA, LSU-rRNA);GO:0006364//rRNA processing;GO:0042273//ribosomal large subunit biogenesis;GO:0070475//rRNA base methylation;GO:1902626//assembly of large subunit precursor of preribosome
Bcin07g06460	112	135	208	474	373	354	2.09	2.17	3.94	6.65	4.73	5.27	2.73333333333333	5.55	1.02182636245318	0.000103432801303791	0.000595520684606995	--	Inositol monophosphatase 2 [Daldinia childiae]	-	-	-	-	-	-	-
Bcin02g04820	11	20	21	55	66	80	0.23	0.35	0.44	0.85	0.92	1.31	0.34	1.02666666666667	1.59436119872341	0.000112087687098016	0.00063982276600024	--	hypothetical protein BCIN_02g04820 [Botrytis cinerea B05.10]	-	-	-	-	-	-	-
Bcin05g00950	41	52	43	23	33	21	2.97	3.26	3.13	1.24	1.61	1.18	3.12	1.34333333333333	-1.21572869105544	0.000119852036432572	0.000678331983452497	--	Pc20g03130 [Penicillium rubens Wisconsin 54-1255]	-	-	-	-	-	-	-
Bcin01g04240	2411	1395	1892	794	1474	769	108.80	53.72	86.29	26.54	45.00	26.89	82.9366666666667	32.81	-1.33787447074819	0.000128568413000824	0.000720860671864836	--	Outer spore wall protein RRT8 [Lachnellula suecica]	-	-	-	-	-	-	-
Bcin06g01450	45	48	49	123	128	149	1.03	0.95	1.14	2.12	2.00	2.73	1.04	2.28333333333333	1.13455795898564	0.000129458730300003	0.000725513342284085	--	Transcription factor protein [Rutstroemia sp. NJR-2017a BBW]	-	-	-	-	-	GO:0005515//protein binding	-
Bcin16g01750	91	62	68	46	65	29	4.35	2.56	3.26	1.62	2.08	1.09	3.39	1.59666666666667	-1.08622211812132	0.000140192075156019	0.000780196546332315	SPAPB1A11.02	alpha/beta-hydrolase [Phialocephala scopiformis]	-	-	-	-	-	GO:0016787//hydrolase activity	-
MSTRG.9524	35	47	38	28	21	12	2.08	2.72	2.01	1.22	0.88	0.50	2.27	0.866666666666667	-1.38914317498362	0.000154501080580013	0.000848411840382827	--	predicted protein [Botrytis cinerea T4]	-	-	-	-	-	-	-
Bcin02g07990	76	213	224	925	826	577	2.19	5.27	6.54	20.03	16.15	13.25	4.66666666666667	16.4766666666667	1.81996007930745	0.000159399813799066	0.000870132893442057	--	Bcrrp14 [Botrytis cinerea B05.10]	-	-	-	-	-	-	-
Bcin02g07600	51	37	29	12	28	17	2.85	1.77	1.64	0.50	1.06	0.76	2.08666666666667	0.773333333333333	-1.43203785180505	0.000161190805603641	0.000879109291316265	dltE	oxidoreductase short-chain dehydrogenase reductase family protein [Rutstroemia sp. NJR-2017a BVV2]	-	-	-	-	-	GO:0016491//oxidoreductase activity	-
MSTRG.1845	85	67	50	36	39	50	3.70	2.53	2.23	1.16	1.16	1.69	2.82	1.33666666666667	-1.07705542666503	0.000169752214203083	0.0009199450090093	--	predicted protein [Botrytis cinerea T4]	-	-	-	-	-	-	-
Bcin04g04980	134	390	362	1296	1111	1265	1.11	2.76	3.02	8.02	6.21	8.30	2.29666666666667	7.51	1.70927142553113	0.000170055373891104	0.000921171679799464	Dock1	SH3 domain-containing protein [Rutstroemia sp. NJR-2017a BVV2]	-	-	-	-	-	GO:0005085//guanyl-nucleotide exchange factor activity;GO:0005515//protein binding	GO:0007264//small GTPase mediated signal transduction
Bcin16g03260	24	24	29	81	95	73	0.42	0.37	0.51	1.05	1.13	1.01	0.433333333333333	1.06333333333333	1.29504480073641	0.00018513869748397	0.000996375675684913	--	hypothetical protein BCIN_16g03260 [Botrytis cinerea B05.10]	-	-	-	-	-	-	-
Bcin11g02400	22	19	20	6	11	2	1.54	1.14	1.41	0.31	0.52	0.11	1.36333333333333	0.313333333333333	-2.12136818126411	0.000187023317631724	0.00100491516503462	--	E1-like protein-activating enzyme Gsa7p/Apg7p [Aspergillus niger]	-	-	-	-	-	-	-
Bcin06g02050	56	33	36	18	30	17	1.63	0.82	1.06	0.39	0.59	0.39	1.17	0.456666666666667	-1.35729513734403	0.00019004546720577	0.00101978312671087	--	hypothetical protein BCIN_06g02050 [Botrytis cinerea B05.10]	-	-	-	-	-	-	-
Bcin04g04530	11	24	22	69	64	70	0.64	1.19	1.29	2.99	2.51	3.22	1.04	2.90666666666667	1.48278210591468	0.000218214291111354	0.00114984358229282	--	hypothetical protein BofuT4_P094850.1 [Botrytis cinerea T4]	-	-	-	-	-	-	-
MSTRG.6710	61	32	42	24	20	27	1.92	0.86	1.34	0.57	0.43	0.68	1.37333333333333	0.56	-1.29418310440445	0.000221039282699085	0.00116250220769163	--	-	-	-	-	-	-	-	-
Bcin01g07150	11	19	15	58	71	44	0.79	1.17	1.09	3.13	3.46	2.52	1.01666666666667	3.03666666666667	1.5786418113518	0.000232320315527036	0.00121509705369199	--	hypothetical protein BCIN_01g07150 [Botrytis cinerea B05.10]	-	-	-	-	-	-	-
Bcin14g04280	3	9	6	32	43	28	0.06	0.14	0.11	0.44	0.54	0.41	0.103333333333333	0.463333333333333	2.16474476233664	0.000234351980410401	0.00122518888450826	--	mating-type alpha-pheromone receptor PreB [Diplocarpon rosae]	-	-	-	-	-	-	-
Bcin12g00600	55	154	132	311	284	306	1.12	2.69	2.72	4.75	3.92	4.96	2.17666666666667	4.54333333333333	1.06163066525878	0.000239460757836957	0.0012480890346539	--	hypothetical protein BCIN_12g00600 [Botrytis cinerea B05.10]	-	-	-	-	-	-	-
Bcin07g02710	54	49	32	36	15	16	14.28	11.11	8.56	7.14	2.69	3.37	11.3166666666667	4.4	-1.36287364488628	0.000243081969149799	0.0012636679913366	RUB1	ubiquitin [Sclerotinia borealis F-4128]	-	-	-	-	-	GO:0005515//protein binding	-
Bcin16g03820	28	59	34	27	19	15	0.75	1.35	0.92	0.54	0.34	0.32	1.00666666666667	0.4	-1.33151414371656	0.000253452264138429	0.00131019526026387	--	ubiD family decarboxylase [Diplocarpon rosae]	-	-	-	-	-	-	-
Bcin08g01100	9	27	26	68	77	74	0.38	0.98	1.11	2.16	2.19	2.46	0.823333333333333	2.27	1.46314375642739	0.000263328465548757	0.00135598895977941	--	ankyrin repeat protein [Rutstroemia sp. NJR-2017a BVV2]	-	-	-	-	-	-	-
Bcin05g08240	25	34	30	88	88	92	0.87	1.01	1.06	2.30	2.08	2.55	0.98	2.31	1.23703919730085	0.000267360796416804	0.00137262758194637	pgxC	exopolygalacturonase C protein [Rutstroemia sp. NJR-2017a BVV2]	-	-	-	-	-	GO:0004650//polygalacturonase activity	GO:0005975//carbohydrate metabolic process
Bcin13g05450	60	82	53	164	154	181	1.22	1.43	1.09	2.51	2.13	2.93	1.24666666666667	2.52333333333333	1.01725503009809	0.000296650664817906	0.00150242036451062	--	BgtA-20728 [Blumeria graminis f. sp. tritici]	-	-	-	-	-	-	-
MSTRG.1197	66	51	41	38	31	27	2.59	1.72	1.63	1.12	0.83	0.84	1.98	0.93	-1.09019780897158	0.00029898481625279	0.00151232598115551	--	hypothetical protein BofuT4_P014550.1 [Botrytis cinerea T4]	-	-	-	-	-	-	-
Bcin05g01850	33	57	61	136	139	135	0.57	0.85	1.07	1.77	1.64	1.87	0.83	1.76	1.08439218729037	0.000301233645151526	0.00152289413075588	--	artemis protein [Rutstroemia sp. NJR-2017a WRK4]	-	-	-	-	-	-	-
MSTRG.2544	17	26	30	73	84	77	0.51	0.67	0.91	1.63	1.68	1.83	0.696666666666667	1.71333333333333	1.29826541711299	0.000329078415979507	0.00164443226785093	--	cytochrome P450 [Sclerotinia borealis F-4128]	-	-	-	-	-	GO:0005488//binding	-
MSTRG.13365	64	55	45	23	39	40	2.54	2.12	1.96	0.75	1.08	1.36	2.20666666666667	1.06333333333333	-1.05327479304236	0.000368248775902211	0.00181894875181022	--	hypothetical protein BofuT4_P056020.1 [Botrytis cinerea T4]	-	-	-	-	-	-	-
Bcin04g01230	1	3	2	17	18	28	0.03	0.07	0.05	0.35	0.33	0.60	0.05	0.426666666666667	3.09310940439148	0.000370493868726822	0.00182928487757957	--	RPS24A, Ribosomal protein S24E [Pyrenophora tritici-repentis]	-	-	-	-	-	-	-
Bcin02g04210	14	11	17	44	61	58	0.46	0.31	0.56	1.07	1.35	1.50	0.443333333333333	1.30666666666667	1.55942740861402	0.000380710927505292	0.0018727916954762	--	hypothetical protein BCIN_02g04210 [Botrytis cinerea B05.10]	-	-	-	-	-	-	-
Bcin06g03590	10	5	7	46	40	27	0.48	0.21	0.34	1.66	1.30	1.03	0.343333333333333	1.33	1.95374440903913	0.000403454421907569	0.00196932392427248	--	hypothetical protein BCIN_06g03590 [Botrytis cinerea B05.10]	-	-	-	-	-	-	-
Bcin15g01200	39	50	56	119	132	135	0.68	0.75	0.99	1.55	1.56	1.87	0.806666666666667	1.66	1.04113869479349	0.000422230871459087	0.00205012746615742	BCS1L	related to human BCS1 protein [Phialocephala subalpina]	-	-	-	-	-	GO:0005524//ATP binding	GO:0034551//mitochondrial respiratory chain complex III assembly
Bcin03g00830	12	21	19	60	80	46	0.50	0.75	0.80	1.88	2.27	1.53	0.683333333333333	1.89333333333333	1.47026701999923	0.000425776577765654	0.00206400100935468	--	hypothetical protein BCIN_03g00830 [Botrytis cinerea B05.10]	-	-	-	-	-	-	-
Bcin16g03030	37	29	26	15	14	17	1.62	1.11	1.18	0.50	0.41	0.60	1.30333333333333	0.503333333333333	-1.37262005798227	0.000488466968704624	0.00232283281351093	--	hypothetical protein BCIN_16g03030 [Botrytis cinerea B05.10]	-	-	-	-	-	-	-
Bcin05g07110	24	25	34	75	104	76	0.55	0.49	0.78	1.28	1.61	1.38	0.606666666666667	1.42333333333333	1.23029761942179	0.000499655501341215	0.00237133693216667	--	ChaC-domain-containing protein, partial [Pseudomicrostroma glucosiphilum]	-	-	-	-	-	-	-
Bcin14g04160	42	31	44	24	23	20	1.04	0.66	1.11	0.45	0.39	0.40	0.936666666666667	0.413333333333333	-1.18023000983405	0.000500733091279578	0.00237314906356812	thi9	similar to amino acid transporter [Botrytis cinerea T4]	-	-	-	-	GO:0016020//membrane	GO:0022857//transmembrane transporter activity	GO:0055085//transmembrane transport
Bcin03g08620	8	8	3	34	29	37	0.34	0.29	0.13	1.09	0.84	1.26	0.253333333333333	1.06333333333333	2.06948510032128	0.000512931304247607	0.00242283778331688	--	hypothetical protein BCIN_03g08620 [Botrytis cinerea B05.10]	-	-	-	-	-	-	-
Bcin02g07780	27	31	33	71	115	86	0.72	0.71	0.89	1.42	2.08	1.82	0.773333333333333	1.77333333333333	1.19730144037362	0.000514236706834852	0.00242613722465397	--	similar to transcription factor Zn, C2H2 [Botrytis cinerea T4]	-	-	-	-	-	GO:0003676//nucleic acid binding	-
MSTRG.3498	44	44	39	30	27	21	4.77	4.01	4.25	2.40	1.92	1.78	4.34333333333333	2.03333333333333	-1.09495593611789	0.000584948664389907	0.00271384500271882	--	hypothetical protein BofuT4_uP002520.1 [Botrytis cinerea T4]	-	-	-	-	-	-	-
Bcin11g03800	35	18	40	94	103	94	1.77	0.78	2.05	3.58	3.54	3.79	1.53333333333333	3.63666666666667	1.24594533537924	0.000670261459169452	0.00304256081749403	--	similar to transcription factor MADS [Botrytis cinerea T4]	-	-	-	-	-	GO:0003677//DNA binding;GO:0046983//protein dimerization activity	-
Bcin11g03340	38	52	40	20	38	22	3.27	3.75	3.47	1.30	2.21	1.50	3.49666666666667	1.67	-1.06613216938206	0.00068382263802978	0.00309474901807213	--	hypothetical protein BCIN_11g03340 [Botrytis cinerea B05.10]	-	-	-	-	-	-	-
Bcin12g02730	30	50	47	30	29	17	3.42	4.89	5.42	2.56	2.24	1.54	4.57666666666667	2.11333333333333	-1.1147768800077	0.000726876876527618	0.00326209306463969	--	hypothetical protein BCIN_12g02730 [Botrytis cinerea B05.10]	-	-	-	-	-	-	-
Bcin15g00140	16	41	25	77	86	84	0.54	1.19	0.86	1.96	1.98	2.27	0.863333333333333	2.07	1.26164117053393	0.000755689463798839	0.00337415626929988	FRD1	Fumarate reductase [Lachnellula occidentalis]	-	-	-	-	-	GO:0000104//succinate dehydrogenase activity	GO:0055114//oxidation-reduction process
Bcin07g00010	23	28	47	85	177	68	0.96	1.00	1.98	2.66	5.00	2.26	1.31333333333333	3.30666666666667	1.3321444909305	0.000758395663723526	0.00338497923149842	sdnN	FAD binding domain-containing protein [Diaporthe helianthi]	-	-	-	-	-	GO:0071949//FAD binding	-
Bcin07g03940	8	8	7	30	43	33	0.09	0.08	0.08	0.25	0.32	0.29	0.0833333333333333	0.286666666666667	1.78240856492738	0.000766554766779377	0.00341758041560783	--	hypothetical protein BCIN_07g03940 [Botrytis cinerea B05.10]	-	-	-	-	-	-	-
Bcin16g01270	3793	1136	2342	494	1235	800	161.72	41.56	101.03	15.81	35.69	27.14	101.436666666667	26.2133333333333	-1.95220651656964	0.000807505398990846	0.00357094846979986	--	Bcddr48 [Botrytis cinerea B05.10]	-	-	-	-	-	-	-
MSTRG.6931	34	30	27	15	21	13	1.60	1.21	1.29	0.53	0.67	0.49	1.36666666666667	0.563333333333333	-1.27860066322327	0.000827904082372148	0.00364502704107532	--	hypothetical protein BofuT4_uP123740.1 [Botrytis cinerea T4]	-	-	-	-	-	-	-
MSTRG.3861	62	52	32	32	36	24	6.46	4.65	3.37	2.50	2.54	1.99	4.82666666666667	2.34333333333333	-1.04246500801067	0.000843334428615498	0.00370344555195374	--	-	-	-	-	-	-	-	-
Bcin12g06190	0	0	0	7	7	11	0.00	0.00	0.00	0.08	0.07	0.13	0.001	0.0933333333333333	6.54432051622381	0.000927794290381726	0.00401698083918702	--	hypothetical protein BCIN_12g06190 [Botrytis cinerea B05.10]	-	-	-	-	-	-	-
Bcin01g04540	697	330	687	280	422	225	24.04	9.76	23.97	7.25	9.86	6.17	19.2566666666667	7.76	-1.31122943643184	0.00118927340018517	0.0049940321738168	FDD123	Bop2 [Botrytis cinerea B05.10]	-	-	-	-	GO:0016020//membrane	GO:0005216//ion channel activity	GO:0006811//ion transport
MSTRG.5089	33	19	14	8	10	10	2.16	1.07	0.93	0.39	0.44	0.52	1.38666666666667	0.45	-1.62362412109026	0.00119028795374374	0.0049947947618085	--	-	-	-	-	-	-	-	-
Bcin16g02870	1	8	5	16	28	39	0.02	0.11	0.08	0.20	0.31	0.51	0.07	0.34	2.28010791919274	0.00135110626140784	0.00556131248347822	--	hypothetical protein BCIN_16g02870 [Botrytis cinerea B05.10]	-	-	-	-	-	-	-
Bcin12g01600	38	34	39	28	24	16	3.14	2.41	3.26	1.74	1.35	1.05	2.93666666666667	1.38	-1.08951125142109	0.00138221340593331	0.00567507202237528	--	hypothetical protein BCIN_12g01600 [Botrytis cinerea B05.10]	-	-	-	-	-	-	-
MSTRG.7236	40	25	20	12	20	12	1.41	0.76	0.71	0.32	0.48	0.34	0.96	0.38	-1.33703498727757	0.00145683070913147	0.00594884940231998	--	hypothetical protein BELL_0703g00040 [Botrytis elliptica]	-	-	-	-	-	-	-
Bcin02g06090	14	27	19	8	7	10	0.78	1.29	1.07	0.33	0.26	0.44	1.04666666666667	0.343333333333333	-1.60812022170841	0.00147582337219643	0.00600799378912146	--	Galactose-1-phosphate uridylyltransferase [Aspergillus fumigatus Z5]	-	-	-	-	-	-	-
Bcin13g03160	37	28	31	18	24	14	2.84	1.85	2.41	1.04	1.25	0.86	2.36666666666667	1.05	-1.17246719600477	0.00151468132544853	0.006122538974083	--	CFEM domain-containing protein [Colletotrichum incanum]	-	-	-	-	-	-	-
Bcin01g05440	31	56	32	109	97	107	1.38	2.14	1.45	3.65	2.93	3.80	1.65666666666667	3.46	1.06248868679559	0.0015206739019105	0.00614213407724928	gpatch11	related to G-patch domain protein [Rhynchosporium agropyri]	-	-	-	-	-	GO:0003676//nucleic acid binding	-
MSTRG.1943	18	39	15	15	10	6	0.73	1.37	0.62	0.46	0.28	0.19	0.906666666666667	0.31	-1.54830403014231	0.00158315057223709	0.00635432557323942	--	hypothetical protein BHYA_0024g00660 [Botrytis hyacinthi]	-	-	-	-	-	-	-
Bcin03g01080	10	27	23	52	70	69	0.33	0.76	0.76	1.28	1.55	1.80	0.616666666666667	1.54333333333333	1.32348692274392	0.001632765971194	0.00653596872247317	--	arylsulfotransferase protein [Rutstroemia sp. NJR-2017a WRK4]	-	-	-	-	-	-	-
Bcin16g01590	14	33	17	9	4	12	0.53	1.06	0.65	0.25	0.10	0.36	0.746666666666667	0.236666666666667	-1.65760780255292	0.00163799865686892	0.00655254099127052	ARB_03514	class III chitinase protein [Rutstroemia sp. NJR-2017a BBW]	Metabolism;Metabolism	Global and overview maps;Carbohydrate metabolism	ko01100//Metabolic pathways;ko00520//Amino sugar and nucleotide sugar metabolism	K01183;K01183	GO:0005576//extracellular region	GO:0004553//hydrolase activity, hydrolyzing O-glycosyl compounds;GO:0030248//cellulose binding	GO:0005975//carbohydrate metabolic process
Bcin08g06370	26	42	19	83	94	70	1.23	1.70	0.91	2.94	3.01	2.63	1.28	2.86	1.15987133677839	0.00166300497137301	0.00663761394813881	--	Major facilitator superfamily domain general substrate transporter protein [Rutstroemia sp. NJR-2017a BVV2]	-	-	-	-	-	-	-
MSTRG.2826	46	22	33	18	16	22	2.52	1.03	1.81	0.72	0.61	0.95	1.78666666666667	0.76	-1.23319917629303	0.00166313932411883	0.00663761394813881	--	-	-	-	-	-	-	-	-
Bcin05g08250	25	44	24	69	115	79	0.72	1.09	0.70	1.50	2.25	1.82	0.836666666666667	1.85666666666667	1.14998996338926	0.00168983267058469	0.00673966186176327	--	cfem domain-containing protein [Rutstroemia sp. NJR-2017a BBW]	-	-	-	-	-	-	-
Bcin03g09120	48	43	23	27	21	20	1.30	1.00	0.63	0.55	0.39	0.43	0.976666666666667	0.456666666666667	-1.09672477146172	0.00179629308239252	0.00709192148214755	CC1G_03009	Adenylate-forming reductase [Lachnellula arida]	-	-	-	-	-	-	-
MSTRG.4397	3	2	1	13	24	16	0.12	0.07	0.04	0.40	0.67	0.52	0.0766666666666667	0.53	2.78932099922734	0.00188981960805501	0.00741638192054054	--	hypothetical protein BELL_1485g00010 [Botrytis elliptica]	-	-	-	-	-	-	-
Bcin03g07390	10771	2880	8873	2423	4238	1928	843.49	193.50	703.01	142.39	224.93	120.15	580	162.49	-1.83570196606425	0.00214533359562511	0.0082863078300586	--	Bcccg1 [Botrytis cinerea B05.10]	-	-	-	-	-	-	-
Bcin04g04070	1604	888	1702	653	1225	672	118.26	55.91	126.92	35.68	61.03	38.90	100.363333333333	45.2033333333333	-1.15073122512645	0.00232584808087677	0.00889190182784669	SPAC15E1.02c	Bcccg2 [Botrytis cinerea B05.10]	-	-	-	-	-	-	-
Bcin01g08060	14	10	12	4	4	3	1.65	1.01	1.43	0.35	0.32	0.28	1.36333333333333	0.316666666666667	-2.1061014246108	0.00241268741944508	0.00918000007024267	--	hypothetical protein BCIN_01g08060 [Botrytis cinerea B05.10]	-	-	-	-	-	-	-
Bcin15g05620	20	26	16	7	10	12	0.65	0.68	0.53	0.17	0.22	0.31	0.62	0.233333333333333	-1.40987579416307	0.00245161195642685	0.00930154450915129	bmr3	similar to MFS multidrug transporter [Botrytis cinerea T4]	-	-	-	-	-	-	GO:0055085//transmembrane transport
Bcin08g03240	32	26	23	86	86	59	1.26	0.88	0.92	2.54	2.30	1.85	1.02	2.23	1.12847455794881	0.00247512056416988	0.00937080013715402	--	hypothetical protein BCIN_08g03240 [Botrytis cinerea B05.10]	-	-	-	-	-	-	-
Bcin08g06790	24	28	18	63	80	59	1.33	1.33	1.01	2.62	3.00	2.60	1.22333333333333	2.74	1.16335833083847	0.00253083488031637	0.00954474928290385	--	similar to PEX11 domain-containing protein [Botrytis cinerea T4]	-	-	-	-	GO:0005779//integral component of peroxisomal membrane	-	GO:0016559//peroxisome fission
Bcin13g02750	2159	1631	2103	1782	1295	780	73.43	47.59	72.36	45.48	29.85	21.11	64.46	32.1466666666667	-1.00373503817817	0.00265372390618574	0.00994876861734468	FFUJ_12242	similar to MFS monocarboxylate transporter [Botrytis cinerea T4]	-	-	-	-	-	-	GO:0055085//transmembrane transport
Bcin01g00150	35	54	25	23	31	18	2.19	2.90	1.58	1.08	1.31	0.90	2.22333333333333	1.09666666666667	-1.01959917744934	0.00276466106595496	0.0102906828566101	--	Bcboa16 [Botrytis cinerea B05.10]	-	-	-	-	-	-	-
Bcin09g03090	2578	422	1347	165	644	300	89.10	12.51	47.10	4.28	15.08	8.25	49.57	9.20333333333333	-2.42923887160341	0.00296928072925781	0.0109641609593876	Plpp5	phosphatidic acid phosphatase beta protein [Rutstroemia sp. NJR-2017a BVV2]	Metabolism;Metabolism;Metabolism	Global and overview maps;Lipid metabolism;Lipid metabolism	ko01110//Biosynthesis of secondary metabolites;ko00564//Glycerophospholipid metabolism;ko00561//Glycerolipid metabolism	K18693;K18693;K18693	-	-	-
Bcin11g05820	17	27	29	77	66	64	0.38	0.51	0.65	1.28	0.99	1.12	0.513333333333333	1.13	1.13835492244144	0.00304223724318518	0.0112056361356019	--	hypothetical protein BCIN_11g05820 [Botrytis cinerea B05.10]	-	-	-	-	-	-	-
Bcin06g02440	38	27	45	82	122	93	2.11	1.29	2.53	3.41	4.59	4.11	1.97666666666667	4.03666666666667	1.03009485514832	0.00307742636693471	0.0113178701069144	--	hypothetical protein BCIN_06g02440 [Botrytis cinerea B05.10]	-	-	-	-	-	-	-
Bcin06g04830	29	35	22	18	19	14	0.82	0.85	0.63	0.38	0.36	0.31	0.766666666666667	0.35	-1.13124453327825	0.0030845886393166	0.0113372576007735	exgB	Glucan endo-1,6-beta-glucosidase B protein [Rutstroemia sp. NJR-2017a WRK4]	-	-	-	-	-	GO:0004553//hydrolase activity, hydrolyzing O-glycosyl compounds	GO:0005975//carbohydrate metabolic process
Bcin05g02020	20	54	33	19	31	14	1.23	2.85	2.06	0.88	1.29	0.69	2.04666666666667	0.953333333333333	-1.10222350859179	0.00350944628463131	0.0126659010808256	--	DUF3328 domain containing protein [Pyrenophora tritici-repentis]	-	-	-	-	-	-	-
MSTRG.1230	33	59	25	29	31	9	1.68	2.58	1.29	1.11	1.07	0.37	1.85	0.85	-1.12199052437861	0.00362503162516966	0.0130047874007358	--	hypothetical protein BofuT4_P014990.1 [Botrytis cinerea T4]	-	-	-	-	-	-	-
Bcin13g03260	27	28	53	91	90	113	0.71	0.63	1.41	1.80	1.61	2.37	0.916666666666667	1.92666666666667	1.07163787408866	0.00398058708112043	0.014082354237132	BCK1	Serine threonine kinase protein [Rutstroemia sp. NJR-2017a BBW]	-	-	-	-	-	GO:0004672//protein kinase activity;GO:0005524//ATP binding	GO:0006468//protein phosphorylation
Bcin12g04610	23	25	30	59	121	52	0.78	0.73	1.03	1.51	2.79	1.41	0.846666666666667	1.90333333333333	1.16866224859067	0.00406969306166164	0.0143215460353603	cyp-13A2	similar to cytochrome P450 monooxygenase [Botrytis cinerea T4]	-	-	-	-	-	GO:0005506//iron ion binding;GO:0016705//oxidoreductase activity, acting on paired donors, with incorporation or reduction of molecular oxygen;GO:0020037//heme binding	GO:0055114//oxidation-reduction process
Bcin16g01890	7	5	4	29	23	23	0.16	0.10	0.09	0.50	0.35	0.42	0.116666666666667	0.423333333333333	1.85940166982719	0.00408918663408588	0.014381705367329	--	C6 transcription factor protein [Rutstroemia sp. NJR-2017a BBW]	-	-	-	-	GO:0005634//nucleus	GO:0000981//DNA-binding transcription factor activity, RNA polymerase II-specific;GO:0008270//zinc ion binding	GO:0006355//regulation of transcription, DNA-templated
Bcin02g09090	37	50	26	92	91	103	1.00	1.16	0.71	1.87	1.67	2.22	0.956666666666667	1.92	1.00501807476662	0.00414653973800723	0.0145620647373121	--	geranylgeranyl pyrophosphate synthetase [Uncinocarpus reesii 1704]	-	-	-	-	-	-	-
MSTRG.8341	34	23	21	9	22	13	1.12	0.65	0.70	0.22	0.49	0.34	0.823333333333333	0.35	-1.23412171391855	0.00414876627429065	0.0145625035054843	HST3	FAD-binding domain-containing protein [Rutstroemia sp. NJR-2017a BBW]	-	-	-	-	-	-	GO:0006351//transcription, DNA-templated;GO:0019219//regulation of nucleobase-containing compound metabolic process;GO:0031326//regulation of cellular biosynthetic process;GO:0060255//regulation of macromolecule metabolic process
Bcin05g07560	44	29	22	14	17	25	2.34	1.32	1.18	0.56	0.61	1.06	1.61333333333333	0.743333333333333	-1.11796333735429	0.00417116882387902	0.0146314207969526	--	hypothetical protein BCIN_05g07560 [Botrytis cinerea B05.10]	-	-	-	-	-	-	-
Bcin16g00130	23	41	17	17	14	14	0.66	1.00	0.49	0.36	0.27	0.32	0.716666666666667	0.316666666666667	-1.17833724125851	0.00421189603458994	0.0147613293813083	--	HET-domain-containing protein, partial [Hyaloscypha variabilis F]	-	-	-	-	-	-	-
Bcin09g01290	595	340	429	123	399	177	18.55	9.10	13.53	2.88	8.43	4.39	13.7266666666667	5.23333333333333	-1.39117927085327	0.00422657121581526	0.0148084337105675	csbC	general substrate transporter [Cadophora sp. DSE1049]	-	-	-	-	GO:0016020//membrane;GO:0016021//integral component of membrane	GO:0022857//transmembrane transporter activity	GO:0055085//transmembrane transport
Bcin15g04030	2544	679	1723	405	1065	468	102.60	23.49	70.30	12.26	29.11	15.02	65.4633333333333	18.7966666666667	-1.80021022274089	0.00425193812732875	0.0148833327324539	bli-3	protein bli-3 [Sclerotinia borealis F-4128]	-	-	-	-	-	GO:0048037//cofactor binding	-
Bcin01g10440	11	23	19	55	42	66	0.17	0.30	0.29	0.63	0.43	0.80	0.253333333333333	0.62	1.29123129766445	0.00430302167105229	0.0150323736967463	--	T-complex 1 subunit beta protein [Rutstroemia sp. NJR-2017a WRK4]	-	-	-	-	-	GO:0003676//nucleic acid binding	-
Bcin03g02180	5	1	2	16	20	18	0.31	0.05	0.13	0.75	0.85	0.90	0.163333333333333	0.833333333333333	2.35107444054688	0.00438801602435062	0.0152798697866728	--	hypothetical protein BCIN_03g02180 [Botrytis cinerea B05.10]	-	-	-	-	-	-	-
Bcin11g02530	9	13	10	37	25	55	0.57	0.71	0.64	1.76	1.08	2.78	0.64	1.87333333333333	1.54946381949977	0.00439172924299244	0.0152843902528173	--	hypothetical protein BCIN_11g02530 [Botrytis cinerea B05.10]	-	-	-	-	-	-	-
Bcin16g00300	21	9	17	7	10	0	0.59	0.22	0.52	0.15	0.20	0.00	0.443333333333333	0.116666666666667	-1.92599941855622	0.00443181982617787	0.0153837381115344	ARB_02965	similar to glutamyl-tRNA(Gln) amidotransferase subunit A [Botrytis cinerea T4]	Metabolism;Metabolism;Metabolism;Metabolism	Global and overview maps;Amino acid metabolism;Amino acid metabolism;Amino acid metabolism	ko01100//Metabolic pathways;ko00380//Tryptophan metabolism;ko00330//Arginine and proline metabolism;ko00360//Phenylalanine metabolism	K01426;K01426;K01426;K01426	-	-	-
Bcin15g01250	13	9	15	6	3	4	4.00	2.38	4.67	1.39	0.63	0.98	3.68333333333333	1	-1.88101196378291	0.00467931394171912	0.0160799461613288	NOP10	Bcnop10 [Botrytis cinerea B05.10]	Genetic Information Processing	Translation	ko03008//Ribosome biogenesis in eukaryotes	K11130	-	GO:0030515//snoRNA binding	GO:0001522//pseudouridine synthesis;GO:0042254//ribosome biogenesis
Bcin11g03760	140	447	132	89	158	103	4.62	12.65	4.40	2.20	3.53	2.70	7.22333333333333	2.81	-1.36209461715159	0.00477334002966129	0.0163749047413409	ecdD	high affinity glucose transporter RGT2 [Sclerotinia borealis F-4128]	-	-	-	-	GO:0016020//membrane;GO:0016021//integral component of membrane	GO:0022857//transmembrane transporter activity	GO:0055085//transmembrane transport
Bcin05g05430	812	375	847	453	483	278	26.34	10.44	27.80	11.03	10.62	7.18	21.5266666666667	9.61	-1.16351660411908	0.00515134216988785	0.0175212837899787	--	oxidoreductase-like protein [Phialocephala scopiformis]	-	-	-	-	-	GO:0016627//oxidoreductase activity, acting on the CH-CH group of donors	GO:0006629//lipid metabolic process
Bcin08g06640	17	27	30	64	68	69	0.19	0.26	0.34	0.53	0.51	0.61	0.263333333333333	0.55	1.06254146606871	0.00542349120414916	0.0183067633018184	HFM1	Bchfm1 [Botrytis cinerea B05.10]	-	-	-	-	-	GO:0003676//nucleic acid binding;GO:0005524//ATP binding	-
Bcin06g04590	31	30	16	13	21	12	1.32	1.10	0.69	0.42	0.61	0.41	1.03666666666667	0.48	-1.11084576868829	0.00665086222305597	0.0217933854210684	fdh	similar to Alcohol dehydrogenase GroES domain protein [Botrytis cinerea T4]	Metabolism;Metabolism	Global and overview maps;Carbohydrate metabolism	ko01100//Metabolic pathways;ko00640//Propanoate metabolism	K18369;K18369	-	GO:0008270//zinc ion binding;GO:0016491//oxidoreductase activity	GO:0055114//oxidation-reduction process
Bcin06g02880	14	16	13	6	6	7	0.73	0.71	0.68	0.23	0.21	0.29	0.706666666666667	0.243333333333333	-1.53809589568318	0.00672161279731412	0.0219711916811633	--	hypothetical protein BCIN_06g02880 [Botrytis cinerea B05.10]	-	-	-	-	-	-	-
Bcin16g03380	113868	42914	59899	44328	45193	35905	5778.93	1868.57	3075.61	1688.24	1554.46	1450.14	3574.37	1564.28	-1.19219020979132	0.00674906954610271	0.0220429169570833	lxr1	mannitol dehydrogenase [Botrytis cinerea]	Metabolism;Metabolism	Global and overview maps;Carbohydrate metabolism	ko01100//Metabolic pathways;ko00051//Fructose and mannose metabolism	K17742;K17742	-	-	-
Bcin09g02410	28	35	21	17	16	20	0.78	0.84	0.59	0.36	0.30	0.44	0.736666666666667	0.366666666666667	-1.00654284586677	0.00705769856389057	0.022870299615439	--	hypothetical protein BCIN_09g02410 [Botrytis cinerea B05.10]	-	-	-	-	-	-	-
Bcin02g09330	31	42	14	16	21	16	1.70	1.97	0.77	0.66	0.78	0.70	1.48	0.713333333333333	-1.05294887994896	0.00775713931252097	0.0248216039954813	--	similar to transcription factor Zn, C2H2 [Botrytis cinerea T4]	-	-	-	-	-	GO:0003676//nucleic acid binding	-
Bcin14g05370	1040	632	1294	808	705	402	23.10	12.05	29.08	13.47	10.61	7.11	21.41	10.3966666666667	-1.04216374373251	0.00780302538932093	0.0249257011528267	--	Bcltf4 [Botrytis cinerea B05.10]	-	-	-	-	GO:0005634//nucleus	GO:0000981//DNA-binding transcription factor activity, RNA polymerase II-specific;GO:0008270//zinc ion binding	GO:0006355//regulation of transcription, DNA-templated
MSTRG.13530	0	3	0	9	16	10	0.00	0.13	0.00	0.41	0.64	0.46	0.0433333333333333	0.503333333333333	3.53796502118399	0.007916766646738	0.0252448238219433	--	hypothetical protein BHYA_0009g00760 [Botrytis hyacinthi]	-	-	-	-	-	-	-
Bcin04g04250	1693	607	1025	538	870	582	108.54	33.39	66.48	25.88	37.80	29.69	69.47	31.1233333333333	-1.15839351496522	0.0082443216033039	0.026134203564334	--	calcofluor white hypersensitive protein [Rutstroemia sp. NJR-2017a WRK4]	-	-	-	-	-	-	-
Bcin10g04730	18	15	13	50	42	45	0.76	0.55	0.56	1.59	1.21	1.52	0.623333333333333	1.44	1.20799304227583	0.00877827797443633	0.0275952228074084	--	hypothetical protein BCIN_10g04730 [Botrytis cinerea B05.10]	-	-	-	-	-	-	-
Bcin06g02060	24	27	19	62	56	67	0.97	0.94	0.78	1.89	1.54	2.16	0.896666666666667	1.86333333333333	1.05524211028656	0.00921675208259043	0.0287555951421714	--	hypothetical protein BCIN_06g02060 [Botrytis cinerea B05.10]	-	-	-	-	-	-	-
Bcin15g00330	18	46	27	75	72	84	0.43	0.93	0.65	1.33	1.15	1.58	0.67	1.35333333333333	1.01428422600624	0.00924548039033029	0.0288302252525302	--	Adenovirus E3 region CR2 protein [Rutstroemia sp. NJR-2017a WRK4]	-	-	-	-	-	-	-
Bcin06g00970	18	37	19	13	14	17	0.84	1.47	0.89	0.45	0.44	0.63	1.06666666666667	0.506666666666667	-1.07400058144378	0.00930379110596366	0.0289819134373564	--	hypothetical protein BCIN_06g00970 [Botrytis cinerea B05.10]	-	-	-	-	-	-	-
Bcin05g01840	24	24	20	10	14	17	0.60	0.52	0.51	0.19	0.24	0.34	0.543333333333333	0.256666666666667	-1.08194161353617	0.00947659507063985	0.0294589955111933	--	hypothetical protein BCIN_05g01840 [Botrytis cinerea B05.10]	-	-	-	-	-	-	-
MSTRG.8571	2544	2027	104	43	39	396	20.76	14.19	0.86	0.26	0.22	2.57	11.9366666666667	1.01666666666667	-3.55348137087028	0.00970735033925177	0.0300672140027496	ART2	BQ2448_6030 [Microbotryum intermedium]	-	-	-	-	-	-	-
MSTRG.13005	8	62	33	19	26	11	0.38	2.56	1.60	0.68	0.85	0.42	1.51333333333333	0.65	-1.2192181735413	0.00971467650166526	0.0300740102424814	--	alpha/beta hydrolase fold family protein [Aspergillus niger]	-	-	-	-	-	-	-
Bcin01g02360	13	19	22	51	72	35	0.69	0.86	1.18	2.02	2.58	1.47	0.91	2.02333333333333	1.15279556533583	0.00979297241261782	0.0302776793360468	--	Acyl- N-acyltransferase protein [Rutstroemia sp. NJR-2017a BBW]	-	-	-	-	-	GO:0008080//N-acetyltransferase activity;GO:0010485//H4 histone acetyltransferase activity;GO:0043998//H2A histone acetyltransferase activity	-
Bcin13g01790	166	137	234	328	844	544	4.73	3.35	6.74	7.01	16.29	12.33	4.94	11.8766666666667	1.26554703582747	0.0100055291384828	0.0308553126659358	--	hypothetical protein BCIN_13g01790 [Botrytis cinerea B05.10]	-	-	-	-	-	-	-
MSTRG.7590	8	22	11	1	12	2	0.96	1.65	0.93	0.07	0.97	0.21	1.18	0.416666666666667	-1.50182126542091	0.0102147662312631	0.031415468925294	--	hypothetical protein BofuT4_uP061160.1 [Botrytis cinerea T4]	-	-	-	-	-	-	-
Bcin08g01130	27	14	30	49	88	65	0.66	0.29	0.74	0.90	1.45	1.26	0.563333333333333	1.20333333333333	1.09497559060498	0.0104530980118785	0.0319724571426826	--	tRNA processing endoribonuclease [Colletotrichum asianum]	-	-	-	-	GO:0005634//nucleus	GO:0000981//DNA-binding transcription factor activity, RNA polymerase II-specific;GO:0008270//zinc ion binding	GO:0006355//regulation of transcription, DNA-templated
Bcin09g00150	8463	4487	4934	2318	5741	2816	160.65	73.08	94.76	33.02	73.86	42.54	109.496666666667	49.8066666666667	-1.13647618515449	0.0110513671097174	0.0335782879895151	ght6	Bchex1 [Botrytis cinerea B05.10]	Cellular Processes	Cell growth and death	ko04113//Meiosis - yeast	K08139	GO:0016020//membrane;GO:0016021//integral component of membrane	GO:0022857//transmembrane transporter activity	GO:0055085//transmembrane transport
Bcin16g00110	27	14	16	15	8	8	0.86	0.38	0.52	0.36	0.17	0.20	0.586666666666667	0.243333333333333	-1.26960705975728	0.0116779283592471	0.0351011014567546	--	GPI anchored dioxygenase protein [Rutstroemia sp. NJR-2017a WRK4]	-	-	-	-	-	GO:0005506//iron ion binding;GO:0016702//oxidoreductase activity, acting on single donors with incorporation of molecular oxygen, incorporation of two atoms of oxygen	GO:0055114//oxidation-reduction process
Bcin09g00940	24	102	21	32	35	23	1.02	3.71	0.90	1.02	1.00	0.78	1.87666666666667	0.933333333333333	-1.00770809513527	0.0119903101712238	0.0358871449671793	--	Glutamyl endopeptidase [Penicillium rolfsii]	-	-	-	-	-	-	-
Bcin05g04440	25	13	17	9	13	9	1.50	0.67	1.04	0.41	0.53	0.43	1.07	0.456666666666667	-1.22839740416178	0.0121479983997688	0.0363047457783273	--	hypothetical protein BCIN_05g04440 [Botrytis cinerea B05.10]	-	-	-	-	-	-	-
Bcin12g02220	10	13	24	10	6	7	0.34	0.38	0.82	0.25	0.14	0.19	0.513333333333333	0.193333333333333	-1.40880554556733	0.0124406153054065	0.0370776091843291	--	hypothetical protein BCIN_12g02220 [Botrytis cinerea B05.10]	-	-	-	-	-	-	-
Bcin02g04890	7	13	12	25	48	32	0.09	0.14	0.16	0.24	0.42	0.33	0.13	0.33	1.34395440121736	0.0124710509703179	0.0371498545173927	--	hypothetical protein BCIN_02g04890 [Botrytis cinerea B05.10]	-	-	-	-	-	-	-
Bcin01g04110	17	27	21	12	7	18	0.68	0.92	0.84	0.36	0.19	0.57	0.813333333333333	0.373333333333333	-1.12338241550528	0.0125098095857594	0.0372429155742968	SPBC460.04c	similar to tfdA family taurine dioxygenase [Botrytis cinerea T4]	-	-	-	-	-	GO:0016491//oxidoreductase activity	GO:0055114//oxidation-reduction process
MSTRG.10304	12	8	8	4	3	3	1.52	0.87	1.02	0.38	0.26	0.30	1.13666666666667	0.313333333333333	-1.85903907734654	0.0127238527862134	0.0377809275724332	--	-	-	-	-	-	-	-	-
Bcin16g04410	16	29	12	42	59	56	0.31	0.48	0.23	0.61	0.77	0.86	0.34	0.746666666666667	1.13492958008611	0.0130019182762199	0.0385017298485691	--	mg754 protein [Diplodia corticola]	-	-	-	-	-	-	-
Bcin14g00060	10	16	18	46	38	44	0.31	0.43	0.57	1.08	0.80	1.09	0.436666666666667	0.99	1.18089611926331	0.0130372291246421	0.0385872381273031	--	similar to transcription factor Zn, C2H2 [Botrytis cinerea T4]	-	-	-	-	-	-	-
Bcin09g06210	4674	1436	3068	974	2585	1304	309.92	81.69	205.82	48.47	116.17	68.81	199.143333333333	77.8166666666667	-1.35565609594595	0.0136737909697589	0.0402330164622961	--	magnesium ion transporter protein [Rutstroemia sp. NJR-2017a WRK4]	-	-	-	-	-	-	-
Bcin02g04100	15	22	13	41	54	44	0.62	0.79	0.55	1.28	1.52	1.46	0.653333333333333	1.42	1.11999977611063	0.0137559948843468	0.0404252993501523	--	glycosyltransferase family 17 protein [Botrytis cinerea T4]	Metabolism;Metabolism	Global and overview maps;Glycan biosynthesis and metabolism	ko01100//Metabolic pathways;ko00510//N-Glycan biosynthesis	K00737;K00737	GO:0016020//membrane	GO:0003830//beta-1,4-mannosylglycoprotein 4-beta-N-acetylglucosaminyltransferase activity	GO:0006487//protein N-linked glycosylation
Bcin09g00720	12	8	13	5	5	4	0.62	0.35	0.67	0.19	0.17	0.16	0.546666666666667	0.173333333333333	-1.65711228647699	0.0139019238158049	0.0407458376968354	crmA	Bcdit1 [Botrytis cinerea B05.10]	Environmental Information Processing	Membrane transport	ko02010//ABC transporters	K08711	-	-	-
Bcin07g06740	21	22	15	11	17	6	1.15	1.03	0.83	0.45	0.63	0.26	1.00333333333333	0.446666666666667	-1.16753048630192	0.0139024404115276	0.0407458376968354	--	hypothetical protein BCIN_07g06740 [Botrytis cinerea B05.10]	-	-	-	-	-	-	-
Bcin05g04940	7251	3271	5087	2384	5190	2785	341.13	132.03	242.13	84.17	165.48	104.27	238.43	117.973333333333	-1.01510498160883	0.0150788283475343	0.0435550068333281	--	major facilitator superfamily MFS_1 protein [Rutstroemia sp. NJR-2017a WRK4]	-	-	-	-	-	-	-
MSTRG.580	16	19	12	16	1	1	1.87	1.90	1.42	1.40	0.08	0.09	1.73	0.523333333333333	-1.72496997946625	0.0151581830336189	0.0437420811169854	--	-	-	-	-	-	-	-	-
Bcin06g02490	2410	1210	1364	552	1560	925	141.46	60.93	81.00	24.31	62.06	43.21	94.4633333333333	43.1933333333333	-1.128945787769	0.0153376196115675	0.0441828521169758	pmp3	similar to stress response RCI peptide [Botrytis cinerea T4]	-	-	-	-	GO:0016021//integral component of membrane	-	-
Bcin08g02200	27	35	9	19	13	9	1.34	1.48	0.44	0.70	0.44	0.35	1.08666666666667	0.496666666666667	-1.12955963376892	0.0156949758970566	0.0450526198978936	--	cytochrome P450 [Chalara longipes BDJ]	-	-	-	-	-	-	-
MSTRG.11054	26	11	32	13	19	11	3.81	1.38	4.75	1.43	1.89	1.28	3.31333333333333	1.53333333333333	-1.11161199061791	0.0162943807242962	0.0465947801684513	--	hypothetical protein BofuT4_P142740.1 [Botrytis cinerea T4]	-	-	-	-	-	-	-
Bcin09g03530	18	7	8	5	6	3	0.74	0.25	0.33	0.15	0.17	0.10	0.44	0.14	-1.65207669657969	0.0166894117745656	0.0475769230835193	--	hypothetical protein BCIN_09g03530 [Botrytis cinerea B05.10]	-	-	-	-	-	-	-
MSTRG.9932	6	26	12	9	6	5	0.41	1.54	0.84	0.46	0.28	0.27	0.93	0.336666666666667	-1.46590982907739	0.0167528757475647	0.0476898264515887	--	predicted protein [Botrytis cinerea T4]	-	-	-	-	-	-	-
Bcin05g00890	4	4	7	23	27	13	0.12	0.10	0.21	0.51	0.55	0.31	0.143333333333333	0.456666666666667	1.67176732825843	0.0170283277778781	0.0483477118939611	--	glycoside hydrolase family 72 protein [Rutstroemia sp. NJR-2017a WRK4]	-	-	-	-	-	-	-
Bcin09g00810	14	7	10	1	9	2	0.62	0.27	0.45	0.03	0.27	0.07	0.446666666666667	0.123333333333333	-1.85663582482883	0.0172843747812276	0.0489546759977709	--	similar to NAD dependent epimerase/dehydratase family protein [Botrytis cinerea T4]	-	-	-	-	-	GO:0003824//catalytic activity;GO:0050662//coenzyme binding	-
Bcin10g01360	22	16	15	10	9	12	1.24	0.77	0.86	0.42	0.34	0.54	0.956666666666667	0.433333333333333	-1.14253911364723	0.017291087094685	0.0489546759977709	--	hypothetical protein BCIN_10g01360 [Botrytis cinerea B05.10]	-	-	-	-	-	-	-
Bcin10g01760	5	16	6	33	34	23	0.14	0.39	0.17	0.70	0.65	0.52	0.233333333333333	0.623333333333333	1.41761144294267	0.0177397173447922	0.0499418850037776	--	PNG1- with de-N-glycosylation function (N-glycanase) protein [Rutstroemia sp. NJR-2017a BVV2]	-	-	-	-	-	-	-
