# Supplementary material for: Normal distribution of H3K9me3 occupancy co-mediated by histone methyltransferase BcDIM5 and histone deacetylase BcHda1 maintains stable ABA synthesis in Botrytis cinerea TB-31
Source: Front Microbiol. 2024 Mar 4;15:1339576. doi: 10.3389/fmicb.2024.1339576 (PMC10944950; doi:10.3389/fmicb.2024.1339576)
Supplement: Supplementary file 4 [file Data_Sheet_2.ZIP › Dataset 1/TB-31-vs-Bchda1-OE-X22.all.annot.xls]

id	TB-31-1_count	TB-31-2_count	TB-31-3_count	Bchda1-OE-X22-1_count	Bchda1-OE-X22-2_count	Bchda1-OE-X22-3_count	TB-31-1_fpkm	TB-31-2_fpkm	TB-31-3_fpkm	Bchda1-OE-X22-1_fpkm	Bchda1-OE-X22-2_fpkm	Bchda1-OE-X22-3_fpkm	TB-31_mean	Bchda1-OE-X22_mean	log2(fc)	PValue	FDR	Symbol	Description	KEGG_A_class	KEGG_B_class	Pathway	K_ID	GO Component	GO Function	GO Process
Bcin02g01770	2166	2766	2153	141	109	153	87.01	95.33	87.51	4.40	3.28	4.15	89.95	3.94333333333333	-4.51163570852021	3.52901859407656e-106	4.23270490173543e-102	--	NAD/NADP octopine/nopaline dehydrogenase [Sclerotinia borealis F-4128]	-	-	-	-	-	GO:0016491//oxidoreductase activity;GO:0016616//oxidoreductase activity, acting on the CH-OH group of donors, NAD or NADP as acceptor;GO:0050662//coenzyme binding;GO:0051287//NAD binding	GO:0046168//glycerol-3-phosphate catabolic process;GO:0055114//oxidation-reduction process
MSTRG.873	11863	9837	7188	206	101	133	650.63	462.88	398.85	8.77	4.15	4.93	504.12	5.95	-6.40473371301237	1.21080341067298e-91	7.26118805380589e-88	--	SymC [Epichloe festucae Fl1]	-	-	-	-	-	-	-
Bcin13g05210	33362	31954	26685	1886	1930	3068	1695.94	1393.64	1372.44	74.43	73.54	105.37	1487.34	84.4466666666667	-4.1385501920451	2.60542246931188e-75	1.04164790323089e-71	CTR3	Bcctr3 [Botrytis cinerea B05.10]	-	-	-	-	GO:0016021//integral component of membrane	GO:0005375//copper ion transmembrane transporter activity	GO:0035434//copper ion transmembrane transport
Bcin01g07100	28768	25683	21947	1304	778	1725	1727.91	1323.50	1333.69	60.80	35.03	70.00	1461.7	55.2766666666667	-4.72483281211892	5.91502787517669e-67	1.77362110837173e-63	CTR3	Bcctr1 [Botrytis cinerea B05.10]	-	-	-	-	GO:0016021//integral component of membrane	GO:0005375//copper ion transmembrane transporter activity	GO:0035434//copper ion transmembrane transport
Bcin09g00730	492	457	365	13	15	15	12.22	9.74	9.17	0.25	0.28	0.25	10.3766666666667	0.26	-5.31868764260694	2.3089609167796e-59	5.5387354471709e-56	MFS2	similar to siderophore iron transporter mirB [Botrytis cinerea T4]	-	-	-	-	-	-	GO:0055085//transmembrane transport
Bcin02g01780	1201	1537	1174	128	120	207	67.55	74.16	66.80	5.59	5.06	7.87	69.5033333333333	6.17333333333333	-3.49296057230663	2.654249603354e-53	5.30584495710464e-50	ubiE	similar to Biotin biosynthesis protein BioC [Botrytis cinerea T4]	-	-	-	-	-	GO:0008168//methyltransferase activity	-
Bcin01g10890	9332	15889	12770	1670	1512	1436	160.82	234.92	222.64	22.34	19.53	16.72	206.126666666667	19.53	-3.39976730448981	4.92841230906856e-53	8.44448246213833e-50	--	SAM and PH domain-containing protein [Rutstroemia sp. NJR-2017a BVV2]	-	-	-	-	-	GO:0005515//protein binding	-
Bcin01g07080	44385	40192	31155	3894	5512	5851	3007.56	2336.60	2135.86	204.84	279.95	267.86	2493.34	250.883333333333	-3.31299108884802	3.93995497092964e-44	5.90697749016626e-41	--	Pre-mRNA-splicing factor [Venturia inaequalis]	-	-	-	-	GO:0016021//integral component of membrane	GO:0005375//copper ion transmembrane transporter activity	GO:0035434//copper ion transmembrane transport
Bcin11g05460	1096	1377	1236	21374	13036	14442	87.49	94.31	99.82	1324.57	779.98	778.89	93.8733333333333	961.146666666667	3.35596930283244	1.66402121731015e-36	2.21758560893533e-33	--	hypothetical protein BCIN_11g05460 [Botrytis cinerea B05.10]	-	-	-	-	-	-	-
Bcin01g07090	46042	53053	38512	8759	11719	11341	1116.15	1103.43	944.56	164.84	212.94	185.75	1054.71333333333	187.843333333333	-2.48924911380715	1.18502682715708e-33	1.4213211764922e-30	--	similar to ferric-chelate reductase [Botrytis cinerea T4]	-	-	-	-	-	GO:0016491//oxidoreductase activity	GO:0055114//oxidation-reduction process
Bcin16g01490	390	529	582	3555	5212	6019	12.71	14.79	19.18	89.91	127.27	132.48	15.56	116.553333333333	2.90507629955944	3.36017494373142e-29	3.66381257046497e-26	ascG	cytochrome p450 monooxygenase protein [Rutstroemia sp. NJR-2017a BVV2]	-	-	-	-	-	GO:0005506//iron ion binding;GO:0016705//oxidoreductase activity, acting on paired donors, with incorporation or reduction of molecular oxygen;GO:0020037//heme binding	GO:0055114//oxidation-reduction process
Bcin13g04200	11014	14314	10633	1327	1828	3075	828.94	924.28	809.65	77.53	103.12	156.36	854.29	112.336666666667	-2.92689699484283	7.36989765525566e-29	7.36621270642803e-26	--	expression library immunization antigen 1 protein [Rutstroemia sp. NJR-2017a BBW]	-	-	-	-	-	-	-
Bcin02g04090	1283	1220	1031	239	283	204	34.32	28.00	27.90	4.96	5.67	3.69	30.0733333333333	4.77333333333333	-2.6554157934551	3.56133147037059e-27	3.28573920427884e-24	An02g00850	Tat pathway signal sequence protein [Rutstroemia sp. NJR-2017a WRK4]	-	-	-	-	-	GO:0004553//hydrolase activity, hydrolyzing O-glycosyl compounds	GO:0005975//carbohydrate metabolic process
Bcin13g00050	96	120	132	900	996	916	3.98	4.26	5.53	28.93	30.91	25.63	4.59	28.49	2.63388956291004	8.72384498474965e-27	7.47384262479195e-24	--	surface sp1 [Fusarium sporotrichioides]	-	-	-	-	-	-	-
Bcin15g02130	1009	1406	1155	8212	6565	7227	19.92	23.81	23.07	125.85	97.14	96.39	22.2666666666667	106.46	2.25735396428523	2.29732680984271e-25	1.83694251715023e-22	clr3	Bchda1 [Botrytis cinerea B05.10]	-	-	-	-	-	-	-
Bcin07g03750	4197	4310	2882	457	176	108	174.50	153.74	121.23	14.75	5.48	3.03	149.823333333333	7.75333333333333	-4.27230182394812	4.33872791349567e-23	3.25241891215419e-20	--	chitinase-1 variant protein [Rutstroemia sp. NJR-2017a BBW]	-	-	-	-	-	-	-
Bcin13g01130	394	566	755	4078	6002	6554	22.49	27.71	43.59	180.68	256.75	252.71	31.2633333333333	230.046666666667	2.87938303871879	7.64068003476961e-23	5.39072449041333e-20	--	hypothetical protein BCIN_13g01130 [Botrytis cinerea B05.10]	-	-	-	-	-	-	-
Bcin15g04350	717	1250	1024	5483	5608	7240	20.05	30.97	29.59	121.73	119.82	138.30	26.87	126.616666666667	2.23639909405887	1.78019618001207e-22	1.18620405461471e-19	aclL	isotrichodermin C-15 hydroxylase protein [Rutstroemia sp. NJR-2017a WRK4]	-	-	-	-	-	GO:0005506//iron ion binding;GO:0016705//oxidoreductase activity, acting on paired donors, with incorporation or reduction of molecular oxygen;GO:0020037//heme binding	GO:0055114//oxidation-reduction process
Bcin01g05510	7090	8289	6070	2060	2689	2436	400.36	401.63	346.80	90.33	114.06	93.03	382.93	99.14	-1.94954152618571	9.50872264143387e-22	6.00250628217673e-19	CTR2	Bcctr2 [Botrytis cinerea B05.10]	-	-	-	-	GO:0000329//fungal-type vacuole membrane;GO:0016021//integral component of membrane	GO:0005375//copper ion transmembrane transporter activity	GO:0006878//cellular copper ion homeostasis;GO:0015677//copper ion import;GO:0015680//protein maturation by copper ion transfer;GO:0035434//copper ion transmembrane transport
Bcin03g00010	2	5	6	430	127	292	0.06	0.13	0.19	10.50	3.00	6.21	0.126666666666667	6.57	5.6967845475999	1.55843243976276e-21	9.34591934125726e-19	--	ase inhibitor propeptide [Pyrenophora seminiperda CCB06]	-	-	-	-	-	-	-
Bcin03g00005	28	43	46	488	314	411	2.58	3.40	4.28	34.88	21.67	25.56	3.42	27.37	3.00052720447906	2.40986878857847e-21	1.3763793452481e-18	AFUA_3G00590	Aegerolysin family protein [Lizonia empirigonia]	-	-	-	-	-	-	GO:0019836//hemolysis by symbiont of host erythrocytes
Bcin13g05190	1286	1238	1156	148	201	386	52.76	43.57	47.98	4.71	6.18	10.70	48.1033333333333	7.19666666666667	-2.74073612675826	5.59252078609663e-21	3.04894065038377e-18	--	hypothetical protein BCIN_13g05190 [Botrytis cinerea B05.10]	-	-	-	-	-	-	-
Bcin03g00500	311	379	350	2874	3064	2024	13.41	14.02	15.27	96.19	99.01	58.95	14.2333333333333	84.7166666666667	2.57337225582796	6.32002711861801e-21	3.29575675046541e-18	SNOG_13722	Bcspl1 [Botrytis cinerea B05.10]	-	-	-	-	-	-	-
Bcin02g04690	18	14	26	570	303	274	1.00	0.67	1.46	24.51	12.58	10.25	1.04333333333333	15.78	3.918825143802	3.11291108748782e-20	1.55567731597204e-17	SS1G_09838	Gal/GalNAc specific lectin [Ciborinia camelliae]	-	-	-	-	-	-	-
Bcin14g01200	1257	1905	1611	7559	11271	10176	102.73	133.57	133.20	479.58	690.41	561.87	123.166666666667	577.286666666667	2.22867604079465	7.12927242962521e-20	3.42033974083699e-17	--	hypersensitive response-inducing protein [Colletotrichum salicis]	-	-	-	-	-	-	-
Bcin15g04780	18	33	64	576	480	1148	0.56	0.89	2.03	13.99	11.25	24.26	1.16	16.5	3.83026931400561	3.23240045363495e-19	1.49113119388068e-16	FUM15	cytochrome P450 78A3 [Phialocephala scopiformis]	-	-	-	-	-	GO:0005506//iron ion binding;GO:0016705//oxidoreductase activity, acting on paired donors, with incorporation or reduction of molecular oxygen;GO:0020037//heme binding	GO:0055114//oxidation-reduction process
Bcin02g02450	466	709	359	101	89	47	24.06	31.41	18.76	4.05	3.44	1.64	24.7433333333333	3.04333333333333	-3.02331560351971	5.62497530164819e-19	2.49873902844327e-16	--	prp 4 C domain-containing protein [Rutstroemia sp. NJR-2017a BBW]	-	-	-	-	-	-	-
Bcin05g03540	36	37	59	310	530	751	1.56	1.38	2.59	10.44	17.23	22.01	1.84333333333333	16.56	3.16731378798578	3.85997692928149e-18	1.65344868892151e-15	aflO	similar to o-methyltransferase [Botrytis cinerea T4]	-	-	-	-	-	GO:0008168//methyltransferase activity;GO:0008171//O-methyltransferase activity	-
Bcin09g06100	353	361	269	95	101	121	14.15	12.42	10.91	2.96	3.04	3.28	12.4933333333333	3.09333333333333	-2.01392424253161	4.85665648185853e-18	2.00864613253142e-15	AFUA_6G02800	GPI anchored protein [Rutstroemia sp. NJR-2017a BVV2]	-	-	-	-	-	-	-
Bcin02g01730	105	269	218	1287	1846	2029	4.83	10.62	10.15	45.99	63.69	63.10	8.53333333333333	57.5933333333333	2.75472051390691	5.68207930348136e-18	2.25569267195781e-15	himH	gmc oxidoreductase protein [Rutstroemia sp. NJR-2017a WRK4]	-	-	-	-	-	GO:0016491//oxidoreductase activity	GO:0055114//oxidation-reduction process
MSTRG.6717	1009	761	722	197	170	308	18.86	12.21	13.65	2.86	2.38	3.89	14.9066666666667	3.04333333333333	-2.29223342285897	5.83012112978924e-18	2.25569267195781e-15	--	predicted protein [Botrytis cinerea T4]	-	-	-	-	-	-	-
Bcin07g00010	23	28	47	322	373	908	0.96	1.00	1.98	10.43	11.66	25.59	1.31333333333333	15.8933333333333	3.59711670100579	7.97352292569647e-18	2.98857606158761e-15	sdnN	FAD binding domain-containing protein [Diaporthe helianthi]	-	-	-	-	-	GO:0071949//FAD binding	-
Bcin16g03990	1901	2110	1580	629	504	379	72.78	69.30	61.20	18.69	14.46	9.80	67.76	14.3166666666667	-2.24273824402753	8.76608547832452e-18	3.18607361294013e-15	--	twin-arginine translocation pathway signal protein [Rutstroemia sp. NJR-2017a BBW]	-	-	-	-	-	-	-
Bcin13g01300	6589	5576	4770	2026	1783	1616	370.24	268.81	271.17	88.38	75.09	61.35	303.406666666667	74.94	-2.01744490307316	1.50483431153155e-17	5.30852433309101e-15	--	df783f71-0178-4dcf-809e-5d589bcf2fc7 [Thermothielavioides terrestris]	-	-	-	-	-	-	-
Bcin09g06130	3140	3261	2670	1315	1118	1122	66.71	59.44	57.39	21.69	17.80	16.10	61.18	18.53	-1.72319722553094	2.00735020773763e-17	6.87890239760146e-15	--	Bcpls1 [Botrytis cinerea B05.10]	-	-	-	-	GO:0016021//integral component of membrane	-	-
Bcin04g00780	4444	4371	3077	865	1084	519	272.75	230.16	191.07	41.21	49.87	21.52	231.326666666667	37.5333333333333	-2.62368725856034	5.87506115108485e-17	1.95737454016977e-14	--	MARVEL-like domain protein [Rutstroemia sp. NJR-2017a WRK4]	-	-	-	-	GO:0016020//membrane	-	-
Bcin12g01150	10364	11453	8554	3954	3420	2775	309.90	293.81	258.78	91.78	76.65	56.06	287.496666666667	74.83	-1.94185654883238	1.03495859323071e-16	3.35494415329977e-14	--	ribosome-recycling factor protein [Rutstroemia sp. NJR-2017a BBW]	-	-	-	-	-	-	-
Bcin13g05200	3331	3985	3763	388	489	1292	204.24	209.63	233.43	18.47	22.47	53.52	215.766666666667	31.4866666666667	-2.77665906327242	2.36186683085011e-16	7.45479757084638e-14	CUP2	copper-fist-domain-containing protein [Pezoloma ericae]	-	-	-	-	GO:0005634//nucleus	GO:0003677//DNA binding;GO:0003700//DNA-binding transcription factor activity;GO:0005507//copper ion binding	GO:0006355//regulation of transcription, DNA-templated
Bcin12g00010	49	46	38	247	465	482	1.55	1.25	1.21	6.06	11.01	10.28	1.33666666666667	9.11666666666667	2.769866691225	2.76476005457753e-16	8.50270053707767e-14	TRI11	cytochrome P450 [Aspergillus sclerotioniger CBS 115572]	-	-	-	-	-	GO:0005506//iron ion binding;GO:0016705//oxidoreductase activity, acting on paired donors, with incorporation or reduction of molecular oxygen;GO:0020037//heme binding	GO:0055114//oxidation-reduction process
Bcin16g01830	84	130	110	495	888	967	0.95	1.26	1.26	4.34	7.51	7.37	1.15666666666667	6.40666666666667	2.46960076819549	3.51646257212715e-16	1.05441130225233e-13	gsfA	Bcpks14 [Botrytis cinerea B05.10]	-	-	-	-	-	GO:0003824//catalytic activity;GO:0016740//transferase activity	-
Bcin05g04890	16441	19153	14883	6474	8364	7788	637.70	637.37	584.04	194.94	243.16	204.09	619.703333333333	214.063333333333	-1.53354002918788	1.26245655538975e-15	3.69314729886455e-13	--	succinate-semialdehyde dehydrogenase protein [Rutstroemia sp. NJR-2017a BBW]	-	-	-	-	-	-	-
Bcin01g11150	505	600	370	129	167	103	27.41	27.94	20.31	5.43	6.79	3.78	25.22	5.33333333333333	-2.24145887127465	1.99027137005029e-15	5.68364638390074e-13	pmeA	carbohydrate esterase family 8 protein [Sclerotinia borealis F-4128]	Metabolism;Metabolism	Global and overview maps;Carbohydrate metabolism	ko01100//Metabolic pathways;ko00040//Pentose and glucuronate interconversions	K01051;K01051	-	GO:0030599//pectinesterase activity	GO:0042545//cell wall modification
Bcin03g00480	511	722	523	2144	2278	2712	34.33	41.61	35.54	111.80	114.69	123.08	37.16	116.523333333333	1.64879647091015	2.97191906694461e-15	8.2895807648683e-13	xyn11A	Bcxyn11A [Botrytis cinerea B05.10]	-	-	-	-	-	GO:0004553//hydrolase activity, hydrolyzing O-glycosyl compounds	GO:0005975//carbohydrate metabolic process
Bcin02g04930	9166	11032	8543	4510	4679	4274	183.99	189.99	173.50	70.28	70.40	57.96	182.493333333333	66.2133333333333	-1.46265009593511	3.62027569533957e-15	9.86854242952337e-13	noxA	BcnoxB [Botrytis cinerea B05.10]	Cellular Processes	Transport and catabolism	ko04145//Phagosome	K21421	GO:0016020//membrane	GO:0016491//oxidoreductase activity	GO:0055114//oxidation-reduction process
Bcin06g06670	74	85	90	522	356	606	3.73	3.68	4.59	20.43	13.45	20.64	4	18.1733333333333	2.18375115630933	5.42299973428166e-15	1.44541019584387e-12	--	similar to An14g01068 [Aspergillus niger]	-	-	-	-	-	-	-
Bcin11g06300	383	713	496	2255	3059	2841	12.79	20.43	16.76	58.48	76.59	64.12	16.66	66.3966666666667	1.99472241460095	1.6491876886965e-14	4.30007763874475e-12	Plav_1781	cyclohexanone monooxygenase [Sclerotinia borealis F-4128]	-	-	-	-	-	GO:0004499//N,N-dimethylaniline monooxygenase activity;GO:0050660//flavin adenine dinucleotide binding;GO:0050661//NADP binding	GO:0055114//oxidation-reduction process
Bcin02g09240	2148	2652	1640	445	578	208	159.34	168.78	123.08	25.63	32.14	10.42	150.4	22.73	-2.72613497774715	1.99596502285162e-14	5.09353286895369e-12	--	hypothetical protein BCIN_02g09240 [Botrytis cinerea B05.10]	-	-	-	-	-	-	-
Bcin15g04790	43	58	113	587	526	763	1.70	1.97	4.53	18.04	15.61	20.40	2.73333333333333	18.0166666666667	2.72059880311657	2.09362561372947e-14	5.23144700230653e-12	ELO2	similar to elongation of fatty acids protein [Botrytis cinerea T4]	Metabolism;Metabolism;Metabolism;Metabolism;Metabolism	Global and overview maps;Global and overview maps;Global and overview maps;Lipid metabolism;Lipid metabolism	ko01100//Metabolic pathways;ko01110//Biosynthesis of secondary metabolites;ko01212//Fatty acid metabolism;ko01040//Biosynthesis of unsaturated fatty acids;ko00062//Fatty acid elongation	K10246;K10246;K10246;K10246;K10246	GO:0016021//integral component of membrane	-	-
Bcin06g00140	71	122	72	550	488	469	2.17	3.20	2.23	13.07	11.20	9.70	2.53333333333333	11.3233333333333	2.16018989454825	2.46244742403757e-14	6.02746824569524e-12	epaB	similar to 4-coumarate-CoA ligase [Botrytis cinerea T4]	Metabolism;Metabolism;Metabolism	Global and overview maps;Global and overview maps;Metabolism of cofactors and vitamins	ko01100//Metabolic pathways;ko01110//Biosynthesis of secondary metabolites;ko00130//Ubiquinone and other terpenoid-quinone biosynthesis	K01904;K01904;K01904	-	GO:0003824//catalytic activity	-
Bcin07g00040	31	40	59	270	332	673	1.18	1.31	2.28	8.00	9.50	17.35	1.59	11.6166666666667	2.86909748475028	6.21279995182406e-14	1.49032645244356e-11	ARB_06966	Altered inheritance of mitochondria 6 protein [Rutstroemia sp. NJR-2017a BVV2]	-	-	-	-	-	-	-
Bcin07g02220	510	430	566	2039	3718	3782	5.89	4.26	6.62	18.29	32.20	29.53	5.59	26.6733333333333	2.25447793978125	8.64430344100412e-14	2.03293677394909e-11	MDR1	Bmr3 [Botrytis cinerea B05.10]	Environmental Information Processing	Membrane transport	ko02010//ABC transporters	K08711	GO:0005886//plasma membrane;GO:0016020//membrane;GO:0016021//integral component of membrane	GO:0005524//ATP binding;GO:0016887//ATPase activity;GO:0042626//ATPase activity, coupled to transmembrane movement of substances	GO:0055085//transmembrane transport
Bcin15g04770	698	1056	1206	4385	4241	6159	35.69	46.32	62.38	174.05	162.53	212.75	48.13	183.11	1.92770225330672	1.0024924774279e-13	2.28364866944074e-11	--	hypothetical protein BCIN_15g04770 [Botrytis cinerea B05.10]	-	-	-	-	-	-	-
Bcin02g01260	294	426	407	1911	1695	1576	9.09	11.31	12.74	45.89	39.30	32.94	11.0466666666667	39.3766666666667	1.83372988682609	1.02210595230125e-13	2.28364866944074e-11	PDA6-1	similar to cytochrome P450 [Botrytis cinerea T4]	-	-	-	-	-	GO:0005506//iron ion binding;GO:0016705//oxidoreductase activity, acting on paired donors, with incorporation or reduction of molecular oxygen;GO:0020037//heme binding	GO:0055114//oxidation-reduction process
Bcin03g00640	1715	4465	4025	17645	36012	31725	40.56	90.59	96.30	323.95	638.34	506.89	75.8166666666667	489.726666666667	2.69138982211438	1.02815597923795e-13	2.28364866944074e-11	AOX1	similar to alcohol oxidase [Botrytis cinerea T4]	Metabolism;Metabolism;Metabolism	Global and overview maps;Global and overview maps;Energy metabolism	ko01100//Metabolic pathways;ko01200//Carbon metabolism;ko00680//Methane metabolism	K17066;K17066;K17066	-	GO:0016614//oxidoreductase activity, acting on CH-OH group of donors;GO:0050660//flavin adenine dinucleotide binding	GO:0055114//oxidation-reduction process
Bcin01g03210	12315	19523	11801	5288	6061	4221	370.64	504.15	359.39	123.44	136.75	85.76	411.393333333333	115.316666666667	-1.83491737491358	1.53047427228915e-13	3.33754698578837e-11	PCH_Pc12g07500	glycoside hydrolase family 71 protein [Botrytis cinerea T4]	-	-	-	-	-	GO:0016787//hydrolase activity	-
Bcin16g03980	698	1451	990	5058	7361	5476	20.07	35.79	28.79	112.88	158.61	106.36	28.2166666666667	125.95	2.15823164955975	1.7250210612257e-13	3.69462546577519e-11	RG	glycoside hydrolase family 1 protein [Sclerotinia borealis F-4128]	-	-	-	-	-	GO:0004553//hydrolase activity, hydrolyzing O-glycosyl compounds	GO:0005975//carbohydrate metabolic process
Bcin10g00310	36969	45051	32884	14447	16878	10874	640.61	669.16	575.92	193.71	218.91	127.62	628.563333333333	180.08	-1.80342015439193	1.98392818828263e-13	4.17460257723892e-11	ARB_02077	glycoside hydrolase family 55 protein [Botrytis cinerea T4]	Metabolism;Metabolism	Global and overview maps;Carbohydrate metabolism	ko01100//Metabolic pathways;ko00500//Starch and sucrose metabolism	K01210;K01210	-	-	-
Bcin11g00160	3398	2586	2439	1226	900	1147	288.76	188.54	209.70	80.88	57.33	65.85	229	68.02	-1.75131668716383	2.15902267842661e-13	4.46471000087048e-11	MET14	Bcmet14 [Botrytis cinerea B05.10]	Metabolism;Metabolism;Metabolism	Global and overview maps;Nucleotide metabolism;Energy metabolism	ko01100//Metabolic pathways;ko00230//Purine metabolism;ko00920//Sulfur metabolism	K00860;K00860;K00860	-	GO:0004020//adenylylsulfate kinase activity;GO:0005524//ATP binding	GO:0000096//sulfur amino acid metabolic process;GO:0000103//sulfate assimilation;GO:0019379//sulfate assimilation, phosphoadenylyl sulfate reduction by phosphoadenylyl-sulfate reductase (thioredoxin)
Bcin10g02550	55249	61767	43643	18933	17696	10057	1586.09	1521.33	1267.60	421.95	380.78	195.06	1458.34	332.596666666667	-2.13248149648038	2.22633630599282e-13	4.52587756848777e-11	--	PXA domain protein [Lachnellula occidentalis]	-	-	-	-	-	-	-
Bcin11g05720	46	84	66	306	329	394	1.51	2.36	2.19	7.79	8.08	8.73	2.02	8.2	2.02126861675365	2.99161687792654e-13	5.98024213897515e-11	--	HET-domain-containing protein [Ophiobolus disseminans]	-	-	-	-	-	-	-
Bcin10g05910	30	104	91	474	726	1331	0.63	1.87	1.93	7.71	11.40	18.83	1.47666666666667	12.6466666666667	3.09834107485646	3.12543617906674e-13	6.14532484126663e-11	--	repetitive proline-rich cell wall protein [Rutstroemia sp. NJR-2017a BBW]	-	-	-	-	-	-	-
Bcin03g06930	36	64	102	467	542	1262	1.50	2.31	4.35	15.27	17.10	35.93	2.72	22.7666666666667	3.06524452120596	3.23489172831129e-13	6.25795022409123e-11	--	surface SP1 protein [Rutstroemia sp. NJR-2017a WRK4]	-	-	-	-	-	-	-
Bcin05g08130	46	68	98	429	536	1344	0.73	0.92	1.57	5.28	6.37	14.40	1.07333333333333	8.68333333333333	3.01615077905126	3.8478033818648e-13	7.3254847241407e-11	--	immunoglobulin i-set domain-containing protein [Rutstroemia sp. NJR-2017a WRK4]	-	-	-	-	-	-	-
Bcin11g00610	2335	2158	1799	927	737	598	124.21	98.49	96.82	38.28	29.39	21.49	106.506666666667	29.72	-1.84143771618422	5.26200636568314e-13	9.86132880468806e-11	--	Bcnas6 [Botrytis cinerea B05.10]	-	-	-	-	-	GO:0005515//protein binding	-
Bcin02g04060	500	757	608	278	308	314	7.08	9.19	8.70	3.05	3.27	3.00	8.32333333333333	3.10666666666667	-1.42179396127393	7.33167060617688e-13	1.35286241923824e-10	--	glycoprotease family protein [Rutstroemia sp. NJR-2017a BVV2]	-	-	-	-	-	-	-
Bcin12g00040	161	256	206	771	939	936	4.04	5.51	5.23	15.01	17.65	15.86	4.92666666666667	16.1733333333333	1.71493328097436	1.01538404494423e-12	1.84522973258501e-10	amdS	probable general amidase [Phialocephala subalpina]	Metabolism;Metabolism;Metabolism;Metabolism	Global and overview maps;Amino acid metabolism;Amino acid metabolism;Amino acid metabolism	ko01100//Metabolic pathways;ko00380//Tryptophan metabolism;ko00330//Arginine and proline metabolism;ko00360//Phenylalanine metabolism	K01426;K01426;K01426;K01426	-	-	-
MSTRG.2098	141	150	132	46	54	46	2.66	2.43	2.51	0.67	0.76	0.59	2.53333333333333	0.673333333333333	-1.91164412557915	1.26076894348509e-12	2.25696458330748e-10	--	predicted protein [Botrytis cinerea T4]	-	-	-	-	-	-	-
Bcin16g02130	327	681	592	3765	4804	2504	9.40	16.80	17.23	84.07	103.56	48.66	14.4766666666667	78.7633333333333	2.44379471658004	1.41369352059918e-12	2.49350589500979e-10	patB	similar to carboxylesterase family protein (secreted protein) [Botrytis cinerea T4]	-	-	-	-	-	-	-
Bcin06g07120	1175	1087	1349	4635	4790	7695	40.27	31.96	46.78	123.33	123.06	178.19	39.67	141.526666666667	1.83495361083635	1.71497024005561e-12	2.98106566075754e-10	nicC	related to salicylate 1-monooxygenase [Phialocephala subalpina]	-	-	-	-	-	GO:0071949//FAD binding	-
MSTRG.10898	182	182	106	45	46	47	7.67	6.39	4.49	1.52	1.39	1.39	6.18333333333333	1.43333333333333	-2.10901062191871	1.79093527891527e-12	3.06863967647281e-10	--	chitin binding protein [Rutstroemia sp. NJR-2017a BBW]	-	-	-	-	-	-	-
Bcin13g03950	86	182	115	936	1596	658	2.91	5.29	3.94	24.62	40.53	15.06	4.04666666666667	26.7366666666667	2.72401369103483	2.21396512912727e-12	3.74004193785247e-10	abfB	alpha-L-arabinofuranosidase B protein [Rutstroemia sp. NJR-2017a BVV2]	Metabolism;Metabolism	Global and overview maps;Carbohydrate metabolism	ko01100//Metabolic pathways;ko00520//Amino sugar and nucleotide sugar metabolism	K20844;K20844	-	GO:0046556//alpha-L-arabinofuranosidase activity	GO:0019566//arabinose metabolic process;GO:0031221//arabinan metabolic process;GO:0046373//L-arabinose metabolic process
Bcin05g07330	529	763	776	2306	3229	3829	15.23	18.85	22.60	51.54	69.67	74.47	18.8933333333333	65.2266666666667	1.78758464560937	3.19960280332449e-12	5.33000500320471e-10	--	cdp-alcohol phosphatidyltransferase protein [Rutstroemia sp. NJR-2017a BBW]	Metabolism;Metabolism;Metabolism;Metabolism;Metabolism	Global and overview maps;Global and overview maps;Lipid metabolism;Lipid metabolism;Metabolism of other amino acids	ko01100//Metabolic pathways;ko01110//Biosynthesis of secondary metabolites;ko00564//Glycerophospholipid metabolism;ko00565//Ether lipid metabolism;ko00440//Phosphonate and phosphinate metabolism	K00993;K00993;K00993;K00993;K00993	-	-	-
Bcin01g02040	5727	5827	4759	2772	2895	2660	360.43	314.63	303.02	135.44	136.56	113.10	326.026666666667	128.366666666667	-1.3447193490805	4.62444643752754e-12	7.59802884543908e-10	--	translation initiation factor SU [Pezoloma ericae]	-	-	-	-	-	-	-
Bcin07g05460	2294	1892	1824	936	709	608	88.87	62.88	71.49	28.15	20.59	15.91	74.4133333333333	21.55	-1.78787327635273	5.25274483495449e-12	8.51370561492489e-10	--	geranylgeranyl pyrophosphate synthetase protein [Rutstroemia sp. NJR-2017a BVV2]	-	-	-	-	-	-	-
MSTRG.2198	471	279	270	115	83	114	20.59	10.47	11.94	3.90	2.72	3.37	14.3333333333333	3.33	-2.1057800766844	8.35993709478511e-12	1.33692114019803e-09	--	hypothetical protein BPAE_0040g00170 [Botrytis paeoniae]	-	-	-	-	-	-	-
Bcin14g01490	645	522	519	3027	2071	2723	25.78	17.90	20.99	93.91	62.04	73.52	21.5566666666667	76.49	1.82713703822655	1.03694779127881e-11	1.63646734323658e-09	--	dna repair [Lasallia pustulata]	-	-	-	-	-	-	-
Bcin11g00500	5707	5304	4379	2503	1944	1617	298.20	237.78	231.49	101.53	76.14	57.08	255.823333333333	78.25	-1.70898519951304	1.11245975772763e-11	1.73283666677729e-09	chol-2	Bcopi3 [Botrytis cinerea B05.10]	Metabolism;Metabolism;Metabolism	Global and overview maps;Global and overview maps;Lipid metabolism	ko01100//Metabolic pathways;ko01110//Biosynthesis of secondary metabolites;ko00564//Glycerophospholipid metabolism	K00551;K00551;K00551	-	GO:0008757//S-adenosylmethionine-dependent methyltransferase activity	GO:0006656//phosphatidylcholine biosynthetic process
Bcin14g05070	67	107	90	29	16	21	4.75	6.51	6.46	1.60	0.85	1.01	5.90666666666667	1.15333333333333	-2.3565346609183	1.35138972634947e-11	2.07802158690199e-09	--	dimeric alpha-beta barrel containing protein [Rutstroemia sp. NJR-2017a WRK4]	-	-	-	-	-	-	-
Bcin01g11010	52	34	46	229	266	517	1.60	0.90	1.43	5.46	6.13	10.73	1.31	7.44	2.50573580957058	1.40690401964771e-11	2.13600086223477e-09	alnD	similar to cytochrome P450 monooxygenase [Botrytis cinerea T4]	-	-	-	-	-	GO:0004497//monooxygenase activity;GO:0005506//iron ion binding;GO:0016705//oxidoreductase activity, acting on paired donors, with incorporation or reduction of molecular oxygen;GO:0020037//heme binding	GO:0055114//oxidation-reduction process
Bcin12g00300	177	271	240	895	1729	1193	3.40	4.46	4.66	13.33	24.86	15.46	4.17333333333333	17.8833333333333	2.09934360871126	1.54828488491591e-11	2.32126611371018e-09	lacA	Glycoside hydrolase family 35 protein [Rutstroemia sp. NJR-2017a BBW]	-	-	-	-	-	GO:0004553//hydrolase activity, hydrolyzing O-glycosyl compounds	GO:0005975//carbohydrate metabolic process
Bcin12g04530	100	175	146	685	931	603	4.12	6.18	6.08	21.89	28.72	16.77	5.46	22.46	2.04038507148075	2.82723271405447e-11	4.18639866325547e-09	rgxC	glycoside hydrolase family 28 protein [Sclerotinia borealis F-4128]	Metabolism;Metabolism	Global and overview maps;Carbohydrate metabolism	ko01100//Metabolic pathways;ko00040//Pentose and glucuronate interconversions	K01213;K01213	-	GO:0004650//polygalacturonase activity	GO:0005975//carbohydrate metabolic process
Bcin02g04550	78	169	110	469	908	783	1.65	3.07	2.35	7.70	14.39	11.19	2.35666666666667	11.0933333333333	2.23487331333169	3.19194079066261e-11	4.65890014221412e-09	--	glycoside hydrolase family 43 protein [Rutstroemia sp. NJR-2017a WRK4]	-	-	-	-	-	-	-
Bcin04g00460	40	86	88	408	322	492	2.10	3.87	4.68	16.63	12.68	17.46	3.55	15.59	2.13472999830574	3.22401794066844e-11	4.65890014221412e-09	--	gpi anchored serine-threonine rich protein [Rutstroemia sp. NJR-2017a BVV2]	-	-	-	-	-	-	-
Bcin04g04800	17948	17251	12571	5991	7125	4183	974.00	803.20	690.21	252.40	289.82	153.37	822.47	231.863333333333	-1.82668836531496	3.68176743296115e-11	5.25703792749238e-09	Pfmaj	Bcbrn1 [Botrytis cinerea B05.10]	-	-	-	-	-	GO:0016491//oxidoreductase activity	-
Bcin03g05060	167	231	163	793	1032	732	7.56	8.98	7.47	27.88	35.03	22.40	8.00333333333333	28.4366666666667	1.82907945995432	4.12399357053039e-11	5.81919751587547e-09	--	carbohydrate esterase family 8 protein [Sclerotinia borealis F-4128]	-	-	-	-	-	GO:0030599//pectinesterase activity	GO:0042545//cell wall modification
Bcin11g00700	698	598	522	243	267	348	28.08	20.64	21.24	7.59	8.05	9.46	23.32	8.36666666666667	-1.47884292508352	4.47211882298228e-11	6.2370457166104e-09	efm7	Bcnnt1 [Botrytis cinerea B05.10]	-	-	-	-	-	-	-
Bcin04g06310	5709	6184	4879	3109	1807	2700	521.70	484.84	451.08	220.56	123.77	166.70	485.873333333333	170.343333333333	-1.51213476747471	5.22078049248066e-11	7.19747600308196e-09	ATX1	Bcatx1 [Botrytis cinerea B05.10]	-	-	-	-	-	GO:0046872//metal ion binding	GO:0030001//metal ion transport
Bcin16g01090	613	712	904	3760	2488	3618	33.24	33.12	49.59	158.27	101.11	132.54	38.65	130.64	1.75705637674949	7.25212927426557e-11	9.88432255858423e-09	--	hypothetical protein BCIN_16g01090 [Botrytis cinerea B05.10]	-	-	-	-	-	-	-
Bcin11g00090	418	499	366	201	228	200	16.99	17.40	15.05	6.34	6.95	5.49	16.48	6.26	-1.3964816802506	7.53123530742587e-11	1.01493973345243e-08	--	alpha/beta-Hydrolase [Glarea lozoyensis ATCC 20868]	-	-	-	-	-	GO:0016787//hydrolase activity	-
MSTRG.12942	55	70	64	267	349	830	0.82	0.90	0.97	3.11	3.92	8.40	0.896666666666667	5.14333333333333	2.52005998401411	8.39380514617551e-11	1.11861443248032e-08	--	predicted protein [Botrytis cinerea T4]	-	-	-	-	-	-	-
Bcin04g04880	969	1137	1073	162	153	528	21.12	21.26	23.66	2.74	2.50	7.78	22.0133333333333	4.34	-2.34261067174762	8.51089074988986e-11	1.12175410608988e-08	--	similar to ferric-chelate reductase [Botrytis cinerea T4]	-	-	-	-	-	GO:0016491//oxidoreductase activity	GO:0055114//oxidation-reduction process
Bcin14g00610	37	40	12	421	193	253	1.31	1.22	0.46	11.57	5.31	6.04	0.996666666666667	7.64	2.9383896545588	9.20164656351436e-11	1.19961466176947e-08	PG1	Bcpg2 [Botrytis cinerea B05.10]	Metabolism;Metabolism	Global and overview maps;Carbohydrate metabolism	ko01100//Metabolic pathways;ko00040//Pentose and glucuronate interconversions	K01184;K01184	-	GO:0004650//polygalacturonase activity	GO:0005975//carbohydrate metabolic process
Bcin05g07640	926	1143	954	2838	3751	4038	27.11	28.71	28.26	64.51	82.32	79.88	28.0266666666667	75.57	1.43101345421437	9.31432031227494e-11	1.20124685833791e-08	BOT1	similar to cytochrome P450 monooxygenase [Botrytis cinerea T4]	-	-	-	-	-	GO:0005506//iron ion binding;GO:0016705//oxidoreductase activity, acting on paired donors, with incorporation or reduction of molecular oxygen;GO:0020037//heme binding	GO:0055114//oxidation-reduction process
Bcin06g03440	1677	1348	1144	673	549	758	59.76	41.21	41.25	18.62	14.66	18.25	47.4066666666667	17.1766666666667	-1.46463986378062	1.62850269179884e-10	2.07790013674844e-08	aox	Bcaox [Botrytis cinerea B05.10]	-	-	-	-	-	GO:0009916//alternative oxidase activity	GO:0055114//oxidation-reduction process
Bcin03g09150	176	253	230	98	104	113	3.17	3.92	4.20	1.37	1.41	1.38	3.76333333333333	1.38666666666667	-1.4403900526319	1.76459633207155e-10	2.20740368440198e-08	mfsB	MFS transporter protein [Rutstroemia sp. NJR-2017a WRK4]	-	-	-	-	-	GO:0022857//transmembrane transporter activity	GO:0055085//transmembrane transport
Bcin09g04230	107	118	97	32	45	35	8.23	7.79	7.55	1.91	2.60	1.82	7.85666666666667	2.11	-1.89667435382183	1.76680635069693e-10	2.20740368440198e-08	--	hypothetical protein BCIN_09g04230 [Botrytis cinerea B05.10]	-	-	-	-	-	-	-
Bcin07g07130	1732	2364	1750	5581	6369	6952	58.23	68.19	59.53	145.68	160.51	157.92	61.9833333333333	154.703333333333	1.3195520350893	1.93205351379957e-10	2.38897421077444e-08	avnA	Trichothecene C-15 hydroxylase [Lachnellula suecica]	-	-	-	-	-	GO:0005506//iron ion binding;GO:0016705//oxidoreductase activity, acting on paired donors, with incorporation or reduction of molecular oxygen;GO:0020037//heme binding	GO:0055114//oxidation-reduction process
Bcin03g08100	7610	8696	6602	3716	4711	4507	405.86	397.90	356.23	153.85	188.32	162.40	386.663333333333	168.19	-1.20098603199058	1.97863899236203e-10	2.42161184432553e-08	Arp2	Bcbrn2 [Botrytis cinerea B05.10]	Metabolism;Metabolism;Metabolism;Metabolism;Metabolism	Global and overview maps;Global and overview maps;Global and overview maps;Lipid metabolism;Metabolism of cofactors and vitamins	ko01100//Metabolic pathways;ko01110//Biosynthesis of secondary metabolites;ko01212//Fatty acid metabolism;ko00061//Fatty acid biosynthesis;ko00780//Biotin metabolism	K00059;K00059;K00059;K00059;K00059	-	GO:0016491//oxidoreductase activity	-
Bcin11g00620	1344	1465	1163	732	645	542	40.56	37.93	35.51	17.15	14.59	11.05	38	14.2633333333333	-1.41368824031598	2.02021259176518e-10	2.44751816420521e-08	YOR389W	related to Expression is GCR1 dependent [Phialocephala subalpina]	-	-	-	-	-	-	-
Bcin10g05300	102	180	133	503	529	870	2.03	3.07	2.67	7.76	7.87	11.67	2.59	9.1	1.8129144473995	2.33172968832474e-10	2.78316779689146e-08	--	Bgt-4195 [Blumeria graminis f. sp. tritici]	-	-	-	-	-	-	-
Bcin05g00350	2103	3195	2503	1587	1298	1541	29.30	38.19	35.29	17.17	13.56	14.51	34.26	15.08	-1.18388872281533	2.34367139808268e-10	2.78316779689146e-08	Nox1	BcnoxA [Botrytis cinerea B05.10]	-	-	-	-	-	GO:0016491//oxidoreductase activity	GO:0055114//oxidation-reduction process
Bcin13g02160	1030	1007	877	516	466	375	17.68	14.83	15.23	6.87	5.99	4.35	15.9133333333333	5.73666666666667	-1.47195146904157	2.58826743533847e-10	3.04349800190682e-08	--	P-loop containing nucleoside triphosphate hydrolase protein [Rutstroemia sp. NJR-2017a BVV2]	-	-	-	-	-	GO:0005515//protein binding	-
Bcin15g00100	7923	5475	5233	21964	33645	38910	561.47	332.88	375.19	1208.34	1787.09	1862.94	423.18	1619.45666666667	1.93616651443567	2.7441441047731e-10	3.19546256239306e-08	--	binding protein [Rutstroemia sp. NJR-2017a BBW]	-	-	-	-	-	-	-
Bcin03g01250	184	229	132	816	608	901	11.75	12.54	8.53	40.44	29.10	38.86	10.94	36.1333333333333	1.72371761272752	3.6134275279427e-10	4.16725478559084e-08	--	hypothetical protein BCIN_03g01250 [Botrytis cinerea B05.10]	-	-	-	-	-	-	-
Bcin02g03860	201	428	351	1421	2512	1526	5.44	9.94	9.61	29.87	50.98	27.91	8.33	36.2533333333333	2.12172524993805	3.95705078430865e-10	4.52008258161885e-08	NLGN4Y	similar to carboxylesterase family protein (secreted protein) [Botrytis cinerea T4]	-	-	-	-	-	-	-
Bcin09g01770	2523	2285	2032	1011	1244	872	116.05	90.17	94.56	36.10	42.89	27.10	100.26	35.3633333333333	-1.50341996513706	4.04293267040939e-10	4.57461645744247e-08	--	similar to transcription factor Zn, C2H2 [Botrytis cinerea T4]	-	-	-	-	-	GO:0003676//nucleic acid binding	-
Bcin02g03090	602	957	783	2638	2979	2703	18.75	25.58	24.68	63.80	69.56	56.89	23.0033333333333	63.4166666666667	1.46301911563728	4.40454449115382e-10	4.93720622681298e-08	RG	glycoside hydrolase family 1 protein [Rutstroemia sp. NJR-2017a BBW]	-	-	-	-	-	GO:0004553//hydrolase activity, hydrolyzing O-glycosyl compounds	GO:0005975//carbohydrate metabolic process
Bcin06g01790	37	33	47	162	213	307	2.33	1.78	2.99	7.92	10.05	13.05	2.36666666666667	10.34	2.12730775664404	5.64682945817792e-10	6.27111782605425e-08	--	hypothetical protein BCIN_06g01790 [Botrytis cinerea B05.10]	-	-	-	-	-	-	-
Bcin10g04220	31096	27283	23629	15872	13435	14730	1719.19	1294.13	1321.69	681.23	556.74	550.20	1445.00333333333	596.056666666667	-1.27755142246718	5.73008388105374e-10	6.30519505223473e-08	NCU06464	Bctma19 [Botrytis cinerea B05.10]	-	-	-	-	-	-	-
Bcin15g05260	6638	9274	7775	4681	3007	2966	153.29	183.74	181.65	83.92	52.05	46.28	172.893333333333	60.75	-1.50892592673752	6.73591094895497e-10	7.34459235652417e-08	DCW1	glycoside hydrolase family 76 protein [Botrytis cinerea T4]	-	-	-	-	-	GO:0003824//catalytic activity;GO:0008496//mannan endo-1,6-alpha-mannosidase activity	GO:0016052//carbohydrate catabolic process
Bcin04g02950	629	600	513	272	333	310	34.10	27.91	28.14	11.45	13.53	11.36	30.05	12.1133333333333	-1.31076907208559	7.27952331528806e-10	7.86582005797883e-08	--	HET-domain-containing protein [Venturia nashicola]	-	-	-	-	-	-	-
Bcin12g04840	63	142	77	435	602	437	5.15	9.96	6.37	27.60	36.88	24.13	7.16	29.5366666666667	2.04447552866587	7.64342813889115e-10	8.18529259802325e-08	--	hypothetical protein BCIN_12g04840 [Botrytis cinerea B05.10]	-	-	-	-	-	-	-
Bcin08g00940	6	8	10	60	84	95	0.50	0.57	0.84	3.88	5.25	5.35	0.636666666666667	4.82666666666667	2.92241705904746	8.44192139388589e-10	8.96038984055463e-08	--	Extracellular membrane CFEM domain protein [Rutstroemia sp. NJR-2017a BVV2]	-	-	-	-	-	-	-
Bcin13g03660	380	702	460	168	235	118	15.50	24.56	18.98	5.32	7.18	3.25	19.68	5.25	-1.90634089278575	8.98062668411775e-10	9.44856460081652e-08	--	Bgt-4612 [Blumeria graminis f. sp. tritici]	-	-	-	-	-	-	-
Bcin02g00860	568	516	413	260	235	216	30.77	23.95	22.65	10.93	9.56	7.88	25.79	9.45666666666667	-1.44740812323601	9.18456114338335e-10	9.57679540168249e-08	--	hypothetical protein BCIN_02g00860 [Botrytis cinerea B05.10]	-	-	-	-	-	-	-
Bcin08g07050	911	859	747	411	448	562	24.54	20.19	19.70	8.69	9.26	10.42	21.4766666666667	9.45666666666667	-1.18336644414707	9.26219998828722e-10	9.57679540168249e-08	CTS1	glycoside hydrolase family 18 protein [Botrytis cinerea T4]	Metabolism;Metabolism	Global and overview maps;Carbohydrate metabolism	ko01100//Metabolic pathways;ko00520//Amino sugar and nucleotide sugar metabolism	K01183;K01183	-	GO:0004553//hydrolase activity, hydrolyzing O-glycosyl compounds;GO:0008061//chitin binding	GO:0005975//carbohydrate metabolic process
MSTRG.9712	171	156	107	57	52	58	4.88	3.95	3.01	1.30	1.13	1.12	3.94666666666667	1.18333333333333	-1.73777815123691	9.47048825267994e-10	9.70846462415754e-08	--	kinase-like protein [Hyaloscypha bicolor E]	-	-	-	-	-	-	-
Bcin05g03460	2	9	4	65	72	66	0.08	0.30	0.16	1.95	2.09	1.72	0.18	1.92	3.41503749927884	1.01688955336612e-09	1.03360790704011e-07	--	alpha/beta-hydrolase [Cadophora sp. DSE1049]	-	-	-	-	-	-	-
Bcin06g05560	3822	3728	3187	2169	1898	2429	251.01	210.06	211.76	110.59	93.43	107.78	224.276666666667	103.933333333333	-1.10962110556913	1.05905912818091e-09	1.06742480532788e-07	--	Copper resistance crd2 protein [Rutstroemia sp. NJR-2017a WRK4]	-	-	-	-	-	-	-
Bcin08g04060	10330	13142	11054	5113	6326	8585	209.46	228.63	226.77	80.49	96.15	117.61	221.62	98.0833333333333	-1.17600816810277	1.15360640668915e-09	1.1530296034858e-07	frp2	similar to gi|11359636|pir||T49761 related to ferric reductase [Botrytis cinerea T4]	-	-	-	-	-	GO:0016491//oxidoreductase activity	GO:0055114//oxidation-reduction process
Bcin03g05610	78	212	169	649	885	843	2.37	5.53	5.20	15.33	20.19	17.33	4.36666666666667	17.6166666666667	2.01233665984523	1.34520847123894e-09	1.33342400033387e-07	PIR5	covalently-linked cell wall protein [Rutstroemia sp. NJR-2017a WRK4]	-	-	-	-	GO:0005618//cell wall	GO:0005199//structural constituent of cell wall	-
Bcin02g07470	32	31	21	307	113	229	1.79	1.49	1.19	13.34	4.74	8.66	1.49	8.91333333333333	2.58065272891003	1.44717323107742e-09	1.42273735520841e-07	--	hypothetical protein BCIN_02g07470 [Botrytis cinerea B05.10]	-	-	-	-	-	-	-
Bcin12g00710	470	604	513	308	319	326	10.00	11.03	11.05	5.09	5.09	4.69	10.6933333333333	4.95666666666667	-1.1092694944025	1.5249648436975e-09	1.48702669392746e-07	SIDA2	similar to l-ornithine 5-monooxygenase [Botrytis cinerea T4]	-	-	-	-	-	-	-
Bcin16g03710	3967	4259	3369	2206	2454	2445	299.49	275.59	257.76	129.73	138.35	124.77	277.613333333333	130.95	-1.08406080027354	1.61733874196483e-09	1.56438394121985e-07	RPB9	Bcrpb9 [Botrytis cinerea B05.10]	Genetic Information Processing	Transcription	ko03020//RNA polymerase	K03017	GO:0005665//RNA polymerase II, core complex	GO:0003676//nucleic acid binding;GO:0003899//DNA-directed 5'-3' RNA polymerase activity;GO:0003968//RNA-directed 5'-3' RNA polymerase activity;GO:0008270//zinc ion binding	GO:0001193//maintenance of transcriptional fidelity during DNA-templated transcription elongation from RNA polymerase II promoter;GO:0006283//transcription-coupled nucleotide-excision repair;GO:0006351//transcription, DNA-templated;GO:0006366//transcription by RNA polymerase II;GO:0006367//transcription initiation from RNA polymerase II promoter;GO:0006379//mRNA cleavage
Bcin11g00440	1772	1975	1633	896	1133	893	93.54	89.44	87.21	36.72	44.83	31.85	90.0633333333333	37.8	-1.25255363979654	1.64953671655614e-09	1.58276347026995e-07	AN2882	Bchom6 [Botrytis cinerea B05.10]	Metabolism;Metabolism;Metabolism;Metabolism;Metabolism;Metabolism	Global and overview maps;Global and overview maps;Global and overview maps;Amino acid metabolism;Amino acid metabolism;Amino acid metabolism	ko01100//Metabolic pathways;ko01110//Biosynthesis of secondary metabolites;ko01230//Biosynthesis of amino acids;ko00260//Glycine, serine and threonine metabolism;ko00270//Cysteine and methionine metabolism;ko00300//Lysine biosynthesis	K00003;K00003;K00003;K00003;K00003;K00003	-	GO:0004412//homoserine dehydrogenase activity;GO:0016491//oxidoreductase activity;GO:0050661//NADP binding	GO:0006520//cellular amino acid metabolic process;GO:0055114//oxidation-reduction process
Bcin09g06730	1206	1846	1279	769	793	625	38.90	51.09	41.74	19.26	19.17	13.62	43.91	17.35	-1.33961387166092	1.76759901886381e-09	1.68258592319464e-07	cel61a	glycoside hydrolase family 61 protein [Rutstroemia sp. NJR-2017a WRK4]	-	-	-	-	-	-	-
Bcin02g01420	198	200	93	1910	730	966	5.81	5.04	2.76	43.54	16.07	19.16	4.53666666666667	26.2566666666667	2.5329792088796	1.7949499486011e-09	1.69325994482151e-07	SWA2	glycoside hydrolase family 13 protein [Botrytis cinerea T4]	Metabolism;Metabolism;Metabolism	Global and overview maps;Global and overview maps;Carbohydrate metabolism	ko01100//Metabolic pathways;ko01110//Biosynthesis of secondary metabolites;ko00500//Starch and sucrose metabolism	K01176;K01176;K01176	-	GO:0003824//catalytic activity;GO:0004556//alpha-amylase activity;GO:0005509//calcium ion binding	GO:0005975//carbohydrate metabolic process;GO:0016052//carbohydrate catabolic process
Bcin07g03980	9291	15142	10626	7064	5453	5451	259.27	362.52	300.00	153.03	114.05	102.77	307.263333333333	123.283333333333	-1.31749784095747	1.80704746487539e-09	1.69325994482151e-07	--	glycoside hydrolase protein [Rutstroemia sp. NJR-2017a BVV2]	-	-	-	-	-	-	-
Bcin01g02120	6980	8096	6795	4985	4291	5024	695.37	691.98	684.88	385.54	320.41	338.15	690.743333333333	348.033333333333	-0.988924244386448	1.84454441408025e-09	1.71499734127741e-07	eat-5	Bccox13 [Botrytis cinerea B05.10]	Metabolism;Metabolism	Global and overview maps;Energy metabolism	ko01100//Metabolic pathways;ko00190//Oxidative phosphorylation	K02266;K02266	GO:0005743//mitochondrial inner membrane;GO:0005751//mitochondrial respiratory chain complex IV	GO:0004129//cytochrome-c oxidase activity	-
Bcin01g06990	126	175	200	727	567	1406	2.41	2.87	3.87	10.80	8.13	18.18	3.05	12.37	2.01996435252612	2.48337319330018e-09	2.29119831388019e-07	spas	AAA-domain-containing protein [Trematosphaeria pertusa]	-	-	-	-	-	GO:0005524//ATP binding	-
Bcin08g05870	195	358	274	994	1483	1081	4.68	7.37	6.66	18.53	26.69	17.53	6.23666666666667	20.9166666666667	1.74580590048471	2.52625778749518e-09	2.31297220635246e-07	afcA	glycoside hydrolase family 95 protein [Botrytis cinerea T4]	Metabolism	Glycan biosynthesis and metabolism	ko00511//Other glycan degradation	K15923	-	GO:0003824//catalytic activity;GO:0004560//alpha-L-fucosidase activity	-
Bcin01g05280	125	253	176	679	751	750	3.59	6.23	5.11	15.12	16.14	14.53	4.97666666666667	15.2633333333333	1.616818399539	2.59914131601987e-09	2.36167431396533e-07	pnbA	similar to carboxylesterase (secreted protein) [Botrytis cinerea T4]	-	-	-	-	-	-	-
Bcin15g01030	164	289	233	707	1055	992	7.55	11.41	10.85	25.26	36.40	30.85	9.93666666666667	30.8366666666667	1.63381294890127	3.43856396360139e-09	3.10091249469437e-07	axeA	carbohydrate esterase family 1 protein [Botrytis cinerea T4]	-	-	-	-	GO:0005576//extracellular region	GO:0016787//hydrolase activity;GO:0030248//cellulose binding	GO:0005975//carbohydrate metabolic process
Bcin01g03950	2788	3755	2833	2051	1686	1700	101.82	117.66	104.68	58.15	46.15	41.95	108.053333333333	48.75	-1.14826945455564	3.5087043506057e-09	3.14055223740035e-07	--	dipeptidase 1 precursor protein [Rutstroemia sp. NJR-2017a BVV2]	-	-	-	-	-	-	-
Bcin12g00550	114	257	246	777	918	1175	3.52	6.82	7.69	18.65	21.27	24.54	6.01	21.4866666666667	1.83800479162721	3.5710551893423e-09	3.17268414377567e-07	PRODH	similar to proline oxidase [Botrytis cinerea T4]	Metabolism;Metabolism;Metabolism	Global and overview maps;Global and overview maps;Amino acid metabolism	ko01100//Metabolic pathways;ko01110//Biosynthesis of secondary metabolites;ko00330//Arginine and proline metabolism	K00318;K00318;K00318	-	GO:0004657//proline dehydrogenase activity	GO:0006562//proline catabolic process
Bcin02g02790	2003	1970	1705	1119	984	817	72.81	61.34	62.68	31.55	26.80	20.04	65.61	26.13	-1.32820859644923	3.74458437095493e-09	3.30239301067893e-07	ftrA	Bcfth1 [Botrytis cinerea B05.10]	-	-	-	-	GO:0016020//membrane;GO:0033573//high-affinity iron permease complex	GO:0005381//iron ion transmembrane transporter activity	GO:0034755//iron ion transmembrane transport
Bcin09g06880	87	132	64	394	749	447	2.55	3.32	1.90	8.96	16.44	8.84	2.59	11.4133333333333	2.13969619799343	3.80128737884118e-09	3.32792998699424e-07	ARB_02369	Bclip1 [Botrytis cinerea B05.10]	-	-	-	-	-	-	-
Bcin01g01590	1157	3536	1935	9008	11330	13015	49.36	129.44	83.53	298.37	362.33	375.17	87.4433333333333	345.29	1.9813882500721	3.84410370618747e-09	3.34102752550815e-07	--	Bccpd3 [Botrytis cinerea B05.10]	-	-	-	-	-	-	-
Bcin15g01600	34	89	40	257	452	299	1.86	4.18	2.22	10.93	18.56	11.07	2.75333333333333	13.52	2.2958439655839	3.98085103129075e-09	3.43498757333103e-07	TRIREDRAFT_74223	glycoside hydrolase family 11 protein [Botrytis cinerea T4]	-	-	-	-	-	GO:0004553//hydrolase activity, hydrolyzing O-glycosyl compounds	GO:0005975//carbohydrate metabolic process
Bcin16g02720	54	54	46	14	14	11	2.46	2.11	2.10	0.50	0.48	0.34	2.22333333333333	0.44	-2.33714883182613	4.14705257013121e-09	3.55283918043956e-07	--	collagen Mcl1 protein [Rutstroemia sp. NJR-2017a BVV2]	-	-	-	-	-	-	-
Bcin08g05960	908	970	806	511	566	519	38.98	35.73	35.01	17.03	18.21	15.05	36.5733333333333	16.7633333333333	-1.12548306876949	4.92839381239331e-09	4.19228052381882e-07	ctns	Bcers1 [Botrytis cinerea B05.10]	-	-	-	-	-	-	-
Bcin01g08690	4567	6651	4443	2557	2710	1659	153.10	190.36	149.75	65.76	67.66	37.35	164.403333333333	56.9233333333333	-1.53014749923515	5.92586373814554e-09	5.0052682869942e-07	--	BcnoxD [Botrytis cinerea B05.10]	-	-	-	-	-	-	-
Bcin10g03650	3700	5181	3875	2292	2781	3026	69.49	83.48	73.63	33.42	39.15	38.40	75.5333333333333	36.99	-1.02997815486273	6.31926994360013e-09	5.30023242682098e-07	--	similar to ferric-chelate reductase [Botrytis cinerea T4]	-	-	-	-	-	GO:0016491//oxidoreductase activity	GO:0055114//oxidation-reduction process
Bcin01g00130	2539	2565	2455	6851	7262	9818	68.60	60.14	67.25	142.00	146.08	176.79	65.33	154.956666666667	1.24604728015982	6.39524831973793e-09	5.31070707519699e-07	BOA13	Bcboa13 [Botrytis cinerea B05.10]	-	-	-	-	GO:0005634//nucleus	GO:0000981//DNA-binding transcription factor activity, RNA polymerase II-specific;GO:0008270//zinc ion binding	GO:0006355//regulation of transcription, DNA-templated
Bcin11g00450	700	715	564	347	386	307	48.72	42.71	39.71	18.78	20.14	14.42	43.7133333333333	17.78	-1.2978180699731	6.4203145397996e-09	5.31070707519699e-07	--	Arp, Ankyrin repeat containing protein [Pyrenophora tritici-repentis]	-	-	-	-	-	-	-
Bcin04g05960	6005	6246	4274	1741	2240	718	226.39	202.03	163.02	50.95	63.30	18.29	197.146666666667	44.18	-2.15780399392307	6.51182939416471e-09	5.3495124488775e-07	--	serine-threonine rich protein [Rutstroemia sp. NJR-2017a WRK4]	-	-	-	-	-	-	-
Bcin08g06410	8194	8692	7316	3997	5319	4101	284.47	258.90	256.97	107.73	138.41	96.19	266.78	114.11	-1.22522528704546	7.0882226453765e-09	5.7834110482072e-07	ARB_03399	Bcgpi12 [Botrytis cinerea B05.10]	Metabolism;Metabolism	Global and overview maps;Glycan biosynthesis and metabolism	ko01100//Metabolic pathways;ko00563//Glycosylphosphatidylinositol(GPI)-anchor biosynthesis	K03434;K03434	-	GO:0000225//N-acetylglucosaminylphosphatidylinositol deacetylase activity	GO:0006506//GPI anchor biosynthetic process
Bcin13g00710	749	1181	1638	4113	6532	15804	9.73	13.16	21.53	41.48	63.61	138.72	14.8066666666667	81.27	2.45647600209734	7.31085217836294e-09	5.92475412346521e-07	atrB	BcatrB [Botrytis cinerea B05.10]	-	-	-	-	GO:0016020//membrane;GO:0016021//integral component of membrane	GO:0005524//ATP binding;GO:0016887//ATPase activity;GO:0042626//ATPase activity, coupled to transmembrane movement of substances	GO:0055085//transmembrane transport
Bcin11g00390	1754	1684	1527	1005	688	610	85.38	70.33	75.20	37.98	25.10	20.06	76.97	27.7133333333333	-1.47371600006314	7.51055014271902e-09	6.04574083300482e-07	yfcG	Bcgst3 [Botrytis cinerea B05.10]	Metabolism;Metabolism	Global and overview maps;Metabolism of other amino acids	ko01100//Metabolic pathways;ko00480//Glutathione metabolism	K00799;K00799	-	GO:0005515//protein binding	-
Bcin07g03280	556	677	661	1854	4215	2943	22.12	23.11	26.61	57.26	125.69	79.11	23.9466666666667	87.3533333333333	1.8670379069234	7.68877202614889e-09	6.14794211210865e-07	aes1	carbohydrate esterase family 16 protein [Botrytis cinerea T4]	-	-	-	-	-	GO:0016788//hydrolase activity, acting on ester bonds	-
Bcin09g05090	398	644	465	288	191	301	12.15	16.86	14.36	6.82	4.37	6.21	14.4566666666667	5.8	-1.31761013712702	9.34188550090062e-09	7.42030296011934e-07	--	integral membrane protein [Rutstroemia sp. NJR-2017a WRK4]	-	-	-	-	-	-	-
Bcin03g09110	483	446	357	179	250	202	17.47	13.84	13.07	5.03	6.78	4.94	14.7933333333333	5.58333333333333	-1.40574857196451	9.5483851531357e-09	7.51608464608586e-07	An01g11360	Bcmap2 [Botrytis cinerea B05.10]	-	-	-	-	-	GO:0004177//aminopeptidase activity;GO:0008235//metalloexopeptidase activity	GO:0006508//proteolysis
Bcin08g00310	981	1063	789	439	496	284	39.54	36.72	31.39	13.73	14.97	7.67	35.8833333333333	12.1233333333333	-1.56552748859898	9.58780182467181e-09	7.51608464608586e-07	--	integral membrane PTH11 protein [Rutstroemia sp. NJR-2017a BBW]	-	-	-	-	-	-	-
Bcin02g02090	5262	8795	6483	3601	3001	1934	94.74	135.86	118.10	50.33	40.50	23.53	116.233333333333	38.12	-1.60840383903296	9.88763153396611e-09	7.70079562457075e-07	--	similar to methyltransferase domain-containing protein [Botrytis cinerea T4]	-	-	-	-	-	GO:0008168//methyltransferase activity	-
Bcin12g04550	324	429	451	1232	1161	1530	8.58	9.74	12.08	25.32	23.04	27.36	10.1333333333333	25.24	1.31660308737276	1.02480216314414e-08	7.92998525467792e-07	--	Rhodanese domain-containing protein [Verticillium dahliae VDG2]	-	-	-	-	-	-	-
Bcin15g02300	173	195	139	52	87	83	4.28	4.14	3.48	1.00	1.61	1.39	3.96666666666667	1.33333333333333	-1.57288966842059	1.07412477449494e-08	8.25836701621302e-07	--	hypothetical protein BCIN_15g02300 [Botrytis cinerea B05.10]	-	-	-	-	-	-	-
Bcin06g04980	643	851	776	2014	2370	2502	22.02	25.09	26.97	53.77	61.16	58.34	24.6933333333333	57.7566666666667	1.22586588392153	1.10490701925694e-08	8.44092661717691e-07	CAB2	Bccab2 [Botrytis cinerea B05.10]	Metabolism;Metabolism	Global and overview maps;Metabolism of cofactors and vitamins	ko01100//Metabolic pathways;ko00770//Pantothenate and CoA biosynthesis	K01922;K01922	-	-	-
Bcin11g00340	545	731	518	381	306	318	18.29	21.05	17.59	9.93	7.70	7.21	18.9766666666667	8.28	-1.19652392617067	1.12853944271088e-08	8.5669000480217e-07	--	lipase esterase protein [Rutstroemia sp. NJR-2017a BVV2]	-	-	-	-	-	GO:0016787//hydrolase activity	-
Bcin01g10410	1411	1391	1280	872	830	952	52.65	44.53	48.32	25.26	23.21	24.00	48.5	24.1566666666667	-1.00556335369827	1.15061557894954e-08	8.63046193887103e-07	--	BTB POZ-like protein [Rutstroemia sp. NJR-2017a BVV2]	-	-	-	-	-	GO:0005515//protein binding	-
Bcin15g03130	387	568	494	1368	1521	2418	8.87	11.17	11.46	24.34	26.13	37.45	10.5	29.3066666666667	1.48083955767459	1.15130391047137e-08	8.63046193887103e-07	cut23	Bccdc23 [Botrytis cinerea B05.10]	Cellular Processes;Cellular Processes;Genetic Information Processing	Cell growth and death;Cell growth and death;Folding, sorting and degradation	ko04111//Cell cycle - yeast;ko04113//Meiosis - yeast;ko04120//Ubiquitin mediated proteolysis	K03355;K03355;K03355	GO:0005680//anaphase-promoting complex	GO:0005515//protein binding	GO:0030071//regulation of mitotic metaphase/anaphase transition
Bcin15g00290	4	13	8	249	34	138	0.43	1.20	0.87	20.73	2.73	10.00	0.833333333333333	11.1533333333333	3.74243744537626	1.21717766534533e-08	9.06759560133661e-07	--	hypothetical protein BCIN_15g00290 [Botrytis cinerea B05.10]	-	-	-	-	-	-	-
Bcin08g04070	13421	16822	14222	7238	8399	11991	626.17	673.36	671.32	262.16	293.71	377.98	656.95	311.283333333333	-1.07755523782547	1.23594965420296e-08	9.15060503241375e-07	--	gpi anchored protein [Rutstroemia sp. NJR-2017a BBW]	-	-	-	-	-	-	-
Bcin15g04760	186	415	476	1468	1518	2979	6.45	12.35	16.70	39.52	39.46	69.80	11.8333333333333	49.5933333333333	2.06728967305942	1.36762483088605e-08	1.00633694611333e-06	--	related to trichothecene 3-O-acetyltransferase [Phialocephala subalpina]	-	-	-	-	-	GO:0016747//transferase activity, transferring acyl groups other than amino-acyl groups	-
Bcin14g01530	865	1167	1037	2596	3182	4004	29.96	34.68	36.34	69.81	82.62	93.71	33.66	82.0466666666667	1.28540954547873	1.47544946586832e-08	1.07905737156248e-06	apdG	acyl- dehydrogenase protein [Rutstroemia sp. NJR-2017a BBW]	-	-	-	-	-	GO:0003995//acyl-CoA dehydrogenase activity;GO:0016627//oxidoreductase activity, acting on the CH-CH group of donors;GO:0020037//heme binding;GO:0050660//flavin adenine dinucleotide binding	GO:0055114//oxidation-reduction process
Bcin15g04750	196	424	627	1607	2582	4051	6.35	11.78	20.55	40.41	62.69	88.65	12.8933333333333	63.9166666666667	2.30956687780082	1.48645683602901e-08	1.08051898735345e-06	alt2	related to n-alkane-inducible cytochrome P450 [Phialocephala subalpina]	-	-	-	-	-	GO:0004497//monooxygenase activity;GO:0005506//iron ion binding;GO:0016705//oxidoreductase activity, acting on paired donors, with incorporation or reduction of molecular oxygen;GO:0016712//oxidoreductase activity, acting on paired donors, with incorporation or reduction of molecular oxygen, reduced flavin or flavoprotein as one donor, and incorporation of one atom of oxygen;GO:0020037//heme bind…	GO:0055114//oxidation-reduction process
Bcin04g05000	500	1427	844	3391	4878	4728	7.50	18.37	12.81	39.50	54.86	47.93	12.8933333333333	47.43	1.87917457432385	1.54923062666512e-08	1.11635012940576e-06	ppoC	BcppoA90 [Botrytis cinerea B05.10]	Metabolism	Lipid metabolism	ko00591//Linoleic acid metabolism	K17862	-	GO:0004601//peroxidase activity;GO:0005506//iron ion binding;GO:0016491//oxidoreductase activity;GO:0016705//oxidoreductase activity, acting on paired donors, with incorporation or reduction of molecular oxygen;GO:0020037//heme binding	GO:0006979//response to oxidative stress;GO:0055114//oxidation-reduction process
Bcin09g00600	12387	12666	9302	5926	6480	4355	495.04	434.29	376.12	183.86	194.11	117.59	435.15	165.186666666667	-1.39741555447664	1.55436444564584e-08	1.11635012940576e-06	SDR2a	similar to short-chain dehydrogenase/reductase [Botrytis cinerea T4]	-	-	-	-	-	GO:0016491//oxidoreductase activity	-
Bcin12g05670	134	187	152	553	443	822	4.44	5.31	5.09	14.22	11.00	18.39	4.94666666666667	14.5366666666667	1.55516789846081	1.58670508742664e-08	1.13279409634495e-06	nahG	salicylate hydroxylase protein [Rutstroemia sp. NJR-2017a BBW]	-	-	-	-	-	GO:0071949//FAD binding	-
Bcin13g02100	23	53	21	176	332	167	0.78	1.54	0.72	4.64	8.44	3.83	1.01333333333333	5.63666666666667	2.4757334309664	1.67176528919894e-08	1.1864587502161e-06	cbhB	glycoside hydrolase family 7 protein [Botrytis cinerea T4]	Metabolism;Metabolism	Global and overview maps;Carbohydrate metabolism	ko01100//Metabolic pathways;ko00500//Starch and sucrose metabolism	K01225;K01225	GO:0005576//extracellular region	GO:0004553//hydrolase activity, hydrolyzing O-glycosyl compounds;GO:0030248//cellulose binding	GO:0005975//carbohydrate metabolic process
MSTRG.6453	126	107	101	40	53	44	6.20	4.51	5.03	1.53	1.95	1.46	5.24666666666667	1.64666666666667	-1.67185259392281	1.76453911201481e-08	1.24493424173562e-06	--	hypothetical protein BofuT4_P108160.1 [Botrytis cinerea T4]	-	-	-	-	-	-	-
Bcin01g10250	207	354	274	776	1058	1177	6.56	9.57	8.72	19.00	25.05	25.02	8.28333333333333	23.0233333333333	1.47481337186199	1.80105304600191e-08	1.26326492595011e-06	4cl1	similar to CoA ligase [Botrytis cinerea T4]	Metabolism;Metabolism;Metabolism	Global and overview maps;Global and overview maps;Metabolism of cofactors and vitamins	ko01100//Metabolic pathways;ko01110//Biosynthesis of secondary metabolites;ko00130//Ubiquinone and other terpenoid-quinone biosynthesis	K01904;K01904;K01904	-	GO:0003824//catalytic activity	-
Bcin02g00015	1230	1596	1092	791	799	933	116.40	129.68	104.68	58.13	56.71	59.67	116.92	58.17	-1.0071745249781	1.82124951177945e-08	1.2700038746676e-06	--	hypothetical protein BCIN_02g00015 [Botrytis cinerea B05.10]	-	-	-	-	-	-	-
Bcin11g00660	396	426	375	256	190	193	16.09	14.85	15.41	8.07	5.78	5.30	15.45	6.38333333333333	-1.27522494670057	1.87330171440999e-08	1.2987503331002e-06	--	Transcription factor IIIA [Lachnellula subtilissima]	-	-	-	-	-	GO:0003676//nucleic acid binding	-
Bcin09g00620	36	59	50	147	298	534	0.77	1.09	1.09	2.46	4.81	7.76	0.983333333333333	5.01	2.34905814966716	2.05783951291105e-08	1.41849006424455e-06	--	carbohydrate esterase family 4 protein [Sclerotinia borealis F-4128]	-	-	-	-	-	GO:0003824//catalytic activity;GO:0016810//hydrolase activity, acting on carbon-nitrogen (but not peptide) bonds	GO:0005975//carbohydrate metabolic process
Bcin02g02780	1641	1833	1400	1080	902	888	43.37	41.56	37.43	22.16	17.87	15.85	40.7866666666667	18.6266666666667	-1.13072808614874	2.11626116995077e-08	1.4504249412794e-06	fetC	Bclcc13 [Botrytis cinerea B05.10]	-	-	-	-	-	GO:0005507//copper ion binding;GO:0016491//oxidoreductase activity	GO:0055114//oxidation-reduction process
Bcin02g00420	33	56	44	159	288	222	0.74	1.08	1.00	2.77	4.84	3.36	0.94	3.65666666666667	1.9597964580044	2.16001464966412e-08	1.47200089250406e-06	bxlB	glycoside hydrolase family 3 protein [Botrytis cinerea T4]	Metabolism;Metabolism	Global and overview maps;Carbohydrate metabolism	ko01100//Metabolic pathways;ko00520//Amino sugar and nucleotide sugar metabolism	K15920;K15920	-	GO:0004553//hydrolase activity, hydrolyzing O-glycosyl compounds	GO:0005975//carbohydrate metabolic process
Bcin06g04850	77	135	95	453	771	374	1.85	2.79	2.31	8.46	13.90	6.08	2.31666666666667	9.48	2.03283658200854	2.24312878893808e-08	1.52000489799567e-06	yicI	glycoside hydrolase family 31 protein [Sclerotinia borealis F-4128]	-	-	-	-	-	GO:0003824//catalytic activity;GO:0004553//hydrolase activity, hydrolyzing O-glycosyl compounds;GO:0030246//carbohydrate binding	GO:0005975//carbohydrate metabolic process
Bcin11g03260	2036	1242	1493	869	558	688	256.01	133.99	189.94	84.83	52.59	58.45	193.313333333333	65.29	-1.56600720090923	2.27549406632433e-08	1.53327392311764e-06	--	Bcpio9 [Botrytis cinerea B05.10]	-	-	-	-	-	-	-
Bcin03g09140	394	499	462	186	251	324	9.44	10.26	11.20	3.46	4.51	5.25	10.3	4.40666666666667	-1.22488466128404	2.32137912519496e-08	1.55545369986527e-06	--	arylsulfotransferase protein [Rutstroemia sp. NJR-2017a BVV2]	-	-	-	-	-	-	-
Bcin06g01510	451	910	704	2474	2042	3289	15.18	26.28	23.97	64.65	51.52	74.79	21.81	63.6533333333333	1.54524629571987	2.42769985115201e-08	1.61765733415095e-06	--	glycosyltransferase family 17 protein [Rutstroemia sp. NJR-2017a WRK4]	Metabolism;Metabolism	Global and overview maps;Glycan biosynthesis and metabolism	ko01100//Metabolic pathways;ko00510//N-Glycan biosynthesis	K00737;K00737	GO:0016020//membrane	GO:0003830//beta-1,4-mannosylglycoprotein 4-beta-N-acetylglucosaminyltransferase activity	GO:0006487//protein N-linked glycosylation
Bcin04g06080	75	105	69	239	444	457	1.83	2.23	1.73	4.56	8.24	7.64	1.93	6.81333333333333	1.81975994294838	2.48216956439905e-08	1.64481446162443e-06	HGT1	similar to sugar transporter [Botrytis cinerea T4]	-	-	-	-	GO:0016020//membrane;GO:0016021//integral component of membrane	GO:0022857//transmembrane transporter activity	GO:0055085//transmembrane transport
Bcin09g03480	322	340	288	189	183	182	14.38	13.03	13.02	6.55	6.13	5.49	13.4766666666667	6.05666666666667	-1.15386778403758	2.51155109171507e-08	1.65513976890278e-06	--	similar to transcription factor Zn, C2H2 [Botrytis cinerea T4]	-	-	-	-	-	GO:0003676//nucleic acid binding	-
Bcin01g01240	980	1032	851	388	598	362	52.40	47.34	46.04	16.11	23.97	13.08	48.5933333333333	17.72	-1.45537979580915	2.5429320865338e-08	1.666662701961e-06	--	hypothetical protein BCIN_01g01240 [Botrytis cinerea B05.10]	-	-	-	-	-	-	-
Bcin01g09590	11185	15358	13009	9080	8552	10344	272.11	320.57	320.20	171.52	155.94	169.99	304.293333333333	165.816666666667	-0.875873703476095	2.70447968157338e-08	1.74923698728429e-06	--	hyphal anastamosis-8 protein [Rutstroemia sp. NJR-2017a WRK4]	-	-	-	-	-	-	-
Bcin04g04890	34	40	19	1	1	6	1.84	1.86	1.04	0.04	0.04	0.22	1.58	0.1	-3.98185265328974	2.70482724581945e-08	1.74923698728429e-06	--	hypothetical protein BCIN_04g04890 [Botrytis cinerea B05.10]	-	-	-	-	-	-	-
Bcin15g04670	343	530	433	1343	1873	1446	9.84	13.07	12.51	29.92	40.43	28.14	11.8066666666667	32.83	1.47541303854222	2.71267366712422e-08	1.74923698728429e-06	SED2	Bcser8 [Botrytis cinerea B05.10]	-	-	-	-	-	GO:0004252//serine-type endopeptidase activity;GO:0008236//serine-type peptidase activity	GO:0006508//proteolysis
Bcin08g06240	1219	1578	1140	747	793	584	35.98	39.96	34.04	17.12	17.54	11.65	36.66	15.4366666666667	-1.24784552955735	2.77441599882716e-08	1.7794837160392e-06	xlnD	similar to salicylate hydroxylase [Botrytis cinerea T4]	-	-	-	-	-	GO:0071949//FAD binding	-
Bcin12g04640	1323	1772	1472	4635	5439	4435	52.00	59.75	58.54	141.43	160.23	117.77	56.7633333333333	139.81	1.30043633720209	2.94991844995543e-08	1.88198520684923e-06	sol5	similar to FAD binding domain-containing protein [Botrytis cinerea T4]	-	-	-	-	-	GO:0016491//oxidoreductase activity;GO:0050660//flavin adenine dinucleotide binding;GO:0071949//FAD binding	GO:0055114//oxidation-reduction process
Bcin06g04960	30	79	42	206	229	291	0.86	1.95	1.22	4.61	4.95	5.67	1.34333333333333	5.07666666666667	1.91806419795933	3.14324316600514e-08	1.99471209169659e-06	4cl1	phenylacetyl- ligase protein [Rutstroemia sp. NJR-2017a BVV2]	Metabolism;Metabolism;Metabolism	Global and overview maps;Global and overview maps;Metabolism of cofactors and vitamins	ko01100//Metabolic pathways;ko01110//Biosynthesis of secondary metabolites;ko00130//Ubiquinone and other terpenoid-quinone biosynthesis	K01904;K01904;K01904	-	GO:0003824//catalytic activity	-
Bcin04g05090	338	285	295	150	160	202	20.74	15.01	18.32	7.15	7.36	8.38	18.0233333333333	7.63	-1.24011089352631	3.4798937543988e-08	2.19672872053996e-06	--	hypothetical protein BCIN_04g05090 [Botrytis cinerea B05.10]	-	-	-	-	-	-	-
Bcin01g08940	794	713	585	330	417	294	59.83	46.10	44.60	19.30	23.55	14.97	50.1766666666667	19.2733333333333	-1.38041052480551	3.52626851426442e-08	2.21434892984751e-06	SPBC31F10.02	esterase [Sclerotinia borealis F-4128]	-	-	-	-	-	GO:0047617//acyl-CoA hydrolase activity	-
MSTRG.6715	666	682	474	175	283	390	7.41	6.51	5.33	1.51	2.36	2.93	6.41666666666667	2.26666666666667	-1.50125179433192	3.56283257407977e-08	2.21808134442203e-06	--	predicted protein [Botrytis cinerea T4]	-	-	-	-	-	-	-
Bcin04g03260	18892	24354	18633	12967	13381	10938	777.62	860.06	775.96	414.35	412.83	304.18	804.546666666667	377.12	-1.0931524412952	3.5691987616596e-08	2.21808134442203e-06	--	cupin domain-containing protein [Trichoderma gamsii]	-	-	-	-	-	-	-
Bcin05g05170	1063	937	784	540	501	419	89.60	67.76	66.86	35.33	31.65	23.86	74.74	30.28	-1.30351535839501	3.64302467322955e-08	2.25229061498532e-06	SAV1559	similar to structural toxin protein RtxA [Botrytis cinerea T4]	-	-	-	-	-	-	-
Bcin08g06900	295	231	234	1398	1028	864	21.55	14.48	17.29	79.27	56.28	42.64	17.7733333333333	59.3966666666667	1.74066768973097	3.68352573550631e-08	2.25469926410258e-06	--	Bypass of stop codon protein [Lachnellula subtilissima]	-	-	-	-	-	-	-
MSTRG.6822	248	254	163	88	119	107	5.28	4.64	3.51	1.46	1.90	1.54	4.47666666666667	1.63333333333333	-1.45460565042488	3.68451772356267e-08	2.25469926410258e-06	--	glucose dehydrogenase protein [Rutstroemia sp. NJR-2017a BVV2]	-	-	-	-	-	-	-
Bcin02g03050	12683	12197	8689	6948	6052	6512	357.14	294.67	247.55	151.89	127.74	123.89	299.786666666667	134.506666666667	-1.1562585392467	3.94866498424967e-08	2.40407552391323e-06	asaE	MFS monocarboxylate transporter protein [Rutstroemia sp. NJR-2017a WRK4]	-	-	-	-	-	-	GO:0055085//transmembrane transport
Bcin01g02210	19347	18364	15779	12174	10022	11555	1093.07	890.16	901.95	533.96	424.41	441.07	961.726666666667	466.48	-1.0438116945243	4.11845529844668e-08	2.49175293582418e-06	rpl2101	60S ribosomal protein L21 [Sclerotinia borealis F-4128]	Genetic Information Processing	Translation	ko03010//Ribosome	K02889	GO:0005840//ribosome	GO:0003735//structural constituent of ribosome	GO:0006412//translation
Bcin13g05870	736	1123	1108	2739	3041	3983	20.69	27.08	31.51	59.77	64.07	75.64	26.4266666666667	66.4933333333333	1.33121524047862	4.13422406394041e-08	2.49175293582418e-06	pkfF	similar to GMC oxidoreductase [Botrytis cinerea T4]	Metabolism;Metabolism	Global and overview maps;Amino acid metabolism	ko01100//Metabolic pathways;ko00260//Glycine, serine and threonine metabolism	K00108;K00108	-	GO:0016614//oxidoreductase activity, acting on CH-OH group of donors;GO:0050660//flavin adenine dinucleotide binding	GO:0055114//oxidation-reduction process
Bcin03g02490	1776	1556	1405	932	977	946	118.78	89.29	95.07	48.39	48.98	42.75	101.046666666667	46.7066666666667	-1.11332133826301	4.28800941812341e-08	2.57151924804861e-06	--	DUF1649-domain-containing protein [Pezoloma ericae]	Cellular Processes	Transport and catabolism	ko04136//Autophagy - other eukaryotes	K19730	-	-	GO:0006914//autophagy
Bcin03g03400	247	181	170	79	95	53	5.80	3.65	4.04	1.44	1.67	0.84	4.49666666666667	1.31666666666667	-1.7719657898838	4.5617300962067e-08	2.72205924248275e-06	--	hypothetical protein BCIN_03g03400 [Botrytis cinerea B05.10]	-	-	-	-	-	-	-
Bcin01g02110	762	1005	840	499	606	582	18.07	20.45	20.15	9.19	10.77	9.32	19.5566666666667	9.76	-1.00270743838733	4.79471991846617e-08	2.84692429218234e-06	apc5	anaphase-promoting complex subunit Apc [Marssonina coronariae]	Cellular Processes;Cellular Processes;Genetic Information Processing	Cell growth and death;Cell growth and death;Folding, sorting and degradation	ko04111//Cell cycle - yeast;ko04113//Meiosis - yeast;ko04120//Ubiquitin mediated proteolysis	K03352;K03352;K03352	GO:0005680//anaphase-promoting complex	-	-
Bcin04g05250	1004	1076	812	603	540	713	91.07	83.74	74.52	42.46	36.72	43.70	83.11	40.96	-1.02080636072426	4.85136928010386e-08	2.86637059830373e-06	--	Glycolipid anchored surface GAS1 protein [Rutstroemia sp. NJR-2017a BVV2]	-	-	-	-	-	-	-
Bcin05g03610	1348	2254	1891	4694	6988	9849	17.48	25.08	24.81	47.25	67.92	86.28	22.4566666666667	67.15	1.58024360104868	5.07729734946041e-08	2.98515217693275e-06	fer6	ABC transporter [Sclerotinia borealis F-4128]	Environmental Information Processing	Membrane transport	ko02010//ABC transporters	K05665	GO:0016021//integral component of membrane	GO:0005524//ATP binding;GO:0016887//ATPase activity;GO:0042626//ATPase activity, coupled to transmembrane movement of substances	GO:0055085//transmembrane transport
Bcin01g10740	91	106	96	287	342	376	2.02	2.02	2.16	4.95	5.69	5.64	2.06666666666667	5.42666666666667	1.39276057899201	5.11876371261762e-08	2.9948513155676e-06	At4g01020	similar to transcription factor Zn, C2H2 [Botrytis cinerea T4]	-	-	-	-	-	GO:0046872//metal ion binding	-
Bcin06g05880	48	89	82	284	252	564	0.93	1.47	1.60	4.26	3.65	7.36	1.33333333333333	5.09	1.93262815702213	5.29902169433608e-08	3.08526534960519e-06	SPBC146.06c	coiled-coil domain-containing mtmr15 protein [Rutstroemia sp. NJR-2017a BBW]	-	-	-	-	-	GO:0004518//nuclease activity;GO:0016788//hydrolase activity, acting on ester bonds	GO:0036297//interstrand cross-link repair
Bcin01g02100	1028	1075	840	602	627	578	52.78	47.35	43.63	23.99	24.13	20.05	47.92	22.7233333333333	-1.07645342580468	5.35722049423153e-08	3.10408225158517e-06	cia30	complex I intermediate-associated 30 protein [Rutstroemia sp. NJR-2017a WRK4]	-	-	-	-	-	-	GO:0032981//mitochondrial respiratory chain complex I assembly
Bcin05g07610	268	372	277	141	195	154	3.59	4.28	3.76	1.47	1.96	1.40	3.87666666666667	1.61	-1.26775600263745	5.85666511869949e-08	3.37715583815778e-06	--	cytochrome b b6 petb protein [Rutstroemia sp. NJR-2017a BVV2]	-	-	-	-	-	-	-
Bcin16g04060	614	559	350	270	204	162	27.40	21.42	15.83	9.37	6.85	4.88	21.55	7.03333333333333	-1.61540737110307	5.89270689972917e-08	3.38168069642831e-06	AFUB_029980	glycoside hydrolase family 16 protein [Coleophoma crateriformis]	-	-	-	-	-	GO:0004553//hydrolase activity, hydrolyzing O-glycosyl compounds	GO:0005975//carbohydrate metabolic process
Bcin09g07140	23469	25086	19874	15353	11899	10647	905.20	830.30	775.62	459.44	343.95	277.30	837.04	360.23	-1.21637823305472	5.96681058932304e-08	3.40790124801621e-06	--	hypothetical protein BCIN_09g07140 [Botrytis cinerea B05.10]	-	-	-	-	-	-	-
Bcin11g00520	1050	1103	976	706	574	527	49.44	44.55	46.49	25.80	20.26	16.76	46.8266666666667	20.94	-1.16106890188339	6.34066899151294e-08	3.6042646390619e-06	BC1G_09631	RecName: Full=Mitochondrial glycine transporter; AltName: Full=Solute carrier family 25 member 38 homolog [Botrytis cinerea B05.10]	-	-	-	-	GO:0005743//mitochondrial inner membrane	GO:0015187//glycine transmembrane transporter activity	GO:1904983//glycine import into mitochondrion
Bcin05g01780	416	641	499	261	284	168	7.41	9.80	9.00	3.61	3.79	2.02	8.73666666666667	3.14	-1.47631838871563	6.46022136567473e-08	3.65490071037277e-06	--	cytochrome b b6 petb protein [Rutstroemia sp. NJR-2017a WRK4]	-	-	-	-	-	-	-
Bcin10g00330	1765	1935	1520	1010	1193	1007	37.14	34.93	32.36	16.50	18.82	14.32	34.81	16.5466666666667	-1.07296119931448	6.60491495392977e-08	3.71921830786073e-06	POT8	similar to potassium transporter [Botrytis cinerea T4]	-	-	-	-	GO:0016020//membrane	GO:0015079//potassium ion transmembrane transporter activity	GO:0071805//potassium ion transmembrane transport
Bcin01g07980	53	100	92	265	323	556	2.53	4.10	4.45	9.84	11.57	17.96	3.69333333333333	13.1233333333333	1.82913883110985	6.71836673134359e-08	3.76542479325865e-06	--	similar to TPA: TPA_inf: GPR1/FUN34/YaaH-class plasma membrane protein [Botrytis cinerea T4]	-	-	-	-	GO:0016021//integral component of membrane	-	-
Bcin04g02770	33	49	47	184	143	315	0.45	0.58	0.65	1.96	1.47	2.92	0.56	2.11666666666667	1.91829535888077	6.89639884251434e-08	3.84722826591242e-06	--	hypothetical protein BCIN_04g02770 [Botrytis cinerea B05.10]	-	-	-	-	-	-	-
Bcin08g02660	1068	1080	1035	631	714	590	26.14	22.68	25.63	11.99	13.10	9.75	24.8166666666667	11.6133333333333	-1.0955272248706	7.16134063209103e-08	3.97653331209721e-06	AMF1	similar to MFS multidrug transporter [Botrytis cinerea T4]	-	-	-	-	-	-	GO:0055085//transmembrane transport
Bcin03g06240	3306	3274	2654	2096	1816	2106	147.67	125.47	119.94	72.68	60.80	63.56	131.026666666667	65.68	-0.996334428027325	7.64305994333803e-08	4.22446363872794e-06	rhb1	Bcrhb1 [Botrytis cinerea B05.10]	-	-	-	-	GO:0016020//membrane	GO:0003924//GTPase activity;GO:0005525//GTP binding;GO:0019003//GDP binding	GO:0007165//signal transduction;GO:0007264//small GTPase mediated signal transduction;GO:0071851//mitotic G1 cell cycle arrest in response to nitrogen starvation;GO:1905589//positive regulation of L-arginine import across plasma membrane
MSTRG.10532	115	135	116	372	355	444	3.31	3.33	3.37	8.30	7.65	8.62	3.33666666666667	8.19	1.29545588352617	7.75546634944314e-08	4.26692951354225e-06	--	hypothetical protein BHYA_0056g00550 [Botrytis hyacinthi]	-	-	-	-	-	-	-
Bcin02g02460	2059	2090	1682	1248	1177	1489	105.27	91.68	87.01	49.54	45.11	51.44	94.6533333333333	48.6966666666667	-0.958830291266379	8.08732197084808e-08	4.42919359444529e-06	--	similar to nmrA-family protein [Botrytis cinerea T4]	-	-	-	-	-	-	-
Bcin02g06320	951	1170	772	580	475	355	27.26	28.78	22.39	12.91	10.21	6.88	26.1433333333333	10	-1.38644309969794	8.17983243863158e-08	4.45949592131578e-06	FUBT	similar to MFS multidrug transporter [Botrytis cinerea T4]	-	-	-	-	-	-	GO:0055085//transmembrane transport
Bcin15g04800	3	3	22	101	78	267	0.11	0.10	0.85	3.00	2.24	6.91	0.353333333333333	4.05	3.51882014392995	8.46360313825564e-08	4.59332380272571e-06	atnL	Thioesterase/thiol ester dehydrase-isomerase [Glarea lozoyensis ATCC 20868]	-	-	-	-	-	-	-
Bcin05g05290	5497	7582	5730	3541	4134	2924	222.35	261.03	234.13	108.84	125.60	77.96	239.17	104.133333333333	-1.19960448541628	8.54154876640439e-08	4.61474486055199e-06	NMRAL1	related to nitrogen metabolic regulation protein nmr [Phialocephala subalpina]	-	-	-	-	-	-	-
Bcin06g04840	393	647	378	1766	3583	1667	8.50	12.00	8.27	29.65	58.07	24.35	9.59	37.3566666666667	1.96176300883458	8.58748477876762e-08	4.61875750836497e-06	BN863_22130	glycoside hydrolase family 3 protein [Oidiodendron maius Zn]	Metabolism;Metabolism;Metabolism;Metabolism	Global and overview maps;Global and overview maps;Carbohydrate metabolism;Metabolism of other amino acids	ko01100//Metabolic pathways;ko01110//Biosynthesis of secondary metabolites;ko00500//Starch and sucrose metabolism;ko00460//Cyanoamino acid metabolism	K05349;K05349;K05349;K05349	-	GO:0004553//hydrolase activity, hydrolyzing O-glycosyl compounds	GO:0005975//carbohydrate metabolic process
Bcin14g03090	993	1526	1222	746	805	664	17.53	23.12	21.83	10.23	10.65	7.92	20.8266666666667	9.6	-1.11732564181231	8.68594789031685e-08	4.65085977662769e-06	--	c6b35739-27aa-416d-b9a5-e6f7638ea7fc [Thermothielavioides terrestris]	-	-	-	-	-	-	-
Bcin07g06950	349	458	403	2047	1575	1156	14.11	15.89	16.49	64.26	47.73	31.58	15.4966666666667	47.8566666666667	1.62676198801849	8.78993621522027e-08	4.68562199846009e-06	SPBC800.11	inosine-uridine preferring nucleoside hydrolase protein [Rutstroemia sp. NJR-2017a WRK4]	-	-	-	-	-	-	-
Bcin01g10110	11449	12005	9376	6744	7556	7714	859.75	773.29	713.15	393.53	425.63	391.68	782.063333333333	403.613333333333	-0.954311610567041	9.07637986725795e-08	4.81167707800754e-06	--	DUF1748 domain containing protein [Rutstroemia sp. NJR-2017a WRK4]	-	-	-	-	-	-	-
Bcin05g08090	56	58	30	12	13	12	4.59	4.08	2.49	0.76	0.80	0.67	3.72	0.743333333333333	-2.32322141190888	9.10664246046115e-08	4.81167707800754e-06	--	small secreted protein [Diplodia corticola]	-	-	-	-	-	-	-
Bcin12g04740	752	766	646	482	280	414	34.64	30.27	30.11	17.24	9.67	12.88	31.6733333333333	13.2633333333333	-1.25582530771711	9.4215479916372e-08	4.9562301145481e-06	--	F5 8 type C domain protein [Rutstroemia sp. NJR-2017a BVV2]	-	-	-	-	-	-	-
Bcin07g05430	15	11	22	72	106	150	0.59	0.37	0.88	2.22	3.15	4.02	0.613333333333333	3.13	2.35141939159676	9.86600127860325e-08	5.16737202338722e-06	cypX	similar to cytochrome P450 monooxygenase [Botrytis cinerea T4]	-	-	-	-	-	GO:0005506//iron ion binding;GO:0016705//oxidoreductase activity, acting on paired donors, with incorporation or reduction of molecular oxygen;GO:0020037//heme binding	GO:0055114//oxidation-reduction process
MSTRG.1374	315	269	269	108	170	161	5.44	4.11	4.63	1.43	2.11	2.09	4.72666666666667	1.87666666666667	-1.33265070515929	1.00318445891698e-07	5.23138886967403e-06	--	hypothetical protein BOTCAL_0054g00030 [Botryotinia calthae]	-	-	-	-	-	-	-
Bcin03g04680	251	474	319	1153	1015	1279	5.77	9.34	7.41	20.56	17.48	19.85	7.50666666666667	19.2966666666667	1.36210732914865	1.10349876153123e-07	5.71485170808663e-06	ARA1	similar to transcription factor Cys6 [Botrytis cinerea T4]	-	-	-	-	GO:0005634//nucleus	GO:0000981//DNA-binding transcription factor activity, RNA polymerase II-specific;GO:0008270//zinc ion binding	GO:0006355//regulation of transcription, DNA-templated
Bcin10g04260	2937	2141	2104	1385	939	703	101.39	63.42	73.49	37.12	24.30	16.40	79.4333333333333	25.94	-1.61456606610478	1.10542404225121e-07	5.71485170808663e-06	--	Signal recognition particle subunit SRP72 [Valsa mali var. pyri] [Valsa mali]	-	-	-	-	-	-	-
Bcin12g05240	23	58	56	242	159	349	0.27	0.59	0.67	2.23	1.41	2.79	0.51	2.14333333333333	2.07128708463529	1.14516178489813e-07	5.89488002063013e-06	Nuggc	Tat pathway signal sequence protein [Rutstroemia sp. NJR-2017a WRK4]	-	-	-	-	-	-	-
Bcin08g00400	81	49	112	320	379	739	5.50	2.85	7.70	16.87	19.29	33.91	5.35	23.3566666666667	2.12622359888393	1.16813907433396e-07	5.98746156306047e-06	--	hypothetical protein BCIN_08g00400 [Botrytis cinerea B05.10]	-	-	-	-	-	-	-
Bcin01g10500	65278	73656	48980	36318	31992	20941	4273.51	4137.06	3244.16	1845.79	1569.82	926.23	3884.91	1447.28	-1.42453711490188	1.31616330103289e-07	6.71747346067596e-06	NCU05495	Cyanovirin-N-like protein [Diplodia seriata]	-	-	-	-	-	-	-
Bcin04g03750	2656	3427	2330	1801	1883	1789	62.10	68.74	55.12	32.69	33.00	28.26	61.9866666666667	31.3166666666667	-0.985027264211546	1.36249949065833e-07	6.92449953006609e-06	SPBC15C4.04c	amino acid permease protein [Rutstroemia sp. NJR-2017a BVV2]	-	-	-	-	GO:0016020//membrane	GO:0022857//transmembrane transporter activity	GO:0055085//transmembrane transport
Bcin11g00540	1583	1800	1588	1149	1131	1359	115.62	112.80	117.35	65.15	61.92	67.06	115.256666666667	64.71	-0.832789618984262	1.37975061460662e-07	6.9825860217687e-06	Pfdn1	KE2 family protein [Sclerotinia borealis F-4128]	-	-	-	-	GO:0016272//prefoldin complex	GO:0051082//unfolded protein binding	GO:0006457//protein folding
Bcin09g02280	37448	25547	26047	16048	16761	14632	895.19	523.95	629.95	297.82	300.31	236.31	683.03	278.146666666667	-1.29610312955142	1.3939433902582e-07	7.02292820342213e-06	ypgQ	HD domain-containing protein [Rutstroemia sp. NJR-2017a BVV2]	-	-	-	-	-	-	-
Bcin12g01540	29	32	33	124	161	137	0.49	0.47	0.57	1.63	2.05	1.57	0.51	1.75	1.77878576986083	1.39943291697339e-07	7.02292820342213e-06	--	glycosyltransferase family 2 protein [Rutstroemia sp. NJR-2017a WRK4]	-	-	-	-	-	-	-
Bcin16g02230	2377	2376	2003	1440	1530	1403	133.32	114.34	113.66	62.70	64.32	53.17	120.44	60.0633333333333	-1.00375816573454	1.42472993124618e-07	7.11312936221929e-06	sec22	Bcsec22 [Botrytis cinerea B05.10]	Cellular Processes;Genetic Information Processing	Transport and catabolism;Folding, sorting and degradation	ko04145//Phagosome;ko04130//SNARE interactions in vesicular transport	K08517;K08517	GO:0016021//integral component of membrane	-	GO:0016192//vesicle-mediated transport
Bcin03g02570	2214	1704	1771	1158	503	565	124.86	82.45	101.05	50.70	21.26	21.53	102.786666666667	31.1633333333333	-1.72173167021146	1.42926811430286e-07	7.11312936221929e-06	--	non-classical export protein [Rutstroemia sp. NJR-2017a BBW]	-	-	-	-	GO:0016020//membrane	-	-
Bcin01g03940	83	125	113	348	846	448	2.69	3.50	3.70	8.81	20.72	9.81	3.29666666666667	13.1133333333333	1.99195453151941	1.48433092852367e-07	7.33474709755429e-06	LAC12	similar to MFS sugar transporter [Botrytis cinerea T4]	-	-	-	-	GO:0016020//membrane;GO:0016021//integral component of membrane	GO:0022857//transmembrane transporter activity	GO:0055085//transmembrane transport
Bcin05g04360	1109	1345	816	505	701	518	77.00	80.12	57.32	27.22	36.48	24.30	71.48	29.3333333333333	-1.28499861135063	1.4860293019057e-07	7.33474709755429e-06	--	riboflavin aldehyde-forming enzyme protein [Rutstroemia sp. NJR-2017a BBW]	-	-	-	-	-	-	-
Bcin07g00890	1943	1505	1580	1067	915	928	71.51	47.52	58.83	30.49	25.24	23.07	59.2866666666667	26.2666666666667	-1.17447455596663	1.51345622405616e-07	7.439505717758e-06	chit33	glycoside hydrolase family 18 protein [Sclerotinia borealis F-4128]	Metabolism;Metabolism	Global and overview maps;Carbohydrate metabolism	ko01100//Metabolic pathways;ko00520//Amino sugar and nucleotide sugar metabolism	K01183;K01183	GO:0005576//extracellular region	GO:0004553//hydrolase activity, hydrolyzing O-glycosyl compounds;GO:0030248//cellulose binding	GO:0005975//carbohydrate metabolic process
Bcin13g01080	36	56	58	179	200	212	1.84	2.45	2.99	7.09	7.65	7.31	2.42666666666667	7.35	1.59876830024618	1.53817454689221e-07	7.53014918996947e-06	--	DUF946 domain-containing protein [Tolypocladium paradoxum]	-	-	-	-	-	-	-
Bcin11g02420	32	54	48	181	146	302	1.23	1.77	1.86	5.38	4.19	7.81	1.62	5.79333333333333	1.83839986320862	1.55566973449189e-07	7.58483853475436e-06	--	MYND finger family protein [Diplocarpon rosae]	-	-	-	-	-	-	-
Bcin01g07440	1965	2010	1495	983	1225	1238	147.17	129.16	113.29	57.16	68.77	62.65	129.873333333333	62.86	-1.0468910578693	1.62358354876596e-07	7.88391136999958e-06	SVP26	Bcsvp26 [Botrytis cinerea B05.10]	-	-	-	-	GO:0016021//integral component of membrane;GO:0030134//COPII-coated ER to Golgi transport vesicle;GO:0030173//integral component of Golgi membrane;GO:0030176//integral component of endoplasmic reticulum membrane	GO:0097020//COPII adaptor activity	GO:0006888//ER to Golgi vesicle-mediated transport;GO:0031505//fungal-type cell wall organization;GO:0045053//protein retention in Golgi apparatus
Bcin12g06200	195	330	271	826	745	1395	2.96	4.30	4.16	9.74	8.48	14.32	3.80666666666667	10.8466666666667	1.51065160030969	1.63160177298398e-07	7.89089986498784e-06	--	Pc21g21920 [Penicillium rubens Wisconsin 54-1255]	-	-	-	-	-	-	-
Bcin01g01480	500	669	488	252	299	138	20.55	23.59	20.30	8.04	9.21	3.83	21.48	7.02666666666667	-1.61208162706935	1.6465356800157e-07	7.90017686765806e-06	--	related to circumsporozoite protein precursor [Phialocephala subalpina]	-	-	-	-	-	-	-
Bcin12g04030	3562	4079	2984	2167	2498	2340	309.07	303.65	261.95	145.97	162.46	137.18	291.556666666667	148.536666666667	-0.972957203413053	1.64669352752586e-07	7.90017686765806e-06	toa2	Bctoa2 [Botrytis cinerea B05.10]	Genetic Information Processing	Transcription	ko03022//Basal transcription factors	K03123	GO:0005672//transcription factor TFIIA complex	GO:0000979//RNA polymerase II core promoter sequence-specific DNA binding;GO:0017025//TBP-class protein binding	GO:0006367//transcription initiation from RNA polymerase II promoter;GO:0051123//RNA polymerase II preinitiation complex assembly
Bcin06g03060	1925	1881	1698	1311	956	1252	87.89	73.68	78.44	46.47	32.72	38.62	80.0033333333333	39.27	-1.02663251303676	1.65753913142946e-07	7.9205276264402e-06	--	Bcgst9 [Botrytis cinerea B05.10]	Metabolism;Metabolism;Metabolism	Global and overview maps;Metabolism of other amino acids;Lipid metabolism	ko01100//Metabolic pathways;ko00480//Glutathione metabolism;ko00590//Arachidonic acid metabolism	K04097;K04097;K04097	-	GO:0005515//protein binding	-
Bcin06g04560	1796	1768	1219	715	842	394	49.38	41.71	33.91	15.26	17.35	7.32	41.6666666666667	13.31	-1.64638311780376	1.73935258757257e-07	8.27849005370848e-06	MAN1B1	glycoside hydrolase family 47 protein [Botrytis cinerea T4]	Metabolism;Genetic Information Processing;Metabolism;Metabolism	Global and overview maps;Folding, sorting and degradation;Glycan biosynthesis and metabolism;Glycan biosynthesis and metabolism	ko01100//Metabolic pathways;ko04141//Protein processing in endoplasmic reticulum;ko00510//N-Glycan biosynthesis;ko00513//Various types of N-glycan biosynthesis	K01230;K01230;K01230;K01230	GO:0016020//membrane	GO:0003824//catalytic activity;GO:0004571//mannosyl-oligosaccharide 1,2-alpha-mannosidase activity;GO:0005509//calcium ion binding	-
MSTRG.8606	486	542	387	211	312	226	5.64	5.39	4.54	1.90	2.71	1.77	5.19	2.12666666666667	-1.28714061531417	1.77469034801338e-07	8.41329487512748e-06	--	predicted protein [Botrytis cinerea T4]	-	-	-	-	-	-	-
Bcin02g01160	86	125	169	709	341	1573	1.62	2.02	3.22	10.38	4.82	20.04	2.28666666666667	11.7466666666667	2.3609334427476	1.86222058795255e-07	8.79349359523736e-06	rlf2	Bcrlf2 [Botrytis cinerea B05.10]	-	-	-	-	-	-	-
Bcin04g03810	682	596	513	267	388	342	25.20	18.90	19.18	7.66	10.75	8.54	21.0933333333333	8.98333333333333	-1.23146432683292	1.97374123545222e-07	9.26190092010666e-06	--	N-acetyl-gamma-glutamyl-phosphate reductase protein [Rutstroemia sp. NJR-2017a WRK4]	-	-	-	-	-	-	-
MSTRG.4658	94	126	65	26	43	17	3.83	4.04	2.48	0.66	0.97	0.34	3.45	0.656666666666667	-2.39336323293031	1.97686062660272e-07	9.26190092010666e-06	--	hypothetical protein BofuT4_P058730.1 [Botrytis cinerea T4]	-	-	-	-	-	-	-
Bcin09g01200	944	828	704	504	493	548	65.11	49.00	49.12	26.99	25.49	25.54	54.41	26.0066666666667	-1.06499033075644	2.01692091688681e-07	9.41282080822583e-06	stp1	Bcltp1 [Botrytis cinerea B05.10]	Metabolism;Metabolism;Metabolism	Global and overview maps;Metabolism of cofactors and vitamins;Metabolism of cofactors and vitamins	ko01100//Metabolic pathways;ko00730//Thiamine metabolism;ko00740//Riboflavin metabolism	K14394;K14394;K14394	GO:0005737//cytoplasm	GO:0003993//acid phosphatase activity;GO:0004725//protein tyrosine phosphatase activity;GO:0004726//non-membrane spanning protein tyrosine phosphatase activity	GO:0006470//protein dephosphorylation
Bcin01g02060	890	1216	855	570	673	734	54.59	63.98	53.06	27.15	30.95	30.43	57.21	29.51	-0.955063423601905	2.13215230710702e-07	9.9120289811789e-06	--	N-glycosylation protein eos1, partial [Lachnellula cervina]	-	-	-	-	GO:0005789//endoplasmic reticulum membrane	-	GO:0034599//cellular response to oxidative stress
Bcin01g10000	65	66	72	257	208	268	1.15	1.00	1.29	3.54	2.76	3.21	1.14666666666667	3.17	1.46703677615846	2.14826218461445e-07	9.94836163794042e-06	srs2	similar to ATP-depentend DNA helicase [Botrytis cinerea T4]	Genetic Information Processing;Genetic Information Processing	Replication and repair;Replication and repair	ko03420//Nucleotide excision repair;ko03430//Mismatch repair	K03657;K03657	-	GO:0003677//DNA binding;GO:0003678//DNA helicase activity;GO:0005524//ATP binding;GO:0016787//hydrolase activity	-
Bcin01g09430	61	84	60	226	424	268	3.50	4.14	3.49	10.08	18.26	10.40	3.71	12.9133333333333	1.79937036126129	2.18404865740604e-07	1.00751844603569e-05	CUT1	cutinase [Massarina eburnea CBS 473.64]	-	-	-	-	GO:0005576//extracellular region	GO:0016787//hydrolase activity;GO:0050525//cutinase activity	-
Bcin04g06020	113	106	102	358	316	393	2.15	1.73	1.96	5.28	4.50	5.04	1.94666666666667	4.94	1.34350517342581	2.21186075328039e-07	1.01643899903621e-05	lacC	glycoside hydrolase family 35 protein [Botrytis cinerea T4]	-	-	-	-	-	GO:0004553//hydrolase activity, hydrolyzing O-glycosyl compounds	GO:0005975//carbohydrate metabolic process
Bcin06g05230	1759	2062	2089	4817	6318	6309	34.54	34.73	41.50	73.42	92.98	83.69	36.9233333333333	83.3633333333333	1.17488016454324	2.23894854248423e-07	1.02495987857083e-05	--	similar to transcription factor Cys6 [Botrytis cinerea T4]	-	-	-	-	GO:0005634//nucleus	GO:0000981//DNA-binding transcription factor activity, RNA polymerase II-specific;GO:0008270//zinc ion binding	GO:0006355//regulation of transcription, DNA-templated
Bcin02g00360	31	29	24	124	120	129	1.56	1.25	1.22	4.85	4.53	4.39	1.34333333333333	4.59	1.772676815607	2.2855442416736e-07	1.04231245759061e-05	BD5308	nitrilase [Sclerotinia borealis F-4128]	Metabolism;Metabolism;Metabolism;Metabolism	Global and overview maps;Amino acid metabolism;Metabolism of other amino acids;Energy metabolism	ko01100//Metabolic pathways;ko00380//Tryptophan metabolism;ko00460//Cyanoamino acid metabolism;ko00910//Nitrogen metabolism	K01501;K01501;K01501;K01501	-	-	GO:0006807//nitrogen compound metabolic process
Bcin01g11030	73	127	137	346	408	599	2.10	3.13	3.99	7.73	8.80	11.64	3.07333333333333	9.39	1.61132090794559	2.3179054431256e-07	1.05306658654729e-05	LAM1	3-hydroxyacyl-CoA dehydrogenase-like protein [Lachnellula suecica]	-	-	-	-	-	GO:0003857//3-hydroxyacyl-CoA dehydrogenase activity;GO:0016491//oxidoreductase activity	GO:0006631//fatty acid metabolic process;GO:0055114//oxidation-reduction process
Bcin01g02410	775	779	724	479	522	465	28.89	25.06	27.39	14.01	14.77	11.81	27.1133333333333	13.53	-1.00284065076444	2.3508904731215e-07	1.06402189941959e-05	ABHD12B	similar to abhydrolase domain-containing protein (secreted protein) [Botrytis cinerea T4]	-	-	-	-	-	-	-
Bcin02g02480	5262	4924	4243	3418	2620	2755	310.04	248.91	252.93	156.34	115.71	109.67	270.626666666667	127.24	-1.08875172777985	2.50538811027756e-07	1.12968515017553e-05	B24G3.190	ase inhibitor propeptide protein [Rutstroemia sp. NJR-2017a BVV2]	-	-	-	-	-	-	-
Bcin10g01760	5	16	6	128	39	103	0.14	0.39	0.17	2.82	0.83	1.97	0.233333333333333	1.87333333333333	3.00514330327596	2.55212535691764e-07	1.14644912100637e-05	--	PNG1- with de-N-glycosylation function (N-glycanase) protein [Rutstroemia sp. NJR-2017a BVV2]	-	-	-	-	-	-	-
Bcin09g03020	154	192	220	689	490	1011	4.90	5.24	7.08	17.02	11.69	21.74	5.74	16.8166666666667	1.55076912659688	2.65638980985983e-07	1.18883355893503e-05	--	histone H1-binding protein [Sclerotinia borealis F-4128]	-	-	-	-	-	GO:0005515//protein binding	-
Bcin05g05420	376	371	322	225	218	200	15.75	13.33	13.65	7.32	6.84	5.66	14.2433333333333	6.60666666666667	-1.10829235449462	2.6700241833433e-07	1.19049331059552e-05	--	hypothetical protein BCIN_05g05420 [Botrytis cinerea B05.10]	-	-	-	-	-	-	-
Bcin08g02110	130	239	160	679	801	538	3.65	5.75	4.54	14.78	16.84	10.19	4.64666666666667	13.9366666666667	1.58461748217572	2.71928936481281e-07	1.2079687645024e-05	celB	glycoside hydrolase family 5 protein [Botrytis cinerea T4]	Metabolism;Metabolism	Global and overview maps;Carbohydrate metabolism	ko01100//Metabolic pathways;ko00500//Starch and sucrose metabolism	K01179;K01179	GO:0005576//extracellular region	GO:0004553//hydrolase activity, hydrolyzing O-glycosyl compounds;GO:0030248//cellulose binding	GO:0005975//carbohydrate metabolic process
Bcin11g00370	2834	4000	3066	2296	2327	2347	94.14	116.19	104.67	63.86	62.05	55.99	105	60.6333333333333	-0.792206285623156	2.79165677398986e-07	1.23553990211197e-05	NPL3	Bcnpl3 [Botrytis cinerea B05.10]	-	-	-	-	-	GO:0003676//nucleic acid binding	-
Bcin12g00260	277	372	349	873	881	1176	7.79	8.97	9.92	19.05	18.56	22.33	8.89333333333333	19.98	1.16776041732899	2.82391078782902e-07	1.24522007313313e-05	YUC10	similar to flavin-containing monooxygenase [Botrytis cinerea T4]	-	-	-	-	-	GO:0004499//N,N-dimethylaniline monooxygenase activity;GO:0050660//flavin adenine dinucleotide binding;GO:0050661//NADP binding	GO:0055114//oxidation-reduction process
Bcin12g03650	1681	1659	1506	4444	7003	5240	55.55	47.04	50.35	114.01	173.47	117.00	50.98	134.826666666667	1.40310258943375	2.85748937462073e-07	1.2554112659048e-05	norB	norsolorinic acid reductase [Sclerotinia borealis F-4128]	-	-	-	-	-	-	-
Bcin09g04320	2457	2146	1906	1347	959	680	64.85	48.59	50.90	27.60	18.97	12.13	54.78	19.5666666666667	-1.48525126342912	2.86932528300706e-07	1.25601049067105e-05	SPAC11D3.09	similar to agmatinase [Botrytis cinerea T4]	Metabolism;Metabolism	Global and overview maps;Amino acid metabolism	ko01100//Metabolic pathways;ko00330//Arginine and proline metabolism	K01480;K01480	-	GO:0016813//hydrolase activity, acting on carbon-nitrogen (but not peptide) bonds, in linear amidines;GO:0046872//metal ion binding	-
Bcin04g02040	2106	1819	1527	1209	1011	1064	151.85	112.53	111.40	67.68	54.64	51.83	125.26	58.05	-1.10955781185184	3.06811199166935e-07	1.33814309920299e-05	get1	RecName: Full=Protein get1; AltName: Full=Guided entry of tail-anchored proteins 1 [Botrytis cinerea B05.10]	-	-	-	-	GO:0043529//GET complex	-	GO:0071816//tail-anchored membrane protein insertion into ER membrane
Bcin03g00550	89	119	144	574	303	1135	1.37	1.57	2.24	6.86	3.50	11.81	1.72666666666667	7.39	2.09758476718075	3.22146656242299e-07	1.396836402437e-05	--	pathway-specific nitrogen regulator protein [Rutstroemia sp. NJR-2017a BVV2]	-	-	-	-	-	-	-
Bcin04g00890	381	391	323	169	201	285	20.41	17.98	17.50	7.03	8.08	10.31	18.63	8.47333333333333	-1.13662614465784	3.22597701746748e-07	1.396836402437e-05	--	hypothetical protein BCIN_04g00890 [Botrytis cinerea B05.10]	-	-	-	-	-	-	-
Bcin11g00510	356	376	361	251	199	189	19.24	17.40	19.74	10.61	8.08	6.93	18.7933333333333	8.54	-1.13791300222877	3.54426658261672e-07	1.52913429467284e-05	nit2	Bcnit2 [Botrytis cinerea B05.10]	-	-	-	-	-	GO:0110050//deaminated glutathione amidase activity	GO:0006807//nitrogen compound metabolic process;GO:0043605//cellular amide catabolic process
Bcin01g00010	8792	9863	8553	21128	24882	27876	362.37	348.77	356.66	676.04	768.68	776.25	355.933333333333	740.323333333333	1.05654845153726	3.55842555888069e-07	1.52974036391452e-05	BOA1	Bcboa1 [Botrytis cinerea B05.10]	-	-	-	-	-	-	-
Bcin02g05300	326	246	147	120	86	88	13.05	8.45	5.95	3.73	2.58	2.38	9.15	2.89666666666667	-1.65937806707816	3.77348490800297e-07	1.6163992138067e-05	--	major royal jelly protein-domain-containing protein [Pseudomassariella vexata]	-	-	-	-	-	-	-
Bcin09g01680	1099	1061	903	571	697	510	66.99	55.48	55.68	27.02	31.84	21.00	59.3833333333333	26.62	-1.15754750638761	4.03556040088421e-07	1.72250930420659e-05	--	similar to N-acetyltransferase [Botrytis cinerea T4]	-	-	-	-	-	GO:0008080//N-acetyltransferase activity	-
Bcin11g06460	122	179	157	419	510	510	6.21	7.81	8.08	16.55	19.45	17.53	7.36666666666667	17.8433333333333	1.2763012830362	4.1104103944858e-07	1.74823625076109e-05	fdh	similar to alcohol dehydrogenase [Botrytis cinerea T4]	-	-	-	-	-	GO:0008270//zinc ion binding;GO:0016491//oxidoreductase activity	GO:0055114//oxidation-reduction process
Bcin03g03250	4153	4389	3407	2632	2789	2558	165.61	150.03	137.45	81.48	83.27	68.88	151.03	77.8766666666667	-0.95557211001771	4.21635962451957e-07	1.78277535758761e-05	--	ilp is an apoptosis inhibitor protein [Rutstroemia sp. NJR-2017a BBW]	-	-	-	-	-	-	-
Bcin15g00120	259	292	278	711	768	1189	5.57	5.39	6.05	11.87	12.39	17.28	5.67	13.8466666666667	1.28811807518127	4.22134568580024e-07	1.78277535758761e-05	lepB	similar to transcription factor Cys6 [Botrytis cinerea T4]	-	-	-	-	GO:0005634//nucleus	GO:0000981//DNA-binding transcription factor activity, RNA polymerase II-specific;GO:0003677//DNA binding;GO:0008270//zinc ion binding	GO:0006351//transcription, DNA-templated;GO:0006355//regulation of transcription, DNA-templated
Bcin14g00370	115	124	115	345	327	521	2.98	2.76	3.01	6.94	6.35	9.12	2.91666666666667	7.47	1.3567877267907	4.44156728586259e-07	1.86919852725038e-05	DHX35	ATP dependent RNA helicase [Sclerotinia borealis F-4128]	-	-	-	-	-	GO:0004386//helicase activity	-
Bcin07g03640	123	180	184	651	401	918	2.33	2.92	3.52	9.56	5.68	11.73	2.92333333333333	8.99	1.62070677379087	4.61965926003636e-07	1.93734941135931e-05	HELLS	SNF2 family helicase ATPase protein [Rutstroemia sp. NJR-2017a WRK4]	-	-	-	-	-	GO:0005524//ATP binding	-
Bcin14g01090	37	99	64	422	236	290	0.95	2.18	1.66	8.41	4.54	5.03	1.59666666666667	5.99333333333333	1.90829545977826	4.65834575975674e-07	1.94676651716106e-05	csbC	hexose transporter HXT11 [Sclerotinia borealis F-4128]	-	-	-	-	GO:0016020//membrane;GO:0016021//integral component of membrane	GO:0022857//transmembrane transporter activity	GO:0055085//transmembrane transport
Bcin13g01150	151	176	149	94	92	90	5.42	5.42	5.42	2.62	2.48	2.18	5.42	2.42666666666667	-1.15931690187633	4.82352634447497e-07	2.0057160887333e-05	--	ArfGap-domain-containing protein [Stemphylium lycopersici]	-	-	-	-	-	-	-
Bcin16g03370	802	709	574	445	375	320	30.56	23.15	22.12	13.17	10.68	8.24	25.2766666666667	10.6966666666667	-1.2406449332974	4.83284933836854e-07	2.0057160887333e-05	nic1	high-affinity nickel-transporter protein [Rutstroemia sp. NJR-2017a BBW]	-	-	-	-	GO:0005887//integral component of plasma membrane	GO:0015099//nickel cation transmembrane transporter activity	GO:0035444//nickel cation transmembrane transport
MSTRG.328	255	253	200	155	89	115	8.94	7.56	7.02	4.22	2.35	2.72	7.84	3.09666666666667	-1.34013755845371	4.85966919581137e-07	2.00603122351196e-05	--	predicted protein [Botrytis cinerea T4]	-	-	-	-	-	-	-
Bcin06g00520	4657	4280	3213	2103	1818	841	276.50	218.02	193.00	96.93	80.90	33.73	229.173333333333	70.52	-1.7003348017326	4.87333089664131e-07	2.00603122351196e-05	--	adhesive plaque matrix protein [Rutstroemia sp. NJR-2017a WRK4]	-	-	-	-	-	-	-
Bcin11g00180	122	141	116	48	74	73	1.41	1.40	1.36	0.43	0.64	0.57	1.39	0.546666666666667	-1.34635156882658	4.88378453614717e-07	2.00603122351196e-05	--	hypothetical protein BCIN_11g00180 [Botrytis cinerea B05.10]	-	-	-	-	-	-	-
Bcin11g00680	448	327	327	187	219	200	27.83	17.43	20.55	9.02	10.20	8.39	21.9366666666667	9.20333333333333	-1.25311593394103	5.05371350455145e-07	2.06874538476417e-05	--	AhpD-like protein [Glarea lozoyensis ATCC 20868]	-	-	-	-	-	-	-
Bcin14g00270	128	198	132	406	491	570	5.87	7.79	6.12	14.45	16.88	17.66	6.59333333333333	16.33	1.30844486552374	5.17066590693461e-07	2.10942064244128e-05	tauD	tfdA family taurine dioxygenase [Sclerotinia borealis F-4128]	-	-	-	-	-	GO:0016491//oxidoreductase activity	GO:0055114//oxidation-reduction process
Bcin14g00100	1335	1299	1152	839	719	1034	200.95	167.76	175.44	98.04	81.12	105.16	181.383333333333	94.7733333333334	-0.936488812103866	5.21822898117648e-07	2.12160808136375e-05	At2g02050	NADH-ubiquinone oxidoreductase B18 subunit-domain-containing protein [Aspergillus leporis]	Metabolism;Metabolism	Global and overview maps;Energy metabolism	ko01100//Metabolic pathways;ko00190//Oxidative phosphorylation	K03963;K03963	GO:0005739//mitochondrion	GO:0003954//NADH dehydrogenase activity;GO:0008137//NADH dehydrogenase (ubiquinone) activity	-
MSTRG.9178	71	94	62	32	32	38	2.26	2.57	2.00	0.79	0.76	0.82	2.27666666666667	0.79	-1.52699851939183	5.31428391490714e-07	2.15336220524987e-05	--	-	-	-	-	-	-	-	-
Bcin06g03150	4920	4831	4022	2767	3224	2500	370.74	312.33	306.63	161.87	182.09	127.28	329.9	157.08	-1.0705292747859	5.36813013145901e-07	2.16785699652254e-05	YPR170W-B	Pyridoxamine phosphate oxidase family protein [Rutstroemia sp. NJR-2017a WRK4]	-	-	-	-	-	GO:0004521//endoribonuclease activity	GO:0090305//nucleic acid phosphodiester bond hydrolysis
MSTRG.10875	442	433	375	183	288	197	15.65	13.04	13.60	5.02	7.75	4.88	14.0966666666667	5.88333333333333	-1.26064837687026	5.57662555642228e-07	2.24449821891707e-05	--	hypothetical protein BofuT4_P140370.1 [Botrytis cinerea T4]	-	-	-	-	-	-	-
Bcin01g05520	2554	2428	2155	1536	1689	1574	163.57	133.41	139.63	76.37	81.08	68.10	145.536666666667	75.1833333333333	-0.95289788775562	5.59840746700708e-07	2.24572906887234e-05	bna1	Bcbna1 [Botrytis cinerea B05.10]	Metabolism;Metabolism	Global and overview maps;Amino acid metabolism	ko01100//Metabolic pathways;ko00380//Tryptophan metabolism	K00452;K00452	GO:0005737//cytoplasm	GO:0000334//3-hydroxyanthranilate 3,4-dioxygenase activity;GO:0005506//iron ion binding	GO:0034354//'de novo' NAD biosynthetic process from tryptophan;GO:0055114//oxidation-reduction process
Bcin08g02970	328	441	403	970	1108	1730	11.16	12.87	13.87	25.61	28.25	39.75	12.6333333333333	31.2033333333333	1.30446480726481	5.83557667858677e-07	2.33306355609899e-05	pme1	Bcpme1 [Botrytis cinerea B05.10]	Metabolism;Metabolism	Global and overview maps;Carbohydrate metabolism	ko01100//Metabolic pathways;ko00040//Pentose and glucuronate interconversions	K01051;K01051	-	GO:0030599//pectinesterase activity	GO:0042545//cell wall modification
Bcin08g05200	642	1079	1084	3743	2473	3409	19.98	28.81	34.13	90.43	57.68	71.67	27.64	73.26	1.4062680853203	5.982223041879e-07	2.38374694897996e-05	himC	similar to cytochrome P450 alkane hydroxylase [Botrytis cinerea T4]	-	-	-	-	-	GO:0004497//monooxygenase activity;GO:0005506//iron ion binding;GO:0016705//oxidoreductase activity, acting on paired donors, with incorporation or reduction of molecular oxygen;GO:0016712//oxidoreductase activity, acting on paired donors, with incorporation or reduction of molecular oxygen, reduced flavin or flavoprotein as one donor, and incorporation of one atom of oxygen;GO:0020037//heme bind…	GO:0055114//oxidation-reduction process
Bcin13g00010	86	146	208	566	497	1301	2.52	3.67	6.17	12.88	10.92	25.76	4.12	16.52	2.00349744423623	6.01482003483313e-07	2.38879971846982e-05	ascG	cytochrome p450 monooxygenase protein [Rutstroemia sp. NJR-2017a BVV2]	-	-	-	-	-	GO:0004497//monooxygenase activity;GO:0005506//iron ion binding;GO:0016705//oxidoreductase activity, acting on paired donors, with incorporation or reduction of molecular oxygen;GO:0020037//heme binding	GO:0055114//oxidation-reduction process
Bcin13g00660	11	23	22	77	132	104	0.52	0.94	1.06	2.84	4.71	3.34	0.84	3.63	2.11150831521699	6.10273245260263e-07	2.4157152817332e-05	ptmS	NmrA [Botrytis cinerea]	-	-	-	-	-	-	-
Bcin06g03070	385	591	489	1705	1664	1324	9.97	13.13	12.81	34.28	32.30	23.16	11.97	29.9133333333333	1.32136553101169	6.13233011226414e-07	2.41944629495053e-05	aorO	protease S8 tripeptidyl peptidase I protein [Rutstroemia sp. NJR-2017a BVV2]	-	-	-	-	-	GO:0004252//serine-type endopeptidase activity;GO:0008236//serine-type peptidase activity	GO:0006508//proteolysis
Bcin06g02830	58	101	72	351	301	241	1.48	2.22	1.86	6.97	5.77	4.17	1.85333333333333	5.63666666666667	1.60471987168648	6.23392192445681e-07	2.44916861342836e-05	spe-1	Bcspe1 [Botrytis cinerea B05.10]	Metabolism;Metabolism;Metabolism;Metabolism	Global and overview maps;Global and overview maps;Amino acid metabolism;Metabolism of other amino acids	ko01100//Metabolic pathways;ko01110//Biosynthesis of secondary metabolites;ko00330//Arginine and proline metabolism;ko00480//Glutathione metabolism	K01581;K01581;K01581;K01581	-	GO:0003824//catalytic activity	GO:0006596//polyamine biosynthetic process
MSTRG.8294	105	113	112	51	60	66	1.82	1.68	1.97	0.69	0.78	0.77	1.82333333333333	0.746666666666667	-1.28804210073495	6.2485042163505e-07	2.44916861342836e-05	--	hypothetical protein BofuT4_uP016320.1 [Botrytis cinerea T4]	-	-	-	-	-	-	-
Bcin01g07250	25	31	16	108	186	105	0.90	0.96	0.59	3.03	5.04	2.57	0.816666666666667	3.54666666666667	2.11864449649862	6.2769748408739e-07	2.45231388408604e-05	pgaX	glycoside hydrolase family 28 protein [Botrytis cinerea T4]	Metabolism;Metabolism	Global and overview maps;Carbohydrate metabolism	ko01100//Metabolic pathways;ko00040//Pentose and glucuronate interconversions	K01213;K01213	-	GO:0004650//polygalacturonase activity	GO:0005975//carbohydrate metabolic process
Bcin08g05510	81	147	147	678	291	1808	1.29	2.00	2.36	8.35	3.46	19.39	1.88333333333333	10.4	2.46522325644706	6.29957296161829e-07	2.4531518864172e-05	pol3	Bcpol3 [Botrytis cinerea B05.10]	Genetic Information Processing;Genetic Information Processing;Genetic Information Processing;Genetic Information Processing;Genetic Information Processing	Replication and repair;Replication and repair;Replication and repair;Replication and repair;Replication and repair	ko03420//Nucleotide excision repair;ko03030//DNA replication;ko03430//Mismatch repair;ko03440//Homologous recombination;ko03410//Base excision repair	K02327;K02327;K02327;K02327;K02327	GO:0000784//nuclear chromosome, telomeric region;GO:0005634//nucleus;GO:0043625//delta DNA polymerase complex	GO:0000166//nucleotide binding;GO:0003676//nucleic acid binding;GO:0003677//DNA binding;GO:0003887//DNA-directed DNA polymerase activity	GO:0006271//DNA strand elongation involved in DNA replication;GO:1903459//mitotic DNA replication lagging strand elongation;GO:1904161//DNA synthesis involved in UV-damage excision repair
Bcin11g02360	200	242	160	115	116	97	10.50	10.90	8.50	4.69	4.57	3.44	9.96666666666667	4.23333333333333	-1.23531698742594	6.37266489265225e-07	2.47358390687609e-05	dim-5	similar to gi|24987775|pdb|1ML9|A Chain A [Botrytis cinerea T4]	Metabolism;Metabolism	Global and overview maps;Amino acid metabolism	ko01100//Metabolic pathways;ko00310//Lysine degradation	K11419;K11419	GO:0005634//nucleus	GO:0005515//protein binding;GO:0008270//zinc ion binding;GO:0018024//histone-lysine N-methyltransferase activity	GO:0034968//histone lysine methylation
Bcin16g02980	8095	8516	6222	3929	4916	2790	237.57	214.43	184.75	89.52	108.14	55.32	212.25	84.3266666666667	-1.33170372112672	6.4254185198397e-07	2.4860151524825e-05	atnC	similar to MFS transporter [Botrytis cinerea T4]	-	-	-	-	-	-	GO:0055085//transmembrane transport
Bcin07g05910	91	206	135	411	1165	672	2.40	4.66	3.60	8.42	23.04	11.98	3.55333333333333	14.48	2.02681666504519	6.57604243037341e-07	2.53611102604176e-05	HGT1	MFS sugar transporter protein [Rutstroemia sp. NJR-2017a WRK4]	-	-	-	-	GO:0016020//membrane;GO:0016021//integral component of membrane	GO:0022857//transmembrane transporter activity	GO:0055085//transmembrane transport
Bcin04g00700	852	768	563	315	476	306	47.32	36.59	31.63	13.58	19.81	11.48	38.5133333333333	14.9566666666667	-1.36456931066378	6.67598715894327e-07	2.56640352513992e-05	--	transposase [Aspergillus niger CBS 513.88]	-	-	-	-	-	GO:0003677//DNA binding	-
Bcin06g06930	317	387	415	1716	820	2342	7.91	8.29	10.48	33.26	15.34	39.50	8.89333333333333	29.3666666666667	1.72338335262319	6.77559928267947e-07	2.59637500947149e-05	rhp7	Bcrad7 [Botrytis cinerea B05.10]	-	-	-	-	-	-	-
Bcin12g04180	807	661	667	2010	2510	2311	14.72	10.35	12.31	28.47	34.32	28.49	12.46	30.4266666666667	1.28803222254353	7.08022450028394e-07	2.6966571179737e-05	egt-1	DUF323 domain protein [Sclerotinia borealis F-4128]	Metabolism;Metabolism	Global and overview maps;Amino acid metabolism	ko01100//Metabolic pathways;ko00340//Histidine metabolism	K20246;K20246	-	-	-
Bcin11g00570	1204	1151	1115	862	635	708	86.01	70.55	80.59	47.81	34.00	34.17	79.05	38.66	-1.0319238250345	7.09580357367552e-07	2.6966571179737e-05	bob1	Bcgim5 [Botrytis cinerea B05.10]	-	-	-	-	GO:0016272//prefoldin complex	GO:0051082//unfolded protein binding	GO:0006457//protein folding
Bcin01g02840	2685	3760	2948	1940	2010	1336	58.20	69.93	64.65	32.65	32.66	19.57	64.26	28.2933333333333	-1.18345882527781	7.10474945205678e-07	2.6966571179737e-05	--	Bgt-3114 [Blumeria graminis f. sp. tritici]	-	-	-	-	-	-	-
Bcin04g05580	116	133	88	51	62	46	5.84	5.75	4.49	1.99	2.34	1.57	5.36	1.96666666666667	-1.44648054692972	7.14134175002491e-07	2.70199536119239e-05	--	protocatechuate 3 [Colletotrichum fioriniae PJ7]	-	-	-	-	-	GO:0003824//catalytic activity;GO:0005506//iron ion binding;GO:0008199//ferric iron binding;GO:0016702//oxidoreductase activity, acting on single donors with incorporation of molecular oxygen, incorporation of two atoms of oxygen	GO:0006725//cellular aromatic compound metabolic process;GO:0055114//oxidation-reduction process
Bcin01g00890	1099	964	738	565	539	415	58.16	43.77	39.51	23.21	21.38	14.84	47.1466666666667	19.81	-1.25092689378079	7.16387654873e-07	2.70199796620967e-05	APC11	RING/U-box [Cadophora sp. DSE1049]	Cellular Processes;Cellular Processes;Genetic Information Processing	Cell growth and death;Cell growth and death;Folding, sorting and degradation	ko04111//Cell cycle - yeast;ko04113//Meiosis - yeast;ko04120//Ubiquitin mediated proteolysis	K03358;K03358;K03358	GO:0005680//anaphase-promoting complex	GO:0004842//ubiquitin-protein transferase activity	-
Bcin06g00020	711	728	593	486	341	467	98.85	86.83	83.41	52.45	35.53	43.86	89.6966666666667	43.9466666666667	-1.02930063049255	7.25327403167703e-07	2.72714008576597e-05	--	tyrosinase central domain containing protein [Diplodia corticola]	-	-	-	-	-	-	-
Bcin04g00010	3924	4075	3680	2899	2488	2335	207.67	185.02	197.04	119.10	98.69	83.49	196.576666666667	100.426666666667	-0.968949681922491	7.33393585428128e-07	2.7488508323828e-05	--	Cytochrome P450 [Pyrenophora seminiperda CCB06]	-	-	-	-	-	-	-
Bcin15g04510	21	33	29	164	83	168	0.43	0.57	0.60	2.59	1.26	2.30	0.533333333333333	2.05	1.94251450533924	7.40083108035631e-07	2.76528249152005e-05	--	RING/U-box [Glarea lozoyensis ATCC 20868]	-	-	-	-	-	GO:0004842//ubiquitin-protein transferase activity	GO:0016567//protein ubiquitination
Bcin08g03720	565	735	542	381	402	293	30.21	33.72	29.32	15.82	16.11	10.58	31.0833333333333	14.17	-1.13330146639079	7.45325983162746e-07	2.77622355343291e-05	--	gnat family protein [Rutstroemia sp. NJR-2017a WRK4]	-	-	-	-	-	GO:0008080//N-acetyltransferase activity	-
Bcin13g00370	50	71	74	26	27	29	1.24	1.52	1.86	0.50	0.50	0.49	1.54	0.496666666666667	-1.6325805209539	7.62978506724601e-07	2.83317777388695e-05	--	Transcription factor protein [Rutstroemia sp. NJR-2017a BBW]	-	-	-	-	-	GO:0005515//protein binding	-
Bcin01g07950	44	77	52	12	27	14	0.88	1.33	1.06	0.19	0.41	0.19	1.09	0.263333333333333	-2.04936607732098	7.70558582090953e-07	2.85249371407373e-05	lcc1	Bclcc1 [Botrytis cinerea B05.10]	-	-	-	-	-	GO:0005507//copper ion binding;GO:0016491//oxidoreductase activity	GO:0055114//oxidation-reduction process
Bcin04g00240	333	437	345	1327	826	1614	9.62	10.83	10.08	29.75	17.88	31.49	10.1766666666667	26.3733333333333	1.37381483655232	8.3725756617261e-07	3.08986684574593e-05	ssb1	Bcrfa1 [Botrytis cinerea B05.10]	Genetic Information Processing;Genetic Information Processing;Genetic Information Processing;Genetic Information Processing	Replication and repair;Replication and repair;Replication and repair;Replication and repair	ko03420//Nucleotide excision repair;ko03030//DNA replication;ko03430//Mismatch repair;ko03440//Homologous recombination	K07466;K07466;K07466;K07466	GO:0000784//nuclear chromosome, telomeric region;GO:0000790//nuclear chromatin;GO:0005634//nucleus;GO:0005662//DNA replication factor A complex;GO:0035861//site of double-strand break;GO:0090734//site of DNA damage	GO:0003676//nucleic acid binding;GO:0003677//DNA binding;GO:0003697//single-stranded DNA binding	GO:0000723//telomere maintenance;GO:0006260//DNA replication;GO:0006268//DNA unwinding involved in DNA replication;GO:0006279//premeiotic DNA replication;GO:0006281//DNA repair;GO:0006310//DNA recombination;GO:0032212//positive regulation of telomere maintenance via telomerase;GO:0106112//negative regulation of mitotic cohesin ssDNA (lagging strand) loading;GO:1902969//mitotic DNA replication
Bcin11g06000	428	600	505	1300	1253	1594	21.58	25.91	25.59	50.40	47.12	53.88	24.36	50.4666666666667	1.05081666624561	9.06452186011911e-07	3.33496549663401e-05	NIT22	peroxisomal dehydratase protein [Rutstroemia sp. NJR-2017a BBW]	-	-	-	-	-	-	-
Bcin01g00110	1919	3219	2410	6338	7378	7764	64.63	93.01	82.12	165.70	186.24	176.66	79.92	176.2	1.14058543601536	9.83851119353925e-07	3.6086575919055e-05	BOA11	Bcboa11 [Botrytis cinerea B05.10]	-	-	-	-	-	GO:0016747//transferase activity, transferring acyl groups other than amino-acyl groups	-
Bcin07g04580	1644	2205	1471	881	1302	1022	47.09	54.18	42.63	19.59	27.95	19.78	47.9666666666667	22.44	-1.09595951029771	1.0199184708329e-06	3.72954333511276e-05	--	BgtA-20234 [Blumeria graminis f. sp. tritici]	-	-	-	-	-	-	-
Bcin04g03370	451	758	757	1838	1921	3649	12.31	17.76	20.91	38.96	39.31	67.31	16.9933333333333	48.5266666666667	1.51380889105615	1.02498438766359e-06	3.73667560657661e-05	--	DNA ligase/mRNA capping enzyme, catalytic [Glarea lozoyensis ATCC 20868]	-	-	-	-	-	-	-
Bcin11g01100	297	287	235	177	161	161	14.70	12.27	11.76	6.96	5.95	5.34	12.91	6.08333333333333	-1.08555503737361	1.03217469504813e-06	3.75148584618402e-05	--	microtubule associated protein [Marssonina brunnea f. sp. 'multigermtubi' MB_m1]	-	-	-	-	-	-	-
Bcin03g08780	16008	15646	13923	9123	11377	11580	500.93	420.06	440.80	221.63	266.85	244.82	453.93	244.433333333333	-0.893028799741924	1.04649554489561e-06	3.79204458171538e-05	--	similar to transcription factor Zn, C2H2 [Botrytis cinerea T4]	-	-	-	-	-	GO:0003676//nucleic acid binding	-
Bcin11g03120	261	416	367	948	906	1457	5.46	7.46	7.76	15.38	14.19	20.57	6.89333333333333	16.7133333333333	1.277725810519	1.10862122882659e-06	4.00506115016451e-05	--	decorin binding domain-containing protein [Rutstroemia sp. NJR-2017a BVV2]	-	-	-	-	-	-	-
Bcin09g06530	62	126	82	402	228	496	2.54	4.43	3.40	12.79	7.00	13.73	3.45666666666667	11.1733333333333	1.69260625488612	1.16201932078407e-06	4.18536328332858e-05	--	CSEP0054 effector protein [Rutstroemia sp. NJR-2017a BVV2]	-	-	-	-	-	-	-
Bcin10g02140	1466	2094	1976	4117	6809	11207	17.98	22.04	24.53	39.21	62.61	92.89	21.5166666666667	64.9033333333333	1.59283797986883	1.25061528309287e-06	4.4909819477293e-05	mdr1	ABC multidrug transporter Mdr1 [Sclerotinia borealis F-4128]	Environmental Information Processing	Membrane transport	ko02010//ABC transporters	K05658	GO:0016021//integral component of membrane	GO:0005524//ATP binding;GO:0016887//ATPase activity;GO:0042626//ATPase activity, coupled to transmembrane movement of substances	GO:0055085//transmembrane transport
Bcin10g01770	4	3	2	58	31	35	0.14	0.09	0.07	1.53	0.79	0.80	0.1	1.04	3.37851162325373	1.26100408573898e-06	4.51477104607563e-05	--	phthalate transporter protein [Rutstroemia sp. NJR-2017a WRK4]	-	-	-	-	-	-	-
MSTRG.10567	160	122	90	39	59	68	3.46	2.25	1.97	0.65	0.93	0.99	2.56	0.856666666666667	-1.57933795152728	1.29707320038936e-06	4.63008808496131e-05	--	alpha/beta-hydrolase [Trematosphaeria pertusa]	-	-	-	-	-	-	-
Bcin12g03420	2751	2756	2062	1459	1815	1452	161.32	138.66	122.34	66.42	79.77	57.53	140.773333333333	67.9066666666667	-1.05174894877309	1.33641059120758e-06	4.75635270947885e-05	--	integral component of membrane protein [Rutstroemia sp. NJR-2017a WRK4]	-	-	-	-	GO:0016021//integral component of membrane	-	-
Bcin12g02800	1224	1187	1137	833	834	911	69.92	58.18	65.71	36.94	35.71	35.16	64.6033333333333	35.9366666666667	-0.846152008708784	1.36952303850009e-06	4.85978086502075e-05	tsp-4	Bcsen34 [Botrytis cinerea B05.10]	-	-	-	-	GO:0000214//tRNA-intron endonuclease complex	GO:0000213//tRNA-intron endonuclease activity;GO:0003676//nucleic acid binding;GO:0004518//nuclease activity	GO:0000379//tRNA-type intron splice site recognition and cleavage;GO:0006388//tRNA splicing, via endonucleolytic cleavage and ligation
Bcin01g09420	161	138	161	79	85	100	6.42	4.72	6.50	2.45	2.54	2.69	5.88	2.56	-1.19967234483636	1.38251034580962e-06	4.89139501110343e-05	--	integral membrane protein [Rutstroemia sp. NJR-2017a BBW]	-	-	-	-	-	-	-
Bcin15g02440	102	173	129	514	465	389	2.35	3.42	3.01	9.20	8.04	6.06	2.92666666666667	7.76666666666667	1.40803711000628	1.43428913006825e-06	5.05966583118781e-05	bglL	glycoside hydrolase family 3 protein [Botrytis cinerea T4]	Metabolism;Metabolism;Metabolism;Metabolism	Global and overview maps;Global and overview maps;Carbohydrate metabolism;Metabolism of other amino acids	ko01100//Metabolic pathways;ko01110//Biosynthesis of secondary metabolites;ko00500//Starch and sucrose metabolism;ko00460//Cyanoamino acid metabolism	K05349;K05349;K05349;K05349	GO:0005576//extracellular region	GO:0004553//hydrolase activity, hydrolyzing O-glycosyl compounds;GO:0030248//cellulose binding	GO:0005975//carbohydrate metabolic process
Bcin02g03450	5985	5598	4911	3773	3868	3502	411.86	330.51	341.92	201.57	199.51	162.82	361.43	187.966666666667	-0.943239417859884	1.47198674968369e-06	5.17742201633613e-05	--	NADH-ubiquinone oxidoreductase 17.8 kDa subunit [Sclerotinia borealis F-4128]	-	-	-	-	GO:0005739//mitochondrion	-	GO:0055114//oxidation-reduction process
Bcin15g03000	94	103	107	250	395	754	2.30	2.16	2.65	4.74	7.23	12.45	2.37	8.14	1.78014173536799	1.54452236695885e-06	5.41666703780831e-05	--	Sed1p protein [Rutstroemia sp. NJR-2017a BVV2]	-	-	-	-	-	GO:0005199//structural constituent of cell wall	GO:0031505//fungal-type cell wall organization
Bcin07g01470	386	456	364	286	188	164	11.64	11.80	11.11	6.70	4.25	3.34	11.5166666666667	4.76333333333333	-1.27367979417981	1.59968363160246e-06	5.59376252986586e-05	--	acid phosphatase protein [Rutstroemia sp. NJR-2017a BBW]	-	-	-	-	-	-	-
Bcin07g02410	228	336	282	770	742	1476	3.66	4.63	4.58	9.59	8.93	16.00	4.29	11.5066666666667	1.42342041095826	1.61280290948215e-06	5.62324363265375e-05	nimT	Bcmih1 [Botrytis cinerea B05.10]	Cellular Processes;Environmental Information Processing	Cell growth and death;Signal transduction	ko04111//Cell cycle - yeast;ko04011//MAPK signaling pathway - yeast	K02555;K02555	-	GO:0004725//protein tyrosine phosphatase activity	GO:0006470//protein dephosphorylation;GO:1902751//positive regulation of cell cycle G2/M phase transition
Bcin01g07530	515	928	885	2063	2871	2710	16.11	24.90	28.00	50.09	67.31	57.27	23.0033333333333	58.2233333333333	1.33975450503543	1.62592452818692e-06	5.65256196842723e-05	mug157	similar to DUF1237 domain-containing protein [Botrytis cinerea T4]	-	-	-	-	-	GO:0003824//catalytic activity	-
Bcin08g01560	1285	1713	1481	1064	1125	1087	27.89	31.90	32.53	17.93	18.30	15.94	30.7733333333333	17.39	-0.823422790617737	1.64209777560833e-06	5.69228922562032e-05	--	similar to transcription factor Cys6 [Botrytis cinerea T4]	-	-	-	-	-	-	-
Bcin11g00260	914	1117	637	447	475	218	33.14	34.71	23.37	12.55	12.89	5.34	30.4066666666667	10.26	-1.56735693852955	1.65994673522957e-06	5.73757957992608e-05	HNM1	amino acid permease [Sclerotinia borealis F-4128]	-	-	-	-	GO:0016020//membrane;GO:0016021//integral component of membrane	GO:0022857//transmembrane transporter activity	GO:0006865//amino acid transport;GO:0055085//transmembrane transport
Bcin11g01670	1558	1805	1633	4118	4170	7354	46.72	46.44	49.55	95.87	93.73	149.00	47.57	112.866666666667	1.2464955420994	1.69220909635515e-06	5.83228617864472e-05	--	Nuclease subunit C protein [Rutstroemia sp. NJR-2017a BVV2]	-	-	-	-	-	-	-
Bcin08g05420	164	233	273	960	517	1266	5.04	6.15	8.49	22.92	11.92	26.30	6.56	20.38	1.63538633154773	1.69722250774466e-06	5.83280422862163e-05	--	VHS domain protein [Rutstroemia sp. NJR-2017a WRK4]	-	-	-	-	-	-	-
Bcin05g04960	271	256	229	135	173	149	12.56	10.18	10.74	4.86	6.01	4.67	11.16	5.18	-1.10731302414263	1.72604591538556e-06	5.91491277403839e-05	An18g01740	carbon-nitrogen hydrolase protein [Rutstroemia sp. NJR-2017a BBW]	Metabolism;Metabolism;Metabolism;Metabolism	Global and overview maps;Amino acid metabolism;Metabolism of other amino acids;Energy metabolism	ko01100//Metabolic pathways;ko00380//Tryptophan metabolism;ko00460//Cyanoamino acid metabolism;ko00910//Nitrogen metabolism	K01501;K01501;K01501;K01501	-	GO:0016810//hydrolase activity, acting on carbon-nitrogen (but not peptide) bonds	GO:0006807//nitrogen compound metabolic process
Bcin06g02760	804	999	934	3351	2340	2566	22.90	24.35	26.87	73.95	49.96	49.33	24.7066666666667	57.7466666666667	1.2248372910403	1.74612014149995e-06	5.96665668864685e-05	Nipsnap1	similar to nipsnap family protein [Botrytis cinerea T4]	-	-	-	-	-	-	-
Bcin08g05100	436	537	521	1695	1083	1999	11.44	12.09	13.83	34.52	21.30	35.43	12.4533333333333	30.4166666666667	1.28833010383245	1.77465756383908e-06	6.03102070735566e-05	mccA	similar to 3-methylcrotonyl-CoA carboxylase subunit alpha [Botrytis cinerea T4]	Metabolism;Metabolism	Global and overview maps;Amino acid metabolism	ko01100//Metabolic pathways;ko00280//Valine, leucine and isoleucine degradation	K01968;K01968	-	GO:0005524//ATP binding;GO:0046872//metal ion binding	-
Bcin07g02890	175	212	115	95	83	79	9.30	9.67	6.18	3.94	3.32	2.84	8.38333333333333	3.36666666666667	-1.31620310705373	1.77501276446269e-06	6.03102070735566e-05	--	hypothetical protein BCIN_07g02890 [Botrytis cinerea B05.10]	-	-	-	-	-	-	-
Bcin12g00700	180	156	104	72	63	89	2.81	2.09	1.64	0.87	0.74	0.94	2.18	0.85	-1.35879338863922	1.81011110247022e-06	6.13290185396266e-05	MDR4	similar to ABC transporter [Botrytis cinerea T4]	Environmental Information Processing	Membrane transport	ko02010//ABC transporters	K05658	GO:0016021//integral component of membrane	GO:0005524//ATP binding;GO:0016887//ATPase activity;GO:0042626//ATPase activity, coupled to transmembrane movement of substances	GO:0055085//transmembrane transport
Bcin09g02970	755	764	556	437	450	353	64.96	56.40	48.40	29.19	29.02	20.52	56.5866666666667	26.2433333333333	-1.10851117802801	1.83246804902496e-06	6.19116106479023e-05	--	Bgt-5449 [Blumeria graminis f. sp. tritici]	-	-	-	-	-	-	-
Bcin08g06430	160	243	269	895	533	1664	3.82	4.98	6.50	16.60	9.55	26.86	5.1	17.67	1.79273288769276	1.85139456262757e-06	6.23753550116715e-05	--	ATPase expression 2 mitochondrial protein [Rutstroemia sp. NJR-2017a BVV2]	-	-	-	-	-	-	-
MSTRG.12133	252	315	214	181	135	139	6.58	7.06	5.65	3.67	2.64	2.45	6.43	2.92	-1.13885036844793	1.8705834232183e-06	6.28453153447626e-05	--	predicted protein [Botrytis cinerea T4]	-	-	-	-	-	-	-
Bcin03g08950	49	65	67	27	24	28	1.50	1.71	2.08	0.64	0.55	0.58	1.76333333333333	0.59	-1.57951836203103	1.91160449499451e-06	6.4006508922103e-05	DIP5	similar to amino acid permease [Botrytis cinerea T4]	-	-	-	-	GO:0016020//membrane	GO:0022857//transmembrane transporter activity	GO:0055085//transmembrane transport
Bcin06g03320	1358	1162	1211	723	721	393	74.65	54.73	67.43	30.69	29.60	14.53	65.6033333333333	24.94	-1.39530765548819	1.91581930157037e-06	6.4006508922103e-05	--	GTP1 OBG domain-containing protein [Rutstroemia sp. NJR-2017a WRK4]	-	-	-	-	-	-	-
Bcin10g05630	659	1116	905	2306	3707	2845	11.68	16.97	16.23	31.73	49.25	34.07	14.96	38.35	1.35811640250266	1.93031608604851e-06	6.43116976001827e-05	bglF	glycoside hydrolase family 3 protein [Botrytis cinerea T4]	Metabolism;Metabolism;Metabolism;Metabolism	Global and overview maps;Global and overview maps;Carbohydrate metabolism;Metabolism of other amino acids	ko01100//Metabolic pathways;ko01110//Biosynthesis of secondary metabolites;ko00500//Starch and sucrose metabolism;ko00460//Cyanoamino acid metabolism	K01188;K01188;K01188;K01188	-	GO:0004553//hydrolase activity, hydrolyzing O-glycosyl compounds	GO:0005975//carbohydrate metabolic process
Bcin10g00380	1713	2369	1913	1036	1396	763	61.08	72.47	69.01	28.68	37.31	18.38	67.52	28.1233333333333	-1.26354730328811	1.94796906630196e-06	6.46574294297645e-05	--	hypothetical protein BCIN_10g00380 [Botrytis cinerea B05.10]	-	-	-	-	-	-	-
Bcin08g05390	6068	6445	5642	4680	4373	4771	474.59	432.48	446.45	284.16	256.36	252.11	451.173333333333	264.21	-0.771996727830122	1.95147485856051e-06	6.46574294297645e-05	nuo20.9	NADH-ubiquinone oxidoreductase 21 kDa subunit [Sclerotinia borealis F-4128]	-	-	-	-	-	-	-
Bcin05g06230	159	143	133	77	89	79	2.68	2.07	2.27	1.01	1.12	0.90	2.34	1.01	-1.21215323683161	2.00500456936361e-06	6.61197903977321e-05	--	TPR-like protein [Cadophora sp. DSE1049]	Metabolism;Metabolism;Metabolism	Global and overview maps;Metabolism of cofactors and vitamins;Metabolism of cofactors and vitamins	ko01100//Metabolic pathways;ko00790//Folate biosynthesis;ko00730//Thiamine metabolism	K01077;K01077;K01077	-	-	-
Bcin05g05560	139	184	139	418	515	461	5.12	5.82	5.18	11.96	14.22	11.48	5.37333333333333	12.5533333333333	1.22418125608626	2.00663696054481e-06	6.61197903977321e-05	AKT3-1	similar to enoyl-CoA hydratase/isomerase [Botrytis cinerea T4]	-	-	-	-	-	GO:0003824//catalytic activity	-
Bcin11g02500	1885	1611	1380	1065	1077	1091	132.97	97.50	98.49	58.32	56.95	52.00	109.653333333333	55.7566666666667	-0.975733449505583	2.11145845103629e-06	6.92807773650796e-05	rex2	Bcrex2 [Botrytis cinerea B05.10]	Genetic Information Processing	Translation	ko03008//Ribosome biogenesis in eukaryotes	K13288	-	GO:0000175//3'-5'-exoribonuclease activity;GO:0003676//nucleic acid binding	-
Bcin03g00890	676	794	537	300	384	145	32.19	32.44	25.88	11.09	13.71	4.67	30.17	9.82333333333333	-1.61883013674386	2.11835993350688e-06	6.92807773650796e-05	--	extracellular serine-rich protein [Rutstroemia sp. NJR-2017a BBW]	-	-	-	-	-	-	-
Bcin14g00010	221	245	186	1118	521	837	13.85	13.18	11.80	54.40	24.48	35.45	12.9433333333333	38.11	1.55796040162485	2.11989705627682e-06	6.92807773650796e-05	SDR1	short chain dehydrogenase [Colletotrichum orchidophilum]	-	-	-	-	-	-	-
Bcin05g02950	16033	16230	11900	7114	10871	7295	961.14	834.75	721.74	331.07	488.46	295.46	839.21	371.663333333333	-1.17503550384161	2.19848423214769e-06	7.16538583705963e-05	--	hypothetical protein BCIN_05g02950 [Botrytis cinerea B05.10]	-	-	-	-	-	-	-
Bcin07g03930	193	319	284	907	681	2421	2.90	4.11	4.31	10.57	7.66	24.56	3.77333333333333	14.2633333333333	1.9183997207916	2.2205853011972e-06	7.21780490584261e-05	sudA	Bcsmc3 [Botrytis cinerea B05.10]	Cellular Processes;Cellular Processes	Cell growth and death;Cell growth and death	ko04111//Cell cycle - yeast;ko04113//Meiosis - yeast	K06669;K06669	GO:0005694//chromosome	GO:0005515//protein binding;GO:0005524//ATP binding	GO:0051276//chromosome organization
Bcin10g02560	4404	4310	3187	2523	1898	1140	135.75	113.98	99.39	60.38	43.85	23.74	116.373333333333	42.6566666666667	-1.44791736783008	2.23625044804076e-06	7.24907780372998e-05	stcC	Bcprd7 [Botrytis cinerea B05.10]	-	-	-	-	-	GO:0004601//peroxidase activity	-
Bcin08g06190	99	85	69	45	24	42	5.06	3.73	3.57	1.79	0.92	1.45	4.12	1.38666666666667	-1.57102330976328	2.36065669373846e-06	7.63172948374639e-05	--	kinesin heavy chain protein [Rutstroemia sp. NJR-2017a WRK4]	-	-	-	-	-	-	-
Bcin06g00500	1097	560	700	472	211	323	68.41	29.96	44.17	22.85	9.86	13.61	47.5133333333333	15.44	-1.62165967103977	2.39128988276391e-06	7.70998141233072e-05	--	phosphoglycerate mutase family protein [Aspergillus fumigatus Z5]	-	-	-	-	-	GO:0003824//catalytic activity	-
Bcin02g03330	286	264	240	145	140	213	9.85	7.80	8.36	3.88	3.61	4.95	8.67	4.14666666666667	-1.06407991381239	2.45286334541518e-06	7.8873037439436e-05	SSU1	Sulfite efflux pump [Lachnellula occidentalis]	-	-	-	-	GO:0016021//integral component of membrane	-	GO:0055085//transmembrane transport
Bcin14g03200	44	26	31	220	123	150	1.15	0.58	0.82	4.47	2.41	2.65	0.85	3.17666666666667	1.90197896705109	2.52586026385863e-06	8.10031230072739e-05	atnN	similar to transcription factor Cys6 [Botrytis cinerea T4]	-	-	-	-	GO:0005634//nucleus	GO:0000981//DNA-binding transcription factor activity, RNA polymerase II-specific;GO:0008270//zinc ion binding	GO:0006355//regulation of transcription, DNA-templated
Bcin08g02050	181	183	145	76	111	105	6.75	5.85	5.47	2.20	3.10	2.65	6.02333333333333	2.65	-1.18456974069288	2.63793832671922e-06	8.43464145795069e-05	--	Syndecan domain containing protein, partial [Pyrenophora tritici-repentis]	-	-	-	-	-	-	-
Bcin13g02720	1332	2375	2079	4252	7413	9940	16.89	25.83	26.67	41.85	70.44	85.14	23.13	65.81	1.5085415558929	2.64417641169707e-06	8.43464145795069e-05	abcC	BcatrD [Botrytis cinerea B05.10]	Environmental Information Processing	Membrane transport	ko02010//ABC transporters	K08711	GO:0016020//membrane;GO:0016021//integral component of membrane	GO:0005524//ATP binding;GO:0016887//ATPase activity;GO:0042626//ATPase activity, coupled to transmembrane movement of substances	GO:0055085//transmembrane transport
Bcin09g05560	151	162	105	59	87	61	5.55	5.11	3.90	1.68	2.40	1.51	4.85333333333333	1.86333333333333	-1.38109016735551	2.67339320288272e-06	8.4926341203341e-05	GPD	glyceraldehyde 3-phosphate dehydrogenase [Aureobasidium pullulans]	Metabolism;Metabolism;Metabolism;Metabolism;Metabolism	Global and overview maps;Global and overview maps;Global and overview maps;Global and overview maps;Carbohydrate metabolism	ko01100//Metabolic pathways;ko01110//Biosynthesis of secondary metabolites;ko01200//Carbon metabolism;ko01230//Biosynthesis of amino acids;ko00010//Glycolysis / Gluconeogenesis	K00134;K00134;K00134;K00134;K00134	-	GO:0016620//oxidoreductase activity, acting on the aldehyde or oxo group of donors, NAD or NADP as acceptor;GO:0050661//NADP binding;GO:0051287//NAD binding	GO:0006006//glucose metabolic process;GO:0055114//oxidation-reduction process
Bcin07g03560	109	191	194	512	463	1051	1.82	2.75	3.30	6.67	5.81	11.95	2.62333333333333	8.14333333333333	1.63421832275977	2.6765180069087e-06	8.4926341203341e-05	ctf18	Bcctf18 [Botrytis cinerea B05.10]	-	-	-	-	-	GO:0005524//ATP binding	-
Bcin03g01000	112	137	170	661	302	1384	2.93	3.07	4.50	13.42	5.92	24.45	3.5	14.5966666666667	2.06021212189917	2.7899493073134e-06	8.82919577623139e-05	--	PAP2 superfamily protein [Rutstroemia sp. NJR-2017a BVV2]	-	-	-	-	-	-	-
Bcin01g02810	1049	886	688	506	564	406	51.75	37.50	34.34	19.38	20.86	13.53	41.1966666666667	17.9233333333333	-1.20068863889447	2.82093020312772e-06	8.89717993419226e-05	SPAC513.02	phosphoglycerate mutase protein [Rutstroemia sp. NJR-2017a BBW]	-	-	-	-	-	-	-
Bcin11g00380	1303	1434	1239	780	1048	860	47.39	44.75	45.59	22.02	28.57	21.13	45.91	23.9066666666667	-0.941395444565145	2.82626776298754e-06	8.89717993419226e-05	lcsR	Bcfmp30 [Botrytis cinerea B05.10]	-	-	-	-	-	GO:0008270//zinc ion binding;GO:0070290//N-acylphosphatidylethanolamine-specific phospholipase D activity	-
Bcin10g05870	5316	8199	6601	15215	24106	21834	102.36	135.45	128.59	227.43	347.90	284.04	122.133333333333	286.456666666667	1.2298599110907	2.845745037081e-06	8.92703462605032e-05	ascG	related to cytochrome P450 monooxygenase (lovA) [Phialocephala subalpina]	-	-	-	-	-	GO:0005506//iron ion binding;GO:0016705//oxidoreductase activity, acting on paired donors, with incorporation or reduction of molecular oxygen;GO:0020037//heme binding	GO:0055114//oxidation-reduction process
MSTRG.4505	512	440	328	221	250	309	12.75	9.40	8.26	4.27	4.67	5.20	10.1366666666667	4.71333333333333	-1.1047636962214	2.8506372034161e-06	8.92703462605032e-05	--	hypothetical protein BOTCAL_0694g00030 [Botryotinia calthae]	-	-	-	-	-	-	-
Bcin07g02470	234	359	322	850	731	1183	5.02	6.61	6.99	14.16	11.76	17.15	6.20666666666667	14.3566666666667	1.20983025068307	2.86606425403106e-06	8.95197256845015e-05	cog4	Bccog4 [Botrytis cinerea B05.10]	-	-	-	-	-	-	-
Bcin11g04470	1870	1983	1607	1386	1234	1466	68.78	62.58	59.80	39.58	34.02	36.43	63.72	36.6766666666667	-0.796883740307396	3.00991808242526e-06	9.37687207288535e-05	--	Ubiquitin domain-containing protein [Rutstroemia sp. NJR-2017a WRK4]	-	-	-	-	-	GO:0005515//protein binding	-
Bcin03g02440	2904	3066	2485	2046	1954	2436	348.17	315.38	301.43	190.44	175.60	197.32	321.66	187.786666666667	-0.776441909341825	3.0200752366764e-06	9.38414051520642e-05	nuo14.8	similar to NADH dehydrogenase 1 alpha subcomplex subunit 6 [Botrytis cinerea T4]	Metabolism;Metabolism	Global and overview maps;Energy metabolism	ko01100//Metabolic pathways;ko00190//Oxidative phosphorylation	K03950;K03950	-	-	-
Bcin04g03630	160	173	149	81	82	128	8.34	7.74	7.86	3.28	3.20	4.51	7.98	3.66333333333333	-1.12323176599427	3.02836937817088e-06	9.38559749916837e-05	atnD	similar to short-chain dehydrogenase/reductase [Botrytis cinerea T4]	-	-	-	-	-	-	-
Bcin02g00280	287	417	297	1186	873	948	8.40	10.47	8.79	26.93	19.14	18.73	9.22	21.6	1.22819265662149	3.04260777449559e-06	9.40542207404642e-05	sor8	similar to FAD/FMN-containing isoamyl alcohol oxidase MreA [Botrytis cinerea T4]	-	-	-	-	-	GO:0016491//oxidoreductase activity;GO:0050660//flavin adenine dinucleotide binding;GO:0071949//FAD binding	GO:0055114//oxidation-reduction process
Bcin11g06470	49	47	56	170	228	175	2.68	2.20	3.09	7.21	9.33	6.46	2.65666666666667	7.66666666666667	1.52898223184126	3.09436745977945e-06	9.54083375645109e-05	--	succinate-semialdehyde dehydrogenase protein [Rutstroemia sp. NJR-2017a WRK4]	-	-	-	-	-	-	-
Bcin01g03240	493	549	429	361	281	250	23.41	22.36	20.61	13.31	10.00	8.02	22.1266666666667	10.4433333333333	-1.08320385970725	3.12825361816501e-06	9.62058305032592e-05	--	related to KRE9 Cell wall synthesis protein [Rhynchosporium agropyri]	-	-	-	-	-	-	-
Bcin10g04490	1543	1418	1362	1034	1018	1075	59.22	46.69	52.88	30.81	29.28	27.87	52.93	29.32	-0.852200550501064	3.19539023743405e-06	9.80192084598056e-05	--	subtilisin-like serine protease [Stemphylium lycopersici]	-	-	-	-	-	-	-
Bcin05g05010	168	172	152	57	109	94	7.23	6.35	6.62	1.91	3.52	2.73	6.73333333333333	2.72	-1.30771423566766	3.26657161831513e-06	9.99470918114072e-05	--	integral membrane protein [Rutstroemia sp. NJR-2017a BBW]	-	-	-	-	-	-	-
Bcin09g00060	91	113	78	55	36	53	5.63	6.00	4.88	2.64	1.67	2.22	5.50333333333333	2.17666666666667	-1.33818522336682	3.32739933379496e-06	0.000101315803613316	--	ATP binding protein [Rutstroemia sp. NJR-2017a BBW]	-	-	-	-	-	-	-
Bcin07g06720	66	167	79	312	810	436	1.78	3.86	2.15	6.53	16.36	7.94	2.59666666666667	10.2766666666667	1.98463965604551	3.32819965179645e-06	0.000101315803613316	PLT3	Major facilitator superfamily domain general substrate transporter protein [Rutstroemia sp. NJR-2017a BVV2]	-	-	-	-	GO:0016021//integral component of membrane	GO:0022857//transmembrane transporter activity	GO:0055085//transmembrane transport
Bcin12g04600	55	48	56	241	196	170	1.39	1.04	1.43	4.71	3.70	2.89	1.28666666666667	3.76666666666667	1.54965002003447	3.4228699975981e-06	0.000103933931015675	FEN1b	Flap endonuclease GEN-like protein, partial [Lachnellula cervina]	-	-	-	-	-	GO:0004518//nuclease activity	GO:0006281//DNA repair
Bcin09g00340	109	235	206	735	456	909	2.16	3.99	4.12	11.29	6.76	12.15	3.42333333333333	10.0666666666667	1.55611236789425	3.46406123210085e-06	0.000104706411943084	--	SAE2-domain-containing protein [Hyaloscypha variabilis F]	-	-	-	-	-	GO:0004519//endonuclease activity	GO:0006281//DNA repair
Bcin16g02190	1168	2438	2654	6572	6188	12375	22.72	40.68	52.22	99.23	90.20	162.60	38.54	117.343333333333	1.60630740311951	3.46577001345708e-06	0.000104706411943084	ABZ1	similar to para-aminobenzoate synthase [Botrytis cinerea T4]	Metabolism	Metabolism of cofactors and vitamins	ko00790//Folate biosynthesis	K13950	-	-	GO:0009058//biosynthetic process
Bcin02g09190	191	324	280	728	679	939	6.07	8.84	9.01	17.97	16.18	20.17	7.97333333333333	18.1066666666667	1.18326609004663	3.53726020436742e-06	0.000106597735907494	dtxS4	similar to glutamate decarboxylase-like protein 1 [Botrytis cinerea T4]	Metabolism;Metabolism;Metabolism;Metabolism;Metabolism;Metabolism	Global and overview maps;Global and overview maps;Amino acid metabolism;Carbohydrate metabolism;Metabolism of other amino acids;Metabolism of other amino acids	ko01100//Metabolic pathways;ko01110//Biosynthesis of secondary metabolites;ko00250//Alanine, aspartate and glutamate metabolism;ko00650//Butanoate metabolism;ko00410//beta-Alanine metabolism;ko00430//Taurine and hypotaurine metabolism	K01580;K01580;K01580;K01580;K01580;K01580	-	GO:0003824//catalytic activity;GO:0016831//carboxy-lyase activity;GO:0030170//pyridoxal phosphate binding	GO:0019752//carboxylic acid metabolic process
Bcin10g05370	1327	2090	2063	4793	4572	6762	24.81	33.52	39.02	69.57	64.07	85.41	32.45	73.0166666666667	1.17000733060266	3.6137984291028e-06	0.000108631324207165	FGRAMPH1_01T09365	Aminotransferase class-III protein [Rutstroemia sp. NJR-2017a WRK4]	-	-	-	-	-	GO:0003824//catalytic activity;GO:0008483//transaminase activity;GO:0030170//pyridoxal phosphate binding	-
Bcin01g01220	113	199	183	107	63	65	2.78	4.17	4.38	2.00	1.18	1.04	3.77666666666667	1.40666666666667	-1.42483295711333	3.70211192043115e-06	0.000110741273801472	serac1	multiple ankyrin repeats single kh domain protein [Rutstroemia sp. NJR-2017a WRK4]	-	-	-	-	-	GO:0005515//protein binding	-
Bcin10g02180	531	1862	1699	4168	7831	7595	21.10	63.48	68.30	128.57	233.22	203.89	50.96	188.56	1.88758648099387	3.70245546059617e-06	0.000110741273801472	--	Extracellular membrane CFEM domain protein [Rutstroemia sp. NJR-2017a BBW]	-	-	-	-	-	-	-
Bcin11g01230	6297	6335	5074	3326	4201	2471	401.62	346.65	327.41	164.68	200.83	106.48	358.56	157.33	-1.18842076099168	3.77544263197654e-06	0.000112454469324388	--	hypothetical protein BCIN_11g01230 [Botrytis cinerea B05.10]	-	-	-	-	-	-	-
Bcin02g08930	408	435	399	258	303	329	13.40	12.26	13.26	6.58	7.46	7.30	12.9733333333333	7.11333333333333	-0.866951533956684	3.7784851707294e-06	0.000112454469324388	SPCC757.13	similar to MFS allantoate transporter [Botrytis cinerea T4]	-	-	-	-	-	-	GO:0055085//transmembrane transport
Bcin04g01320	235	368	337	777	836	1140	7.70	10.35	11.18	19.78	20.54	25.25	9.74333333333333	21.8566666666667	1.16558606571798	3.88644587480296e-06	0.000115120083368834	SPCC1827.03c	Bcpcs60 [Botrytis cinerea B05.10]	Metabolism;Metabolism	Global and overview maps;Carbohydrate metabolism	ko01100//Metabolic pathways;ko00630//Glyoxylate and dicarboxylate metabolism	K22133;K22133	-	GO:0003824//catalytic activity	-
Bcin05g05520	108	125	126	761	212	1052	1.44	1.43	1.71	7.90	2.13	9.51	1.52666666666667	6.51333333333333	2.09301096387144	3.8872464369166e-06	0.000115120083368834	rad50	Bcrad50 [Botrytis cinerea B05.10]	Genetic Information Processing;Genetic Information Processing	Replication and repair;Replication and repair	ko03440//Homologous recombination;ko03450//Non-homologous end-joining	K10866;K10866	GO:0005634//nucleus;GO:0030870//Mre11 complex	GO:0016887//ATPase activity	GO:0000723//telomere maintenance;GO:0006281//DNA repair
Bcin12g00380	602	636	404	294	349	203	27.55	24.97	18.70	10.44	11.97	6.28	23.74	9.56333333333333	-1.3117344675944	3.90158998690672e-06	0.000115260271682166	ARB_04619	secreted protein [Sclerotinia borealis F-4128]	-	-	-	-	-	-	-
Bcin11g00170	2711	3251	2913	2408	1883	2452	119.03	122.47	129.40	82.08	61.97	72.74	123.633333333333	72.2633333333333	-0.774732057658102	3.91216739281756e-06	0.000115288785526914	atp6v1c1a	Bcvma5 [Botrytis cinerea B05.10]	Metabolism;Metabolism;Cellular Processes	Global and overview maps;Energy metabolism;Transport and catabolism	ko01100//Metabolic pathways;ko00190//Oxidative phosphorylation;ko04145//Phagosome	K02148;K02148;K02148	GO:0033180//proton-transporting V-type ATPase, V1 domain	GO:0015078//proton transmembrane transporter activity	GO:1902600//proton transmembrane transport
Bcin06g00620	1063	2029	1572	4003	5459	4897	28.72	47.03	42.97	83.95	110.54	89.38	39.5733333333333	94.6233333333333	1.25766739289214	3.95385380892072e-06	0.000116231673000478	sed4	Bctpp2 [Botrytis cinerea B05.10]	-	-	-	-	-	GO:0004252//serine-type endopeptidase activity;GO:0008236//serine-type peptidase activity	GO:0006508//proteolysis
Bcin02g08310	89	108	152	422	313	1112	1.62	1.68	2.79	5.95	4.26	13.65	2.03	7.95333333333333	1.9700799097889	4.0494600401117e-06	0.000118751158242298	--	Bcltf6 [Botrytis cinerea B05.10]	-	-	-	-	GO:0005634//nucleus	GO:0000981//DNA-binding transcription factor activity, RNA polymerase II-specific;GO:0008270//zinc ion binding	GO:0006355//regulation of transcription, DNA-templated
Bcin13g00840	815	831	688	537	538	428	33.37	29.19	28.50	17.07	16.51	11.84	30.3533333333333	15.14	-1.00348975331231	4.09663834512104e-06	0.000119841659296053	Rv2449c	Saccharopine dehydrogenase protein [Rutstroemia sp. NJR-2017a WRK4]	-	-	-	-	-	GO:0016491//oxidoreductase activity	GO:0055114//oxidation-reduction process
Bcin05g08240	25	34	30	74	189	187	0.87	1.01	1.06	2.00	4.93	4.40	0.98	3.77666666666667	1.94625980098415	4.11771129640635e-06	0.000120165034766661	pgxC	exopolygalacturonase C protein [Rutstroemia sp. NJR-2017a BVV2]	-	-	-	-	-	GO:0004650//polygalacturonase activity	GO:0005975//carbohydrate metabolic process
Bcin01g05720	275	574	495	1105	1543	2605	5.11	9.14	9.32	15.72	21.47	32.27	7.85666666666667	23.1533333333333	1.55923065213192	4.19957671669425e-06	0.000122256609563182	--	extracellular serine-rich protein [Rutstroemia sp. NJR-2017a BVV2]	-	-	-	-	-	GO:0003824//catalytic activity	GO:0005975//carbohydrate metabolic process
Bcin14g01880	1942	2580	2032	1634	1688	1704	55.62	63.40	58.88	36.33	36.24	32.97	59.3	35.18	-0.753276621961405	4.31112702683061e-06	0.000125168257482098	--	splicing factor U2af large subunit A protein [Rutstroemia sp. NJR-2017a BVV2]	-	-	-	-	-	GO:0005515//protein binding	-
Bcin01g02940	1342	455	900	463	212	132	122.09	35.52	82.84	32.70	14.46	8.11	80.15	18.4233333333333	-2.12116840854891	4.32046511569024e-06	0.000125168257482098	--	hypothetical protein BCIN_01g02940 [Botrytis cinerea B05.10]	-	-	-	-	-	-	-
Bcin02g09180	289	419	450	1531	825	2699	5.16	6.42	8.13	21.23	11.04	32.57	6.57	21.6133333333333	1.71795631447405	4.38059490467414e-06	0.000126604470570269	NOP9	Bcnop9 [Botrytis cinerea B05.10]	-	-	-	-	-	GO:0003723//RNA binding	-
Bcin13g02900	177	279	230	537	660	909	3.57	4.83	4.69	8.41	9.98	12.38	4.36333333333333	10.2566666666667	1.23305934638831	4.46884353379135e-06	0.00012884449361609	SPCC320.03	similar to transcription factor Cys6, partial sequence [Botrytis cinerea T4]	-	-	-	-	GO:0005634//nucleus	GO:0000981//DNA-binding transcription factor activity, RNA polymerase II-specific;GO:0008270//zinc ion binding	GO:0006355//regulation of transcription, DNA-templated
Bcin07g00400	346	365	302	1239	949	910	19.82	17.94	17.50	55.10	40.75	35.22	18.42	43.69	1.24603004435288	4.49058562998926e-06	0.000129160873012209	rhmA	aldolase citrate lyase family protein [Rutstroemia sp. NJR-2017a WRK4]	Metabolism;Metabolism	Global and overview maps;Amino acid metabolism	ko01100//Metabolic pathways;ko00350//Tyrosine metabolism	K02510;K02510	-	GO:0003824//catalytic activity	-
Bcin12g03100	1398	1507	1126	868	992	773	63.50	58.73	51.75	30.61	33.77	23.72	57.9933333333333	29.3666666666667	-0.981707545268462	4.50867958867461e-06	0.000129371059776467	SPCC1672.01	Bchis2 [Botrytis cinerea B05.10]	Metabolism;Metabolism;Metabolism;Metabolism	Global and overview maps;Global and overview maps;Global and overview maps;Amino acid metabolism	ko01100//Metabolic pathways;ko01110//Biosynthesis of secondary metabolites;ko01230//Biosynthesis of amino acids;ko00340//Histidine metabolism	K04486;K04486;K04486;K04486	-	GO:0003824//catalytic activity;GO:0004401//histidinol-phosphatase activity	GO:0000105//histidine biosynthetic process
Bcin12g00820	161	224	216	634	488	1393	2.95	3.52	4.01	9.02	6.71	17.26	3.49333333333333	10.9966666666667	1.65439006102749	4.54387090923274e-06	0.000130069660346867	cdc10	Bcswi6 [Botrytis cinerea B05.10]	Cellular Processes;Cellular Processes;Environmental Information Processing	Cell growth and death;Cell growth and death;Signal transduction	ko04111//Cell cycle - yeast;ko04113//Meiosis - yeast;ko04011//MAPK signaling pathway - yeast	K06648;K06648;K06648	-	GO:0003677//DNA binding;GO:0005515//protein binding	-
Bcin01g02140	136	98	85	57	44	56	6.20	3.83	3.92	2.02	1.50	1.72	4.65	1.74666666666667	-1.4126264051791	4.55662526714607e-06	0.000130124198700357	--	MAT1-1-5 [Sclerotinia minor]	-	-	-	-	-	-	-
Bcin14g02060	42	57	32	17	15	15	1.59	1.85	1.23	0.50	0.43	0.38	1.55666666666667	0.436666666666667	-1.83385573817221	4.57351235595373e-06	0.000130296216620687	--	glyco X protein [Rutstroemia sp. NJR-2017a WRK4]	-	-	-	-	-	-	-
Bcin16g00180	846	873	725	547	615	546	45.99	40.72	39.88	23.09	25.06	20.05	42.1966666666667	22.7333333333333	-0.892319798949009	4.62955434460635e-06	0.000131580272059736	--	Tat pathway signal sequence protein [Rutstroemia sp. NJR-2017a BVV2]	-	-	-	-	-	-	GO:0043386//mycotoxin biosynthetic process
Bcin09g02660	1448	1747	1466	1164	1210	1169	82.49	85.37	84.49	51.47	51.67	45.00	84.1166666666667	49.38	-0.768464844321852	4.65700323571361e-06	0.000132047510187114	mob1-1	Bcmob1 [Botrytis cinerea B05.10]	Cellular Processes;Environmental Information Processing	Cell growth and death;Signal transduction	ko04111//Cell cycle - yeast;ko04392//Hippo signaling pathway - multiple species	K06685;K06685	-	-	-
Bcin09g01640	231	425	434	1140	970	2605	4.98	7.86	9.47	19.08	15.68	37.95	7.43666666666667	24.2366666666667	1.70446328190085	4.70981298105741e-06	0.00013322994550661	nim-1	Bckin3 [Botrytis cinerea B05.10]	-	-	-	-	-	GO:0004672//protein kinase activity;GO:0005524//ATP binding	GO:0006468//protein phosphorylation
Bcin09g00260	214	389	367	1135	773	2542	3.73	5.82	6.48	15.37	10.11	29.96	5.34333333333333	18.48	1.79015283198267	4.81569989301145e-06	0.000135904716510069	ctc-2	Bcspt16 [Botrytis cinerea B05.10]	-	-	-	-	GO:0000790//nuclear chromatin;GO:0005634//nucleus;GO:0031298//replication fork protection complex;GO:0035101//FACT complex	GO:0003682//chromatin binding;GO:0031491//nucleosome binding;GO:0042393//histone binding	GO:0006261//DNA-dependent DNA replication;GO:0006334//nucleosome assembly;GO:0006338//chromatin remodeling;GO:0007063//regulation of sister chromatid cohesion;GO:0034724//DNA replication-independent nucleosome organization;GO:0045899//positive regulation of RNA polymerase II transcriptional preinitiation complex assembly;GO:0060261//positive regulation of transcription initiation from RNA polymer…
Bcin11g00690	2538	3107	2803	1244	1803	2484	49.47	51.96	55.28	18.82	26.34	32.71	52.2366666666667	25.9566666666667	-1.00895771282121	4.8320866773967e-06	0.00013604706011431	grisea	similar to copper fist DNA binding domain-containing protein [Botrytis cinerea T4]	-	-	-	-	GO:0005634//nucleus	GO:0003677//DNA binding;GO:0003700//DNA-binding transcription factor activity;GO:0005507//copper ion binding	GO:0006355//regulation of transcription, DNA-templated
Bcin04g05020	1135	1689	1088	781	773	417	43.72	55.82	42.40	23.36	22.32	10.85	47.3133333333333	18.8433333333333	-1.3281926093473	4.8692578785794e-06	0.000136772550341174	ARB_02922	Fasciclin-domain-containing protein [Chalara longipes BDJ]	-	-	-	-	-	-	-
Bcin12g04040	4471	4980	3788	2549	3456	2494	290.85	277.95	249.31	128.73	168.51	109.61	272.703333333333	135.616666666667	-1.00779784487117	4.89047443207024e-06	0.000137047547519277	VMA16	Bcvma16 [Botrytis cinerea B05.10]	Metabolism;Metabolism;Cellular Processes	Global and overview maps;Energy metabolism;Transport and catabolism	ko01100//Metabolic pathways;ko00190//Oxidative phosphorylation;ko04145//Phagosome	K03661;K03661;K03661	GO:0033177//proton-transporting two-sector ATPase complex, proton-transporting domain;GO:0033179//proton-transporting V-type ATPase, V0 domain	GO:0015078//proton transmembrane transporter activity	GO:1902600//proton transmembrane transport
Bcin15g01190	50	47	53	158	148	261	1.43	1.16	1.54	3.52	3.18	5.06	1.37666666666667	3.92	1.50967437341692	4.92205578498964e-06	0.000137611042156564	--	zinc finger c2h2-type protein [Rutstroemia sp. NJR-2017a BVV2]	-	-	-	-	-	-	-
Bcin05g08070	15887	15550	12682	10893	10384	11710	608.96	511.38	491.81	324.14	298.33	303.25	537.383333333333	308.573333333333	-0.800338186887047	4.98402226925544e-06	0.000139019449063837	rps21	40S ribosomal protein S21 [Sclerotinia sclerotiorum 1980 UF-70]	Genetic Information Processing	Translation	ko03010//Ribosome	K02971	GO:0005840//ribosome	GO:0003735//structural constituent of ribosome	GO:0006412//translation
Bcin05g06170	103	57	57	36	19	23	7.30	3.47	4.09	1.98	1.01	1.10	4.95333333333333	1.36333333333333	-1.86126136759685	5.04947732024979e-06	0.000140518401343564	--	similar to transcription factor Zn, C2H2 [Botrytis cinerea T4]	-	-	-	-	-	GO:0003676//nucleic acid binding	-
Bcin08g02120	72	115	81	251	299	288	1.82	2.50	2.07	4.93	5.67	4.92	2.13	5.17333333333333	1.28024072124013	5.10115661050316e-06	0.000141377909112556	aglD	alpha-galactosidase [Sclerotinia borealis F-4128]	Metabolism;Metabolism;Metabolism;Metabolism;Metabolism	Global and overview maps;Lipid metabolism;Lipid metabolism;Carbohydrate metabolism;Glycan biosynthesis and metabolism	ko01100//Metabolic pathways;ko00561//Glycerolipid metabolism;ko00600//Sphingolipid metabolism;ko00052//Galactose metabolism;ko00603//Glycosphingolipid biosynthesis - globo and isoglobo series	K07407;K07407;K07407;K07407;K07407	-	GO:0003824//catalytic activity;GO:0004553//hydrolase activity, hydrolyzing O-glycosyl compounds	GO:0005975//carbohydrate metabolic process
MSTRG.948	105	152	130	68	76	90	1.94	2.41	1.84	0.74	1.22	1.15	2.06333333333333	1.03666666666667	-0.993024829083655	5.10393818957286e-06	0.000141377909112556	--	hypothetical protein BofuT4_P048430.1 [Botrytis cinerea T4]	-	-	-	-	-	-	-
MSTRG.6455	169	161	117	90	82	85	3.01	2.43	2.08	1.26	1.08	0.99	2.50666666666667	1.11	-1.17521048460638	5.17453743285164e-06	0.000143003230344752	--	hypothetical protein BofuT4_uP108170.1 [Botrytis cinerea T4]	-	-	-	-	-	-	-
Bcin03g08340	154	206	171	534	396	700	2.51	2.88	2.82	6.77	4.84	7.72	2.73666666666667	6.44333333333333	1.23538751043343	5.29612821810517e-06	0.000146027038730927	HRQ1	Bchrq1 [Botrytis cinerea B05.10]	-	-	-	-	-	GO:0003676//nucleic acid binding;GO:0005524//ATP binding	-
Bcin14g01930	1008	1121	967	789	705	909	106.21	101.01	102.99	64.67	55.68	64.48	103.403333333333	61.61	-0.747046252682167	5.33571056589919e-06	0.000146780992035309	vas2	Bcaps1 [Botrytis cinerea B05.10]	-	-	-	-	-	-	GO:0015031//protein transport
Bcin05g02970	247	353	408	825	1054	1951	9.95	12.21	16.64	25.81	31.84	53.13	12.9333333333333	36.9266666666667	1.51356888608884	5.58704857240962e-06	0.000153343388049156	--	hypothetical protein BCIN_05g02970 [Botrytis cinerea B05.10]	-	-	-	-	-	-	-
Bcin06g01320	65	94	91	251	217	388	1.04	1.29	1.47	3.11	2.59	4.18	1.26666666666667	3.29333333333333	1.37851162325372	5.63507080218882e-06	0.000154308308679116	RTT10	Bcrtt10 [Botrytis cinerea B05.10]	-	-	-	-	-	GO:0005515//protein binding	-
Bcin03g07930	184	244	233	805	473	1519	5.15	5.86	6.60	17.49	9.92	28.73	5.87	18.7133333333333	1.67263415468131	5.66025038580984e-06	0.000154644745164927	sla1	Bclhp1 [Botrytis cinerea B05.10]	-	-	-	-	GO:0005634//nucleus;GO:1990904//ribonucleoprotein complex	GO:0003676//nucleic acid binding;GO:0003723//RNA binding	GO:0006396//RNA processing
Bcin07g03840	112	190	185	702	353	849	1.21	1.76	2.02	5.87	2.85	6.18	1.66333333333333	4.96666666666667	1.57820061001227	5.80479040548848e-06	0.000157932155348481	--	het-s domain-containing protein [Rutstroemia sp. NJR-2017a BBW]	-	-	-	-	-	GO:0004672//protein kinase activity;GO:0005524//ATP binding	GO:0006468//protein phosphorylation
Bcin12g03540	84	139	110	378	299	349	3.77	5.35	4.99	13.16	10.05	10.58	4.70333333333333	11.2633333333333	1.25987836256653	5.80691016413874e-06	0.000157932155348481	asa1	similar to WD repeat-containing protein [Botrytis cinerea T4]	-	-	-	-	-	GO:0005515//protein binding	-
Bcin03g08440	63	70	100	326	188	536	2.26	2.15	3.62	9.06	5.04	12.96	2.67666666666667	9.02	1.75268994645922	5.88564684041791e-06	0.000159711421275956	--	red protein [Rutstroemia sp. NJR-2017a WRK4]	-	-	-	-	GO:0005634//nucleus	-	-
Bcin11g03970	10447	8622	7801	6570	5414	4926	893.93	632.97	675.35	436.43	347.23	284.78	734.083333333333	356.146666666667	-1.04347235995287	5.91284516017759e-06	0.000160087279573747	ntf2	Bcntf2 [Botrytis cinerea B05.10]	-	-	-	-	-	-	-
Bcin02g04470	1057	1184	834	669	722	528	38.35	36.86	30.62	18.84	19.64	12.94	35.2766666666667	17.14	-1.04134713594996	5.9722002169907e-06	0.000161104208494783	--	mannosyl transferase protein [Rutstroemia sp. NJR-2017a BBW]	-	-	-	-	-	-	-
Bcin11g01160	76	61	59	32	27	14	4.91	3.38	3.85	1.60	1.31	0.61	4.04666666666667	1.17333333333333	-1.78612108761839	5.9772696998648e-06	0.000161104208494783	--	hypothetical protein BCIN_11g01160 [Botrytis cinerea B05.10]	-	-	-	-	-	-	-
Bcin01g05890	6667	9503	8601	17560	24586	36880	80.28	98.17	104.78	164.14	221.89	300.02	94.41	228.683333333333	1.27633964007466	6.01279900022585e-06	0.000161408612198296	atrF	Bmr1 [Botrytis cinerea B05.10]	Environmental Information Processing	Membrane transport	ko02010//ABC transporters	K08712	GO:0016020//membrane;GO:0016021//integral component of membrane	GO:0005524//ATP binding;GO:0016887//ATPase activity;GO:0042626//ATPase activity, coupled to transmembrane movement of substances	GO:0055085//transmembrane transport
Bcin02g00750	119	166	112	90	57	62	4.51	5.40	4.30	2.65	1.62	1.59	4.73666666666667	1.95333333333333	-1.27793398482054	6.02476937572505e-06	0.000161408612198296	SET5	SET domain-containing protein [Rutstroemia sp. NJR-2017a BVV2]	-	-	-	-	-	GO:0005515//protein binding	-
Bcin10g01410	316	464	462	1348	939	2635	9.43	11.87	13.94	31.22	20.99	53.10	11.7466666666667	35.1033333333333	1.57935660856352	6.02893599006476e-06	0.000161408612198296	ctc-1	Bcpob3 [Botrytis cinerea B05.10]	-	-	-	-	GO:0000790//nuclear chromatin;GO:0005634//nucleus;GO:0031298//replication fork protection complex;GO:0035101//FACT complex	GO:0003677//DNA binding;GO:0003682//chromatin binding;GO:0031491//nucleosome binding;GO:0042393//histone binding	GO:0006261//DNA-dependent DNA replication;GO:0034724//DNA replication-independent nucleosome organization;GO:0045899//positive regulation of RNA polymerase II transcriptional preinitiation complex assembly
Bcin16g03950	43	111	51	309	474	204	1.62	3.59	1.94	9.03	13.38	5.19	2.38333333333333	9.2	1.94865311999978	6.06942833125895e-06	0.000162130787093808	cbhB	probable cellulose 1,4-beta-cellobiosidase [Phialocephala subalpina]	Metabolism;Metabolism	Global and overview maps;Carbohydrate metabolism	ko01100//Metabolic pathways;ko00500//Starch and sucrose metabolism	K01225;K01225	-	GO:0004553//hydrolase activity, hydrolyzing O-glycosyl compounds	GO:0005975//carbohydrate metabolic process
Bcin09g06040	479	560	379	269	351	292	21.87	21.94	17.51	9.53	12.01	9.01	20.44	10.1833333333333	-1.00518531695269	6.10234519879387e-06	0.000162470642316709	atnD	Short chain dehydrogenase atnD [Fusarium oxysporum f. sp. cubense]	-	-	-	-	-	-	-
Bcin06g05270	41	42	37	154	107	213	1.18	1.03	1.08	3.43	2.30	4.13	1.09666666666667	3.28666666666667	1.58350006264267	6.10924292853391e-06	0.000162470642316709	MNN21	glycosyltransferase family 71 protein [Botrytis cinerea T4]	Metabolism;Metabolism	Global and overview maps;Glycan biosynthesis and metabolism	ko01100//Metabolic pathways;ko00513//Various types of N-glycan biosynthesis	K05535;K05535	-	GO:0016757//transferase activity, transferring glycosyl groups	GO:0006486//protein glycosylation
Bcin06g04670	1132	1094	992	831	459	468	52.62	43.63	46.65	29.99	15.99	14.70	47.6333333333333	20.2266666666667	-1.23571292573614	6.12708512743283e-06	0.000162584643846083	--	cys met metabolism pyridoxal phosphate-dependent enzyme protein [Rutstroemia sp. NJR-2017a BVV2]	-	-	-	-	-	-	-
Bcin10g01120	2792	2899	2625	2118	1860	2508	264.11	235.28	251.23	155.54	131.88	160.29	250.206666666667	149.236666666667	-0.745518188352777	6.25223832530648e-06	0.00016553939618924	--	NADH:ubiquinone oxidoreductase 11.5kD subunit [Sclerotinia borealis F-4128]	Metabolism;Metabolism	Global and overview maps;Energy metabolism	ko01100//Metabolic pathways;ko00190//Oxidative phosphorylation	K03938;K03938	-	-	-
Bcin13g05710	3827	6494	5826	15401	14721	14975	89.01	129.58	137.09	278.07	256.62	235.31	118.56	256.666666666667	1.11427859233	6.3337083998162e-06	0.000166979882995843	GAOA	Bcgox1 [Botrytis cinerea B05.10]	Metabolism;Metabolism	Global and overview maps;Carbohydrate metabolism	ko01100//Metabolic pathways;ko00052//Galactose metabolism	K04618;K04618	-	GO:0005515//protein binding	-
Bcin11g01310	249	287	407	1102	774	2803	8.78	8.68	14.52	30.17	20.46	66.80	10.66	39.1433333333333	1.87655917884627	6.33942900737334e-06	0.000166979882995843	caeA	proteinase-like protein [Coleophoma crateriformis]	-	-	-	-	-	-	-
Bcin15g02990	254	325	370	1177	675	1578	6.28	6.89	9.26	22.59	12.51	26.36	7.47666666666667	20.4866666666667	1.45421814650669	6.35758431467641e-06	0.000166979882995843	mcm5	DNA replication licensing factor mcm5 [Sclerotinia borealis F-4128]	Cellular Processes;Cellular Processes;Genetic Information Processing	Cell growth and death;Cell growth and death;Replication and repair	ko04111//Cell cycle - yeast;ko04113//Meiosis - yeast;ko03030//DNA replication	K02209;K02209;K02209	GO:0005634//nucleus;GO:0042555//MCM complex	GO:0003677//DNA binding;GO:0003688//DNA replication origin binding;GO:0005524//ATP binding	GO:0006260//DNA replication;GO:0006270//DNA replication initiation
Bcin15g00130	696	786	782	1996	3993	2245	37.77	36.60	42.94	84.09	162.42	82.31	39.1033333333333	109.606666666667	1.48697205149487	6.36565472851658e-06	0.000166979882995843	axe1	carbohydrate-binding module family 1 protein [Sphaerobolus stellatus SS14]	-	-	-	-	-	GO:0016787//hydrolase activity	-
Bcin01g08500	3168	2969	2858	2061	2327	2141	174.68	140.45	159.44	88.22	96.17	79.76	158.19	88.05	-0.845263493382418	6.37625366117194e-06	0.000166979882995843	sym-1	Bcsym1 [Botrytis cinerea B05.10]	Cellular Processes	Transport and catabolism	ko04146//Peroxisome	K13348	GO:0016021//integral component of membrane	-	-
MSTRG.4339	194	144	140	93	81	101	3.35	2.13	2.44	1.25	1.05	1.18	2.64	1.16	-1.18641312423088	6.43888636100067e-06	0.000168252729877652	--	predicted protein [Botrytis cinerea T4]	-	-	-	-	-	-	-
Bcin13g04790	368	742	686	1770	1636	4746	8.73	15.10	16.46	32.60	29.09	76.06	13.43	45.9166666666667	1.77355860819728	6.78976772087308e-06	0.00017703581313946	--	Membrane involved in colicin uptake protein [Rutstroemia sp. NJR-2017a WRK4]	-	-	-	-	-	-	-
Bcin11g05920	24969	27279	22842	17975	19975	17411	1648.58	1545.27	1525.84	921.34	988.53	776.67	1573.23	895.513333333333	-0.812942784651092	6.81267159570412e-06	0.000177247685724241	RPL9A	60S ribosomal protein L9 [Sclerotinia sclerotiorum 1980 UF-70]	Genetic Information Processing	Translation	ko03010//Ribosome	K02940	GO:0005840//ribosome	GO:0003735//structural constituent of ribosome;GO:0019843//rRNA binding	GO:0006412//translation
Bcin07g05520	11220	13039	10486	8642	9009	7879	787.00	784.68	744.14	470.58	473.64	373.38	771.94	439.2	-0.813610662235187	6.88651848344661e-06	0.000178781174654672	CMD1	Bc4 [Botrytis cinerea B05.10]	Environmental Information Processing	Signal transduction	ko04070//Phosphatidylinositol signaling system	K02183	-	GO:0005509//calcium ion binding	GO:0019722//calcium-mediated signaling
Bcin02g01620	521	526	396	294	348	346	29.57	25.49	22.56	12.98	14.79	13.26	25.8733333333333	13.6766666666667	-0.919749278892908	7.0684965159138e-06	0.00018310917324378	ascF	integral membrane protein [Rutstroemia sp. NJR-2017a WRK4]	-	-	-	-	-	-	-
Bcin12g06770	683	519	491	1490	1905	1901	29.99	19.55	21.81	50.79	62.69	56.39	23.7833333333333	56.6233333333333	1.25144575212386	7.11717667480804e-06	0.000183972881546654	eupF	quinoprotein amine dehydrogenase beta chain-like protein [Trichoderma guizhouense]	-	-	-	-	-	-	-
Bcin02g04840	705	791	666	566	511	551	19.96	19.21	19.08	12.44	10.84	10.54	19.4166666666667	11.2733333333333	-0.784381390019028	7.28159076508829e-06	0.000187815553095106	pho-5	phosphate:H+ symporter [Sclerotinia borealis F-4128]	-	-	-	-	GO:0016021//integral component of membrane	GO:0005315//inorganic phosphate transmembrane transporter activity;GO:0022857//transmembrane transporter activity	GO:0006817//phosphate ion transport;GO:0055085//transmembrane transport
MSTRG.8547	316	318	247	166	213	163	35.04	30.25	27.71	14.29	17.70	12.21	31	14.7333333333333	-1.07318434660397	7.297152554804e-06	0.000187815553095106	--	hypothetical protein BOTNAR_0018g00250 [Botryotinia narcissicola]	-	-	-	-	-	-	-
Bcin16g00780	75	71	50	25	34	30	4.23	3.44	2.85	1.09	1.44	1.14	3.50666666666667	1.22333333333333	-1.51928273644909	7.49857528973263e-06	0.000192586535385553	--	15-hydroxyprostaglandin dehydrogenase [NAD] [Penicillium rolfsii]	-	-	-	-	-	-	-
Bcin04g02170	96	118	107	63	60	71	4.09	4.31	4.60	2.08	1.91	2.04	4.33333333333333	2.01	-1.10828171601573	7.5627469933495e-06	0.000193819631278278	--	kinase-like protein [Coniochaeta ligniaria NRRL 30616]	-	-	-	-	-	-	-
Bcin11g02930	227	262	255	547	800	845	8.04	7.96	9.14	15.05	21.25	20.23	8.38	18.8433333333333	1.16903204723491	7.62290089713982e-06	0.000194944719318326	--	Bgt-1406 [Blumeria graminis f. sp. tritici]	-	-	-	-	-	-	-
Bcin13g00240	174	285	243	723	527	1069	3.18	4.47	4.50	10.26	7.22	13.21	4.05	10.23	1.33681233197334	7.7019804770573e-06	0.0001965479868975	cdc17	Bccdc9 [Botrytis cinerea B05.10]	Genetic Information Processing;Genetic Information Processing;Genetic Information Processing;Genetic Information Processing	Replication and repair;Replication and repair;Replication and repair;Replication and repair	ko03420//Nucleotide excision repair;ko03030//DNA replication;ko03430//Mismatch repair;ko03410//Base excision repair	K10747;K10747;K10747;K10747	-	GO:0003677//DNA binding;GO:0003909//DNA ligase activity;GO:0003910//DNA ligase (ATP) activity;GO:0005524//ATP binding	GO:0006281//DNA repair;GO:0006310//DNA recombination;GO:0051103//DNA ligation involved in DNA repair;GO:0071897//DNA biosynthetic process
Bcin11g02050	907	1010	889	2189	4015	2873	37.28	35.62	36.97	69.86	123.71	79.79	36.6233333333333	91.12	1.31500464065643	7.87165096207777e-06	0.000200451341059789	RED2	Short-chain dehydrogenase reductase SDR protein [Rutstroemia sp. NJR-2017a WRK4]	-	-	-	-	-	GO:0016491//oxidoreductase activity	-
Bcin13g01140	576	578	534	1205	1710	2133	23.17	19.95	21.73	37.63	51.56	57.97	21.6166666666667	49.0533333333333	1.18220710183391	7.90470240319022e-06	0.000200866526745474	--	tat pathway signal sequence protein [Rutstroemia sp. NJR-2017a WRK4]	-	-	-	-	-	-	GO:0043386//mycotoxin biosynthetic process
Bcin02g06610	1061	1502	1260	3336	2765	5066	30.23	36.72	36.33	73.80	59.06	97.53	34.4266666666667	76.7966666666667	1.15751719269131	7.9669715542411e-06	0.000202020838946232	DNAJC3	Bcjem1 [Botrytis cinerea B05.10]	Genetic Information Processing	Folding, sorting and degradation	ko04141//Protein processing in endoplasmic reticulum	K09523	-	GO:0005515//protein binding	-
Bcin15g02580	705	800	664	431	583	498	20.31	19.77	19.35	9.64	12.59	9.69	19.81	10.64	-0.896730729388297	8.0017025828225e-06	0.000202473461557749	--	CFEM domain-containing protein [Rutstroemia sp. NJR-2017a BVV2]	-	-	-	-	-	-	-
Bcin01g06230	651	717	539	442	471	427	31.59	29.85	26.46	16.65	17.13	14.00	29.3	15.9266666666667	-0.879456311574431	8.23086464927127e-06	0.000207833664428126	Psmd9	Bcnas2 [Botrytis cinerea B05.10]	-	-	-	-	-	GO:0005515//protein binding	GO:0070682//proteasome regulatory particle assembly
Bcin13g04240	242	288	254	634	797	726	6.66	6.80	7.07	13.55	16.44	13.50	6.84333333333333	14.4966666666667	1.08295008135547	8.27695945345067e-06	0.000208558511942621	fmpF	phenol hydroxylase [Sclerotinia borealis F-4128]	-	-	-	-	-	GO:0071949//FAD binding	-
Bcin08g02540	55	74	78	379	151	348	1.03	1.19	1.48	5.53	2.13	4.42	1.23333333333333	4.02666666666667	1.70702327880877	8.42101683750717e-06	0.000211743555448765	LIG4	Bcdnl4 [Botrytis cinerea B05.10]	Genetic Information Processing	Replication and repair	ko03450//Non-homologous end-joining	K10777	-	GO:0003677//DNA binding;GO:0003910//DNA ligase (ATP) activity;GO:0005524//ATP binding	GO:0006281//DNA repair;GO:0006310//DNA recombination;GO:0051103//DNA ligation involved in DNA repair;GO:0071897//DNA biosynthetic process
Bcin11g01630	238	409	321	956	763	1961	3.78	5.57	5.16	11.78	9.08	21.03	4.83666666666667	13.9633333333333	1.52955836479977	8.44381884578243e-06	0.000211872726435804	NUP120	dna repair rad51 protein [Rutstroemia sp. NJR-2017a WRK4]	-	-	-	-	-	-	-
Bcin12g06310	672	706	543	475	441	476	48.91	44.09	39.98	26.84	24.06	23.41	44.3266666666667	24.77	-0.839581008372295	8.51606433312479e-06	0.000213239406287054	--	Altered inheritance of mitochondria 32 protein [Rutstroemia sp. NJR-2017a BVV2]	-	-	-	-	-	-	-
Bcin09g05570	11	23	12	72	77	73	0.38	0.68	0.42	1.91	1.98	1.69	0.493333333333333	1.86	1.91466794620024	8.70909505702739e-06	0.000217618512737472	STL1	similar to MFS sugar transporter [Botrytis cinerea T4]	-	-	-	-	GO:0016020//membrane;GO:0016021//integral component of membrane	GO:0022857//transmembrane transporter activity	GO:0055085//transmembrane transport
Bcin11g02630	43555	49709	35774	26837	31119	19205	2167.79	2122.65	1801.41	1036.94	1160.90	645.79	2030.61666666667	947.876666666667	-1.09914665833895	8.94425910436989e-06	0.00022290838790224	aneA	PhyH-domain-containing protein [Aspergillus neoniger CBS 115656]	-	-	-	-	-	-	-
Bcin08g06740	72	138	130	377	291	871	2.16	3.55	3.95	8.78	6.54	17.66	3.22	10.9933333333333	1.77149630460169	8.95796589702182e-06	0.00022290838790224	CYP8	similar to peptidyl-prolyl cis-trans isomerase-like 2 [Botrytis cinerea T4]	Genetic Information Processing	Folding, sorting and degradation	ko04120//Ubiquitin mediated proteolysis	K10598	-	GO:0003755//peptidyl-prolyl cis-trans isomerase activity;GO:0004842//ubiquitin-protein transferase activity	GO:0000413//protein peptidyl-prolyl isomerization;GO:0006457//protein folding;GO:0016567//protein ubiquitination
Bcin16g05000	161	176	147	484	416	458	4.61	4.32	4.26	10.75	8.92	8.85	4.39666666666667	9.50666666666667	1.11252941719234	9.28932444239259e-06	0.000230347824615678	--	HET-domain-containing protein [Phialocephala scopiformis]	-	-	-	-	-	GO:0004672//protein kinase activity;GO:0005524//ATP binding	GO:0006468//protein phosphorylation
Bcin07g02370	2018	4349	2818	8411	16293	9499	94.58	174.88	133.62	306.03	572.36	300.78	134.36	393.056666666667	1.54863361898863	9.29534326446457e-06	0.000230347824615678	--	class I glutamine amidotransferase-like protein [Cadophora sp. DSE1049]	-	-	-	-	-	-	-
Bcin15g02060	205	225	263	799	497	1193	3.60	3.39	4.67	10.89	6.54	14.15	3.88666666666667	10.5266666666667	1.43744338265974	9.48350818044381e-06	0.000234118305787218	--	similar to transcription factor Zn, C2H2 [Botrytis cinerea T4]	-	-	-	-	-	-	-
Bcin02g07960	258	348	319	875	665	1120	5.20	6.02	6.51	13.70	10.05	15.26	5.91	13.0033333333333	1.13765146212587	9.49480505721471e-06	0.000234118305787218	rhp54	Bcrad54 [Botrytis cinerea B05.10]	Genetic Information Processing	Replication and repair	ko03440//Homologous recombination	K10875	-	GO:0005524//ATP binding;GO:0016817//hydrolase activity, acting on acid anhydrides	-
Bcin11g01940	62	99	79	359	161	703	1.21	1.66	1.57	5.46	2.36	9.30	1.48	5.70666666666667	1.94705112005104	9.50605427033309e-06	0.000234118305787218	--	signal peptide-containing protein [Rutstroemia sp. NJR-2017a BVV2]	-	-	-	-	-	-	-
Bcin11g03430	10241	10981	8757	7506	7316	6120	745.37	685.71	644.84	424.11	399.11	300.94	691.973333333333	374.72	-0.884903460654388	9.53650825582488e-06	0.000234387049222056	SMT3	Bcsmt3 [Botrytis cinerea B05.10]	Genetic Information Processing	Translation	ko03013//RNA transport	K12160	GO:0000794//condensed nuclear chromosome;GO:0005634//nucleus;GO:0005940//septin ring;GO:0030998//linear element;GO:0044732//mitotic spindle pole body	GO:0005515//protein binding;GO:0031386//protein tag;GO:0042802//identical protein binding	GO:0000723//telomere maintenance;GO:0016925//protein sumoylation;GO:0030466//chromatin silencing at silent mating-type cassette;GO:0030702//chromatin silencing at centromere;GO:0051572//negative regulation of histone H3-K4 methylation;GO:0051573//negative regulation of histone H3-K9 methylation;GO:0071441//negative regulation of histone H3-K14 acetylation;GO:1903379//regulation of mitotic chromos…
Bcin07g05770	1418	1517	1298	917	1117	835	110.64	101.46	102.42	55.49	65.32	44.05	104.84	54.9533333333333	-0.931910359523378	9.57624800918868e-06	0.000234882451170162	--	Bcenv10 [Botrytis cinerea B05.10]	-	-	-	-	-	-	-
MSTRG.3712	215	147	157	83	104	108	8.59	5.18	6.42	2.60	3.16	2.91	6.73	2.89	-1.21953701210964	9.64110013838577e-06	0.000235990520530202	TOXD	Clavaminate synthase-like protein [Delitschia confertaspora ATCC 74209]	-	-	-	-	-	GO:0016705//oxidoreductase activity, acting on paired donors, with incorporation or reduction of molecular oxygen;GO:0043169//cation binding	-
Bcin01g07120	7510	8930	7482	6443	5863	5422	184.22	187.94	185.69	122.70	107.80	89.86	185.95	106.786666666667	-0.800183223908731	9.7089675528288e-06	0.000237157567554257	--	glycosyltransferase family 31 protein [Rutstroemia sp. NJR-2017a BBW]	-	-	-	-	-	-	-
Bcin03g03120	234	265	286	778	595	1409	6.20	6.03	7.67	16.01	11.82	25.23	6.63333333333333	17.6866666666667	1.41485624479769	9.72832443194049e-06	0.000237157567554257	SPCP25A2.03	similar to THO complex subunit Tho1 [Botrytis cinerea T4]	Genetic Information Processing;Genetic Information Processing	Transcription;Translation	ko03040//Spliceosome;ko03013//RNA transport	K12878;K12878	-	-	-
Bcin07g02910	3684	4943	3519	2299	3222	3176	143.49	165.55	138.41	69.50	94.11	83.27	149.15	82.2933333333333	-0.857916511372997	9.79991938265503e-06	0.000238293730617335	FUS5	Esterase FUS5 [Lachnellula suecica]	-	-	-	-	-	-	-
Bcin04g00270	86	111	72	29	55	47	4.65	5.15	3.94	1.22	2.23	1.72	4.58	1.72333333333333	-1.41014581850317	9.8146659100353e-06	0.000238293730617335	--	hypothetical protein BCIN_04g00270 [Botrytis cinerea B05.10]	-	-	-	-	-	-	-
Bcin02g06080	1186	1243	1116	910	782	1060	83.09	74.72	79.11	49.50	41.07	50.18	78.9733333333333	46.9166666666667	-0.751265068940043	9.85407113446313e-06	0.000238767129670204	--	Ribosome assembly 3 protein [Rutstroemia sp. NJR-2017a BVV2]	-	-	-	-	-	-	-
Bcin07g05330	164	197	158	413	447	701	4.41	4.55	4.30	8.62	9.01	12.74	4.42	10.1233333333333	1.19556613305487	1.00315693785058e-05	0.000242537659797861	--	hypothetical protein BCIN_07g05330 [Botrytis cinerea B05.10]	-	-	-	-	-	-	-
Bcin16g01480	157	169	144	377	670	514	5.42	5.01	5.03	10.11	17.35	12.00	5.15333333333333	13.1533333333333	1.35185063679871	1.0050126473198e-05	0.000242537659797861	sdnE	similar to cytochrome P450 [Botrytis cinerea T4]	-	-	-	-	-	GO:0005506//iron ion binding;GO:0016705//oxidoreductase activity, acting on paired donors, with incorporation or reduction of molecular oxygen;GO:0020037//heme binding	GO:0055114//oxidation-reduction process
MSTRG.6556	62	53	49	25	26	17	1.54	1.10	1.21	0.47	0.48	0.27	1.28333333333333	0.406666666666667	-1.65797729801937	1.01157649755368e-05	0.000243631496218048	--	hypothetical protein BofuT4_P109430.1 [Botrytis cinerea T4]	-	-	-	-	-	-	-
Bcin14g04860	8470	9008	7482	6222	6628	6446	690.38	629.94	617.01	393.71	404.93	354.98	645.776666666667	384.54	-0.747901638453446	1.02151613000403e-05	0.000245532353973312	qcr8	Bcqcr8 [Botrytis cinerea B05.10]	Metabolism;Metabolism	Global and overview maps;Energy metabolism	ko01100//Metabolic pathways;ko00190//Oxidative phosphorylation	K00418;K00418	-	GO:0008121//ubiquinol-cytochrome-c reductase activity	-
Bcin01g02070	1001	1474	1285	802	774	1172	44.14	55.76	57.33	27.45	25.58	34.92	52.41	29.3166666666667	-0.838121031999747	1.04701837572153e-05	0.00025115876796808	--	Mitochondrial inner membrane Mba1 protein [Rutstroemia sp. NJR-2017a WRK4]	-	-	-	-	GO:0005743//mitochondrial inner membrane	-	GO:0032979//protein insertion into mitochondrial inner membrane from matrix side
Bcin10g01870	2587	3229	2571	2263	2093	2076	69.10	74.00	69.48	46.93	41.91	37.47	70.86	42.1033333333333	-0.751037009050535	1.05060199326803e-05	0.000251515375394347	SPBC1271.10c	similar to MFS multidrug transporter [Botrytis cinerea T4]	-	-	-	-	-	-	GO:0055085//transmembrane transport
Bcin05g06060	215	199	185	146	90	83	14.58	11.58	12.70	7.69	4.58	3.80	12.9533333333333	5.35666666666667	-1.27391597191025	1.0792480650672e-05	0.00025785859148239	--	STE24 endopeptidase protein [Rutstroemia sp. NJR-2017a BVV2]	-	-	-	-	-	-	-
Bcin08g03170	985	1362	1113	2600	2669	3224	30.70	36.42	35.10	62.91	62.35	67.89	34.0733333333333	64.3833333333333	0.918044181119084	1.10944783146977e-05	0.000264547063432374	hibch	Bcehd3 [Botrytis cinerea B05.10]	Metabolism;Metabolism;Metabolism;Metabolism;Metabolism	Global and overview maps;Global and overview maps;Amino acid metabolism;Carbohydrate metabolism;Metabolism of other amino acids	ko01100//Metabolic pathways;ko01200//Carbon metabolism;ko00280//Valine, leucine and isoleucine degradation;ko00640//Propanoate metabolism;ko00410//beta-Alanine metabolism	K05605;K05605;K05605;K05605;K05605	-	GO:0003824//catalytic activity;GO:0003860//3-hydroxyisobutyryl-CoA hydrolase activity	-
Bcin01g01150	222	436	451	1226	906	2607	3.36	5.67	6.91	14.42	10.29	26.70	5.31333333333333	17.1366666666667	1.68939738275986	1.12559981583878e-05	0.000267865956174014	bimC	similar to kinesin-like protein bimC [Botrytis cinerea T4]	-	-	-	-	-	GO:0003777//microtubule motor activity;GO:0005524//ATP binding;GO:0008017//microtubule binding	GO:0007018//microtubule-based movement
Bcin09g03770	96	99	87	61	47	45	5.22	4.62	4.79	2.57	1.92	1.65	4.87666666666667	2.04666666666667	-1.25261920876831	1.1743278035314e-05	0.000278382758053636	--	hypothetical protein BCIN_09g03770 [Botrytis cinerea B05.10]	-	-	-	-	-	-	-
Bcin02g02020	120	183	199	516	403	913	3.87	5.07	6.50	12.93	9.75	19.92	5.14666666666667	14.2	1.46418067784512	1.17443451371636e-05	0.000278382758053636	trm6	Bcgcd10 [Botrytis cinerea B05.10]	-	-	-	-	GO:0031515//tRNA (m1A) methyltransferase complex	-	GO:0030488//tRNA methylation
Bcin14g03670	1147	1207	1088	821	790	549	32.07	28.95	30.77	17.82	16.55	10.37	30.5966666666667	14.9133333333333	-1.03677173235919	1.18794542602679e-05	0.000281029929778408	MET7	tetrahydrofolylpolyglutamate synthase [Sclerotinia borealis F-4128]	Metabolism;Metabolism	Global and overview maps;Metabolism of cofactors and vitamins	ko01100//Metabolic pathways;ko00790//Folate biosynthesis	K01930;K01930	-	GO:0004326//tetrahydrofolylpolyglutamate synthase activity;GO:0005524//ATP binding;GO:0016874//ligase activity	GO:0009058//biosynthetic process;GO:0009396//folic acid-containing compound biosynthetic process
MSTRG.2197	71	56	43	24	17	31	2.31	1.56	1.41	0.61	0.41	0.68	1.76	0.566666666666667	-1.63500318322075	1.21070162446721e-05	0.000285452777741287	--	hypothetical protein BHYA_0025g00230 [Botrytis hyacinthi]	-	-	-	-	-	-	-
Bcin06g00580	578	927	758	1636	2842	2523	11.18	15.39	14.84	24.57	41.21	32.98	13.8033333333333	32.92	1.25394763377291	1.21140123286906e-05	0.000285452777741287	ARB_07629	glycoside hydrolase family 92 protein [Sclerotinia borealis F-4128]	-	-	-	-	-	GO:0003824//catalytic activity;GO:0030246//carbohydrate binding	-
Bcin08g03390	14	31	38	80	135	220	0.60	1.15	1.66	2.68	4.37	6.42	1.13666666666667	4.49	1.98190620643813	1.23840018735278e-05	0.000291242585237437	RTM1	similar to RTA1 domain protein [Botrytis cinerea T4]	-	-	-	-	GO:0016021//integral component of membrane	-	-
Bcin11g04010	102	134	150	405	307	811	1.88	2.11	2.79	5.78	4.23	10.08	2.26	6.69666666666667	1.56712038559695	1.24152061450237e-05	0.000291405053822728	mcm10	Bcmcm10 [Botrytis cinerea B05.10]	-	-	-	-	GO:0005634//nucleus	GO:0003690//double-stranded DNA binding;GO:0003697//single-stranded DNA binding	GO:0006260//DNA replication;GO:0006270//DNA replication initiation
Bcin01g00370	13352	12915	10686	9980	7902	8634	568.50	471.78	460.33	329.88	252.18	248.37	500.203333333333	276.81	-0.85361860908938	1.24530516393819e-05	0.000291722463599113	cdc3	Bcpfy1 [Botrytis cinerea B05.10]	-	-	-	-	-	GO:0003779//actin binding	-
Bcin10g00660	1692	1935	1731	1240	1460	1567	26.37	25.82	27.35	15.05	17.01	16.55	26.5133333333333	16.2033333333333	-0.710427428016631	1.2569700703328e-05	0.000293881072584243	YDR124W	Bgt-246 [Blumeria graminis f. sp. tritici]	-	-	-	-	-	-	-
Bcin06g07420	28	78	43	169	162	257	0.70	1.67	1.08	3.27	3.03	4.33	1.15	3.54333333333333	1.62347332986557	1.27079812142818e-05	0.000296470301152622	--	thiolase [Sclerotinia borealis F-4128]	-	-	-	-	-	GO:0003824//catalytic activity	-
Bcin05g06360	342	305	277	184	225	172	11.07	8.47	9.07	4.62	5.46	3.76	9.53666666666667	4.61333333333333	-1.04767555468646	1.27392404840262e-05	0.000296470301152622	ARB_01230	cell wall anchored protein [Rutstroemia sp. NJR-2017a BVV2]	-	-	-	-	-	GO:0005515//protein binding	-
Bcin01g00090	13507	15873	14033	28219	51136	55997	114.00	114.94	119.83	184.90	323.49	319.31	116.256666666667	275.9	1.24683200764328	1.27546002496876e-05	0.000296470301152622	BOA9	Bcboa9 [Botrytis cinerea B05.10]	-	-	-	-	-	GO:0003824//catalytic activity;GO:0016491//oxidoreductase activity;GO:0016740//transferase activity	GO:0055114//oxidation-reduction process
Bcin11g06230	5092	4074	3513	2355	2673	1251	231.97	159.23	161.92	83.29	91.27	38.50	184.373333333333	71.02	-1.37633274252027	1.28083980347559e-05	0.000297144924620623	sym1	similar to integral membrane protein [Botrytis cinerea T4]	-	-	-	-	GO:0016021//integral component of membrane	-	-
Bcin04g01000	81	120	67	40	53	34	3.33	4.23	2.79	1.28	1.63	0.94	3.45	1.28333333333333	-1.42670041680443	1.29101377788394e-05	0.000298927012585713	sirI	PLP-dependent transferase [Glarea lozoyensis ATCC 20868]	Metabolism;Metabolism;Metabolism	Global and overview maps;Global and overview maps;Amino acid metabolism	ko01100//Metabolic pathways;ko01110//Biosynthesis of secondary metabolites;ko00270//Cysteine and methionine metabolism	K01762;K01762;K01762	-	GO:0003824//catalytic activity;GO:0030170//pyridoxal phosphate binding	GO:0009058//biosynthetic process
Bcin01g10520	4213	4128	3669	3044	3087	3046	154.41	129.80	136.05	86.61	84.80	75.42	140.086666666667	82.2766666666667	-0.767764396554262	1.29395641836012e-05	0.000299031084427964	--	similar to ulp1 protease family protein [Botrytis cinerea T4]	-	-	-	-	-	GO:0008234//cysteine-type peptidase activity	GO:0006508//proteolysis
MSTRG.4889	98	123	89	61	62	59	2.32	2.50	2.13	1.12	1.10	0.94	2.31666666666667	1.05333333333333	-1.13708841943377	1.31448337651922e-05	0.000303190646499452	--	predicted protein [Botrytis cinerea T4]	-	-	-	-	-	-	-
Bcin08g02760	6358	6997	5860	4137	5328	4191	262.40	247.76	244.69	132.55	164.82	116.86	251.616666666667	138.076666666667	-0.865757945393289	1.32584759901801e-05	0.000305224877209635	TMBIM4	Bcbxi1 [Botrytis cinerea B05.10]	-	-	-	-	-	-	-
Bcin14g00280	42	92	89	333	171	496	0.96	1.81	2.06	5.91	2.93	7.67	1.61	5.50333333333333	1.77324502607748	1.33341245468441e-05	0.000306378332978637	res2	Ank-repeat mbp1 protein [Rutstroemia sp. NJR-2017a BBW]	Cellular Processes	Cell growth and death	ko04111//Cell cycle - yeast	K06647	GO:0030907//MBF transcription complex	GO:0003677//DNA binding;GO:0005515//protein binding	GO:0000083//regulation of transcription involved in G1/S transition of mitotic cell cycle
Bcin14g03310	152	193	174	840	640	405	9.51	10.32	10.97	40.66	29.90	17.08	10.2666666666667	29.2133333333333	1.50865913340795	1.35252221331284e-05	0.000310174979473693	--	Piso0_004736 [Millerozyma farinosa CBS 7064]	-	-	-	-	-	-	-
Bcin01g07350	187	320	256	724	1196	702	7.62	11.19	10.56	22.91	36.53	19.33	9.79	26.2566666666667	1.42330301005875	1.36557269725487e-05	0.000312570208604482	--	similar to An06g02200 [Aspergillus kawachii IFO 4308]	-	-	-	-	-	-	-
Bcin01g09010	10	12	9	58	33	140	0.47	0.49	0.43	2.12	1.17	4.46	0.463333333333333	2.58333333333333	2.47911142743809	1.37152015208156e-05	0.000313333575315547	--	hypothetical protein BCIN_01g09010 [Botrytis cinerea B05.10]	-	-	-	-	-	-	-
Bcin02g07590	98	204	181	436	465	967	0.86	1.53	1.60	2.95	3.04	5.70	1.33	3.89666666666667	1.55081427830931	1.37861023706988e-05	0.000314354585236049	pol2	DNA polymerase epsilon [Sclerotinia borealis F-4128]	Genetic Information Processing;Genetic Information Processing;Genetic Information Processing	Replication and repair;Replication and repair;Replication and repair	ko03420//Nucleotide excision repair;ko03030//DNA replication;ko03410//Base excision repair	K02324;K02324;K02324	GO:0000784//nuclear chromosome, telomeric region;GO:0005634//nucleus;GO:0008622//epsilon DNA polymerase complex	GO:0000166//nucleotide binding;GO:0003676//nucleic acid binding;GO:0003677//DNA binding;GO:0003887//DNA-directed DNA polymerase activity;GO:0008270//zinc ion binding	GO:0006260//DNA replication;GO:0006279//premeiotic DNA replication;GO:0006281//DNA repair;GO:0006325//chromatin organization;GO:0010964//regulation of chromatin silencing by small RNA;GO:0090053//positive regulation of chromatin silencing at centromere;GO:1902975//mitotic DNA replication initiation;GO:1902983//DNA strand elongation involved in mitotic DNA replication;GO:1903097//regulation of CEN…
Bcin15g04830	12	15	5	49	59	75	0.34	0.36	0.14	1.09	1.26	1.45	0.28	1.26666666666667	2.17753818555219	1.39744369216529e-05	0.000318044395518604	AKT7	similar to benzoate 4-monooxygenase cytochrome P450 [Botrytis cinerea T4]	-	-	-	-	-	GO:0005506//iron ion binding;GO:0016705//oxidoreductase activity, acting on paired donors, with incorporation or reduction of molecular oxygen;GO:0020037//heme binding	GO:0055114//oxidation-reduction process
Bcin06g07280	1119	1552	1470	3942	2840	5263	29.97	35.66	39.83	81.96	57.01	95.23	35.1533333333333	78.0666666666667	1.15104517400875	1.40796898167232e-05	0.000319832953904882	SPAC458.02c	Bcbfr1 [Botrytis cinerea B05.10]	-	-	-	-	-	-	-
Bcin05g04280	161	448	492	893	1612	3103	4.90	11.70	15.16	21.11	36.79	63.83	10.5866666666667	40.5766666666667	1.93840194222123	1.45797365926412e-05	0.000330275142393639	--	hyaluronan synthase protein [Rutstroemia sp. NJR-2017a WRK4]	-	-	-	-	-	-	-
Bcin08g05660	218	220	169	101	73	170	15.77	13.66	12.37	5.67	3.96	8.31	13.9333333333333	5.98	-1.22032305204898	1.45944493470593e-05	0.000330275142393639	--	hypothetical protein BCIN_08g05660 [Botrytis cinerea B05.10]	-	-	-	-	-	-	-
Bcin08g03330	978	1527	1163	844	950	850	21.04	28.18	25.31	14.09	15.32	12.35	24.8433333333333	13.92	-0.835699547751564	1.50004712005992e-05	0.000338824202598845	--	integral membrane [Lasallia pustulata]	-	-	-	-	-	-	-
Bcin07g03720	2374	2672	2247	2076	1450	1653	139.74	134.94	133.82	94.87	63.97	65.74	136.166666666667	74.86	-0.863106624299294	1.53560080619701e-05	0.000346202933637724	--	extracellular guanyl-specific ribonuclease protein [Rutstroemia sp. NJR-2017a WRK4]	-	-	-	-	-	GO:0003723//RNA binding;GO:0004521//endoribonuclease activity;GO:0004540//ribonuclease activity	-
Bcin03g03530	4	13	3	58	31	68	0.10	0.27	0.07	1.07	0.55	1.09	0.146666666666667	0.903333333333333	2.62271742271657	1.53896564976598e-05	0.000346310581675294	moc3	similar to transcription factor Cys6 [Botrytis cinerea T4]	-	-	-	-	GO:0005634//nucleus	GO:0000981//DNA-binding transcription factor activity, RNA polymerase II-specific;GO:0008270//zinc ion binding	GO:0006355//regulation of transcription, DNA-templated
Bcin01g01520	9559	9141	7700	5945	6757	4997	452.12	370.94	368.47	218.29	239.55	159.68	397.176666666667	205.84	-0.94825750772856	1.56288744126232e-05	0.000349930567262831	ERV14	cornichon [Phialocephala scopiformis]	-	-	-	-	-	-	GO:0016192//vesicle-mediated transport
Bcin02g02050	882	717	579	532	367	315	55.12	38.44	36.61	25.81	17.19	13.30	43.39	18.7666666666667	-1.2091901645703	1.56293985971598e-05	0.000349930567262831	--	similar to isochorismatase hydrolase [Botrytis cinerea T4]	-	-	-	-	-	GO:0003824//catalytic activity	-
Bcin02g07820	488	395	310	246	205	108	24.87	17.27	15.98	9.73	7.83	3.72	19.3733333333333	7.09333333333333	-1.44953655213165	1.56380510299214e-05	0.000349930567262831	--	similar to prolyl aminopeptidase [Botrytis cinerea T4]	-	-	-	-	-	-	-
Bcin10g05850	10148	14979	12191	30412	35157	30922	313.12	396.54	380.58	728.49	813.09	644.62	363.413333333333	728.733333333333	1.0037796313693	1.57857244557355e-05	0.00035257724231302	--	alcohol acetyltransferase [Aspergillus terreus]	-	-	-	-	-	-	-
Bcin04g04530	11	24	22	146	61	93	0.64	1.19	1.29	6.55	2.64	3.63	1.04	4.27333333333333	2.03877832775649	1.5835554955262e-05	0.000353032799504484	--	hypothetical protein BofuT4_P094850.1 [Botrytis cinerea T4]	-	-	-	-	-	-	-
Bcin14g01070	4239	4739	5275	14133	27498	12208	211.66	203.02	266.48	547.84	1029.13	411.84	227.053333333333	662.936666666667	1.54583983285844	1.66575595684609e-05	0.000370669331102264	gutB	GroES-like protein [Glarea lozoyensis ATCC 20868]	-	-	-	-	-	GO:0016491//oxidoreductase activity	GO:0055114//oxidation-reduction process
Bcin13g03250	1086	1465	1410	2945	3092	4233	21.62	25.02	28.40	45.51	46.13	56.93	25.0133333333333	49.5233333333333	0.985411096095805	1.68004819200365e-05	0.000373157370646144	MAM3	Bcmam3 [Botrytis cinerea B05.10]	-	-	-	-	-	-	GO:0007005//mitochondrion organization;GO:0030026//cellular manganese ion homeostasis
Bcin15g00770	44	75	85	259	166	371	1.33	1.94	2.60	6.08	3.76	7.58	1.95666666666667	5.80666666666667	1.56931221548881	1.69237538880367e-05	0.000375200562168414	SLD2	similar to gi|121750448|sp|Q0UZV8.1|SLD2_PHANO RecName: Full=DNA replication regulator SLD2 [Botrytis cinerea T4]	-	-	-	-	-	-	GO:0006270//DNA replication initiation
Bcin08g05890	105	169	174	644	270	1804	4.19	5.79	7.03	19.97	8.08	48.68	5.67	25.5766666666667	2.17340761389928	1.70284711230052e-05	0.000376825613744142	EBP2	Bcebp2 [Botrytis cinerea B05.10]	-	-	-	-	-	-	-
Bcin09g03590	507	549	396	270	376	265	21.21	19.70	16.76	8.77	11.79	7.49	19.2233333333333	9.35	-1.03982025156096	1.70824175182196e-05	0.000377323233358244	--	inner membrane magnesium transporter mrs2 protein [Rutstroemia sp. NJR-2017a BVV2]	-	-	-	-	-	-	-
Bcin10g01030	11842	9778	7921	6320	7079	5389	440.80	312.27	298.31	182.63	197.51	135.53	350.46	171.89	-1.0277641746515	1.73356253582675e-05	0.000382175307137532	pmp20	Bcprx9 [Botrytis cinerea B05.10]	Cellular Processes	Transport and catabolism	ko04146//Peroxisome	K11187	-	GO:0016491//oxidoreductase activity	-
Bcin03g00660	729	745	546	432	482	322	32.92	28.86	24.95	15.14	16.31	9.82	28.91	13.7566666666667	-1.07143767119117	1.73770760997564e-05	0.000382175307137532	--	methyltransferase domain-containing protein [Rutstroemia sp. NJR-2017a BBW]	-	-	-	-	-	-	-
Bcin04g00710	997	963	867	767	583	581	50.85	42.14	44.74	30.37	22.29	20.02	45.91	24.2266666666667	-0.922212513199405	1.73976753124139e-05	0.000382175307137532	--	glycosyltransferase family 28 domain-containing protein [Rutstroemia sp. NJR-2017a BBW]	-	-	-	-	-	-	-
Bcin11g00080	38	57	41	20	13	24	1.77	2.27	1.93	0.72	0.45	0.75	1.99	0.64	-1.63662462054365	1.74954096737006e-05	0.000383619640998839	sdc	related to 5-carboxyvanillate decarboxylase [Phialocephala subalpina]	-	-	-	-	-	GO:0016787//hydrolase activity;GO:0016831//carboxy-lyase activity	-
Bcin16g03830	143	125	124	61	91	54	5.07	3.80	4.45	1.68	2.42	1.29	4.44	1.79666666666667	-1.30523690431875	1.76177838094247e-05	0.000385597990894597	ptmH	similar to short-chain dehydrogenase/reductase [Botrytis cinerea T4]	Metabolism;Metabolism;Metabolism	Global and overview maps;Lipid metabolism;Lipid metabolism	ko01100//Metabolic pathways;ko00564//Glycerophospholipid metabolism;ko00565//Ether lipid metabolism	K06123;K06123;K06123	-	GO:0016491//oxidoreductase activity	-
Bcin12g01860	4915	3691	3959	3158	2526	2990	187.12	120.56	152.49	93.34	72.08	76.91	153.39	80.7766666666667	-0.925193913791075	1.80459409155261e-05	0.000393590002972935	GAL10	Bcgal10 [Botrytis cinerea B05.10]	Metabolism;Metabolism;Metabolism	Global and overview maps;Carbohydrate metabolism;Carbohydrate metabolism	ko01100//Metabolic pathways;ko00520//Amino sugar and nucleotide sugar metabolism;ko00052//Galactose metabolism	K01784;K01784;K01784	-	GO:0003978//UDP-glucose 4-epimerase activity	GO:0006012//galactose metabolic process
Bcin08g00560	1470	1861	1453	954	1336	1014	44.93	48.80	44.93	22.64	30.61	20.94	46.22	24.73	-0.902255020077693	1.80640996879636e-05	0.000393590002972935	ARMGADRAFT_974139	similar to cytochrome P450 [Botrytis cinerea T4]	Metabolism;Metabolism	Global and overview maps;Amino acid metabolism	ko01100//Metabolic pathways;ko00380//Tryptophan metabolism	K07408;K07408	-	GO:0005506//iron ion binding;GO:0016705//oxidoreductase activity, acting on paired donors, with incorporation or reduction of molecular oxygen;GO:0020037//heme binding	GO:0055114//oxidation-reduction process
Bcin16g04920	1951	1851	1612	993	1447	1359	89.74	73.05	75.02	35.46	49.89	42.23	79.27	42.5266666666667	-0.89840719859858	1.80813816606709e-05	0.000393590002972935	--	checkpoint hus1 protein [Rutstroemia sp. NJR-2017a BVV2]	-	-	-	-	-	-	-
Bcin01g04140	201	266	225	117	178	154	10.46	11.87	11.84	4.73	6.94	5.41	11.39	5.69333333333333	-1.00042227280878	1.81543774914064e-05	0.00039429490015262	--	similar to transcription factor Zn, C2H2 [Botrytis cinerea T4]	-	-	-	-	-	-	-
Bcin03g00900	1335	1536	994	922	746	505	56.84	56.11	42.82	30.48	23.81	14.53	51.9233333333333	22.94	-1.17851761195836	1.82005669729858e-05	0.00039429490015262	SPAC17A2.02c	TRAM/LAG1/CLN8 homology domain [Lasallia pustulata]	-	-	-	-	GO:0016021//integral component of membrane	-	-
Bcin12g00600	55	154	132	321	408	582	1.12	2.69	2.72	5.08	6.23	8.01	2.17666666666667	6.44	1.56494019728934	1.82336120453947e-05	0.00039429490015262	--	hypothetical protein BCIN_12g00600 [Botrytis cinerea B05.10]	-	-	-	-	-	-	-
Bcin11g00400	580	818	534	486	366	290	16.37	19.81	15.25	10.65	7.74	5.53	17.1433333333333	7.97333333333333	-1.10439276415435	1.82452617629402e-05	0.00039429490015262	LIP1	triacylglycerol lipase protein [Rutstroemia sp. NJR-2017a WRK4]	-	-	-	-	-	-	-
Bcin15g04810	26	28	28	99	77	264	0.53	0.49	0.57	1.55	1.17	3.61	0.53	2.11	1.99317873414399	1.85412737843964e-05	0.000398749486531166	roqT	Bcmfs1 [Botrytis cinerea B05.10]	-	-	-	-	-	-	GO:0055085//transmembrane transport
Bcin11g03520	41719	45474	34335	112112	142960	99145	1469.80	1374.53	1223.85	3066.33	3775.12	2359.92	1356.06	3067.12333333333	1.17746516743773	1.85663405260536e-05	0.000398749486531166	eth-1	S-adenosylmethionine synthetase [Sclerotinia borealis F-4128]	Metabolism;Metabolism;Metabolism;Metabolism	Global and overview maps;Global and overview maps;Global and overview maps;Amino acid metabolism	ko01100//Metabolic pathways;ko01110//Biosynthesis of secondary metabolites;ko01230//Biosynthesis of amino acids;ko00270//Cysteine and methionine metabolism	K00789;K00789;K00789;K00789	-	GO:0004478//methionine adenosyltransferase activity;GO:0005524//ATP binding	GO:0006555//methionine metabolic process;GO:0006556//S-adenosylmethionine biosynthetic process
MSTRG.4700	54	50	43	22	24	16	2.59	1.95	2.02	0.83	0.84	0.52	2.18666666666667	0.73	-1.58276494501691	1.85712359873161e-05	0.000398749486531166	--	hypothetical protein BELL_0678g00060 [Botrytis elliptica]	-	-	-	-	-	-	-
Bcin12g05820	608	565	398	325	349	226	27.80	22.16	18.41	11.54	11.96	6.98	22.79	10.16	-1.16550052249313	1.85843724337937e-05	0.000398749486531166	--	integral membrane protein [Rutstroemia sp. NJR-2017a BVV2]	-	-	-	-	-	-	-
Bcin01g06060	170	212	212	461	546	1099	10.81	11.56	13.64	22.76	26.02	47.21	12.0033333333333	31.9966666666667	1.41448651774452	1.86865117370882e-05	0.000400225038883279	--	Fungal specific transcription factor domain family protein [Aspergillus niger]	-	-	-	-	-	-	-
Bcin08g06610	562	596	428	309	410	307	26.91	24.48	20.73	11.49	14.72	9.93	24.04	12.0466666666667	-0.996802890567738	1.88140500208971e-05	0.00040223835285319	GEP4	Bcgep4 [Botrytis cinerea B05.10]	Metabolism;Metabolism	Global and overview maps;Lipid metabolism	ko01100//Metabolic pathways;ko00564//Glycerophospholipid metabolism	K01094;K01094	-	-	-
Bcin04g05560	413	896	464	2000	2269	1595	16.60	30.90	18.87	62.41	68.37	43.32	22.1233333333333	58.0333333333333	1.39131302364564	1.89956382941342e-05	0.000405398017259511	--	Sugar (and other) transporter family protein [Aspergillus niger]	-	-	-	-	-	-	-
Bcin01g09410	82	59	40	25	10	31	6.65	4.10	3.28	1.57	0.61	1.70	4.67666666666667	1.29333333333333	-1.85438645143278	1.90766851247838e-05	0.00040640454953225	--	hypothetical protein BCIN_01g09410 [Botrytis cinerea B05.10]	-	-	-	-	-	-	-
Bcin02g02640	303	443	375	827	934	1338	6.31	7.91	7.89	13.36	14.57	18.81	7.37	15.58	1.0799587089666	1.92148177428e-05	0.000408621496466565	mcl1	Bcctf4 [Botrytis cinerea B05.10]	-	-	-	-	-	GO:0005515//protein binding	-
Bcin11g01760	135	162	187	500	372	1164	3.72	3.83	5.22	10.70	7.69	21.68	4.25666666666667	13.3566666666667	1.64976398472808	1.94069647600423e-05	0.000411702364819625	CLF1	Bcclf1 [Botrytis cinerea B05.10]	Genetic Information Processing	Transcription	ko03040//Spliceosome	K12869	GO:0000785//chromatin;GO:0000974//Prp19 complex;GO:0071004//U2-type prespliceosome;GO:0071006//U2-type catalytic step 1 spliceosome;GO:0071007//U2-type catalytic step 2 spliceosome;GO:0071008//U2-type post-mRNA release spliceosomal complex	GO:0003682//chromatin binding;GO:0003688//DNA replication origin binding;GO:0005515//protein binding	GO:0000354//cis assembly of pre-catalytic spliceosome;GO:0006270//DNA replication initiation;GO:0006396//RNA processing
Bcin05g07030	2447	3125	2650	2289	2105	2207	65.34	71.59	71.59	47.45	42.13	39.81	69.5066666666667	43.13	-0.688459643140356	1.94283423785149e-05	0.000411702364819625	AO-I	Copper amine oxidase 1 protein [Rutstroemia sp. NJR-2017a BVV2]	Metabolism;Metabolism;Metabolism;Metabolism;Metabolism;Metabolism	Global and overview maps;Global and overview maps;Amino acid metabolism;Amino acid metabolism;Amino acid metabolism;Metabolism of other amino acids	ko01100//Metabolic pathways;ko01110//Biosynthesis of secondary metabolites;ko00260//Glycine, serine and threonine metabolism;ko00350//Tyrosine metabolism;ko00360//Phenylalanine metabolism;ko00410//beta-Alanine metabolism	K00276;K00276;K00276;K00276;K00276;K00276	-	GO:0005507//copper ion binding;GO:0008131//primary amine oxidase activity;GO:0048038//quinone binding	GO:0009308//amine metabolic process;GO:0055114//oxidation-reduction process
Bcin09g03010	536	885	879	1892	1924	3014	7.84	11.10	13.00	21.48	21.09	29.77	10.6466666666667	24.1133333333333	1.17942928524454	1.94744504911023e-05	0.000411951603510196	--	ribosomal l19 protein [Rutstroemia sp. NJR-2017a BVV2]	-	-	-	-	-	-	-
Bcin08g05690	749	732	624	548	476	441	30.53	25.59	25.73	17.34	14.54	12.14	27.2833333333333	14.6733333333333	-0.89482327146996	1.96437103613959e-05	0.000414800461398913	--	hypothetical protein BCIN_08g05690 [Botrytis cinerea B05.10]	-	-	-	-	-	-	-
Bcin09g04630	227	337	257	917	546	1586	4.60	5.84	5.26	14.40	8.27	21.65	5.23333333333333	14.7733333333333	1.4971933222702	1.9992720567893e-05	0.000421428278543601	prp1	Bcprp6 [Botrytis cinerea B05.10]	Genetic Information Processing	Transcription	ko03040//Spliceosome	K12855	GO:0046540//U4/U6 x U5 tri-snRNP complex	GO:0005515//protein binding	GO:0000398//mRNA splicing, via spliceosome;GO:0006396//RNA processing;GO:0045292//mRNA cis splicing, via spliceosome
Bcin04g00570	1101	1530	1494	5201	2528	8800	33.60	40.06	46.13	123.23	57.83	181.46	39.93	120.84	1.59755311209489	2.02729516131495e-05	0.000426585581838799	bcp1	Bcprx1 [Botrytis cinerea B05.10]	-	-	-	-	-	GO:0016209//antioxidant activity;GO:0016491//oxidoreductase activity	GO:0045454//cell redox homeostasis;GO:0055114//oxidation-reduction process
Bcin13g01620	122	188	192	405	463	792	3.91	5.16	6.22	10.07	11.11	17.13	5.09666666666667	12.77	1.32513261906307	2.03404403409758e-05	0.00042725611462288	ABD1	Bcabd1 [Botrytis cinerea B05.10]	Genetic Information Processing	Translation	ko03015//mRNA surveillance pathway	K00565	GO:0005634//nucleus	GO:0004482//mRNA (guanine-N7-)-methyltransferase activity	GO:0006370//7-methylguanosine mRNA capping
Bcin15g01950	12	30	27	98	107	90	0.62	1.31	1.41	3.91	4.11	3.12	1.11333333333333	3.71333333333333	1.73782922486598	2.04647598972537e-05	0.000428553120952906	cctO	tat pathway signal sequence [Dissoconium aciculare CBS 342.82]	-	-	-	-	-	-	GO:0043386//mycotoxin biosynthetic process
Bcin15g03620	2571	3537	3331	6807	7489	9464	40.49	47.79	53.08	83.23	88.41	100.71	47.12	90.7833333333333	0.946087922176189	2.04736483496761e-05	0.000428553120952906	GPH1	Bcgph1 [Botrytis cinerea B05.10]	Metabolism;Metabolism;Metabolism	Global and overview maps;Global and overview maps;Carbohydrate metabolism	ko01100//Metabolic pathways;ko01110//Biosynthesis of secondary metabolites;ko00500//Starch and sucrose metabolism	K00688;K00688;K00688	-	GO:0004645//phosphorylase activity;GO:0008184//glycogen phosphorylase activity;GO:0030170//pyridoxal phosphate binding	GO:0005975//carbohydrate metabolic process
Bcin07g00360	3864	1717	3026	1849	1226	1146	481.95	183.74	381.86	179.04	114.62	96.57	349.183333333333	130.076666666667	-1.42462250755068	2.06891081790534e-05	0.000432308647211789	--	hypothetical protein BCIN_07g00360 [Botrytis cinerea B05.10]	-	-	-	-	-	-	-
Bcin06g00680	27	54	59	147	151	226	0.62	1.07	1.38	2.63	2.61	3.52	1.02333333333333	2.92	1.512692214231	2.0811641868343e-05	0.00043411275229375	EXG1	glycoside hydrolase family 55 protein [Botrytis cinerea T4]	Metabolism;Metabolism	Global and overview maps;Carbohydrate metabolism	ko01100//Metabolic pathways;ko00500//Starch and sucrose metabolism	K01210;K01210	-	-	-
Bcin01g03810	91	110	91	52	42	76	3.06	3.12	3.08	1.36	1.05	1.71	3.08666666666667	1.37333333333333	-1.16836785607702	2.08756516268038e-05	0.0004346919541873	--	GPI transamidase component PIG-S protein [Rutstroemia sp. NJR-2017a WRK4]	-	-	-	-	-	-	-
Bcin14g03960	66	86	103	331	184	486	1.01	1.13	1.60	3.95	2.12	5.05	1.24666666666667	3.70666666666667	1.57204661283587	2.10867300946503e-05	0.000438000072043563	--	similar to transcription factor Zn, C2H2 [Botrytis cinerea T4]	-	-	-	-	-	-	-
Bcin12g00290	446	642	536	1620	1132	1638	14.58	18.01	17.73	41.12	27.74	36.19	16.7733333333333	35.0166666666667	1.06187233468112	2.11075572487227e-05	0.000438000072043563	she9	Bcshe9 [Botrytis cinerea B05.10]	-	-	-	-	-	-	-
Bcin01g06080	5767	6648	5625	3856	4942	3337	80.00	79.12	78.94	41.52	51.38	31.27	79.3533333333333	41.39	-0.93900857792596	2.13760958084055e-05	0.000442806378455985	--	similar to WW domain-containing protein [Botrytis cinerea T4]	-	-	-	-	-	GO:0005515//protein binding	-
MSTRG.7761	149	122	130	78	86	82	4.04	2.84	3.57	1.64	1.75	1.50	3.48333333333333	1.63	-1.09559657201601	2.14503190954268e-05	0.000443577805569913	--	hypothetical protein BofuT4_uP052230.1 [Botrytis cinerea T4]	-	-	-	-	-	-	-
Bcin01g06220	48528	47942	38620	29444	35368	24666	2523.29	2138.72	2031.67	1188.49	1378.34	866.49	2231.22666666667	1144.44	-0.963195253912413	2.15726168734841e-05	0.000445339013391683	GSP1	GTP-binding nuclear protein GSP1/Ran [Sclerotinia sclerotiorum 1980 UF-70]	Genetic Information Processing;Genetic Information Processing	Translation;Translation	ko03013//RNA transport;ko03008//Ribosome biogenesis in eukaryotes	K07936;K07936	-	GO:0003924//GTPase activity;GO:0005525//GTP binding	GO:0006913//nucleocytoplasmic transport
Bcin04g02070	6	5	12	50	24	165	0.20	0.14	0.41	1.30	0.60	3.72	0.25	1.87333333333333	2.90560762972504	2.18768504380287e-05	0.000450843546655869	--	hypothetical protein BCIN_04g02070 [Botrytis cinerea B05.10]	-	-	-	-	-	-	-
Bcin07g02710	54	49	32	19	19	16	14.28	11.11	8.56	3.90	3.77	2.86	11.3166666666667	3.51	-1.68890613810638	2.20625152501164e-05	0.000453889893498964	RUB1	ubiquitin [Sclerotinia borealis F-4128]	-	-	-	-	-	GO:0005515//protein binding	-
Bcin02g08700	5054	5053	4045	3109	3623	2434	270.47	232.01	219.02	129.17	145.33	88.01	240.5	120.836666666667	-0.992978601653945	2.21383146539625e-05	0.000454669428013059	--	Bgt-1623 [Blumeria graminis f. sp. tritici]	-	-	-	-	-	-	-
Bcin05g00340	404	527	434	1207	956	1320	12.07	13.51	13.12	27.99	21.41	26.64	12.9	25.3466666666667	0.974424965616781	2.26381073376436e-05	0.000464139246850764	v1g238856	NAD(P)-binding protein [Pezoloma ericae]	-	-	-	-	-	GO:0008270//zinc ion binding;GO:0016491//oxidoreductase activity	GO:0055114//oxidation-reduction process
Bcin03g01610	315	335	216	201	158	113	13.36	12.19	9.27	6.62	5.02	3.24	11.6066666666667	4.96	-1.22654167654307	2.26806905540369e-05	0.000464218775606004	--	glycoside hydrolase family 26 protein [Botrytis cinerea T4]	-	-	-	-	-	GO:0004553//hydrolase activity, hydrolyzing O-glycosyl compounds;GO:0016985//mannan endo-1,4-beta-mannosidase activity	GO:0006080//substituted mannan metabolic process
Bcin15g05340	183	337	284	864	575	1599	4.15	6.56	6.52	15.22	9.78	24.52	5.74333333333333	16.5066666666667	1.52308861298932	2.32960094906131e-05	0.000476000575520296	mad1	Bcmad1 [Botrytis cinerea B05.10]	Cellular Processes;Cellular Processes	Cell growth and death;Cell growth and death	ko04111//Cell cycle - yeast;ko04113//Meiosis - yeast	K06679;K06679	-	-	GO:0007094//mitotic spindle assembly checkpoint
Bcin11g05250	2741	2930	2303	1361	2196	1373	83.58	76.65	71.04	32.22	50.19	28.28	77.09	36.8966666666667	-1.06305324238136	2.33383109279615e-05	0.00047605391372444	--	Peptidase SUMO Sentrin Ubl1 protein [Rutstroemia sp. NJR-2017a WRK4]	-	-	-	-	-	-	-
Bcin05g01960	11	38	14	72	114	128	0.35	1.03	0.45	1.76	2.69	2.72	0.61	2.39	1.97012947041786	2.34791063514631e-05	0.000477514048142843	--	similar to transcription factor Cys6 [Botrytis cinerea T4]	-	-	-	-	GO:0005634//nucleus	GO:0000981//DNA-binding transcription factor activity, RNA polymerase II-specific;GO:0008270//zinc ion binding	GO:0006355//regulation of transcription, DNA-templated
Bcin02g05510	46	80	83	360	117	814	0.67	1.00	1.22	4.05	1.27	7.98	0.963333333333333	4.43333333333333	2.20228484788787	2.34895187930863e-05	0.000477514048142843	REB1	Myb transcription factor protein [Rutstroemia sp. NJR-2017a BVV2]	-	-	-	-	-	GO:0003677//DNA binding	-
MSTRG.10568	74	75	61	5	10	45	2.19	1.90	1.82	0.11	0.21	0.91	1.97	0.41	-2.26449981483829	2.35796850921896e-05	0.000477789830797287	--	-	-	-	-	-	-	-	-
Bcin05g08170	52	71	61	146	249	230	1.55	1.82	1.84	3.38	5.57	4.64	1.73666666666667	4.53	1.38319017848888	2.35827563641816e-05	0.000477789830797287	lsdB	Bcrco1 [Botrytis cinerea B05.10]	-	-	-	-	-	GO:0016702//oxidoreductase activity, acting on single donors with incorporation of molecular oxygen, incorporation of two atoms of oxygen	GO:0055114//oxidation-reduction process
Bcin07g02750	282	511	496	997	1330	1602	7.05	10.97	12.55	19.36	24.94	27.08	10.19	23.7933333333333	1.22340334916205	2.37397313628346e-05	0.000479551779195436	AACS	similar to acetoacetyl-CoA synthetase [Botrytis cinerea T4]	Metabolism;Metabolism;Metabolism	Global and overview maps;Amino acid metabolism;Carbohydrate metabolism	ko01100//Metabolic pathways;ko00280//Valine, leucine and isoleucine degradation;ko00650//Butanoate metabolism	K01907;K01907;K01907	-	GO:0003824//catalytic activity;GO:0030729//acetoacetate-CoA ligase activity	GO:0006629//lipid metabolic process
Bcin01g08910	311	523	459	908	2818	1618	14.51	20.94	21.67	32.89	98.55	51.00	19.04	60.8133333333333	1.67535419082865	2.37496879141312e-05	0.000479551779195436	aes1	fungal cellulose binding domain-containing protein [Rutstroemia sp. NJR-2017a BVV2]	-	-	-	-	-	-	-
Bcin09g03540	347	573	405	1017	1469	1280	8.13	11.52	9.60	18.50	25.80	20.27	9.75	21.5233333333333	1.14242740238922	2.39443975659471e-05	0.000482670763707511	cefD1	similar to long-chain fatty acid transporter [Botrytis cinerea T4]	-	-	-	-	-	GO:0003824//catalytic activity	-
Bcin12g00180	2410	3895	2745	2282	2102	1742	73.34	101.69	84.51	53.91	47.94	35.81	86.5133333333333	45.8866666666667	-0.914847487118971	2.40959201111898e-05	0.000484910177539614	pepA	Bcap9 [Botrytis cinerea B05.10]	-	-	-	-	-	GO:0004190//aspartic-type endopeptidase activity	GO:0006508//proteolysis
MSTRG.6824	206	175	157	55	131	71	5.00	3.64	3.85	1.04	2.38	1.16	4.16333333333333	1.52666666666667	-1.44735397351101	2.42189521130423e-05	0.000486569701245945	--	hypothetical protein BTUL_0299g00010 [Botrytis tulipae]	-	-	-	-	-	-	-
Bcin11g04800	311	497	376	258	299	253	10.94	15.01	13.39	7.05	7.89	6.02	13.1133333333333	6.98666666666667	-0.908358240741076	2.46343071068872e-05	0.000494086754916396	ARB_03699	carbohydrate esterase family 4 protein [Botrytis cinerea T4]	-	-	-	-	-	GO:0003824//catalytic activity;GO:0008061//chitin binding;GO:0016810//hydrolase activity, acting on carbon-nitrogen (but not peptide) bonds	GO:0005975//carbohydrate metabolic process
Bcin10g02280	29524	35307	32659	19471	28109	21202	569.54	584.36	637.41	291.60	406.43	276.33	597.103333333333	324.786666666667	-0.878488215217853	2.47452389419823e-05	0.000495483131669676	gyg-1	glycosyl transferase family 8 protein [Rutstroemia sp. NJR-2017a BBW]	Metabolism;Metabolism;Metabolism	Global and overview maps;Global and overview maps;Carbohydrate metabolism	ko01100//Metabolic pathways;ko01110//Biosynthesis of secondary metabolites;ko00500//Starch and sucrose metabolism	K00750;K00750;K00750	-	GO:0016757//transferase activity, transferring glycosyl groups	-
Bcin02g04940	47	50	79	203	154	442	2.11	1.93	3.59	7.08	5.19	13.42	2.54333333333333	8.56333333333333	1.75145192806629	2.51111887028977e-05	0.000501972662170924	--	hypothetical protein BCIN_02g04940 [Botrytis cinerea B05.10]	-	-	-	-	-	-	-
Bcin09g00170	333	484	427	881	1215	1286	4.70	5.86	6.09	9.65	12.85	12.26	5.55	11.5866666666667	1.06190590485578	2.55847037215449e-05	0.000510587248645939	SPAC1327.01c	BcgaaR [Botrytis cinerea B05.10]	-	-	-	-	GO:0005634//nucleus	GO:0000981//DNA-binding transcription factor activity, RNA polymerase II-specific;GO:0003677//DNA binding;GO:0008270//zinc ion binding	GO:0006351//transcription, DNA-templated;GO:0006355//regulation of transcription, DNA-templated
Bcin06g01620	156	229	116	639	1006	398	4.66	5.87	3.51	14.83	22.54	8.04	4.68	15.1366666666667	1.69346710111978	2.57633594091727e-05	0.000513298559391391	--	Leucine Rich Repeat domain protein [Rutstroemia sp. NJR-2017a WRK4]	-	-	-	-	-	-	-
Bcin01g06050	161	163	158	68	118	106	5.89	5.11	5.84	1.93	3.23	2.62	5.61333333333333	2.59333333333333	-1.11405007808021	2.6057747004262e-05	0.000518302848373332	buaE	similar to oxidoreductase [Botrytis cinerea T4]	-	-	-	-	-	GO:0016491//oxidoreductase activity	GO:0055114//oxidation-reduction process
Bcin02g00320	3652	3318	2803	2145	2541	1863	161.84	126.16	125.68	73.80	84.40	55.78	137.893333333333	71.3266666666667	-0.951039250920667	2.7184358570218e-05	0.000539816550813237	gyaR	D-isomer-specific 2-hydroxyacid dehydrogenase-like protein [Hyaloscypha bicolor E]	-	-	-	-	-	GO:0016616//oxidoreductase activity, acting on the CH-OH group of donors, NAD or NADP as acceptor;GO:0051287//NAD binding	GO:0055114//oxidation-reduction process
Bcin12g02550	206	376	307	1057	590	1504	9.18	14.38	13.84	36.57	19.71	45.29	12.4666666666667	33.8566666666667	1.44136417134935	2.72615157169253e-05	0.000540453916543474	TMP1	Bccdc21 [Botrytis cinerea B05.10]	Metabolism;Metabolism;Metabolism	Global and overview maps;Nucleotide metabolism;Metabolism of cofactors and vitamins	ko01100//Metabolic pathways;ko00240//Pyrimidine metabolism;ko00670//One carbon pool by folate	K00560;K00560;K00560	-	GO:0004799//thymidylate synthase activity	GO:0006231//dTMP biosynthetic process
Bcin03g03150	640	740	677	1597	1731	1713	29.26	29.03	31.32	56.69	59.33	52.92	29.87	56.3133333333333	0.91477931265766	2.73126578550057e-05	0.000540574287645114	mmgB	3-hydroxybutyryl-CoA dehydrogenase [Sclerotinia borealis F-4128]	Metabolism;Metabolism;Metabolism;Metabolism	Global and overview maps;Global and overview maps;Amino acid metabolism;Carbohydrate metabolism	ko01100//Metabolic pathways;ko01200//Carbon metabolism;ko00360//Phenylalanine metabolism;ko00650//Butanoate metabolism	K00074;K00074;K00074;K00074	-	GO:0003857//3-hydroxyacyl-CoA dehydrogenase activity;GO:0016491//oxidoreductase activity;GO:0070403//NAD+ binding	GO:0006631//fatty acid metabolic process;GO:0055114//oxidation-reduction process
Bcin01g00460	167	244	227	736	424	915	1.64	2.05	2.25	5.60	3.12	6.06	1.98	4.92666666666667	1.31511143334539	2.73903731005261e-05	0.000541219332730989	mug81	Bcslh1 [Botrytis cinerea B05.10]	-	-	-	-	GO:0010494//cytoplasmic stress granule	GO:0003676//nucleic acid binding;GO:0005524//ATP binding	GO:0002181//cytoplasmic translation;GO:0006417//regulation of translation
Bcin03g09100	406	660	556	1811	1072	2110	8.68	12.10	12.03	30.05	17.18	30.47	10.9366666666667	25.9	1.24377900477665	2.76176413982596e-05	0.000544812485083431	nctA	Bcbur6 [Botrytis cinerea B05.10]	-	-	-	-	-	GO:0046982//protein heterodimerization activity	-
Bcin07g05310	467	596	544	1084	1554	1740	10.26	11.23	12.09	18.48	25.58	25.82	11.1933333333333	23.2933333333333	1.05727737797973	2.76979419284477e-05	0.000545499368620365	--	hypothetical protein BCIN_07g05310 [Botrytis cinerea B05.10]	-	-	-	-	-	-	-
Bcin01g02270	4326	4476	3215	2772	2908	2004	161.52	143.38	121.44	80.35	81.38	50.55	142.113333333333	70.76	-1.00603596408201	2.78756015593788e-05	0.00054809830344785	--	tetraspanin Tsp3 [Sclerotinia sclerotiorum]	-	-	-	-	GO:0016021//integral component of membrane	-	-
Bcin09g02830	411	311	349	277	162	194	14.41	9.35	12.38	7.54	4.26	4.59	12.0466666666667	5.46333333333333	-1.14078065176515	2.80518811476009e-05	0.000550661640727209	--	tat pathway signal sequence [Diplocarpon rosae]	-	-	-	-	-	-	-
Bcin14g00340	9987	10385	11427	7512	6248	10303	158.99	141.85	184.05	92.84	74.56	110.82	161.63	92.74	-0.801431368457194	2.81414731707828e-05	0.000551517694788185	SPAC7D4.12c	DUF1212 domain membrane Prm10 protein [Rutstroemia sp. NJR-2017a BVV2]	-	-	-	-	-	-	-
Bcin16g03260	24	24	29	173	62	136	0.42	0.37	0.51	2.32	0.80	1.59	0.433333333333333	1.57	1.85721543658433	2.84323121075536e-05	0.000556308566750405	--	hypothetical protein BCIN_16g03260 [Botrytis cinerea B05.10]	-	-	-	-	-	-	-
Bcin01g02170	3014	4261	3935	3156	2486	2911	53.08	64.38	70.11	43.15	32.81	34.64	62.5233333333333	36.8666666666667	-0.762077715669697	2.84978074054782e-05	0.000556681925116133	NVJ2	Bcnvj2 [Botrytis cinerea B05.10]	-	-	-	-	-	GO:0008289//lipid binding	-
Bcin06g00365	343	483	242	1187	2052	892	23.95	28.94	17.10	64.34	107.40	42.08	23.33	71.2733333333333	1.61117609103125	2.91775649368062e-05	0.000569033681060251	--	hypothetical protein BCIN_06g00365 [Botrytis cinerea B05.10]	-	-	-	-	-	-	-
Bcin16g00490	1262	1729	1452	3326	3160	4572	38.23	44.94	44.51	78.23	71.76	93.58	42.56	81.19	0.931803893827003	2.94754280989705e-05	0.000573909552953007	CDC2	Bccdc28 [Botrytis cinerea B05.10]	Cellular Processes;Cellular Processes;Environmental Information Processing	Cell growth and death;Cell growth and death;Signal transduction	ko04111//Cell cycle - yeast;ko04113//Meiosis - yeast;ko04011//MAPK signaling pathway - yeast	K04563;K04563;K04563	-	GO:0004672//protein kinase activity;GO:0005524//ATP binding	GO:0006468//protein phosphorylation
Bcin15g03470	16308	15770	14148	10688	12724	10186	1073.30	890.47	942.07	546.08	627.68	452.93	968.613333333333	542.23	-0.837015926844878	2.99747432221546e-05	0.000582685689151576	npc-2	Bcnpc2 [Botrytis cinerea B05.10]	-	-	-	-	-	-	GO:0032366//intracellular sterol transport
Bcin06g02050	56	33	36	11	19	16	1.63	0.82	1.06	0.25	0.41	0.31	1.17	0.323333333333333	-1.85541437811743	3.01946959466175e-05	0.000586011623274644	--	hypothetical protein BCIN_06g02050 [Botrytis cinerea B05.10]	-	-	-	-	-	-	-
Bcin01g00510	209	324	320	963	568	1629	4.58	6.09	7.09	16.37	9.32	24.09	5.92	16.5933333333333	1.48693464863093	3.08171543767299e-05	0.000596223578702293	arp5	Bcarp5 [Botrytis cinerea B05.10]	-	-	-	-	-	-	-
Bcin03g05200	537	605	443	432	323	373	10.53	10.18	8.79	6.58	4.75	4.94	9.83333333333333	5.42333333333333	-0.858500703464039	3.0845578412609e-05	0.000596223578702293	ARB_01444	glycoside hydrolase family 81 protein [Botrytis cinerea T4]	-	-	-	-	-	GO:0052861//glucan endo-1,3-beta-glucanase activity, C-3 substituted reducing group	-
Bcin16g03750	212	293	267	692	561	772	8.24	9.77	10.50	20.88	16.34	20.27	9.50333333333333	19.1633333333333	1.01184299147555	3.08700052004439e-05	0.000596223578702293	--	Btb poz protein [Rutstroemia sp. NJR-2017a BBW]	-	-	-	-	-	-	-
Bcin01g09130	467	533	427	291	394	331	24.93	24.41	23.06	12.06	15.76	11.94	24.1333333333333	13.2533333333333	-0.864671940408283	3.12689063317948e-05	0.00060218504060859	SPAC5H10.03	phosphoglycerate mutase-like protein [Hyaloscypha bicolor E]	-	-	-	-	-	-	-
Bcin02g01740	1867	1935	1746	1340	1430	1761	96.25	85.59	91.07	53.63	55.26	61.34	90.97	56.7433333333333	-0.680939950292105	3.12790795647117e-05	0.00060218504060859	--	pq loop repeat protein [Rutstroemia sp. NJR-2017a BBW]	-	-	-	-	-	-	-
Bcin12g02610	5256	5266	4470	4025	3624	4459	254.04	218.37	218.58	151.02	131.29	145.61	230.33	142.64	-0.691323723300477	3.21349673211036e-05	0.000617671150720058	--	ATP synthase subunit K mitochondrial protein [Rutstroemia sp. NJR-2017a BVV2]	Metabolism;Metabolism	Global and overview maps;Energy metabolism	ko01100//Metabolic pathways;ko00190//Oxidative phosphorylation	K02143;K02143	-	-	-
Bcin05g08250	25	44	24	80	128	174	0.72	1.09	0.70	1.79	2.77	3.40	0.836666666666667	2.65333333333333	1.66508106659287	3.22522538118914e-05	0.000618933651551721	--	cfem domain-containing protein [Rutstroemia sp. NJR-2017a BBW]	-	-	-	-	-	-	-
Bcin13g03700	37	64	64	229	117	379	0.95	1.41	1.66	4.57	2.25	6.58	1.34	4.46666666666667	1.73696559416621	3.26636087246892e-05	0.000624978297808647	--	ERCC4 domain-containing protein [Rutstroemia sp. NJR-2017a WRK4]	Genetic Information Processing	Replication and repair	ko03440//Homologous recombination	K10882	GO:0005634//nucleus;GO:0048476//Holliday junction resolvase complex	GO:0003677//DNA binding;GO:0004518//nuclease activity	GO:0006281//DNA repair
Bcin01g10610	350	500	470	950	1143	1861	7.02	8.60	9.53	14.78	17.17	25.21	8.38333333333333	19.0533333333333	1.18444751640293	3.26754768746738e-05	0.000624978297808647	mcm7	Bcmcm7 [Botrytis cinerea B05.10]	Cellular Processes;Cellular Processes;Genetic Information Processing	Cell growth and death;Cell growth and death;Replication and repair	ko04111//Cell cycle - yeast;ko04113//Meiosis - yeast;ko03030//DNA replication	K02210;K02210;K02210	GO:0000790//nuclear chromatin;GO:0005634//nucleus;GO:0042555//MCM complex;GO:0097373//MCM core complex	GO:0003677//DNA binding;GO:0003678//DNA helicase activity;GO:0003697//single-stranded DNA binding;GO:0003727//single-stranded RNA binding;GO:0005524//ATP binding;GO:0016887//ATPase activity;GO:0033679//3'-5' DNA/RNA helicase activity;GO:1990518//single-stranded DNA-dependent ATP-dependent 3'-5' DNA helicase activity	GO:0006260//DNA replication;GO:0006270//DNA replication initiation
Bcin09g06620	59	89	57	420	118	424	1.45	1.88	1.42	8.01	2.17	7.04	1.58333333333333	5.74	1.85808572417854	3.27235593650017e-05	0.000624978297808647	SPP1	Signal peptide peptidase protein [Rutstroemia sp. NJR-2017a BVV2]	-	-	-	-	GO:0016021//integral component of membrane	GO:0004190//aspartic-type endopeptidase activity	-
Bcin02g05050	416	393	347	231	295	184	16.82	13.63	14.20	7.25	8.94	5.03	14.8833333333333	7.07333333333333	-1.07323551909382	3.31211525121827e-05	0.000630506854426777	--	Mitochondrial chaperone bcs1 protein [Rutstroemia sp. NJR-2017a BBW]	-	-	-	-	-	-	-
Bcin10g05700	507	820	745	1730	1849	1846	21.05	29.21	31.30	55.76	57.54	51.78	27.1866666666667	55.0266666666667	1.01723166299044	3.31353412216973e-05	0.000630506854426777	--	hypothetical protein BCIN_10g05700 [Botrytis cinerea B05.10]	-	-	-	-	-	-	-
Bcin14g02780	111	180	159	545	290	1197	1.42	1.95	2.01	5.35	2.78	10.19	1.79333333333333	6.10666666666667	1.76774142554032	3.31707374640067e-05	0.000630506854426777	--	clumping factor b protein [Rutstroemia sp. NJR-2017a BVV2]	-	-	-	-	-	-	-
Bcin08g00890	169	284	219	540	726	633	3.68	5.31	4.83	9.13	11.85	9.32	4.60666666666667	10.1	1.13256017797205	3.43259349755805e-05	0.000649695689760853	abfA	glycoside hydrolase family 51 protein [Botrytis cinerea T4]	Metabolism;Metabolism	Global and overview maps;Carbohydrate metabolism	ko01100//Metabolic pathways;ko00520//Amino sugar and nucleotide sugar metabolism	K01209;K01209	-	GO:0046556//alpha-L-arabinofuranosidase activity	GO:0046373//L-arabinose metabolic process
Bcin05g04180	572	518	420	390	150	161	13.17	10.24	9.79	6.97	2.59	2.51	11.0666666666667	4.02333333333333	-1.45975756547927	3.43353180884415e-05	0.000649695689760853	--	S-adenosyl-L-methionine-dependent methyltransferase [Venustampulla echinocandica]	Metabolism	Lipid metabolism	ko00564//Glycerophospholipid metabolism	K13621	-	-	-
Bcin04g00300	306	511	490	1005	1137	1807	6.81	9.75	11.03	17.36	18.96	27.16	9.19666666666667	21.16	1.20215667148191	3.43427603225263e-05	0.000649695689760853	--	kinetoplast-associated KAP protein [Rutstroemia sp. NJR-2017a BVV2]	-	-	-	-	-	-	GO:0007052//mitotic spindle organization
Bcin05g02270	78	66	61	28	40	39	4.02	2.92	3.18	1.12	1.54	1.36	3.37333333333333	1.34	-1.33194188351538	3.44565013086907e-05	0.000650820908183365	--	hypothetical protein BCIN_05g02270 [Botrytis cinerea B05.10]	-	-	-	-	-	-	-
Bcin09g01190	115	172	122	302	420	458	3.44	4.42	3.69	7.02	9.42	9.26	3.85	8.56666666666666	1.15387550777782	3.48367716686022e-05	0.000656968929863546	sed2	tripeptidyl peptidase sed3 protein [Rutstroemia sp. NJR-2017a WRK4]	-	-	-	-	-	GO:0004252//serine-type endopeptidase activity;GO:0008236//serine-type peptidase activity	GO:0006508//proteolysis
Bcin01g09840	4126	4411	3523	2665	3359	2503	207.19	190.04	178.99	103.89	126.43	84.92	192.073333333333	105.08	-0.870169129513629	3.51366971995885e-05	0.000661584844916584	txl1	thioredoxin [Sclerotinia borealis F-4128]	-	-	-	-	-	GO:0015035//protein disulfide oxidoreductase activity	GO:0006662//glycerol ether metabolic process;GO:0045454//cell redox homeostasis
Bcin13g01240	99	160	156	500	548	335	3.97	5.50	6.32	15.55	16.46	9.07	5.26333333333333	13.6933333333333	1.37942501045796	3.5427531921515e-05	0.000666015388505723	--	cation-transporting atpase 4 protein [Rutstroemia sp. NJR-2017a BBW]	-	-	-	-	-	-	-
Bcin12g02160	215	240	249	825	453	1018	6.02	5.77	7.06	17.94	9.51	19.26	6.28333333333333	15.57	1.30916692164417	3.55647808386057e-05	0.000667549266632608	nae1	Bcula1 [Botrytis cinerea B05.10]	-	-	-	-	-	GO:0008641//ubiquitin-like modifier activating enzyme activity;GO:0019781//NEDD8 activating enzyme activity	GO:0045116//protein neddylation
Bcin05g04830	2384	2456	1924	1648	1787	1483	171.50	151.58	140.03	92.03	96.35	72.08	154.37	86.82	-0.830293081272269	3.56270099690697e-05	0.000667578429918807	--	ribonuclease p complex subunit [Sclerotinia borealis F-4128]	-	-	-	-	-	-	-
Bcin10g05490	165	198	184	1226	352	726	4.13	4.25	4.66	23.83	6.61	12.28	4.34666666666667	14.24	1.71196777745648	3.56776532914753e-05	0.000667578429918807	KU80	Bcku80 [Botrytis cinerea B05.10]	Genetic Information Processing	Replication and repair	ko03450//Non-homologous end-joining	K10885	GO:0005634//nucleus;GO:0043564//Ku70:Ku80 complex	GO:0003677//DNA binding;GO:0003684//damaged DNA binding;GO:0016817//hydrolase activity, acting on acid anhydrides;GO:0042162//telomeric DNA binding	GO:0000723//telomere maintenance;GO:0006303//double-strand break repair via nonhomologous end joining;GO:0006310//DNA recombination
Bcin08g00370	462	765	668	1782	1381	4682	8.90	12.65	13.03	26.66	19.95	60.96	11.5266666666667	35.8566666666667	1.63726600932285	3.60073921683705e-05	0.000671767106357345	mug137	bar domain-containing protein [Rutstroemia sp. NJR-2017a BBW]	-	-	-	-	GO:0005737//cytoplasm	GO:0005515//protein binding	-
MSTRG.11264	432	632	401	330	371	327	7.26	9.13	6.82	4.32	4.68	3.73	7.73666666666667	4.24333333333333	-0.866514103443127	3.60135275460874e-05	0.000671767106357345	--	hypothetical protein BofuT4_uP073930.1 [Botrytis cinerea T4]	-	-	-	-	-	-	-
Bcin04g04810	538	728	591	1402	1401	1630	23.42	27.19	26.03	47.39	45.72	47.95	25.5466666666667	47.02	0.880139478637996	3.61473879433288e-05	0.000673217035702307	liuE	similar to hydroxymethylglutaryl-CoA lyase [Botrytis cinerea T4]	Metabolism;Metabolism;Cellular Processes;Metabolism;Metabolism;Metabolism	Global and overview maps;Global and overview maps;Transport and catabolism;Amino acid metabolism;Carbohydrate metabolism;Lipid metabolism	ko01100//Metabolic pathways;ko01110//Biosynthesis of secondary metabolites;ko04146//Peroxisome;ko00280//Valine, leucine and isoleucine degradation;ko00650//Butanoate metabolism;ko00072//Synthesis and degradation of ketone bodies	K01640;K01640;K01640;K01640;K01640;K01640	-	GO:0003824//catalytic activity	-
Bcin13g00500	409	672	614	1741	1148	2253	13.11	18.48	19.91	43.32	27.58	48.79	17.1666666666667	39.8966666666667	1.21665828393665	3.62940843641601e-05	0.000674901159478661	--	peroxin 26 protein [Rutstroemia sp. NJR-2017a WRK4]	-	-	-	-	-	-	-
Bcin09g02490	21866	20271	17633	16746	11752	15251	1170.20	930.75	954.74	695.74	471.41	551.43	1018.56333333333	572.86	-0.830281178455362	3.63783970320925e-05	0.000675421817341978	RPL44	60S ribosomal protein L44, partial [Diplocarpon rosae]	Genetic Information Processing	Translation	ko03010//Ribosome	K02929	GO:0005840//ribosome	GO:0003735//structural constituent of ribosome	GO:0006412//translation
Bcin04g04180	193	277	254	841	457	1422	5.59	6.88	7.44	18.91	9.92	27.83	6.63666666666667	18.8866666666667	1.5088373806576	3.65754857903959e-05	0.000676793551163015	Sart1	similar to DNA binding protein SART-1 [Botrytis cinerea T4]	Genetic Information Processing	Transcription	ko03040//Spliceosome	K11984	-	-	GO:0000398//mRNA splicing, via spliceosome
Bcin01g07750	217	339	253	199	92	69	5.72	7.67	6.75	4.07	1.82	1.23	6.71333333333333	2.37333333333333	-1.50011453704039	3.66188538490943e-05	0.000676793551163015	--	hypothetical protein BCIN_01g07750 [Botrytis cinerea B05.10]	-	-	-	-	-	-	-
Bcin05g08400	678	699	700	1716	2289	1738	5.12	4.53	5.35	10.06	12.96	8.87	5	10.63	1.08814159686902	3.66215620064029e-05	0.000676793551163015	azaB	Bcpks21 [Botrytis cinerea B05.10]	-	-	-	-	-	GO:0003824//catalytic activity;GO:0016491//oxidoreductase activity;GO:0016740//transferase activity;GO:0031177//phosphopantetheine binding	GO:0055114//oxidation-reduction process
Bcin01g01115	113	114	79	34	55	75	5.89	5.10	4.17	1.38	2.15	2.64	5.05333333333333	2.05666666666667	-1.29692735902167	3.68099771481026e-05	0.000679229024483603	--	hypothetical protein BCIN_01g01115 [Botrytis cinerea B05.10]	-	-	-	-	-	-	-
Bcin05g00670	1850	2617	2678	6069	5088	7739	24.68	29.96	36.15	62.86	50.88	69.76	30.2633333333333	61.1666666666667	1.01517475630864	3.68899726187209e-05	0.000679495696485803	ECE1	similar to neprilysin [Botrytis cinerea T4]	-	-	-	-	-	GO:0004222//metalloendopeptidase activity;GO:0008237//metallopeptidase activity	GO:0006508//proteolysis
Bcin06g07480	970	1379	1068	2384	2691	3384	30.28	36.93	33.73	57.77	62.96	71.36	33.6466666666667	64.03	0.928284424048172	3.69377350432502e-05	0.000679495696485803	LAE1	TAM domain methyltransferase protein [Rutstroemia sp. NJR-2017a BBW]	-	-	-	-	-	-	-
Bcin09g05240	73	408	152	1057	962	868	1.56	7.47	3.28	17.51	15.39	12.51	4.10333333333333	15.1366666666667	1.88317927493988	3.71404183852694e-05	0.000682177914414887	ecdD	high-affinity glucose transporter [Sclerotinia borealis F-4128]	Cellular Processes	Cell growth and death	ko04113//Meiosis - yeast	K08139	GO:0016020//membrane;GO:0016021//integral component of membrane	GO:0022857//transmembrane transporter activity	GO:0055085//transmembrane transport
Bcin03g06160	903	752	591	533	448	310	67.15	47.97	44.46	30.77	24.97	15.57	53.1933333333333	23.77	-1.16210354226531	3.74273652722049e-05	0.000686397276872821	RYL1	Bcypt7 [Botrytis cinerea B05.10]	-	-	-	-	-	GO:0003924//GTPase activity;GO:0005525//GTP binding	-
Bcin02g06280	7	14	12	57	47	61	0.53	0.91	0.92	3.34	2.66	3.11	0.786666666666667	3.03666666666667	1.94866419444021	3.7722946650407e-05	0.000690761865839667	--	Thioesterase/thiol ester dehydrase-isomerase [Rickenella mellea]	-	-	-	-	-	-	-
Bcin16g04860	20	79	49	155	256	219	0.55	1.87	1.37	3.32	5.29	4.08	1.26333333333333	4.23	1.74342231567002	3.78507238748343e-05	0.000692045094748113	qutD	similar to MFS sugar transporter [Botrytis cinerea T4]	-	-	-	-	GO:0016020//membrane;GO:0016021//integral component of membrane	GO:0022857//transmembrane transporter activity	GO:0055085//transmembrane transport
Bcin02g06540	251	429	391	1066	766	2826	3.24	4.75	5.10	10.68	7.41	24.63	4.36333333333333	14.24	1.70644654974231	3.8103746670181e-05	0.000695610863869331	pcp1	similar to microtubule associated protein [Botrytis cinerea T4]	-	-	-	-	GO:0005815//microtubule organizing center	-	-
Bcin03g04480	488	329	499	1165	1216	1953	23.64	13.67	24.46	43.82	44.16	63.92	20.59	50.6333333333333	1.29814363403603	3.8943127165927e-05	0.000709853901562505	mpl6	Short-chain dehydrogenase reductase SDR protein [Rutstroemia sp. NJR-2017a BVV2]	-	-	-	-	-	-	-
Bcin05g02140	153	338	270	690	669	950	2.92	5.54	5.22	10.24	9.58	12.27	4.56	10.6966666666667	1.23005555939591	3.92497560767931e-05	0.000714357472511466	FEN1	flap structure-specific endonuclease protein [Rutstroemia sp. NJR-2017a BVV2]	-	-	-	-	-	GO:0004518//nuclease activity;GO:0008821//crossover junction endodeoxyribonuclease activity	GO:0006281//DNA repair
Bcin02g08980	184	235	170	112	152	125	4.91	5.38	4.59	2.32	3.04	2.25	4.96	2.53666666666667	-0.967406167604484	3.97860060115374e-05	0.000723020236518757	--	Major facilitator superfamily domain general substrate transporter protein [Rutstroemia sp. NJR-2017a BVV2]	-	-	-	-	-	-	GO:0055085//transmembrane transport
Bcin16g01380	1280	1277	1057	972	850	1022	90.71	77.64	75.78	53.47	45.15	48.93	81.3766666666667	49.1833333333333	-0.726445671325086	4.12658646064782e-05	0.000748778789848865	atp23	Bcatp23 [Botrytis cinerea B05.10]	-	-	-	-	-	GO:0004222//metalloendopeptidase activity	-
Bcin14g04120	1136	1144	1059	895	856	960	43.57	37.64	41.09	26.65	24.61	24.88	40.7666666666667	25.38	-0.683697928852488	4.14988636301747e-05	0.000751869139547305	SPBC428.15	similar to GTP-binding protein [Botrytis cinerea T4]	-	-	-	-	-	GO:0005525//GTP binding	-
Bcin03g02710	788	977	614	3251	4149	1603	26.54	28.23	20.92	85.00	104.73	36.47	25.23	75.4	1.57942431717973	4.17326418602042e-05	0.000754431584836341	MEL	alpha-galactosidase isoform 3 [Botrytis fabae]	Metabolism;Metabolism;Metabolism;Metabolism;Metabolism	Global and overview maps;Lipid metabolism;Lipid metabolism;Carbohydrate metabolism;Glycan biosynthesis and metabolism	ko01100//Metabolic pathways;ko00561//Glycerolipid metabolism;ko00600//Sphingolipid metabolism;ko00052//Galactose metabolism;ko00603//Glycosphingolipid biosynthesis - globo and isoglobo series	K07407;K07407;K07407;K07407;K07407	-	GO:0003824//catalytic activity;GO:0004553//hydrolase activity, hydrolyzing O-glycosyl compounds;GO:0004557//alpha-galactosidase activity	GO:0005975//carbohydrate metabolic process
Bcin06g04140	37	125	41	416	283	216	1.26	3.66	1.42	11.03	7.25	4.99	2.11333333333333	7.75666666666667	1.87591646526594	4.1766097409649e-05	0.000754431584836341	HGT1	High-affinity glucose transporter [Lachnellula cervina]	-	-	-	-	GO:0016020//membrane;GO:0016021//integral component of membrane	GO:0022857//transmembrane transporter activity	GO:0055085//transmembrane transport
Bcin08g00880	61	111	76	325	160	597	2.15	3.36	2.71	8.89	4.23	14.22	2.74	9.11333333333334	1.73380294392438	4.2043520261837e-05	0.000758300724842817	--	related to microfibril-associated protein [Rhynchosporium agropyri]	-	-	-	-	-	-	-
Bcin11g06180	919	1840	1043	560	937	456	23.96	41.16	27.51	11.33	18.31	8.03	30.8766666666667	12.5566666666667	-1.29806348030607	4.21468890322509e-05	0.000759023704283509	TPN1	nucleoside transporter protein [Rutstroemia sp. NJR-2017a WRK4]	-	-	-	-	GO:0016020//membrane;GO:0016021//integral component of membrane	GO:0022857//transmembrane transporter activity	GO:0055085//transmembrane transport
Bcin04g03920	170	183	126	79	119	79	11.01	10.17	8.26	3.97	5.78	3.46	9.81333333333333	4.40333333333333	-1.15614720481019	4.26777249313464e-05	0.000767431233623041	--	hypothetical protein BCIN_04g03920 [Botrytis cinerea B05.10]	-	-	-	-	-	-	-
Bcin02g01630	3143	3037	2336	2245	1917	1634	186.61	154.70	140.32	103.48	85.31	65.54	160.543333333333	84.7766666666667	-0.921223610152932	4.29335475873773e-05	0.000770875703238028	--	glucosamine 6-phosphate acetyltransferase protein [Rutstroemia sp. NJR-2017a BBW]	Metabolism;Metabolism	Global and overview maps;Carbohydrate metabolism	ko01100//Metabolic pathways;ko00520//Amino sugar and nucleotide sugar metabolism	K00621;K00621	-	GO:0004343//glucosamine 6-phosphate N-acetyltransferase activity;GO:0008080//N-acetyltransferase activity	GO:0006048//UDP-N-acetylglucosamine biosynthetic process
Bcin07g05000	70	46	58	20	29	33	4.93	2.78	4.13	1.09	1.53	1.57	3.94666666666667	1.39666666666667	-1.4986469319296	4.31756019007236e-05	0.000774063033179789	--	640fcbc6-deb0-419d-8721-15944957a1c0 [Thermothielavioides terrestris]	-	-	-	-	-	-	-
Bcin06g05360	81	316	136	549	1179	647	3.43	11.48	5.83	18.05	37.42	18.51	6.91333333333333	24.66	1.83471940631077	4.35350922211014e-05	0.000779343128507299	AN1503	dihydrodipicolinate synthetase family protein [Sclerotinia borealis F-4128]	Metabolism;Metabolism;Metabolism	Global and overview maps;Amino acid metabolism;Carbohydrate metabolism	ko01100//Metabolic pathways;ko00330//Arginine and proline metabolism;ko00630//Glyoxylate and dicarboxylate metabolism	K18123;K18123;K18123	-	GO:0003824//catalytic activity;GO:0016829//lyase activity	-
Bcin01g04180	353	417	269	232	245	274	11.69	11.85	9.01	5.96	6.08	6.13	10.85	6.05666666666667	-0.841099123818881	4.36761326445172e-05	0.000780702734632399	SPBC1683.03c	similar to MFS multidrug transporter [Botrytis cinerea T4]	-	-	-	-	-	-	GO:0055085//transmembrane transport
Bcin02g00310	3246	3202	2530	2073	2443	2036	174.17	147.40	137.34	86.35	98.25	73.81	152.97	86.1366666666667	-0.828549343718466	4.38721086776393e-05	0.000783038796844651	GTT1	Bcgst7 [Botrytis cinerea B05.10]	-	-	-	-	-	GO:0005515//protein binding	-
Bcin01g04810	144	197	164	558	672	384	10.77	12.64	12.41	32.41	37.68	19.41	11.94	29.8333333333333	1.32112234505302	4.39790086695548e-05	0.000783319997552039	--	Thioesterase/thiol ester dehydrase-isomerase [Rickenella mellea]	-	-	-	-	-	-	-
Bcin10g03960	102	246	177	621	385	875	1.92	3.97	3.36	9.06	5.42	11.11	3.08333333333333	8.53	1.46805487663577	4.4018482437058e-05	0.000783319997552039	RAD54B	Bcrdh54 [Botrytis cinerea B05.10]	Genetic Information Processing	Replication and repair	ko03440//Homologous recombination	K10877	-	GO:0005524//ATP binding	-
Bcin15g00090	74	68	69	34	45	29	2.60	2.05	2.46	0.93	1.19	0.69	2.37	0.936666666666667	-1.33927942939849	4.42868897644155e-05	0.000786928823458369	SPAC11D3.18c	similar to high-affinity nicotinic acid transporter [Botrytis cinerea T4]	-	-	-	-	-	-	GO:0055085//transmembrane transport
Bcin07g06260	716	925	943	1840	2120	3407	11.52	12.77	15.35	22.98	25.57	37.04	13.2133333333333	28.53	1.11048528511639	4.48165555469639e-05	0.000794120910288882	--	C6 finger domain-containing protein [Rutstroemia sp. NJR-2017a WRK4]	-	-	-	-	GO:0005634//nucleus	GO:0000981//DNA-binding transcription factor activity, RNA polymerase II-specific;GO:0008270//zinc ion binding	GO:0006355//regulation of transcription, DNA-templated
Bcin05g08200	48	74	58	230	129	268	1.31	1.74	1.60	4.88	2.64	4.95	1.55	4.15666666666667	1.42315884383428	4.48240667221588e-05	0.000794120910288882	--	hypothetical protein BCIN_05g08200 [Botrytis cinerea B05.10]	-	-	-	-	-	-	-
Bcin14g03680	1597	1908	1620	1444	1104	941	41.76	42.75	42.82	29.26	21.58	16.59	42.4433333333333	22.4766666666667	-0.917109867381008	4.50631954679493e-05	0.000796055728712567	epaB	4-coumarate-CoA ligase 1 [Sclerotinia borealis F-4128]	Metabolism;Metabolism;Metabolism	Global and overview maps;Global and overview maps;Metabolism of cofactors and vitamins	ko01100//Metabolic pathways;ko01110//Biosynthesis of secondary metabolites;ko00130//Ubiquinone and other terpenoid-quinone biosynthesis	K01904;K01904;K01904	-	GO:0003824//catalytic activity	-
Bcin12g04170	290	355	315	824	653	1066	10.51	11.04	11.55	23.18	17.74	26.10	11.0333333333333	22.34	1.0177604695099	4.50660196594825e-05	0.000796055728712567	kpr-2	Bcnuf2 [Botrytis cinerea B05.10]	-	-	-	-	GO:0000776//kinetochore;GO:0031262//Ndc80 complex	-	-
Bcin02g03990	258	240	207	160	169	133	15.90	12.69	12.90	7.65	7.81	5.54	13.83	7	-0.982374329318165	4.55827629421885e-05	0.000803999498130308	--	GDSL-like Lipase Acylhydrolase protein [Rutstroemia sp. NJR-2017a WRK4]	-	-	-	-	-	-	-
Bcin10g05760	205	172	197	140	118	108	3.94	2.84	3.84	2.09	1.70	1.40	3.54	1.73	-1.03297732244627	4.60667628384983e-05	0.000810773790450518	--	TPR-like protein [Glarea lozoyensis ATCC 20868]	-	-	-	-	-	GO:0005515//protein binding	-
Bcin03g03730	532	626	673	1421	1498	3566	4.20	4.24	5.37	8.70	8.86	19.01	4.60333333333333	12.19	1.40494730708332	4.61020281046568e-05	0.000810773790450518	myo2	myosin type II heavy chain [Sclerotinia borealis F-4128]	-	-	-	-	GO:0016459//myosin complex	GO:0003774//motor activity;GO:0005515//protein binding;GO:0005524//ATP binding;GO:0051015//actin filament binding	-
Bcin05g04630	967	964	675	493	697	573	37.04	31.68	26.16	14.66	20.01	14.83	31.6266666666667	16.5	-0.938675484691671	4.69836690391777e-05	0.000825068999203364	DSC2	Bcdsc2 [Botrytis cinerea B05.10]	-	-	-	-	-	-	-
MSTRG.11039	870	719	666	452	554	303	25.03	17.40	19.51	9.75	11.34	5.78	20.6466666666667	8.95666666666667	-1.2048750616615	4.74892788453212e-05	0.000832728670278921	--	hypothetical protein BofuT4_P142580.1 [Botrytis cinerea T4]	-	-	-	-	-	-	-
Bcin05g06280	232	143	143	484	705	590	9.53	5.04	5.94	15.44	21.71	16.37	6.83666666666667	17.84	1.38375062416161	4.80963060775572e-05	0.000842141744663097	RED1	similar to oxidoreductase [Botrytis cinerea T4]	-	-	-	-	-	GO:0016491//oxidoreductase activity	GO:0055114//oxidation-reduction process
Bcin03g08450	309	352	346	1073	677	1055	11.32	11.06	12.82	30.51	18.59	26.11	11.7333333333333	25.07	1.09534906803044	4.83046810654483e-05	0.000844557353788611	APN1	Bcapn1 [Botrytis cinerea B05.10]	Genetic Information Processing	Replication and repair	ko03410//Base excision repair	K10771	-	GO:0003677//DNA binding;GO:0008270//zinc ion binding	GO:0006281//DNA repair
Bcin16g02310	403	551	576	1182	1301	3488	5.14	6.03	7.43	11.70	12.43	30.04	6.2	18.0566666666667	1.54219146947566	4.86649860319776e-05	0.000849618402427277	pol1	Bcpol1 [Botrytis cinerea B05.10]	Genetic Information Processing	Replication and repair	ko03030//DNA replication	K02320	-	GO:0000166//nucleotide binding;GO:0001882//nucleoside binding;GO:0003676//nucleic acid binding;GO:0003677//DNA binding;GO:0003887//DNA-directed DNA polymerase activity	GO:0006260//DNA replication
Bcin16g04420	216	347	244	173	202	156	4.38	6.03	5.00	2.72	3.07	2.14	5.13666666666667	2.64333333333333	-0.95847409081081	4.92944556203604e-05	0.000859285990045633	--	Bile salt-activated lipase protein [Rutstroemia sp. NJR-2017a WRK4]	-	-	-	-	-	-	-
Bcin06g00850	81	84	58	36	47	31	3.28	2.92	2.38	1.13	1.43	0.85	2.86	1.13666666666667	-1.33120590847537	4.93620182709222e-05	0.000859285990045633	qa-4	similar to 3-dehydroshikimate dehydratase [Botrytis cinerea T4]	Metabolism;Metabolism;Metabolism;Metabolism	Global and overview maps;Amino acid metabolism;Amino acid metabolism;Metabolism of cofactors and vitamins	ko01100//Metabolic pathways;ko00350//Tyrosine metabolism;ko00360//Phenylalanine metabolism;ko00130//Ubiquinone and other terpenoid-quinone biosynthesis	K00457;K00457;K00457;K00457	-	-	-
Bcin13g00480	215	379	368	944	695	2540	2.31	3.50	4.00	7.88	5.60	18.45	3.27	10.6433333333333	1.70258751135085	5.02593773175928e-05	0.000873639089198853	pds5	Bcpds5 [Botrytis cinerea B05.10]	-	-	-	-	-	-	GO:0007064//mitotic sister chromatid cohesion
Bcin02g03150	194	250	198	472	560	608	6.27	6.93	6.47	11.84	13.57	13.28	6.55666666666667	12.8966666666667	0.975963771164689	5.07857843240588e-05	0.000880818057376489	rtt109	Bcrtt109 [Botrytis cinerea B05.10]	-	-	-	-	GO:0005634//nucleus	GO:0004402//histone acetyltransferase activity;GO:0010484//H3 histone acetyltransferase activity	GO:0006355//regulation of transcription, DNA-templated;GO:0016573//histone acetylation;GO:0043618//regulation of transcription from RNA polymerase II promoter in response to stress
Bcin07g06550	1311	1585	1521	3501	3240	7219	26.79	27.78	31.44	55.53	49.62	99.65	28.67	68.2666666666667	1.25163940492568	5.08192509341779e-05	0.000880818057376489	LEUA	Bcleu1 [Botrytis cinerea B05.10]	Metabolism;Metabolism;Metabolism;Metabolism;Metabolism	Global and overview maps;Global and overview maps;Global and overview maps;Global and overview maps;Amino acid metabolism	ko01100//Metabolic pathways;ko01110//Biosynthesis of secondary metabolites;ko01230//Biosynthesis of amino acids;ko01210//2-Oxocarboxylic acid metabolism;ko00290//Valine, leucine and isoleucine biosynthesis	K01702;K01702;K01702;K01702;K01702	GO:0009316//3-isopropylmalate dehydratase complex	GO:0003861//3-isopropylmalate dehydratase activity;GO:0051539//4 iron, 4 sulfur cluster binding	GO:0009098//leucine biosynthetic process
Bcin08g06260	1109	1317	1037	1010	757	893	62.43	63.61	59.06	44.14	31.94	33.96	61.7	36.68	-0.750276850441726	5.14835150950521e-05	0.000891043694155923	COX16	Bccox16 [Botrytis cinerea B05.10]	-	-	-	-	GO:0005743//mitochondrial inner membrane;GO:0031966//mitochondrial membrane	-	GO:0033617//mitochondrial respiratory chain complex IV assembly
Bcin04g02300	37	36	31	15	15	10	1.10	0.92	0.94	0.35	0.34	0.20	0.986666666666667	0.296666666666667	-1.73371993466255	5.16114456170507e-05	0.000891970718632429	--	hypothetical protein BCIN_04g02300 [Botrytis cinerea B05.10]	-	-	-	-	-	-	-
Bcin03g02340	431	550	482	378	353	270	9.27	10.15	10.49	6.31	5.69	3.93	9.97	5.31	-0.908881643594043	5.19849708723802e-05	0.000897133439774573	notK'	purine transporter [Sclerotinia borealis F-4128]	-	-	-	-	GO:0016020//membrane	GO:0022857//transmembrane transporter activity	GO:0055085//transmembrane transport
Bcin09g02300	1238	3257	2076	5338	8154	7746	53.34	120.39	90.49	178.53	263.30	225.46	88.0733333333333	222.43	1.33657420900873	5.21276272061505e-05	0.000898021058974284	--	Tpt1/KptA family RNA 2'-phosphotransferase [Diplocarpon rosae]	-	-	-	-	-	GO:0016772//transferase activity, transferring phosphorus-containing groups	GO:0006388//tRNA splicing, via endonucleolytic cleavage and ligation
Bcin14g02180	545	517	408	391	313	344	40.92	33.30	30.99	22.79	17.61	17.45	35.07	19.2833333333333	-0.862882971979119	5.21861495835481e-05	0.000898021058974284	CG6153	PITH domain-containing protein [Lachnellula arida]	-	-	-	-	GO:0005634//nucleus;GO:0005737//cytoplasm	-	-
Bcin01g06940	207	319	316	677	666	1180	5.45	7.21	8.42	13.85	13.15	21.01	7.02666666666667	16.0033333333333	1.18746006902138	5.26060939173797e-05	0.000903950559376866	--	similar to SAP domain-containing protein [Botrytis cinerea T4]	-	-	-	-	-	-	-
Bcin15g04330	36	35	23	10	14	7	0.89	0.74	0.57	0.19	0.26	0.12	0.733333333333333	0.19	-1.94846969935992	5.27307285356922e-05	0.000904795934273379	SPAC1002.16c	high-affinity nicotinic acid transporter protein [Rutstroemia sp. NJR-2017a WRK4]	-	-	-	-	-	-	GO:0055085//transmembrane transport
Bcin07g06280	93	153	177	537	264	1326	1.44	2.03	2.77	6.45	3.06	13.86	2.08	7.79	1.90503979992058	5.29085431301542e-05	0.000906550094718671	cut14	Bcsmc2 [Botrytis cinerea B05.10]	Cellular Processes	Cell growth and death	ko04111//Cell cycle - yeast	K06674	GO:0005694//chromosome	GO:0005515//protein binding;GO:0005524//ATP binding	GO:0051276//chromosome organization
Bcin14g04560	22	91	47	143	306	273	1.18	4.14	2.52	5.86	12.24	9.74	2.61333333333333	9.28	1.82823365173352	5.31296384576809e-05	0.000909039776977781	--	lysophospholipase A protein [Rutstroemia sp. NJR-2017a BBW]	-	-	-	-	-	-	-
Bcin07g01220	84	140	162	367	309	1266	1.55	2.22	3.03	5.27	4.29	15.83	2.26666666666667	8.46333333333333	1.9006537435098	5.32649423672084e-05	0.000910056579419227	pol5	Bcpol5 [Botrytis cinerea B05.10]	-	-	-	-	GO:0005730//nucleolus	GO:0003677//DNA binding;GO:0008134//transcription factor binding	GO:0006355//regulation of transcription, DNA-templated
Bcin12g01190	167	268	174	464	543	631	3.67	5.05	3.86	7.91	8.94	9.36	4.19333333333333	8.73666666666667	1.05898543144913	5.41712355550086e-05	0.000922703578688974	GPR1	BcGPR1 [Botrytis cinerea B05.10]	Cellular Processes;Organismal Systems	Cell growth and death;Aging	ko04113//Meiosis - yeast;ko04213//Longevity regulating pathway - multiple species	K12762;K12762	-	-	-
Bcin06g05320	1752	1753	1299	1136	1256	1009	78.82	68.27	57.78	37.34	41.68	29.62	68.29	36.2133333333333	-0.915153355046884	5.41856409619284e-05	0.000922703578688974	BET2	Bcbet2 [Botrytis cinerea B05.10]	-	-	-	-	-	GO:0003824//catalytic activity;GO:0004663//Rab geranylgeranyltransferase activity	GO:0018344//protein geranylgeranylation
Bcin04g05010	2181	2883	3284	5654	8006	12667	86.72	98.34	132.10	174.52	238.59	340.26	105.72	251.123333333333	1.24814775395469	5.43505552210387e-05	0.000922703578688974	SPBC646.07c	Bctsc13 [Botrytis cinerea B05.10]	Metabolism;Metabolism;Metabolism;Metabolism;Metabolism	Global and overview maps;Global and overview maps;Global and overview maps;Lipid metabolism;Lipid metabolism	ko01100//Metabolic pathways;ko01110//Biosynthesis of secondary metabolites;ko01212//Fatty acid metabolism;ko01040//Biosynthesis of unsaturated fatty acids;ko00062//Fatty acid elongation	K10258;K10258;K10258;K10258;K10258	-	GO:0016627//oxidoreductase activity, acting on the CH-CH group of donors	GO:0006629//lipid metabolic process
Bcin09g01360	102	230	224	480	516	1401	1.42	2.74	3.15	5.18	5.38	13.16	2.43666666666667	7.90666666666667	1.69816069859356	5.43543438418974e-05	0.000922703578688974	--	Bcmrc1 [Botrytis cinerea B05.10]	Cellular Processes	Cell growth and death	ko04111//Cell cycle - yeast	K11272	-	-	-
Bcin02g08740	81	115	120	355	211	902	1.63	1.98	2.44	5.54	3.18	12.25	2.01666666666667	6.99	1.79331981393463	5.43898140848011e-05	0.000922703578688974	msh-2	Bcmsh2 [Botrytis cinerea B05.10]	Genetic Information Processing	Replication and repair	ko03430//Mismatch repair	K08735	GO:0032300//mismatch repair complex	GO:0003677//DNA binding;GO:0005524//ATP binding;GO:0030983//mismatched DNA binding	GO:0006298//mismatch repair
Bcin12g01810	149	232	245	567	485	1743	3.21	4.29	5.34	9.48	7.83	25.37	4.28	14.2266666666667	1.73291497370212	5.48949732965612e-05	0.000929765582651471	dbp10	Bcdbp10 [Botrytis cinerea B05.10]	-	-	-	-	GO:0005634//nucleus	GO:0003676//nucleic acid binding;GO:0003723//RNA binding;GO:0003724//RNA helicase activity;GO:0005524//ATP binding	-
Bcin03g04130	38	60	76	239	118	503	0.61	0.83	1.24	3.00	1.43	5.49	0.893333333333333	3.30666666666667	1.88810711992911	5.49611304068611e-05	0.000929765582651471	pet127	Bcpet127 [Botrytis cinerea B05.10]	-	-	-	-	GO:0005739//mitochondrion	-	GO:0000959//mitochondrial RNA metabolic process
Bcin01g07480	528	545	449	370	403	342	40.83	36.16	35.13	22.21	23.36	17.87	37.3733333333333	21.1466666666667	-0.821578973328512	5.61223506025279e-05	0.000948072497361578	--	mfs transporter protein [Rutstroemia sp. NJR-2017a WRK4]	-	-	-	-	-	-	-
MSTRG.5101	244	183	204	140	119	164	3.46	2.23	2.93	1.54	1.26	1.57	2.87333333333333	1.45666666666667	-0.980054589588495	5.64549643634994e-05	0.000952349989558103	--	hypothetical protein BofuT4_P024360.1 [Botrytis cinerea T4]	-	-	-	-	-	-	-
Bcin09g01260	251	430	379	959	781	2541	5.72	8.40	8.73	16.95	13.33	39.09	7.61666666666667	23.1233333333333	1.60211771929866	5.67653442970783e-05	0.000955445477251987	RTF1	Bcrtf1 [Botrytis cinerea B05.10]	-	-	-	-	-	GO:0003677//DNA binding	-
Bcin01g02030	2626	3446	3192	1825	2427	2931	31.88	35.89	39.21	17.20	22.08	24.04	35.66	21.1066666666667	-0.756607948208967	5.67977843322217e-05	0.000955445477251987	srb8	Bcsrb8 [Botrytis cinerea B05.10]	-	-	-	-	GO:0016592//mediator complex	GO:0003712//transcription coregulator activity	GO:0006357//regulation of transcription by RNA polymerase II
Bcin04g06570	6319	11645	8041	21254	24943	22579	121.63	192.31	156.60	317.60	359.87	293.64	156.846666666667	323.703333333333	1.04531735267299	5.72904619518457e-05	0.000962383474300333	met26	Bcmet6 [Botrytis cinerea B05.10]	Metabolism;Metabolism;Metabolism;Metabolism;Metabolism	Global and overview maps;Global and overview maps;Global and overview maps;Amino acid metabolism;Metabolism of other amino acids	ko01100//Metabolic pathways;ko01110//Biosynthesis of secondary metabolites;ko01230//Biosynthesis of amino acids;ko00270//Cysteine and methionine metabolism;ko00450//Selenocompound metabolism	K00549;K00549;K00549;K00549;K00549	-	GO:0003871//5-methyltetrahydropteroyltriglutamate-homocysteine S-methyltransferase activity;GO:0008270//zinc ion binding	GO:0008652//cellular amino acid biosynthetic process;GO:0009086//methionine biosynthetic process
Bcin03g00380	1261	1914	1658	3748	5508	4115	45.41	59.13	60.41	104.78	148.67	100.11	54.9833333333333	117.853333333333	1.09992628679851	5.74297218027883e-05	0.000963373543080619	sol5	similar to FAD binding domain-containing protein [Botrytis cinerea T4]	-	-	-	-	-	GO:0016491//oxidoreductase activity;GO:0050660//flavin adenine dinucleotide binding;GO:0071949//FAD binding	GO:0055114//oxidation-reduction process
Bcin01g07770	3218	2868	2547	1931	2290	1558	231.49	177.01	185.37	107.84	123.47	75.72	197.956666666667	102.343333333333	-0.951767526452218	5.82446166706495e-05	0.000975678676463367	trx	Bctrx2 [Botrytis cinerea B05.10]	-	-	-	-	-	-	GO:0045454//cell redox homeostasis
MSTRG.2106	586	596	512	370	444	505	14.75	12.87	13.04	7.23	8.38	8.59	13.5533333333333	8.06666666666667	-0.748603167682771	5.84124446510587e-05	0.000975917205781919	--	-	-	-	-	-	-	-	-
Bcin03g00790	26419	24270	20474	18425	18326	16920	2382.55	1877.85	1868.07	1289.96	1238.75	1030.93	2042.82333333333	1186.54666666667	-0.783795600280979	5.84708636802724e-05	0.000975917205781919	rps-25	40S ribosomal protein S25 [Sclerotinia borealis F-4128]	Genetic Information Processing	Translation	ko03010//Ribosome	K02975	-	-	-
Bcin05g01710	1237	1473	1149	924	1059	781	59.83	61.13	56.23	34.70	38.39	25.52	59.0633333333333	32.87	-0.845491323144835	5.85029573917959e-05	0.000975917205781919	--	HLH, helix-loop-helix DNA-binding protein [Glarea lozoyensis ATCC 20868]	-	-	-	-	-	GO:0046983//protein dimerization activity	-
Bcin02g00210	1429	1530	1403	3204	3921	3636	28.37	26.06	28.18	49.38	58.35	48.77	27.5366666666667	52.1666666666667	0.921774320555773	5.90963441646509e-05	0.000984430641701864	LIP2	carboxylesterase family protein [Rutstroemia sp. NJR-2017a WRK4]	Metabolism	Lipid metabolism	ko00564//Glycerophospholipid metabolism	K01049	-	-	-
Bcin06g02700	69	72	105	195	258	498	1.33	1.19	2.04	2.91	3.72	6.47	1.52	4.36666666666667	1.52246108226007	5.91774631204806e-05	0.000984430641701864	--	Dynamin GTPase domain protein [Rutstroemia sp. NJR-2017a BBW]	-	-	-	-	-	-	-
Bcin05g07440	105	146	156	370	288	1837	1.91	2.28	2.88	5.24	3.94	22.63	2.35666666666667	10.6033333333333	2.16969825173011	5.96433848003914e-05	0.000990807143069106	KRE33	Bckre33 [Botrytis cinerea B05.10]	Genetic Information Processing	Translation	ko03008//Ribosome biogenesis in eukaryotes	K14521	GO:0030688//preribosome, small subunit precursor	GO:0000049//tRNA binding;GO:0005524//ATP binding;GO:0008080//N-acetyltransferase activity;GO:0030515//snoRNA binding;GO:1990883//rRNA cytidine N-acetyltransferase activity	GO:0016072//rRNA metabolic process;GO:0016556//mRNA modification;GO:0034470//ncRNA processing;GO:0042274//ribosomal small subunit biogenesis
Bcin10g02210	101	171	147	402	302	641	1.94	2.82	2.85	5.99	4.34	8.31	2.53666666666667	6.21333333333333	1.29243350115073	6.0054690082114e-05	0.000996259962441045	CBX5	chromo domain-containing protein [Hamiltosporidium tvaerminnensis]	-	-	-	-	-	-	-
Bcin15g03480	2948	2935	2328	2191	2081	1939	281.45	240.41	224.87	162.39	148.91	125.07	248.91	145.456666666667	-0.775034771480748	6.07898553518311e-05	0.00100594355033993	vma7	Bcvma7 [Botrytis cinerea B05.10]	Metabolism;Metabolism;Cellular Processes	Global and overview maps;Energy metabolism;Transport and catabolism	ko01100//Metabolic pathways;ko00190//Oxidative phosphorylation;ko04145//Phagosome	K02151;K02151;K02151	GO:0033180//proton-transporting V-type ATPase, V1 domain	GO:0046961//proton-transporting ATPase activity, rotational mechanism	GO:0034220//ion transmembrane transport;GO:1902600//proton transmembrane transport
Bcin05g07430	170823	134995	115434	99345	93171	59264	6584.47	4464.35	4501.68	2972.78	2691.83	1543.36	5183.5	2402.65666666667	-1.10929605682417	6.08061592459939e-05	0.00100594355033993	erg10	Bcerg10 [Botrytis cinerea B05.10]	Metabolism;Metabolism;Metabolism;Metabolism;Metabolism;Metabolism;Metabolism;Metabolism;Metabolism;Metabolism;Metabolism;Metabolism;Metabolism;Metabolism	Global and overview maps;Global and overview maps;Global and overview maps;Amino acid metabolism;Carbohydrate metabolism;Amino acid metabolism;Global and overview maps;Carbohydrate metabolism;Carbohydrate metabolism;Lipid metabolism;Amino acid metabolism;Carbohydrate metabolism;Metabolism of terpenoids and polyketides;Lipid metabolism	ko01100//Metabolic pathways;ko01110//Biosynthesis of secondary metabolites;ko01200//Carbon metabolism;ko00380//Tryptophan metabolism;ko00630//Glyoxylate and dicarboxylate metabolism;ko00280//Valine, leucine and isoleucine degradation;ko01212//Fatty acid metabolism;ko00620//Pyruvate metabolism;ko00640//Propanoate metabolism;ko00071//Fatty acid degradation;ko00310//Lysine degradation;ko00650//Butan…	K00626;K00626;K00626;K00626;K00626;K00626;K00626;K00626;K00626;K00626;K00626;K00626;K00626;K00626	-	GO:0003824//catalytic activity;GO:0016747//transferase activity, transferring acyl groups other than amino-acyl groups	-
Bcin15g01060	245	399	401	829	883	2385	3.04	4.25	5.03	7.99	8.21	19.99	4.10666666666667	12.0633333333333	1.55458885167763	6.10985126483806e-05	0.00100938782466209	dhkJ	M4WV, histidine kinase-group IX protein [Botrytis cinerea T4]	-	-	-	-	-	GO:0000155//phosphorelay sensor kinase activity;GO:0005515//protein binding;GO:0016772//transferase activity, transferring phosphorus-containing groups	GO:0000160//phosphorelay signal transduction system;GO:0007165//signal transduction;GO:0016310//phosphorylation
Bcin09g04190	1643	1608	1634	1092	1282	1548	41.60	34.64	41.69	21.35	23.97	26.03	39.31	23.7833333333333	-0.724945434782127	6.16302157287384e-05	0.00101677139951924	MFS2	polyamine transporter protein [Rutstroemia sp. NJR-2017a WRK4]	-	-	-	-	-	-	GO:0055085//transmembrane transport
Bcin09g03280	221	328	296	869	544	1195	3.56	4.53	4.82	10.85	6.56	12.99	4.30333333333333	10.1333333333333	1.23558232302375	6.23166707062609e-05	0.00102668426985013	SMC5	similar to structural maintenance of chromosomes protein 5 [Botrytis cinerea T4]	-	-	-	-	GO:0030915//Smc5-Smc6 complex	-	GO:0000724//double-strand break repair via homologous recombination;GO:0006281//DNA repair;GO:0007062//sister chromatid cohesion
Bcin01g00070	9696	11769	10204	21801	26452	26479	317.21	330.34	337.75	553.70	648.65	585.28	328.433333333333	595.876666666667	0.859413199065079	6.2451836082109e-05	0.00102749975578713	BOA7	Bcboa7 [Botrytis cinerea B05.10]	-	-	-	-	-	GO:0004497//monooxygenase activity;GO:0005506//iron ion binding;GO:0016705//oxidoreductase activity, acting on paired donors, with incorporation or reduction of molecular oxygen;GO:0020037//heme binding	GO:0055114//oxidation-reduction process
Bcin06g00550	5204	4063	4588	10514	11973	16239	293.21	196.41	261.54	459.89	505.64	618.17	250.386666666667	527.9	1.07610692660556	6.32737875052718e-05	0.00103959699635374	--	related to heatshock protein Hsp150 [Phialocephala subalpina]	-	-	-	-	-	-	-
Bcin05g01690	574	615	554	408	491	470	27.76	25.52	27.11	15.32	17.80	15.36	26.7966666666667	16.16	-0.72962635175153	6.39509002488946e-05	0.00104928467521921	YNL035C	similar to WD repeat-containing protein 89 [Botrytis cinerea T4]	Genetic Information Processing	Folding, sorting and degradation	ko04141//Protein processing in endoplasmic reticulum	K14026	-	GO:0005515//protein binding	-
Bcin03g07880	466	727	778	1616	1567	3731	10.83	14.49	18.29	29.14	27.29	58.56	14.5366666666667	38.33	1.39877750844006	6.42937448927969e-05	0.00105346882000575	--	cyclin protein [Rutstroemia sp. NJR-2017a BBW]	-	-	-	-	-	-	-
Bcin04g06810	188	249	228	658	471	637	6.13	6.96	7.52	16.65	11.51	14.03	6.87	14.0633333333333	1.03355658268009	6.44686070021559e-05	0.0010547144393572	CHL4	CHL4 family chromosome segregation protein-like protein [Hyaloscypha variabilis F]	-	-	-	-	-	-	GO:0007059//chromosome segregation;GO:0051382//kinetochore assembly
Bcin01g09630	1229	987	1407	6236	1788	9578	90.73	62.52	105.09	357.40	98.94	477.73	86.1133333333333	311.356666666667	1.85425963075426	6.45499818746816e-05	0.0010547144393572	--	conidiation-specific expression protein [Rutstroemia sp. NJR-2017a WRK4]	-	-	-	-	-	-	-
Bcin03g05150	183	218	146	118	131	95	13.98	14.29	11.28	7.00	7.50	4.90	13.1833333333333	6.46666666666667	-1.02762104228566	6.4633576198728e-05	0.0010547144393572	B11H24.095	related to cytochrome b5 [Phialocephala subalpina]	-	-	-	-	-	-	-
Bcin03g02200	764	926	725	572	655	466	21.79	22.66	20.92	12.67	14.00	8.98	21.79	11.8833333333333	-0.874726620505816	6.52068402008258e-05	0.0010626234257727	gpr89-b	g -coupled receptor protein [Rutstroemia sp. NJR-2017a BBW]	-	-	-	-	GO:0016020//membrane	-	-
Bcin09g03310	1347	1605	1403	1192	1171	1028	49.05	50.14	51.69	33.70	31.96	25.29	50.2933333333333	30.3166666666667	-0.730256038136246	6.66449946607694e-05	0.00108458624960823	--	similar to C-x8-C-x5-C-x3-H type zinc finger protein [Botrytis cinerea T4]	-	-	-	-	-	GO:0046872//metal ion binding	-
Bcin06g00690	629	829	693	1563	1797	1782	24.41	27.60	27.21	47.09	52.28	46.73	26.4066666666667	48.7	0.883019571786239	6.68425221765333e-05	0.00108632684415358	--	hypothetical protein BCIN_06g00690 [Botrytis cinerea B05.10]	-	-	-	-	-	-	-
Bcin08g06760	309	402	366	931	770	2305	2.89	3.23	3.47	6.77	5.40	14.58	3.19666666666667	8.91666666666667	1.47993617115774	6.75848937390605e-05	0.00109559805133478	MLP1	tpr mlp1 mlp2 protein [Rutstroemia sp. NJR-2017a WRK4]	Genetic Information Processing	Translation	ko03013//RNA transport	K09291	-	-	GO:0006606//protein import into nucleus
Bcin07g05650	1163	1072	792	675	615	301	44.47	35.17	30.64	20.04	17.63	7.78	36.76	15.15	-1.27881897292872	6.76251717180368e-05	0.00109559805133478	--	hypothetical protein BCIN_07g05650 [Botrytis cinerea B05.10]	-	-	-	-	-	-	-
Bcin06g04490	57	129	90	289	211	521	0.70	1.35	1.11	2.74	1.93	4.30	1.05333333333333	2.99	1.50518342674216	6.76870231815134e-05	0.00109559805133478	CLF	Bckmt6 [Botrytis cinerea B05.10]	-	-	-	-	-	GO:0005515//protein binding	-
Bcin01g00060	11005	16750	13853	25702	46986	49536	88.13	115.09	112.24	159.79	282.04	268.02	105.153333333333	236.616666666667	1.1700571131157	6.78397100248988e-05	0.00109658959843482	BOA6	Bcboa6 [Botrytis cinerea B05.10]	-	-	-	-	-	GO:0003824//catalytic activity;GO:0016740//transferase activity;GO:0031177//phosphopantetheine binding	-
Bcin11g04710	1240	861	818	607	652	351	64.36	38.34	42.95	24.46	25.36	12.31	48.55	20.71	-1.22914374208604	6.82646398394439e-05	0.00110197320354548	GCY1	similar to glycerol dehydrogenase [Botrytis cinerea T4]	Metabolism;Metabolism	Global and overview maps;Lipid metabolism	ko01100//Metabolic pathways;ko00561//Glycerolipid metabolism	K18097;K18097	-	GO:0016491//oxidoreductase activity	GO:0055114//oxidation-reduction process
Bcin12g05570	755	1239	1316	3533	2080	9723	19.05	26.82	33.59	69.20	39.34	165.74	26.4866666666667	91.4266666666667	1.78734872877776	6.94945949316236e-05	0.00111867311093088	R5	related to dityrosine transporter [Phialocephala subalpina]	-	-	-	-	-	-	GO:0055085//transmembrane transport
Bcin12g05540	41	40	55	280	70	392	0.63	0.53	0.85	3.33	0.80	4.05	0.67	2.72666666666667	2.02490534176282	6.95360079153361e-05	0.00111867311093088	rhp42	xeroderma pigmentosum group C-complementing protein [Rutstroemia sp. NJR-2017a BVV2]	Genetic Information Processing	Replication and repair	ko03420//Nucleotide excision repair	K10838	GO:0005634//nucleus	GO:0003677//DNA binding;GO:0003684//damaged DNA binding	GO:0006289//nucleotide-excision repair
MSTRG.10566	278	308	219	162	177	242	11.54	11.00	9.21	5.23	5.53	6.78	10.5833333333333	5.84666666666667	-0.856107844102152	6.95789678801433e-05	0.00111867311093088	--	alpha/beta-hydrolase [Trematosphaeria pertusa]	-	-	-	-	-	-	-
Bcin14g04220	260	420	388	836	832	1171	6.16	8.54	9.30	15.38	14.78	18.75	8	16.3033333333333	1.02709505884191	7.00687177089883e-05	0.00112503908996199	--	NIMA interactive protein [Rutstroemia sp. NJR-2017a BBW]	-	-	-	-	-	-	-
Bcin08g02830	3424	3327	2747	2605	2327	2672	295.02	245.95	239.47	174.25	150.28	155.55	260.146666666667	160.026666666667	-0.701012887519662	7.05970966278039e-05	0.00113200745582069	nuo9.5	similar to NADH-ubiquinone oxidoreductase 9.5 kDa subunit [Botrytis cinerea T4]	-	-	-	-	-	-	-
Bcin05g00850	275	313	298	715	616	993	7.03	6.87	7.71	14.20	11.81	17.16	7.20333333333333	14.39	0.998330020601948	7.0774369168078e-05	0.00113333482483568	--	similar to deacetylase complex subunit Sds3 [Botrytis cinerea T4]	-	-	-	-	-	-	-
Bcin09g02440	1737	2269	1804	1693	1119	1028	29.80	33.40	31.31	22.55	14.39	11.92	31.5033333333333	16.2866666666667	-0.951813123793425	7.09976484090151e-05	0.00113539439335697	--	similar to transcription factor Zn, C2H2 [Botrytis cinerea T4]	-	-	-	-	-	GO:0003700//DNA-binding transcription factor activity	-
Bcin04g01490	684	996	949	2372	1808	2548	27.44	34.28	38.52	73.88	54.37	69.07	33.4133333333333	65.7733333333333	0.977078872672633	7.11192813877788e-05	0.0011358251144674	GLE2	Bcgle2 [Botrytis cinerea B05.10]	Genetic Information Processing	Translation	ko03013//RNA transport	K14298	GO:0005643//nuclear pore;GO:0005829//cytosol;GO:0034399//nuclear periphery	GO:0005515//protein binding	GO:0006406//mRNA export from nucleus;GO:0016973//poly(A)+ mRNA export from nucleus
Bcin14g05090	163	294	279	571	641	1146	4.48	6.94	7.76	12.19	13.22	21.30	6.39333333333333	15.57	1.28412872478206	7.14514082897791e-05	0.00113940253586743	AcuM	Bcrds2 [Botrytis cinerea B05.10]	-	-	-	-	GO:0005634//nucleus	GO:0000981//DNA-binding transcription factor activity, RNA polymerase II-specific;GO:0008270//zinc ion binding	GO:0006355//regulation of transcription, DNA-templated
Bcin01g01710	9428	9383	7915	6728	7465	6493	463.28	395.58	393.50	256.66	274.94	215.56	417.453333333333	249.053333333333	-0.745160209057059	7.1533275763563e-05	0.00113940253586743	ypt5	rab family, other [Pseudogymnoascus sp. 23342-1-I1]	Cellular Processes;Cellular Processes	Transport and catabolism;Transport and catabolism	ko04144//Endocytosis;ko04145//Phagosome	K07889;K07889	GO:0031901//early endosome membrane	GO:0003924//GTPase activity;GO:0005525//GTP binding	GO:0034058//endosomal vesicle fusion
Bcin12g03560	1771	2163	1895	1661	1482	1328	79.35	82.97	85.98	57.79	49.59	40.16	82.7666666666667	49.18	-0.750978120746965	7.25492535023984e-05	0.00115405271420128	--	acetyltransferase protein [Rutstroemia sp. NJR-2017a BVV2]	-	-	-	-	-	GO:0008080//N-acetyltransferase activity	-
Bcin13g04920	460	546	457	1438	1128	1179	13.16	13.40	13.23	31.94	24.19	22.79	13.2633333333333	26.3066666666667	0.987985057029827	7.27107627734643e-05	0.00115508991881448	ADHFE1	similar to Fe-containing alcohol dehydrogenase 1 [Botrytis cinerea T4]	-	-	-	-	-	GO:0016491//oxidoreductase activity;GO:0046872//metal ion binding	GO:0055114//oxidation-reduction process
Bcin11g01000	67	139	149	340	299	817	0.76	1.36	1.72	3.01	2.56	6.28	1.28	3.95	1.62570884306447	7.34266320559121e-05	0.00116491934507753	dna2	Bcdna2 [Botrytis cinerea B05.10]	Genetic Information Processing	Replication and repair	ko03030//DNA replication	K10742	-	GO:0017108//5'-flap endonuclease activity;GO:0017116//single-stranded DNA-dependent ATP-dependent DNA helicase activity	GO:0033567//DNA replication, Okazaki fragment processing
Bcin02g00630	119	178	173	322	468	811	3.08	3.95	4.53	6.47	9.08	14.19	3.85333333333333	9.91333333333333	1.36326324955174	7.35276176337955e-05	0.00116498050977509	tsp-2	Bcsen2 [Botrytis cinerea B05.10]	-	-	-	-	-	GO:0000213//tRNA-intron endonuclease activity;GO:0003676//nucleic acid binding;GO:0004518//nuclease activity	GO:0006388//tRNA splicing, via endonucleolytic cleavage and ligation
Bcin01g05420	218	212	171	130	149	107	11.38	9.50	9.03	5.27	5.83	3.77	9.97	4.95666666666667	-1.00822326306693	7.40327033266659e-05	0.00117143567770453	--	hypothetical protein BofuT4_P045100.1 [Botrytis cinerea T4]	-	-	-	-	-	-	-
Bcin04g02660	158	247	213	542	510	545	4.49	6.02	6.12	11.95	10.86	10.46	5.54333333333333	11.09	1.0004336975956	7.43946182153876e-05	0.00117561139772775	xylS	glycoside hydrolase family 31 protein [Sclerotinia borealis F-4128]	-	-	-	-	-	GO:0003824//catalytic activity;GO:0004553//hydrolase activity, hydrolyzing O-glycosyl compounds;GO:0030246//carbohydrate binding	GO:0005975//carbohydrate metabolic process
Bcin02g02160	79	132	141	376	250	661	1.83	2.62	3.30	6.76	4.34	10.34	2.58333333333333	7.14666666666667	1.46803669029618	7.6016877492542e-05	0.00119966635348098	ofd1	Bctpa1 [Botrytis cinerea B05.10]	-	-	-	-	-	GO:0005506//iron ion binding;GO:0016491//oxidoreductase activity;GO:0016705//oxidoreductase activity, acting on paired donors, with incorporation or reduction of molecular oxygen;GO:0016706//oxidoreductase activity, acting on paired donors, with incorporation or reduction of molecular oxygen, 2-oxoglutarate as one donor, and incorporation of one atom each of oxygen into both donors;GO:0031418//L-…	GO:0055114//oxidation-reduction process
Bcin04g05040	246	392	408	1352	560	3247	4.22	5.77	7.08	18.00	7.20	37.63	5.69	20.9433333333333	1.87999052171836	7.61319329047665e-05	0.00119990328943465	GYP5	similar to GTPase-activating protein GYP5 [Botrytis cinerea T4]	-	-	-	-	-	-	-
Bcin03g03290	552	541	478	400	414	382	28.95	24.34	25.36	16.28	16.27	13.54	26.2166666666667	15.3633333333333	-0.770992997966405	7.69421360282786e-05	0.00121108133795692	mtq1	Bcmtq1 [Botrytis cinerea B05.10]	-	-	-	-	-	GO:0003676//nucleic acid binding;GO:0008168//methyltransferase activity;GO:0008276//protein methyltransferase activity	GO:0006479//protein methylation;GO:0032259//methylation
Bcin02g06370	285	308	225	166	219	181	11.30	10.48	9.03	5.11	6.51	4.85	10.27	5.49	-0.903558127312996	7.72999478932367e-05	0.00121511870908451	--	hypothetical protein BCIN_02g06370 [Botrytis cinerea B05.10]	-	-	-	-	-	-	-
Bcin15g00880	605	1170	904	1909	2380	3914	9.69	16.08	14.65	23.73	28.57	42.35	13.4733333333333	31.55	1.22753318421134	7.7752164827039e-05	0.00122035653796257	MAN1B1	glycoside hydrolase family 47 protein [Botrytis cinerea T4]	Metabolism;Genetic Information Processing;Metabolism;Metabolism	Global and overview maps;Folding, sorting and degradation;Glycan biosynthesis and metabolism;Glycan biosynthesis and metabolism	ko01100//Metabolic pathways;ko04141//Protein processing in endoplasmic reticulum;ko00510//N-Glycan biosynthesis;ko00513//Various types of N-glycan biosynthesis	K01230;K01230;K01230;K01230	GO:0016020//membrane	GO:0003824//catalytic activity;GO:0004571//mannosyl-oligosaccharide 1,2-alpha-mannosidase activity;GO:0005509//calcium ion binding	-
Bcin03g05430	4450	3882	3484	2949	3121	3040	213.08	159.48	168.78	109.62	112.01	98.35	180.446666666667	106.66	-0.758553259905501	7.79376474504135e-05	0.00122035653796257	eif4e1b	translation initiation factor 4E [Sclerotinia borealis F-4128]	-	-	-	-	-	GO:0003723//RNA binding;GO:0003743//translation initiation factor activity	GO:0006413//translational initiation
Bcin10g05140	49	78	63	272	112	439	0.57	0.79	0.75	2.48	0.98	3.48	0.703333333333333	2.31333333333333	1.71769266387107	7.79383948707129e-05	0.00122035653796257	swi5	Swi5-domain-containing protein [Pezoloma ericae]	-	-	-	-	-	GO:0003677//DNA binding	-
Bcin14g02710	77	101	114	292	211	536	2.32	2.61	3.47	6.83	4.76	10.91	2.8	7.5	1.42146376843828	7.92140826013423e-05	0.00123871408959648	ctnnbl1	beta-catenin-like protein-like protein 1 [Cadophora sp. DSE1049]	Genetic Information Processing	Transcription	ko03040//Spliceosome	K12864	-	-	-
Bcin03g03160	76	155	134	330	293	879	1.23	2.15	2.20	4.15	3.56	9.62	1.86	5.77666666666667	1.63493462733098	7.96635934403536e-05	0.00124412127568177	TOF1	Bctof1 [Botrytis cinerea B05.10]	-	-	-	-	-	-	-
Bcin10g03420	2564	2907	2109	1939	2083	1936	61.58	59.90	51.24	36.15	37.50	31.41	57.5733333333333	35.02	-0.71722165886779	8.00557974737975e-05	0.00124802789710887	--	similar to PXA domain-containing protein [Botrytis cinerea T4]	-	-	-	-	-	-	-
Bcin08g00290	524	804	717	1432	1881	1940	4.75	6.25	6.58	10.08	12.78	11.88	5.86	11.58	0.982662683566989	8.01471525614507e-05	0.00124802789710887	mpas	Bcpks19 [Botrytis cinerea B05.10]	-	-	-	-	-	GO:0003824//catalytic activity;GO:0016740//transferase activity;GO:0016787//hydrolase activity;GO:0031177//phosphopantetheine binding	-
Bcin03g06820	478	818	677	1644	1396	2282	5.60	8.22	8.03	14.95	12.26	18.06	7.28333333333333	15.09	1.05092202685988	8.02259053419157e-05	0.00124802789710887	ste20	Bctsc11 [Botrytis cinerea B05.10]	-	-	-	-	GO:0031932//TORC2 complex	-	GO:0007165//signal transduction;GO:0031929//TOR signaling
Bcin06g00660	22	26	23	98	79	83	1.10	1.12	1.17	3.81	2.97	2.81	1.13	3.19666666666667	1.50024554188179	8.06372004549444e-05	0.00125280127235311	--	major royal jelly protein [Aspergillus sclerotiicarbonarius CBS 121057]	-	-	-	-	-	-	-
Bcin03g03040	242	244	207	182	154	140	7.19	6.22	6.22	4.20	3.43	2.81	6.54333333333333	3.48	-0.910938460896286	8.09004307477974e-05	0.00125526489830412	--	similar to monooxygenase FAD-binding [Botrytis cinerea T4]	-	-	-	-	-	GO:0071949//FAD binding	-
Bcin15g04360	382	552	584	1452	1014	2730	6.98	8.69	10.80	20.70	13.95	33.86	8.82333333333333	22.8366666666667	1.37195639028291	8.10540516829752e-05	0.0012560236380951	--	MFS transporter protein [Rutstroemia sp. NJR-2017a WRK4]	-	-	-	-	-	-	-
Bcin02g03060	5312	8923	7768	15570	17857	25312	73.24	105.55	108.36	166.66	184.54	235.79	95.7166666666667	195.663333333333	1.03153136397374	8.15386972015877e-05	0.00126190339901399	ppoA	BcppoA80 [Botrytis cinerea B05.10]	Metabolism	Lipid metabolism	ko00591//Linoleic acid metabolism	K17863	-	GO:0004601//peroxidase activity;GO:0005506//iron ion binding;GO:0016491//oxidoreductase activity;GO:0016705//oxidoreductase activity, acting on paired donors, with incorporation or reduction of molecular oxygen;GO:0020037//heme binding	GO:0006979//response to oxidative stress;GO:0055114//oxidation-reduction process
Bcin07g03610	174	152	129	88	112	84	10.61	7.95	7.95	4.16	5.12	3.46	8.83666666666667	4.24666666666667	-1.05717139261096	8.26211469612143e-05	0.00127700777919176	--	hypothetical protein BCIN_07g03610 [Botrytis cinerea B05.10]	-	-	-	-	-	-	-
Bcin04g06590	60	191	105	588	237	677	2.88	7.88	5.11	21.94	8.54	21.99	5.29	17.49	1.72519066180763	8.28457360460906e-05	0.00127765102919574	--	hypothetical protein BCIN_04g06590 [Botrytis cinerea B05.10]	-	-	-	-	-	-	-
Bcin06g02130	1657	1246	1331	1034	1011	756	67.18	43.34	54.59	32.54	30.72	20.71	55.0366666666667	27.99	-0.975481607963916	8.28758129660068e-05	0.00127765102919574	SPAC22A12.10	ethanolaminephosphotransferase [Sclerotinia borealis F-4128]	Metabolism;Metabolism;Metabolism;Metabolism;Metabolism	Global and overview maps;Global and overview maps;Lipid metabolism;Lipid metabolism;Metabolism of other amino acids	ko01100//Metabolic pathways;ko01110//Biosynthesis of secondary metabolites;ko00564//Glycerophospholipid metabolism;ko00565//Ether lipid metabolism;ko00440//Phosphonate and phosphinate metabolism	K00993;K00993;K00993;K00993;K00993	GO:0016020//membrane	GO:0016780//phosphotransferase activity, for other substituted phosphate groups	GO:0008654//phospholipid biosynthetic process
Bcin14g03730	311	475	239	899	1371	919	12.45	16.31	9.68	27.93	41.12	24.85	12.8133333333333	31.3	1.28851682176739	8.30347004186007e-05	0.00127845724880706	--	Zinc finger protein [Lachnellula hyalina]	-	-	-	-	-	GO:0003676//nucleic acid binding	-
Bcin02g05910	2390	2672	2727	2015	2006	2594	197.41	189.35	227.89	129.21	124.19	144.76	204.883333333333	132.72	-0.626416838646434	8.42040957244928e-05	0.00129479990271739	bud20	Bcbud20 [Botrytis cinerea B05.10]	-	-	-	-	-	GO:0003676//nucleic acid binding;GO:0008270//zinc ion binding	-
Bcin14g02970	1058	1596	1414	2884	3412	3652	20.12	26.04	27.21	42.58	48.64	46.92	24.4566666666667	46.0466666666667	0.912868938489754	8.44074042009456e-05	0.00129626428423322	--	isochorismatase protein [Rutstroemia sp. NJR-2017a BBW]	-	-	-	-	-	GO:0003824//catalytic activity;GO:0016491//oxidoreductase activity;GO:0051213//dioxygenase activity	GO:0006281//DNA repair;GO:0006307//DNA dealkylation involved in DNA repair;GO:0035552//oxidative single-stranded DNA demethylation;GO:0055114//oxidation-reduction process
Bcin16g01520	378	707	645	1664	1191	3104	7.65	12.35	13.31	26.34	18.20	42.75	11.1033333333333	29.0966666666667	1.38986103321293	8.53918293112245e-05	0.00130970537181436	klpA	Bckar3 [Botrytis cinerea B05.10]	-	-	-	-	-	GO:0003777//microtubule motor activity;GO:0005524//ATP binding;GO:0008017//microtubule binding	GO:0007018//microtubule-based movement
Bcin10g06060	2540	1954	1567	1387	1458	1196	170.43	112.49	106.38	72.25	73.33	54.22	129.766666666667	66.6	-0.962325761554869	8.67247041701083e-05	0.00132844968303484	--	hypothetical protein BCIN_10g06060 [Botrytis cinerea B05.10]	-	-	-	-	-	-	-
Bcin11g06240	19346	17852	15756	14343	12459	9690	724.49	573.58	596.97	416.99	349.71	245.17	631.68	337.29	-0.905204349050975	8.72161917623422e-05	0.00133427423979277	pgkA	Bcpgk1 [Botrytis cinerea B05.10]	Metabolism;Metabolism;Metabolism;Metabolism;Metabolism	Global and overview maps;Global and overview maps;Global and overview maps;Global and overview maps;Carbohydrate metabolism	ko01100//Metabolic pathways;ko01110//Biosynthesis of secondary metabolites;ko01200//Carbon metabolism;ko01230//Biosynthesis of amino acids;ko00010//Glycolysis / Gluconeogenesis	K00927;K00927;K00927;K00927;K00927	-	GO:0004618//phosphoglycerate kinase activity	GO:0006096//glycolytic process
MSTRG.12321	40	54	50	19	24	30	2.01	2.33	2.54	0.74	0.90	1.02	2.29333333333333	0.886666666666667	-1.37098231920091	8.78199987160977e-05	0.00134180008229411	--	hypothetical protein BofuT4_P114680.1 [Botrytis cinerea T4]	-	-	-	-	-	-	-
Bcin11g00150	976	1138	892	761	785	972	51.61	51.63	47.72	31.24	31.11	34.72	50.32	32.3566666666667	-0.637068930987262	8.96602988834435e-05	0.0013681750951756	SPAPB2B4.06	thioesterase superfamily protein [Rutstroemia sp. NJR-2017a BBW]	Metabolism;Metabolism;Metabolism;Metabolism;Metabolism;Metabolism	Global and overview maps;Global and overview maps;Nucleotide metabolism;Energy metabolism;Metabolism of other amino acids;Biosynthesis of other secondary metabolites	ko01100//Metabolic pathways;ko01110//Biosynthesis of secondary metabolites;ko00230//Purine metabolism;ko00920//Sulfur metabolism;ko00450//Selenocompound metabolism;ko00261//Monobactam biosynthesis	K13811;K13811;K13811;K13811;K13811;K13811	-	-	-
Bcin06g04060	98	89	71	62	37	36	4.45	3.47	3.26	2.19	1.26	1.10	3.72666666666667	1.51666666666667	-1.29698173775713	8.98991475811697e-05	0.001370076716758	afvC	similar to o-methyltransferase [Botrytis cinerea T4]	-	-	-	-	-	GO:0008168//methyltransferase activity;GO:0008171//O-methyltransferase activity	-
Bcin05g05440	337	238	309	209	189	204	24.91	15.09	23.11	11.99	10.47	10.19	21.0366666666667	10.8833333333333	-0.950785631619139	9.00943292175346e-05	0.00137130886375014	--	Centromere protein V [Valsa mali]	-	-	-	-	-	GO:0016846//carbon-sulfur lyase activity	-
Bcin12g02040	1033	1991	1483	4922	3682	3872	38.92	64.36	56.53	143.97	103.98	98.56	53.27	115.503333333333	1.11653930124935	9.06443924651934e-05	0.0013779326276648	pr1	Bcap8 [Botrytis cinerea B05.10]	-	-	-	-	-	GO:0004190//aspartic-type endopeptidase activity	GO:0006508//proteolysis
Bcin02g06030	106	189	161	440	322	635	2.93	4.48	4.50	9.44	6.67	11.85	3.97	9.32	1.23119094751132	9.10782043211373e-05	0.00138277466155408	SPBC19G7.04	dna ligase 1 protein [Rutstroemia sp. NJR-2017a BBW]	-	-	-	-	-	-	-
Bcin08g06810	45	68	44	31	24	17	1.39	1.81	1.38	0.74	0.56	0.36	1.52666666666667	0.553333333333333	-1.46416435675002	9.16682064231293e-05	0.00138997277855754	--	hypothetical protein BCIN_08g06810 [Botrytis cinerea B05.10]	-	-	-	-	-	-	-
Bcin09g02150	19087	17748	12769	14014	8580	10814	1241.67	990.57	840.41	707.74	418.36	475.29	1024.21666666667	533.796666666667	-0.940158739184499	9.17969926234231e-05	0.00139016809283502	--	hypothetical protein BCIN_09g02150 [Botrytis cinerea B05.10]	-	-	-	-	-	-	-
Bcin06g03990	192	341	295	1344	540	976	4.33	6.60	6.74	23.55	9.14	14.88	5.89	15.8566666666667	1.42874998541084	9.25431986352231e-05	0.00139932878319165	mus-51	Bcku70 [Botrytis cinerea B05.10]	Genetic Information Processing	Replication and repair	ko03450//Non-homologous end-joining	K10884	GO:0005634//nucleus;GO:0043564//Ku70:Ku80 complex	GO:0003677//DNA binding;GO:0003678//DNA helicase activity;GO:0003684//damaged DNA binding;GO:0042162//telomeric DNA binding	GO:0000723//telomere maintenance;GO:0006303//double-strand break repair via nonhomologous end joining
Bcin11g04890	448	768	624	1509	1301	2421	15.99	23.52	22.54	41.82	34.81	58.39	20.6833333333333	45.0066666666667	1.12167000857601	9.2635238773901e-05	0.00139932878319165	gcv1	similar to aminomethyltransferase [Botrytis cinerea T4]	Metabolism;Metabolism;Metabolism;Metabolism;Metabolism;Metabolism	Global and overview maps;Global and overview maps;Global and overview maps;Amino acid metabolism;Carbohydrate metabolism;Metabolism of cofactors and vitamins	ko01100//Metabolic pathways;ko01110//Biosynthesis of secondary metabolites;ko01200//Carbon metabolism;ko00260//Glycine, serine and threonine metabolism;ko00630//Glyoxylate and dicarboxylate metabolism;ko00670//One carbon pool by folate	K00605;K00605;K00605;K00605;K00605;K00605	-	GO:0004047//aminomethyltransferase activity;GO:0004375//glycine dehydrogenase (decarboxylating) activity;GO:0005515//protein binding	GO:0006544//glycine metabolic process;GO:0006546//glycine catabolic process;GO:0006730//one-carbon metabolic process
Bcin03g02250	1061	1293	1285	2750	2547	4631	38.96	40.73	47.73	78.38	70.09	114.88	42.4733333333333	87.7833333333333	1.04738971693512	9.33413961342913e-05	0.00140822227073546	--	related to AGA1 A-agglutinin anchor subunit [Rhynchosporium agropyri]	-	-	-	-	-	-	-
Bcin01g00830	854	1182	1181	2599	2361	7185	15.77	18.72	22.06	37.25	32.67	89.62	18.85	53.18	1.49631925370164	9.50943858134956e-05	0.00143286691387822	GDT1	Bcgdt1 [Botrytis cinerea B05.10]	-	-	-	-	-	-	-
Bcin10g00350	177	176	134	77	126	105	5.28	4.50	4.04	1.78	2.82	2.12	4.60666666666667	2.24	-1.0402244776095	9.55587737057796e-05	0.00143805763089977	--	Cyclin-like F-box protein [Rutstroemia sp. NJR-2017a WRK4]	-	-	-	-	-	-	-
Bcin02g07510	27	14	18	168	60	84	1.29	0.57	0.87	6.21	2.14	2.70	0.91	3.68333333333333	2.01707351335894	9.57862679854513e-05	0.00143967480979637	--	Cyclochlorotine biosynthesis protein O [Colletotrichum sidae]	-	-	-	-	-	-	GO:0043386//mycotoxin biosynthetic process
Bcin01g01320	356	531	495	876	1485	1662	9.81	12.56	13.81	18.75	30.69	30.96	12.06	26.8	1.15200309344505	9.59298166320902e-05	0.00144002781061989	MAL11	maltose permease [Sclerotinia borealis F-4128]	-	-	-	-	GO:0016020//membrane;GO:0016021//integral component of membrane	GO:0022857//transmembrane transporter activity	GO:0055085//transmembrane transport
MSTRG.10740	106	107	61	37	57	56	6.41	5.58	3.78	1.76	2.59	2.29	5.25666666666667	2.21333333333333	-1.24792751344359	9.6203200887483e-05	0.00144180071504987	--	-	-	-	-	-	-	-	-
Bcin10g02630	762	810	867	2199	1597	4019	17.47	15.93	20.11	39.13	27.44	62.24	17.8366666666667	42.9366666666667	1.26736416553715	9.62883419005293e-05	0.00144180071504987	upl-1	Bcbre1 [Botrytis cinerea B05.10]	-	-	-	-	-	GO:0004842//ubiquitin-protein transferase activity	GO:0010390//histone monoubiquitination
Bcin08g02590	213	307	265	624	558	797	3.28	4.05	4.12	7.45	6.43	8.28	3.81666666666667	7.38666666666667	0.952610283064882	9.70667363547562e-05	0.00145164393496128	irs4	RecName: Full=Increased rDNA silencing protein 4 [Botrytis cinerea B05.10]	-	-	-	-	-	GO:0005515//protein binding	-
Bcin16g01810	67	71	65	35	41	45	3.47	3.16	3.41	1.41	1.59	1.58	3.34666666666667	1.52666666666667	-1.13233976585383	9.90630469869624e-05	0.001479654029342	--	tat pathway signal sequence protein [Rutstroemia sp. NJR-2017a BVV2]	-	-	-	-	-	-	GO:0043386//mycotoxin biosynthetic process
Bcin11g03440	426	678	478	1656	1616	1161	24.29	33.17	27.57	73.30	69.06	44.73	28.3433333333333	62.3633333333333	1.13768860527224	9.92239480940731e-05	0.00148021397194069	--	Coiled-coil domain-containing protein R3HCC1L [Talaromyces marneffei PM1]	-	-	-	-	-	-	-
Bcin14g01290	177	245	205	455	488	805	1.31	1.56	1.53	2.61	2.71	4.02	1.46666666666667	3.11333333333333	1.085919026185	0.000101145226165223	0.00150700104673999	PKS6	Bcpks11 [Botrytis cinerea B05.10]	-	-	-	-	-	GO:0003824//catalytic activity;GO:0016491//oxidoreductase activity;GO:0016740//transferase activity;GO:0031177//phosphopantetheine binding	-
Bcin13g02530	1479	1710	1470	1105	1388	1147	148.30	147.10	149.12	86.01	104.31	77.70	148.173333333333	89.34	-0.729907670282454	0.000103115694348812	0.00153445364518567	ELC1	Bcelc1 [Botrytis cinerea B05.10]	Genetic Information Processing	Folding, sorting and degradation	ko04120//Ubiquitin mediated proteolysis	K03872	-	-	GO:0006511//ubiquitin-dependent protein catabolic process
Bcin08g03960	40547	44434	41844	31828	37905	37423	501.00	470.82	522.97	305.20	350.88	312.24	498.263333333333	322.773333333333	-0.626387019593873	0.000103996451344535	0.0015456424255593	--	transcription factor protein [Rutstroemia sp. NJR-2017a BBW]	-	-	-	-	-	-	-
Bcin07g04650	201	370	305	684	699	1618	2.42	3.82	3.72	6.39	6.31	13.16	3.32	8.62	1.37650462774217	0.000105485612591585	0.00156401287182465	RGR1	Bcrgr1 [Botrytis cinerea B05.10]	-	-	-	-	GO:0016592//mediator complex	GO:0003712//transcription coregulator activity	GO:0006357//regulation of transcription by RNA polymerase II
Bcin08g00610	3621	3603	3291	3145	2333	2366	187.46	160.03	172.38	126.40	90.53	82.76	173.29	99.8966666666667	-0.794679959326073	0.00010549328108272	0.00156401287182465	DCN1	Bcdcn1 [Botrytis cinerea B05.10]	-	-	-	-	-	GO:0005515//protein binding	-
MSTRG.6262	274	329	242	180	231	164	13.74	14.15	12.27	7.01	8.68	5.55	13.3866666666667	7.08	-0.918975503146622	0.000106128027246023	0.0015714809367763	--	-	-	-	-	-	-	-	-
Bcin11g02040	1090	1090	967	2444	3584	2601	41.22	35.36	37.00	71.75	101.58	66.45	37.86	79.9266666666667	1.07800251200127	0.000106743552034347	0.00157864631701597	SPAC1002.12c	Bcuga2 [Botrytis cinerea B05.10]	Metabolism;Metabolism;Metabolism;Metabolism;Metabolism;Metabolism	Global and overview maps;Amino acid metabolism;Amino acid metabolism;Amino acid metabolism;Carbohydrate metabolism;Metabolism of cofactors and vitamins	ko01100//Metabolic pathways;ko00350//Tyrosine metabolism;ko00250//Alanine, aspartate and glutamate metabolism;ko00310//Lysine degradation;ko00650//Butanoate metabolism;ko00760//Nicotinate and nicotinamide metabolism	K00135;K00135;K00135;K00135;K00135;K00135	-	GO:0016491//oxidoreductase activity;GO:0016620//oxidoreductase activity, acting on the aldehyde or oxo group of donors, NAD or NADP as acceptor	GO:0055114//oxidation-reduction process
Bcin07g03590	3646	3553	3031	3021	2292	2497	218.78	182.92	184.01	140.73	103.09	101.23	195.236666666667	115.016666666667	-0.763381093237776	0.000107239223469078	0.00158402370232527	fis1	Bcfis1 [Botrytis cinerea B05.10]	Cellular Processes	Transport and catabolism	ko04139//Mitophagy - yeast	K17969	-	GO:0005515//protein binding	GO:0000266//mitochondrial fission
Bcin07g00710	10989	16147	12649	9096	10387	13267	290.90	366.73	338.78	186.93	206.10	237.28	332.136666666667	210.103333333333	-0.660677949008881	0.000107400224794913	0.00158445054881942	--	WSC domain-containing protein [Rutstroemia sp. NJR-2017a WRK4]	-	-	-	-	-	-	-
Bcin01g00020	4189	4531	4636	9564	9927	18740	137.85	127.92	154.35	244.33	244.85	416.64	140.04	301.94	1.10842292604071	0.000109467543320009	0.00161296525132702	BOA2	Bcboa2 [Botrytis cinerea B05.10]	-	-	-	-	-	GO:0004499//N,N-dimethylaniline monooxygenase activity;GO:0050660//flavin adenine dinucleotide binding;GO:0050661//NADP binding	-
Bcin08g03030	114	241	282	863	361	2013	1.68	3.05	4.20	9.87	3.99	20.03	2.97666666666667	11.2966666666667	1.92412755636277	0.000109861229044901	0.00161418200711281	ATG23	Bcimh1 [Botrytis cinerea B05.10]	-	-	-	-	-	-	-
Bcin11g06400	2	12	13	34	38	155	0.15	0.78	1.00	2.01	2.17	7.98	0.643333333333333	4.05333333333333	2.65547047617551	0.000109928783403616	0.00161418200711281	--	hypothetical protein BCIN_11g06400 [Botrytis cinerea B05.10]	-	-	-	-	-	-	-
Bcin06g01000	422	395	301	216	298	274	16.79	13.48	12.12	6.67	8.89	7.36	14.13	7.64	-0.887116922298191	0.000109953868585223	0.00161418200711281	--	cell surface spherulin 4 protein [Rutstroemia sp. NJR-2017a WRK4]	-	-	-	-	-	-	-
Bcin11g00140	1690	2116	1862	1723	1081	1448	155.82	167.38	173.69	123.33	74.70	90.20	165.63	96.0766666666667	-0.785706003543632	0.000110238128482376	0.0016163766662807	--	4480523c-40e3-4f2f-a75e-6bc1ece8c85b [Thermothielavioides terrestris]	-	-	-	-	-	-	-
Bcin08g01900	318	220	204	176	148	150	13.74	8.15	8.92	5.90	4.79	4.38	10.27	5.02333333333333	-1.03171926544153	0.000110749500467437	0.00162189195190042	--	glycoside hydrolase family 18 protein [Botrytis cinerea T4]	-	-	-	-	-	GO:0004553//hydrolase activity, hydrolyzing O-glycosyl compounds	GO:0005975//carbohydrate metabolic process
Bcin05g07630	382	407	285	246	241	131	20.90	19.10	15.77	10.45	9.88	4.84	18.59	8.39	-1.14778405447966	0.000111027455673952	0.00162397963823583	--	small secreted protein [Rutstroemia sp. NJR-2017a WRK4]	-	-	-	-	-	-	-
Bcin06g03470	7783	8180	8787	7041	6547	7369	155.27	140.01	177.36	109.05	97.90	99.32	157.546666666667	102.09	-0.625937673357471	0.000111843630903091	0.00163259202617647	SDH	alcohol dehydrogenase -like domain-containing protein [Rutstroemia sp. NJR-2017a BVV2]	Metabolism;Metabolism;Metabolism	Global and overview maps;Carbohydrate metabolism;Carbohydrate metabolism	ko01100//Metabolic pathways;ko00040//Pentose and glucuronate interconversions;ko00051//Fructose and mannose metabolism	K00008;K00008;K00008	-	GO:0008270//zinc ion binding;GO:0016491//oxidoreductase activity	GO:0055114//oxidation-reduction process
Bcin04g05030	107	197	185	524	313	1207	1.54	2.44	2.70	5.87	3.39	11.77	2.22666666666667	7.01	1.65452884225772	0.000111888498042109	0.00163259202617647	ro-3	Bcnip100 [Botrytis cinerea B05.10]	-	-	-	-	-	-	-
Bcin04g06380	57	77	67	220	163	200	2.15	2.49	2.55	6.43	4.60	5.09	2.39666666666667	5.37333333333333	1.16478806808867	0.000112654658249818	0.00164177396239164	--	hypothetical protein BCIN_04g06380 [Botrytis cinerea B05.10]	-	-	-	-	-	-	-
Bcin11g02290	5412	5123	4668	4366	3729	3496	206.93	168.06	180.58	129.60	106.87	90.31	185.19	108.926666666667	-0.765649009364248	0.000113285005202067	0.00164895673834173	--	Sterol regulatory element-binding protein [Lachnellula suecica]	-	-	-	-	-	GO:0046983//protein dimerization activity	-
Bcin03g02100	99	136	65	49	66	42	6.16	7.26	4.09	2.37	3.08	1.77	5.83666666666667	2.40666666666667	-1.27810834154639	0.000114065008514485	0.00165829783287604	serac1	similar to ribonuclease p/mrp subunit [Botrytis cinerea T4]	-	-	-	-	-	-	-
Bcin02g07310	451	587	443	387	370	277	17.56	19.61	17.45	11.70	10.80	7.29	18.2066666666667	9.93	-0.874601190515759	0.000114260569823894	0.00165912987223703	opsB	Bcap6 [Botrytis cinerea B05.10]	-	-	-	-	-	GO:0004190//aspartic-type endopeptidase activity	GO:0006508//proteolysis
Bcin09g03790	651	376	448	312	331	289	35.55	17.61	24.75	13.23	13.55	10.66	25.97	12.48	-1.05722807981616	0.000114856650778145	0.00166576864502184	--	BTB and MATH domain-containing protein 43 [Lachnellula cervina]	-	-	-	-	-	GO:0005515//protein binding	-
Bcin07g01090	311	578	491	365	270	249	7.06	11.25	11.27	6.43	4.59	3.82	9.86	4.94666666666667	-0.995130960478263	0.000115387880757287	0.00166906693293002	--	hypothetical protein BCIN_07g01090 [Botrytis cinerea B05.10]	-	-	-	-	-	-	-
Bcin03g07320	936	1280	990	946	731	720	35.09	41.18	37.55	27.54	20.54	18.24	37.94	22.1066666666667	-0.779238172636879	0.000115429162043362	0.00166906693293002	rny1	ribonuclease T2 protein [Rutstroemia sp. NJR-2017a BVV2]	-	-	-	-	-	GO:0003723//RNA binding;GO:0033897//ribonuclease T2 activity	-
Bcin10g05590	271	307	228	840	947	588	5.58	5.47	4.77	13.51	14.73	8.26	5.27333333333333	12.1666666666667	1.20614686418196	0.00011550154696781	0.00166906693293002	bglA	beta-glucosidase 1 precursor [Sclerotinia borealis F-4128]	Metabolism;Metabolism;Metabolism;Metabolism	Global and overview maps;Global and overview maps;Carbohydrate metabolism;Metabolism of other amino acids	ko01100//Metabolic pathways;ko01110//Biosynthesis of secondary metabolites;ko00500//Starch and sucrose metabolism;ko00460//Cyanoamino acid metabolism	K05349;K05349;K05349;K05349	-	GO:0004553//hydrolase activity, hydrolyzing O-glycosyl compounds	GO:0005975//carbohydrate metabolic process
Bcin03g06120	2393	2335	2146	1983	1643	2047	361.08	302.29	327.61	232.29	185.82	208.68	330.326666666667	208.93	-0.660873778378933	0.000115921214820025	0.0016731155842977	At1g76200	NADH dehydrogenase 1 beta subcomplex subunit [Penicillium chrysogenum]	-	-	-	-	-	-	-
Bcin06g07150	5	9	20	51	64	66	0.15	0.24	0.62	1.22	1.48	1.37	0.336666666666667	1.35666666666667	2.01067350151445	0.000116861054076896	0.00168345776954257	CTB5	FAD-binding domain-containing protein [Lentithecium fluviatile CBS 122367]	-	-	-	-	-	GO:0016491//oxidoreductase activity;GO:0050660//flavin adenine dinucleotide binding;GO:0071949//FAD binding	GO:0055114//oxidation-reduction process
Bcin08g02610	424	649	548	1199	1173	1971	8.38	11.01	10.96	18.40	17.38	26.33	10.1166666666667	20.7033333333333	1.03312905130366	0.000116918486078786	0.00168345776954257	pif1	related to PIF1 protein precursor [Phialocephala subalpina]	-	-	-	-	GO:0000790//nuclear chromatin;GO:0005634//nucleus;GO:0005724//nuclear telomeric heterochromatin;GO:0005730//nucleolus;GO:0005739//mitochondrion;GO:0035861//site of double-strand break;GO:1902377//nuclear rDNA heterochromatin	GO:0003676//nucleic acid binding;GO:0003678//DNA helicase activity;GO:0003723//RNA binding;GO:0008270//zinc ion binding;GO:0016887//ATPase activity;GO:0017116//single-stranded DNA-dependent ATP-dependent DNA helicase activity;GO:0033678//5'-3' DNA/RNA helicase activity;GO:0043139//5'-3' DNA helicase activity;GO:0051880//G-quadruplex DNA binding;GO:0061995//ATP-dependent protein-DNA complex displa…	GO:0000723//telomere maintenance;GO:0006281//DNA repair;GO:0031297//replication fork processing;GO:0032508//DNA duplex unwinding;GO:0043504//mitochondrial DNA repair;GO:0044806//G-quadruplex DNA unwinding;GO:0045911//positive regulation of DNA recombination;GO:1902983//DNA strand elongation involved in mitotic DNA replication;GO:1903469//removal of RNA primer involved in mitotic DNA replication;G…
MSTRG.6931	34	30	27	9	15	11	1.60	1.21	1.29	0.33	0.53	0.35	1.36666666666667	0.403333333333333	-1.76061686223086	0.000117250786310666	0.00168506436262599	--	hypothetical protein BofuT4_uP123740.1 [Botrytis cinerea T4]	-	-	-	-	-	-	-
Bcin14g03890	470	650	610	1673	1093	1867	11.48	13.63	15.08	31.73	20.02	30.82	13.3966666666667	27.5233333333333	1.03878112782131	0.000117311050758104	0.00168506436262599	pkp1	similar to pyruvate dehydrogenase kinase [Botrytis cinerea T4]	-	-	-	-	-	GO:0004672//protein kinase activity;GO:0016772//transferase activity, transferring phosphorus-containing groups	GO:0016310//phosphorylation
Bcin11g02300	613	631	512	447	464	366	32.07	28.14	26.96	18.14	18.23	12.83	29.0566666666667	16.4	-0.825173394001504	0.000117651722849774	0.00168793632040693	--	UPF0132 domain protein [Rutstroemia sp. NJR-2017a BBW]	-	-	-	-	-	-	-
Bcin12g05550	978	1048	1023	3080	1890	3264	29.73	27.33	31.46	72.69	43.07	67.04	29.5066666666667	60.9333333333333	1.04619071414442	0.000117864811870854	0.00168897318229274	GOT1	aspartate aminotransferase [Sclerotinia borealis F-4128]	Metabolism;Metabolism;Metabolism;Metabolism;Metabolism;Metabolism;Metabolism;Metabolism;Metabolism;Metabolism;Metabolism;Metabolism	Global and overview maps;Global and overview maps;Global and overview maps;Global and overview maps;Amino acid metabolism;Amino acid metabolism;Amino acid metabolism;Global and overview maps;Amino acid metabolism;Amino acid metabolism;Amino acid metabolism;Amino acid metabolism	ko01100//Metabolic pathways;ko01110//Biosynthesis of secondary metabolites;ko01200//Carbon metabolism;ko01230//Biosynthesis of amino acids;ko00270//Cysteine and methionine metabolism;ko00330//Arginine and proline metabolism;ko00350//Tyrosine metabolism;ko01210//2-Oxocarboxylic acid metabolism;ko00250//Alanine, aspartate and glutamate metabolism;ko00360//Phenylalanine metabolism;ko00400//Phenylala…	K14454;K14454;K14454;K14454;K14454;K14454;K14454;K14454;K14454;K14454;K14454;K14454	-	GO:0003824//catalytic activity;GO:0008483//transaminase activity;GO:0030170//pyridoxal phosphate binding	GO:0006520//cellular amino acid metabolic process;GO:0009058//biosynthetic process
Bcin07g02110	145	253	190	521	413	704	3.95	5.91	5.23	11.01	8.43	12.95	5.03	10.7966666666667	1.10195566226851	0.000118152068533489	0.00169106910500079	cwc-27	related to peptidylprolyl isomerase (cyclophilin)-like protein [Rhynchosporium secalis]	-	-	-	-	-	GO:0003755//peptidyl-prolyl cis-trans isomerase activity	GO:0000413//protein peptidyl-prolyl isomerization;GO:0006457//protein folding
Bcin02g01120	109	124	78	72	33	66	9.58	9.35	6.93	4.91	2.17	3.92	8.62	3.66666666666667	-1.23321875139823	0.000118374309516815	0.00169223059397458	--	similar to glutathione-dependent formaldehyde-activating GFA [Botrytis cinerea T4]	-	-	-	-	-	GO:0016846//carbon-sulfur lyase activity	-
Bcin10g00490	349	485	451	923	987	1865	5.12	6.06	6.67	10.46	10.80	18.43	5.95	13.23	1.15285148808337	0.000118714844273406	0.00169507838358957	YJR098C	phosphatidylcholine-sterol O-acyltransferase protein [Rutstroemia sp. NJR-2017a BVV2]	-	-	-	-	-	-	-
Bcin14g02930	137	319	269	676	557	1294	2.41	4.82	4.79	9.23	7.35	15.38	4.00666666666667	10.6533333333333	1.41083051221679	0.000119077822797258	0.00169823948469717	rfc1	Bcrfc1 [Botrytis cinerea B05.10]	Genetic Information Processing;Genetic Information Processing;Genetic Information Processing	Replication and repair;Replication and repair;Replication and repair	ko03420//Nucleotide excision repair;ko03030//DNA replication;ko03430//Mismatch repair	K10754;K10754;K10754	GO:0005663//DNA replication factor C complex	GO:0003677//DNA binding;GO:0003689//DNA clamp loader activity;GO:0005524//ATP binding	GO:0006260//DNA replication;GO:0006281//DNA repair
Bcin05g02790	1452	1571	1495	1276	1126	1470	75.36	69.95	78.50	51.41	43.80	51.55	74.6033333333333	48.92	-0.608815688760434	0.000119561757197497	0.0017031160520508	SPAC11H11.03c	related to nuclear WD protein PRL1 [Phialocephala subalpina]	-	-	-	-	-	-	-
Bcin12g04450	186	310	271	770	484	1494	4.54	6.50	6.70	14.60	8.86	24.65	5.91333333333333	16.0366666666667	1.43933078978116	0.000121010583320557	0.00172132055392379	cef1	Bccef1 [Botrytis cinerea B05.10]	Genetic Information Processing	Transcription	ko03040//Spliceosome	K12860	-	GO:0003677//DNA binding	-
Bcin07g01450	159	201	220	625	358	999	3.57	3.88	5.00	10.91	6.03	15.17	4.15	10.7033333333333	1.36687692277032	0.00012112677568048	0.00172132055392379	SPBC902.04	RNA recognition domain-containing protein [Diplocarpon rosae]	-	-	-	-	-	GO:0003676//nucleic acid binding;GO:0046872//metal ion binding	GO:0006397//mRNA processing
Bcin15g00970	32	50	49	148	101	196	0.57	0.77	0.89	2.05	1.35	2.36	0.743333333333333	1.92	1.36902510152201	0.00012157040347453	0.00172558037783848	CHL1	Bcchl1 [Botrytis cinerea B05.10]	-	-	-	-	-	GO:0003676//nucleic acid binding;GO:0003677//DNA binding;GO:0003678//DNA helicase activity;GO:0004386//helicase activity;GO:0005524//ATP binding;GO:0016818//hydrolase activity, acting on acid anhydrides, in phosphorus-containing anhydrides	GO:0006139//nucleobase-containing compound metabolic process
Bcin02g05160	474	668	620	1313	1271	2379	7.06	8.53	9.34	15.18	14.18	23.93	8.31	17.7633333333333	1.09598195026853	0.000122309048895997	0.00173401268612126	cnd1	Bcycs4 [Botrytis cinerea B05.10]	Cellular Processes	Cell growth and death	ko04111//Cell cycle - yeast	K06677	GO:0000778//condensed nuclear chromosome kinetochore;GO:0000799//nuclear condensin complex;GO:0005634//nucleus;GO:0005730//nucleolus;GO:0005737//cytoplasm;GO:0035327//transcriptionally active chromatin	GO:0003690//double-stranded DNA binding;GO:0003697//single-stranded DNA binding;GO:0016887//ATPase activity	GO:0000278//mitotic cell cycle;GO:0007076//mitotic chromosome condensation;GO:0030261//chromosome condensation
Bcin05g02520	960	811	573	2977	2566	1846	27.34	19.82	16.51	65.83	54.78	35.52	21.2233333333333	52.0433333333333	1.29406210496289	0.000122593364763165	0.00173599151944439	pgaX	Bcpgx1 [Botrytis cinerea B05.10]	Metabolism;Metabolism	Global and overview maps;Carbohydrate metabolism	ko01100//Metabolic pathways;ko00040//Pentose and glucuronate interconversions	K01213;K01213	-	GO:0004650//polygalacturonase activity	GO:0005975//carbohydrate metabolic process
Bcin04g05510	622	784	795	1595	1706	3892	10.01	10.83	12.95	19.93	20.58	42.33	11.2633333333333	27.6133333333333	1.29373120305671	0.000123196895362048	0.00174248061671274	ISW2	similar to chromatin remodelling complex ATPase chain ISW1 [Botrytis cinerea T4]	-	-	-	-	GO:0005634//nucleus	GO:0003676//nucleic acid binding;GO:0003677//DNA binding;GO:0005524//ATP binding;GO:0016818//hydrolase activity, acting on acid anhydrides, in phosphorus-containing anhydrides;GO:0031491//nucleosome binding	GO:0006338//chromatin remodeling;GO:0043044//ATP-dependent chromatin remodeling
Bcin01g01400	148	177	139	93	119	119	5.83	5.98	5.54	2.84	3.51	3.17	5.78333333333333	3.17333333333333	-0.86590218415768	0.000123371835714847	0.00174289964377371	acoC	alpha/beta hydrolase [Trichoderma guizhouense]	-	-	-	-	-	-	-
Bcin01g01430	993	1244	902	911	767	826	26.47	28.47	24.34	18.87	15.35	14.90	26.4266666666667	16.3733333333333	-0.690646401816314	0.00012399021447217	0.00174888108321088	M2	similar to MFS multidrug transporter [Botrytis cinerea T4]	-	-	-	-	-	-	GO:0055085//transmembrane transport
Bcin12g01070	469	653	577	1258	1202	2158	15.14	18.09	18.85	31.53	29.09	47.08	17.36	35.9	1.04821689626593	0.000124086860247829	0.00174888108321088	bna5	RecName: Full=Kynureninase; AltName: Full=Biosynthesis of nicotinic acid protein 5; AltName: Full=L-kynurenine hydrolase [Botrytis cinerea B05.10]	Metabolism;Metabolism	Global and overview maps;Amino acid metabolism	ko01100//Metabolic pathways;ko00380//Tryptophan metabolism	K01556;K01556	GO:0005737//cytoplasm	GO:0003824//catalytic activity;GO:0030170//pyridoxal phosphate binding;GO:0030429//kynureninase activity	GO:0006569//tryptophan catabolic process;GO:0009435//NAD biosynthetic process
Bcin01g11020	111	164	147	259	525	585	3.22	4.08	4.32	5.84	11.42	11.47	3.87333333333333	9.57666666666667	1.305947924128	0.00012428486922442	0.00174961587027898	CBR1	NADH-cytochrome b5 reductase [Lachnellula suecica]	Metabolism	Carbohydrate metabolism	ko00520//Amino sugar and nucleotide sugar metabolism	K00326	-	GO:0016491//oxidoreductase activity;GO:0020037//heme binding	GO:0055114//oxidation-reduction process
Bcin04g03710	135	213	179	468	486	434	6.27	8.49	8.41	16.87	16.92	13.62	7.72333333333333	15.8033333333333	1.03293334886157	0.000125557981651689	0.00176546592254438	cefD2	similar to alpha-methylacyl-CoA racemase [Botrytis cinerea T4]	Metabolism;Cellular Processes	Global and overview maps;Transport and catabolism	ko01100//Metabolic pathways;ko04146//Peroxisome	K01796;K01796	-	GO:0008410//CoA-transferase activity	-
Bcin05g04010	644	1020	903	1750	2132	4063	49.74	67.59	70.56	104.93	123.42	212.01	62.63	146.786666666667	1.2287951432028	0.000127805323071981	0.0017949614109196	--	nuclear transport factor 2 superfamily protein isoform 4 [Botrytis fabae]	-	-	-	-	-	-	-
Bcin12g02850	37	63	68	219	89	693	0.99	1.44	1.84	4.54	1.78	12.51	1.42333333333333	6.27666666666667	2.14072502499374	0.000129502340292975	0.00181666791751338	esf1	Bcesf1 [Botrytis cinerea B05.10]	-	-	-	-	GO:0005634//nucleus	-	GO:0006364//rRNA processing
Bcin01g02050	18645	21102	16977	14069	16903	14027	1032.66	1002.73	951.31	604.93	701.70	524.88	995.566666666667	610.503333333333	-0.705518754831258	0.000130296743694629	0.00182567656994553	SUI1	translation initiation factor 3 [Sclerotinia borealis F-4128]	Genetic Information Processing	Translation	ko03013//RNA transport	K03113	-	GO:0003743//translation initiation factor activity	GO:0006413//translational initiation
Bcin01g05040	1202	1407	1077	728	1104	801	26.29	26.40	23.83	12.36	18.10	11.83	25.5066666666667	14.0966666666667	-0.855520313317309	0.000130720342669044	0.00182947466741251	--	hypothetical protein BCIN_01g05040 [Botrytis cinerea B05.10]	-	-	-	-	-	-	-
Bcin02g08220	73	118	109	270	221	442	3.61	5.01	5.46	10.37	8.20	14.78	4.69333333333333	11.1166666666667	1.24403942743466	0.000130967886608586	0.00183080283447947	VPS51	vps51 vps67 protein [Rutstroemia sp. NJR-2017a BBW]	-	-	-	-	-	-	-
Bcin03g08080	177	154	139	96	116	111	3.58	2.67	2.84	1.51	1.76	1.52	3.03	1.59666666666667	-0.924254638457924	0.00013118283342355	0.00183167276377423	WOR2	Bcztf2 [Botrytis cinerea B05.10]	-	-	-	-	GO:0005634//nucleus	GO:0000981//DNA-binding transcription factor activity, RNA polymerase II-specific;GO:0008270//zinc ion binding	GO:0006355//regulation of transcription, DNA-templated
Bcin05g02020	20	54	33	187	168	88	1.23	2.85	2.06	8.95	7.76	3.66	2.04666666666667	6.79	1.73013541959571	0.000131561818251836	0.00183482842803782	--	DUF3328 domain containing protein [Pyrenophora tritici-repentis]	-	-	-	-	-	-	-
Bcin07g06820	5214	3525	3231	2933	2180	1246	203.64	118.12	127.67	88.93	63.82	32.88	149.81	61.8766666666667	-1.27566654352105	0.000132008148511331	0.00183891490504635	--	Phosphatidylserine decarboxylase proenzyme 2 [Verticillium dahliae VDG1]	-	-	-	-	-	-	-
Bcin06g00010	55	57	51	36	25	22	4.62	4.11	4.34	2.35	1.58	1.25	4.35666666666667	1.72666666666667	-1.33523513810888	0.000132783548384504	0.00184757062566559	--	hypothetical protein BCIN_06g00010 [Botrytis cinerea B05.10]	-	-	-	-	-	-	-
Bcin07g03920	145	138	164	604	231	1218	4.98	4.06	5.66	16.05	5.94	28.07	4.9	16.6866666666667	1.76784213596461	0.000133028553239627	0.00184883484073707	CTHT_0021480	Bcrio1 [Botrytis cinerea B05.10]	Genetic Information Processing	Translation	ko03008//Ribosome biogenesis in eukaryotes	K07178	-	GO:0004674//protein serine/threonine kinase activity;GO:0005524//ATP binding	-
Bcin08g03850	58707	70527	45779	45031	46203	36958	1853.98	1910.89	1462.67	1104.00	1093.65	788.54	1742.51333333333	995.396666666667	-0.807826234412389	0.000133224258452368	0.00184941175448808	caba1	Bcaba1 [Botrytis cinerea B05.10]	-	-	-	-	-	GO:0005506//iron ion binding;GO:0016705//oxidoreductase activity, acting on paired donors, with incorporation or reduction of molecular oxygen;GO:0020037//heme binding	GO:0055114//oxidation-reduction process
Bcin04g05620	863	1201	1164	2223	2494	4163	11.44	13.66	15.61	22.87	24.77	37.28	13.57	28.3066666666667	1.06072114976537	0.000133872763099267	0.00185626580417643	spt-6	Bcspt6 [Botrytis cinerea B05.10]	-	-	-	-	-	GO:0003676//nucleic acid binding;GO:0003677//DNA binding	GO:0006139//nucleobase-containing compound metabolic process;GO:0032968//positive regulation of transcription elongation from RNA polymerase II promoter
Bcin04g01760	4034	4279	3673	3167	3318	2549	202.57	184.35	186.61	123.46	124.88	86.48	191.176666666667	111.606666666667	-0.776483244372066	0.000135064798937322	0.0018706318688848	PEP12	SNARE domain protein [Sclerotinia borealis F-4128]	-	-	-	-	GO:0016020//membrane	GO:0005484//SNAP receptor activity	GO:0006886//intracellular protein transport;GO:0016192//vesicle-mediated transport
Bcin12g05740	428	582	552	1224	1130	3240	4.51	5.27	5.89	10.02	8.93	23.08	5.22333333333333	14.01	1.42341427667939	0.00013538012965032	0.00187283653405528	sec72	Bcsec7 [Botrytis cinerea B05.10]	Cellular Processes	Transport and catabolism	ko04144//Endocytosis	K18442	-	GO:0005086//ARF guanyl-nucleotide exchange factor activity	GO:0032012//regulation of ARF protein signal transduction
Bcin01g00900	16	32	9	59	94	102	0.45	0.77	0.26	1.29	1.98	1.94	0.493333333333333	1.73666666666667	1.81568619664956	0.000137339591367821	0.00189775467611249	ARB_00047	fusarubin cluster-esterase protein [Rutstroemia sp. NJR-2017a BVV2]	-	-	-	-	-	-	-
Bcin02g09350	423	576	563	1114	1163	1887	8.13	9.50	10.95	16.62	16.75	24.50	9.52666666666667	19.29	1.01780972767444	0.000137632152998805	0.00189928549631777	--	gtpase-activator for ras-like gtpase containing protein [Rutstroemia sp. NJR-2017a WRK4]	-	-	-	-	GO:0016020//membrane	GO:0046873//metal ion transmembrane transporter activity	GO:0030001//metal ion transport;GO:0055085//transmembrane transport
Bcin16g00810	3502	4715	3032	2954	2937	2386	187.25	216.30	164.03	122.62	117.71	86.20	189.193333333333	108.843333333333	-0.797608207866019	0.000137767082024051	0.00189928549631777	--	aminotransferase family protein (LolT) [Marssonina coronariae]	-	-	-	-	-	-	-
Bcin06g06610	75	120	169	323	290	1211	1.46	2.01	3.33	4.88	4.23	15.94	2.26666666666667	8.35	1.88120395194487	0.000138072288358313	0.0019013077228124	utp13	Bcutp13 [Botrytis cinerea B05.10]	Genetic Information Processing	Translation	ko03008//Ribosome biogenesis in eukaryotes	K14555	GO:0032040//small-subunit processome	GO:0005515//protein binding	GO:0006364//rRNA processing
Bcin13g04650	328	532	410	1200	792	1893	9.79	13.63	12.39	27.82	17.72	38.19	11.9366666666667	27.91	1.2253821064667	0.000138973466876262	0.00191152266251593	Bap60	related to SWI/SNF complex 60 KDa subunit [Phialocephala subalpina]	-	-	-	-	-	GO:0005515//protein binding	-
Bcin04g05140	3182	3852	2974	2762	1533	974	115.32	119.78	109.05	77.71	41.64	23.85	114.716666666667	47.7333333333333	-1.26500601735045	0.000140081239735089	0.00192455256515769	--	hypothetical protein BCIN_04g05140 [Botrytis cinerea B05.10]	-	-	-	-	-	-	-
Bcin14g01440	369	428	387	1004	760	1535	15.66	15.58	16.61	33.07	24.17	44.01	15.95	33.75	1.08133107817332	0.000140480280926375	0.00192742944122622	nth1	endonuclease III protein [Rutstroemia sp. NJR-2017a BVV2]	Genetic Information Processing	Replication and repair	ko03410//Base excision repair	K10773	GO:0005634//nucleus	GO:0003677//DNA binding;GO:0003824//catalytic activity;GO:0003906//DNA-(apurinic or apyrimidinic site) endonuclease activity;GO:0019104//DNA N-glycosylase activity	GO:0006281//DNA repair;GO:0006284//base-excision repair;GO:0006285//base-excision repair, AP site formation
Bcin02g05890	725	1002	961	2217	1777	3948	17.70	20.99	23.74	42.02	32.52	65.12	20.81	46.5533333333333	1.16160750692775	0.000140679044812709	0.00192742944122622	SPAC3H8.02	phosphatidylinositol transfer protein CSR1 [Sclerotinia borealis F-4128]	-	-	-	-	-	-	-
Bcin10g06130	1821	2066	1609	5438	9138	3806	57.57	56.03	51.46	133.46	216.52	81.29	55.02	143.756666666667	1.38560081733492	0.000140772735577303	0.00192742944122622	rgxB	Alpha-L-rhamnosidase rgxB protein [Rutstroemia sp. NJR-2017a WRK4]	Metabolism;Metabolism	Global and overview maps;Carbohydrate metabolism	ko01100//Metabolic pathways;ko00040//Pentose and glucuronate interconversions	K01213;K01213	-	GO:0004650//polygalacturonase activity	GO:0005975//carbohydrate metabolic process
MSTRG.10084	428	435	337	236	341	281	4.30	3.75	3.43	1.84	2.57	1.91	3.82666666666667	2.10666666666667	-0.861126178498584	0.000142273529931814	0.00194575680501959	--	hypothetical protein BofuT4_P135880.1 [Botrytis cinerea T4]	-	-	-	-	-	-	-
Bcin04g01700	4584	5134	3756	2880	3729	2070	156.63	150.52	129.89	76.42	95.52	47.75	145.68	73.23	-0.992296126474528	0.000142598295139322	0.00194797716617429	RFT1	Bcrft1 [Botrytis cinerea B05.10]	-	-	-	-	GO:0016021//integral component of membrane	GO:0005319//lipid transporter activity	GO:0006869//lipid transport
Bcin03g05780	29020	33542	27780	27161	22672	28451	3562.18	3532.43	3449.98	2588.25	2085.93	2359.49	3514.86333333333	2344.55666666667	-0.584153446162214	0.000144121291420239	0.00196654239965227	--	hypothetical protein V492_04999 [Pseudogymnoascus sp. VKM F-4246]	-	-	-	-	GO:0005840//ribosome	GO:0003735//structural constituent of ribosome	GO:0006412//translation
Bcin11g02100	32	76	63	180	140	273	0.89	1.82	1.78	3.90	2.93	5.14	1.49666666666667	3.99	1.41463580220235	0.000144714017210686	0.0019708487026444	MUS81	Bcmus81 [Botrytis cinerea B05.10]	Genetic Information Processing	Replication and repair	ko03440//Homologous recombination	K08991	GO:0048476//Holliday junction resolvase complex	GO:0003677//DNA binding;GO:0004518//nuclease activity;GO:0008821//crossover junction endodeoxyribonuclease activity	GO:0000712//resolution of meiotic recombination intermediates;GO:0000724//double-strand break repair via homologous recombination;GO:0000737//DNA catabolic process, endonucleolytic;GO:0006302//double-strand break repair;GO:0007131//reciprocal meiotic recombination;GO:0010520//regulation of reciprocal meiotic recombination;GO:0031297//replication fork processing;GO:0031573//intra-S DNA damage chec…
Bcin04g03320	1871	1567	1250	1280	1018	1031	97.58	70.09	65.93	51.94	39.87	36.32	77.8666666666667	42.71	-0.866431970404082	0.000144765525014984	0.0019708487026444	nrk1	Bcnrk1 [Botrytis cinerea B05.10]	Metabolism;Metabolism	Global and overview maps;Metabolism of cofactors and vitamins	ko01100//Metabolic pathways;ko00760//Nicotinate and nicotinamide metabolism	K10524;K10524	-	GO:0050262//ribosylnicotinamide kinase activity	GO:0034356//NAD biosynthesis via nicotinamide riboside salvage pathway
Bcin08g07000	124	200	204	515	355	831	3.66	5.06	6.09	11.79	7.85	16.56	4.93666666666667	12.0666666666667	1.28941805668172	0.000145511096215688	0.0019787529342528	dre4	similar to FF domain-containing protein [Botrytis cinerea T4]	-	-	-	-	-	GO:0005515//protein binding	GO:0045292//mRNA cis splicing, via spliceosome
Bcin13g05760	446	508	325	1060	1780	1072	23.21	22.68	17.11	42.82	69.42	37.68	21	49.9733333333333	1.25076912438454	0.000147072838850305	0.00199772551434944	cutA	Cutinase protein [Rutstroemia sp. NJR-2017a BVV2]	-	-	-	-	GO:0005576//extracellular region	GO:0016787//hydrolase activity;GO:0050525//cutinase activity	-
Bcin15g00450	135	135	126	312	397	354	1.57	1.35	1.49	2.82	3.47	2.79	1.47	3.02666666666667	1.0419136417334	0.000147949838063026	0.00200533365844361	DMT1	related to cytosine C5-DNA-methyltransferase [Phialocephala subalpina]	Metabolism;Metabolism	Global and overview maps;Amino acid metabolism	ko01100//Metabolic pathways;ko00270//Cysteine and methionine metabolism	K00558;K00558	-	GO:0008168//methyltransferase activity	-
Bcin10g02370	110	149	165	431	272	922	2.79	3.24	4.23	8.49	5.17	15.80	3.42	9.82	1.5217266994288	0.000147967340980707	0.00200533365844361	--	Magnesium transport protein CorA, transmembrane region [Glarea lozoyensis ATCC 20868]	-	-	-	-	-	-	-
Bcin09g03080	433	161	216	186	52	72	14.38	4.59	7.26	4.80	1.29	1.62	8.74333333333333	2.57	-1.76641504234995	0.000149883341562083	0.00202900767347135	--	phosphatidylcholine-hydrolyzing phospholipase C [Rhizoctonia solani 123E]	-	-	-	-	-	-	-
Bcin09g02330	179	242	169	153	135	115	11.59	13.35	11.00	7.73	6.58	4.91	11.98	6.40666666666667	-0.902982072736191	0.000150215224653055	0.0020312078968306	--	cytosine deaminase protein [Rutstroemia sp. NJR-2017a WRK4]	-	-	-	-	-	GO:0003824//catalytic activity	-
Bcin07g00770	758	1200	992	1950	2461	3030	24.10	32.73	31.91	48.13	58.64	65.08	29.58	57.2833333333333	0.953493393439435	0.000151103073621983	0.00204091246061044	prlL	related to nicotinamide mononucleotide permease [Phialocephala subalpina]	-	-	-	-	-	-	GO:0055085//transmembrane transport
Bcin04g00820	611	610	563	432	439	592	31.82	27.25	29.66	17.46	17.14	20.83	29.5766666666667	18.4766666666667	-0.678754960866272	0.000154399920556298	0.00208309634100364	--	subtilisin-like serine protease protein [Rutstroemia sp. NJR-2017a WRK4]	-	-	-	-	-	-	-
Bcin01g10150	13	18	19	52	60	95	0.49	0.58	0.73	1.52	1.70	2.42	0.6	1.88	1.64769825606912	0.000156749916299751	0.00211242527651598	PSD2	Bcpsd [Botrytis cinerea B05.10]	Metabolism;Metabolism;Metabolism	Global and overview maps;Global and overview maps;Lipid metabolism	ko01100//Metabolic pathways;ko01110//Biosynthesis of secondary metabolites;ko00564//Glycerophospholipid metabolism	K01613;K01613;K01613	-	GO:0004609//phosphatidylserine decarboxylase activity	GO:0008654//phospholipid biosynthetic process
Bcin03g07570	3848	3800	3404	2485	3180	3395	305.60	258.92	273.51	153.21	189.29	182.16	279.343333333333	174.886666666667	-0.675619087474972	0.000158776185860279	0.00213733060966127	--	Small subunit of serine palmitoyltransferase-like [Lasallia pustulata]	-	-	-	-	-	-	-
Bcin07g00030	8	16	23	36	85	146	0.30	0.51	0.86	1.03	2.35	3.64	0.556666666666667	2.34	2.07162292783051	0.000161592884112238	0.00217235541175767	calI	short-chain dehydrogenase [Aspergillus bombycis]	-	-	-	-	-	-	-
Bcin04g06830	9541	14024	13246	28299	24642	41468	126.99	160.14	178.42	292.44	245.78	372.87	155.183333333333	303.696666666667	0.968657453153083	0.000161921147544247	0.00217235541175767	--	Apolipoprotein [Glarea lozoyensis ATCC 20868]	-	-	-	-	-	-	-
Bcin10g03890	80	77	86	244	226	216	1.81	1.49	1.96	4.28	3.82	3.29	1.75333333333333	3.79666666666667	1.11463304241581	0.000161921438895394	0.00217235541175767	--	Prosolanapyrone synthase, partial [Lachnellula occidentalis]	-	-	-	-	-	-	-
Bcin12g02080	179	250	173	447	514	542	9.84	11.80	9.63	19.08	21.19	20.14	10.4233333333333	20.1366666666667	0.950008167311526	0.000163140727316165	0.00218626802617887	sidH	Carnitinyl- dehydratase protein [Rutstroemia sp. NJR-2017a BBW]	-	-	-	-	-	GO:0003824//catalytic activity	-
Bcin03g07900	348	468	408	976	823	1853	7.21	8.31	8.55	15.69	12.77	25.92	8.02333333333333	18.1266666666667	1.17584000955027	0.000163362633948006	0.00218679847273704	exo70	Bcexo70 [Botrytis cinerea B05.10]	-	-	-	-	GO:0000145//exocyst	-	GO:0006887//exocytosis
Bcin04g03230	175	136	113	321	518	475	9.28	6.19	6.06	13.21	20.58	17.01	7.17666666666667	16.9333333333333	1.23848017749229	0.000163759890458629	0.00218904700658944	rhlG	similar to short-chain dehydrogenase/reductase sdr [Botrytis cinerea T4]	-	-	-	-	-	GO:0016491//oxidoreductase activity	-
Bcin05g00100	7285	5942	4930	4928	4139	3721	351.55	246.01	240.70	184.62	149.71	121.32	279.42	151.883333333333	-0.879471721223566	0.000163895632142514	0.00218904700658944	--	hypothetical protein BCIN_05g00100 [Botrytis cinerea B05.10]	-	-	-	-	-	-	-
Bcin12g04510	439	723	708	1698	1198	4800	4.46	6.30	7.27	13.38	9.12	32.92	6.01	18.4733333333333	1.62000731404907	0.000166660076953517	0.00222349384091267	AHK5	hsp90 protein [Rutstroemia sp. NJR-2017a BVV2]	-	-	-	-	-	GO:0000155//phosphorelay sensor kinase activity;GO:0016772//transferase activity, transferring phosphorus-containing groups	GO:0000160//phosphorelay signal transduction system;GO:0007165//signal transduction;GO:0016310//phosphorylation
Bcin03g05700	695	897	846	2071	1545	3690	12.00	13.29	14.78	27.77	20.00	43.06	13.3566666666667	30.2766666666667	1.18064637037832	0.000167336000921775	0.00223003110561752	ain1	probable alpha-actinin, sarcomeric (f-actin cross linking protein) [Rhynchosporium secalis]	-	-	-	-	-	GO:0005509//calcium ion binding;GO:0005515//protein binding	-
Bcin08g03880	20667	27254	17742	17944	17329	15287	503.58	569.75	437.38	339.43	316.48	251.66	503.57	302.523333333333	-0.735145917225814	0.000169157366389809	0.00224992009887326	aba3	Bcaba3 [Botrytis cinerea B05.10]	-	-	-	-	-	-	-
Bcin15g02700	231	316	305	878	515	1115	5.18	6.08	6.92	15.29	8.66	16.90	6.06	13.6166666666667	1.16798387883894	0.000169203595896588	0.00224992009887326	ptr8	Bcssl2 [Botrytis cinerea B05.10]	Genetic Information Processing;Genetic Information Processing	Replication and repair;Transcription	ko03420//Nucleotide excision repair;ko03022//Basal transcription factors	K10843;K10843	-	GO:0003677//DNA binding;GO:0003678//DNA helicase activity;GO:0005524//ATP binding;GO:0016787//hydrolase activity	GO:0006289//nucleotide-excision repair;GO:0006367//transcription initiation from RNA polymerase II promoter
Bcin04g03020	83	126	189	414	285	1049	3.08	4.02	7.10	11.94	7.94	26.33	4.73333333333333	15.4033333333333	1.70231415977449	0.00016945789945859	0.00225080625260945	SPCC1827.05c	Bcnop15 [Botrytis cinerea B05.10]	-	-	-	-	-	GO:0003676//nucleic acid binding	-
Bcin02g00410	231	289	131	103	160	95	7.36	7.89	4.22	2.55	3.82	2.04	6.49	2.80333333333333	-1.21107517846515	0.000170249205129026	0.00225881522822736	prnB	similar to amino acid permease [Botrytis cinerea T4]	-	-	-	-	GO:0016020//membrane	GO:0022857//transmembrane transporter activity	GO:0055085//transmembrane transport
Bcin14g02510	970	1078	718	783	241	318	26.67	25.43	19.97	16.71	4.97	5.91	24.0233333333333	9.19666666666667	-1.38525338865475	0.000171265639936853	0.00226979014961614	lcc2	Bclcc2 [Botrytis cinerea B05.10]	-	-	-	-	-	GO:0005507//copper ion binding;GO:0016491//oxidoreductase activity	GO:0055114//oxidation-reduction process
Bcin09g00090	103	144	146	391	253	633	3.22	3.86	4.61	9.48	5.92	13.36	3.89666666666667	9.58666666666667	1.29878874590764	0.000171983993876516	0.00227488466522828	--	DNA mismatch repair protein msh-2 [Marssonina brunnea f. sp. 'multigermtubi' MB_m1]	-	-	-	-	-	-	-
Bcin06g00570	41	30	21	9	8	17	0.91	0.57	0.47	0.16	0.13	0.26	0.65	0.183333333333333	-1.82597060022495	0.000172029380637156	0.00227488466522828	--	hypothetical protein BCIN_06g00570 [Botrytis cinerea B05.10]	-	-	-	-	-	-	-
Bcin01g09170	475	483	498	1018	1122	1369	18.30	15.96	19.41	30.44	32.40	35.63	17.89	32.8233333333333	0.875568370025976	0.000174447461105008	0.00230432031772408	lcsP	branched-chain amino acid aminotransferase protein [Rutstroemia sp. NJR-2017a WRK4]	Metabolism;Metabolism;Metabolism;Metabolism;Metabolism;Metabolism;Metabolism;Metabolism	Global and overview maps;Global and overview maps;Global and overview maps;Amino acid metabolism;Amino acid metabolism;Global and overview maps;Metabolism of cofactors and vitamins;Amino acid metabolism	ko01100//Metabolic pathways;ko01110//Biosynthesis of secondary metabolites;ko01230//Biosynthesis of amino acids;ko00270//Cysteine and methionine metabolism;ko00280//Valine, leucine and isoleucine degradation;ko01210//2-Oxocarboxylic acid metabolism;ko00770//Pantothenate and CoA biosynthesis;ko00290//Valine, leucine and isoleucine biosynthesis	K00826;K00826;K00826;K00826;K00826;K00826;K00826;K00826	-	GO:0003824//catalytic activity;GO:0004084//branched-chain-amino-acid transaminase activity	GO:0009081//branched-chain amino acid metabolic process
Bcin09g01070	72	97	51	49	35	27	1.80	2.08	1.29	0.95	0.65	0.45	1.72333333333333	0.683333333333333	-1.33454037080949	0.000174679376594087	0.00230471643382984	SPAC11D3.06	mate efflux family protein [Rutstroemia sp. NJR-2017a WRK4]	-	-	-	-	GO:0016020//membrane	GO:0015297//antiporter activity;GO:0042910//xenobiotic transmembrane transporter activity	GO:0055085//transmembrane transport
Bcin03g01490	564	814	486	1566	2377	1472	22.66	28.06	19.75	48.84	71.57	39.95	23.49	53.4533333333333	1.18623320341742	0.000174861760445653	0.00230471643382984	lga1	Bclga1 [Botrytis cinerea B05.10]	Metabolism;Metabolism	Global and overview maps;Carbohydrate metabolism	ko01100//Metabolic pathways;ko00040//Pentose and glucuronate interconversions	K18103;K18103	-	GO:0003824//catalytic activity;GO:0016829//lyase activity	-
Bcin09g03360	3075	3266	2560	2581	2072	1720	125.65	114.50	105.84	81.88	63.46	47.48	115.33	64.2733333333333	-0.843475639902947	0.000175320197945435	0.00230822223288424	--	major facilitator superfamily transporter multidrug resistance protein [Rutstroemia sp. NJR-2017a WRK4]	-	-	-	-	-	-	-
Bcin05g08080	72	81	96	195	220	296	1.22	1.18	1.65	2.57	2.80	3.40	1.35	2.92333333333333	1.11465493467274	0.000175555739607761	0.00230878897023628	slx4	RecName: Full=Structure-specific endonuclease subunit slx4 [Botrytis cinerea B05.10]	-	-	-	-	GO:0005634//nucleus;GO:0033557//Slx1-Slx4 complex	GO:0017108//5'-flap endonuclease activity	GO:0006260//DNA replication;GO:0006281//DNA repair
Bcin07g05110	135	263	332	798	456	2260	3.36	5.61	8.36	15.41	8.50	37.98	5.77666666666667	20.63	1.83643466744747	0.000177953361559582	0.00233775752305107	nop2	Bcnop2 [Botrytis cinerea B05.10]	-	-	-	-	GO:0005730//nucleolus;GO:0030687//preribosome, large subunit precursor	GO:0003723//RNA binding;GO:0008168//methyltransferase activity;GO:0008757//S-adenosylmethionine-dependent methyltransferase activity;GO:0009383//rRNA (cytosine-C5-)-methyltransferase activity	GO:0000463//maturation of LSU-rRNA from tricistronic rRNA transcript (SSU-rRNA, 5.8S rRNA, LSU-rRNA);GO:0006364//rRNA processing;GO:0042273//ribosomal large subunit biogenesis;GO:0070475//rRNA base methylation;GO:1902626//assembly of large subunit precursor of preribosome
Bcin12g00940	1042	1552	1186	2595	3585	3198	43.85	56.04	50.50	84.78	113.09	90.93	50.13	96.2666666666667	0.941362102271033	0.000178767222745046	0.00234587972604386	Acaa1a	acetyl-CoA C-acyltransferase [Sclerotinia borealis F-4128]	Metabolism;Metabolism;Cellular Processes;Metabolism;Metabolism;Metabolism;Metabolism;Metabolism	Global and overview maps;Global and overview maps;Transport and catabolism;Amino acid metabolism;Global and overview maps;Lipid metabolism;Lipid metabolism;Lipid metabolism	ko01100//Metabolic pathways;ko01110//Biosynthesis of secondary metabolites;ko04146//Peroxisome;ko00280//Valine, leucine and isoleucine degradation;ko01212//Fatty acid metabolism;ko00071//Fatty acid degradation;ko01040//Biosynthesis of unsaturated fatty acids;ko00592//alpha-Linolenic acid metabolism	K07513;K07513;K07513;K07513;K07513;K07513;K07513;K07513	-	GO:0003824//catalytic activity;GO:0016747//transferase activity, transferring acyl groups other than amino-acyl groups	-
Bcin10g04030	570	607	453	438	421	380	35.66	32.58	28.67	21.27	19.74	16.06	32.3033333333333	19.0233333333333	-0.763912979881261	0.000179253052569405	0.00234968427597535	ARL2	Bccin4 [Botrytis cinerea B05.10]	-	-	-	-	-	GO:0005525//GTP binding	-
Bcin07g01870	32	22	22	7	12	4	1.14	0.67	0.79	0.19	0.32	0.10	0.866666666666667	0.203333333333333	-2.09163047546557	0.00017987409920942	0.00235525103266133	--	hypothetical protein BCIN_07g01870 [Botrytis cinerea B05.10]	-	-	-	-	-	-	-
Bcin09g00540	9308	9482	8204	6757	8005	6455	510.50	446.18	455.23	287.70	329.07	239.19	470.636666666667	285.32	-0.722032844687807	0.000181369105087061	0.00236924567778575	nuo-24	NADH:ubiquinone oxidoreductase 24 [Venturia inaequalis]	Metabolism;Metabolism	Global and overview maps;Energy metabolism	ko01100//Metabolic pathways;ko00190//Oxidative phosphorylation	K03943;K03943	-	GO:0016491//oxidoreductase activity	GO:0055114//oxidation-reduction process
Bcin16g04620	39985	37786	36558	30004	17672	35592	5820.46	4719.08	5384.05	3390.64	1928.14	3500.38	5307.86333333333	2939.72	-0.852452475737658	0.000181514289823855	0.00236924567778575	--	BcPIC3 [Botrytis cinerea T4]	-	-	-	-	-	-	-
Bcin05g03450	1950	2455	1899	1581	1529	2224	57.28	61.87	56.44	36.05	33.67	44.14	58.53	37.9533333333333	-0.624949679660194	0.000181535499240045	0.00236924567778575	MFS2	siderophore iron transporter protein [Rutstroemia sp. NJR-2017a WRK4]	-	-	-	-	-	-	GO:0055085//transmembrane transport
Bcin07g06290	561	833	862	1388	2185	3761	16.50	21.01	25.64	31.68	48.16	74.72	21.05	51.52	1.29131236016086	0.000183088402519641	0.00238691554328323	MCSU3	similar to MOSC domain-containing protein [Botrytis cinerea T4]	-	-	-	-	-	GO:0003824//catalytic activity;GO:0030151//molybdenum ion binding;GO:0030170//pyridoxal phosphate binding	-
Bcin09g06640	128	186	130	434	276	871	3.34	4.17	3.44	8.80	5.40	15.37	3.65	9.85666666666667	1.43320337363179	0.000184959594475595	0.00240869204792647	--	transcriptional activator protein [Rutstroemia sp. NJR-2017a BBW]	-	-	-	-	-	-	-
Bcin09g02070	294	475	430	774	1103	1473	6.10	8.46	9.03	12.47	17.16	20.65	7.86333333333333	16.76	1.09180923118105	0.000185405041904024	0.00241187426528944	DCW1	glycoside hydrolase family 76 protein [Botrytis cinerea T4]	-	-	-	-	-	GO:0003824//catalytic activity;GO:0008496//mannan endo-1,6-alpha-mannosidase activity	GO:0016052//carbohydrate catabolic process
Bcin16g00770	345	353	220	161	242	122	8.30	7.30	5.37	3.02	4.37	1.99	6.99	3.12666666666667	-1.16066703358121	0.000186050631814572	0.00241765035534559	aneD	similar to cytochrome p450 [Botrytis cinerea T4]	-	-	-	-	-	GO:0005506//iron ion binding;GO:0016705//oxidoreductase activity, acting on paired donors, with incorporation or reduction of molecular oxygen;GO:0020037//heme binding	GO:0055114//oxidation-reduction process
Bcin14g02300	182	197	164	123	107	171	10.71	9.95	9.77	5.62	4.72	6.80	10.1433333333333	5.71333333333333	-0.828127224402092	0.00018645707941496	0.00242030975162666	--	hypothetical protein BCIN_14g02300 [Botrytis cinerea B05.10]	-	-	-	-	-	-	-
Bcin02g08480	309	530	431	1089	854	1377	11.00	16.19	15.52	30.09	22.79	33.12	14.2366666666667	28.6666666666667	1.00976276183468	0.000186851204788165	0.00242280362186946	rba50	Bcrba50 [Botrytis cinerea B05.10]	-	-	-	-	-	-	GO:0006366//transcription by RNA polymerase II
Bcin10g02510	142	202	182	408	425	465	2.64	3.22	3.42	5.89	5.92	5.84	3.09333333333333	5.88333333333333	0.927471473030971	0.000187506933419577	0.00242868051774774	--	hypothetical protein BCIN_10g02510 [Botrytis cinerea B05.10]	-	-	-	-	-	GO:0005515//protein binding	-
Bcin12g06010	117	155	158	303	441	427	3.56	4.04	4.86	7.15	10.05	8.77	4.15333333333333	8.65666666666667	1.05954194565441	0.000189020245960183	0.00244564059336186	--	Fungal specific transcription factor domain-containing protein [Rutstroemia sp. NJR-2017a WRK4]	-	-	-	-	-	-	-
MSTRG.6929	164	148	139	71	121	101	1.56	1.25	1.35	0.61	0.87	0.67	1.38666666666667	0.716666666666667	-0.952246868551635	0.000189596215017625	0.00245044935659633	--	hypothetical protein BofuT4_uP123690.1 [Botrytis cinerea T4]	-	-	-	-	-	-	-
Bcin10g03300	208	274	247	611	480	745	4.44	5.02	5.34	10.13	7.69	10.75	4.93333333333333	9.52333333333333	0.94890386042006	0.000191754255518909	0.0024756733484325	--	pentatricopeptide repeat domain-containing protein [Rutstroemia sp. NJR-2017a BVV2]	-	-	-	-	-	GO:0005515//protein binding	-
Bcin10g03840	963	1175	1290	2733	2320	5295	35.09	36.73	47.55	77.30	63.36	130.34	39.79	90.3333333333333	1.1828525467137	0.000192284134779483	0.00247984506725282	gng-1	Bcgg1 [Botrytis cinerea B05.10]	Environmental Information Processing	Signal transduction	ko04011//MAPK signaling pathway - yeast	K07973	-	GO:0031681//G-protein beta-subunit binding	GO:0000750//pheromone-dependent signal transduction involved in conjugation with cellular fusion;GO:0007186//G protein-coupled receptor signaling pathway
Bcin13g01760	599	1022	1037	2117	1923	6298	6.12	8.95	10.71	16.78	14.71	43.44	8.59333333333333	24.9766666666667	1.53929118777236	0.000193829943428762	0.00249496892055385	--	myosin heavy chain protein [Rutstroemia sp. NJR-2017a WRK4]	-	-	-	-	-	-	-
Bcin04g06580	72	149	97	222	321	464	8.65	15.36	11.79	20.70	28.90	37.66	11.9333333333333	29.0866666666667	1.28536088622489	0.000193872855924311	0.00249496892055385	--	six-hairpin glycosidase [Aspergillus luchuensis]	-	-	-	-	-	-	-
Bcin12g01670	79	122	98	249	219	506	3.08	4.08	3.87	7.54	6.40	13.33	3.67666666666667	9.09	1.30588190932388	0.000194172835282251	0.00249615111079884	rad18	Bcrad18 [Botrytis cinerea B05.10]	-	-	-	-	-	GO:0003697//single-stranded DNA binding;GO:0061630//ubiquitin protein ligase activity	GO:0006301//postreplication repair;GO:0006513//protein monoubiquitination
Bcin14g03110	685	721	737	1876	1338	2373	15.32	13.84	16.68	32.57	22.43	35.86	15.28	30.2866666666667	0.987038261299839	0.000194405230917004	0.00249646289038388	bzz1	Bcbzz1 [Botrytis cinerea B05.10]	-	-	-	-	-	GO:0005515//protein binding	GO:0035556//intracellular signal transduction
Bcin08g05560	284	445	449	981	816	2138	4.04	5.43	6.46	10.83	8.70	20.55	5.31	13.36	1.3311362416699	0.000196810962241084	0.00252465313488723	psc3	Bcirr1 [Botrytis cinerea B05.10]	Cellular Processes;Cellular Processes	Cell growth and death;Cell growth and death	ko04111//Cell cycle - yeast;ko04113//Meiosis - yeast	K06671;K06671	-	-	-
Bcin12g05630	85	133	113	483	150	922	2.36	3.17	3.18	10.43	3.13	17.32	2.90333333333333	10.2933333333333	1.82592812866921	0.000197182245017475	0.00252671351147393	--	Zinc finger RING FYVE PHD-type protein [Rutstroemia sp. NJR-2017a BBW]	-	-	-	-	-	-	-
Bcin14g05110	132	204	233	438	419	1967	2.04	2.71	3.65	5.27	4.86	20.58	2.8	10.2366666666667	1.87024727930976	0.000198381953668597	0.00253937369509194	RRP12	Bcrrp12 [Botrytis cinerea B05.10]	-	-	-	-	GO:0005634//nucleus;GO:0030688//preribosome, small subunit precursor	-	GO:0000462//maturation of SSU-rRNA from tricistronic rRNA transcript (SSU-rRNA, 5.8S rRNA, LSU-rRNA)
Bcin06g06580	239	352	206	1030	1261	495	5.89	7.45	5.14	19.72	23.31	8.25	6.16	17.0933333333333	1.47243150520268	0.000198693682902069	0.00254065248691622	--	glycoside hydrolase family 78 protein [Sclerotinia borealis F-4128]	-	-	-	-	-	GO:0003824//catalytic activity	-
Bcin01g02610	539	943	887	2223	1542	2968	12.76	19.15	21.24	40.84	27.35	47.46	17.7166666666667	38.55	1.12162366910508	0.000200097695364511	0.00255588046666874	NSP1	Bcnsp1 [Botrytis cinerea B05.10]	Genetic Information Processing	Translation	ko03013//RNA transport	K14306	GO:0005643//nuclear pore	GO:0017056//structural constituent of nuclear pore	-
Bcin12g00510	166	226	227	431	503	907	4.08	4.77	5.65	8.23	9.27	15.07	4.83333333333333	10.8566666666667	1.16749081949361	0.00020077639258671	0.00255878075735447	SPAC323.04	similar to ABC transporter [Botrytis cinerea T4]	-	-	-	-	-	GO:0005524//ATP binding;GO:0016887//ATPase activity	-
Bcin07g05920	743	900	889	1704	1914	3350	11.83	12.27	14.29	21.02	22.86	36.03	12.7966666666667	26.6366666666667	1.05764549425339	0.000200945274774269	0.00255878075735447	pik1	Bcpik1 [Botrytis cinerea B05.10]	Metabolism;Metabolism;Environmental Information Processing	Global and overview maps;Carbohydrate metabolism;Signal transduction	ko01100//Metabolic pathways;ko00562//Inositol phosphate metabolism;ko04070//Phosphatidylinositol signaling system	K19801;K19801;K19801	GO:0005634//nucleus;GO:0005802//trans-Golgi network	GO:0004430//1-phosphatidylinositol 4-kinase activity;GO:0016301//kinase activity;GO:0016773//phosphotransferase activity, alcohol group as acceptor	GO:0006897//endocytosis;GO:0042998//positive regulation of Golgi to plasma membrane protein transport;GO:0046854//phosphatidylinositol phosphorylation;GO:0048015//phosphatidylinositol-mediated signaling;GO:0050714//positive regulation of protein secretion;GO:2000786//positive regulation of autophagosome assembly
Bcin16g02040	268	419	412	898	764	1771	4.40	5.91	6.85	11.45	9.41	19.66	5.72	13.5066666666667	1.2395846213016	0.000200964771838245	0.00255878075735447	sec8	Bcsec8 [Botrytis cinerea B05.10]	-	-	-	-	GO:0000145//exocyst	-	GO:0006904//vesicle docking involved in exocytosis;GO:0090522//vesicle tethering involved in exocytosis
Bcin01g10790	4133	4710	3862	3425	3651	2905	246.59	240.59	232.99	158.39	163.01	116.98	240.056666666667	146.126666666667	-0.71615552225886	0.000203861576617933	0.00259291171787433	--	sis protein [Fusarium langsethiae]	-	-	-	-	-	-	-
Bcin02g08390	40	72	83	138	212	422	1.03	1.59	2.16	2.75	4.08	7.33	1.59333333333333	4.72	1.56673874210225	0.000205089842851601	0.00260577073640054	schC	similar to FAD-binding monooxygenase [Botrytis cinerea T4]	-	-	-	-	-	GO:0071949//FAD binding	-
Bcin02g08450	533	648	593	498	491	472	26.94	28.10	30.32	19.54	18.60	16.12	28.4533333333333	18.0866666666667	-0.653671128542554	0.000205540182154422	0.00260872904207422	--	Cytochrome B pre-mRNA-processing protein 6 [Ceratocystis fimbriata CBS 114723]	-	-	-	-	GO:0005739//mitochondrion	GO:0043022//ribosome binding	GO:0034551//mitochondrial respiratory chain complex III assembly;GO:0070131//positive regulation of mitochondrial translation
Bcin06g05680	20	36	20	121	57	123	0.64	0.99	0.65	3.00	1.37	2.66	0.76	2.34333333333333	1.62449086490779	0.000207834628295795	0.0026350618729173	SPAC521.02	similar to WLM domain-containing protein [Botrytis cinerea T4]	-	-	-	-	-	-	-
Bcin10g03150	1599	1299	1228	946	1141	1081	50.86	35.45	39.52	23.36	27.20	23.23	41.9433333333333	24.5966666666667	-0.769978705103371	0.000208159776505118	0.00263639742281138	EBP	Bcebp2 [Botrytis cinerea B05.10]	Metabolism;Metabolism;Metabolism	Global and overview maps;Global and overview maps;Lipid metabolism	ko01100//Metabolic pathways;ko01110//Biosynthesis of secondary metabolites;ko00100//Steroid biosynthesis	K01824;K01824;K01824	GO:0016021//integral component of membrane	GO:0047750//cholestenol delta-isomerase activity	GO:0016125//sterol metabolic process
Bcin13g04420	44780	51575	43973	34456	42489	44514	4397.37	4345.24	4368.79	2626.73	3127.35	2953.30	4370.46666666667	2902.46	-0.590511150192345	0.000208753827100922	0.00263939702700242	H4.1	Histone H4 [Colletotrichum higginsianum IMI 349063]	-	-	-	-	GO:0000786//nucleosome;GO:0005634//nucleus	GO:0003677//DNA binding;GO:0046982//protein heterodimerization activity	-
Bcin14g01410	5099	5208	2844	2268	3597	2271	141.52	124.02	79.86	48.87	74.83	42.59	115.133333333333	55.43	-1.05456666940815	0.000208836733252067	0.00263939702700242	put4	probable general amino acid permease [Rhynchosporium secalis]	-	-	-	-	GO:0016020//membrane;GO:0016021//integral component of membrane	GO:0022857//transmembrane transporter activity	GO:0006865//amino acid transport;GO:0055085//transmembrane transport
Bcin10g03440	266	561	504	1143	966	2478	3.67	6.64	7.04	12.25	9.99	23.11	5.78333333333333	15.1166666666667	1.38616688795027	0.000211141418714673	0.00266506110229479	tpr1	Bcctr9 [Botrytis cinerea B05.10]	-	-	-	-	-	GO:0005515//protein binding	GO:0006355//regulation of transcription, DNA-templated;GO:0016570//histone modification
Bcin13g05580	1749	2530	1665	5399	8008	4207	51.16	63.49	49.27	122.60	175.57	83.14	54.64	127.103333333333	1.21797247732536	0.000211311748230977	0.00266506110229479	adh-1	alcohol dehydrogenase [Sclerotinia borealis F-4128]	Metabolism;Metabolism;Metabolism;Metabolism;Metabolism	Global and overview maps;Global and overview maps;Carbohydrate metabolism;Amino acid metabolism;Lipid metabolism	ko01100//Metabolic pathways;ko01110//Biosynthesis of secondary metabolites;ko00010//Glycolysis / Gluconeogenesis;ko00350//Tyrosine metabolism;ko00071//Fatty acid degradation	K13953;K13953;K13953;K13953;K13953	-	GO:0008270//zinc ion binding;GO:0016491//oxidoreductase activity	GO:0055114//oxidation-reduction process
Bcin01g02590	166	165	123	87	119	102	21.62	18.39	16.21	8.80	11.62	8.98	18.74	9.8	-0.935267298656616	0.000211929827047538	0.0026697555297155	--	hypothetical protein BCIN_01g02590 [Botrytis cinerea B05.10]	-	-	-	-	-	-	-
Bcin14g00560	343	283	230	202	207	147	19.56	13.84	13.27	8.94	8.85	5.66	15.5566666666667	7.81666666666667	-0.992907544561407	0.000212129149559685	0.0026697555297155	srdC	similar to short chain dehydrogenase/reductase family oxidoreductase [Botrytis cinerea T4]	-	-	-	-	-	GO:0016491//oxidoreductase activity	-
Bcin10g03220	221	261	288	639	536	760	5.77	5.85	7.61	12.95	10.49	13.40	6.41	12.28	0.937914298751438	0.000213953253450371	0.00268989027451126	--	Serine threonine- kinase ppk6 protein [Rutstroemia sp. NJR-2017a BVV2]	-	-	-	-	-	-	-
Bcin06g05380	1066	1381	1308	3423	2228	5903	18.82	20.92	23.36	46.92	29.48	70.41	21.0333333333333	48.9366666666667	1.21823833074248	0.000214681133322926	0.00269621519693735	klp1	kinesin heavy chain [Sclerotinia sclerotiorum 1980 UF-70]	Cellular Processes	Transport and catabolism	ko04144//Endocytosis	K10396	-	GO:0003777//microtubule motor activity;GO:0005524//ATP binding;GO:0008017//microtubule binding	GO:0007018//microtubule-based movement
Bcin03g00370	67	129	100	255	336	266	2.61	4.31	3.94	7.72	9.82	7.01	3.62	8.18333333333333	1.17669892139769	0.000215177550940631	0.00269962295604804	--	Membrane-associating domain family protein [Aspergillus niger]	-	-	-	-	-	-	-
Bcin08g04910	137	178	145	496	296	478	7.47	8.32	8.00	20.99	12.09	17.60	7.93	16.8933333333333	1.09106125271567	0.000216403022799804	0.00271216076850664	--	similar to isoflavone reductase family protein CipA [Botrytis cinerea T4]	-	-	-	-	-	-	-
Bcin10g00340	1175	1736	1663	3636	3033	6718	21.17	26.83	30.31	50.85	40.96	81.77	26.1033333333333	57.86	1.14833227599693	0.000216877950826563	0.00271527572256137	ssh4	Bcear1 [Botrytis cinerea B05.10]	-	-	-	-	-	GO:0005515//protein binding	-
Bcin11g01650	910	1043	878	668	815	912	68.29	67.19	67.00	39.02	45.88	46.50	67.4933333333333	43.8	-0.623814136900991	0.000218743497947502	0.00273577634450713	lsm8	small nuclear ribonucleoprotein LSM8 [Sclerotinia borealis F-4128]	Genetic Information Processing;Genetic Information Processing	Transcription;Folding, sorting and degradation	ko03040//Spliceosome;ko03018//RNA degradation	K12627;K12627	GO:0005688//U6 snRNP;GO:0046540//U4/U6 x U5 tri-snRNP complex	-	GO:0000398//mRNA splicing, via spliceosome
Bcin02g08710	138	203	133	101	111	56	3.02	3.81	2.94	1.72	1.82	0.83	3.25666666666667	1.45666666666667	-1.16072528246778	0.00021926155593655	0.00273939906448227	WOR2	similar to transcription factor Cys6 [Botrytis cinerea T4]	-	-	-	-	GO:0005634//nucleus	GO:0000981//DNA-binding transcription factor activity, RNA polymerase II-specific;GO:0008270//zinc ion binding	GO:0006355//regulation of transcription, DNA-templated
Bcin01g08620	141	174	168	339	517	447	6.90	7.30	8.31	12.87	18.95	14.77	7.50333333333333	15.53	1.0494542736543	0.000220113290362516	0.00274717877690741	AO090005000447	Amidohydrolase family protein [Sclerotinia borealis F-4128]	-	-	-	-	-	GO:0016787//hydrolase activity;GO:0016831//carboxy-lyase activity	-
Bcin09g03030	193	333	312	826	630	764	4.28	6.34	7.01	14.23	10.48	11.46	5.87666666666667	12.0566666666667	1.0367611233356	0.000221433289508649	0.00276000132218788	DPB2	Bcdpb2 [Botrytis cinerea B05.10]	Genetic Information Processing;Genetic Information Processing;Genetic Information Processing	Replication and repair;Replication and repair;Replication and repair	ko03420//Nucleotide excision repair;ko03030//DNA replication;ko03410//Base excision repair	K02325;K02325;K02325	GO:0008622//epsilon DNA polymerase complex	GO:0003677//DNA binding;GO:0003887//DNA-directed DNA polymerase activity	GO:0006260//DNA replication;GO:0006261//DNA-dependent DNA replication
Bcin08g03820	3212	3628	2518	2032	2425	1136	122.06	118.28	96.81	59.95	69.07	29.17	112.383333333333	52.73	-1.09173219511445	0.000221600906558856	0.00276000132218788	pelE	pectin lyase E protein [Rutstroemia sp. NJR-2017a WRK4]	-	-	-	-	-	-	-
Bcin08g00540	961	1207	996	2182	2814	2524	16.04	17.28	16.82	28.27	35.20	28.46	16.7133333333333	30.6433333333333	0.874573744433041	0.000223215542123709	0.00277722739858067	BC1G_08418	Bcpff1 [Botrytis cinerea B05.10]	-	-	-	-	-	-	-
Bcin15g03800	355	468	419	1008	788	1476	8.69	9.81	10.37	19.13	14.43	24.36	9.62333333333333	19.3066666666667	1.00449049484723	0.000225900313209469	0.00280771850428432	--	proliferating cell nuclear antigen protein [Rutstroemia sp. NJR-2017a BVV2]	-	-	-	-	-	GO:0017022//myosin binding	-
Bcin03g08710	121	230	130	428	701	395	2.67	4.36	2.91	7.34	11.61	5.90	3.31333333333333	8.28333333333333	1.32192809488736	0.000226746151847493	0.00281531402200707	bglA	glycoside hydrolase family 3 protein [Botrytis cinerea T4]	Metabolism;Metabolism;Metabolism;Metabolism	Global and overview maps;Global and overview maps;Carbohydrate metabolism;Metabolism of other amino acids	ko01100//Metabolic pathways;ko01110//Biosynthesis of secondary metabolites;ko00500//Starch and sucrose metabolism;ko00460//Cyanoamino acid metabolism	K05349;K05349;K05349;K05349	-	GO:0004553//hydrolase activity, hydrolyzing O-glycosyl compounds	GO:0005975//carbohydrate metabolic process
Bcin11g03980	2271	2827	2210	1688	2253	1783	123.24	131.62	121.34	71.11	91.64	65.37	125.4	76.04	-0.721706911040849	0.000228617569614603	0.00283561440533355	tvp18	Bctvp18 [Botrytis cinerea B05.10]	-	-	-	-	GO:0016021//integral component of membrane;GO:0030173//integral component of Golgi membrane	-	GO:0016192//vesicle-mediated transport
Bcin12g01060	105	147	148	259	385	568	3.88	4.66	5.53	7.43	10.66	14.17	4.69	10.7533333333333	1.19712410991911	0.00022999482682905	0.0028497499514335	BNA2	similar to indoleamine 2,3-dioxygenase [Botrytis cinerea T4]	Metabolism;Metabolism	Global and overview maps;Amino acid metabolism	ko01100//Metabolic pathways;ko00380//Tryptophan metabolism	K00463;K00463	-	GO:0020037//heme binding;GO:0046872//metal ion binding	GO:0019441//tryptophan catabolic process to kynurenine
MSTRG.165	57	131	76	177	344	369	1.07	2.11	1.45	2.58	4.85	4.69	1.54333333333333	4.04	1.38830560021272	0.000230966877163303	0.00285884078916064	--	glycoside hydrolase family 78 protein [Botrytis cinerea T4]	-	-	-	-	-	-	-
Bcin15g00590	423	566	567	1304	994	2213	8.45	9.70	11.46	20.22	14.88	29.87	9.87	21.6566666666667	1.13368921466886	0.000231756710589776	0.00286565978022038	vid27	Bcvid27 [Botrytis cinerea B05.10]	-	-	-	-	-	-	-
Bcin03g00870	243	481	372	778	958	1223	4.47	7.56	6.88	11.05	13.12	15.13	6.30333333333333	13.1	1.05537994919621	0.000235187737047438	0.00290508930808134	--	Bczfr1 [Botrytis cinerea B05.10]	-	-	-	-	GO:0005634//nucleus	GO:0000981//DNA-binding transcription factor activity, RNA polymerase II-specific;GO:0003677//DNA binding;GO:0008270//zinc ion binding	GO:0006351//transcription, DNA-templated;GO:0006355//regulation of transcription, DNA-templated
Bcin01g03990	87	82	50	34	48	40	4.13	3.34	2.40	1.25	1.71	1.28	3.29	1.41333333333333	-1.2189858198932	0.00023839765931537	0.0029417093887125	--	BTB POZ-like protein [Rutstroemia sp. NJR-2017a BVV2]	-	-	-	-	-	GO:0005515//protein binding	-
Bcin10g04360	76	130	106	230	265	379	2.06	3.02	2.91	4.84	5.38	6.94	2.66333333333333	5.72	1.10278214457157	0.000241000495810897	0.00296993808231253	hypBA1	DUF1680 domain protein [Sclerotinia borealis F-4128]	-	-	-	-	-	GO:0003824//catalytic activity	-
Bcin12g05460	414	456	352	339	306	351	12.15	11.48	10.45	7.72	6.73	6.96	11.36	7.13666666666667	-0.670640539840328	0.000241180564630016	0.00296993808231253	pnbA	alpha/beta-hydrolase [Hyaloscypha variabilis F]	-	-	-	-	-	-	-
Bcin05g07900	332	535	497	908	1131	1871	6.46	8.94	9.79	13.72	16.50	24.61	8.39666666666667	18.2766666666667	1.12211435156256	0.000243657651716703	0.00299736397404117	klp5	Bckip3 [Botrytis cinerea B05.10]	-	-	-	-	-	GO:0003777//microtubule motor activity;GO:0005524//ATP binding;GO:0008017//microtubule binding	GO:0007018//microtubule-based movement
Bcin01g08780	9652	11407	10548	9989	6643	6622	374.61	379.84	414.19	300.97	193.25	173.64	389.546666666667	222.62	-0.807212960660549	0.000245947283200397	0.00302121254817968	ARO4	3-deoxy-7-phosphoheptulonate synthase protein [Rutstroemia sp. NJR-2017a BBW]	Metabolism;Metabolism;Metabolism;Metabolism	Global and overview maps;Global and overview maps;Global and overview maps;Amino acid metabolism	ko01100//Metabolic pathways;ko01110//Biosynthesis of secondary metabolites;ko01230//Biosynthesis of amino acids;ko00400//Phenylalanine, tyrosine and tryptophan biosynthesis	K01626;K01626;K01626;K01626	-	GO:0003824//catalytic activity;GO:0003849//3-deoxy-7-phosphoheptulonate synthase activity	GO:0009058//biosynthetic process;GO:0009073//aromatic amino acid family biosynthetic process
Bcin08g03570	249	197	175	144	148	98	8.84	6.00	6.29	3.97	3.94	2.35	7.04333333333333	3.42	-1.04226203632789	0.000246100105016804	0.00302121254817968	CYP503A1	similar to cytochrome P450 monooxygenase [Botrytis cinerea T4]	Metabolism;Metabolism	Global and overview maps;Metabolism of terpenoids and polyketides	ko01100//Metabolic pathways;ko00904//Diterpenoid biosynthesis	K21292;K21292	-	GO:0004497//monooxygenase activity;GO:0005506//iron ion binding;GO:0016705//oxidoreductase activity, acting on paired donors, with incorporation or reduction of molecular oxygen;GO:0020037//heme binding	GO:0055114//oxidation-reduction process
Bcin15g02800	11	11	10	41	45	57	0.65	0.55	0.59	1.87	1.98	2.26	0.596666666666667	2.03666666666667	1.77121279255447	0.000246762446960284	0.00302624620535956	--	Kelch repeat and BTB domain-containing protein [Lachnellula occidentalis]	-	-	-	-	-	GO:0005515//protein binding	-
Bcin15g00720	126	163	138	519	245	570	4.43	4.92	4.91	14.17	6.46	13.54	4.75333333333333	11.39	1.26075626598538	0.000248560897878221	0.00304518836481244	--	Transcriptional regulator protein [Rutstroemia sp. NJR-2017a BVV2]	-	-	-	-	-	-	-
Bcin10g04330	1464	1807	1544	3904	3809	3487	34.16	36.18	36.45	70.73	66.63	54.98	35.5966666666667	64.1133333333333	0.84888226714787	0.000250115426643621	0.00306110655833019	SCPB	similar to carboxypeptidase, partial sequence [Botrytis cinerea T4]	-	-	-	-	-	GO:0004185//serine-type carboxypeptidase activity	GO:0006508//proteolysis
MSTRG.1111	41	31	30	10	16	19	1.92	1.25	1.42	0.36	0.56	0.60	1.53	0.506666666666667	-1.59442282997022	0.000251297004356717	0.0030724324875173	--	-	-	-	-	-	-	-	-
Bcin10g00130	464	586	632	1512	1034	2796	11.51	12.48	15.87	29.13	19.23	46.88	13.2866666666667	31.7466666666667	1.25662591043127	0.000252101706178901	0.00307679930051247	--	Wd tetratricopeptide repeat domain-containing protein [Rutstroemia sp. NJR-2017a BVV2]	-	-	-	-	-	GO:0005515//protein binding	-
Bcin14g03050	236	439	378	721	913	1321	4.02	6.42	6.52	9.54	11.66	15.21	5.65333333333333	12.1366666666667	1.10219857088132	0.000252380087261024	0.00307679930051247	NUP85	nuclear pore complex subunit Nup85 protein [Rutstroemia sp. NJR-2017a BVV2]	-	-	-	-	-	-	-
Bcin13g05510	307	444	465	1158	738	2052	13.08	16.23	20.04	38.30	23.57	59.07	16.45	40.3133333333333	1.29316949430779	0.000252423754519282	0.00307679930051247	mrp5	Bcmrps5 [Botrytis cinerea B05.10]	Genetic Information Processing	Translation	ko03010//Ribosome	K02988	GO:0005840//ribosome	GO:0003723//RNA binding;GO:0003735//structural constituent of ribosome	GO:0006412//translation
Bcin08g03090	1648	1630	1526	1481	1040	1327	86.62	73.51	81.15	60.43	40.97	47.12	80.4266666666667	49.5066666666667	-0.700051113413924	0.000257448434351454	0.00313181879191981	did2	Bcdid2 [Botrytis cinerea B05.10]	Cellular Processes	Transport and catabolism	ko04144//Endocytosis	K12197	-	-	GO:0007034//vacuolar transport
Bcin06g01020	60	82	83	176	182	326	1.32	1.55	1.84	3.00	3.00	4.84	1.57	3.61333333333333	1.20256579174109	0.000257459840656406	0.00313181879191981	IPI3	Bcipi3 [Botrytis cinerea B05.10]	-	-	-	-	-	GO:0005515//protein binding	-
Bcin03g08940	11	24	20	46	75	116	0.66	1.23	1.21	2.14	3.37	4.70	1.03333333333333	3.40333333333333	1.71964274560357	0.000258085810677396	0.00313625249570891	--	hypothetical protein BCIN_03g08940 [Botrytis cinerea B05.10]	-	-	-	-	-	-	-
Bcin10g02610	1801	1751	1624	1358	1518	1329	65.31	54.48	59.58	38.23	41.26	32.56	59.79	37.35	-0.678795967883615	0.00025863872978381	0.00313979040994638	pbn1	Bcpbn1 [Botrytis cinerea B05.10]	-	-	-	-	GO:0005789//endoplasmic reticulum membrane	GO:0000030//mannosyltransferase activity	GO:0006506//GPI anchor biosynthetic process
Bcin04g04600	3315	3982	3003	2807	2942	2384	110.32	113.69	101.11	72.52	73.38	53.60	108.373333333333	66.5	-0.704583560775091	0.000259371337709405	0.00314550032809566	cln3	Bcyhc3 [Botrytis cinerea B05.10]	-	-	-	-	GO:0000324//fungal-type vacuole;GO:0016020//membrane	-	GO:0015809//arginine transport;GO:0015819//lysine transport;GO:0051453//regulation of intracellular pH
Bcin13g02190	89	135	95	346	204	378	1.70	2.21	1.83	5.12	2.91	4.86	1.91333333333333	4.29666666666667	1.16712962168597	0.000260773045544944	0.00315759369076886	--	AMP-dependent synthetase ligase protein [Rutstroemia sp. NJR-2017a WRK4]	-	-	-	-	-	-	-
Bcin13g03850	92	81	110	270	191	700	2.21	1.67	2.67	5.03	3.44	11.35	2.18333333333333	6.60666666666667	1.59739015076168	0.000260895059825908	0.00315759369076886	mak5	Bcmak5 [Botrytis cinerea B05.10]	-	-	-	-	-	GO:0003676//nucleic acid binding;GO:0005524//ATP binding	-
Bcin03g06220	1434	1520	1334	1183	1174	895	92.03	83.71	86.62	58.94	56.47	38.82	87.4533333333333	51.41	-0.766464362245308	0.000262685218326988	0.00317605494819949	FUR1	Bcfur1 [Botrytis cinerea B05.10]	Metabolism;Metabolism	Global and overview maps;Nucleotide metabolism	ko01100//Metabolic pathways;ko00240//Pyrimidine metabolism	K00761;K00761	-	-	GO:0009116//nucleoside metabolic process
Bcin10g00320	20	25	19	5	5	11	0.78	0.84	0.75	0.15	0.15	0.29	0.79	0.196666666666667	-2.00610019953642	0.000264385585915296	0.0031933944788198	--	hypothetical protein BCIN_10g00320 [Botrytis cinerea B05.10]	-	-	-	-	-	-	-
Bcin16g01980	3702	3830	3384	2968	3176	3453	224.98	199.69	208.06	140.03	144.67	141.78	210.91	142.16	-0.569111913623389	0.000264876991034864	0.00319611129826172	VPS68	Bcvps68 [Botrytis cinerea B05.10]	-	-	-	-	GO:0000329//fungal-type vacuole membrane;GO:0034424//Vps55/Vps68 complex	-	GO:0032511//late endosome to vacuole transport via multivesicular body sorting pathway
Bcin13g03410	243	313	261	2548	373	1022	10.73	11.86	11.66	87.35	12.35	30.49	11.4166666666667	43.3966666666667	1.92644274499157	0.00026543024886004	0.00319956824605761	--	PAF acetylhydrolase family protein [Rutstroemia sp. NJR-2017a WRK4]	-	-	-	-	-	GO:0003847//1-alkyl-2-acetylglycerophosphocholine esterase activity	GO:0016042//lipid catabolic process
Bcin04g02090	475	694	674	1639	1129	3166	7.63	9.56	10.96	20.45	13.60	34.37	9.38333333333333	22.8066666666667	1.28128318180031	0.000266146113888566	0.0032049763955617	ufd2	Bcufd2 [Botrytis cinerea B05.10]	Genetic Information Processing;Genetic Information Processing	Folding, sorting and degradation;Folding, sorting and degradation	ko04141//Protein processing in endoplasmic reticulum;ko04120//Ubiquitin mediated proteolysis	K10597;K10597	GO:0000151//ubiquitin ligase complex	GO:0004842//ubiquitin-protein transferase activity;GO:0034450//ubiquitin-ubiquitin ligase activity	GO:0006511//ubiquitin-dependent protein catabolic process;GO:0016567//protein ubiquitination
Bcin04g00550	1107	1377	1177	2449	2542	3140	37.75	40.29	40.61	64.84	64.98	72.35	39.55	67.39	0.768856831119107	0.000267475522719023	0.00321590754382185	cbs-2	similar to serine hydroxymethyltransferase [Botrytis cinerea T4]	Metabolism;Metabolism;Metabolism;Metabolism;Metabolism;Metabolism;Metabolism;Metabolism;Metabolism	Global and overview maps;Global and overview maps;Global and overview maps;Global and overview maps;Amino acid metabolism;Carbohydrate metabolism;Metabolism of other amino acids;Energy metabolism;Metabolism of cofactors and vitamins	ko01100//Metabolic pathways;ko01110//Biosynthesis of secondary metabolites;ko01200//Carbon metabolism;ko01230//Biosynthesis of amino acids;ko00260//Glycine, serine and threonine metabolism;ko00630//Glyoxylate and dicarboxylate metabolism;ko00460//Cyanoamino acid metabolism;ko00680//Methane metabolism;ko00670//One carbon pool by folate	K00600;K00600;K00600;K00600;K00600;K00600;K00600;K00600;K00600	GO:0005739//mitochondrion	GO:0003824//catalytic activity;GO:0004372//glycine hydroxymethyltransferase activity;GO:0030170//pyridoxal phosphate binding	GO:0006730//one-carbon metabolic process;GO:0019264//glycine biosynthetic process from serine;GO:0035999//tetrahydrofolate interconversion
Bcin03g05930	1577	1913	2079	5717	3120	8544	54.29	56.50	72.41	152.80	80.51	198.73	61.0666666666667	144.013333333333	1.23774538564403	0.000267970931319366	0.00321590754382185	--	Protein ECM13 [Madurella mycetomatis]	-	-	-	-	-	-	-
Bcin06g02110	2190	2233	1657	1610	1685	1598	73.39	64.21	56.18	41.89	42.33	36.18	64.5933333333333	40.1333333333333	-0.68658428603531	0.000268122953934111	0.00321590754382185	SPAC22A12.08c	HAD superfamily protein [Rutstroemia sp. NJR-2017a WRK4]	-	-	-	-	-	-	-
Bcin10g02230	11264	13237	10579	10021	10242	9405	643.45	648.75	611.41	444.40	438.53	362.98	634.536666666667	415.303333333333	-0.6115380812719	0.000268126358497737	0.00321590754382185	sar1	Bcsar1 [Botrytis cinerea B05.10]	Genetic Information Processing	Folding, sorting and degradation	ko04141//Protein processing in endoplasmic reticulum	K07953	-	GO:0005525//GTP binding	GO:0006886//intracellular protein transport;GO:0006888//ER to Golgi vesicle-mediated transport;GO:0006998//nuclear envelope organization
Bcin10g05930	363	291	270	249	201	160	25.64	17.63	19.29	13.65	10.64	7.63	20.8533333333333	10.64	-0.970779861085004	0.000269112484849879	0.00322451063265679	--	Bcprx6 [Botrytis cinerea B05.10]	-	-	-	-	-	-	GO:0055114//oxidation-reduction process
Bcin08g01150	867	1021	943	2048	1834	2683	14.00	14.15	15.41	25.67	22.20	29.27	14.52	25.7133333333333	0.824475191911853	0.000270252923030588	0.0032349436714859	AN11010	Bcmdr1 [Botrytis cinerea B05.10]	-	-	-	-	-	-	-
Bcin16g00002	76	72	75	334	173	212	2.18	1.77	2.18	7.43	3.72	4.11	2.04333333333333	5.08666666666667	1.31579598314375	0.000272746602187997	0.0032615381322461	MT2056	FAD-dependent pyridine nucleotide-disulfide oxidoreductase, partial [Metarhizium brunneum ARSEF 3297]	-	-	-	-	-	-	-
MSTRG.8296	87	26	62	27	7	28	1.85	0.48	1.35	0.44	0.12	0.41	1.22666666666667	0.323333333333333	-1.92364911386989	0.000273324108935121	0.0032651886081353	--	hypothetical protein BofuT4_P016310.1 [Botrytis cinerea T4]	-	-	-	-	-	-	-
Bcin16g03480	123	206	253	655	318	1694	3.32	4.77	6.92	13.74	6.44	30.92	5.00333333333333	17.0333333333333	1.76739931420429	0.000276676477893419	0.00330194793617281	PUS1	Bcpus1 [Botrytis cinerea B05.10]	-	-	-	-	-	GO:0003723//RNA binding;GO:0009982//pseudouridine synthase activity	GO:0001522//pseudouridine synthesis;GO:0009451//RNA modification;GO:0031119//tRNA pseudouridine synthesis
Bcin05g00780	117	171	193	496	287	1032	2.11	2.65	3.53	6.96	3.89	12.59	2.76333333333333	7.81333333333333	1.4995285629265	0.000277771835399236	0.00331172504351734	--	c-14 sterol reductase protein [Rutstroemia sp. NJR-2017a WRK4]	-	-	-	-	-	-	-
Bcin05g03940	313	459	413	1053	735	1303	10.82	13.62	14.45	28.27	19.05	30.44	12.9633333333333	25.92	0.999628984171576	0.000279323876625738	0.00332692212139931	POL31	Bcpol31 [Botrytis cinerea B05.10]	Genetic Information Processing;Genetic Information Processing;Genetic Information Processing;Genetic Information Processing;Genetic Information Processing	Replication and repair;Replication and repair;Replication and repair;Replication and repair;Replication and repair	ko03420//Nucleotide excision repair;ko03030//DNA replication;ko03430//Mismatch repair;ko03440//Homologous recombination;ko03410//Base excision repair	K02328;K02328;K02328;K02328;K02328	-	GO:0003677//DNA binding;GO:0003887//DNA-directed DNA polymerase activity	GO:0006260//DNA replication
Bcin10g03390	263	275	199	186	188	178	15.38	13.80	11.77	8.44	8.24	7.03	13.65	7.90333333333333	-0.788367789046364	0.000281984134880289	0.00335527550967677	--	Bcdfg10 [Botrytis cinerea B05.10]	Metabolism	Glycan biosynthesis and metabolism	ko00510//N-Glycan biosynthesis	K12345	-	GO:0003865//3-oxo-5-alpha-steroid 4-dehydrogenase activity;GO:0016627//oxidoreductase activity, acting on the CH-CH group of donors	GO:0006488//dolichol-linked oligosaccharide biosynthetic process;GO:0006629//lipid metabolic process
Bcin08g01550	13585	11829	8977	10216	6393	6315	602.04	449.76	402.50	351.47	212.35	189.08	484.766666666667	250.966666666667	-0.949794741710922	0.000282480003069221	0.00335717682415925	--	Helix-turn-helix-domain containing type protein [Rutstroemia sp. NJR-2017a WRK4]	-	-	-	-	-	-	-
Bcin06g00870	451	447	410	367	321	249	18.84	16.02	17.33	11.90	10.05	7.03	17.3966666666667	9.66	-0.848715807063592	0.000282703734567354	0.00335717682415925	CNBF2260	acyl- thioesterase 1 protein [Rutstroemia sp. NJR-2017a BVV2]	Metabolism	Lipid metabolism	ko00564//Glycerophospholipid metabolism	K06130	-	GO:0016787//hydrolase activity	-
Bcin08g04320	155	130	157	313	592	449	6.74	4.85	6.91	10.56	19.29	13.19	6.16666666666667	14.3466666666667	1.21815280715295	0.000284603681744955	0.00337639620064193	--	ferritin ribonucleotide reductase protein [Rutstroemia sp. NJR-2017a WRK4]	-	-	-	-	-	-	-
Bcin12g05780	581	764	804	2113	1231	3489	20.46	23.08	28.64	57.76	32.49	83.00	24.06	57.75	1.26318430401471	0.000285339665634723	0.00338019128609339	SEC14	phosphatidylinositol transporter protein [Rutstroemia sp. NJR-2017a WRK4]	-	-	-	-	-	-	-
Bcin07g03940	8	8	7	45	19	84	0.09	0.08	0.08	0.38	0.16	0.62	0.0833333333333333	0.386666666666667	2.21412480535285	0.000285857609540726	0.00338019128609339	--	hypothetical protein BCIN_07g03940 [Botrytis cinerea B05.10]	-	-	-	-	-	-	-
Bcin13g00750	455	495	422	352	373	439	58.77	54.85	55.14	35.29	36.11	38.31	56.2533333333333	36.57	-0.621277960156826	0.00028587070676826	0.00338019128609339	At2g30000	Bcrds3 [Botrytis cinerea B05.10]	Genetic Information Processing	Transcription	ko03040//Spliceosome	K12834	-	-	GO:0000398//mRNA splicing, via spliceosome
Bcin01g03390	1002	1759	1406	2699	4104	4081	17.18	25.87	24.39	35.92	52.73	47.27	22.48	45.3066666666667	1.01108131624214	0.000286050871717925	0.00338019128609339	ams1	Bcams1 [Botrytis cinerea B05.10]	Metabolism	Glycan biosynthesis and metabolism	ko00511//Other glycan degradation	K01191	-	GO:0003824//catalytic activity;GO:0004559//alpha-mannosidase activity;GO:0030246//carbohydrate binding	GO:0005975//carbohydrate metabolic process;GO:0006013//mannose metabolic process
Bcin13g03890	122	149	171	308	371	632	5.62	5.88	7.96	11.01	12.80	19.65	6.48666666666667	14.4866666666667	1.15917646440017	0.000286740682597803	0.00338500762507682	Akr7a3	aflatoxin B1-aldehyde reductase [Sclerotinia borealis F-4128]	-	-	-	-	-	-	-
Bcin02g02110	3180	2814	2588	2488	2054	1700	163.94	124.47	134.99	99.58	79.37	59.21	141.133333333333	79.3866666666667	-0.830090142656912	0.000290848546321447	0.00343012533390308	RPE1	Bcrpe1 [Botrytis cinerea B05.10]	Metabolism;Metabolism;Metabolism;Metabolism;Metabolism;Metabolism	Global and overview maps;Global and overview maps;Global and overview maps;Global and overview maps;Carbohydrate metabolism;Carbohydrate metabolism	ko01100//Metabolic pathways;ko01110//Biosynthesis of secondary metabolites;ko01200//Carbon metabolism;ko01230//Biosynthesis of amino acids;ko00040//Pentose and glucuronate interconversions;ko00030//Pentose phosphate pathway	K01783;K01783;K01783;K01783;K01783;K01783	-	GO:0003824//catalytic activity;GO:0004750//ribulose-phosphate 3-epimerase activity;GO:0016857//racemase and epimerase activity, acting on carbohydrates and derivatives	GO:0005975//carbohydrate metabolic process;GO:0006098//pentose-phosphate shunt
Bcin13g00930	193	375	330	826	584	1467	4.02	6.70	6.95	13.35	9.11	20.63	5.89	14.3633333333333	1.28605105855876	0.000291693296494583	0.00343670864258942	NUP82	nuclear pore complex An-Nup82 protein [Rutstroemia sp. NJR-2017a BBW]	-	-	-	-	-	GO:0005515//protein binding;GO:0017056//structural constituent of nuclear pore	GO:0000055//ribosomal large subunit export from nucleus;GO:0000056//ribosomal small subunit export from nucleus;GO:0006913//nucleocytoplasmic transport
Bcin12g06470	141	226	225	715	327	976	2.18	3.00	3.52	8.58	3.79	10.19	2.9	7.52	1.3746797616627	0.000292368143071798	0.00344127920314341	--	Tuberous sclerosis 1 protein [Rutstroemia sp. NJR-2017a WRK4]	-	-	-	-	-	-	-
Bcin03g05690	118	107	104	76	79	66	7.55	5.87	6.73	3.77	3.79	2.85	6.71666666666667	3.47	-0.952809770115914	0.000293287761410116	0.00344871902975778	--	similar to nucleoside-diphosphate-sugar epimerase [Botrytis cinerea T4]	-	-	-	-	-	-	-
Bcin06g05390	6248	5547	4636	4318	4445	3479	299.87	228.41	225.12	160.89	159.90	112.81	251.133333333333	144.533333333333	-0.797051276593523	0.00029599879378336	0.00347566270611305	UBC2	ubiquitin-conjugating enzyme E2 [Sclerotinia sclerotiorum 1980 UF-70]	Genetic Information Processing	Folding, sorting and degradation	ko04120//Ubiquitin mediated proteolysis	K10573	-	-	-
Bcin11g03550	356	515	569	1158	989	2102	4.96	6.16	8.02	12.53	10.33	19.80	6.38	14.22	1.15629313585455	0.000296158686480535	0.00347566270611305	--	dna replication regulator sld3 protein [Rutstroemia sp. NJR-2017a BBW]	-	-	-	-	-	-	GO:0006270//DNA replication initiation
Bcin06g00060	2455	3098	2395	2179	1589	870	92.55	100.20	91.35	63.77	44.90	22.16	94.7	43.61	-1.11870543527414	0.000299344314794649	0.00350961457639005	--	ccch zinc finger protein [Rutstroemia sp. NJR-2017a BVV2]	-	-	-	-	-	-	-
Bcin15g03630	169	308	235	558	753	596	6.68	10.45	9.40	17.12	22.31	15.92	8.84333333333333	18.45	1.06095864144022	0.000301057253038198	0.00352385116288361	tsaC1	similar to 3-ketoacyl-(acyl-carrier-protein) reductase [Botrytis cinerea T4]	-	-	-	-	-	-	-
Bcin08g06090	80	84	99	258	173	414	2.12	1.91	2.65	5.30	3.43	7.39	2.22666666666667	5.37333333333333	1.27093173605391	0.000301146193259604	0.00352385116288361	--	DNA-directed RNA polymerase III RPC4 [Oidium neolycopersici]	Genetic Information Processing	Transcription	ko03020//RNA polymerase	K03026	GO:0005666//RNA polymerase III complex	GO:0003677//DNA binding;GO:0003899//DNA-directed 5'-3' RNA polymerase activity	GO:0006383//transcription by RNA polymerase III
Bcin09g05490	632	798	732	1495	1545	1783	21.93	23.76	25.70	40.27	40.18	41.80	23.7966666666667	40.75	0.776040558090521	0.000302280257214645	0.00352985556638955	LAE1	related to methyltransferase [Phialocephala subalpina]	-	-	-	-	-	-	-
Bcin10g01780	231	250	250	871	871	473	11.31	10.50	12.38	33.10	31.95	15.64	11.3966666666667	26.8966666666667	1.23881546703477	0.000302629078769332	0.00352985556638955	--	hemagglutination repeat-containing protein [Rutstroemia sp. NJR-2017a WRK4]	-	-	-	-	-	-	-
Bcin04g03450	138	211	195	600	297	1053	3.90	5.12	5.58	13.18	6.30	20.12	4.86666666666667	13.2	1.43953206119959	0.000302804367764811	0.00352985556638955	crc-1	similar to DNA methyltransferase 1-associated protein DMAP1 [Botrytis cinerea T4]	-	-	-	-	GO:0035267//NuA4 histone acetyltransferase complex	-	GO:0006281//DNA repair;GO:0006338//chromatin remodeling;GO:0043967//histone H4 acetylation;GO:0043968//histone H2A acetylation
Bcin06g01610	899	1124	902	822	825	939	39.87	42.78	40.49	28.29	27.43	28.14	41.0466666666667	27.9533333333333	-0.554244738368701	0.000302836533084446	0.00352985556638955	--	hypothetical protein BCIN_06g01610 [Botrytis cinerea B05.10]	-	-	-	-	-	-	-
Bcin05g04290	426	537	562	942	1323	2482	14.74	15.94	19.67	25.30	34.31	58.02	16.7833333333333	39.21	1.2241923643436	0.000303248672952281	0.00353016438382596	--	glycosyltransferase family 31 protein, partial sequence [Botrytis cinerea T4]	-	-	-	-	-	-	-
Bcin14g02410	98	98	57	29	63	25	2.54	2.18	1.50	0.58	1.23	0.44	2.07333333333333	0.75	-1.46698957891356	0.000303451682484956	0.00353016438382596	yncC	arabinose-proton symporter protein [Rutstroemia sp. NJR-2017a BVV2]	-	-	-	-	GO:0016020//membrane;GO:0016021//integral component of membrane	GO:0022857//transmembrane transporter activity	GO:0055085//transmembrane transport
Bcin14g03470	244	211	164	114	165	82	6.86	5.09	4.66	2.49	3.48	1.56	5.53666666666667	2.51	-1.14133030329045	0.000305011539046669	0.00354332638595539	--	MFS general substrate transporter [Glarea lozoyensis ATCC 20868]	-	-	-	-	-	-	GO:0055085//transmembrane transport
Bcin16g02510	126	117	98	62	91	57	4.00	3.19	3.15	1.53	2.17	1.22	3.44666666666667	1.64	-1.0715059649757	0.000305173933357672	0.00354332638595539	--	small secreted protein [Rutstroemia sp. NJR-2017a BBW]	-	-	-	-	-	-	-
Bcin07g04410	208	273	273	715	454	976	4.86	5.47	6.45	12.96	7.94	15.39	5.59333333333333	12.0966666666667	1.11282934103952	0.000307903649738664	0.00357156322530516	--	Mob1 phocein family protein [Rutstroemia sp. NJR-2017a BBW]	-	-	-	-	-	-	-
Bcin05g01770	51	55	78	144	186	234	1.20	1.11	1.85	2.62	3.27	3.71	1.38666666666667	3.2	1.20645087746742	0.00030857102145807	0.00357584621388222	agn1	glycoside hydrolase family 71 protein [Botrytis cinerea T4]	-	-	-	-	-	GO:0016787//hydrolase activity	-
Bcin11g00580	178	221	198	113	161	175	5.22	5.56	5.88	2.57	3.54	3.47	5.55333333333333	3.19333333333333	-0.798290839629368	0.00031179138074128	0.00360967743302212	--	hypothetical protein BCIN_11g00580 [Botrytis cinerea B05.10]	-	-	-	-	-	-	-
Bcin11g06260	542	703	777	1981	1146	3970	12.88	14.33	18.68	36.54	20.41	63.72	15.2966666666667	40.2233333333333	1.39481533762821	0.000312748194748191	0.00361726311264204	iml2	similar to outer membrane protein iml2 [Botrytis cinerea T4]	-	-	-	-	-	-	-
MSTRG.2908	225	202	162	116	143	170	5.07	3.94	3.75	2.06	2.47	2.60	4.25333333333333	2.37666666666667	-0.839654347320978	0.000313636399280468	0.00362404139977836	--	hypothetical protein BcDW1_9273 [Botrytis cinerea BcDW1]	-	-	-	-	-	-	-
Bcin09g01110	172	221	203	487	439	496	3.54	3.91	4.23	7.79	6.78	6.90	3.89333333333333	7.15666666666667	0.878281916978758	0.000314610179119606	0.00363179450275318	CBH1	glucanase-3 [Coleophoma cylindrospora]	Metabolism;Metabolism	Global and overview maps;Carbohydrate metabolism	ko01100//Metabolic pathways;ko00500//Starch and sucrose metabolism	K01225;K01225	GO:0005576//extracellular region	GO:0004553//hydrolase activity, hydrolyzing O-glycosyl compounds;GO:0030248//cellulose binding	GO:0005975//carbohydrate metabolic process
Bcin06g00560	54	90	112	246	184	528	1.12	1.60	2.35	3.96	2.86	7.40	1.69	4.74	1.48786381261607	0.000315679081175026	0.0036382104183075	--	hypothetical protein BCIN_06g00560 [Botrytis cinerea B05.10]	-	-	-	-	-	-	-
Bcin02g09060	160	237	249	493	474	807	2.66	3.38	4.19	6.37	5.91	9.07	3.41	7.11666666666667	1.06142992476252	0.00031577264010823	0.0036382104183075	RSN1	DUF221 domain-containing protein [Rutstroemia sp. NJR-2017a BVV2]	-	-	-	-	GO:0016020//membrane	-	-
Bcin09g00720	12	8	13	2	1	0	0.62	0.35	0.67	0.08	0.04	0.00	0.546666666666667	0.04	-3.77258950389693	0.000316285671471653	0.00364021292046246	crmA	Bcdit1 [Botrytis cinerea B05.10]	Environmental Information Processing	Membrane transport	ko02010//ABC transporters	K08711	-	-	-
Bcin07g01570	233	204	148	148	126	94	7.89	5.93	5.07	3.89	3.20	2.15	6.29666666666667	3.08	-1.03165794497231	0.000316553449728393	0.00364021292046246	fsdD	UMTA methyltransferase [Cadophora sp. DSE1049]	-	-	-	-	-	-	-
Bcin12g05950	48	54	30	461	121	100	1.87	1.80	1.18	13.93	3.53	2.63	1.61666666666667	6.69666666666667	2.0504209116588	0.000317499898872488	0.00364759941290864	hmt2	sulfide quinone reductase [Sclerotinia borealis F-4128]	Metabolism;Metabolism	Global and overview maps;Energy metabolism	ko01100//Metabolic pathways;ko00920//Sulfur metabolism	K22470;K22470	-	GO:0016491//oxidoreductase activity	GO:0055114//oxidation-reduction process
Bcin15g01500	491	773	780	1477	1512	3435	5.82	7.87	9.36	13.60	13.44	27.53	7.68333333333333	18.19	1.24334129305594	0.000318572034056133	0.00365641433154953	rga1	Bclrg1 [Botrytis cinerea B05.10]	-	-	-	-	-	-	GO:0007165//signal transduction;GO:0008360//regulation of cell shape;GO:0009272//fungal-type cell wall biogenesis;GO:0030036//actin cytoskeleton organization;GO:0051666//actin cortical patch localization
Bcin02g05600	273	357	280	265	212	188	9.13	10.25	9.48	6.88	5.32	4.25	9.62	5.48333333333333	-0.810983715868595	0.000319101292434377	0.00365898747749323	CLU5d	ribosomal s17 protein [Rutstroemia sp. NJR-2017a WRK4]	-	-	-	-	-	-	-
Bcin09g03300	89	86	58	46	50	48	4.69	3.89	3.09	1.88	1.98	1.71	3.89	1.85666666666667	-1.06705532836731	0.000321207807472234	0.00367783885648085	--	hypothetical protein BCIN_09g03300 [Botrytis cinerea B05.10]	-	-	-	-	-	-	-
Bcin02g01230	59	81	61	381	143	199	3.98	4.69	4.17	19.98	7.24	9.08	4.28	12.1	1.49932434576081	0.000321358606102379	0.00367783885648085	--	non-anchored cell wall 5 protein [Rutstroemia sp. NJR-2017a BBW]	-	-	-	-	-	-	-
Bcin15g03150	3705	6942	5456	10347	14986	17080	109.88	176.64	163.71	238.23	333.13	342.24	150.076666666667	304.533333333333	1.02090046016982	0.000322386703066463	0.00368608781370749	sed3	sedolisin isoform 1 [Botrytis fabae]	-	-	-	-	-	GO:0004252//serine-type endopeptidase activity;GO:0008236//serine-type peptidase activity	GO:0006508//proteolysis
Bcin08g00640	19	32	27	92	91	79	0.82	1.18	1.18	3.07	2.94	2.30	1.06	2.77	1.38582171148599	0.000323543684510702	0.00369525537213496	--	Peptidase S54 rhomboid domain protein [Rutstroemia sp. NJR-2017a BBW]	-	-	-	-	-	-	-
Bcin11g05450	53	42	38	143	127	137	1.81	1.23	1.31	3.79	3.25	3.16	1.45	3.4	1.22948184612277	0.000323804685352163	0.00369525537213496	--	Alpha beta hydrolase fold-1 protein [Rutstroemia sp. NJR-2017a BBW]	-	-	-	-	-	-	-
Bcin07g00130	505	667	520	1095	1265	1596	13.73	15.55	14.30	23.11	25.77	29.31	14.5266666666667	26.0633333333333	0.843317911425007	0.000324623110329883	0.00370107375028195	pri1	Bcpri1 [Botrytis cinerea B05.10]	Genetic Information Processing	Replication and repair	ko03030//DNA replication	K02684	GO:0000790//nuclear chromatin;GO:0005634//nucleus;GO:0005737//cytoplasm	GO:0003896//DNA primase activity	GO:0006269//DNA replication, synthesis of RNA primer
Bcin10g01270	207	430	310	731	777	962	4.84	8.63	7.33	13.27	13.62	15.20	6.93333333333333	14.03	1.0168939813126	0.000325332833119391	0.00370564292538839	AAE7	similar to acyl CoA synthetase [Botrytis cinerea T4]	-	-	-	-	-	GO:0003824//catalytic activity	-
Bcin09g03880	4169	5632	5795	11734	10403	23987	88.48	102.06	123.80	192.89	165.95	343.25	104.78	234.03	1.15933011173629	0.000327295157916324	0.00372445742319581	VPS62	similar to vacuolar sorting-associated protein [Botrytis cinerea T4]	-	-	-	-	-	-	-
Bcin06g06800	7892	8002	6699	6099	6641	5656	376.44	327.47	323.28	225.84	237.43	182.27	342.396666666667	215.18	-0.670124664543412	0.000328420442963137	0.00373372018284348	--	ER BIG1 protein [Rutstroemia sp. NJR-2017a BVV2]	-	-	-	-	-	-	GO:0006078//(1->6)-beta-D-glucan biosynthetic process;GO:0009272//fungal-type cell wall biogenesis
Bcin06g02200	86	116	74	64	60	43	3.66	4.24	3.19	2.12	1.92	1.24	3.69666666666667	1.76	-1.07064953080326	0.000328801592875153	0.00373451354634904	--	hypothetical protein BCIN_06g02200 [Botrytis cinerea B05.10]	-	-	-	-	-	-	-
Bcin06g01530	3005	3483	2478	2412	2462	1826	97.54	96.99	81.38	60.78	59.90	40.04	91.97	53.5733333333333	-0.77964827706502	0.000329199125716956	0.00373549130922344	anmK	anhydro-N-acetylmuramic acid kinase protein [Rutstroemia sp. NJR-2017a BBW]	-	-	-	-	-	GO:0005524//ATP binding;GO:0016773//phosphotransferase activity, alcohol group as acceptor	GO:0006040//amino sugar metabolic process;GO:0009254//peptidoglycan turnover
Bcin15g00070	124	127	90	64	89	69	6.20	5.45	4.55	2.48	3.33	2.33	5.4	2.71333333333333	-0.992893113505742	0.000332035992909338	0.0037641206984448	--	periplasmic binding protein-like II [Phialocephala scopiformis]	-	-	-	-	-	-	GO:0009228//thiamine biosynthetic process
Bcin01g05250	911	1085	939	834	833	957	74.45	76.08	77.64	52.91	51.03	52.84	76.0566666666667	52.26	-0.541367586742208	0.000333923721667816	0.00378194628676467	SPAC227.10	Bcgim4 [Botrytis cinerea B05.10]	-	-	-	-	GO:0016272//prefoldin complex	GO:0051082//unfolded protein binding	GO:0006457//protein folding
Bcin10g00790	298	516	453	999	860	2308	4.38	6.51	6.74	11.41	9.48	22.94	5.87666666666667	14.61	1.31388620420447	0.000334830563581927	0.00378863941471852	ARK1	similar to serine/threonine protein kinase [Botrytis cinerea T4]	-	-	-	-	-	GO:0004672//protein kinase activity;GO:0005524//ATP binding	GO:0006468//protein phosphorylation
Bcin11g06210	326	292	224	228	167	114	18.98	14.61	13.21	10.30	7.28	4.46	15.6	7.34666666666667	-1.08638430589961	0.000337027126436978	0.00380989948584837	--	hypothetical protein BCIN_11g06210 [Botrytis cinerea B05.10]	-	-	-	-	-	-	-
Bcin11g06250	1484	1605	1556	1287	1297	1574	180.73	167.70	191.72	121.68	118.39	129.51	180.05	123.193333333333	-0.547473413521154	0.000339837198034298	0.00383804835520092	sem-1	probable SEM1 Regulator of exocytosis and pseudohyphal differentiation [Phialocephala subalpina]	Genetic Information Processing;Genetic Information Processing	Folding, sorting and degradation;Replication and repair	ko03050//Proteasome;ko03440//Homologous recombination	K10881;K10881	GO:0008541//proteasome regulatory particle, lid subcomplex	-	GO:0006406//mRNA export from nucleus;GO:0043248//proteasome assembly
Bcin09g05210	567	856	840	1467	1825	3257	12.40	16.21	18.68	25.05	30.16	48.50	15.7633333333333	34.57	1.13294796252575	0.00034064661402668	0.00384098199756638	--	Bip1 [Botrytis cinerea B05.10]	-	-	-	-	-	-	-
Bcin11g04160	3869	4152	3291	3164	2975	2145	205.81	189.49	177.12	130.66	118.62	77.09	190.806666666667	108.79	-0.810565629247592	0.000340737439170471	0.00384098199756638	--	hypothetical protein BCIN_11g04160 [Botrytis cinerea B05.10]	-	-	-	-	-	-	-
Bcin04g06040	33	36	22	74	96	156	0.70	0.65	0.47	1.22	1.52	2.23	0.606666666666667	1.65666666666667	1.44930740136359	0.000342538886299922	0.00385766328852701	acsAB	glycosyltransferase family 2 protein [Botrytis cinerea T4]	-	-	-	-	-	-	-
MSTRG.8022	200	139	98	105	76	68	16.90	10.08	8.38	6.89	4.81	3.88	11.7866666666667	5.19333333333333	-1.18242304132977	0.000344497544813655	0.00387608213179641	--	hypothetical protein BofuT4_P019630.1 [Botrytis cinerea T4]	-	-	-	-	-	-	-
Bcin15g00240	6	10	4	56	23	40	0.19	0.27	0.13	1.35	0.53	0.84	0.196666666666667	0.906666666666667	2.2048197918885	0.000344823730579637	0.00387611604927101	--	hypothetical protein BCIN_15g00240 [Botrytis cinerea B05.10]	-	-	-	-	-	-	-
Bcin06g01300	99	205	166	381	388	499	2.46	4.37	4.18	7.35	7.23	8.38	3.67	7.65333333333333	1.06030817311132	0.000345297447815063	0.0038778067313613	FAT1	similar to Fatty acid transporter and very long-chain fatty acyl-CoA synthetase [Botrytis cinerea T4]	-	-	-	-	GO:0005777//peroxisome;GO:0005783//endoplasmic reticulum;GO:0005811//lipid droplet;GO:0031235//intrinsic component of the cytoplasmic side of the plasma membrane	GO:0003824//catalytic activity;GO:0004467//long-chain fatty acid-CoA ligase activity;GO:0005324//long-chain fatty acid transporter activity;GO:0031957//very long-chain fatty acid-CoA ligase activity	GO:0000038//very long-chain fatty acid metabolic process;GO:0006515//protein quality control for misfolded or incompletely synthesized proteins;GO:0006633//fatty acid biosynthetic process;GO:0044539//long-chain fatty acid import
MSTRG.13531	81	126	90	70	64	69	1.76	2.51	2.09	1.20	1.12	1.04	2.12	1.12	-0.920565532505595	0.000346017498181039	0.00388225806658876	--	Bcfrp1 [Botrytis cinerea B05.10]	-	-	-	-	-	-	-
Bcin11g03060	474	532	381	332	303	470	36.87	36.20	30.30	20.28	18.29	25.37	34.4566666666667	21.3133333333333	-0.693026898790302	0.000346597385883977	0.003885129949806	--	lccl domain-containing protein [Diplodia corticola]	-	-	-	-	-	-	-
Bcin03g04900	670	676	767	1675	1374	2806	20.84	18.04	24.14	40.45	32.03	58.97	21.0066666666667	43.8166666666667	1.06063248248787	0.000349337284197885	0.00391218616869228	SPBC1711.05	related to SRP40-suppressor of mutant AC40 of RNA polymerase I and III [Phialocephala subalpina]	-	-	-	-	GO:0005730//nucleolus	-	-
Bcin15g03190	294	634	512	902	1534	1911	4.81	8.89	8.47	11.45	18.79	21.10	7.39	17.1133333333333	1.21147452570811	0.000352984800923519	0.0039493467371984	--	Pleckstrin -likey-like domain protein [Rutstroemia sp. NJR-2017a BBW]	-	-	-	-	-	-	-
Bcin03g00760	177	204	248	976	265	1474	2.88	2.84	4.08	12.32	3.23	16.19	3.26666666666667	10.58	1.69544847383261	0.00035453453472601	0.00396298901165309	--	nipped-B B protein [Rutstroemia sp. NJR-2017a WRK4]	-	-	-	-	-	-	-
Bcin11g04580	449	806	537	1331	2166	1472	11.91	18.34	14.41	27.40	43.05	26.37	14.8866666666667	32.2733333333333	1.11632184303838	0.000357108470410564	0.00398571284805954	--	glutamate-1-semialdehyde -aminomutase protein [Rutstroemia sp. NJR-2017a WRK4]	-	-	-	-	-	-	-
Bcin10g04860	73	53	50	35	29	37	1.92	1.20	1.33	0.72	0.57	0.66	1.48333333333333	0.65	-1.19033121210415	0.000357232058668001	0.00398571284805954	--	hypothetical protein BCIN_10g04860 [Botrytis cinerea B05.10]	-	-	-	-	-	-	-
Bcin01g00080	9071	8124	9497	19469	18779	35004	199.92	153.62	211.77	333.11	310.22	521.23	188.436666666667	388.186666666667	1.04267084867244	0.000358992547745112	0.00399878063349497	BOA8	Bcboa8 [Botrytis cinerea B05.10]	-	-	-	-	-	GO:0071949//FAD binding	-
Bcin12g04580	1584	1895	2017	3991	3727	8031	20.11	20.64	25.91	39.33	35.47	68.88	22.22	47.8933333333333	1.1079660326309	0.000359070096904626	0.00399878063349497	ppr5	pentatricopeptide repeat domain-containing protein [Rutstroemia sp. NJR-2017a BVV2]	-	-	-	-	-	GO:0005515//protein binding	-
Bcin01g09810	493	719	750	1590	1275	3221	6.63	8.29	10.20	16.59	12.85	29.25	8.37333333333333	19.5633333333333	1.22427824388569	0.000361487355030703	0.00402196598908929	SPAC6F6.13c	similar to DUF726 domain-containing protein [Botrytis cinerea T4]	-	-	-	-	-	-	-
Bcin01g01860	1477	1444	1258	1270	1018	1179	133.09	111.27	114.46	88.75	68.69	71.80	119.606666666667	76.4133333333333	-0.646401504433381	0.000362254824383201	0.00402568059041735	Memar_1972	2-dehydropantoate 2-reductase protein [Rutstroemia sp. NJR-2017a BBW]	-	-	-	-	-	GO:0003677//DNA binding	-
Bcin13g03830	390	537	525	1015	1042	1370	5.26	6.21	7.16	10.62	10.53	12.48	6.21	11.21	0.852121104584946	0.000362715975864167	0.00402568059041735	--	protamine p1 protein [Rutstroemia sp. NJR-2017a BVV2]	-	-	-	-	-	-	-
Bcin09g00450	79	89	76	158	250	303	2.26	2.19	2.20	3.52	5.37	5.87	2.21666666666667	4.92	1.15026647567184	0.000363431842512344	0.00402568059041735	ARB_07185	similar to prolyl oligopeptidase (secreted protein) [Botrytis cinerea T4]	-	-	-	-	-	-	-
MSTRG.6804	389	342	313	260	264	312	6.09	4.63	4.95	3.04	3.11	3.32	5.22333333333333	3.15666666666667	-0.726568849004193	0.000363477217790015	0.00402568059041735	--	hypothetical protein BofuT4_uP122360.1 [Botrytis cinerea T4]	-	-	-	-	-	-	-
Bcin03g07720	293	478	507	902	928	3646	4.64	6.49	8.12	11.09	11.01	39.00	6.41666666666667	20.3666666666667	1.66631393423647	0.000363726811156307	0.00402568059041735	acr-2	Bcrpa135 [Botrytis cinerea B05.10]	Genetic Information Processing	Transcription	ko03020//RNA polymerase	K03002	GO:0005634//nucleus	GO:0003677//DNA binding;GO:0003899//DNA-directed 5'-3' RNA polymerase activity;GO:0032549//ribonucleoside binding	GO:0006351//transcription, DNA-templated
Bcin14g01990	362	370	220	238	195	111	22.74	19.94	13.98	11.60	9.18	4.71	18.8866666666667	8.49666666666667	-1.1523992283559	0.0003638350641998	0.00402568059041735	--	similar to transcription factor bZIP [Botrytis cinerea T4]	-	-	-	-	-	GO:0003700//DNA-binding transcription factor activity	GO:0006355//regulation of transcription, DNA-templated
Bcin01g08110	87	96	68	170	367	267	2.80	2.65	2.21	4.25	8.85	5.80	2.55333333333333	6.3	1.30296993718348	0.000365138547335902	0.00403637948087264	aglA	glycoside hydrolase family 27 protein [Botrytis cinerea T4]	Metabolism;Metabolism;Metabolism;Metabolism;Metabolism	Global and overview maps;Lipid metabolism;Lipid metabolism;Carbohydrate metabolism;Glycan biosynthesis and metabolism	ko01100//Metabolic pathways;ko00561//Glycerolipid metabolism;ko00600//Sphingolipid metabolism;ko00052//Galactose metabolism;ko00603//Glycosphingolipid biosynthesis - globo and isoglobo series	K07407;K07407;K07407;K07407;K07407	-	GO:0003824//catalytic activity;GO:0004553//hydrolase activity, hydrolyzing O-glycosyl compounds	GO:0005975//carbohydrate metabolic process
Bcin16g02100	603	512	455	453	353	384	49.09	35.76	37.47	28.63	21.54	21.12	40.7733333333333	23.7633333333333	-0.778888685740791	0.000366103228584793	0.00404049215005723	urm1	Bcurm1 [Botrytis cinerea B05.10]	Genetic Information Processing	Folding, sorting and degradation	ko04122//Sulfur relay system	K12161	GO:0005737//cytoplasm	-	GO:0034227//tRNA thio-modification
Bcin15g04450	3458	3497	2712	2691	2523	1872	212.87	184.69	168.90	128.60	116.41	77.86	188.82	107.623333333333	-0.811020688407624	0.000366184339429065	0.00404049215005723	--	NAD(P)-binding protein [Cadophora sp. DSE1049]	-	-	-	-	-	GO:0048037//cofactor binding	-
Bcin11g02620	445	562	349	394	292	274	15.43	16.72	12.24	10.61	7.59	6.42	14.7966666666667	8.20666666666667	-0.850403946840639	0.000367581305488889	0.00404955344025137	SPBC1271.10c	Bchol1 [Botrytis cinerea B05.10]	-	-	-	-	-	-	GO:0055085//transmembrane transport
Bcin13g02410	97	159	199	559	231	1229	2.75	3.87	5.71	12.30	4.91	23.53	4.11	13.58	1.72427318056305	0.000368030831692597	0.00404955344025137	uba2	Bcuba2 [Botrytis cinerea B05.10]	Genetic Information Processing	Folding, sorting and degradation	ko04120//Ubiquitin mediated proteolysis	K10685	GO:0005634//nucleus;GO:0031510//SUMO activating enzyme complex	GO:0008641//ubiquitin-like modifier activating enzyme activity;GO:0019948//SUMO activating enzyme activity	GO:0016925//protein sumoylation
Bcin08g04960	304	342	298	268	244	207	15.50	14.96	15.36	10.62	9.33	7.14	15.2733333333333	9.03	-0.758217065102658	0.000368273418489455	0.00404955344025137	--	hypothetical protein BCIN_08g04960 [Botrytis cinerea B05.10]	-	-	-	-	-	-	-
MSTRG.2170	1	4	1	11	18	49	0.14	0.48	0.14	1.20	1.90	4.65	0.253333333333333	2.58333333333333	3.35012498671801	0.000368356078315344	0.00404955344025137	--	Pc20g06180 [Penicillium rubens Wisconsin 54-1255]	-	-	-	-	-	-	-
Bcin03g03070	244	370	426	744	815	1908	6.68	8.69	11.79	15.80	16.71	35.27	9.05333333333333	22.5933333333333	1.31937615723926	0.000370616392643489	0.00407067125766118	LAE1	methyltransferase domain-containing protein [Rutstroemia sp. NJR-2017a WRK4]	-	-	-	-	-	-	-
Bcin11g04250	194	306	269	682	601	614	6.05	8.18	8.48	16.50	14.04	12.93	7.57	14.49	0.936692389571198	0.0003713180263896	0.0040746463023942	Dbt	similar to lipoamide acyltransferase component of branched-chain alpha-keto acid dehydrogenase complex [Botrytis cinerea T4]	Metabolism;Metabolism;Metabolism;Metabolism	Global and overview maps;Global and overview maps;Amino acid metabolism;Carbohydrate metabolism	ko01100//Metabolic pathways;ko01110//Biosynthesis of secondary metabolites;ko00280//Valine, leucine and isoleucine degradation;ko00640//Propanoate metabolism	K09699;K09699;K09699;K09699	-	GO:0016746//transferase activity, transferring acyl groups	-
Bcin07g06040	2851	2507	2377	1882	2273	2192	101.89	76.87	85.95	52.22	60.89	52.93	88.2366666666667	55.3466666666667	-0.672881859773488	0.000373945433783719	0.00409972717806391	--	hypothetical protein BCIN_07g06040 [Botrytis cinerea B05.10]	-	-	-	-	-	-	-
Bcin11g06200	396	363	325	321	217	183	15.32	12.05	12.72	9.64	6.29	4.78	13.3633333333333	6.90333333333333	-0.952914863930256	0.000376883947314985	0.00412515413194056	--	similar to transcription factor Zn, C2H2 [Botrytis cinerea T4]	-	-	-	-	-	GO:0003676//nucleic acid binding	-
Bcin12g03020	117	227	194	415	401	893	2.52	4.19	4.22	6.93	6.46	12.97	3.64333333333333	8.78666666666667	1.27005696933615	0.000376952553660734	0.00412515413194056	dbp7	Bcdbp7 [Botrytis cinerea B05.10]	-	-	-	-	-	GO:0003676//nucleic acid binding;GO:0005524//ATP binding	-
Bcin02g09200	342	500	440	1102	768	2404	5.43	6.81	7.07	13.58	9.14	25.78	6.43666666666667	16.1666666666667	1.3286365830112	0.000377627421734706	0.00412877237583051	infB	Bcifm1 [Botrytis cinerea B05.10]	-	-	-	-	-	GO:0003743//translation initiation factor activity;GO:0003924//GTPase activity;GO:0005525//GTP binding	GO:0006413//translational initiation
Bcin16g02990	2374	3023	2055	1423	2323	1598	76.18	83.22	66.71	35.45	55.87	34.64	75.37	41.9866666666667	-0.844059135922672	0.00038280426246113	0.00418042232897479	--	alteRNAtive oxidase protein [Rutstroemia sp. NJR-2017a BBW]	-	-	-	-	-	-	-
Bcin08g03940	364	329	335	309	213	205	27.94	21.67	26.02	18.41	12.25	10.63	25.21	13.7633333333333	-0.873166200403522	0.000383048535896556	0.00418042232897479	--	histone acetyltransferase subunit protein [Rutstroemia sp. NJR-2017a BBW]	-	-	-	-	-	-	-
Bcin02g07780	27	31	33	155	82	90	0.72	0.71	0.89	3.21	1.64	1.62	0.773333333333333	2.15666666666667	1.47964090686494	0.000383712266357252	0.00418385902062626	--	similar to transcription factor Zn, C2H2 [Botrytis cinerea T4]	-	-	-	-	-	GO:0003676//nucleic acid binding	-
Bcin03g01890	14082	14195	11956	12191	9800	8246	489.43	423.28	420.42	328.94	255.30	193.63	444.376666666667	259.29	-0.777216498621038	0.000384757101677347	0.00419144112399464	sconC	Bcskp1 [Botrytis cinerea B05.10]	Cellular Processes;Genetic Information Processing;Genetic Information Processing	Cell growth and death;Folding, sorting and degradation;Folding, sorting and degradation	ko04111//Cell cycle - yeast;ko04141//Protein processing in endoplasmic reticulum;ko04120//Ubiquitin mediated proteolysis	K03094;K03094;K03094	GO:0017117//single-stranded DNA-dependent ATP-dependent DNA helicase complex;GO:0043224//nuclear SCF ubiquitin ligase complex;GO:0043291//RAVE complex	GO:0061630//ubiquitin protein ligase activity	GO:0006511//ubiquitin-dependent protein catabolic process;GO:0006998//nuclear envelope organization;GO:0030163//protein catabolic process;GO:0031146//SCF-dependent proteasomal ubiquitin-dependent protein catabolic process;GO:0045841//negative regulation of mitotic metaphase/anaphase transition;GO:0060542//regulation of strand invasion;GO:0101026//nuclear membrane biogenesis involved in mitotic nu…
Bcin10g00920	35	25	33	79	94	168	1.05	0.64	1.00	1.84	2.11	3.40	0.896666666666667	2.45	1.4501380771671	0.000385703292259509	0.00419793583245059	bmt5	Bcbmt5 [Botrytis cinerea B05.10]	-	-	-	-	-	-	-
Bcin03g00860	174	150	160	405	348	502	5.68	4.20	5.28	10.26	8.51	11.07	5.05333333333333	9.94666666666667	0.976977782084148	0.000387215068007664	0.00420797827767819	aah1	Bcaah1 [Botrytis cinerea B05.10]	Metabolism;Metabolism	Global and overview maps;Nucleotide metabolism	ko01100//Metabolic pathways;ko00230//Purine metabolism	K01488;K01488	-	GO:0000034//adenine deaminase activity;GO:0019239//deaminase activity	GO:0006146//adenine catabolic process;GO:0009168//purine ribonucleoside monophosphate biosynthetic process;GO:0010389//regulation of G2/M transition of mitotic cell cycle;GO:0043103//hypoxanthine salvage
Bcin15g05350	50	105	70	244	162	260	0.45	0.82	0.64	1.72	1.10	1.59	0.636666666666667	1.47	1.20720601752177	0.000387327665379083	0.00420797827767819	--	glyco X protein [Rutstroemia sp. NJR-2017a WRK4]	-	-	-	-	-	-	-
Bcin05g04840	1403	2304	1609	1327	1508	1106	37.00	52.13	42.93	27.17	29.81	19.71	44.02	25.5633333333333	-0.784083176318506	0.00038960920318224	0.00422893464521972	dur3-1	Bcdur3 [Botrytis cinerea B05.10]	-	-	-	-	GO:0016020//membrane	GO:0022857//transmembrane transporter activity	GO:0055085//transmembrane transport
Bcin08g04020	899	2267	1437	4293	3246	5736	18.14	39.25	29.34	67.25	49.09	78.20	28.91	64.8466666666667	1.165463808267	0.00039015213054285	0.00423015036934327	codA	choline dehydrogenase [Sclerotinia borealis F-4128]	-	-	-	-	-	GO:0016614//oxidoreductase activity, acting on CH-OH group of donors;GO:0050660//flavin adenine dinucleotide binding	GO:0055114//oxidation-reduction process
Bcin05g05160	265	301	321	594	684	1372	11.12	10.84	13.63	19.35	21.52	38.91	11.8633333333333	26.5933333333333	1.16455519057738	0.000390426584864349	0.00423015036934327	--	NLP/P60 protein [Rutstroemia sp. NJR-2017a WRK4]	-	-	-	-	-	-	-
Bcin06g07440	456	596	496	972	1232	1436	14.77	16.56	16.25	24.44	29.91	31.42	15.86	28.59	0.85011784892712	0.000391249570896647	0.00423524129362308	ARB_01551	Bcalg1 [Botrytis cinerea B05.10]	Metabolism;Metabolism;Metabolism	Global and overview maps;Glycan biosynthesis and metabolism;Glycan biosynthesis and metabolism	ko01100//Metabolic pathways;ko00510//N-Glycan biosynthesis;ko00513//Various types of N-glycan biosynthesis	K03842;K03842;K03842	-	GO:0000030//mannosyltransferase activity	-
Bcin12g06060	237	190	170	155	123	77	8.70	5.98	6.31	4.42	3.38	1.91	6.99666666666667	3.23666666666667	-1.11215896587296	0.000393723526018169	0.00425817851313067	--	major facilitator superfamily domain-containing protein [Clohesyomyces aquaticus]	-	-	-	-	-	-	GO:0055085//transmembrane transport
Bcin03g05810	501	532	427	338	430	283	30.90	28.15	26.65	16.18	19.88	11.79	28.5666666666667	15.95	-0.840776279626476	0.000395333070562382	0.00427173409759028	--	Pc12g08090 [Penicillium rubens Wisconsin 54-1255]	-	-	-	-	-	-	-
Bcin10g06030	2931	3336	2477	2470	2509	2303	72.65	70.80	62.32	47.71	46.42	37.93	68.59	44.02	-0.639839110439199	0.000396982263355626	0.00428569330934957	--	Bcmrl1 [Botrytis cinerea B05.10]	Cellular Processes	Transport and catabolism	ko04145//Phagosome	K10089	-	-	-
Bcin05g05610	175	211	172	158	128	147	11.99	12.40	11.92	8.40	6.57	6.80	12.1033333333333	7.25666666666667	-0.738025522611996	0.000398343014401899	0.00429651629023056	rho2	P-loop containing nucleoside triphosphate hydrolase protein [Pezoloma ericae]	Cellular Processes;Environmental Information Processing	Transport and catabolism;Signal transduction	ko04144//Endocytosis;ko04011//MAPK signaling pathway - yeast	K04513;K04513	-	GO:0003924//GTPase activity;GO:0005525//GTP binding	-
Bcin06g01730	110	139	115	338	224	485	12.20	13.22	12.90	29.09	18.61	36.33	12.7733333333333	28.01	1.13280692305949	0.00039953486369666	0.00430549969018664	--	related to DUF427 domain protein [Phialocephala subalpina]	-	-	-	-	-	-	-
Bcin05g00710	652	567	505	496	301	480	81.32	60.68	63.73	48.03	28.14	40.45	68.5766666666667	38.8733333333333	-0.818936958285787	0.000400837839915654	0.00431566342185669	LSM5	Bclsm5 [Botrytis cinerea B05.10]	Genetic Information Processing;Genetic Information Processing	Transcription;Folding, sorting and degradation	ko03040//Spliceosome;ko03018//RNA degradation	K12624;K12624	-	-	-
Bcin01g04240	2411	1395	1892	1401	965	394	108.80	53.72	86.29	48.84	32.17	11.60	82.9366666666667	30.87	-1.42580458165148	0.000401776531992008	0.0043218903360647	--	Outer spore wall protein RRT8 [Lachnellula suecica]	-	-	-	-	-	-	-
Bcin02g07480	35	26	31	182	47	200	1.68	1.07	1.50	6.78	1.69	6.48	1.41666666666667	4.98333333333333	1.8146107380604	0.000404774154566612	0.00435023405902504	P4H7	2OG-Fe(II)oxygenase superfamily protein [Rutstroemia sp. NJR-2017a BVV2]	Metabolism;Metabolism	Global and overview maps;Amino acid metabolism	ko01100//Metabolic pathways;ko00330//Arginine and proline metabolism	K00472;K00472	-	GO:0005506//iron ion binding;GO:0016491//oxidoreductase activity;GO:0016705//oxidoreductase activity, acting on paired donors, with incorporation or reduction of molecular oxygen;GO:0031418//L-ascorbic acid binding	GO:0055114//oxidation-reduction process
Bcin14g03740	5	19	15	91	52	45	0.20	0.66	0.61	2.85	1.57	1.23	0.49	1.88333333333333	1.94243471246618	0.00040689627292451	0.0043691261391733	--	Zinc finger protein [Lachnellula subtilissima]	-	-	-	-	-	GO:0003676//nucleic acid binding	-
Bcin09g01440	515	747	684	1311	1422	1800	6.08	7.56	8.17	12.01	12.58	14.35	7.27	12.98	0.836263114079544	0.000409464450561723	0.00439276978536432	BUD2	RasGAP protein-like protein, partial [Phialocephala scopiformis]	-	-	-	-	-	-	GO:0007165//signal transduction;GO:0043087//regulation of GTPase activity
Bcin03g05070	133	196	193	544	294	879	5.49	6.94	8.05	17.42	9.09	24.49	6.82666666666667	17	1.31628153174622	0.000410637090292288	0.00440141310184603	SPAC1071.09c	carbohydrate esterase family 8 protein [Sclerotinia borealis F-4128]	-	-	-	-	-	-	-
Bcin10g02490	120	237	210	359	546	902	1.10	1.86	1.94	2.55	3.74	5.57	1.63333333333333	3.95333333333333	1.27525035554343	0.000414075508282429	0.00443399694418056	bimB	Bcesp1 [Botrytis cinerea B05.10]	Cellular Processes;Cellular Processes	Cell growth and death;Cell growth and death	ko04111//Cell cycle - yeast;ko04113//Meiosis - yeast	K02365;K02365	GO:0005634//nucleus	GO:0005515//protein binding;GO:0008233//peptidase activity	GO:0006508//proteolysis
Bcin08g04350	402	443	324	321	240	365	34.93	33.02	28.48	21.65	15.63	21.43	32.1433333333333	19.57	-0.715875791408899	0.000414416422746907	0.00443399694418056	--	hypothetical protein BCIN_08g04350 [Botrytis cinerea B05.10]	-	-	-	-	-	-	-
Bcin05g02040	5	6	5	30	49	22	0.26	0.27	0.27	1.23	1.94	0.78	0.266666666666667	1.31666666666667	2.3037807481771	0.000416235861376122	0.0044494945823041	--	DUF3328 domain containing protein [Pyrenophora tritici-repentis]	-	-	-	-	-	-	-
Bcin13g05390	138	170	156	395	306	453	2.57	2.69	2.92	5.67	4.27	5.63	2.72666666666667	5.19	0.928596196137287	0.000417484519420861	0.00445824840675695	SPBC18H10.09	similar to CHY zinc finger domain-containing protein [Botrytis cinerea T4]	-	-	-	-	-	GO:0008270//zinc ion binding;GO:0046872//metal ion binding	-
Bcin03g08260	1396	1891	1867	4020	3244	8028	29.84	34.68	40.38	66.71	51.98	115.95	34.9666666666667	78.2133333333333	1.16143429829232	0.000417798166516159	0.00445824840675695	SPBC3D6.13c	disulfide isomerase protein [Rutstroemia sp. NJR-2017a WRK4]	Genetic Information Processing	Folding, sorting and degradation	ko04141//Protein processing in endoplasmic reticulum	K13996	-	-	GO:0045454//cell redox homeostasis
Bcin15g05020	229	434	416	777	854	1585	5.09	8.28	9.36	13.42	14.24	23.82	7.57666666666667	17.16	1.17941436940285	0.000420245207139485	0.00447711262655113	RBM25	similar to U1 snRNP-associated protein Usp107 [Botrytis cinerea T4]	-	-	-	-	-	GO:0003676//nucleic acid binding	GO:0006397//mRNA processing
Bcin09g02460	2614	2636	2236	2384	1623	1811	186.52	161.38	161.42	132.06	86.80	87.31	169.773333333333	102.056666666667	-0.734239442552468	0.000420312557736916	0.00447711262655113	MP3	similar to progesterone binding protein [Botrytis cinerea T4]	-	-	-	-	-	-	-
Bcin11g00120	738	903	677	429	727	537	22.81	23.94	21.17	10.29	16.84	11.21	22.64	12.78	-0.824986121884888	0.00042292775307187	0.00450097202337534	proS	Bcaim10 [Botrytis cinerea B05.10]	Genetic Information Processing	Translation	ko00970//Aminoacyl-tRNA biosynthesis	K01881	GO:0005737//cytoplasm	GO:0000166//nucleotide binding;GO:0004812//aminoacyl-tRNA ligase activity;GO:0004827//proline-tRNA ligase activity;GO:0005524//ATP binding	GO:0006418//tRNA aminoacylation for protein translation;GO:0006433//prolyl-tRNA aminoacylation
Bcin02g06580	425	531	524	1250	1190	1084	11.35	12.17	14.16	25.92	23.83	19.56	12.56	23.1033333333333	0.879264553495535	0.000424082268474841	0.00450713858210616	pdcA	similar to pyruvate decarboxylase [Botrytis cinerea T4]	Metabolism;Metabolism;Metabolism	Global and overview maps;Global and overview maps;Carbohydrate metabolism	ko01100//Metabolic pathways;ko01110//Biosynthesis of secondary metabolites;ko00010//Glycolysis / Gluconeogenesis	K01568;K01568;K01568	-	GO:0000287//magnesium ion binding;GO:0003824//catalytic activity;GO:0016831//carboxy-lyase activity;GO:0030976//thiamine pyrophosphate binding	-
Bcin04g06860	80	92	69	205	218	210	2.19	2.17	1.92	4.37	4.48	3.89	2.09333333333333	4.24666666666667	1.02052881336468	0.000424258750975309	0.00450713858210616	OXR2	similar to FAD binding domain-containing protein [Botrytis cinerea T4]	-	-	-	-	-	GO:0016491//oxidoreductase activity;GO:0050660//flavin adenine dinucleotide binding;GO:0071949//FAD binding	GO:0055114//oxidation-reduction process
Bcin12g00450	131	173	185	391	373	441	3.08	3.49	4.40	7.13	6.57	7.00	3.65666666666667	6.9	0.916067241983493	0.000425250061751669	0.0045136718943801	hri1	Bcgcn2 [Botrytis cinerea B05.10]	-	-	-	-	-	GO:0004672//protein kinase activity;GO:0005524//ATP binding	GO:0006468//protein phosphorylation
Bcin12g03030	568	700	649	1332	1264	1782	23.87	25.24	27.60	43.46	39.82	50.60	25.57	44.6266666666667	0.803453889723726	0.000425838850208237	0.0045152677706297	PAN6	Bcpan6 [Botrytis cinerea B05.10]	Metabolism;Metabolism;Metabolism;Metabolism	Global and overview maps;Global and overview maps;Metabolism of cofactors and vitamins;Metabolism of other amino acids	ko01100//Metabolic pathways;ko01110//Biosynthesis of secondary metabolites;ko00770//Pantothenate and CoA biosynthesis;ko00410//beta-Alanine metabolism	K01918;K01918;K01918;K01918	-	GO:0004592//pantoate-beta-alanine ligase activity	GO:0015940//pantothenate biosynthetic process
Bcin01g04660	20	33	24	100	68	90	0.22	0.32	0.27	0.86	0.57	0.68	0.27	0.703333333333333	1.38124918582256	0.00042615333636425	0.0045152677706297	--	hypothetical protein BCIN_01g04660 [Botrytis cinerea B05.10]	-	-	-	-	-	-	-
Bcin12g02680	613	1146	703	2190	2517	1813	18.10	29.03	21.00	50.21	55.71	36.17	22.71	47.3633333333333	1.06044291238495	0.000426840920718	0.00451856134429981	JEN1	Bcjen1 [Botrytis cinerea B05.10]	-	-	-	-	GO:0016021//integral component of membrane	GO:0022857//transmembrane transporter activity	GO:0055085//transmembrane transport
Bcin08g06040	458	701	720	1647	1099	4334	8.24	10.82	13.11	23.01	14.82	52.69	10.7233333333333	30.1733333333333	1.49252064861416	0.000431233254832745	0.00455856756366343	Slc25a12	Bcagc1 [Botrytis cinerea B05.10]	-	-	-	-	-	GO:0005509//calcium ion binding;GO:0022857//transmembrane transporter activity	GO:0055085//transmembrane transport
Bcin15g04990	309	436	400	875	744	1697	6.73	8.15	8.82	14.80	12.15	24.98	7.9	17.31	1.13168116630217	0.000431380205499249	0.00455856756366343	ADA2	Bcada2 [Botrytis cinerea B05.10]	-	-	-	-	GO:0000124//SAGA complex;GO:0005671//Ada2/Gcn5/Ada3 transcription activator complex;GO:0046695//SLIK (SAGA-like) complex	GO:0001786//phosphatidylserine binding;GO:0003677//DNA binding;GO:0003682//chromatin binding;GO:0003713//transcription coactivator activity;GO:0004402//histone acetyltransferase activity;GO:0005515//protein binding;GO:0008270//zinc ion binding	GO:0000183//chromatin silencing at rDNA;GO:0006325//chromatin organization;GO:0006348//chromatin silencing at telomere;GO:0006357//regulation of transcription by RNA polymerase II;GO:0035065//regulation of histone acetylation;GO:0035066//positive regulation of histone acetylation;GO:1990414//replication-born double-strand break repair via sister chromatid exchange
Bcin09g04910	610	661	510	473	457	588	35.67	33.16	30.17	21.47	20.03	23.23	33	21.5766666666667	-0.612994021318714	0.000431939989804413	0.00455970495203058	--	dynein light chain-related protein [Rutstroemia sp. NJR-2017a BBW]	-	-	-	-	-	-	-
Bcin03g05860	202	338	343	1066	439	1798	6.72	9.65	11.54	27.53	10.94	40.40	9.30333333333333	26.29	1.49869451827314	0.000432248168289042	0.00455970495203058	SPAC664.03	Bcpaf1 [Botrytis cinerea B05.10]	Environmental Information Processing	Signal transduction	ko04011//MAPK signaling pathway - yeast	K15174	GO:0016593//Cdc73/Paf1 complex	-	GO:0006368//transcription elongation from RNA polymerase II promoter;GO:0016570//histone modification
Bcin06g00510	205	380	530	1019	1318	1096	18.79	29.88	49.15	72.50	90.54	67.87	32.6066666666667	76.97	1.23912928334972	0.000435703640881495	0.00459211728359635	--	Bhp3 [Botrytis cinerea B05.10]	-	-	-	-	GO:0005576//extracellular region	-	-
Bcin03g03230	89	174	173	385	252	1464	2.59	4.34	5.09	8.69	5.49	28.74	4.00666666666667	14.3066666666667	1.83621318004534	0.000438943280819086	0.00462219992110985	SPBC3B8.09	Bcsas10 [Botrytis cinerea B05.10]	-	-	-	-	-	-	-
Bcin15g02030	371	531	578	1433	843	2544	10.43	12.81	16.44	31.28	17.77	48.33	13.2266666666667	32.46	1.29521347488225	0.000440369908220853	0.00462659784906825	sap145	Bccus1 [Botrytis cinerea B05.10]	Genetic Information Processing	Transcription	ko03040//Spliceosome	K12829	GO:0005634//nucleus	-	-
Bcin14g05360	2790	3597	4274	7250	8049	18620	77.75	86.00	120.50	156.85	168.12	350.57	94.75	225.18	1.24888084766232	0.00044048799264915	0.00462659784906825	glcP	Bchex5 [Botrytis cinerea B05.10]	-	-	-	-	GO:0016020//membrane;GO:0016021//integral component of membrane	GO:0022857//transmembrane transporter activity	GO:0055085//transmembrane transport
Bcin08g05670	118	72	79	33	34	80	10.75	5.63	7.28	2.33	2.32	4.92	7.88666666666667	3.19	-1.30585924385376	0.000440518154380185	0.00462659784906825	--	hypothetical protein BCIN_08g05670 [Botrytis cinerea B05.10]	-	-	-	-	-	-	-
Bcin13g01670	354	736	638	2749	942	2203	9.66	17.22	17.61	58.21	19.26	40.60	14.83	39.3566666666667	1.40808943825266	0.000441623314783964	0.0046341470144522	--	tRNA splicing endonuclease subunit [Diplocarpon rosae]	-	-	-	-	-	-	-
Bcin11g01810	192	285	208	499	697	553	12.03	15.33	13.19	24.28	32.75	23.42	13.5166666666667	26.8166666666667	0.988390506506172	0.000446389537564169	0.00467666860484644	HSD17B8	3-oxoacyl-(acyl-carrier-protein) reductase [Sclerotinia borealis F-4128]	Metabolism;Metabolism;Metabolism;Metabolism;Metabolism	Global and overview maps;Global and overview maps;Global and overview maps;Lipid metabolism;Metabolism of cofactors and vitamins	ko01100//Metabolic pathways;ko01110//Biosynthesis of secondary metabolites;ko01212//Fatty acid metabolism;ko00061//Fatty acid biosynthesis;ko00780//Biotin metabolism	K00059;K00059;K00059;K00059;K00059	-	GO:0016491//oxidoreductase activity	-
Bcin15g03290	2493	4261	3554	7855	7884	8361	51.34	75.29	74.05	125.59	121.70	116.33	66.8933333333333	121.206666666667	0.85753471029761	0.000446455357057627	0.00467666860484644	Dbnl	Bcabp1 [Botrytis cinerea B05.10]	-	-	-	-	-	GO:0003779//actin binding;GO:0005515//protein binding	-
Bcin04g06630	4820	5409	4487	4364	3593	2581	363.65	350.12	342.50	255.60	203.18	131.56	352.09	196.78	-0.839360654727958	0.000447970158190409	0.00468789915002199	--	hypothetical protein BCIN_04g06630 [Botrytis cinerea B05.10]	-	-	-	-	-	-	-
Bcin01g06520	161	268	293	595	660	640	2.28	3.25	4.19	6.53	6.99	6.11	3.24	6.54333333333333	1.01403195386039	0.000448309181680443	0.00468789915002199	mph1	Bcmph1 [Botrytis cinerea B05.10]	-	-	-	-	-	GO:0003677//DNA binding;GO:0005524//ATP binding;GO:0016787//hydrolase activity;GO:0043138//3'-5' DNA helicase activity	GO:0006281//DNA repair
Bcin15g01570	1519	1894	1845	3363	3759	5464	29.55	31.61	36.31	50.79	54.81	71.82	32.49	59.14	0.864138499790841	0.000448830100127116	0.00468925803216431	dapB	RecName: Full=Probable dipeptidyl-aminopeptidase B; Short=DPAP B [Botrytis cinerea B05.10]	-	-	-	-	-	GO:0008236//serine-type peptidase activity	GO:0006508//proteolysis
Bcin08g03080	94	152	170	452	245	708	2.14	2.97	3.90	8.00	4.19	10.91	3.00333333333333	7.7	1.35829384048988	0.00044931695993762	0.00469025902305641	sre1	Sterol regulatory element-binding protein 1 [Lachnellula cervina]	-	-	-	-	-	GO:0046983//protein dimerization activity	-
Bcin04g04980	134	390	362	595	851	2215	1.11	2.76	3.02	3.81	5.26	12.34	2.29666666666667	7.13666666666667	1.63570890768122	0.000453386741528387	0.00472862658947085	Dock1	SH3 domain-containing protein [Rutstroemia sp. NJR-2017a BVV2]	-	-	-	-	-	GO:0005085//guanyl-nucleotide exchange factor activity;GO:0005515//protein binding	GO:0007264//small GTPase mediated signal transduction
Bcin11g03730	285	419	402	875	710	1610	6.33	7.98	9.03	15.08	11.81	24.15	7.78	17.0133333333333	1.12882376805752	0.000455304958231329	0.00474295363590986	prp40	Bcprp40 [Botrytis cinerea B05.10]	Genetic Information Processing	Transcription	ko03040//Spliceosome	K12821	-	GO:0005515//protein binding	GO:0045292//mRNA cis splicing, via spliceosome
Bcin13g01450	847	1489	1217	2806	2465	3202	19.65	29.63	28.56	50.53	42.86	50.18	25.9466666666667	47.8566666666667	0.883170703756344	0.000455551324709701	0.00474295363590986	SPBC16H5.12c	Nucleoside-triphosphate phosphatase, partial [Scytalidium lignicola]	-	-	-	-	-	-	-
Bcin01g04490	151	338	344	589	741	1549	2.24	4.33	5.18	6.82	8.27	15.58	3.91666666666667	10.2233333333333	1.38416740981465	0.000456955100501999	0.0047534427367051	msh6	Bcmsh6 [Botrytis cinerea B05.10]	Genetic Information Processing	Replication and repair	ko03430//Mismatch repair	K08737	-	GO:0005524//ATP binding;GO:0030983//mismatched DNA binding	GO:0006298//mismatch repair
Bcin08g05060	370	538	382	298	364	393	15.75	19.65	16.46	9.85	11.62	11.31	17.2866666666667	10.9266666666667	-0.661806351753834	0.000457971304082426	0.0047598854602813	HPGD	similar to NAD-dependent 15-hydroxyprostaglandin dehydrogenase [Botrytis cinerea T4]	-	-	-	-	-	GO:0016491//oxidoreductase activity	-
Bcin02g07860	86	101	116	313	147	1040	1.88	1.90	2.57	5.32	2.41	15.38	2.11666666666667	7.70333333333333	1.8636887628081	0.0004614050399568	0.00479038325643593	rrp6	Bcrrp6 [Botrytis cinerea B05.10]	Genetic Information Processing	Folding, sorting and degradation	ko03018//RNA degradation	K12591	GO:0000176//nuclear exosome (RNase complex)	GO:0000166//nucleotide binding;GO:0003676//nucleic acid binding;GO:0003824//catalytic activity;GO:0008408//3'-5' exonuclease activity	GO:0006139//nucleobase-containing compound metabolic process;GO:0006396//RNA processing;GO:0044237//cellular metabolic process
Bcin11g05530	32	46	57	158	90	228	0.50	0.61	0.89	1.90	1.04	2.39	0.666666666666667	1.77666666666667	1.41413553298445	0.00046170443925629	0.00479038325643593	rev1	Bcrev1 [Botrytis cinerea B05.10]	-	-	-	-	-	GO:0003684//damaged DNA binding;GO:0016779//nucleotidyltransferase activity	GO:0006281//DNA repair;GO:0042276//error-prone translesion synthesis
Bcin03g06190	9471	10050	9111	8959	7651	7404	391.93	356.81	381.45	287.81	237.31	207.00	376.73	244.04	-0.626413287669402	0.000463336706914915	0.00480162538764603	--	heterogeneous nuclear ribonucleo g protein [Rutstroemia sp. NJR-2017a WRK4]	-	-	-	-	-	-	-
Bcin11g06440	2315	3172	2671	11007	5622	6416	43.61	51.27	50.91	160.97	79.38	81.66	48.5966666666667	107.336666666667	1.14321372584382	0.000463588644229957	0.00480162538764603	agdA	glycoside hydrolase family 31 protein [Botrytis cinerea T4]	Metabolism;Metabolism;Metabolism;Metabolism	Global and overview maps;Global and overview maps;Carbohydrate metabolism;Carbohydrate metabolism	ko01100//Metabolic pathways;ko01110//Biosynthesis of secondary metabolites;ko00500//Starch and sucrose metabolism;ko00052//Galactose metabolism	K01187;K01187;K01187;K01187	-	GO:0003824//catalytic activity;GO:0004553//hydrolase activity, hydrolyzing O-glycosyl compounds;GO:0030246//carbohydrate binding	GO:0005975//carbohydrate metabolic process
Bcin08g01880	140	258	187	138	149	126	5.60	8.85	7.57	4.28	4.47	3.40	7.34	4.05	-0.857858155071226	0.000468331426772078	0.00484656353123753	--	Bcprx5 [Botrytis cinerea B05.10]	-	-	-	-	-	-	GO:0055114//oxidation-reduction process
[truncated: 11,200 more rows]
