# Supplementary material for: Normal distribution of H3K9me3 occupancy co-mediated by histone methyltransferase BcDIM5 and histone deacetylase BcHda1 maintains stable ABA synthesis in Botrytis cinerea TB-31
Source: Front Microbiol. 2024 Mar 4;15:1339576. doi: 10.3389/fmicb.2024.1339576 (PMC10944950; doi:10.3389/fmicb.2024.1339576)
Supplement: Supplementary file 4 [file Data_Sheet_2.ZIP › Dataset 1/TB-31-vs-Bchda1-OE-X22.filter.annot.xls]

id	TB-31-1_count	TB-31-2_count	TB-31-3_count	Bchda1-OE-X22-1_count	Bchda1-OE-X22-2_count	Bchda1-OE-X22-3_count	TB-31-1_fpkm	TB-31-2_fpkm	TB-31-3_fpkm	Bchda1-OE-X22-1_fpkm	Bchda1-OE-X22-2_fpkm	Bchda1-OE-X22-3_fpkm	TB-31_mean	Bchda1-OE-X22_mean	log2(fc)	PValue	FDR	Symbol	Description	KEGG_A_class	KEGG_B_class	Pathway	K_ID	GO Component	GO Function	GO Process
Bcin02g01770	2166	2766	2153	141	109	153	87.01	95.33	87.51	4.40	3.28	4.15	89.95	3.94333333333333	-4.51163570852021	3.52901859407656e-106	4.23270490173543e-102	--	NAD/NADP octopine/nopaline dehydrogenase [Sclerotinia borealis F-4128]	-	-	-	-	-	GO:0016491//oxidoreductase activity;GO:0016616//oxidoreductase activity, acting on the CH-OH group of donors, NAD or NADP as acceptor;GO:0050662//coenzyme binding;GO:0051287//NAD binding	GO:0046168//glycerol-3-phosphate catabolic process;GO:0055114//oxidation-reduction process
MSTRG.873	11863	9837	7188	206	101	133	650.63	462.88	398.85	8.77	4.15	4.93	504.12	5.95	-6.40473371301237	1.21080341067298e-91	7.26118805380589e-88	--	SymC [Epichloe festucae Fl1]	-	-	-	-	-	-	-
Bcin13g05210	33362	31954	26685	1886	1930	3068	1695.94	1393.64	1372.44	74.43	73.54	105.37	1487.34	84.4466666666667	-4.1385501920451	2.60542246931188e-75	1.04164790323089e-71	CTR3	Bcctr3 [Botrytis cinerea B05.10]	-	-	-	-	GO:0016021//integral component of membrane	GO:0005375//copper ion transmembrane transporter activity	GO:0035434//copper ion transmembrane transport
Bcin01g07100	28768	25683	21947	1304	778	1725	1727.91	1323.50	1333.69	60.80	35.03	70.00	1461.7	55.2766666666667	-4.72483281211892	5.91502787517669e-67	1.77362110837173e-63	CTR3	Bcctr1 [Botrytis cinerea B05.10]	-	-	-	-	GO:0016021//integral component of membrane	GO:0005375//copper ion transmembrane transporter activity	GO:0035434//copper ion transmembrane transport
Bcin09g00730	492	457	365	13	15	15	12.22	9.74	9.17	0.25	0.28	0.25	10.3766666666667	0.26	-5.31868764260694	2.3089609167796e-59	5.5387354471709e-56	MFS2	similar to siderophore iron transporter mirB [Botrytis cinerea T4]	-	-	-	-	-	-	GO:0055085//transmembrane transport
Bcin02g01780	1201	1537	1174	128	120	207	67.55	74.16	66.80	5.59	5.06	7.87	69.5033333333333	6.17333333333333	-3.49296057230663	2.654249603354e-53	5.30584495710464e-50	ubiE	similar to Biotin biosynthesis protein BioC [Botrytis cinerea T4]	-	-	-	-	-	GO:0008168//methyltransferase activity	-
Bcin01g10890	9332	15889	12770	1670	1512	1436	160.82	234.92	222.64	22.34	19.53	16.72	206.126666666667	19.53	-3.39976730448981	4.92841230906856e-53	8.44448246213833e-50	--	SAM and PH domain-containing protein [Rutstroemia sp. NJR-2017a BVV2]	-	-	-	-	-	GO:0005515//protein binding	-
Bcin01g07080	44385	40192	31155	3894	5512	5851	3007.56	2336.60	2135.86	204.84	279.95	267.86	2493.34	250.883333333333	-3.31299108884802	3.93995497092964e-44	5.90697749016626e-41	--	Pre-mRNA-splicing factor [Venturia inaequalis]	-	-	-	-	GO:0016021//integral component of membrane	GO:0005375//copper ion transmembrane transporter activity	GO:0035434//copper ion transmembrane transport
Bcin11g05460	1096	1377	1236	21374	13036	14442	87.49	94.31	99.82	1324.57	779.98	778.89	93.8733333333333	961.146666666667	3.35596930283244	1.66402121731015e-36	2.21758560893533e-33	--	hypothetical protein BCIN_11g05460 [Botrytis cinerea B05.10]	-	-	-	-	-	-	-
Bcin01g07090	46042	53053	38512	8759	11719	11341	1116.15	1103.43	944.56	164.84	212.94	185.75	1054.71333333333	187.843333333333	-2.48924911380715	1.18502682715708e-33	1.4213211764922e-30	--	similar to ferric-chelate reductase [Botrytis cinerea T4]	-	-	-	-	-	GO:0016491//oxidoreductase activity	GO:0055114//oxidation-reduction process
Bcin16g01490	390	529	582	3555	5212	6019	12.71	14.79	19.18	89.91	127.27	132.48	15.56	116.553333333333	2.90507629955944	3.36017494373142e-29	3.66381257046497e-26	ascG	cytochrome p450 monooxygenase protein [Rutstroemia sp. NJR-2017a BVV2]	-	-	-	-	-	GO:0005506//iron ion binding;GO:0016705//oxidoreductase activity, acting on paired donors, with incorporation or reduction of molecular oxygen;GO:0020037//heme binding	GO:0055114//oxidation-reduction process
Bcin13g04200	11014	14314	10633	1327	1828	3075	828.94	924.28	809.65	77.53	103.12	156.36	854.29	112.336666666667	-2.92689699484283	7.36989765525566e-29	7.36621270642803e-26	--	expression library immunization antigen 1 protein [Rutstroemia sp. NJR-2017a BBW]	-	-	-	-	-	-	-
Bcin02g04090	1283	1220	1031	239	283	204	34.32	28.00	27.90	4.96	5.67	3.69	30.0733333333333	4.77333333333333	-2.6554157934551	3.56133147037059e-27	3.28573920427884e-24	An02g00850	Tat pathway signal sequence protein [Rutstroemia sp. NJR-2017a WRK4]	-	-	-	-	-	GO:0004553//hydrolase activity, hydrolyzing O-glycosyl compounds	GO:0005975//carbohydrate metabolic process
Bcin13g00050	96	120	132	900	996	916	3.98	4.26	5.53	28.93	30.91	25.63	4.59	28.49	2.63388956291004	8.72384498474965e-27	7.47384262479195e-24	--	surface sp1 [Fusarium sporotrichioides]	-	-	-	-	-	-	-
Bcin15g02130	1009	1406	1155	8212	6565	7227	19.92	23.81	23.07	125.85	97.14	96.39	22.2666666666667	106.46	2.25735396428523	2.29732680984271e-25	1.83694251715023e-22	clr3	Bchda1 [Botrytis cinerea B05.10]	-	-	-	-	-	-	-
Bcin07g03750	4197	4310	2882	457	176	108	174.50	153.74	121.23	14.75	5.48	3.03	149.823333333333	7.75333333333333	-4.27230182394812	4.33872791349567e-23	3.25241891215419e-20	--	chitinase-1 variant protein [Rutstroemia sp. NJR-2017a BBW]	-	-	-	-	-	-	-
Bcin13g01130	394	566	755	4078	6002	6554	22.49	27.71	43.59	180.68	256.75	252.71	31.2633333333333	230.046666666667	2.87938303871879	7.64068003476961e-23	5.39072449041333e-20	--	hypothetical protein BCIN_13g01130 [Botrytis cinerea B05.10]	-	-	-	-	-	-	-
Bcin15g04350	717	1250	1024	5483	5608	7240	20.05	30.97	29.59	121.73	119.82	138.30	26.87	126.616666666667	2.23639909405887	1.78019618001207e-22	1.18620405461471e-19	aclL	isotrichodermin C-15 hydroxylase protein [Rutstroemia sp. NJR-2017a WRK4]	-	-	-	-	-	GO:0005506//iron ion binding;GO:0016705//oxidoreductase activity, acting on paired donors, with incorporation or reduction of molecular oxygen;GO:0020037//heme binding	GO:0055114//oxidation-reduction process
Bcin01g05510	7090	8289	6070	2060	2689	2436	400.36	401.63	346.80	90.33	114.06	93.03	382.93	99.14	-1.94954152618571	9.50872264143387e-22	6.00250628217673e-19	CTR2	Bcctr2 [Botrytis cinerea B05.10]	-	-	-	-	GO:0000329//fungal-type vacuole membrane;GO:0016021//integral component of membrane	GO:0005375//copper ion transmembrane transporter activity	GO:0006878//cellular copper ion homeostasis;GO:0015677//copper ion import;GO:0015680//protein maturation by copper ion transfer;GO:0035434//copper ion transmembrane transport
Bcin03g00010	2	5	6	430	127	292	0.06	0.13	0.19	10.50	3.00	6.21	0.126666666666667	6.57	5.6967845475999	1.55843243976276e-21	9.34591934125726e-19	--	ase inhibitor propeptide [Pyrenophora seminiperda CCB06]	-	-	-	-	-	-	-
Bcin03g00005	28	43	46	488	314	411	2.58	3.40	4.28	34.88	21.67	25.56	3.42	27.37	3.00052720447906	2.40986878857847e-21	1.3763793452481e-18	AFUA_3G00590	Aegerolysin family protein [Lizonia empirigonia]	-	-	-	-	-	-	GO:0019836//hemolysis by symbiont of host erythrocytes
Bcin13g05190	1286	1238	1156	148	201	386	52.76	43.57	47.98	4.71	6.18	10.70	48.1033333333333	7.19666666666667	-2.74073612675826	5.59252078609663e-21	3.04894065038377e-18	--	hypothetical protein BCIN_13g05190 [Botrytis cinerea B05.10]	-	-	-	-	-	-	-
Bcin03g00500	311	379	350	2874	3064	2024	13.41	14.02	15.27	96.19	99.01	58.95	14.2333333333333	84.7166666666667	2.57337225582796	6.32002711861801e-21	3.29575675046541e-18	SNOG_13722	Bcspl1 [Botrytis cinerea B05.10]	-	-	-	-	-	-	-
Bcin02g04690	18	14	26	570	303	274	1.00	0.67	1.46	24.51	12.58	10.25	1.04333333333333	15.78	3.918825143802	3.11291108748782e-20	1.55567731597204e-17	SS1G_09838	Gal/GalNAc specific lectin [Ciborinia camelliae]	-	-	-	-	-	-	-
Bcin14g01200	1257	1905	1611	7559	11271	10176	102.73	133.57	133.20	479.58	690.41	561.87	123.166666666667	577.286666666667	2.22867604079465	7.12927242962521e-20	3.42033974083699e-17	--	hypersensitive response-inducing protein [Colletotrichum salicis]	-	-	-	-	-	-	-
Bcin15g04780	18	33	64	576	480	1148	0.56	0.89	2.03	13.99	11.25	24.26	1.16	16.5	3.83026931400561	3.23240045363495e-19	1.49113119388068e-16	FUM15	cytochrome P450 78A3 [Phialocephala scopiformis]	-	-	-	-	-	GO:0005506//iron ion binding;GO:0016705//oxidoreductase activity, acting on paired donors, with incorporation or reduction of molecular oxygen;GO:0020037//heme binding	GO:0055114//oxidation-reduction process
Bcin02g02450	466	709	359	101	89	47	24.06	31.41	18.76	4.05	3.44	1.64	24.7433333333333	3.04333333333333	-3.02331560351971	5.62497530164819e-19	2.49873902844327e-16	--	prp 4 C domain-containing protein [Rutstroemia sp. NJR-2017a BBW]	-	-	-	-	-	-	-
Bcin05g03540	36	37	59	310	530	751	1.56	1.38	2.59	10.44	17.23	22.01	1.84333333333333	16.56	3.16731378798578	3.85997692928149e-18	1.65344868892151e-15	aflO	similar to o-methyltransferase [Botrytis cinerea T4]	-	-	-	-	-	GO:0008168//methyltransferase activity;GO:0008171//O-methyltransferase activity	-
Bcin09g06100	353	361	269	95	101	121	14.15	12.42	10.91	2.96	3.04	3.28	12.4933333333333	3.09333333333333	-2.01392424253161	4.85665648185853e-18	2.00864613253142e-15	AFUA_6G02800	GPI anchored protein [Rutstroemia sp. NJR-2017a BVV2]	-	-	-	-	-	-	-
Bcin02g01730	105	269	218	1287	1846	2029	4.83	10.62	10.15	45.99	63.69	63.10	8.53333333333333	57.5933333333333	2.75472051390691	5.68207930348136e-18	2.25569267195781e-15	himH	gmc oxidoreductase protein [Rutstroemia sp. NJR-2017a WRK4]	-	-	-	-	-	GO:0016491//oxidoreductase activity	GO:0055114//oxidation-reduction process
MSTRG.6717	1009	761	722	197	170	308	18.86	12.21	13.65	2.86	2.38	3.89	14.9066666666667	3.04333333333333	-2.29223342285897	5.83012112978924e-18	2.25569267195781e-15	--	predicted protein [Botrytis cinerea T4]	-	-	-	-	-	-	-
Bcin07g00010	23	28	47	322	373	908	0.96	1.00	1.98	10.43	11.66	25.59	1.31333333333333	15.8933333333333	3.59711670100579	7.97352292569647e-18	2.98857606158761e-15	sdnN	FAD binding domain-containing protein [Diaporthe helianthi]	-	-	-	-	-	GO:0071949//FAD binding	-
Bcin16g03990	1901	2110	1580	629	504	379	72.78	69.30	61.20	18.69	14.46	9.80	67.76	14.3166666666667	-2.24273824402753	8.76608547832452e-18	3.18607361294013e-15	--	twin-arginine translocation pathway signal protein [Rutstroemia sp. NJR-2017a BBW]	-	-	-	-	-	-	-
Bcin13g01300	6589	5576	4770	2026	1783	1616	370.24	268.81	271.17	88.38	75.09	61.35	303.406666666667	74.94	-2.01744490307316	1.50483431153155e-17	5.30852433309101e-15	--	df783f71-0178-4dcf-809e-5d589bcf2fc7 [Thermothielavioides terrestris]	-	-	-	-	-	-	-
Bcin09g06130	3140	3261	2670	1315	1118	1122	66.71	59.44	57.39	21.69	17.80	16.10	61.18	18.53	-1.72319722553094	2.00735020773763e-17	6.87890239760146e-15	--	Bcpls1 [Botrytis cinerea B05.10]	-	-	-	-	GO:0016021//integral component of membrane	-	-
Bcin04g00780	4444	4371	3077	865	1084	519	272.75	230.16	191.07	41.21	49.87	21.52	231.326666666667	37.5333333333333	-2.62368725856034	5.87506115108485e-17	1.95737454016977e-14	--	MARVEL-like domain protein [Rutstroemia sp. NJR-2017a WRK4]	-	-	-	-	GO:0016020//membrane	-	-
Bcin12g01150	10364	11453	8554	3954	3420	2775	309.90	293.81	258.78	91.78	76.65	56.06	287.496666666667	74.83	-1.94185654883238	1.03495859323071e-16	3.35494415329977e-14	--	ribosome-recycling factor protein [Rutstroemia sp. NJR-2017a BBW]	-	-	-	-	-	-	-
Bcin13g05200	3331	3985	3763	388	489	1292	204.24	209.63	233.43	18.47	22.47	53.52	215.766666666667	31.4866666666667	-2.77665906327242	2.36186683085011e-16	7.45479757084638e-14	CUP2	copper-fist-domain-containing protein [Pezoloma ericae]	-	-	-	-	GO:0005634//nucleus	GO:0003677//DNA binding;GO:0003700//DNA-binding transcription factor activity;GO:0005507//copper ion binding	GO:0006355//regulation of transcription, DNA-templated
Bcin12g00010	49	46	38	247	465	482	1.55	1.25	1.21	6.06	11.01	10.28	1.33666666666667	9.11666666666667	2.769866691225	2.76476005457753e-16	8.50270053707767e-14	TRI11	cytochrome P450 [Aspergillus sclerotioniger CBS 115572]	-	-	-	-	-	GO:0005506//iron ion binding;GO:0016705//oxidoreductase activity, acting on paired donors, with incorporation or reduction of molecular oxygen;GO:0020037//heme binding	GO:0055114//oxidation-reduction process
Bcin16g01830	84	130	110	495	888	967	0.95	1.26	1.26	4.34	7.51	7.37	1.15666666666667	6.40666666666667	2.46960076819549	3.51646257212715e-16	1.05441130225233e-13	gsfA	Bcpks14 [Botrytis cinerea B05.10]	-	-	-	-	-	GO:0003824//catalytic activity;GO:0016740//transferase activity	-
Bcin05g04890	16441	19153	14883	6474	8364	7788	637.70	637.37	584.04	194.94	243.16	204.09	619.703333333333	214.063333333333	-1.53354002918788	1.26245655538975e-15	3.69314729886455e-13	--	succinate-semialdehyde dehydrogenase protein [Rutstroemia sp. NJR-2017a BBW]	-	-	-	-	-	-	-
Bcin01g11150	505	600	370	129	167	103	27.41	27.94	20.31	5.43	6.79	3.78	25.22	5.33333333333333	-2.24145887127465	1.99027137005029e-15	5.68364638390074e-13	pmeA	carbohydrate esterase family 8 protein [Sclerotinia borealis F-4128]	Metabolism;Metabolism	Global and overview maps;Carbohydrate metabolism	ko01100//Metabolic pathways;ko00040//Pentose and glucuronate interconversions	K01051;K01051	-	GO:0030599//pectinesterase activity	GO:0042545//cell wall modification
Bcin03g00480	511	722	523	2144	2278	2712	34.33	41.61	35.54	111.80	114.69	123.08	37.16	116.523333333333	1.64879647091015	2.97191906694461e-15	8.2895807648683e-13	xyn11A	Bcxyn11A [Botrytis cinerea B05.10]	-	-	-	-	-	GO:0004553//hydrolase activity, hydrolyzing O-glycosyl compounds	GO:0005975//carbohydrate metabolic process
Bcin02g04930	9166	11032	8543	4510	4679	4274	183.99	189.99	173.50	70.28	70.40	57.96	182.493333333333	66.2133333333333	-1.46265009593511	3.62027569533957e-15	9.86854242952337e-13	noxA	BcnoxB [Botrytis cinerea B05.10]	Cellular Processes	Transport and catabolism	ko04145//Phagosome	K21421	GO:0016020//membrane	GO:0016491//oxidoreductase activity	GO:0055114//oxidation-reduction process
Bcin06g06670	74	85	90	522	356	606	3.73	3.68	4.59	20.43	13.45	20.64	4	18.1733333333333	2.18375115630933	5.42299973428166e-15	1.44541019584387e-12	--	similar to An14g01068 [Aspergillus niger]	-	-	-	-	-	-	-
Bcin11g06300	383	713	496	2255	3059	2841	12.79	20.43	16.76	58.48	76.59	64.12	16.66	66.3966666666667	1.99472241460095	1.6491876886965e-14	4.30007763874475e-12	Plav_1781	cyclohexanone monooxygenase [Sclerotinia borealis F-4128]	-	-	-	-	-	GO:0004499//N,N-dimethylaniline monooxygenase activity;GO:0050660//flavin adenine dinucleotide binding;GO:0050661//NADP binding	GO:0055114//oxidation-reduction process
Bcin02g09240	2148	2652	1640	445	578	208	159.34	168.78	123.08	25.63	32.14	10.42	150.4	22.73	-2.72613497774715	1.99596502285162e-14	5.09353286895369e-12	--	hypothetical protein BCIN_02g09240 [Botrytis cinerea B05.10]	-	-	-	-	-	-	-
Bcin15g04790	43	58	113	587	526	763	1.70	1.97	4.53	18.04	15.61	20.40	2.73333333333333	18.0166666666667	2.72059880311657	2.09362561372947e-14	5.23144700230653e-12	ELO2	similar to elongation of fatty acids protein [Botrytis cinerea T4]	Metabolism;Metabolism;Metabolism;Metabolism;Metabolism	Global and overview maps;Global and overview maps;Global and overview maps;Lipid metabolism;Lipid metabolism	ko01100//Metabolic pathways;ko01110//Biosynthesis of secondary metabolites;ko01212//Fatty acid metabolism;ko01040//Biosynthesis of unsaturated fatty acids;ko00062//Fatty acid elongation	K10246;K10246;K10246;K10246;K10246	GO:0016021//integral component of membrane	-	-
Bcin06g00140	71	122	72	550	488	469	2.17	3.20	2.23	13.07	11.20	9.70	2.53333333333333	11.3233333333333	2.16018989454825	2.46244742403757e-14	6.02746824569524e-12	epaB	similar to 4-coumarate-CoA ligase [Botrytis cinerea T4]	Metabolism;Metabolism;Metabolism	Global and overview maps;Global and overview maps;Metabolism of cofactors and vitamins	ko01100//Metabolic pathways;ko01110//Biosynthesis of secondary metabolites;ko00130//Ubiquinone and other terpenoid-quinone biosynthesis	K01904;K01904;K01904	-	GO:0003824//catalytic activity	-
Bcin07g00040	31	40	59	270	332	673	1.18	1.31	2.28	8.00	9.50	17.35	1.59	11.6166666666667	2.86909748475028	6.21279995182406e-14	1.49032645244356e-11	ARB_06966	Altered inheritance of mitochondria 6 protein [Rutstroemia sp. NJR-2017a BVV2]	-	-	-	-	-	-	-
Bcin07g02220	510	430	566	2039	3718	3782	5.89	4.26	6.62	18.29	32.20	29.53	5.59	26.6733333333333	2.25447793978125	8.64430344100412e-14	2.03293677394909e-11	MDR1	Bmr3 [Botrytis cinerea B05.10]	Environmental Information Processing	Membrane transport	ko02010//ABC transporters	K08711	GO:0005886//plasma membrane;GO:0016020//membrane;GO:0016021//integral component of membrane	GO:0005524//ATP binding;GO:0016887//ATPase activity;GO:0042626//ATPase activity, coupled to transmembrane movement of substances	GO:0055085//transmembrane transport
Bcin15g04770	698	1056	1206	4385	4241	6159	35.69	46.32	62.38	174.05	162.53	212.75	48.13	183.11	1.92770225330672	1.0024924774279e-13	2.28364866944074e-11	--	hypothetical protein BCIN_15g04770 [Botrytis cinerea B05.10]	-	-	-	-	-	-	-
Bcin02g01260	294	426	407	1911	1695	1576	9.09	11.31	12.74	45.89	39.30	32.94	11.0466666666667	39.3766666666667	1.83372988682609	1.02210595230125e-13	2.28364866944074e-11	PDA6-1	similar to cytochrome P450 [Botrytis cinerea T4]	-	-	-	-	-	GO:0005506//iron ion binding;GO:0016705//oxidoreductase activity, acting on paired donors, with incorporation or reduction of molecular oxygen;GO:0020037//heme binding	GO:0055114//oxidation-reduction process
Bcin03g00640	1715	4465	4025	17645	36012	31725	40.56	90.59	96.30	323.95	638.34	506.89	75.8166666666667	489.726666666667	2.69138982211438	1.02815597923795e-13	2.28364866944074e-11	AOX1	similar to alcohol oxidase [Botrytis cinerea T4]	Metabolism;Metabolism;Metabolism	Global and overview maps;Global and overview maps;Energy metabolism	ko01100//Metabolic pathways;ko01200//Carbon metabolism;ko00680//Methane metabolism	K17066;K17066;K17066	-	GO:0016614//oxidoreductase activity, acting on CH-OH group of donors;GO:0050660//flavin adenine dinucleotide binding	GO:0055114//oxidation-reduction process
Bcin01g03210	12315	19523	11801	5288	6061	4221	370.64	504.15	359.39	123.44	136.75	85.76	411.393333333333	115.316666666667	-1.83491737491358	1.53047427228915e-13	3.33754698578837e-11	PCH_Pc12g07500	glycoside hydrolase family 71 protein [Botrytis cinerea T4]	-	-	-	-	-	GO:0016787//hydrolase activity	-
Bcin16g03980	698	1451	990	5058	7361	5476	20.07	35.79	28.79	112.88	158.61	106.36	28.2166666666667	125.95	2.15823164955975	1.7250210612257e-13	3.69462546577519e-11	RG	glycoside hydrolase family 1 protein [Sclerotinia borealis F-4128]	-	-	-	-	-	GO:0004553//hydrolase activity, hydrolyzing O-glycosyl compounds	GO:0005975//carbohydrate metabolic process
Bcin10g00310	36969	45051	32884	14447	16878	10874	640.61	669.16	575.92	193.71	218.91	127.62	628.563333333333	180.08	-1.80342015439193	1.98392818828263e-13	4.17460257723892e-11	ARB_02077	glycoside hydrolase family 55 protein [Botrytis cinerea T4]	Metabolism;Metabolism	Global and overview maps;Carbohydrate metabolism	ko01100//Metabolic pathways;ko00500//Starch and sucrose metabolism	K01210;K01210	-	-	-
Bcin11g00160	3398	2586	2439	1226	900	1147	288.76	188.54	209.70	80.88	57.33	65.85	229	68.02	-1.75131668716383	2.15902267842661e-13	4.46471000087048e-11	MET14	Bcmet14 [Botrytis cinerea B05.10]	Metabolism;Metabolism;Metabolism	Global and overview maps;Nucleotide metabolism;Energy metabolism	ko01100//Metabolic pathways;ko00230//Purine metabolism;ko00920//Sulfur metabolism	K00860;K00860;K00860	-	GO:0004020//adenylylsulfate kinase activity;GO:0005524//ATP binding	GO:0000096//sulfur amino acid metabolic process;GO:0000103//sulfate assimilation;GO:0019379//sulfate assimilation, phosphoadenylyl sulfate reduction by phosphoadenylyl-sulfate reductase (thioredoxin)
Bcin10g02550	55249	61767	43643	18933	17696	10057	1586.09	1521.33	1267.60	421.95	380.78	195.06	1458.34	332.596666666667	-2.13248149648038	2.22633630599282e-13	4.52587756848777e-11	--	PXA domain protein [Lachnellula occidentalis]	-	-	-	-	-	-	-
Bcin11g05720	46	84	66	306	329	394	1.51	2.36	2.19	7.79	8.08	8.73	2.02	8.2	2.02126861675365	2.99161687792654e-13	5.98024213897515e-11	--	HET-domain-containing protein [Ophiobolus disseminans]	-	-	-	-	-	-	-
Bcin10g05910	30	104	91	474	726	1331	0.63	1.87	1.93	7.71	11.40	18.83	1.47666666666667	12.6466666666667	3.09834107485646	3.12543617906674e-13	6.14532484126663e-11	--	repetitive proline-rich cell wall protein [Rutstroemia sp. NJR-2017a BBW]	-	-	-	-	-	-	-
Bcin03g06930	36	64	102	467	542	1262	1.50	2.31	4.35	15.27	17.10	35.93	2.72	22.7666666666667	3.06524452120596	3.23489172831129e-13	6.25795022409123e-11	--	surface SP1 protein [Rutstroemia sp. NJR-2017a WRK4]	-	-	-	-	-	-	-
Bcin05g08130	46	68	98	429	536	1344	0.73	0.92	1.57	5.28	6.37	14.40	1.07333333333333	8.68333333333333	3.01615077905126	3.8478033818648e-13	7.3254847241407e-11	--	immunoglobulin i-set domain-containing protein [Rutstroemia sp. NJR-2017a WRK4]	-	-	-	-	-	-	-
Bcin11g00610	2335	2158	1799	927	737	598	124.21	98.49	96.82	38.28	29.39	21.49	106.506666666667	29.72	-1.84143771618422	5.26200636568314e-13	9.86132880468806e-11	--	Bcnas6 [Botrytis cinerea B05.10]	-	-	-	-	-	GO:0005515//protein binding	-
Bcin02g04060	500	757	608	278	308	314	7.08	9.19	8.70	3.05	3.27	3.00	8.32333333333333	3.10666666666667	-1.42179396127393	7.33167060617688e-13	1.35286241923824e-10	--	glycoprotease family protein [Rutstroemia sp. NJR-2017a BVV2]	-	-	-	-	-	-	-
Bcin12g00040	161	256	206	771	939	936	4.04	5.51	5.23	15.01	17.65	15.86	4.92666666666667	16.1733333333333	1.71493328097436	1.01538404494423e-12	1.84522973258501e-10	amdS	probable general amidase [Phialocephala subalpina]	Metabolism;Metabolism;Metabolism;Metabolism	Global and overview maps;Amino acid metabolism;Amino acid metabolism;Amino acid metabolism	ko01100//Metabolic pathways;ko00380//Tryptophan metabolism;ko00330//Arginine and proline metabolism;ko00360//Phenylalanine metabolism	K01426;K01426;K01426;K01426	-	-	-
MSTRG.2098	141	150	132	46	54	46	2.66	2.43	2.51	0.67	0.76	0.59	2.53333333333333	0.673333333333333	-1.91164412557915	1.26076894348509e-12	2.25696458330748e-10	--	predicted protein [Botrytis cinerea T4]	-	-	-	-	-	-	-
Bcin16g02130	327	681	592	3765	4804	2504	9.40	16.80	17.23	84.07	103.56	48.66	14.4766666666667	78.7633333333333	2.44379471658004	1.41369352059918e-12	2.49350589500979e-10	patB	similar to carboxylesterase family protein (secreted protein) [Botrytis cinerea T4]	-	-	-	-	-	-	-
Bcin06g07120	1175	1087	1349	4635	4790	7695	40.27	31.96	46.78	123.33	123.06	178.19	39.67	141.526666666667	1.83495361083635	1.71497024005561e-12	2.98106566075754e-10	nicC	related to salicylate 1-monooxygenase [Phialocephala subalpina]	-	-	-	-	-	GO:0071949//FAD binding	-
MSTRG.10898	182	182	106	45	46	47	7.67	6.39	4.49	1.52	1.39	1.39	6.18333333333333	1.43333333333333	-2.10901062191871	1.79093527891527e-12	3.06863967647281e-10	--	chitin binding protein [Rutstroemia sp. NJR-2017a BBW]	-	-	-	-	-	-	-
Bcin13g03950	86	182	115	936	1596	658	2.91	5.29	3.94	24.62	40.53	15.06	4.04666666666667	26.7366666666667	2.72401369103483	2.21396512912727e-12	3.74004193785247e-10	abfB	alpha-L-arabinofuranosidase B protein [Rutstroemia sp. NJR-2017a BVV2]	Metabolism;Metabolism	Global and overview maps;Carbohydrate metabolism	ko01100//Metabolic pathways;ko00520//Amino sugar and nucleotide sugar metabolism	K20844;K20844	-	GO:0046556//alpha-L-arabinofuranosidase activity	GO:0019566//arabinose metabolic process;GO:0031221//arabinan metabolic process;GO:0046373//L-arabinose metabolic process
Bcin05g07330	529	763	776	2306	3229	3829	15.23	18.85	22.60	51.54	69.67	74.47	18.8933333333333	65.2266666666667	1.78758464560937	3.19960280332449e-12	5.33000500320471e-10	--	cdp-alcohol phosphatidyltransferase protein [Rutstroemia sp. NJR-2017a BBW]	Metabolism;Metabolism;Metabolism;Metabolism;Metabolism	Global and overview maps;Global and overview maps;Lipid metabolism;Lipid metabolism;Metabolism of other amino acids	ko01100//Metabolic pathways;ko01110//Biosynthesis of secondary metabolites;ko00564//Glycerophospholipid metabolism;ko00565//Ether lipid metabolism;ko00440//Phosphonate and phosphinate metabolism	K00993;K00993;K00993;K00993;K00993	-	-	-
Bcin01g02040	5727	5827	4759	2772	2895	2660	360.43	314.63	303.02	135.44	136.56	113.10	326.026666666667	128.366666666667	-1.3447193490805	4.62444643752754e-12	7.59802884543908e-10	--	translation initiation factor SU [Pezoloma ericae]	-	-	-	-	-	-	-
Bcin07g05460	2294	1892	1824	936	709	608	88.87	62.88	71.49	28.15	20.59	15.91	74.4133333333333	21.55	-1.78787327635273	5.25274483495449e-12	8.51370561492489e-10	--	geranylgeranyl pyrophosphate synthetase protein [Rutstroemia sp. NJR-2017a BVV2]	-	-	-	-	-	-	-
MSTRG.2198	471	279	270	115	83	114	20.59	10.47	11.94	3.90	2.72	3.37	14.3333333333333	3.33	-2.1057800766844	8.35993709478511e-12	1.33692114019803e-09	--	hypothetical protein BPAE_0040g00170 [Botrytis paeoniae]	-	-	-	-	-	-	-
Bcin14g01490	645	522	519	3027	2071	2723	25.78	17.90	20.99	93.91	62.04	73.52	21.5566666666667	76.49	1.82713703822655	1.03694779127881e-11	1.63646734323658e-09	--	dna repair [Lasallia pustulata]	-	-	-	-	-	-	-
Bcin11g00500	5707	5304	4379	2503	1944	1617	298.20	237.78	231.49	101.53	76.14	57.08	255.823333333333	78.25	-1.70898519951304	1.11245975772763e-11	1.73283666677729e-09	chol-2	Bcopi3 [Botrytis cinerea B05.10]	Metabolism;Metabolism;Metabolism	Global and overview maps;Global and overview maps;Lipid metabolism	ko01100//Metabolic pathways;ko01110//Biosynthesis of secondary metabolites;ko00564//Glycerophospholipid metabolism	K00551;K00551;K00551	-	GO:0008757//S-adenosylmethionine-dependent methyltransferase activity	GO:0006656//phosphatidylcholine biosynthetic process
Bcin14g05070	67	107	90	29	16	21	4.75	6.51	6.46	1.60	0.85	1.01	5.90666666666667	1.15333333333333	-2.3565346609183	1.35138972634947e-11	2.07802158690199e-09	--	dimeric alpha-beta barrel containing protein [Rutstroemia sp. NJR-2017a WRK4]	-	-	-	-	-	-	-
Bcin01g11010	52	34	46	229	266	517	1.60	0.90	1.43	5.46	6.13	10.73	1.31	7.44	2.50573580957058	1.40690401964771e-11	2.13600086223477e-09	alnD	similar to cytochrome P450 monooxygenase [Botrytis cinerea T4]	-	-	-	-	-	GO:0004497//monooxygenase activity;GO:0005506//iron ion binding;GO:0016705//oxidoreductase activity, acting on paired donors, with incorporation or reduction of molecular oxygen;GO:0020037//heme binding	GO:0055114//oxidation-reduction process
Bcin12g00300	177	271	240	895	1729	1193	3.40	4.46	4.66	13.33	24.86	15.46	4.17333333333333	17.8833333333333	2.09934360871126	1.54828488491591e-11	2.32126611371018e-09	lacA	Glycoside hydrolase family 35 protein [Rutstroemia sp. NJR-2017a BBW]	-	-	-	-	-	GO:0004553//hydrolase activity, hydrolyzing O-glycosyl compounds	GO:0005975//carbohydrate metabolic process
Bcin12g04530	100	175	146	685	931	603	4.12	6.18	6.08	21.89	28.72	16.77	5.46	22.46	2.04038507148075	2.82723271405447e-11	4.18639866325547e-09	rgxC	glycoside hydrolase family 28 protein [Sclerotinia borealis F-4128]	Metabolism;Metabolism	Global and overview maps;Carbohydrate metabolism	ko01100//Metabolic pathways;ko00040//Pentose and glucuronate interconversions	K01213;K01213	-	GO:0004650//polygalacturonase activity	GO:0005975//carbohydrate metabolic process
Bcin02g04550	78	169	110	469	908	783	1.65	3.07	2.35	7.70	14.39	11.19	2.35666666666667	11.0933333333333	2.23487331333169	3.19194079066261e-11	4.65890014221412e-09	--	glycoside hydrolase family 43 protein [Rutstroemia sp. NJR-2017a WRK4]	-	-	-	-	-	-	-
Bcin04g00460	40	86	88	408	322	492	2.10	3.87	4.68	16.63	12.68	17.46	3.55	15.59	2.13472999830574	3.22401794066844e-11	4.65890014221412e-09	--	gpi anchored serine-threonine rich protein [Rutstroemia sp. NJR-2017a BVV2]	-	-	-	-	-	-	-
Bcin04g04800	17948	17251	12571	5991	7125	4183	974.00	803.20	690.21	252.40	289.82	153.37	822.47	231.863333333333	-1.82668836531496	3.68176743296115e-11	5.25703792749238e-09	Pfmaj	Bcbrn1 [Botrytis cinerea B05.10]	-	-	-	-	-	GO:0016491//oxidoreductase activity	-
Bcin03g05060	167	231	163	793	1032	732	7.56	8.98	7.47	27.88	35.03	22.40	8.00333333333333	28.4366666666667	1.82907945995432	4.12399357053039e-11	5.81919751587547e-09	--	carbohydrate esterase family 8 protein [Sclerotinia borealis F-4128]	-	-	-	-	-	GO:0030599//pectinesterase activity	GO:0042545//cell wall modification
Bcin11g00700	698	598	522	243	267	348	28.08	20.64	21.24	7.59	8.05	9.46	23.32	8.36666666666667	-1.47884292508352	4.47211882298228e-11	6.2370457166104e-09	efm7	Bcnnt1 [Botrytis cinerea B05.10]	-	-	-	-	-	-	-
Bcin04g06310	5709	6184	4879	3109	1807	2700	521.70	484.84	451.08	220.56	123.77	166.70	485.873333333333	170.343333333333	-1.51213476747471	5.22078049248066e-11	7.19747600308196e-09	ATX1	Bcatx1 [Botrytis cinerea B05.10]	-	-	-	-	-	GO:0046872//metal ion binding	GO:0030001//metal ion transport
Bcin16g01090	613	712	904	3760	2488	3618	33.24	33.12	49.59	158.27	101.11	132.54	38.65	130.64	1.75705637674949	7.25212927426557e-11	9.88432255858423e-09	--	hypothetical protein BCIN_16g01090 [Botrytis cinerea B05.10]	-	-	-	-	-	-	-
Bcin11g00090	418	499	366	201	228	200	16.99	17.40	15.05	6.34	6.95	5.49	16.48	6.26	-1.3964816802506	7.53123530742587e-11	1.01493973345243e-08	--	alpha/beta-Hydrolase [Glarea lozoyensis ATCC 20868]	-	-	-	-	-	GO:0016787//hydrolase activity	-
MSTRG.12942	55	70	64	267	349	830	0.82	0.90	0.97	3.11	3.92	8.40	0.896666666666667	5.14333333333333	2.52005998401411	8.39380514617551e-11	1.11861443248032e-08	--	predicted protein [Botrytis cinerea T4]	-	-	-	-	-	-	-
Bcin04g04880	969	1137	1073	162	153	528	21.12	21.26	23.66	2.74	2.50	7.78	22.0133333333333	4.34	-2.34261067174762	8.51089074988986e-11	1.12175410608988e-08	--	similar to ferric-chelate reductase [Botrytis cinerea T4]	-	-	-	-	-	GO:0016491//oxidoreductase activity	GO:0055114//oxidation-reduction process
Bcin14g00610	37	40	12	421	193	253	1.31	1.22	0.46	11.57	5.31	6.04	0.996666666666667	7.64	2.9383896545588	9.20164656351436e-11	1.19961466176947e-08	PG1	Bcpg2 [Botrytis cinerea B05.10]	Metabolism;Metabolism	Global and overview maps;Carbohydrate metabolism	ko01100//Metabolic pathways;ko00040//Pentose and glucuronate interconversions	K01184;K01184	-	GO:0004650//polygalacturonase activity	GO:0005975//carbohydrate metabolic process
Bcin05g07640	926	1143	954	2838	3751	4038	27.11	28.71	28.26	64.51	82.32	79.88	28.0266666666667	75.57	1.43101345421437	9.31432031227494e-11	1.20124685833791e-08	BOT1	similar to cytochrome P450 monooxygenase [Botrytis cinerea T4]	-	-	-	-	-	GO:0005506//iron ion binding;GO:0016705//oxidoreductase activity, acting on paired donors, with incorporation or reduction of molecular oxygen;GO:0020037//heme binding	GO:0055114//oxidation-reduction process
Bcin06g03440	1677	1348	1144	673	549	758	59.76	41.21	41.25	18.62	14.66	18.25	47.4066666666667	17.1766666666667	-1.46463986378062	1.62850269179884e-10	2.07790013674844e-08	aox	Bcaox [Botrytis cinerea B05.10]	-	-	-	-	-	GO:0009916//alternative oxidase activity	GO:0055114//oxidation-reduction process
Bcin03g09150	176	253	230	98	104	113	3.17	3.92	4.20	1.37	1.41	1.38	3.76333333333333	1.38666666666667	-1.4403900526319	1.76459633207155e-10	2.20740368440198e-08	mfsB	MFS transporter protein [Rutstroemia sp. NJR-2017a WRK4]	-	-	-	-	-	GO:0022857//transmembrane transporter activity	GO:0055085//transmembrane transport
Bcin09g04230	107	118	97	32	45	35	8.23	7.79	7.55	1.91	2.60	1.82	7.85666666666667	2.11	-1.89667435382183	1.76680635069693e-10	2.20740368440198e-08	--	hypothetical protein BCIN_09g04230 [Botrytis cinerea B05.10]	-	-	-	-	-	-	-
Bcin07g07130	1732	2364	1750	5581	6369	6952	58.23	68.19	59.53	145.68	160.51	157.92	61.9833333333333	154.703333333333	1.3195520350893	1.93205351379957e-10	2.38897421077444e-08	avnA	Trichothecene C-15 hydroxylase [Lachnellula suecica]	-	-	-	-	-	GO:0005506//iron ion binding;GO:0016705//oxidoreductase activity, acting on paired donors, with incorporation or reduction of molecular oxygen;GO:0020037//heme binding	GO:0055114//oxidation-reduction process
Bcin03g08100	7610	8696	6602	3716	4711	4507	405.86	397.90	356.23	153.85	188.32	162.40	386.663333333333	168.19	-1.20098603199058	1.97863899236203e-10	2.42161184432553e-08	Arp2	Bcbrn2 [Botrytis cinerea B05.10]	Metabolism;Metabolism;Metabolism;Metabolism;Metabolism	Global and overview maps;Global and overview maps;Global and overview maps;Lipid metabolism;Metabolism of cofactors and vitamins	ko01100//Metabolic pathways;ko01110//Biosynthesis of secondary metabolites;ko01212//Fatty acid metabolism;ko00061//Fatty acid biosynthesis;ko00780//Biotin metabolism	K00059;K00059;K00059;K00059;K00059	-	GO:0016491//oxidoreductase activity	-
Bcin11g00620	1344	1465	1163	732	645	542	40.56	37.93	35.51	17.15	14.59	11.05	38	14.2633333333333	-1.41368824031598	2.02021259176518e-10	2.44751816420521e-08	YOR389W	related to Expression is GCR1 dependent [Phialocephala subalpina]	-	-	-	-	-	-	-
Bcin10g05300	102	180	133	503	529	870	2.03	3.07	2.67	7.76	7.87	11.67	2.59	9.1	1.8129144473995	2.33172968832474e-10	2.78316779689146e-08	--	Bgt-4195 [Blumeria graminis f. sp. tritici]	-	-	-	-	-	-	-
Bcin05g00350	2103	3195	2503	1587	1298	1541	29.30	38.19	35.29	17.17	13.56	14.51	34.26	15.08	-1.18388872281533	2.34367139808268e-10	2.78316779689146e-08	Nox1	BcnoxA [Botrytis cinerea B05.10]	-	-	-	-	-	GO:0016491//oxidoreductase activity	GO:0055114//oxidation-reduction process
Bcin13g02160	1030	1007	877	516	466	375	17.68	14.83	15.23	6.87	5.99	4.35	15.9133333333333	5.73666666666667	-1.47195146904157	2.58826743533847e-10	3.04349800190682e-08	--	P-loop containing nucleoside triphosphate hydrolase protein [Rutstroemia sp. NJR-2017a BVV2]	-	-	-	-	-	GO:0005515//protein binding	-
Bcin15g00100	7923	5475	5233	21964	33645	38910	561.47	332.88	375.19	1208.34	1787.09	1862.94	423.18	1619.45666666667	1.93616651443567	2.7441441047731e-10	3.19546256239306e-08	--	binding protein [Rutstroemia sp. NJR-2017a BBW]	-	-	-	-	-	-	-
Bcin03g01250	184	229	132	816	608	901	11.75	12.54	8.53	40.44	29.10	38.86	10.94	36.1333333333333	1.72371761272752	3.6134275279427e-10	4.16725478559084e-08	--	hypothetical protein BCIN_03g01250 [Botrytis cinerea B05.10]	-	-	-	-	-	-	-
Bcin02g03860	201	428	351	1421	2512	1526	5.44	9.94	9.61	29.87	50.98	27.91	8.33	36.2533333333333	2.12172524993805	3.95705078430865e-10	4.52008258161885e-08	NLGN4Y	similar to carboxylesterase family protein (secreted protein) [Botrytis cinerea T4]	-	-	-	-	-	-	-
Bcin09g01770	2523	2285	2032	1011	1244	872	116.05	90.17	94.56	36.10	42.89	27.10	100.26	35.3633333333333	-1.50341996513706	4.04293267040939e-10	4.57461645744247e-08	--	similar to transcription factor Zn, C2H2 [Botrytis cinerea T4]	-	-	-	-	-	GO:0003676//nucleic acid binding	-
Bcin02g03090	602	957	783	2638	2979	2703	18.75	25.58	24.68	63.80	69.56	56.89	23.0033333333333	63.4166666666667	1.46301911563728	4.40454449115382e-10	4.93720622681298e-08	RG	glycoside hydrolase family 1 protein [Rutstroemia sp. NJR-2017a BBW]	-	-	-	-	-	GO:0004553//hydrolase activity, hydrolyzing O-glycosyl compounds	GO:0005975//carbohydrate metabolic process
Bcin06g01790	37	33	47	162	213	307	2.33	1.78	2.99	7.92	10.05	13.05	2.36666666666667	10.34	2.12730775664404	5.64682945817792e-10	6.27111782605425e-08	--	hypothetical protein BCIN_06g01790 [Botrytis cinerea B05.10]	-	-	-	-	-	-	-
Bcin10g04220	31096	27283	23629	15872	13435	14730	1719.19	1294.13	1321.69	681.23	556.74	550.20	1445.00333333333	596.056666666667	-1.27755142246718	5.73008388105374e-10	6.30519505223473e-08	NCU06464	Bctma19 [Botrytis cinerea B05.10]	-	-	-	-	-	-	-
Bcin15g05260	6638	9274	7775	4681	3007	2966	153.29	183.74	181.65	83.92	52.05	46.28	172.893333333333	60.75	-1.50892592673752	6.73591094895497e-10	7.34459235652417e-08	DCW1	glycoside hydrolase family 76 protein [Botrytis cinerea T4]	-	-	-	-	-	GO:0003824//catalytic activity;GO:0008496//mannan endo-1,6-alpha-mannosidase activity	GO:0016052//carbohydrate catabolic process
Bcin04g02950	629	600	513	272	333	310	34.10	27.91	28.14	11.45	13.53	11.36	30.05	12.1133333333333	-1.31076907208559	7.27952331528806e-10	7.86582005797883e-08	--	HET-domain-containing protein [Venturia nashicola]	-	-	-	-	-	-	-
Bcin12g04840	63	142	77	435	602	437	5.15	9.96	6.37	27.60	36.88	24.13	7.16	29.5366666666667	2.04447552866587	7.64342813889115e-10	8.18529259802325e-08	--	hypothetical protein BCIN_12g04840 [Botrytis cinerea B05.10]	-	-	-	-	-	-	-
Bcin08g00940	6	8	10	60	84	95	0.50	0.57	0.84	3.88	5.25	5.35	0.636666666666667	4.82666666666667	2.92241705904746	8.44192139388589e-10	8.96038984055463e-08	--	Extracellular membrane CFEM domain protein [Rutstroemia sp. NJR-2017a BVV2]	-	-	-	-	-	-	-
Bcin13g03660	380	702	460	168	235	118	15.50	24.56	18.98	5.32	7.18	3.25	19.68	5.25	-1.90634089278575	8.98062668411775e-10	9.44856460081652e-08	--	Bgt-4612 [Blumeria graminis f. sp. tritici]	-	-	-	-	-	-	-
Bcin02g00860	568	516	413	260	235	216	30.77	23.95	22.65	10.93	9.56	7.88	25.79	9.45666666666667	-1.44740812323601	9.18456114338335e-10	9.57679540168249e-08	--	hypothetical protein BCIN_02g00860 [Botrytis cinerea B05.10]	-	-	-	-	-	-	-
Bcin08g07050	911	859	747	411	448	562	24.54	20.19	19.70	8.69	9.26	10.42	21.4766666666667	9.45666666666667	-1.18336644414707	9.26219998828722e-10	9.57679540168249e-08	CTS1	glycoside hydrolase family 18 protein [Botrytis cinerea T4]	Metabolism;Metabolism	Global and overview maps;Carbohydrate metabolism	ko01100//Metabolic pathways;ko00520//Amino sugar and nucleotide sugar metabolism	K01183;K01183	-	GO:0004553//hydrolase activity, hydrolyzing O-glycosyl compounds;GO:0008061//chitin binding	GO:0005975//carbohydrate metabolic process
MSTRG.9712	171	156	107	57	52	58	4.88	3.95	3.01	1.30	1.13	1.12	3.94666666666667	1.18333333333333	-1.73777815123691	9.47048825267994e-10	9.70846462415754e-08	--	kinase-like protein [Hyaloscypha bicolor E]	-	-	-	-	-	-	-
Bcin05g03460	2	9	4	65	72	66	0.08	0.30	0.16	1.95	2.09	1.72	0.18	1.92	3.41503749927884	1.01688955336612e-09	1.03360790704011e-07	--	alpha/beta-hydrolase [Cadophora sp. DSE1049]	-	-	-	-	-	-	-
Bcin06g05560	3822	3728	3187	2169	1898	2429	251.01	210.06	211.76	110.59	93.43	107.78	224.276666666667	103.933333333333	-1.10962110556913	1.05905912818091e-09	1.06742480532788e-07	--	Copper resistance crd2 protein [Rutstroemia sp. NJR-2017a WRK4]	-	-	-	-	-	-	-
Bcin08g04060	10330	13142	11054	5113	6326	8585	209.46	228.63	226.77	80.49	96.15	117.61	221.62	98.0833333333333	-1.17600816810277	1.15360640668915e-09	1.1530296034858e-07	frp2	similar to gi|11359636|pir||T49761 related to ferric reductase [Botrytis cinerea T4]	-	-	-	-	-	GO:0016491//oxidoreductase activity	GO:0055114//oxidation-reduction process
Bcin03g05610	78	212	169	649	885	843	2.37	5.53	5.20	15.33	20.19	17.33	4.36666666666667	17.6166666666667	2.01233665984523	1.34520847123894e-09	1.33342400033387e-07	PIR5	covalently-linked cell wall protein [Rutstroemia sp. NJR-2017a WRK4]	-	-	-	-	GO:0005618//cell wall	GO:0005199//structural constituent of cell wall	-
Bcin02g07470	32	31	21	307	113	229	1.79	1.49	1.19	13.34	4.74	8.66	1.49	8.91333333333333	2.58065272891003	1.44717323107742e-09	1.42273735520841e-07	--	hypothetical protein BCIN_02g07470 [Botrytis cinerea B05.10]	-	-	-	-	-	-	-
Bcin12g00710	470	604	513	308	319	326	10.00	11.03	11.05	5.09	5.09	4.69	10.6933333333333	4.95666666666667	-1.1092694944025	1.5249648436975e-09	1.48702669392746e-07	SIDA2	similar to l-ornithine 5-monooxygenase [Botrytis cinerea T4]	-	-	-	-	-	-	-
Bcin16g03710	3967	4259	3369	2206	2454	2445	299.49	275.59	257.76	129.73	138.35	124.77	277.613333333333	130.95	-1.08406080027354	1.61733874196483e-09	1.56438394121985e-07	RPB9	Bcrpb9 [Botrytis cinerea B05.10]	Genetic Information Processing	Transcription	ko03020//RNA polymerase	K03017	GO:0005665//RNA polymerase II, core complex	GO:0003676//nucleic acid binding;GO:0003899//DNA-directed 5'-3' RNA polymerase activity;GO:0003968//RNA-directed 5'-3' RNA polymerase activity;GO:0008270//zinc ion binding	GO:0001193//maintenance of transcriptional fidelity during DNA-templated transcription elongation from RNA polymerase II promoter;GO:0006283//transcription-coupled nucleotide-excision repair;GO:0006351//transcription, DNA-templated;GO:0006366//transcription by RNA polymerase II;GO:0006367//transcription initiation from RNA polymerase II promoter;GO:0006379//mRNA cleavage
Bcin11g00440	1772	1975	1633	896	1133	893	93.54	89.44	87.21	36.72	44.83	31.85	90.0633333333333	37.8	-1.25255363979654	1.64953671655614e-09	1.58276347026995e-07	AN2882	Bchom6 [Botrytis cinerea B05.10]	Metabolism;Metabolism;Metabolism;Metabolism;Metabolism;Metabolism	Global and overview maps;Global and overview maps;Global and overview maps;Amino acid metabolism;Amino acid metabolism;Amino acid metabolism	ko01100//Metabolic pathways;ko01110//Biosynthesis of secondary metabolites;ko01230//Biosynthesis of amino acids;ko00260//Glycine, serine and threonine metabolism;ko00270//Cysteine and methionine metabolism;ko00300//Lysine biosynthesis	K00003;K00003;K00003;K00003;K00003;K00003	-	GO:0004412//homoserine dehydrogenase activity;GO:0016491//oxidoreductase activity;GO:0050661//NADP binding	GO:0006520//cellular amino acid metabolic process;GO:0055114//oxidation-reduction process
Bcin09g06730	1206	1846	1279	769	793	625	38.90	51.09	41.74	19.26	19.17	13.62	43.91	17.35	-1.33961387166092	1.76759901886381e-09	1.68258592319464e-07	cel61a	glycoside hydrolase family 61 protein [Rutstroemia sp. NJR-2017a WRK4]	-	-	-	-	-	-	-
Bcin02g01420	198	200	93	1910	730	966	5.81	5.04	2.76	43.54	16.07	19.16	4.53666666666667	26.2566666666667	2.5329792088796	1.7949499486011e-09	1.69325994482151e-07	SWA2	glycoside hydrolase family 13 protein [Botrytis cinerea T4]	Metabolism;Metabolism;Metabolism	Global and overview maps;Global and overview maps;Carbohydrate metabolism	ko01100//Metabolic pathways;ko01110//Biosynthesis of secondary metabolites;ko00500//Starch and sucrose metabolism	K01176;K01176;K01176	-	GO:0003824//catalytic activity;GO:0004556//alpha-amylase activity;GO:0005509//calcium ion binding	GO:0005975//carbohydrate metabolic process;GO:0016052//carbohydrate catabolic process
Bcin07g03980	9291	15142	10626	7064	5453	5451	259.27	362.52	300.00	153.03	114.05	102.77	307.263333333333	123.283333333333	-1.31749784095747	1.80704746487539e-09	1.69325994482151e-07	--	glycoside hydrolase protein [Rutstroemia sp. NJR-2017a BVV2]	-	-	-	-	-	-	-
Bcin01g06990	126	175	200	727	567	1406	2.41	2.87	3.87	10.80	8.13	18.18	3.05	12.37	2.01996435252612	2.48337319330018e-09	2.29119831388019e-07	spas	AAA-domain-containing protein [Trematosphaeria pertusa]	-	-	-	-	-	GO:0005524//ATP binding	-
Bcin08g05870	195	358	274	994	1483	1081	4.68	7.37	6.66	18.53	26.69	17.53	6.23666666666667	20.9166666666667	1.74580590048471	2.52625778749518e-09	2.31297220635246e-07	afcA	glycoside hydrolase family 95 protein [Botrytis cinerea T4]	Metabolism	Glycan biosynthesis and metabolism	ko00511//Other glycan degradation	K15923	-	GO:0003824//catalytic activity;GO:0004560//alpha-L-fucosidase activity	-
Bcin01g05280	125	253	176	679	751	750	3.59	6.23	5.11	15.12	16.14	14.53	4.97666666666667	15.2633333333333	1.616818399539	2.59914131601987e-09	2.36167431396533e-07	pnbA	similar to carboxylesterase (secreted protein) [Botrytis cinerea T4]	-	-	-	-	-	-	-
Bcin15g01030	164	289	233	707	1055	992	7.55	11.41	10.85	25.26	36.40	30.85	9.93666666666667	30.8366666666667	1.63381294890127	3.43856396360139e-09	3.10091249469437e-07	axeA	carbohydrate esterase family 1 protein [Botrytis cinerea T4]	-	-	-	-	GO:0005576//extracellular region	GO:0016787//hydrolase activity;GO:0030248//cellulose binding	GO:0005975//carbohydrate metabolic process
Bcin01g03950	2788	3755	2833	2051	1686	1700	101.82	117.66	104.68	58.15	46.15	41.95	108.053333333333	48.75	-1.14826945455564	3.5087043506057e-09	3.14055223740035e-07	--	dipeptidase 1 precursor protein [Rutstroemia sp. NJR-2017a BVV2]	-	-	-	-	-	-	-
Bcin12g00550	114	257	246	777	918	1175	3.52	6.82	7.69	18.65	21.27	24.54	6.01	21.4866666666667	1.83800479162721	3.5710551893423e-09	3.17268414377567e-07	PRODH	similar to proline oxidase [Botrytis cinerea T4]	Metabolism;Metabolism;Metabolism	Global and overview maps;Global and overview maps;Amino acid metabolism	ko01100//Metabolic pathways;ko01110//Biosynthesis of secondary metabolites;ko00330//Arginine and proline metabolism	K00318;K00318;K00318	-	GO:0004657//proline dehydrogenase activity	GO:0006562//proline catabolic process
Bcin02g02790	2003	1970	1705	1119	984	817	72.81	61.34	62.68	31.55	26.80	20.04	65.61	26.13	-1.32820859644923	3.74458437095493e-09	3.30239301067893e-07	ftrA	Bcfth1 [Botrytis cinerea B05.10]	-	-	-	-	GO:0016020//membrane;GO:0033573//high-affinity iron permease complex	GO:0005381//iron ion transmembrane transporter activity	GO:0034755//iron ion transmembrane transport
Bcin09g06880	87	132	64	394	749	447	2.55	3.32	1.90	8.96	16.44	8.84	2.59	11.4133333333333	2.13969619799343	3.80128737884118e-09	3.32792998699424e-07	ARB_02369	Bclip1 [Botrytis cinerea B05.10]	-	-	-	-	-	-	-
Bcin01g01590	1157	3536	1935	9008	11330	13015	49.36	129.44	83.53	298.37	362.33	375.17	87.4433333333333	345.29	1.9813882500721	3.84410370618747e-09	3.34102752550815e-07	--	Bccpd3 [Botrytis cinerea B05.10]	-	-	-	-	-	-	-
Bcin15g01600	34	89	40	257	452	299	1.86	4.18	2.22	10.93	18.56	11.07	2.75333333333333	13.52	2.2958439655839	3.98085103129075e-09	3.43498757333103e-07	TRIREDRAFT_74223	glycoside hydrolase family 11 protein [Botrytis cinerea T4]	-	-	-	-	-	GO:0004553//hydrolase activity, hydrolyzing O-glycosyl compounds	GO:0005975//carbohydrate metabolic process
Bcin16g02720	54	54	46	14	14	11	2.46	2.11	2.10	0.50	0.48	0.34	2.22333333333333	0.44	-2.33714883182613	4.14705257013121e-09	3.55283918043956e-07	--	collagen Mcl1 protein [Rutstroemia sp. NJR-2017a BVV2]	-	-	-	-	-	-	-
Bcin08g05960	908	970	806	511	566	519	38.98	35.73	35.01	17.03	18.21	15.05	36.5733333333333	16.7633333333333	-1.12548306876949	4.92839381239331e-09	4.19228052381882e-07	ctns	Bcers1 [Botrytis cinerea B05.10]	-	-	-	-	-	-	-
Bcin01g08690	4567	6651	4443	2557	2710	1659	153.10	190.36	149.75	65.76	67.66	37.35	164.403333333333	56.9233333333333	-1.53014749923515	5.92586373814554e-09	5.0052682869942e-07	--	BcnoxD [Botrytis cinerea B05.10]	-	-	-	-	-	-	-
Bcin10g03650	3700	5181	3875	2292	2781	3026	69.49	83.48	73.63	33.42	39.15	38.40	75.5333333333333	36.99	-1.02997815486273	6.31926994360013e-09	5.30023242682098e-07	--	similar to ferric-chelate reductase [Botrytis cinerea T4]	-	-	-	-	-	GO:0016491//oxidoreductase activity	GO:0055114//oxidation-reduction process
Bcin01g00130	2539	2565	2455	6851	7262	9818	68.60	60.14	67.25	142.00	146.08	176.79	65.33	154.956666666667	1.24604728015982	6.39524831973793e-09	5.31070707519699e-07	BOA13	Bcboa13 [Botrytis cinerea B05.10]	-	-	-	-	GO:0005634//nucleus	GO:0000981//DNA-binding transcription factor activity, RNA polymerase II-specific;GO:0008270//zinc ion binding	GO:0006355//regulation of transcription, DNA-templated
Bcin11g00450	700	715	564	347	386	307	48.72	42.71	39.71	18.78	20.14	14.42	43.7133333333333	17.78	-1.2978180699731	6.4203145397996e-09	5.31070707519699e-07	--	Arp, Ankyrin repeat containing protein [Pyrenophora tritici-repentis]	-	-	-	-	-	-	-
Bcin04g05960	6005	6246	4274	1741	2240	718	226.39	202.03	163.02	50.95	63.30	18.29	197.146666666667	44.18	-2.15780399392307	6.51182939416471e-09	5.3495124488775e-07	--	serine-threonine rich protein [Rutstroemia sp. NJR-2017a WRK4]	-	-	-	-	-	-	-
Bcin08g06410	8194	8692	7316	3997	5319	4101	284.47	258.90	256.97	107.73	138.41	96.19	266.78	114.11	-1.22522528704546	7.0882226453765e-09	5.7834110482072e-07	ARB_03399	Bcgpi12 [Botrytis cinerea B05.10]	Metabolism;Metabolism	Global and overview maps;Glycan biosynthesis and metabolism	ko01100//Metabolic pathways;ko00563//Glycosylphosphatidylinositol(GPI)-anchor biosynthesis	K03434;K03434	-	GO:0000225//N-acetylglucosaminylphosphatidylinositol deacetylase activity	GO:0006506//GPI anchor biosynthetic process
Bcin13g00710	749	1181	1638	4113	6532	15804	9.73	13.16	21.53	41.48	63.61	138.72	14.8066666666667	81.27	2.45647600209734	7.31085217836294e-09	5.92475412346521e-07	atrB	BcatrB [Botrytis cinerea B05.10]	-	-	-	-	GO:0016020//membrane;GO:0016021//integral component of membrane	GO:0005524//ATP binding;GO:0016887//ATPase activity;GO:0042626//ATPase activity, coupled to transmembrane movement of substances	GO:0055085//transmembrane transport
Bcin11g00390	1754	1684	1527	1005	688	610	85.38	70.33	75.20	37.98	25.10	20.06	76.97	27.7133333333333	-1.47371600006314	7.51055014271902e-09	6.04574083300482e-07	yfcG	Bcgst3 [Botrytis cinerea B05.10]	Metabolism;Metabolism	Global and overview maps;Metabolism of other amino acids	ko01100//Metabolic pathways;ko00480//Glutathione metabolism	K00799;K00799	-	GO:0005515//protein binding	-
Bcin07g03280	556	677	661	1854	4215	2943	22.12	23.11	26.61	57.26	125.69	79.11	23.9466666666667	87.3533333333333	1.8670379069234	7.68877202614889e-09	6.14794211210865e-07	aes1	carbohydrate esterase family 16 protein [Botrytis cinerea T4]	-	-	-	-	-	GO:0016788//hydrolase activity, acting on ester bonds	-
Bcin09g05090	398	644	465	288	191	301	12.15	16.86	14.36	6.82	4.37	6.21	14.4566666666667	5.8	-1.31761013712702	9.34188550090062e-09	7.42030296011934e-07	--	integral membrane protein [Rutstroemia sp. NJR-2017a WRK4]	-	-	-	-	-	-	-
Bcin03g09110	483	446	357	179	250	202	17.47	13.84	13.07	5.03	6.78	4.94	14.7933333333333	5.58333333333333	-1.40574857196451	9.5483851531357e-09	7.51608464608586e-07	An01g11360	Bcmap2 [Botrytis cinerea B05.10]	-	-	-	-	-	GO:0004177//aminopeptidase activity;GO:0008235//metalloexopeptidase activity	GO:0006508//proteolysis
Bcin08g00310	981	1063	789	439	496	284	39.54	36.72	31.39	13.73	14.97	7.67	35.8833333333333	12.1233333333333	-1.56552748859898	9.58780182467181e-09	7.51608464608586e-07	--	integral membrane PTH11 protein [Rutstroemia sp. NJR-2017a BBW]	-	-	-	-	-	-	-
Bcin02g02090	5262	8795	6483	3601	3001	1934	94.74	135.86	118.10	50.33	40.50	23.53	116.233333333333	38.12	-1.60840383903296	9.88763153396611e-09	7.70079562457075e-07	--	similar to methyltransferase domain-containing protein [Botrytis cinerea T4]	-	-	-	-	-	GO:0008168//methyltransferase activity	-
Bcin12g04550	324	429	451	1232	1161	1530	8.58	9.74	12.08	25.32	23.04	27.36	10.1333333333333	25.24	1.31660308737276	1.02480216314414e-08	7.92998525467792e-07	--	Rhodanese domain-containing protein [Verticillium dahliae VDG2]	-	-	-	-	-	-	-
Bcin15g02300	173	195	139	52	87	83	4.28	4.14	3.48	1.00	1.61	1.39	3.96666666666667	1.33333333333333	-1.57288966842059	1.07412477449494e-08	8.25836701621302e-07	--	hypothetical protein BCIN_15g02300 [Botrytis cinerea B05.10]	-	-	-	-	-	-	-
Bcin06g04980	643	851	776	2014	2370	2502	22.02	25.09	26.97	53.77	61.16	58.34	24.6933333333333	57.7566666666667	1.22586588392153	1.10490701925694e-08	8.44092661717691e-07	CAB2	Bccab2 [Botrytis cinerea B05.10]	Metabolism;Metabolism	Global and overview maps;Metabolism of cofactors and vitamins	ko01100//Metabolic pathways;ko00770//Pantothenate and CoA biosynthesis	K01922;K01922	-	-	-
Bcin11g00340	545	731	518	381	306	318	18.29	21.05	17.59	9.93	7.70	7.21	18.9766666666667	8.28	-1.19652392617067	1.12853944271088e-08	8.5669000480217e-07	--	lipase esterase protein [Rutstroemia sp. NJR-2017a BVV2]	-	-	-	-	-	GO:0016787//hydrolase activity	-
Bcin01g10410	1411	1391	1280	872	830	952	52.65	44.53	48.32	25.26	23.21	24.00	48.5	24.1566666666667	-1.00556335369827	1.15061557894954e-08	8.63046193887103e-07	--	BTB POZ-like protein [Rutstroemia sp. NJR-2017a BVV2]	-	-	-	-	-	GO:0005515//protein binding	-
Bcin15g03130	387	568	494	1368	1521	2418	8.87	11.17	11.46	24.34	26.13	37.45	10.5	29.3066666666667	1.48083955767459	1.15130391047137e-08	8.63046193887103e-07	cut23	Bccdc23 [Botrytis cinerea B05.10]	Cellular Processes;Cellular Processes;Genetic Information Processing	Cell growth and death;Cell growth and death;Folding, sorting and degradation	ko04111//Cell cycle - yeast;ko04113//Meiosis - yeast;ko04120//Ubiquitin mediated proteolysis	K03355;K03355;K03355	GO:0005680//anaphase-promoting complex	GO:0005515//protein binding	GO:0030071//regulation of mitotic metaphase/anaphase transition
Bcin15g00290	4	13	8	249	34	138	0.43	1.20	0.87	20.73	2.73	10.00	0.833333333333333	11.1533333333333	3.74243744537626	1.21717766534533e-08	9.06759560133661e-07	--	hypothetical protein BCIN_15g00290 [Botrytis cinerea B05.10]	-	-	-	-	-	-	-
Bcin08g04070	13421	16822	14222	7238	8399	11991	626.17	673.36	671.32	262.16	293.71	377.98	656.95	311.283333333333	-1.07755523782547	1.23594965420296e-08	9.15060503241375e-07	--	gpi anchored protein [Rutstroemia sp. NJR-2017a BBW]	-	-	-	-	-	-	-
Bcin15g04760	186	415	476	1468	1518	2979	6.45	12.35	16.70	39.52	39.46	69.80	11.8333333333333	49.5933333333333	2.06728967305942	1.36762483088605e-08	1.00633694611333e-06	--	related to trichothecene 3-O-acetyltransferase [Phialocephala subalpina]	-	-	-	-	-	GO:0016747//transferase activity, transferring acyl groups other than amino-acyl groups	-
Bcin14g01530	865	1167	1037	2596	3182	4004	29.96	34.68	36.34	69.81	82.62	93.71	33.66	82.0466666666667	1.28540954547873	1.47544946586832e-08	1.07905737156248e-06	apdG	acyl- dehydrogenase protein [Rutstroemia sp. NJR-2017a BBW]	-	-	-	-	-	GO:0003995//acyl-CoA dehydrogenase activity;GO:0016627//oxidoreductase activity, acting on the CH-CH group of donors;GO:0020037//heme binding;GO:0050660//flavin adenine dinucleotide binding	GO:0055114//oxidation-reduction process
Bcin15g04750	196	424	627	1607	2582	4051	6.35	11.78	20.55	40.41	62.69	88.65	12.8933333333333	63.9166666666667	2.30956687780082	1.48645683602901e-08	1.08051898735345e-06	alt2	related to n-alkane-inducible cytochrome P450 [Phialocephala subalpina]	-	-	-	-	-	GO:0004497//monooxygenase activity;GO:0005506//iron ion binding;GO:0016705//oxidoreductase activity, acting on paired donors, with incorporation or reduction of molecular oxygen;GO:0016712//oxidoreductase activity, acting on paired donors, with incorporation or reduction of molecular oxygen, reduced flavin or flavoprotein as one donor, and incorporation of one atom of oxygen;GO:0020037//heme bind…	GO:0055114//oxidation-reduction process
Bcin04g05000	500	1427	844	3391	4878	4728	7.50	18.37	12.81	39.50	54.86	47.93	12.8933333333333	47.43	1.87917457432385	1.54923062666512e-08	1.11635012940576e-06	ppoC	BcppoA90 [Botrytis cinerea B05.10]	Metabolism	Lipid metabolism	ko00591//Linoleic acid metabolism	K17862	-	GO:0004601//peroxidase activity;GO:0005506//iron ion binding;GO:0016491//oxidoreductase activity;GO:0016705//oxidoreductase activity, acting on paired donors, with incorporation or reduction of molecular oxygen;GO:0020037//heme binding	GO:0006979//response to oxidative stress;GO:0055114//oxidation-reduction process
Bcin09g00600	12387	12666	9302	5926	6480	4355	495.04	434.29	376.12	183.86	194.11	117.59	435.15	165.186666666667	-1.39741555447664	1.55436444564584e-08	1.11635012940576e-06	SDR2a	similar to short-chain dehydrogenase/reductase [Botrytis cinerea T4]	-	-	-	-	-	GO:0016491//oxidoreductase activity	-
Bcin12g05670	134	187	152	553	443	822	4.44	5.31	5.09	14.22	11.00	18.39	4.94666666666667	14.5366666666667	1.55516789846081	1.58670508742664e-08	1.13279409634495e-06	nahG	salicylate hydroxylase protein [Rutstroemia sp. NJR-2017a BBW]	-	-	-	-	-	GO:0071949//FAD binding	-
Bcin13g02100	23	53	21	176	332	167	0.78	1.54	0.72	4.64	8.44	3.83	1.01333333333333	5.63666666666667	2.4757334309664	1.67176528919894e-08	1.1864587502161e-06	cbhB	glycoside hydrolase family 7 protein [Botrytis cinerea T4]	Metabolism;Metabolism	Global and overview maps;Carbohydrate metabolism	ko01100//Metabolic pathways;ko00500//Starch and sucrose metabolism	K01225;K01225	GO:0005576//extracellular region	GO:0004553//hydrolase activity, hydrolyzing O-glycosyl compounds;GO:0030248//cellulose binding	GO:0005975//carbohydrate metabolic process
MSTRG.6453	126	107	101	40	53	44	6.20	4.51	5.03	1.53	1.95	1.46	5.24666666666667	1.64666666666667	-1.67185259392281	1.76453911201481e-08	1.24493424173562e-06	--	hypothetical protein BofuT4_P108160.1 [Botrytis cinerea T4]	-	-	-	-	-	-	-
Bcin01g10250	207	354	274	776	1058	1177	6.56	9.57	8.72	19.00	25.05	25.02	8.28333333333333	23.0233333333333	1.47481337186199	1.80105304600191e-08	1.26326492595011e-06	4cl1	similar to CoA ligase [Botrytis cinerea T4]	Metabolism;Metabolism;Metabolism	Global and overview maps;Global and overview maps;Metabolism of cofactors and vitamins	ko01100//Metabolic pathways;ko01110//Biosynthesis of secondary metabolites;ko00130//Ubiquinone and other terpenoid-quinone biosynthesis	K01904;K01904;K01904	-	GO:0003824//catalytic activity	-
Bcin02g00015	1230	1596	1092	791	799	933	116.40	129.68	104.68	58.13	56.71	59.67	116.92	58.17	-1.0071745249781	1.82124951177945e-08	1.2700038746676e-06	--	hypothetical protein BCIN_02g00015 [Botrytis cinerea B05.10]	-	-	-	-	-	-	-
Bcin11g00660	396	426	375	256	190	193	16.09	14.85	15.41	8.07	5.78	5.30	15.45	6.38333333333333	-1.27522494670057	1.87330171440999e-08	1.2987503331002e-06	--	Transcription factor IIIA [Lachnellula subtilissima]	-	-	-	-	-	GO:0003676//nucleic acid binding	-
Bcin09g00620	36	59	50	147	298	534	0.77	1.09	1.09	2.46	4.81	7.76	0.983333333333333	5.01	2.34905814966716	2.05783951291105e-08	1.41849006424455e-06	--	carbohydrate esterase family 4 protein [Sclerotinia borealis F-4128]	-	-	-	-	-	GO:0003824//catalytic activity;GO:0016810//hydrolase activity, acting on carbon-nitrogen (but not peptide) bonds	GO:0005975//carbohydrate metabolic process
Bcin02g02780	1641	1833	1400	1080	902	888	43.37	41.56	37.43	22.16	17.87	15.85	40.7866666666667	18.6266666666667	-1.13072808614874	2.11626116995077e-08	1.4504249412794e-06	fetC	Bclcc13 [Botrytis cinerea B05.10]	-	-	-	-	-	GO:0005507//copper ion binding;GO:0016491//oxidoreductase activity	GO:0055114//oxidation-reduction process
Bcin02g00420	33	56	44	159	288	222	0.74	1.08	1.00	2.77	4.84	3.36	0.94	3.65666666666667	1.9597964580044	2.16001464966412e-08	1.47200089250406e-06	bxlB	glycoside hydrolase family 3 protein [Botrytis cinerea T4]	Metabolism;Metabolism	Global and overview maps;Carbohydrate metabolism	ko01100//Metabolic pathways;ko00520//Amino sugar and nucleotide sugar metabolism	K15920;K15920	-	GO:0004553//hydrolase activity, hydrolyzing O-glycosyl compounds	GO:0005975//carbohydrate metabolic process
Bcin06g04850	77	135	95	453	771	374	1.85	2.79	2.31	8.46	13.90	6.08	2.31666666666667	9.48	2.03283658200854	2.24312878893808e-08	1.52000489799567e-06	yicI	glycoside hydrolase family 31 protein [Sclerotinia borealis F-4128]	-	-	-	-	-	GO:0003824//catalytic activity;GO:0004553//hydrolase activity, hydrolyzing O-glycosyl compounds;GO:0030246//carbohydrate binding	GO:0005975//carbohydrate metabolic process
Bcin11g03260	2036	1242	1493	869	558	688	256.01	133.99	189.94	84.83	52.59	58.45	193.313333333333	65.29	-1.56600720090923	2.27549406632433e-08	1.53327392311764e-06	--	Bcpio9 [Botrytis cinerea B05.10]	-	-	-	-	-	-	-
Bcin03g09140	394	499	462	186	251	324	9.44	10.26	11.20	3.46	4.51	5.25	10.3	4.40666666666667	-1.22488466128404	2.32137912519496e-08	1.55545369986527e-06	--	arylsulfotransferase protein [Rutstroemia sp. NJR-2017a BVV2]	-	-	-	-	-	-	-
Bcin06g01510	451	910	704	2474	2042	3289	15.18	26.28	23.97	64.65	51.52	74.79	21.81	63.6533333333333	1.54524629571987	2.42769985115201e-08	1.61765733415095e-06	--	glycosyltransferase family 17 protein [Rutstroemia sp. NJR-2017a WRK4]	Metabolism;Metabolism	Global and overview maps;Glycan biosynthesis and metabolism	ko01100//Metabolic pathways;ko00510//N-Glycan biosynthesis	K00737;K00737	GO:0016020//membrane	GO:0003830//beta-1,4-mannosylglycoprotein 4-beta-N-acetylglucosaminyltransferase activity	GO:0006487//protein N-linked glycosylation
Bcin04g06080	75	105	69	239	444	457	1.83	2.23	1.73	4.56	8.24	7.64	1.93	6.81333333333333	1.81975994294838	2.48216956439905e-08	1.64481446162443e-06	HGT1	similar to sugar transporter [Botrytis cinerea T4]	-	-	-	-	GO:0016020//membrane;GO:0016021//integral component of membrane	GO:0022857//transmembrane transporter activity	GO:0055085//transmembrane transport
Bcin09g03480	322	340	288	189	183	182	14.38	13.03	13.02	6.55	6.13	5.49	13.4766666666667	6.05666666666667	-1.15386778403758	2.51155109171507e-08	1.65513976890278e-06	--	similar to transcription factor Zn, C2H2 [Botrytis cinerea T4]	-	-	-	-	-	GO:0003676//nucleic acid binding	-
Bcin01g01240	980	1032	851	388	598	362	52.40	47.34	46.04	16.11	23.97	13.08	48.5933333333333	17.72	-1.45537979580915	2.5429320865338e-08	1.666662701961e-06	--	hypothetical protein BCIN_01g01240 [Botrytis cinerea B05.10]	-	-	-	-	-	-	-
Bcin04g04890	34	40	19	1	1	6	1.84	1.86	1.04	0.04	0.04	0.22	1.58	0.1	-3.98185265328974	2.70482724581945e-08	1.74923698728429e-06	--	hypothetical protein BCIN_04g04890 [Botrytis cinerea B05.10]	-	-	-	-	-	-	-
Bcin15g04670	343	530	433	1343	1873	1446	9.84	13.07	12.51	29.92	40.43	28.14	11.8066666666667	32.83	1.47541303854222	2.71267366712422e-08	1.74923698728429e-06	SED2	Bcser8 [Botrytis cinerea B05.10]	-	-	-	-	-	GO:0004252//serine-type endopeptidase activity;GO:0008236//serine-type peptidase activity	GO:0006508//proteolysis
Bcin08g06240	1219	1578	1140	747	793	584	35.98	39.96	34.04	17.12	17.54	11.65	36.66	15.4366666666667	-1.24784552955735	2.77441599882716e-08	1.7794837160392e-06	xlnD	similar to salicylate hydroxylase [Botrytis cinerea T4]	-	-	-	-	-	GO:0071949//FAD binding	-
Bcin12g04640	1323	1772	1472	4635	5439	4435	52.00	59.75	58.54	141.43	160.23	117.77	56.7633333333333	139.81	1.30043633720209	2.94991844995543e-08	1.88198520684923e-06	sol5	similar to FAD binding domain-containing protein [Botrytis cinerea T4]	-	-	-	-	-	GO:0016491//oxidoreductase activity;GO:0050660//flavin adenine dinucleotide binding;GO:0071949//FAD binding	GO:0055114//oxidation-reduction process
Bcin06g04960	30	79	42	206	229	291	0.86	1.95	1.22	4.61	4.95	5.67	1.34333333333333	5.07666666666667	1.91806419795933	3.14324316600514e-08	1.99471209169659e-06	4cl1	phenylacetyl- ligase protein [Rutstroemia sp. NJR-2017a BVV2]	Metabolism;Metabolism;Metabolism	Global and overview maps;Global and overview maps;Metabolism of cofactors and vitamins	ko01100//Metabolic pathways;ko01110//Biosynthesis of secondary metabolites;ko00130//Ubiquinone and other terpenoid-quinone biosynthesis	K01904;K01904;K01904	-	GO:0003824//catalytic activity	-
Bcin04g05090	338	285	295	150	160	202	20.74	15.01	18.32	7.15	7.36	8.38	18.0233333333333	7.63	-1.24011089352631	3.4798937543988e-08	2.19672872053996e-06	--	hypothetical protein BCIN_04g05090 [Botrytis cinerea B05.10]	-	-	-	-	-	-	-
Bcin01g08940	794	713	585	330	417	294	59.83	46.10	44.60	19.30	23.55	14.97	50.1766666666667	19.2733333333333	-1.38041052480551	3.52626851426442e-08	2.21434892984751e-06	SPBC31F10.02	esterase [Sclerotinia borealis F-4128]	-	-	-	-	-	GO:0047617//acyl-CoA hydrolase activity	-
MSTRG.6715	666	682	474	175	283	390	7.41	6.51	5.33	1.51	2.36	2.93	6.41666666666667	2.26666666666667	-1.50125179433192	3.56283257407977e-08	2.21808134442203e-06	--	predicted protein [Botrytis cinerea T4]	-	-	-	-	-	-	-
Bcin04g03260	18892	24354	18633	12967	13381	10938	777.62	860.06	775.96	414.35	412.83	304.18	804.546666666667	377.12	-1.0931524412952	3.5691987616596e-08	2.21808134442203e-06	--	cupin domain-containing protein [Trichoderma gamsii]	-	-	-	-	-	-	-
Bcin05g05170	1063	937	784	540	501	419	89.60	67.76	66.86	35.33	31.65	23.86	74.74	30.28	-1.30351535839501	3.64302467322955e-08	2.25229061498532e-06	SAV1559	similar to structural toxin protein RtxA [Botrytis cinerea T4]	-	-	-	-	-	-	-
Bcin08g06900	295	231	234	1398	1028	864	21.55	14.48	17.29	79.27	56.28	42.64	17.7733333333333	59.3966666666667	1.74066768973097	3.68352573550631e-08	2.25469926410258e-06	--	Bypass of stop codon protein [Lachnellula subtilissima]	-	-	-	-	-	-	-
MSTRG.6822	248	254	163	88	119	107	5.28	4.64	3.51	1.46	1.90	1.54	4.47666666666667	1.63333333333333	-1.45460565042488	3.68451772356267e-08	2.25469926410258e-06	--	glucose dehydrogenase protein [Rutstroemia sp. NJR-2017a BVV2]	-	-	-	-	-	-	-
Bcin02g03050	12683	12197	8689	6948	6052	6512	357.14	294.67	247.55	151.89	127.74	123.89	299.786666666667	134.506666666667	-1.1562585392467	3.94866498424967e-08	2.40407552391323e-06	asaE	MFS monocarboxylate transporter protein [Rutstroemia sp. NJR-2017a WRK4]	-	-	-	-	-	-	GO:0055085//transmembrane transport
Bcin01g02210	19347	18364	15779	12174	10022	11555	1093.07	890.16	901.95	533.96	424.41	441.07	961.726666666667	466.48	-1.0438116945243	4.11845529844668e-08	2.49175293582418e-06	rpl2101	60S ribosomal protein L21 [Sclerotinia borealis F-4128]	Genetic Information Processing	Translation	ko03010//Ribosome	K02889	GO:0005840//ribosome	GO:0003735//structural constituent of ribosome	GO:0006412//translation
Bcin13g05870	736	1123	1108	2739	3041	3983	20.69	27.08	31.51	59.77	64.07	75.64	26.4266666666667	66.4933333333333	1.33121524047862	4.13422406394041e-08	2.49175293582418e-06	pkfF	similar to GMC oxidoreductase [Botrytis cinerea T4]	Metabolism;Metabolism	Global and overview maps;Amino acid metabolism	ko01100//Metabolic pathways;ko00260//Glycine, serine and threonine metabolism	K00108;K00108	-	GO:0016614//oxidoreductase activity, acting on CH-OH group of donors;GO:0050660//flavin adenine dinucleotide binding	GO:0055114//oxidation-reduction process
Bcin03g02490	1776	1556	1405	932	977	946	118.78	89.29	95.07	48.39	48.98	42.75	101.046666666667	46.7066666666667	-1.11332133826301	4.28800941812341e-08	2.57151924804861e-06	--	DUF1649-domain-containing protein [Pezoloma ericae]	Cellular Processes	Transport and catabolism	ko04136//Autophagy - other eukaryotes	K19730	-	-	GO:0006914//autophagy
Bcin03g03400	247	181	170	79	95	53	5.80	3.65	4.04	1.44	1.67	0.84	4.49666666666667	1.31666666666667	-1.7719657898838	4.5617300962067e-08	2.72205924248275e-06	--	hypothetical protein BCIN_03g03400 [Botrytis cinerea B05.10]	-	-	-	-	-	-	-
Bcin01g02110	762	1005	840	499	606	582	18.07	20.45	20.15	9.19	10.77	9.32	19.5566666666667	9.76	-1.00270743838733	4.79471991846617e-08	2.84692429218234e-06	apc5	anaphase-promoting complex subunit Apc [Marssonina coronariae]	Cellular Processes;Cellular Processes;Genetic Information Processing	Cell growth and death;Cell growth and death;Folding, sorting and degradation	ko04111//Cell cycle - yeast;ko04113//Meiosis - yeast;ko04120//Ubiquitin mediated proteolysis	K03352;K03352;K03352	GO:0005680//anaphase-promoting complex	-	-
Bcin04g05250	1004	1076	812	603	540	713	91.07	83.74	74.52	42.46	36.72	43.70	83.11	40.96	-1.02080636072426	4.85136928010386e-08	2.86637059830373e-06	--	Glycolipid anchored surface GAS1 protein [Rutstroemia sp. NJR-2017a BVV2]	-	-	-	-	-	-	-
Bcin05g03610	1348	2254	1891	4694	6988	9849	17.48	25.08	24.81	47.25	67.92	86.28	22.4566666666667	67.15	1.58024360104868	5.07729734946041e-08	2.98515217693275e-06	fer6	ABC transporter [Sclerotinia borealis F-4128]	Environmental Information Processing	Membrane transport	ko02010//ABC transporters	K05665	GO:0016021//integral component of membrane	GO:0005524//ATP binding;GO:0016887//ATPase activity;GO:0042626//ATPase activity, coupled to transmembrane movement of substances	GO:0055085//transmembrane transport
Bcin01g10740	91	106	96	287	342	376	2.02	2.02	2.16	4.95	5.69	5.64	2.06666666666667	5.42666666666667	1.39276057899201	5.11876371261762e-08	2.9948513155676e-06	At4g01020	similar to transcription factor Zn, C2H2 [Botrytis cinerea T4]	-	-	-	-	-	GO:0046872//metal ion binding	-
Bcin06g05880	48	89	82	284	252	564	0.93	1.47	1.60	4.26	3.65	7.36	1.33333333333333	5.09	1.93262815702213	5.29902169433608e-08	3.08526534960519e-06	SPBC146.06c	coiled-coil domain-containing mtmr15 protein [Rutstroemia sp. NJR-2017a BBW]	-	-	-	-	-	GO:0004518//nuclease activity;GO:0016788//hydrolase activity, acting on ester bonds	GO:0036297//interstrand cross-link repair
Bcin01g02100	1028	1075	840	602	627	578	52.78	47.35	43.63	23.99	24.13	20.05	47.92	22.7233333333333	-1.07645342580468	5.35722049423153e-08	3.10408225158517e-06	cia30	complex I intermediate-associated 30 protein [Rutstroemia sp. NJR-2017a WRK4]	-	-	-	-	-	-	GO:0032981//mitochondrial respiratory chain complex I assembly
Bcin05g07610	268	372	277	141	195	154	3.59	4.28	3.76	1.47	1.96	1.40	3.87666666666667	1.61	-1.26775600263745	5.85666511869949e-08	3.37715583815778e-06	--	cytochrome b b6 petb protein [Rutstroemia sp. NJR-2017a BVV2]	-	-	-	-	-	-	-
Bcin16g04060	614	559	350	270	204	162	27.40	21.42	15.83	9.37	6.85	4.88	21.55	7.03333333333333	-1.61540737110307	5.89270689972917e-08	3.38168069642831e-06	AFUB_029980	glycoside hydrolase family 16 protein [Coleophoma crateriformis]	-	-	-	-	-	GO:0004553//hydrolase activity, hydrolyzing O-glycosyl compounds	GO:0005975//carbohydrate metabolic process
Bcin09g07140	23469	25086	19874	15353	11899	10647	905.20	830.30	775.62	459.44	343.95	277.30	837.04	360.23	-1.21637823305472	5.96681058932304e-08	3.40790124801621e-06	--	hypothetical protein BCIN_09g07140 [Botrytis cinerea B05.10]	-	-	-	-	-	-	-
Bcin11g00520	1050	1103	976	706	574	527	49.44	44.55	46.49	25.80	20.26	16.76	46.8266666666667	20.94	-1.16106890188339	6.34066899151294e-08	3.6042646390619e-06	BC1G_09631	RecName: Full=Mitochondrial glycine transporter; AltName: Full=Solute carrier family 25 member 38 homolog [Botrytis cinerea B05.10]	-	-	-	-	GO:0005743//mitochondrial inner membrane	GO:0015187//glycine transmembrane transporter activity	GO:1904983//glycine import into mitochondrion
Bcin05g01780	416	641	499	261	284	168	7.41	9.80	9.00	3.61	3.79	2.02	8.73666666666667	3.14	-1.47631838871563	6.46022136567473e-08	3.65490071037277e-06	--	cytochrome b b6 petb protein [Rutstroemia sp. NJR-2017a WRK4]	-	-	-	-	-	-	-
Bcin10g00330	1765	1935	1520	1010	1193	1007	37.14	34.93	32.36	16.50	18.82	14.32	34.81	16.5466666666667	-1.07296119931448	6.60491495392977e-08	3.71921830786073e-06	POT8	similar to potassium transporter [Botrytis cinerea T4]	-	-	-	-	GO:0016020//membrane	GO:0015079//potassium ion transmembrane transporter activity	GO:0071805//potassium ion transmembrane transport
Bcin01g07980	53	100	92	265	323	556	2.53	4.10	4.45	9.84	11.57	17.96	3.69333333333333	13.1233333333333	1.82913883110985	6.71836673134359e-08	3.76542479325865e-06	--	similar to TPA: TPA_inf: GPR1/FUN34/YaaH-class plasma membrane protein [Botrytis cinerea T4]	-	-	-	-	GO:0016021//integral component of membrane	-	-
Bcin04g02770	33	49	47	184	143	315	0.45	0.58	0.65	1.96	1.47	2.92	0.56	2.11666666666667	1.91829535888077	6.89639884251434e-08	3.84722826591242e-06	--	hypothetical protein BCIN_04g02770 [Botrytis cinerea B05.10]	-	-	-	-	-	-	-
Bcin08g02660	1068	1080	1035	631	714	590	26.14	22.68	25.63	11.99	13.10	9.75	24.8166666666667	11.6133333333333	-1.0955272248706	7.16134063209103e-08	3.97653331209721e-06	AMF1	similar to MFS multidrug transporter [Botrytis cinerea T4]	-	-	-	-	-	-	GO:0055085//transmembrane transport
MSTRG.10532	115	135	116	372	355	444	3.31	3.33	3.37	8.30	7.65	8.62	3.33666666666667	8.19	1.29545588352617	7.75546634944314e-08	4.26692951354225e-06	--	hypothetical protein BHYA_0056g00550 [Botrytis hyacinthi]	-	-	-	-	-	-	-
Bcin02g06320	951	1170	772	580	475	355	27.26	28.78	22.39	12.91	10.21	6.88	26.1433333333333	10	-1.38644309969794	8.17983243863158e-08	4.45949592131578e-06	FUBT	similar to MFS multidrug transporter [Botrytis cinerea T4]	-	-	-	-	-	-	GO:0055085//transmembrane transport
Bcin15g04800	3	3	22	101	78	267	0.11	0.10	0.85	3.00	2.24	6.91	0.353333333333333	4.05	3.51882014392995	8.46360313825564e-08	4.59332380272571e-06	atnL	Thioesterase/thiol ester dehydrase-isomerase [Glarea lozoyensis ATCC 20868]	-	-	-	-	-	-	-
Bcin05g05290	5497	7582	5730	3541	4134	2924	222.35	261.03	234.13	108.84	125.60	77.96	239.17	104.133333333333	-1.19960448541628	8.54154876640439e-08	4.61474486055199e-06	NMRAL1	related to nitrogen metabolic regulation protein nmr [Phialocephala subalpina]	-	-	-	-	-	-	-
Bcin06g04840	393	647	378	1766	3583	1667	8.50	12.00	8.27	29.65	58.07	24.35	9.59	37.3566666666667	1.96176300883458	8.58748477876762e-08	4.61875750836497e-06	BN863_22130	glycoside hydrolase family 3 protein [Oidiodendron maius Zn]	Metabolism;Metabolism;Metabolism;Metabolism	Global and overview maps;Global and overview maps;Carbohydrate metabolism;Metabolism of other amino acids	ko01100//Metabolic pathways;ko01110//Biosynthesis of secondary metabolites;ko00500//Starch and sucrose metabolism;ko00460//Cyanoamino acid metabolism	K05349;K05349;K05349;K05349	-	GO:0004553//hydrolase activity, hydrolyzing O-glycosyl compounds	GO:0005975//carbohydrate metabolic process
Bcin14g03090	993	1526	1222	746	805	664	17.53	23.12	21.83	10.23	10.65	7.92	20.8266666666667	9.6	-1.11732564181231	8.68594789031685e-08	4.65085977662769e-06	--	c6b35739-27aa-416d-b9a5-e6f7638ea7fc [Thermothielavioides terrestris]	-	-	-	-	-	-	-
Bcin07g06950	349	458	403	2047	1575	1156	14.11	15.89	16.49	64.26	47.73	31.58	15.4966666666667	47.8566666666667	1.62676198801849	8.78993621522027e-08	4.68562199846009e-06	SPBC800.11	inosine-uridine preferring nucleoside hydrolase protein [Rutstroemia sp. NJR-2017a WRK4]	-	-	-	-	-	-	-
Bcin05g08090	56	58	30	12	13	12	4.59	4.08	2.49	0.76	0.80	0.67	3.72	0.743333333333333	-2.32322141190888	9.10664246046115e-08	4.81167707800754e-06	--	small secreted protein [Diplodia corticola]	-	-	-	-	-	-	-
Bcin12g04740	752	766	646	482	280	414	34.64	30.27	30.11	17.24	9.67	12.88	31.6733333333333	13.2633333333333	-1.25582530771711	9.4215479916372e-08	4.9562301145481e-06	--	F5 8 type C domain protein [Rutstroemia sp. NJR-2017a BVV2]	-	-	-	-	-	-	-
Bcin07g05430	15	11	22	72	106	150	0.59	0.37	0.88	2.22	3.15	4.02	0.613333333333333	3.13	2.35141939159676	9.86600127860325e-08	5.16737202338722e-06	cypX	similar to cytochrome P450 monooxygenase [Botrytis cinerea T4]	-	-	-	-	-	GO:0005506//iron ion binding;GO:0016705//oxidoreductase activity, acting on paired donors, with incorporation or reduction of molecular oxygen;GO:0020037//heme binding	GO:0055114//oxidation-reduction process
MSTRG.1374	315	269	269	108	170	161	5.44	4.11	4.63	1.43	2.11	2.09	4.72666666666667	1.87666666666667	-1.33265070515929	1.00318445891698e-07	5.23138886967403e-06	--	hypothetical protein BOTCAL_0054g00030 [Botryotinia calthae]	-	-	-	-	-	-	-
Bcin03g04680	251	474	319	1153	1015	1279	5.77	9.34	7.41	20.56	17.48	19.85	7.50666666666667	19.2966666666667	1.36210732914865	1.10349876153123e-07	5.71485170808663e-06	ARA1	similar to transcription factor Cys6 [Botrytis cinerea T4]	-	-	-	-	GO:0005634//nucleus	GO:0000981//DNA-binding transcription factor activity, RNA polymerase II-specific;GO:0008270//zinc ion binding	GO:0006355//regulation of transcription, DNA-templated
Bcin10g04260	2937	2141	2104	1385	939	703	101.39	63.42	73.49	37.12	24.30	16.40	79.4333333333333	25.94	-1.61456606610478	1.10542404225121e-07	5.71485170808663e-06	--	Signal recognition particle subunit SRP72 [Valsa mali var. pyri] [Valsa mali]	-	-	-	-	-	-	-
Bcin12g05240	23	58	56	242	159	349	0.27	0.59	0.67	2.23	1.41	2.79	0.51	2.14333333333333	2.07128708463529	1.14516178489813e-07	5.89488002063013e-06	Nuggc	Tat pathway signal sequence protein [Rutstroemia sp. NJR-2017a WRK4]	-	-	-	-	-	-	-
Bcin08g00400	81	49	112	320	379	739	5.50	2.85	7.70	16.87	19.29	33.91	5.35	23.3566666666667	2.12622359888393	1.16813907433396e-07	5.98746156306047e-06	--	hypothetical protein BCIN_08g00400 [Botrytis cinerea B05.10]	-	-	-	-	-	-	-
Bcin01g10500	65278	73656	48980	36318	31992	20941	4273.51	4137.06	3244.16	1845.79	1569.82	926.23	3884.91	1447.28	-1.42453711490188	1.31616330103289e-07	6.71747346067596e-06	NCU05495	Cyanovirin-N-like protein [Diplodia seriata]	-	-	-	-	-	-	-
Bcin09g02280	37448	25547	26047	16048	16761	14632	895.19	523.95	629.95	297.82	300.31	236.31	683.03	278.146666666667	-1.29610312955142	1.3939433902582e-07	7.02292820342213e-06	ypgQ	HD domain-containing protein [Rutstroemia sp. NJR-2017a BVV2]	-	-	-	-	-	-	-
Bcin12g01540	29	32	33	124	161	137	0.49	0.47	0.57	1.63	2.05	1.57	0.51	1.75	1.77878576986083	1.39943291697339e-07	7.02292820342213e-06	--	glycosyltransferase family 2 protein [Rutstroemia sp. NJR-2017a WRK4]	-	-	-	-	-	-	-
Bcin16g02230	2377	2376	2003	1440	1530	1403	133.32	114.34	113.66	62.70	64.32	53.17	120.44	60.0633333333333	-1.00375816573454	1.42472993124618e-07	7.11312936221929e-06	sec22	Bcsec22 [Botrytis cinerea B05.10]	Cellular Processes;Genetic Information Processing	Transport and catabolism;Folding, sorting and degradation	ko04145//Phagosome;ko04130//SNARE interactions in vesicular transport	K08517;K08517	GO:0016021//integral component of membrane	-	GO:0016192//vesicle-mediated transport
Bcin03g02570	2214	1704	1771	1158	503	565	124.86	82.45	101.05	50.70	21.26	21.53	102.786666666667	31.1633333333333	-1.72173167021146	1.42926811430286e-07	7.11312936221929e-06	--	non-classical export protein [Rutstroemia sp. NJR-2017a BBW]	-	-	-	-	GO:0016020//membrane	-	-
Bcin01g03940	83	125	113	348	846	448	2.69	3.50	3.70	8.81	20.72	9.81	3.29666666666667	13.1133333333333	1.99195453151941	1.48433092852367e-07	7.33474709755429e-06	LAC12	similar to MFS sugar transporter [Botrytis cinerea T4]	-	-	-	-	GO:0016020//membrane;GO:0016021//integral component of membrane	GO:0022857//transmembrane transporter activity	GO:0055085//transmembrane transport
Bcin05g04360	1109	1345	816	505	701	518	77.00	80.12	57.32	27.22	36.48	24.30	71.48	29.3333333333333	-1.28499861135063	1.4860293019057e-07	7.33474709755429e-06	--	riboflavin aldehyde-forming enzyme protein [Rutstroemia sp. NJR-2017a BBW]	-	-	-	-	-	-	-
Bcin07g00890	1943	1505	1580	1067	915	928	71.51	47.52	58.83	30.49	25.24	23.07	59.2866666666667	26.2666666666667	-1.17447455596663	1.51345622405616e-07	7.439505717758e-06	chit33	glycoside hydrolase family 18 protein [Sclerotinia borealis F-4128]	Metabolism;Metabolism	Global and overview maps;Carbohydrate metabolism	ko01100//Metabolic pathways;ko00520//Amino sugar and nucleotide sugar metabolism	K01183;K01183	GO:0005576//extracellular region	GO:0004553//hydrolase activity, hydrolyzing O-glycosyl compounds;GO:0030248//cellulose binding	GO:0005975//carbohydrate metabolic process
Bcin13g01080	36	56	58	179	200	212	1.84	2.45	2.99	7.09	7.65	7.31	2.42666666666667	7.35	1.59876830024618	1.53817454689221e-07	7.53014918996947e-06	--	DUF946 domain-containing protein [Tolypocladium paradoxum]	-	-	-	-	-	-	-
Bcin11g02420	32	54	48	181	146	302	1.23	1.77	1.86	5.38	4.19	7.81	1.62	5.79333333333333	1.83839986320862	1.55566973449189e-07	7.58483853475436e-06	--	MYND finger family protein [Diplocarpon rosae]	-	-	-	-	-	-	-
Bcin01g07440	1965	2010	1495	983	1225	1238	147.17	129.16	113.29	57.16	68.77	62.65	129.873333333333	62.86	-1.0468910578693	1.62358354876596e-07	7.88391136999958e-06	SVP26	Bcsvp26 [Botrytis cinerea B05.10]	-	-	-	-	GO:0016021//integral component of membrane;GO:0030134//COPII-coated ER to Golgi transport vesicle;GO:0030173//integral component of Golgi membrane;GO:0030176//integral component of endoplasmic reticulum membrane	GO:0097020//COPII adaptor activity	GO:0006888//ER to Golgi vesicle-mediated transport;GO:0031505//fungal-type cell wall organization;GO:0045053//protein retention in Golgi apparatus
Bcin12g06200	195	330	271	826	745	1395	2.96	4.30	4.16	9.74	8.48	14.32	3.80666666666667	10.8466666666667	1.51065160030969	1.63160177298398e-07	7.89089986498784e-06	--	Pc21g21920 [Penicillium rubens Wisconsin 54-1255]	-	-	-	-	-	-	-
Bcin01g01480	500	669	488	252	299	138	20.55	23.59	20.30	8.04	9.21	3.83	21.48	7.02666666666667	-1.61208162706935	1.6465356800157e-07	7.90017686765806e-06	--	related to circumsporozoite protein precursor [Phialocephala subalpina]	-	-	-	-	-	-	-
Bcin06g03060	1925	1881	1698	1311	956	1252	87.89	73.68	78.44	46.47	32.72	38.62	80.0033333333333	39.27	-1.02663251303676	1.65753913142946e-07	7.9205276264402e-06	--	Bcgst9 [Botrytis cinerea B05.10]	Metabolism;Metabolism;Metabolism	Global and overview maps;Metabolism of other amino acids;Lipid metabolism	ko01100//Metabolic pathways;ko00480//Glutathione metabolism;ko00590//Arachidonic acid metabolism	K04097;K04097;K04097	-	GO:0005515//protein binding	-
Bcin06g04560	1796	1768	1219	715	842	394	49.38	41.71	33.91	15.26	17.35	7.32	41.6666666666667	13.31	-1.64638311780376	1.73935258757257e-07	8.27849005370848e-06	MAN1B1	glycoside hydrolase family 47 protein [Botrytis cinerea T4]	Metabolism;Genetic Information Processing;Metabolism;Metabolism	Global and overview maps;Folding, sorting and degradation;Glycan biosynthesis and metabolism;Glycan biosynthesis and metabolism	ko01100//Metabolic pathways;ko04141//Protein processing in endoplasmic reticulum;ko00510//N-Glycan biosynthesis;ko00513//Various types of N-glycan biosynthesis	K01230;K01230;K01230;K01230	GO:0016020//membrane	GO:0003824//catalytic activity;GO:0004571//mannosyl-oligosaccharide 1,2-alpha-mannosidase activity;GO:0005509//calcium ion binding	-
MSTRG.8606	486	542	387	211	312	226	5.64	5.39	4.54	1.90	2.71	1.77	5.19	2.12666666666667	-1.28714061531417	1.77469034801338e-07	8.41329487512748e-06	--	predicted protein [Botrytis cinerea T4]	-	-	-	-	-	-	-
Bcin02g01160	86	125	169	709	341	1573	1.62	2.02	3.22	10.38	4.82	20.04	2.28666666666667	11.7466666666667	2.3609334427476	1.86222058795255e-07	8.79349359523736e-06	rlf2	Bcrlf2 [Botrytis cinerea B05.10]	-	-	-	-	-	-	-
Bcin04g03810	682	596	513	267	388	342	25.20	18.90	19.18	7.66	10.75	8.54	21.0933333333333	8.98333333333333	-1.23146432683292	1.97374123545222e-07	9.26190092010666e-06	--	N-acetyl-gamma-glutamyl-phosphate reductase protein [Rutstroemia sp. NJR-2017a WRK4]	-	-	-	-	-	-	-
MSTRG.4658	94	126	65	26	43	17	3.83	4.04	2.48	0.66	0.97	0.34	3.45	0.656666666666667	-2.39336323293031	1.97686062660272e-07	9.26190092010666e-06	--	hypothetical protein BofuT4_P058730.1 [Botrytis cinerea T4]	-	-	-	-	-	-	-
Bcin09g01200	944	828	704	504	493	548	65.11	49.00	49.12	26.99	25.49	25.54	54.41	26.0066666666667	-1.06499033075644	2.01692091688681e-07	9.41282080822583e-06	stp1	Bcltp1 [Botrytis cinerea B05.10]	Metabolism;Metabolism;Metabolism	Global and overview maps;Metabolism of cofactors and vitamins;Metabolism of cofactors and vitamins	ko01100//Metabolic pathways;ko00730//Thiamine metabolism;ko00740//Riboflavin metabolism	K14394;K14394;K14394	GO:0005737//cytoplasm	GO:0003993//acid phosphatase activity;GO:0004725//protein tyrosine phosphatase activity;GO:0004726//non-membrane spanning protein tyrosine phosphatase activity	GO:0006470//protein dephosphorylation
Bcin01g10000	65	66	72	257	208	268	1.15	1.00	1.29	3.54	2.76	3.21	1.14666666666667	3.17	1.46703677615846	2.14826218461445e-07	9.94836163794042e-06	srs2	similar to ATP-depentend DNA helicase [Botrytis cinerea T4]	Genetic Information Processing;Genetic Information Processing	Replication and repair;Replication and repair	ko03420//Nucleotide excision repair;ko03430//Mismatch repair	K03657;K03657	-	GO:0003677//DNA binding;GO:0003678//DNA helicase activity;GO:0005524//ATP binding;GO:0016787//hydrolase activity	-
Bcin01g09430	61	84	60	226	424	268	3.50	4.14	3.49	10.08	18.26	10.40	3.71	12.9133333333333	1.79937036126129	2.18404865740604e-07	1.00751844603569e-05	CUT1	cutinase [Massarina eburnea CBS 473.64]	-	-	-	-	GO:0005576//extracellular region	GO:0016787//hydrolase activity;GO:0050525//cutinase activity	-
Bcin04g06020	113	106	102	358	316	393	2.15	1.73	1.96	5.28	4.50	5.04	1.94666666666667	4.94	1.34350517342581	2.21186075328039e-07	1.01643899903621e-05	lacC	glycoside hydrolase family 35 protein [Botrytis cinerea T4]	-	-	-	-	-	GO:0004553//hydrolase activity, hydrolyzing O-glycosyl compounds	GO:0005975//carbohydrate metabolic process
Bcin06g05230	1759	2062	2089	4817	6318	6309	34.54	34.73	41.50	73.42	92.98	83.69	36.9233333333333	83.3633333333333	1.17488016454324	2.23894854248423e-07	1.02495987857083e-05	--	similar to transcription factor Cys6 [Botrytis cinerea T4]	-	-	-	-	GO:0005634//nucleus	GO:0000981//DNA-binding transcription factor activity, RNA polymerase II-specific;GO:0008270//zinc ion binding	GO:0006355//regulation of transcription, DNA-templated
Bcin02g00360	31	29	24	124	120	129	1.56	1.25	1.22	4.85	4.53	4.39	1.34333333333333	4.59	1.772676815607	2.2855442416736e-07	1.04231245759061e-05	BD5308	nitrilase [Sclerotinia borealis F-4128]	Metabolism;Metabolism;Metabolism;Metabolism	Global and overview maps;Amino acid metabolism;Metabolism of other amino acids;Energy metabolism	ko01100//Metabolic pathways;ko00380//Tryptophan metabolism;ko00460//Cyanoamino acid metabolism;ko00910//Nitrogen metabolism	K01501;K01501;K01501;K01501	-	-	GO:0006807//nitrogen compound metabolic process
Bcin01g11030	73	127	137	346	408	599	2.10	3.13	3.99	7.73	8.80	11.64	3.07333333333333	9.39	1.61132090794559	2.3179054431256e-07	1.05306658654729e-05	LAM1	3-hydroxyacyl-CoA dehydrogenase-like protein [Lachnellula suecica]	-	-	-	-	-	GO:0003857//3-hydroxyacyl-CoA dehydrogenase activity;GO:0016491//oxidoreductase activity	GO:0006631//fatty acid metabolic process;GO:0055114//oxidation-reduction process
Bcin01g02410	775	779	724	479	522	465	28.89	25.06	27.39	14.01	14.77	11.81	27.1133333333333	13.53	-1.00284065076444	2.3508904731215e-07	1.06402189941959e-05	ABHD12B	similar to abhydrolase domain-containing protein (secreted protein) [Botrytis cinerea T4]	-	-	-	-	-	-	-
Bcin02g02480	5262	4924	4243	3418	2620	2755	310.04	248.91	252.93	156.34	115.71	109.67	270.626666666667	127.24	-1.08875172777985	2.50538811027756e-07	1.12968515017553e-05	B24G3.190	ase inhibitor propeptide protein [Rutstroemia sp. NJR-2017a BVV2]	-	-	-	-	-	-	-
Bcin10g01760	5	16	6	128	39	103	0.14	0.39	0.17	2.82	0.83	1.97	0.233333333333333	1.87333333333333	3.00514330327596	2.55212535691764e-07	1.14644912100637e-05	--	PNG1- with de-N-glycosylation function (N-glycanase) protein [Rutstroemia sp. NJR-2017a BVV2]	-	-	-	-	-	-	-
Bcin09g03020	154	192	220	689	490	1011	4.90	5.24	7.08	17.02	11.69	21.74	5.74	16.8166666666667	1.55076912659688	2.65638980985983e-07	1.18883355893503e-05	--	histone H1-binding protein [Sclerotinia borealis F-4128]	-	-	-	-	-	GO:0005515//protein binding	-
Bcin05g05420	376	371	322	225	218	200	15.75	13.33	13.65	7.32	6.84	5.66	14.2433333333333	6.60666666666667	-1.10829235449462	2.6700241833433e-07	1.19049331059552e-05	--	hypothetical protein BCIN_05g05420 [Botrytis cinerea B05.10]	-	-	-	-	-	-	-
Bcin08g02110	130	239	160	679	801	538	3.65	5.75	4.54	14.78	16.84	10.19	4.64666666666667	13.9366666666667	1.58461748217572	2.71928936481281e-07	1.2079687645024e-05	celB	glycoside hydrolase family 5 protein [Botrytis cinerea T4]	Metabolism;Metabolism	Global and overview maps;Carbohydrate metabolism	ko01100//Metabolic pathways;ko00500//Starch and sucrose metabolism	K01179;K01179	GO:0005576//extracellular region	GO:0004553//hydrolase activity, hydrolyzing O-glycosyl compounds;GO:0030248//cellulose binding	GO:0005975//carbohydrate metabolic process
Bcin12g00260	277	372	349	873	881	1176	7.79	8.97	9.92	19.05	18.56	22.33	8.89333333333333	19.98	1.16776041732899	2.82391078782902e-07	1.24522007313313e-05	YUC10	similar to flavin-containing monooxygenase [Botrytis cinerea T4]	-	-	-	-	-	GO:0004499//N,N-dimethylaniline monooxygenase activity;GO:0050660//flavin adenine dinucleotide binding;GO:0050661//NADP binding	GO:0055114//oxidation-reduction process
Bcin12g03650	1681	1659	1506	4444	7003	5240	55.55	47.04	50.35	114.01	173.47	117.00	50.98	134.826666666667	1.40310258943375	2.85748937462073e-07	1.2554112659048e-05	norB	norsolorinic acid reductase [Sclerotinia borealis F-4128]	-	-	-	-	-	-	-
Bcin09g04320	2457	2146	1906	1347	959	680	64.85	48.59	50.90	27.60	18.97	12.13	54.78	19.5666666666667	-1.48525126342912	2.86932528300706e-07	1.25601049067105e-05	SPAC11D3.09	similar to agmatinase [Botrytis cinerea T4]	Metabolism;Metabolism	Global and overview maps;Amino acid metabolism	ko01100//Metabolic pathways;ko00330//Arginine and proline metabolism	K01480;K01480	-	GO:0016813//hydrolase activity, acting on carbon-nitrogen (but not peptide) bonds, in linear amidines;GO:0046872//metal ion binding	-
Bcin04g02040	2106	1819	1527	1209	1011	1064	151.85	112.53	111.40	67.68	54.64	51.83	125.26	58.05	-1.10955781185184	3.06811199166935e-07	1.33814309920299e-05	get1	RecName: Full=Protein get1; AltName: Full=Guided entry of tail-anchored proteins 1 [Botrytis cinerea B05.10]	-	-	-	-	GO:0043529//GET complex	-	GO:0071816//tail-anchored membrane protein insertion into ER membrane
Bcin03g00550	89	119	144	574	303	1135	1.37	1.57	2.24	6.86	3.50	11.81	1.72666666666667	7.39	2.09758476718075	3.22146656242299e-07	1.396836402437e-05	--	pathway-specific nitrogen regulator protein [Rutstroemia sp. NJR-2017a BVV2]	-	-	-	-	-	-	-
Bcin04g00890	381	391	323	169	201	285	20.41	17.98	17.50	7.03	8.08	10.31	18.63	8.47333333333333	-1.13662614465784	3.22597701746748e-07	1.396836402437e-05	--	hypothetical protein BCIN_04g00890 [Botrytis cinerea B05.10]	-	-	-	-	-	-	-
Bcin11g00510	356	376	361	251	199	189	19.24	17.40	19.74	10.61	8.08	6.93	18.7933333333333	8.54	-1.13791300222877	3.54426658261672e-07	1.52913429467284e-05	nit2	Bcnit2 [Botrytis cinerea B05.10]	-	-	-	-	-	GO:0110050//deaminated glutathione amidase activity	GO:0006807//nitrogen compound metabolic process;GO:0043605//cellular amide catabolic process
Bcin01g00010	8792	9863	8553	21128	24882	27876	362.37	348.77	356.66	676.04	768.68	776.25	355.933333333333	740.323333333333	1.05654845153726	3.55842555888069e-07	1.52974036391452e-05	BOA1	Bcboa1 [Botrytis cinerea B05.10]	-	-	-	-	-	-	-
Bcin02g05300	326	246	147	120	86	88	13.05	8.45	5.95	3.73	2.58	2.38	9.15	2.89666666666667	-1.65937806707816	3.77348490800297e-07	1.6163992138067e-05	--	major royal jelly protein-domain-containing protein [Pseudomassariella vexata]	-	-	-	-	-	-	-
Bcin09g01680	1099	1061	903	571	697	510	66.99	55.48	55.68	27.02	31.84	21.00	59.3833333333333	26.62	-1.15754750638761	4.03556040088421e-07	1.72250930420659e-05	--	similar to N-acetyltransferase [Botrytis cinerea T4]	-	-	-	-	-	GO:0008080//N-acetyltransferase activity	-
Bcin11g06460	122	179	157	419	510	510	6.21	7.81	8.08	16.55	19.45	17.53	7.36666666666667	17.8433333333333	1.2763012830362	4.1104103944858e-07	1.74823625076109e-05	fdh	similar to alcohol dehydrogenase [Botrytis cinerea T4]	-	-	-	-	-	GO:0008270//zinc ion binding;GO:0016491//oxidoreductase activity	GO:0055114//oxidation-reduction process
Bcin15g00120	259	292	278	711	768	1189	5.57	5.39	6.05	11.87	12.39	17.28	5.67	13.8466666666667	1.28811807518127	4.22134568580024e-07	1.78277535758761e-05	lepB	similar to transcription factor Cys6 [Botrytis cinerea T4]	-	-	-	-	GO:0005634//nucleus	GO:0000981//DNA-binding transcription factor activity, RNA polymerase II-specific;GO:0003677//DNA binding;GO:0008270//zinc ion binding	GO:0006351//transcription, DNA-templated;GO:0006355//regulation of transcription, DNA-templated
Bcin14g00370	115	124	115	345	327	521	2.98	2.76	3.01	6.94	6.35	9.12	2.91666666666667	7.47	1.3567877267907	4.44156728586259e-07	1.86919852725038e-05	DHX35	ATP dependent RNA helicase [Sclerotinia borealis F-4128]	-	-	-	-	-	GO:0004386//helicase activity	-
Bcin07g03640	123	180	184	651	401	918	2.33	2.92	3.52	9.56	5.68	11.73	2.92333333333333	8.99	1.62070677379087	4.61965926003636e-07	1.93734941135931e-05	HELLS	SNF2 family helicase ATPase protein [Rutstroemia sp. NJR-2017a WRK4]	-	-	-	-	-	GO:0005524//ATP binding	-
Bcin14g01090	37	99	64	422	236	290	0.95	2.18	1.66	8.41	4.54	5.03	1.59666666666667	5.99333333333333	1.90829545977826	4.65834575975674e-07	1.94676651716106e-05	csbC	hexose transporter HXT11 [Sclerotinia borealis F-4128]	-	-	-	-	GO:0016020//membrane;GO:0016021//integral component of membrane	GO:0022857//transmembrane transporter activity	GO:0055085//transmembrane transport
Bcin13g01150	151	176	149	94	92	90	5.42	5.42	5.42	2.62	2.48	2.18	5.42	2.42666666666667	-1.15931690187633	4.82352634447497e-07	2.0057160887333e-05	--	ArfGap-domain-containing protein [Stemphylium lycopersici]	-	-	-	-	-	-	-
Bcin16g03370	802	709	574	445	375	320	30.56	23.15	22.12	13.17	10.68	8.24	25.2766666666667	10.6966666666667	-1.2406449332974	4.83284933836854e-07	2.0057160887333e-05	nic1	high-affinity nickel-transporter protein [Rutstroemia sp. NJR-2017a BBW]	-	-	-	-	GO:0005887//integral component of plasma membrane	GO:0015099//nickel cation transmembrane transporter activity	GO:0035444//nickel cation transmembrane transport
MSTRG.328	255	253	200	155	89	115	8.94	7.56	7.02	4.22	2.35	2.72	7.84	3.09666666666667	-1.34013755845371	4.85966919581137e-07	2.00603122351196e-05	--	predicted protein [Botrytis cinerea T4]	-	-	-	-	-	-	-
Bcin06g00520	4657	4280	3213	2103	1818	841	276.50	218.02	193.00	96.93	80.90	33.73	229.173333333333	70.52	-1.7003348017326	4.87333089664131e-07	2.00603122351196e-05	--	adhesive plaque matrix protein [Rutstroemia sp. NJR-2017a WRK4]	-	-	-	-	-	-	-
Bcin11g00180	122	141	116	48	74	73	1.41	1.40	1.36	0.43	0.64	0.57	1.39	0.546666666666667	-1.34635156882658	4.88378453614717e-07	2.00603122351196e-05	--	hypothetical protein BCIN_11g00180 [Botrytis cinerea B05.10]	-	-	-	-	-	-	-
Bcin11g00680	448	327	327	187	219	200	27.83	17.43	20.55	9.02	10.20	8.39	21.9366666666667	9.20333333333333	-1.25311593394103	5.05371350455145e-07	2.06874538476417e-05	--	AhpD-like protein [Glarea lozoyensis ATCC 20868]	-	-	-	-	-	-	-
Bcin14g00270	128	198	132	406	491	570	5.87	7.79	6.12	14.45	16.88	17.66	6.59333333333333	16.33	1.30844486552374	5.17066590693461e-07	2.10942064244128e-05	tauD	tfdA family taurine dioxygenase [Sclerotinia borealis F-4128]	-	-	-	-	-	GO:0016491//oxidoreductase activity	GO:0055114//oxidation-reduction process
MSTRG.9178	71	94	62	32	32	38	2.26	2.57	2.00	0.79	0.76	0.82	2.27666666666667	0.79	-1.52699851939183	5.31428391490714e-07	2.15336220524987e-05	--	-	-	-	-	-	-	-	-
Bcin06g03150	4920	4831	4022	2767	3224	2500	370.74	312.33	306.63	161.87	182.09	127.28	329.9	157.08	-1.0705292747859	5.36813013145901e-07	2.16785699652254e-05	YPR170W-B	Pyridoxamine phosphate oxidase family protein [Rutstroemia sp. NJR-2017a WRK4]	-	-	-	-	-	GO:0004521//endoribonuclease activity	GO:0090305//nucleic acid phosphodiester bond hydrolysis
MSTRG.10875	442	433	375	183	288	197	15.65	13.04	13.60	5.02	7.75	4.88	14.0966666666667	5.88333333333333	-1.26064837687026	5.57662555642228e-07	2.24449821891707e-05	--	hypothetical protein BofuT4_P140370.1 [Botrytis cinerea T4]	-	-	-	-	-	-	-
Bcin08g02970	328	441	403	970	1108	1730	11.16	12.87	13.87	25.61	28.25	39.75	12.6333333333333	31.2033333333333	1.30446480726481	5.83557667858677e-07	2.33306355609899e-05	pme1	Bcpme1 [Botrytis cinerea B05.10]	Metabolism;Metabolism	Global and overview maps;Carbohydrate metabolism	ko01100//Metabolic pathways;ko00040//Pentose and glucuronate interconversions	K01051;K01051	-	GO:0030599//pectinesterase activity	GO:0042545//cell wall modification
Bcin08g05200	642	1079	1084	3743	2473	3409	19.98	28.81	34.13	90.43	57.68	71.67	27.64	73.26	1.4062680853203	5.982223041879e-07	2.38374694897996e-05	himC	similar to cytochrome P450 alkane hydroxylase [Botrytis cinerea T4]	-	-	-	-	-	GO:0004497//monooxygenase activity;GO:0005506//iron ion binding;GO:0016705//oxidoreductase activity, acting on paired donors, with incorporation or reduction of molecular oxygen;GO:0016712//oxidoreductase activity, acting on paired donors, with incorporation or reduction of molecular oxygen, reduced flavin or flavoprotein as one donor, and incorporation of one atom of oxygen;GO:0020037//heme bind…	GO:0055114//oxidation-reduction process
Bcin13g00010	86	146	208	566	497	1301	2.52	3.67	6.17	12.88	10.92	25.76	4.12	16.52	2.00349744423623	6.01482003483313e-07	2.38879971846982e-05	ascG	cytochrome p450 monooxygenase protein [Rutstroemia sp. NJR-2017a BVV2]	-	-	-	-	-	GO:0004497//monooxygenase activity;GO:0005506//iron ion binding;GO:0016705//oxidoreductase activity, acting on paired donors, with incorporation or reduction of molecular oxygen;GO:0020037//heme binding	GO:0055114//oxidation-reduction process
Bcin13g00660	11	23	22	77	132	104	0.52	0.94	1.06	2.84	4.71	3.34	0.84	3.63	2.11150831521699	6.10273245260263e-07	2.4157152817332e-05	ptmS	NmrA [Botrytis cinerea]	-	-	-	-	-	-	-
Bcin06g03070	385	591	489	1705	1664	1324	9.97	13.13	12.81	34.28	32.30	23.16	11.97	29.9133333333333	1.32136553101169	6.13233011226414e-07	2.41944629495053e-05	aorO	protease S8 tripeptidyl peptidase I protein [Rutstroemia sp. NJR-2017a BVV2]	-	-	-	-	-	GO:0004252//serine-type endopeptidase activity;GO:0008236//serine-type peptidase activity	GO:0006508//proteolysis
Bcin06g02830	58	101	72	351	301	241	1.48	2.22	1.86	6.97	5.77	4.17	1.85333333333333	5.63666666666667	1.60471987168648	6.23392192445681e-07	2.44916861342836e-05	spe-1	Bcspe1 [Botrytis cinerea B05.10]	Metabolism;Metabolism;Metabolism;Metabolism	Global and overview maps;Global and overview maps;Amino acid metabolism;Metabolism of other amino acids	ko01100//Metabolic pathways;ko01110//Biosynthesis of secondary metabolites;ko00330//Arginine and proline metabolism;ko00480//Glutathione metabolism	K01581;K01581;K01581;K01581	-	GO:0003824//catalytic activity	GO:0006596//polyamine biosynthetic process
MSTRG.8294	105	113	112	51	60	66	1.82	1.68	1.97	0.69	0.78	0.77	1.82333333333333	0.746666666666667	-1.28804210073495	6.2485042163505e-07	2.44916861342836e-05	--	hypothetical protein BofuT4_uP016320.1 [Botrytis cinerea T4]	-	-	-	-	-	-	-
Bcin01g07250	25	31	16	108	186	105	0.90	0.96	0.59	3.03	5.04	2.57	0.816666666666667	3.54666666666667	2.11864449649862	6.2769748408739e-07	2.45231388408604e-05	pgaX	glycoside hydrolase family 28 protein [Botrytis cinerea T4]	Metabolism;Metabolism	Global and overview maps;Carbohydrate metabolism	ko01100//Metabolic pathways;ko00040//Pentose and glucuronate interconversions	K01213;K01213	-	GO:0004650//polygalacturonase activity	GO:0005975//carbohydrate metabolic process
Bcin08g05510	81	147	147	678	291	1808	1.29	2.00	2.36	8.35	3.46	19.39	1.88333333333333	10.4	2.46522325644706	6.29957296161829e-07	2.4531518864172e-05	pol3	Bcpol3 [Botrytis cinerea B05.10]	Genetic Information Processing;Genetic Information Processing;Genetic Information Processing;Genetic Information Processing;Genetic Information Processing	Replication and repair;Replication and repair;Replication and repair;Replication and repair;Replication and repair	ko03420//Nucleotide excision repair;ko03030//DNA replication;ko03430//Mismatch repair;ko03440//Homologous recombination;ko03410//Base excision repair	K02327;K02327;K02327;K02327;K02327	GO:0000784//nuclear chromosome, telomeric region;GO:0005634//nucleus;GO:0043625//delta DNA polymerase complex	GO:0000166//nucleotide binding;GO:0003676//nucleic acid binding;GO:0003677//DNA binding;GO:0003887//DNA-directed DNA polymerase activity	GO:0006271//DNA strand elongation involved in DNA replication;GO:1903459//mitotic DNA replication lagging strand elongation;GO:1904161//DNA synthesis involved in UV-damage excision repair
Bcin11g02360	200	242	160	115	116	97	10.50	10.90	8.50	4.69	4.57	3.44	9.96666666666667	4.23333333333333	-1.23531698742594	6.37266489265225e-07	2.47358390687609e-05	dim-5	similar to gi|24987775|pdb|1ML9|A Chain A [Botrytis cinerea T4]	Metabolism;Metabolism	Global and overview maps;Amino acid metabolism	ko01100//Metabolic pathways;ko00310//Lysine degradation	K11419;K11419	GO:0005634//nucleus	GO:0005515//protein binding;GO:0008270//zinc ion binding;GO:0018024//histone-lysine N-methyltransferase activity	GO:0034968//histone lysine methylation
Bcin16g02980	8095	8516	6222	3929	4916	2790	237.57	214.43	184.75	89.52	108.14	55.32	212.25	84.3266666666667	-1.33170372112672	6.4254185198397e-07	2.4860151524825e-05	atnC	similar to MFS transporter [Botrytis cinerea T4]	-	-	-	-	-	-	GO:0055085//transmembrane transport
Bcin07g05910	91	206	135	411	1165	672	2.40	4.66	3.60	8.42	23.04	11.98	3.55333333333333	14.48	2.02681666504519	6.57604243037341e-07	2.53611102604176e-05	HGT1	MFS sugar transporter protein [Rutstroemia sp. NJR-2017a WRK4]	-	-	-	-	GO:0016020//membrane;GO:0016021//integral component of membrane	GO:0022857//transmembrane transporter activity	GO:0055085//transmembrane transport
Bcin04g00700	852	768	563	315	476	306	47.32	36.59	31.63	13.58	19.81	11.48	38.5133333333333	14.9566666666667	-1.36456931066378	6.67598715894327e-07	2.56640352513992e-05	--	transposase [Aspergillus niger CBS 513.88]	-	-	-	-	-	GO:0003677//DNA binding	-
Bcin06g06930	317	387	415	1716	820	2342	7.91	8.29	10.48	33.26	15.34	39.50	8.89333333333333	29.3666666666667	1.72338335262319	6.77559928267947e-07	2.59637500947149e-05	rhp7	Bcrad7 [Botrytis cinerea B05.10]	-	-	-	-	-	-	-
Bcin12g04180	807	661	667	2010	2510	2311	14.72	10.35	12.31	28.47	34.32	28.49	12.46	30.4266666666667	1.28803222254353	7.08022450028394e-07	2.6966571179737e-05	egt-1	DUF323 domain protein [Sclerotinia borealis F-4128]	Metabolism;Metabolism	Global and overview maps;Amino acid metabolism	ko01100//Metabolic pathways;ko00340//Histidine metabolism	K20246;K20246	-	-	-
Bcin11g00570	1204	1151	1115	862	635	708	86.01	70.55	80.59	47.81	34.00	34.17	79.05	38.66	-1.0319238250345	7.09580357367552e-07	2.6966571179737e-05	bob1	Bcgim5 [Botrytis cinerea B05.10]	-	-	-	-	GO:0016272//prefoldin complex	GO:0051082//unfolded protein binding	GO:0006457//protein folding
Bcin01g02840	2685	3760	2948	1940	2010	1336	58.20	69.93	64.65	32.65	32.66	19.57	64.26	28.2933333333333	-1.18345882527781	7.10474945205678e-07	2.6966571179737e-05	--	Bgt-3114 [Blumeria graminis f. sp. tritici]	-	-	-	-	-	-	-
Bcin04g05580	116	133	88	51	62	46	5.84	5.75	4.49	1.99	2.34	1.57	5.36	1.96666666666667	-1.44648054692972	7.14134175002491e-07	2.70199536119239e-05	--	protocatechuate 3 [Colletotrichum fioriniae PJ7]	-	-	-	-	-	GO:0003824//catalytic activity;GO:0005506//iron ion binding;GO:0008199//ferric iron binding;GO:0016702//oxidoreductase activity, acting on single donors with incorporation of molecular oxygen, incorporation of two atoms of oxygen	GO:0006725//cellular aromatic compound metabolic process;GO:0055114//oxidation-reduction process
Bcin01g00890	1099	964	738	565	539	415	58.16	43.77	39.51	23.21	21.38	14.84	47.1466666666667	19.81	-1.25092689378079	7.16387654873e-07	2.70199796620967e-05	APC11	RING/U-box [Cadophora sp. DSE1049]	Cellular Processes;Cellular Processes;Genetic Information Processing	Cell growth and death;Cell growth and death;Folding, sorting and degradation	ko04111//Cell cycle - yeast;ko04113//Meiosis - yeast;ko04120//Ubiquitin mediated proteolysis	K03358;K03358;K03358	GO:0005680//anaphase-promoting complex	GO:0004842//ubiquitin-protein transferase activity	-
Bcin06g00020	711	728	593	486	341	467	98.85	86.83	83.41	52.45	35.53	43.86	89.6966666666667	43.9466666666667	-1.02930063049255	7.25327403167703e-07	2.72714008576597e-05	--	tyrosinase central domain containing protein [Diplodia corticola]	-	-	-	-	-	-	-
Bcin15g04510	21	33	29	164	83	168	0.43	0.57	0.60	2.59	1.26	2.30	0.533333333333333	2.05	1.94251450533924	7.40083108035631e-07	2.76528249152005e-05	--	RING/U-box [Glarea lozoyensis ATCC 20868]	-	-	-	-	-	GO:0004842//ubiquitin-protein transferase activity	GO:0016567//protein ubiquitination
Bcin08g03720	565	735	542	381	402	293	30.21	33.72	29.32	15.82	16.11	10.58	31.0833333333333	14.17	-1.13330146639079	7.45325983162746e-07	2.77622355343291e-05	--	gnat family protein [Rutstroemia sp. NJR-2017a WRK4]	-	-	-	-	-	GO:0008080//N-acetyltransferase activity	-
Bcin13g00370	50	71	74	26	27	29	1.24	1.52	1.86	0.50	0.50	0.49	1.54	0.496666666666667	-1.6325805209539	7.62978506724601e-07	2.83317777388695e-05	--	Transcription factor protein [Rutstroemia sp. NJR-2017a BBW]	-	-	-	-	-	GO:0005515//protein binding	-
Bcin01g07950	44	77	52	12	27	14	0.88	1.33	1.06	0.19	0.41	0.19	1.09	0.263333333333333	-2.04936607732098	7.70558582090953e-07	2.85249371407373e-05	lcc1	Bclcc1 [Botrytis cinerea B05.10]	-	-	-	-	-	GO:0005507//copper ion binding;GO:0016491//oxidoreductase activity	GO:0055114//oxidation-reduction process
Bcin04g00240	333	437	345	1327	826	1614	9.62	10.83	10.08	29.75	17.88	31.49	10.1766666666667	26.3733333333333	1.37381483655232	8.3725756617261e-07	3.08986684574593e-05	ssb1	Bcrfa1 [Botrytis cinerea B05.10]	Genetic Information Processing;Genetic Information Processing;Genetic Information Processing;Genetic Information Processing	Replication and repair;Replication and repair;Replication and repair;Replication and repair	ko03420//Nucleotide excision repair;ko03030//DNA replication;ko03430//Mismatch repair;ko03440//Homologous recombination	K07466;K07466;K07466;K07466	GO:0000784//nuclear chromosome, telomeric region;GO:0000790//nuclear chromatin;GO:0005634//nucleus;GO:0005662//DNA replication factor A complex;GO:0035861//site of double-strand break;GO:0090734//site of DNA damage	GO:0003676//nucleic acid binding;GO:0003677//DNA binding;GO:0003697//single-stranded DNA binding	GO:0000723//telomere maintenance;GO:0006260//DNA replication;GO:0006268//DNA unwinding involved in DNA replication;GO:0006279//premeiotic DNA replication;GO:0006281//DNA repair;GO:0006310//DNA recombination;GO:0032212//positive regulation of telomere maintenance via telomerase;GO:0106112//negative regulation of mitotic cohesin ssDNA (lagging strand) loading;GO:1902969//mitotic DNA replication
Bcin11g06000	428	600	505	1300	1253	1594	21.58	25.91	25.59	50.40	47.12	53.88	24.36	50.4666666666667	1.05081666624561	9.06452186011911e-07	3.33496549663401e-05	NIT22	peroxisomal dehydratase protein [Rutstroemia sp. NJR-2017a BBW]	-	-	-	-	-	-	-
Bcin01g00110	1919	3219	2410	6338	7378	7764	64.63	93.01	82.12	165.70	186.24	176.66	79.92	176.2	1.14058543601536	9.83851119353925e-07	3.6086575919055e-05	BOA11	Bcboa11 [Botrytis cinerea B05.10]	-	-	-	-	-	GO:0016747//transferase activity, transferring acyl groups other than amino-acyl groups	-
Bcin07g04580	1644	2205	1471	881	1302	1022	47.09	54.18	42.63	19.59	27.95	19.78	47.9666666666667	22.44	-1.09595951029771	1.0199184708329e-06	3.72954333511276e-05	--	BgtA-20234 [Blumeria graminis f. sp. tritici]	-	-	-	-	-	-	-
Bcin04g03370	451	758	757	1838	1921	3649	12.31	17.76	20.91	38.96	39.31	67.31	16.9933333333333	48.5266666666667	1.51380889105615	1.02498438766359e-06	3.73667560657661e-05	--	DNA ligase/mRNA capping enzyme, catalytic [Glarea lozoyensis ATCC 20868]	-	-	-	-	-	-	-
Bcin11g01100	297	287	235	177	161	161	14.70	12.27	11.76	6.96	5.95	5.34	12.91	6.08333333333333	-1.08555503737361	1.03217469504813e-06	3.75148584618402e-05	--	microtubule associated protein [Marssonina brunnea f. sp. 'multigermtubi' MB_m1]	-	-	-	-	-	-	-
Bcin11g03120	261	416	367	948	906	1457	5.46	7.46	7.76	15.38	14.19	20.57	6.89333333333333	16.7133333333333	1.277725810519	1.10862122882659e-06	4.00506115016451e-05	--	decorin binding domain-containing protein [Rutstroemia sp. NJR-2017a BVV2]	-	-	-	-	-	-	-
Bcin09g06530	62	126	82	402	228	496	2.54	4.43	3.40	12.79	7.00	13.73	3.45666666666667	11.1733333333333	1.69260625488612	1.16201932078407e-06	4.18536328332858e-05	--	CSEP0054 effector protein [Rutstroemia sp. NJR-2017a BVV2]	-	-	-	-	-	-	-
Bcin10g02140	1466	2094	1976	4117	6809	11207	17.98	22.04	24.53	39.21	62.61	92.89	21.5166666666667	64.9033333333333	1.59283797986883	1.25061528309287e-06	4.4909819477293e-05	mdr1	ABC multidrug transporter Mdr1 [Sclerotinia borealis F-4128]	Environmental Information Processing	Membrane transport	ko02010//ABC transporters	K05658	GO:0016021//integral component of membrane	GO:0005524//ATP binding;GO:0016887//ATPase activity;GO:0042626//ATPase activity, coupled to transmembrane movement of substances	GO:0055085//transmembrane transport
Bcin10g01770	4	3	2	58	31	35	0.14	0.09	0.07	1.53	0.79	0.80	0.1	1.04	3.37851162325373	1.26100408573898e-06	4.51477104607563e-05	--	phthalate transporter protein [Rutstroemia sp. NJR-2017a WRK4]	-	-	-	-	-	-	-
MSTRG.10567	160	122	90	39	59	68	3.46	2.25	1.97	0.65	0.93	0.99	2.56	0.856666666666667	-1.57933795152728	1.29707320038936e-06	4.63008808496131e-05	--	alpha/beta-hydrolase [Trematosphaeria pertusa]	-	-	-	-	-	-	-
Bcin12g03420	2751	2756	2062	1459	1815	1452	161.32	138.66	122.34	66.42	79.77	57.53	140.773333333333	67.9066666666667	-1.05174894877309	1.33641059120758e-06	4.75635270947885e-05	--	integral component of membrane protein [Rutstroemia sp. NJR-2017a WRK4]	-	-	-	-	GO:0016021//integral component of membrane	-	-
Bcin01g09420	161	138	161	79	85	100	6.42	4.72	6.50	2.45	2.54	2.69	5.88	2.56	-1.19967234483636	1.38251034580962e-06	4.89139501110343e-05	--	integral membrane protein [Rutstroemia sp. NJR-2017a BBW]	-	-	-	-	-	-	-
Bcin15g02440	102	173	129	514	465	389	2.35	3.42	3.01	9.20	8.04	6.06	2.92666666666667	7.76666666666667	1.40803711000628	1.43428913006825e-06	5.05966583118781e-05	bglL	glycoside hydrolase family 3 protein [Botrytis cinerea T4]	Metabolism;Metabolism;Metabolism;Metabolism	Global and overview maps;Global and overview maps;Carbohydrate metabolism;Metabolism of other amino acids	ko01100//Metabolic pathways;ko01110//Biosynthesis of secondary metabolites;ko00500//Starch and sucrose metabolism;ko00460//Cyanoamino acid metabolism	K05349;K05349;K05349;K05349	GO:0005576//extracellular region	GO:0004553//hydrolase activity, hydrolyzing O-glycosyl compounds;GO:0030248//cellulose binding	GO:0005975//carbohydrate metabolic process
Bcin15g03000	94	103	107	250	395	754	2.30	2.16	2.65	4.74	7.23	12.45	2.37	8.14	1.78014173536799	1.54452236695885e-06	5.41666703780831e-05	--	Sed1p protein [Rutstroemia sp. NJR-2017a BVV2]	-	-	-	-	-	GO:0005199//structural constituent of cell wall	GO:0031505//fungal-type cell wall organization
Bcin07g01470	386	456	364	286	188	164	11.64	11.80	11.11	6.70	4.25	3.34	11.5166666666667	4.76333333333333	-1.27367979417981	1.59968363160246e-06	5.59376252986586e-05	--	acid phosphatase protein [Rutstroemia sp. NJR-2017a BBW]	-	-	-	-	-	-	-
Bcin07g02410	228	336	282	770	742	1476	3.66	4.63	4.58	9.59	8.93	16.00	4.29	11.5066666666667	1.42342041095826	1.61280290948215e-06	5.62324363265375e-05	nimT	Bcmih1 [Botrytis cinerea B05.10]	Cellular Processes;Environmental Information Processing	Cell growth and death;Signal transduction	ko04111//Cell cycle - yeast;ko04011//MAPK signaling pathway - yeast	K02555;K02555	-	GO:0004725//protein tyrosine phosphatase activity	GO:0006470//protein dephosphorylation;GO:1902751//positive regulation of cell cycle G2/M phase transition
Bcin01g07530	515	928	885	2063	2871	2710	16.11	24.90	28.00	50.09	67.31	57.27	23.0033333333333	58.2233333333333	1.33975450503543	1.62592452818692e-06	5.65256196842723e-05	mug157	similar to DUF1237 domain-containing protein [Botrytis cinerea T4]	-	-	-	-	-	GO:0003824//catalytic activity	-
Bcin11g00260	914	1117	637	447	475	218	33.14	34.71	23.37	12.55	12.89	5.34	30.4066666666667	10.26	-1.56735693852955	1.65994673522957e-06	5.73757957992608e-05	HNM1	amino acid permease [Sclerotinia borealis F-4128]	-	-	-	-	GO:0016020//membrane;GO:0016021//integral component of membrane	GO:0022857//transmembrane transporter activity	GO:0006865//amino acid transport;GO:0055085//transmembrane transport
Bcin11g01670	1558	1805	1633	4118	4170	7354	46.72	46.44	49.55	95.87	93.73	149.00	47.57	112.866666666667	1.2464955420994	1.69220909635515e-06	5.83228617864472e-05	--	Nuclease subunit C protein [Rutstroemia sp. NJR-2017a BVV2]	-	-	-	-	-	-	-
Bcin08g05420	164	233	273	960	517	1266	5.04	6.15	8.49	22.92	11.92	26.30	6.56	20.38	1.63538633154773	1.69722250774466e-06	5.83280422862163e-05	--	VHS domain protein [Rutstroemia sp. NJR-2017a WRK4]	-	-	-	-	-	-	-
Bcin05g04960	271	256	229	135	173	149	12.56	10.18	10.74	4.86	6.01	4.67	11.16	5.18	-1.10731302414263	1.72604591538556e-06	5.91491277403839e-05	An18g01740	carbon-nitrogen hydrolase protein [Rutstroemia sp. NJR-2017a BBW]	Metabolism;Metabolism;Metabolism;Metabolism	Global and overview maps;Amino acid metabolism;Metabolism of other amino acids;Energy metabolism	ko01100//Metabolic pathways;ko00380//Tryptophan metabolism;ko00460//Cyanoamino acid metabolism;ko00910//Nitrogen metabolism	K01501;K01501;K01501;K01501	-	GO:0016810//hydrolase activity, acting on carbon-nitrogen (but not peptide) bonds	GO:0006807//nitrogen compound metabolic process
Bcin06g02760	804	999	934	3351	2340	2566	22.90	24.35	26.87	73.95	49.96	49.33	24.7066666666667	57.7466666666667	1.2248372910403	1.74612014149995e-06	5.96665668864685e-05	Nipsnap1	similar to nipsnap family protein [Botrytis cinerea T4]	-	-	-	-	-	-	-
Bcin08g05100	436	537	521	1695	1083	1999	11.44	12.09	13.83	34.52	21.30	35.43	12.4533333333333	30.4166666666667	1.28833010383245	1.77465756383908e-06	6.03102070735566e-05	mccA	similar to 3-methylcrotonyl-CoA carboxylase subunit alpha [Botrytis cinerea T4]	Metabolism;Metabolism	Global and overview maps;Amino acid metabolism	ko01100//Metabolic pathways;ko00280//Valine, leucine and isoleucine degradation	K01968;K01968	-	GO:0005524//ATP binding;GO:0046872//metal ion binding	-
Bcin07g02890	175	212	115	95	83	79	9.30	9.67	6.18	3.94	3.32	2.84	8.38333333333333	3.36666666666667	-1.31620310705373	1.77501276446269e-06	6.03102070735566e-05	--	hypothetical protein BCIN_07g02890 [Botrytis cinerea B05.10]	-	-	-	-	-	-	-
Bcin12g00700	180	156	104	72	63	89	2.81	2.09	1.64	0.87	0.74	0.94	2.18	0.85	-1.35879338863922	1.81011110247022e-06	6.13290185396266e-05	MDR4	similar to ABC transporter [Botrytis cinerea T4]	Environmental Information Processing	Membrane transport	ko02010//ABC transporters	K05658	GO:0016021//integral component of membrane	GO:0005524//ATP binding;GO:0016887//ATPase activity;GO:0042626//ATPase activity, coupled to transmembrane movement of substances	GO:0055085//transmembrane transport
Bcin09g02970	755	764	556	437	450	353	64.96	56.40	48.40	29.19	29.02	20.52	56.5866666666667	26.2433333333333	-1.10851117802801	1.83246804902496e-06	6.19116106479023e-05	--	Bgt-5449 [Blumeria graminis f. sp. tritici]	-	-	-	-	-	-	-
Bcin08g06430	160	243	269	895	533	1664	3.82	4.98	6.50	16.60	9.55	26.86	5.1	17.67	1.79273288769276	1.85139456262757e-06	6.23753550116715e-05	--	ATPase expression 2 mitochondrial protein [Rutstroemia sp. NJR-2017a BVV2]	-	-	-	-	-	-	-
MSTRG.12133	252	315	214	181	135	139	6.58	7.06	5.65	3.67	2.64	2.45	6.43	2.92	-1.13885036844793	1.8705834232183e-06	6.28453153447626e-05	--	predicted protein [Botrytis cinerea T4]	-	-	-	-	-	-	-
Bcin03g08950	49	65	67	27	24	28	1.50	1.71	2.08	0.64	0.55	0.58	1.76333333333333	0.59	-1.57951836203103	1.91160449499451e-06	6.4006508922103e-05	DIP5	similar to amino acid permease [Botrytis cinerea T4]	-	-	-	-	GO:0016020//membrane	GO:0022857//transmembrane transporter activity	GO:0055085//transmembrane transport
Bcin06g03320	1358	1162	1211	723	721	393	74.65	54.73	67.43	30.69	29.60	14.53	65.6033333333333	24.94	-1.39530765548819	1.91581930157037e-06	6.4006508922103e-05	--	GTP1 OBG domain-containing protein [Rutstroemia sp. NJR-2017a WRK4]	-	-	-	-	-	-	-
Bcin10g05630	659	1116	905	2306	3707	2845	11.68	16.97	16.23	31.73	49.25	34.07	14.96	38.35	1.35811640250266	1.93031608604851e-06	6.43116976001827e-05	bglF	glycoside hydrolase family 3 protein [Botrytis cinerea T4]	Metabolism;Metabolism;Metabolism;Metabolism	Global and overview maps;Global and overview maps;Carbohydrate metabolism;Metabolism of other amino acids	ko01100//Metabolic pathways;ko01110//Biosynthesis of secondary metabolites;ko00500//Starch and sucrose metabolism;ko00460//Cyanoamino acid metabolism	K01188;K01188;K01188;K01188	-	GO:0004553//hydrolase activity, hydrolyzing O-glycosyl compounds	GO:0005975//carbohydrate metabolic process
Bcin10g00380	1713	2369	1913	1036	1396	763	61.08	72.47	69.01	28.68	37.31	18.38	67.52	28.1233333333333	-1.26354730328811	1.94796906630196e-06	6.46574294297645e-05	--	hypothetical protein BCIN_10g00380 [Botrytis cinerea B05.10]	-	-	-	-	-	-	-
Bcin05g06230	159	143	133	77	89	79	2.68	2.07	2.27	1.01	1.12	0.90	2.34	1.01	-1.21215323683161	2.00500456936361e-06	6.61197903977321e-05	--	TPR-like protein [Cadophora sp. DSE1049]	Metabolism;Metabolism;Metabolism	Global and overview maps;Metabolism of cofactors and vitamins;Metabolism of cofactors and vitamins	ko01100//Metabolic pathways;ko00790//Folate biosynthesis;ko00730//Thiamine metabolism	K01077;K01077;K01077	-	-	-
Bcin05g05560	139	184	139	418	515	461	5.12	5.82	5.18	11.96	14.22	11.48	5.37333333333333	12.5533333333333	1.22418125608626	2.00663696054481e-06	6.61197903977321e-05	AKT3-1	similar to enoyl-CoA hydratase/isomerase [Botrytis cinerea T4]	-	-	-	-	-	GO:0003824//catalytic activity	-
Bcin03g00890	676	794	537	300	384	145	32.19	32.44	25.88	11.09	13.71	4.67	30.17	9.82333333333333	-1.61883013674386	2.11835993350688e-06	6.92807773650796e-05	--	extracellular serine-rich protein [Rutstroemia sp. NJR-2017a BBW]	-	-	-	-	-	-	-
Bcin14g00010	221	245	186	1118	521	837	13.85	13.18	11.80	54.40	24.48	35.45	12.9433333333333	38.11	1.55796040162485	2.11989705627682e-06	6.92807773650796e-05	SDR1	short chain dehydrogenase [Colletotrichum orchidophilum]	-	-	-	-	-	-	-
Bcin05g02950	16033	16230	11900	7114	10871	7295	961.14	834.75	721.74	331.07	488.46	295.46	839.21	371.663333333333	-1.17503550384161	2.19848423214769e-06	7.16538583705963e-05	--	hypothetical protein BCIN_05g02950 [Botrytis cinerea B05.10]	-	-	-	-	-	-	-
Bcin07g03930	193	319	284	907	681	2421	2.90	4.11	4.31	10.57	7.66	24.56	3.77333333333333	14.2633333333333	1.9183997207916	2.2205853011972e-06	7.21780490584261e-05	sudA	Bcsmc3 [Botrytis cinerea B05.10]	Cellular Processes;Cellular Processes	Cell growth and death;Cell growth and death	ko04111//Cell cycle - yeast;ko04113//Meiosis - yeast	K06669;K06669	GO:0005694//chromosome	GO:0005515//protein binding;GO:0005524//ATP binding	GO:0051276//chromosome organization
Bcin10g02560	4404	4310	3187	2523	1898	1140	135.75	113.98	99.39	60.38	43.85	23.74	116.373333333333	42.6566666666667	-1.44791736783008	2.23625044804076e-06	7.24907780372998e-05	stcC	Bcprd7 [Botrytis cinerea B05.10]	-	-	-	-	-	GO:0004601//peroxidase activity	-
Bcin08g06190	99	85	69	45	24	42	5.06	3.73	3.57	1.79	0.92	1.45	4.12	1.38666666666667	-1.57102330976328	2.36065669373846e-06	7.63172948374639e-05	--	kinesin heavy chain protein [Rutstroemia sp. NJR-2017a WRK4]	-	-	-	-	-	-	-
Bcin06g00500	1097	560	700	472	211	323	68.41	29.96	44.17	22.85	9.86	13.61	47.5133333333333	15.44	-1.62165967103977	2.39128988276391e-06	7.70998141233072e-05	--	phosphoglycerate mutase family protein [Aspergillus fumigatus Z5]	-	-	-	-	-	GO:0003824//catalytic activity	-
Bcin02g03330	286	264	240	145	140	213	9.85	7.80	8.36	3.88	3.61	4.95	8.67	4.14666666666667	-1.06407991381239	2.45286334541518e-06	7.8873037439436e-05	SSU1	Sulfite efflux pump [Lachnellula occidentalis]	-	-	-	-	GO:0016021//integral component of membrane	-	GO:0055085//transmembrane transport
Bcin14g03200	44	26	31	220	123	150	1.15	0.58	0.82	4.47	2.41	2.65	0.85	3.17666666666667	1.90197896705109	2.52586026385863e-06	8.10031230072739e-05	atnN	similar to transcription factor Cys6 [Botrytis cinerea T4]	-	-	-	-	GO:0005634//nucleus	GO:0000981//DNA-binding transcription factor activity, RNA polymerase II-specific;GO:0008270//zinc ion binding	GO:0006355//regulation of transcription, DNA-templated
Bcin08g02050	181	183	145	76	111	105	6.75	5.85	5.47	2.20	3.10	2.65	6.02333333333333	2.65	-1.18456974069288	2.63793832671922e-06	8.43464145795069e-05	--	Syndecan domain containing protein, partial [Pyrenophora tritici-repentis]	-	-	-	-	-	-	-
Bcin13g02720	1332	2375	2079	4252	7413	9940	16.89	25.83	26.67	41.85	70.44	85.14	23.13	65.81	1.5085415558929	2.64417641169707e-06	8.43464145795069e-05	abcC	BcatrD [Botrytis cinerea B05.10]	Environmental Information Processing	Membrane transport	ko02010//ABC transporters	K08711	GO:0016020//membrane;GO:0016021//integral component of membrane	GO:0005524//ATP binding;GO:0016887//ATPase activity;GO:0042626//ATPase activity, coupled to transmembrane movement of substances	GO:0055085//transmembrane transport
Bcin09g05560	151	162	105	59	87	61	5.55	5.11	3.90	1.68	2.40	1.51	4.85333333333333	1.86333333333333	-1.38109016735551	2.67339320288272e-06	8.4926341203341e-05	GPD	glyceraldehyde 3-phosphate dehydrogenase [Aureobasidium pullulans]	Metabolism;Metabolism;Metabolism;Metabolism;Metabolism	Global and overview maps;Global and overview maps;Global and overview maps;Global and overview maps;Carbohydrate metabolism	ko01100//Metabolic pathways;ko01110//Biosynthesis of secondary metabolites;ko01200//Carbon metabolism;ko01230//Biosynthesis of amino acids;ko00010//Glycolysis / Gluconeogenesis	K00134;K00134;K00134;K00134;K00134	-	GO:0016620//oxidoreductase activity, acting on the aldehyde or oxo group of donors, NAD or NADP as acceptor;GO:0050661//NADP binding;GO:0051287//NAD binding	GO:0006006//glucose metabolic process;GO:0055114//oxidation-reduction process
Bcin07g03560	109	191	194	512	463	1051	1.82	2.75	3.30	6.67	5.81	11.95	2.62333333333333	8.14333333333333	1.63421832275977	2.6765180069087e-06	8.4926341203341e-05	ctf18	Bcctf18 [Botrytis cinerea B05.10]	-	-	-	-	-	GO:0005524//ATP binding	-
Bcin03g01000	112	137	170	661	302	1384	2.93	3.07	4.50	13.42	5.92	24.45	3.5	14.5966666666667	2.06021212189917	2.7899493073134e-06	8.82919577623139e-05	--	PAP2 superfamily protein [Rutstroemia sp. NJR-2017a BVV2]	-	-	-	-	-	-	-
Bcin01g02810	1049	886	688	506	564	406	51.75	37.50	34.34	19.38	20.86	13.53	41.1966666666667	17.9233333333333	-1.20068863889447	2.82093020312772e-06	8.89717993419226e-05	SPAC513.02	phosphoglycerate mutase protein [Rutstroemia sp. NJR-2017a BBW]	-	-	-	-	-	-	-
Bcin10g05870	5316	8199	6601	15215	24106	21834	102.36	135.45	128.59	227.43	347.90	284.04	122.133333333333	286.456666666667	1.2298599110907	2.845745037081e-06	8.92703462605032e-05	ascG	related to cytochrome P450 monooxygenase (lovA) [Phialocephala subalpina]	-	-	-	-	-	GO:0005506//iron ion binding;GO:0016705//oxidoreductase activity, acting on paired donors, with incorporation or reduction of molecular oxygen;GO:0020037//heme binding	GO:0055114//oxidation-reduction process
MSTRG.4505	512	440	328	221	250	309	12.75	9.40	8.26	4.27	4.67	5.20	10.1366666666667	4.71333333333333	-1.1047636962214	2.8506372034161e-06	8.92703462605032e-05	--	hypothetical protein BOTCAL_0694g00030 [Botryotinia calthae]	-	-	-	-	-	-	-
Bcin07g02470	234	359	322	850	731	1183	5.02	6.61	6.99	14.16	11.76	17.15	6.20666666666667	14.3566666666667	1.20983025068307	2.86606425403106e-06	8.95197256845015e-05	cog4	Bccog4 [Botrytis cinerea B05.10]	-	-	-	-	-	-	-
Bcin04g03630	160	173	149	81	82	128	8.34	7.74	7.86	3.28	3.20	4.51	7.98	3.66333333333333	-1.12323176599427	3.02836937817088e-06	9.38559749916837e-05	atnD	similar to short-chain dehydrogenase/reductase [Botrytis cinerea T4]	-	-	-	-	-	-	-
Bcin02g00280	287	417	297	1186	873	948	8.40	10.47	8.79	26.93	19.14	18.73	9.22	21.6	1.22819265662149	3.04260777449559e-06	9.40542207404642e-05	sor8	similar to FAD/FMN-containing isoamyl alcohol oxidase MreA [Botrytis cinerea T4]	-	-	-	-	-	GO:0016491//oxidoreductase activity;GO:0050660//flavin adenine dinucleotide binding;GO:0071949//FAD binding	GO:0055114//oxidation-reduction process
Bcin11g06470	49	47	56	170	228	175	2.68	2.20	3.09	7.21	9.33	6.46	2.65666666666667	7.66666666666667	1.52898223184126	3.09436745977945e-06	9.54083375645109e-05	--	succinate-semialdehyde dehydrogenase protein [Rutstroemia sp. NJR-2017a WRK4]	-	-	-	-	-	-	-
Bcin01g03240	493	549	429	361	281	250	23.41	22.36	20.61	13.31	10.00	8.02	22.1266666666667	10.4433333333333	-1.08320385970725	3.12825361816501e-06	9.62058305032592e-05	--	related to KRE9 Cell wall synthesis protein [Rhynchosporium agropyri]	-	-	-	-	-	-	-
Bcin05g05010	168	172	152	57	109	94	7.23	6.35	6.62	1.91	3.52	2.73	6.73333333333333	2.72	-1.30771423566766	3.26657161831513e-06	9.99470918114072e-05	--	integral membrane protein [Rutstroemia sp. NJR-2017a BBW]	-	-	-	-	-	-	-
Bcin09g00060	91	113	78	55	36	53	5.63	6.00	4.88	2.64	1.67	2.22	5.50333333333333	2.17666666666667	-1.33818522336682	3.32739933379496e-06	0.000101315803613316	--	ATP binding protein [Rutstroemia sp. NJR-2017a BBW]	-	-	-	-	-	-	-
Bcin07g06720	66	167	79	312	810	436	1.78	3.86	2.15	6.53	16.36	7.94	2.59666666666667	10.2766666666667	1.98463965604551	3.32819965179645e-06	0.000101315803613316	PLT3	Major facilitator superfamily domain general substrate transporter protein [Rutstroemia sp. NJR-2017a BVV2]	-	-	-	-	GO:0016021//integral component of membrane	GO:0022857//transmembrane transporter activity	GO:0055085//transmembrane transport
Bcin12g04600	55	48	56	241	196	170	1.39	1.04	1.43	4.71	3.70	2.89	1.28666666666667	3.76666666666667	1.54965002003447	3.4228699975981e-06	0.000103933931015675	FEN1b	Flap endonuclease GEN-like protein, partial [Lachnellula cervina]	-	-	-	-	-	GO:0004518//nuclease activity	GO:0006281//DNA repair
Bcin09g00340	109	235	206	735	456	909	2.16	3.99	4.12	11.29	6.76	12.15	3.42333333333333	10.0666666666667	1.55611236789425	3.46406123210085e-06	0.000104706411943084	--	SAE2-domain-containing protein [Hyaloscypha variabilis F]	-	-	-	-	-	GO:0004519//endonuclease activity	GO:0006281//DNA repair
Bcin16g02190	1168	2438	2654	6572	6188	12375	22.72	40.68	52.22	99.23	90.20	162.60	38.54	117.343333333333	1.60630740311951	3.46577001345708e-06	0.000104706411943084	ABZ1	similar to para-aminobenzoate synthase [Botrytis cinerea T4]	Metabolism	Metabolism of cofactors and vitamins	ko00790//Folate biosynthesis	K13950	-	-	GO:0009058//biosynthetic process
Bcin02g09190	191	324	280	728	679	939	6.07	8.84	9.01	17.97	16.18	20.17	7.97333333333333	18.1066666666667	1.18326609004663	3.53726020436742e-06	0.000106597735907494	dtxS4	similar to glutamate decarboxylase-like protein 1 [Botrytis cinerea T4]	Metabolism;Metabolism;Metabolism;Metabolism;Metabolism;Metabolism	Global and overview maps;Global and overview maps;Amino acid metabolism;Carbohydrate metabolism;Metabolism of other amino acids;Metabolism of other amino acids	ko01100//Metabolic pathways;ko01110//Biosynthesis of secondary metabolites;ko00250//Alanine, aspartate and glutamate metabolism;ko00650//Butanoate metabolism;ko00410//beta-Alanine metabolism;ko00430//Taurine and hypotaurine metabolism	K01580;K01580;K01580;K01580;K01580;K01580	-	GO:0003824//catalytic activity;GO:0016831//carboxy-lyase activity;GO:0030170//pyridoxal phosphate binding	GO:0019752//carboxylic acid metabolic process
Bcin10g05370	1327	2090	2063	4793	4572	6762	24.81	33.52	39.02	69.57	64.07	85.41	32.45	73.0166666666667	1.17000733060266	3.6137984291028e-06	0.000108631324207165	FGRAMPH1_01T09365	Aminotransferase class-III protein [Rutstroemia sp. NJR-2017a WRK4]	-	-	-	-	-	GO:0003824//catalytic activity;GO:0008483//transaminase activity;GO:0030170//pyridoxal phosphate binding	-
Bcin01g01220	113	199	183	107	63	65	2.78	4.17	4.38	2.00	1.18	1.04	3.77666666666667	1.40666666666667	-1.42483295711333	3.70211192043115e-06	0.000110741273801472	serac1	multiple ankyrin repeats single kh domain protein [Rutstroemia sp. NJR-2017a WRK4]	-	-	-	-	-	GO:0005515//protein binding	-
Bcin10g02180	531	1862	1699	4168	7831	7595	21.10	63.48	68.30	128.57	233.22	203.89	50.96	188.56	1.88758648099387	3.70245546059617e-06	0.000110741273801472	--	Extracellular membrane CFEM domain protein [Rutstroemia sp. NJR-2017a BBW]	-	-	-	-	-	-	-
Bcin11g01230	6297	6335	5074	3326	4201	2471	401.62	346.65	327.41	164.68	200.83	106.48	358.56	157.33	-1.18842076099168	3.77544263197654e-06	0.000112454469324388	--	hypothetical protein BCIN_11g01230 [Botrytis cinerea B05.10]	-	-	-	-	-	-	-
Bcin04g01320	235	368	337	777	836	1140	7.70	10.35	11.18	19.78	20.54	25.25	9.74333333333333	21.8566666666667	1.16558606571798	3.88644587480296e-06	0.000115120083368834	SPCC1827.03c	Bcpcs60 [Botrytis cinerea B05.10]	Metabolism;Metabolism	Global and overview maps;Carbohydrate metabolism	ko01100//Metabolic pathways;ko00630//Glyoxylate and dicarboxylate metabolism	K22133;K22133	-	GO:0003824//catalytic activity	-
Bcin05g05520	108	125	126	761	212	1052	1.44	1.43	1.71	7.90	2.13	9.51	1.52666666666667	6.51333333333333	2.09301096387144	3.8872464369166e-06	0.000115120083368834	rad50	Bcrad50 [Botrytis cinerea B05.10]	Genetic Information Processing;Genetic Information Processing	Replication and repair;Replication and repair	ko03440//Homologous recombination;ko03450//Non-homologous end-joining	K10866;K10866	GO:0005634//nucleus;GO:0030870//Mre11 complex	GO:0016887//ATPase activity	GO:0000723//telomere maintenance;GO:0006281//DNA repair
Bcin12g00380	602	636	404	294	349	203	27.55	24.97	18.70	10.44	11.97	6.28	23.74	9.56333333333333	-1.3117344675944	3.90158998690672e-06	0.000115260271682166	ARB_04619	secreted protein [Sclerotinia borealis F-4128]	-	-	-	-	-	-	-
Bcin06g00620	1063	2029	1572	4003	5459	4897	28.72	47.03	42.97	83.95	110.54	89.38	39.5733333333333	94.6233333333333	1.25766739289214	3.95385380892072e-06	0.000116231673000478	sed4	Bctpp2 [Botrytis cinerea B05.10]	-	-	-	-	-	GO:0004252//serine-type endopeptidase activity;GO:0008236//serine-type peptidase activity	GO:0006508//proteolysis
Bcin02g08310	89	108	152	422	313	1112	1.62	1.68	2.79	5.95	4.26	13.65	2.03	7.95333333333333	1.9700799097889	4.0494600401117e-06	0.000118751158242298	--	Bcltf6 [Botrytis cinerea B05.10]	-	-	-	-	GO:0005634//nucleus	GO:0000981//DNA-binding transcription factor activity, RNA polymerase II-specific;GO:0008270//zinc ion binding	GO:0006355//regulation of transcription, DNA-templated
Bcin13g00840	815	831	688	537	538	428	33.37	29.19	28.50	17.07	16.51	11.84	30.3533333333333	15.14	-1.00348975331231	4.09663834512104e-06	0.000119841659296053	Rv2449c	Saccharopine dehydrogenase protein [Rutstroemia sp. NJR-2017a WRK4]	-	-	-	-	-	GO:0016491//oxidoreductase activity	GO:0055114//oxidation-reduction process
Bcin05g08240	25	34	30	74	189	187	0.87	1.01	1.06	2.00	4.93	4.40	0.98	3.77666666666667	1.94625980098415	4.11771129640635e-06	0.000120165034766661	pgxC	exopolygalacturonase C protein [Rutstroemia sp. NJR-2017a BVV2]	-	-	-	-	-	GO:0004650//polygalacturonase activity	GO:0005975//carbohydrate metabolic process
Bcin01g05720	275	574	495	1105	1543	2605	5.11	9.14	9.32	15.72	21.47	32.27	7.85666666666667	23.1533333333333	1.55923065213192	4.19957671669425e-06	0.000122256609563182	--	extracellular serine-rich protein [Rutstroemia sp. NJR-2017a BVV2]	-	-	-	-	-	GO:0003824//catalytic activity	GO:0005975//carbohydrate metabolic process
Bcin01g02940	1342	455	900	463	212	132	122.09	35.52	82.84	32.70	14.46	8.11	80.15	18.4233333333333	-2.12116840854891	4.32046511569024e-06	0.000125168257482098	--	hypothetical protein BCIN_01g02940 [Botrytis cinerea B05.10]	-	-	-	-	-	-	-
Bcin02g09180	289	419	450	1531	825	2699	5.16	6.42	8.13	21.23	11.04	32.57	6.57	21.6133333333333	1.71795631447405	4.38059490467414e-06	0.000126604470570269	NOP9	Bcnop9 [Botrytis cinerea B05.10]	-	-	-	-	-	GO:0003723//RNA binding	-
Bcin13g02900	177	279	230	537	660	909	3.57	4.83	4.69	8.41	9.98	12.38	4.36333333333333	10.2566666666667	1.23305934638831	4.46884353379135e-06	0.00012884449361609	SPCC320.03	similar to transcription factor Cys6, partial sequence [Botrytis cinerea T4]	-	-	-	-	GO:0005634//nucleus	GO:0000981//DNA-binding transcription factor activity, RNA polymerase II-specific;GO:0008270//zinc ion binding	GO:0006355//regulation of transcription, DNA-templated
Bcin07g00400	346	365	302	1239	949	910	19.82	17.94	17.50	55.10	40.75	35.22	18.42	43.69	1.24603004435288	4.49058562998926e-06	0.000129160873012209	rhmA	aldolase citrate lyase family protein [Rutstroemia sp. NJR-2017a WRK4]	Metabolism;Metabolism	Global and overview maps;Amino acid metabolism	ko01100//Metabolic pathways;ko00350//Tyrosine metabolism	K02510;K02510	-	GO:0003824//catalytic activity	-
Bcin12g00820	161	224	216	634	488	1393	2.95	3.52	4.01	9.02	6.71	17.26	3.49333333333333	10.9966666666667	1.65439006102749	4.54387090923274e-06	0.000130069660346867	cdc10	Bcswi6 [Botrytis cinerea B05.10]	Cellular Processes;Cellular Processes;Environmental Information Processing	Cell growth and death;Cell growth and death;Signal transduction	ko04111//Cell cycle - yeast;ko04113//Meiosis - yeast;ko04011//MAPK signaling pathway - yeast	K06648;K06648;K06648	-	GO:0003677//DNA binding;GO:0005515//protein binding	-
Bcin01g02140	136	98	85	57	44	56	6.20	3.83	3.92	2.02	1.50	1.72	4.65	1.74666666666667	-1.4126264051791	4.55662526714607e-06	0.000130124198700357	--	MAT1-1-5 [Sclerotinia minor]	-	-	-	-	-	-	-
Bcin14g02060	42	57	32	17	15	15	1.59	1.85	1.23	0.50	0.43	0.38	1.55666666666667	0.436666666666667	-1.83385573817221	4.57351235595373e-06	0.000130296216620687	--	glyco X protein [Rutstroemia sp. NJR-2017a WRK4]	-	-	-	-	-	-	-
Bcin09g01640	231	425	434	1140	970	2605	4.98	7.86	9.47	19.08	15.68	37.95	7.43666666666667	24.2366666666667	1.70446328190085	4.70981298105741e-06	0.00013322994550661	nim-1	Bckin3 [Botrytis cinerea B05.10]	-	-	-	-	-	GO:0004672//protein kinase activity;GO:0005524//ATP binding	GO:0006468//protein phosphorylation
Bcin09g00260	214	389	367	1135	773	2542	3.73	5.82	6.48	15.37	10.11	29.96	5.34333333333333	18.48	1.79015283198267	4.81569989301145e-06	0.000135904716510069	ctc-2	Bcspt16 [Botrytis cinerea B05.10]	-	-	-	-	GO:0000790//nuclear chromatin;GO:0005634//nucleus;GO:0031298//replication fork protection complex;GO:0035101//FACT complex	GO:0003682//chromatin binding;GO:0031491//nucleosome binding;GO:0042393//histone binding	GO:0006261//DNA-dependent DNA replication;GO:0006334//nucleosome assembly;GO:0006338//chromatin remodeling;GO:0007063//regulation of sister chromatid cohesion;GO:0034724//DNA replication-independent nucleosome organization;GO:0045899//positive regulation of RNA polymerase II transcriptional preinitiation complex assembly;GO:0060261//positive regulation of transcription initiation from RNA polymer…
Bcin11g00690	2538	3107	2803	1244	1803	2484	49.47	51.96	55.28	18.82	26.34	32.71	52.2366666666667	25.9566666666667	-1.00895771282121	4.8320866773967e-06	0.00013604706011431	grisea	similar to copper fist DNA binding domain-containing protein [Botrytis cinerea T4]	-	-	-	-	GO:0005634//nucleus	GO:0003677//DNA binding;GO:0003700//DNA-binding transcription factor activity;GO:0005507//copper ion binding	GO:0006355//regulation of transcription, DNA-templated
Bcin04g05020	1135	1689	1088	781	773	417	43.72	55.82	42.40	23.36	22.32	10.85	47.3133333333333	18.8433333333333	-1.3281926093473	4.8692578785794e-06	0.000136772550341174	ARB_02922	Fasciclin-domain-containing protein [Chalara longipes BDJ]	-	-	-	-	-	-	-
Bcin12g04040	4471	4980	3788	2549	3456	2494	290.85	277.95	249.31	128.73	168.51	109.61	272.703333333333	135.616666666667	-1.00779784487117	4.89047443207024e-06	0.000137047547519277	VMA16	Bcvma16 [Botrytis cinerea B05.10]	Metabolism;Metabolism;Cellular Processes	Global and overview maps;Energy metabolism;Transport and catabolism	ko01100//Metabolic pathways;ko00190//Oxidative phosphorylation;ko04145//Phagosome	K03661;K03661;K03661	GO:0033177//proton-transporting two-sector ATPase complex, proton-transporting domain;GO:0033179//proton-transporting V-type ATPase, V0 domain	GO:0015078//proton transmembrane transporter activity	GO:1902600//proton transmembrane transport
Bcin15g01190	50	47	53	158	148	261	1.43	1.16	1.54	3.52	3.18	5.06	1.37666666666667	3.92	1.50967437341692	4.92205578498964e-06	0.000137611042156564	--	zinc finger c2h2-type protein [Rutstroemia sp. NJR-2017a BVV2]	-	-	-	-	-	-	-
Bcin05g06170	103	57	57	36	19	23	7.30	3.47	4.09	1.98	1.01	1.10	4.95333333333333	1.36333333333333	-1.86126136759685	5.04947732024979e-06	0.000140518401343564	--	similar to transcription factor Zn, C2H2 [Botrytis cinerea T4]	-	-	-	-	-	GO:0003676//nucleic acid binding	-
Bcin08g02120	72	115	81	251	299	288	1.82	2.50	2.07	4.93	5.67	4.92	2.13	5.17333333333333	1.28024072124013	5.10115661050316e-06	0.000141377909112556	aglD	alpha-galactosidase [Sclerotinia borealis F-4128]	Metabolism;Metabolism;Metabolism;Metabolism;Metabolism	Global and overview maps;Lipid metabolism;Lipid metabolism;Carbohydrate metabolism;Glycan biosynthesis and metabolism	ko01100//Metabolic pathways;ko00561//Glycerolipid metabolism;ko00600//Sphingolipid metabolism;ko00052//Galactose metabolism;ko00603//Glycosphingolipid biosynthesis - globo and isoglobo series	K07407;K07407;K07407;K07407;K07407	-	GO:0003824//catalytic activity;GO:0004553//hydrolase activity, hydrolyzing O-glycosyl compounds	GO:0005975//carbohydrate metabolic process
MSTRG.6455	169	161	117	90	82	85	3.01	2.43	2.08	1.26	1.08	0.99	2.50666666666667	1.11	-1.17521048460638	5.17453743285164e-06	0.000143003230344752	--	hypothetical protein BofuT4_uP108170.1 [Botrytis cinerea T4]	-	-	-	-	-	-	-
Bcin03g08340	154	206	171	534	396	700	2.51	2.88	2.82	6.77	4.84	7.72	2.73666666666667	6.44333333333333	1.23538751043343	5.29612821810517e-06	0.000146027038730927	HRQ1	Bchrq1 [Botrytis cinerea B05.10]	-	-	-	-	-	GO:0003676//nucleic acid binding;GO:0005524//ATP binding	-
Bcin05g02970	247	353	408	825	1054	1951	9.95	12.21	16.64	25.81	31.84	53.13	12.9333333333333	36.9266666666667	1.51356888608884	5.58704857240962e-06	0.000153343388049156	--	hypothetical protein BCIN_05g02970 [Botrytis cinerea B05.10]	-	-	-	-	-	-	-
Bcin06g01320	65	94	91	251	217	388	1.04	1.29	1.47	3.11	2.59	4.18	1.26666666666667	3.29333333333333	1.37851162325372	5.63507080218882e-06	0.000154308308679116	RTT10	Bcrtt10 [Botrytis cinerea B05.10]	-	-	-	-	-	GO:0005515//protein binding	-
Bcin03g07930	184	244	233	805	473	1519	5.15	5.86	6.60	17.49	9.92	28.73	5.87	18.7133333333333	1.67263415468131	5.66025038580984e-06	0.000154644745164927	sla1	Bclhp1 [Botrytis cinerea B05.10]	-	-	-	-	GO:0005634//nucleus;GO:1990904//ribonucleoprotein complex	GO:0003676//nucleic acid binding;GO:0003723//RNA binding	GO:0006396//RNA processing
Bcin07g03840	112	190	185	702	353	849	1.21	1.76	2.02	5.87	2.85	6.18	1.66333333333333	4.96666666666667	1.57820061001227	5.80479040548848e-06	0.000157932155348481	--	het-s domain-containing protein [Rutstroemia sp. NJR-2017a BBW]	-	-	-	-	-	GO:0004672//protein kinase activity;GO:0005524//ATP binding	GO:0006468//protein phosphorylation
Bcin12g03540	84	139	110	378	299	349	3.77	5.35	4.99	13.16	10.05	10.58	4.70333333333333	11.2633333333333	1.25987836256653	5.80691016413874e-06	0.000157932155348481	asa1	similar to WD repeat-containing protein [Botrytis cinerea T4]	-	-	-	-	-	GO:0005515//protein binding	-
Bcin03g08440	63	70	100	326	188	536	2.26	2.15	3.62	9.06	5.04	12.96	2.67666666666667	9.02	1.75268994645922	5.88564684041791e-06	0.000159711421275956	--	red protein [Rutstroemia sp. NJR-2017a WRK4]	-	-	-	-	GO:0005634//nucleus	-	-
Bcin11g03970	10447	8622	7801	6570	5414	4926	893.93	632.97	675.35	436.43	347.23	284.78	734.083333333333	356.146666666667	-1.04347235995287	5.91284516017759e-06	0.000160087279573747	ntf2	Bcntf2 [Botrytis cinerea B05.10]	-	-	-	-	-	-	-
Bcin02g04470	1057	1184	834	669	722	528	38.35	36.86	30.62	18.84	19.64	12.94	35.2766666666667	17.14	-1.04134713594996	5.9722002169907e-06	0.000161104208494783	--	mannosyl transferase protein [Rutstroemia sp. NJR-2017a BBW]	-	-	-	-	-	-	-
Bcin11g01160	76	61	59	32	27	14	4.91	3.38	3.85	1.60	1.31	0.61	4.04666666666667	1.17333333333333	-1.78612108761839	5.9772696998648e-06	0.000161104208494783	--	hypothetical protein BCIN_11g01160 [Botrytis cinerea B05.10]	-	-	-	-	-	-	-
Bcin01g05890	6667	9503	8601	17560	24586	36880	80.28	98.17	104.78	164.14	221.89	300.02	94.41	228.683333333333	1.27633964007466	6.01279900022585e-06	0.000161408612198296	atrF	Bmr1 [Botrytis cinerea B05.10]	Environmental Information Processing	Membrane transport	ko02010//ABC transporters	K08712	GO:0016020//membrane;GO:0016021//integral component of membrane	GO:0005524//ATP binding;GO:0016887//ATPase activity;GO:0042626//ATPase activity, coupled to transmembrane movement of substances	GO:0055085//transmembrane transport
Bcin02g00750	119	166	112	90	57	62	4.51	5.40	4.30	2.65	1.62	1.59	4.73666666666667	1.95333333333333	-1.27793398482054	6.02476937572505e-06	0.000161408612198296	SET5	SET domain-containing protein [Rutstroemia sp. NJR-2017a BVV2]	-	-	-	-	-	GO:0005515//protein binding	-
Bcin10g01410	316	464	462	1348	939	2635	9.43	11.87	13.94	31.22	20.99	53.10	11.7466666666667	35.1033333333333	1.57935660856352	6.02893599006476e-06	0.000161408612198296	ctc-1	Bcpob3 [Botrytis cinerea B05.10]	-	-	-	-	GO:0000790//nuclear chromatin;GO:0005634//nucleus;GO:0031298//replication fork protection complex;GO:0035101//FACT complex	GO:0003677//DNA binding;GO:0003682//chromatin binding;GO:0031491//nucleosome binding;GO:0042393//histone binding	GO:0006261//DNA-dependent DNA replication;GO:0034724//DNA replication-independent nucleosome organization;GO:0045899//positive regulation of RNA polymerase II transcriptional preinitiation complex assembly
Bcin16g03950	43	111	51	309	474	204	1.62	3.59	1.94	9.03	13.38	5.19	2.38333333333333	9.2	1.94865311999978	6.06942833125895e-06	0.000162130787093808	cbhB	probable cellulose 1,4-beta-cellobiosidase [Phialocephala subalpina]	Metabolism;Metabolism	Global and overview maps;Carbohydrate metabolism	ko01100//Metabolic pathways;ko00500//Starch and sucrose metabolism	K01225;K01225	-	GO:0004553//hydrolase activity, hydrolyzing O-glycosyl compounds	GO:0005975//carbohydrate metabolic process
Bcin09g06040	479	560	379	269	351	292	21.87	21.94	17.51	9.53	12.01	9.01	20.44	10.1833333333333	-1.00518531695269	6.10234519879387e-06	0.000162470642316709	atnD	Short chain dehydrogenase atnD [Fusarium oxysporum f. sp. cubense]	-	-	-	-	-	-	-
Bcin06g05270	41	42	37	154	107	213	1.18	1.03	1.08	3.43	2.30	4.13	1.09666666666667	3.28666666666667	1.58350006264267	6.10924292853391e-06	0.000162470642316709	MNN21	glycosyltransferase family 71 protein [Botrytis cinerea T4]	Metabolism;Metabolism	Global and overview maps;Glycan biosynthesis and metabolism	ko01100//Metabolic pathways;ko00513//Various types of N-glycan biosynthesis	K05535;K05535	-	GO:0016757//transferase activity, transferring glycosyl groups	GO:0006486//protein glycosylation
Bcin06g04670	1132	1094	992	831	459	468	52.62	43.63	46.65	29.99	15.99	14.70	47.6333333333333	20.2266666666667	-1.23571292573614	6.12708512743283e-06	0.000162584643846083	--	cys met metabolism pyridoxal phosphate-dependent enzyme protein [Rutstroemia sp. NJR-2017a BVV2]	-	-	-	-	-	-	-
Bcin13g05710	3827	6494	5826	15401	14721	14975	89.01	129.58	137.09	278.07	256.62	235.31	118.56	256.666666666667	1.11427859233	6.3337083998162e-06	0.000166979882995843	GAOA	Bcgox1 [Botrytis cinerea B05.10]	Metabolism;Metabolism	Global and overview maps;Carbohydrate metabolism	ko01100//Metabolic pathways;ko00052//Galactose metabolism	K04618;K04618	-	GO:0005515//protein binding	-
Bcin11g01310	249	287	407	1102	774	2803	8.78	8.68	14.52	30.17	20.46	66.80	10.66	39.1433333333333	1.87655917884627	6.33942900737334e-06	0.000166979882995843	caeA	proteinase-like protein [Coleophoma crateriformis]	-	-	-	-	-	-	-
Bcin15g02990	254	325	370	1177	675	1578	6.28	6.89	9.26	22.59	12.51	26.36	7.47666666666667	20.4866666666667	1.45421814650669	6.35758431467641e-06	0.000166979882995843	mcm5	DNA replication licensing factor mcm5 [Sclerotinia borealis F-4128]	Cellular Processes;Cellular Processes;Genetic Information Processing	Cell growth and death;Cell growth and death;Replication and repair	ko04111//Cell cycle - yeast;ko04113//Meiosis - yeast;ko03030//DNA replication	K02209;K02209;K02209	GO:0005634//nucleus;GO:0042555//MCM complex	GO:0003677//DNA binding;GO:0003688//DNA replication origin binding;GO:0005524//ATP binding	GO:0006260//DNA replication;GO:0006270//DNA replication initiation
Bcin15g00130	696	786	782	1996	3993	2245	37.77	36.60	42.94	84.09	162.42	82.31	39.1033333333333	109.606666666667	1.48697205149487	6.36565472851658e-06	0.000166979882995843	axe1	carbohydrate-binding module family 1 protein [Sphaerobolus stellatus SS14]	-	-	-	-	-	GO:0016787//hydrolase activity	-
MSTRG.4339	194	144	140	93	81	101	3.35	2.13	2.44	1.25	1.05	1.18	2.64	1.16	-1.18641312423088	6.43888636100067e-06	0.000168252729877652	--	predicted protein [Botrytis cinerea T4]	-	-	-	-	-	-	-
Bcin13g04790	368	742	686	1770	1636	4746	8.73	15.10	16.46	32.60	29.09	76.06	13.43	45.9166666666667	1.77355860819728	6.78976772087308e-06	0.00017703581313946	--	Membrane involved in colicin uptake protein [Rutstroemia sp. NJR-2017a WRK4]	-	-	-	-	-	-	-
Bcin12g06770	683	519	491	1490	1905	1901	29.99	19.55	21.81	50.79	62.69	56.39	23.7833333333333	56.6233333333333	1.25144575212386	7.11717667480804e-06	0.000183972881546654	eupF	quinoprotein amine dehydrogenase beta chain-like protein [Trichoderma guizhouense]	-	-	-	-	-	-	-
MSTRG.8547	316	318	247	166	213	163	35.04	30.25	27.71	14.29	17.70	12.21	31	14.7333333333333	-1.07318434660397	7.297152554804e-06	0.000187815553095106	--	hypothetical protein BOTNAR_0018g00250 [Botryotinia narcissicola]	-	-	-	-	-	-	-
Bcin16g00780	75	71	50	25	34	30	4.23	3.44	2.85	1.09	1.44	1.14	3.50666666666667	1.22333333333333	-1.51928273644909	7.49857528973263e-06	0.000192586535385553	--	15-hydroxyprostaglandin dehydrogenase [NAD] [Penicillium rolfsii]	-	-	-	-	-	-	-
Bcin04g02170	96	118	107	63	60	71	4.09	4.31	4.60	2.08	1.91	2.04	4.33333333333333	2.01	-1.10828171601573	7.5627469933495e-06	0.000193819631278278	--	kinase-like protein [Coniochaeta ligniaria NRRL 30616]	-	-	-	-	-	-	-
Bcin11g02930	227	262	255	547	800	845	8.04	7.96	9.14	15.05	21.25	20.23	8.38	18.8433333333333	1.16903204723491	7.62290089713982e-06	0.000194944719318326	--	Bgt-1406 [Blumeria graminis f. sp. tritici]	-	-	-	-	-	-	-
Bcin13g00240	174	285	243	723	527	1069	3.18	4.47	4.50	10.26	7.22	13.21	4.05	10.23	1.33681233197334	7.7019804770573e-06	0.0001965479868975	cdc17	Bccdc9 [Botrytis cinerea B05.10]	Genetic Information Processing;Genetic Information Processing;Genetic Information Processing;Genetic Information Processing	Replication and repair;Replication and repair;Replication and repair;Replication and repair	ko03420//Nucleotide excision repair;ko03030//DNA replication;ko03430//Mismatch repair;ko03410//Base excision repair	K10747;K10747;K10747;K10747	-	GO:0003677//DNA binding;GO:0003909//DNA ligase activity;GO:0003910//DNA ligase (ATP) activity;GO:0005524//ATP binding	GO:0006281//DNA repair;GO:0006310//DNA recombination;GO:0051103//DNA ligation involved in DNA repair;GO:0071897//DNA biosynthetic process
Bcin11g02050	907	1010	889	2189	4015	2873	37.28	35.62	36.97	69.86	123.71	79.79	36.6233333333333	91.12	1.31500464065643	7.87165096207777e-06	0.000200451341059789	RED2	Short-chain dehydrogenase reductase SDR protein [Rutstroemia sp. NJR-2017a WRK4]	-	-	-	-	-	GO:0016491//oxidoreductase activity	-
Bcin13g01140	576	578	534	1205	1710	2133	23.17	19.95	21.73	37.63	51.56	57.97	21.6166666666667	49.0533333333333	1.18220710183391	7.90470240319022e-06	0.000200866526745474	--	tat pathway signal sequence protein [Rutstroemia sp. NJR-2017a WRK4]	-	-	-	-	-	-	GO:0043386//mycotoxin biosynthetic process
Bcin02g06610	1061	1502	1260	3336	2765	5066	30.23	36.72	36.33	73.80	59.06	97.53	34.4266666666667	76.7966666666667	1.15751719269131	7.9669715542411e-06	0.000202020838946232	DNAJC3	Bcjem1 [Botrytis cinerea B05.10]	Genetic Information Processing	Folding, sorting and degradation	ko04141//Protein processing in endoplasmic reticulum	K09523	-	GO:0005515//protein binding	-
Bcin13g04240	242	288	254	634	797	726	6.66	6.80	7.07	13.55	16.44	13.50	6.84333333333333	14.4966666666667	1.08295008135547	8.27695945345067e-06	0.000208558511942621	fmpF	phenol hydroxylase [Sclerotinia borealis F-4128]	-	-	-	-	-	GO:0071949//FAD binding	-
Bcin08g02540	55	74	78	379	151	348	1.03	1.19	1.48	5.53	2.13	4.42	1.23333333333333	4.02666666666667	1.70702327880877	8.42101683750717e-06	0.000211743555448765	LIG4	Bcdnl4 [Botrytis cinerea B05.10]	Genetic Information Processing	Replication and repair	ko03450//Non-homologous end-joining	K10777	-	GO:0003677//DNA binding;GO:0003910//DNA ligase (ATP) activity;GO:0005524//ATP binding	GO:0006281//DNA repair;GO:0006310//DNA recombination;GO:0051103//DNA ligation involved in DNA repair;GO:0071897//DNA biosynthetic process
Bcin11g01630	238	409	321	956	763	1961	3.78	5.57	5.16	11.78	9.08	21.03	4.83666666666667	13.9633333333333	1.52955836479977	8.44381884578243e-06	0.000211872726435804	NUP120	dna repair rad51 protein [Rutstroemia sp. NJR-2017a WRK4]	-	-	-	-	-	-	-
Bcin09g05570	11	23	12	72	77	73	0.38	0.68	0.42	1.91	1.98	1.69	0.493333333333333	1.86	1.91466794620024	8.70909505702739e-06	0.000217618512737472	STL1	similar to MFS sugar transporter [Botrytis cinerea T4]	-	-	-	-	GO:0016020//membrane;GO:0016021//integral component of membrane	GO:0022857//transmembrane transporter activity	GO:0055085//transmembrane transport
Bcin11g02630	43555	49709	35774	26837	31119	19205	2167.79	2122.65	1801.41	1036.94	1160.90	645.79	2030.61666666667	947.876666666667	-1.09914665833895	8.94425910436989e-06	0.00022290838790224	aneA	PhyH-domain-containing protein [Aspergillus neoniger CBS 115656]	-	-	-	-	-	-	-
Bcin08g06740	72	138	130	377	291	871	2.16	3.55	3.95	8.78	6.54	17.66	3.22	10.9933333333333	1.77149630460169	8.95796589702182e-06	0.00022290838790224	CYP8	similar to peptidyl-prolyl cis-trans isomerase-like 2 [Botrytis cinerea T4]	Genetic Information Processing	Folding, sorting and degradation	ko04120//Ubiquitin mediated proteolysis	K10598	-	GO:0003755//peptidyl-prolyl cis-trans isomerase activity;GO:0004842//ubiquitin-protein transferase activity	GO:0000413//protein peptidyl-prolyl isomerization;GO:0006457//protein folding;GO:0016567//protein ubiquitination
Bcin16g05000	161	176	147	484	416	458	4.61	4.32	4.26	10.75	8.92	8.85	4.39666666666667	9.50666666666667	1.11252941719234	9.28932444239259e-06	0.000230347824615678	--	HET-domain-containing protein [Phialocephala scopiformis]	-	-	-	-	-	GO:0004672//protein kinase activity;GO:0005524//ATP binding	GO:0006468//protein phosphorylation
Bcin07g02370	2018	4349	2818	8411	16293	9499	94.58	174.88	133.62	306.03	572.36	300.78	134.36	393.056666666667	1.54863361898863	9.29534326446457e-06	0.000230347824615678	--	class I glutamine amidotransferase-like protein [Cadophora sp. DSE1049]	-	-	-	-	-	-	-
Bcin15g02060	205	225	263	799	497	1193	3.60	3.39	4.67	10.89	6.54	14.15	3.88666666666667	10.5266666666667	1.43744338265974	9.48350818044381e-06	0.000234118305787218	--	similar to transcription factor Zn, C2H2 [Botrytis cinerea T4]	-	-	-	-	-	-	-
Bcin02g07960	258	348	319	875	665	1120	5.20	6.02	6.51	13.70	10.05	15.26	5.91	13.0033333333333	1.13765146212587	9.49480505721471e-06	0.000234118305787218	rhp54	Bcrad54 [Botrytis cinerea B05.10]	Genetic Information Processing	Replication and repair	ko03440//Homologous recombination	K10875	-	GO:0005524//ATP binding;GO:0016817//hydrolase activity, acting on acid anhydrides	-
Bcin11g01940	62	99	79	359	161	703	1.21	1.66	1.57	5.46	2.36	9.30	1.48	5.70666666666667	1.94705112005104	9.50605427033309e-06	0.000234118305787218	--	signal peptide-containing protein [Rutstroemia sp. NJR-2017a BVV2]	-	-	-	-	-	-	-
MSTRG.3712	215	147	157	83	104	108	8.59	5.18	6.42	2.60	3.16	2.91	6.73	2.89	-1.21953701210964	9.64110013838577e-06	0.000235990520530202	TOXD	Clavaminate synthase-like protein [Delitschia confertaspora ATCC 74209]	-	-	-	-	-	GO:0016705//oxidoreductase activity, acting on paired donors, with incorporation or reduction of molecular oxygen;GO:0043169//cation binding	-
Bcin03g03120	234	265	286	778	595	1409	6.20	6.03	7.67	16.01	11.82	25.23	6.63333333333333	17.6866666666667	1.41485624479769	9.72832443194049e-06	0.000237157567554257	SPCP25A2.03	similar to THO complex subunit Tho1 [Botrytis cinerea T4]	Genetic Information Processing;Genetic Information Processing	Transcription;Translation	ko03040//Spliceosome;ko03013//RNA transport	K12878;K12878	-	-	-
Bcin04g00270	86	111	72	29	55	47	4.65	5.15	3.94	1.22	2.23	1.72	4.58	1.72333333333333	-1.41014581850317	9.8146659100353e-06	0.000238293730617335	--	hypothetical protein BCIN_04g00270 [Botrytis cinerea B05.10]	-	-	-	-	-	-	-
Bcin07g05330	164	197	158	413	447	701	4.41	4.55	4.30	8.62	9.01	12.74	4.42	10.1233333333333	1.19556613305487	1.00315693785058e-05	0.000242537659797861	--	hypothetical protein BCIN_07g05330 [Botrytis cinerea B05.10]	-	-	-	-	-	-	-
Bcin16g01480	157	169	144	377	670	514	5.42	5.01	5.03	10.11	17.35	12.00	5.15333333333333	13.1533333333333	1.35185063679871	1.0050126473198e-05	0.000242537659797861	sdnE	similar to cytochrome P450 [Botrytis cinerea T4]	-	-	-	-	-	GO:0005506//iron ion binding;GO:0016705//oxidoreductase activity, acting on paired donors, with incorporation or reduction of molecular oxygen;GO:0020037//heme binding	GO:0055114//oxidation-reduction process
MSTRG.6556	62	53	49	25	26	17	1.54	1.10	1.21	0.47	0.48	0.27	1.28333333333333	0.406666666666667	-1.65797729801937	1.01157649755368e-05	0.000243631496218048	--	hypothetical protein BofuT4_P109430.1 [Botrytis cinerea T4]	-	-	-	-	-	-	-
Bcin05g06060	215	199	185	146	90	83	14.58	11.58	12.70	7.69	4.58	3.80	12.9533333333333	5.35666666666667	-1.27391597191025	1.0792480650672e-05	0.00025785859148239	--	STE24 endopeptidase protein [Rutstroemia sp. NJR-2017a BVV2]	-	-	-	-	-	-	-
Bcin01g01150	222	436	451	1226	906	2607	3.36	5.67	6.91	14.42	10.29	26.70	5.31333333333333	17.1366666666667	1.68939738275986	1.12559981583878e-05	0.000267865956174014	bimC	similar to kinesin-like protein bimC [Botrytis cinerea T4]	-	-	-	-	-	GO:0003777//microtubule motor activity;GO:0005524//ATP binding;GO:0008017//microtubule binding	GO:0007018//microtubule-based movement
Bcin09g03770	96	99	87	61	47	45	5.22	4.62	4.79	2.57	1.92	1.65	4.87666666666667	2.04666666666667	-1.25261920876831	1.1743278035314e-05	0.000278382758053636	--	hypothetical protein BCIN_09g03770 [Botrytis cinerea B05.10]	-	-	-	-	-	-	-
Bcin02g02020	120	183	199	516	403	913	3.87	5.07	6.50	12.93	9.75	19.92	5.14666666666667	14.2	1.46418067784512	1.17443451371636e-05	0.000278382758053636	trm6	Bcgcd10 [Botrytis cinerea B05.10]	-	-	-	-	GO:0031515//tRNA (m1A) methyltransferase complex	-	GO:0030488//tRNA methylation
Bcin14g03670	1147	1207	1088	821	790	549	32.07	28.95	30.77	17.82	16.55	10.37	30.5966666666667	14.9133333333333	-1.03677173235919	1.18794542602679e-05	0.000281029929778408	MET7	tetrahydrofolylpolyglutamate synthase [Sclerotinia borealis F-4128]	Metabolism;Metabolism	Global and overview maps;Metabolism of cofactors and vitamins	ko01100//Metabolic pathways;ko00790//Folate biosynthesis	K01930;K01930	-	GO:0004326//tetrahydrofolylpolyglutamate synthase activity;GO:0005524//ATP binding;GO:0016874//ligase activity	GO:0009058//biosynthetic process;GO:0009396//folic acid-containing compound biosynthetic process
MSTRG.2197	71	56	43	24	17	31	2.31	1.56	1.41	0.61	0.41	0.68	1.76	0.566666666666667	-1.63500318322075	1.21070162446721e-05	0.000285452777741287	--	hypothetical protein BHYA_0025g00230 [Botrytis hyacinthi]	-	-	-	-	-	-	-
Bcin06g00580	578	927	758	1636	2842	2523	11.18	15.39	14.84	24.57	41.21	32.98	13.8033333333333	32.92	1.25394763377291	1.21140123286906e-05	0.000285452777741287	ARB_07629	glycoside hydrolase family 92 protein [Sclerotinia borealis F-4128]	-	-	-	-	-	GO:0003824//catalytic activity;GO:0030246//carbohydrate binding	-
Bcin08g03390	14	31	38	80	135	220	0.60	1.15	1.66	2.68	4.37	6.42	1.13666666666667	4.49	1.98190620643813	1.23840018735278e-05	0.000291242585237437	RTM1	similar to RTA1 domain protein [Botrytis cinerea T4]	-	-	-	-	GO:0016021//integral component of membrane	-	-
Bcin11g04010	102	134	150	405	307	811	1.88	2.11	2.79	5.78	4.23	10.08	2.26	6.69666666666667	1.56712038559695	1.24152061450237e-05	0.000291405053822728	mcm10	Bcmcm10 [Botrytis cinerea B05.10]	-	-	-	-	GO:0005634//nucleus	GO:0003690//double-stranded DNA binding;GO:0003697//single-stranded DNA binding	GO:0006260//DNA replication;GO:0006270//DNA replication initiation
Bcin06g07420	28	78	43	169	162	257	0.70	1.67	1.08	3.27	3.03	4.33	1.15	3.54333333333333	1.62347332986557	1.27079812142818e-05	0.000296470301152622	--	thiolase [Sclerotinia borealis F-4128]	-	-	-	-	-	GO:0003824//catalytic activity	-
Bcin05g06360	342	305	277	184	225	172	11.07	8.47	9.07	4.62	5.46	3.76	9.53666666666667	4.61333333333333	-1.04767555468646	1.27392404840262e-05	0.000296470301152622	ARB_01230	cell wall anchored protein [Rutstroemia sp. NJR-2017a BVV2]	-	-	-	-	-	GO:0005515//protein binding	-
Bcin01g00090	13507	15873	14033	28219	51136	55997	114.00	114.94	119.83	184.90	323.49	319.31	116.256666666667	275.9	1.24683200764328	1.27546002496876e-05	0.000296470301152622	BOA9	Bcboa9 [Botrytis cinerea B05.10]	-	-	-	-	-	GO:0003824//catalytic activity;GO:0016491//oxidoreductase activity;GO:0016740//transferase activity	GO:0055114//oxidation-reduction process
Bcin11g06230	5092	4074	3513	2355	2673	1251	231.97	159.23	161.92	83.29	91.27	38.50	184.373333333333	71.02	-1.37633274252027	1.28083980347559e-05	0.000297144924620623	sym1	similar to integral membrane protein [Botrytis cinerea T4]	-	-	-	-	GO:0016021//integral component of membrane	-	-
Bcin04g01000	81	120	67	40	53	34	3.33	4.23	2.79	1.28	1.63	0.94	3.45	1.28333333333333	-1.42670041680443	1.29101377788394e-05	0.000298927012585713	sirI	PLP-dependent transferase [Glarea lozoyensis ATCC 20868]	Metabolism;Metabolism;Metabolism	Global and overview maps;Global and overview maps;Amino acid metabolism	ko01100//Metabolic pathways;ko01110//Biosynthesis of secondary metabolites;ko00270//Cysteine and methionine metabolism	K01762;K01762;K01762	-	GO:0003824//catalytic activity;GO:0030170//pyridoxal phosphate binding	GO:0009058//biosynthetic process
MSTRG.4889	98	123	89	61	62	59	2.32	2.50	2.13	1.12	1.10	0.94	2.31666666666667	1.05333333333333	-1.13708841943377	1.31448337651922e-05	0.000303190646499452	--	predicted protein [Botrytis cinerea T4]	-	-	-	-	-	-	-
Bcin14g00280	42	92	89	333	171	496	0.96	1.81	2.06	5.91	2.93	7.67	1.61	5.50333333333333	1.77324502607748	1.33341245468441e-05	0.000306378332978637	res2	Ank-repeat mbp1 protein [Rutstroemia sp. NJR-2017a BBW]	Cellular Processes	Cell growth and death	ko04111//Cell cycle - yeast	K06647	GO:0030907//MBF transcription complex	GO:0003677//DNA binding;GO:0005515//protein binding	GO:0000083//regulation of transcription involved in G1/S transition of mitotic cell cycle
Bcin14g03310	152	193	174	840	640	405	9.51	10.32	10.97	40.66	29.90	17.08	10.2666666666667	29.2133333333333	1.50865913340795	1.35252221331284e-05	0.000310174979473693	--	Piso0_004736 [Millerozyma farinosa CBS 7064]	-	-	-	-	-	-	-
Bcin01g07350	187	320	256	724	1196	702	7.62	11.19	10.56	22.91	36.53	19.33	9.79	26.2566666666667	1.42330301005875	1.36557269725487e-05	0.000312570208604482	--	similar to An06g02200 [Aspergillus kawachii IFO 4308]	-	-	-	-	-	-	-
Bcin01g09010	10	12	9	58	33	140	0.47	0.49	0.43	2.12	1.17	4.46	0.463333333333333	2.58333333333333	2.47911142743809	1.37152015208156e-05	0.000313333575315547	--	hypothetical protein BCIN_01g09010 [Botrytis cinerea B05.10]	-	-	-	-	-	-	-
Bcin02g07590	98	204	181	436	465	967	0.86	1.53	1.60	2.95	3.04	5.70	1.33	3.89666666666667	1.55081427830931	1.37861023706988e-05	0.000314354585236049	pol2	DNA polymerase epsilon [Sclerotinia borealis F-4128]	Genetic Information Processing;Genetic Information Processing;Genetic Information Processing	Replication and repair;Replication and repair;Replication and repair	ko03420//Nucleotide excision repair;ko03030//DNA replication;ko03410//Base excision repair	K02324;K02324;K02324	GO:0000784//nuclear chromosome, telomeric region;GO:0005634//nucleus;GO:0008622//epsilon DNA polymerase complex	GO:0000166//nucleotide binding;GO:0003676//nucleic acid binding;GO:0003677//DNA binding;GO:0003887//DNA-directed DNA polymerase activity;GO:0008270//zinc ion binding	GO:0006260//DNA replication;GO:0006279//premeiotic DNA replication;GO:0006281//DNA repair;GO:0006325//chromatin organization;GO:0010964//regulation of chromatin silencing by small RNA;GO:0090053//positive regulation of chromatin silencing at centromere;GO:1902975//mitotic DNA replication initiation;GO:1902983//DNA strand elongation involved in mitotic DNA replication;GO:1903097//regulation of CEN…
Bcin15g04830	12	15	5	49	59	75	0.34	0.36	0.14	1.09	1.26	1.45	0.28	1.26666666666667	2.17753818555219	1.39744369216529e-05	0.000318044395518604	AKT7	similar to benzoate 4-monooxygenase cytochrome P450 [Botrytis cinerea T4]	-	-	-	-	-	GO:0005506//iron ion binding;GO:0016705//oxidoreductase activity, acting on paired donors, with incorporation or reduction of molecular oxygen;GO:0020037//heme binding	GO:0055114//oxidation-reduction process
Bcin06g07280	1119	1552	1470	3942	2840	5263	29.97	35.66	39.83	81.96	57.01	95.23	35.1533333333333	78.0666666666667	1.15104517400875	1.40796898167232e-05	0.000319832953904882	SPAC458.02c	Bcbfr1 [Botrytis cinerea B05.10]	-	-	-	-	-	-	-
Bcin05g04280	161	448	492	893	1612	3103	4.90	11.70	15.16	21.11	36.79	63.83	10.5866666666667	40.5766666666667	1.93840194222123	1.45797365926412e-05	0.000330275142393639	--	hyaluronan synthase protein [Rutstroemia sp. NJR-2017a WRK4]	-	-	-	-	-	-	-
Bcin08g05660	218	220	169	101	73	170	15.77	13.66	12.37	5.67	3.96	8.31	13.9333333333333	5.98	-1.22032305204898	1.45944493470593e-05	0.000330275142393639	--	hypothetical protein BCIN_08g05660 [Botrytis cinerea B05.10]	-	-	-	-	-	-	-
Bcin03g03530	4	13	3	58	31	68	0.10	0.27	0.07	1.07	0.55	1.09	0.146666666666667	0.903333333333333	2.62271742271657	1.53896564976598e-05	0.000346310581675294	moc3	similar to transcription factor Cys6 [Botrytis cinerea T4]	-	-	-	-	GO:0005634//nucleus	GO:0000981//DNA-binding transcription factor activity, RNA polymerase II-specific;GO:0008270//zinc ion binding	GO:0006355//regulation of transcription, DNA-templated
Bcin02g02050	882	717	579	532	367	315	55.12	38.44	36.61	25.81	17.19	13.30	43.39	18.7666666666667	-1.2091901645703	1.56293985971598e-05	0.000349930567262831	--	similar to isochorismatase hydrolase [Botrytis cinerea T4]	-	-	-	-	-	GO:0003824//catalytic activity	-
Bcin02g07820	488	395	310	246	205	108	24.87	17.27	15.98	9.73	7.83	3.72	19.3733333333333	7.09333333333333	-1.44953655213165	1.56380510299214e-05	0.000349930567262831	--	similar to prolyl aminopeptidase [Botrytis cinerea T4]	-	-	-	-	-	-	-
Bcin10g05850	10148	14979	12191	30412	35157	30922	313.12	396.54	380.58	728.49	813.09	644.62	363.413333333333	728.733333333333	1.0037796313693	1.57857244557355e-05	0.00035257724231302	--	alcohol acetyltransferase [Aspergillus terreus]	-	-	-	-	-	-	-
Bcin04g04530	11	24	22	146	61	93	0.64	1.19	1.29	6.55	2.64	3.63	1.04	4.27333333333333	2.03877832775649	1.5835554955262e-05	0.000353032799504484	--	hypothetical protein BofuT4_P094850.1 [Botrytis cinerea T4]	-	-	-	-	-	-	-
Bcin14g01070	4239	4739	5275	14133	27498	12208	211.66	203.02	266.48	547.84	1029.13	411.84	227.053333333333	662.936666666667	1.54583983285844	1.66575595684609e-05	0.000370669331102264	gutB	GroES-like protein [Glarea lozoyensis ATCC 20868]	-	-	-	-	-	GO:0016491//oxidoreductase activity	GO:0055114//oxidation-reduction process
Bcin15g00770	44	75	85	259	166	371	1.33	1.94	2.60	6.08	3.76	7.58	1.95666666666667	5.80666666666667	1.56931221548881	1.69237538880367e-05	0.000375200562168414	SLD2	similar to gi|121750448|sp|Q0UZV8.1|SLD2_PHANO RecName: Full=DNA replication regulator SLD2 [Botrytis cinerea T4]	-	-	-	-	-	-	GO:0006270//DNA replication initiation
Bcin08g05890	105	169	174	644	270	1804	4.19	5.79	7.03	19.97	8.08	48.68	5.67	25.5766666666667	2.17340761389928	1.70284711230052e-05	0.000376825613744142	EBP2	Bcebp2 [Botrytis cinerea B05.10]	-	-	-	-	-	-	-
Bcin09g03590	507	549	396	270	376	265	21.21	19.70	16.76	8.77	11.79	7.49	19.2233333333333	9.35	-1.03982025156096	1.70824175182196e-05	0.000377323233358244	--	inner membrane magnesium transporter mrs2 protein [Rutstroemia sp. NJR-2017a BVV2]	-	-	-	-	-	-	-
Bcin10g01030	11842	9778	7921	6320	7079	5389	440.80	312.27	298.31	182.63	197.51	135.53	350.46	171.89	-1.0277641746515	1.73356253582675e-05	0.000382175307137532	pmp20	Bcprx9 [Botrytis cinerea B05.10]	Cellular Processes	Transport and catabolism	ko04146//Peroxisome	K11187	-	GO:0016491//oxidoreductase activity	-
Bcin03g00660	729	745	546	432	482	322	32.92	28.86	24.95	15.14	16.31	9.82	28.91	13.7566666666667	-1.07143767119117	1.73770760997564e-05	0.000382175307137532	--	methyltransferase domain-containing protein [Rutstroemia sp. NJR-2017a BBW]	-	-	-	-	-	-	-
Bcin11g00080	38	57	41	20	13	24	1.77	2.27	1.93	0.72	0.45	0.75	1.99	0.64	-1.63662462054365	1.74954096737006e-05	0.000383619640998839	sdc	related to 5-carboxyvanillate decarboxylase [Phialocephala subalpina]	-	-	-	-	-	GO:0016787//hydrolase activity;GO:0016831//carboxy-lyase activity	-
Bcin16g03830	143	125	124	61	91	54	5.07	3.80	4.45	1.68	2.42	1.29	4.44	1.79666666666667	-1.30523690431875	1.76177838094247e-05	0.000385597990894597	ptmH	similar to short-chain dehydrogenase/reductase [Botrytis cinerea T4]	Metabolism;Metabolism;Metabolism	Global and overview maps;Lipid metabolism;Lipid metabolism	ko01100//Metabolic pathways;ko00564//Glycerophospholipid metabolism;ko00565//Ether lipid metabolism	K06123;K06123;K06123	-	GO:0016491//oxidoreductase activity	-
Bcin01g04140	201	266	225	117	178	154	10.46	11.87	11.84	4.73	6.94	5.41	11.39	5.69333333333333	-1.00042227280878	1.81543774914064e-05	0.00039429490015262	--	similar to transcription factor Zn, C2H2 [Botrytis cinerea T4]	-	-	-	-	-	-	-
Bcin03g00900	1335	1536	994	922	746	505	56.84	56.11	42.82	30.48	23.81	14.53	51.9233333333333	22.94	-1.17851761195836	1.82005669729858e-05	0.00039429490015262	SPAC17A2.02c	TRAM/LAG1/CLN8 homology domain [Lasallia pustulata]	-	-	-	-	GO:0016021//integral component of membrane	-	-
Bcin12g00600	55	154	132	321	408	582	1.12	2.69	2.72	5.08	6.23	8.01	2.17666666666667	6.44	1.56494019728934	1.82336120453947e-05	0.00039429490015262	--	hypothetical protein BCIN_12g00600 [Botrytis cinerea B05.10]	-	-	-	-	-	-	-
Bcin11g00400	580	818	534	486	366	290	16.37	19.81	15.25	10.65	7.74	5.53	17.1433333333333	7.97333333333333	-1.10439276415435	1.82452617629402e-05	0.00039429490015262	LIP1	triacylglycerol lipase protein [Rutstroemia sp. NJR-2017a WRK4]	-	-	-	-	-	-	-
Bcin15g04810	26	28	28	99	77	264	0.53	0.49	0.57	1.55	1.17	3.61	0.53	2.11	1.99317873414399	1.85412737843964e-05	0.000398749486531166	roqT	Bcmfs1 [Botrytis cinerea B05.10]	-	-	-	-	-	-	GO:0055085//transmembrane transport
Bcin11g03520	41719	45474	34335	112112	142960	99145	1469.80	1374.53	1223.85	3066.33	3775.12	2359.92	1356.06	3067.12333333333	1.17746516743773	1.85663405260536e-05	0.000398749486531166	eth-1	S-adenosylmethionine synthetase [Sclerotinia borealis F-4128]	Metabolism;Metabolism;Metabolism;Metabolism	Global and overview maps;Global and overview maps;Global and overview maps;Amino acid metabolism	ko01100//Metabolic pathways;ko01110//Biosynthesis of secondary metabolites;ko01230//Biosynthesis of amino acids;ko00270//Cysteine and methionine metabolism	K00789;K00789;K00789;K00789	-	GO:0004478//methionine adenosyltransferase activity;GO:0005524//ATP binding	GO:0006555//methionine metabolic process;GO:0006556//S-adenosylmethionine biosynthetic process
MSTRG.4700	54	50	43	22	24	16	2.59	1.95	2.02	0.83	0.84	0.52	2.18666666666667	0.73	-1.58276494501691	1.85712359873161e-05	0.000398749486531166	--	hypothetical protein BELL_0678g00060 [Botrytis elliptica]	-	-	-	-	-	-	-
Bcin12g05820	608	565	398	325	349	226	27.80	22.16	18.41	11.54	11.96	6.98	22.79	10.16	-1.16550052249313	1.85843724337937e-05	0.000398749486531166	--	integral membrane protein [Rutstroemia sp. NJR-2017a BVV2]	-	-	-	-	-	-	-
Bcin01g06060	170	212	212	461	546	1099	10.81	11.56	13.64	22.76	26.02	47.21	12.0033333333333	31.9966666666667	1.41448651774452	1.86865117370882e-05	0.000400225038883279	--	Fungal specific transcription factor domain family protein [Aspergillus niger]	-	-	-	-	-	-	-
Bcin04g05560	413	896	464	2000	2269	1595	16.60	30.90	18.87	62.41	68.37	43.32	22.1233333333333	58.0333333333333	1.39131302364564	1.89956382941342e-05	0.000405398017259511	--	Sugar (and other) transporter family protein [Aspergillus niger]	-	-	-	-	-	-	-
Bcin01g09410	82	59	40	25	10	31	6.65	4.10	3.28	1.57	0.61	1.70	4.67666666666667	1.29333333333333	-1.85438645143278	1.90766851247838e-05	0.00040640454953225	--	hypothetical protein BCIN_01g09410 [Botrytis cinerea B05.10]	-	-	-	-	-	-	-
Bcin02g02640	303	443	375	827	934	1338	6.31	7.91	7.89	13.36	14.57	18.81	7.37	15.58	1.0799587089666	1.92148177428e-05	0.000408621496466565	mcl1	Bcctf4 [Botrytis cinerea B05.10]	-	-	-	-	-	GO:0005515//protein binding	-
Bcin11g01760	135	162	187	500	372	1164	3.72	3.83	5.22	10.70	7.69	21.68	4.25666666666667	13.3566666666667	1.64976398472808	1.94069647600423e-05	0.000411702364819625	CLF1	Bcclf1 [Botrytis cinerea B05.10]	Genetic Information Processing	Transcription	ko03040//Spliceosome	K12869	GO:0000785//chromatin;GO:0000974//Prp19 complex;GO:0071004//U2-type prespliceosome;GO:0071006//U2-type catalytic step 1 spliceosome;GO:0071007//U2-type catalytic step 2 spliceosome;GO:0071008//U2-type post-mRNA release spliceosomal complex	GO:0003682//chromatin binding;GO:0003688//DNA replication origin binding;GO:0005515//protein binding	GO:0000354//cis assembly of pre-catalytic spliceosome;GO:0006270//DNA replication initiation;GO:0006396//RNA processing
Bcin09g03010	536	885	879	1892	1924	3014	7.84	11.10	13.00	21.48	21.09	29.77	10.6466666666667	24.1133333333333	1.17942928524454	1.94744504911023e-05	0.000411951603510196	--	ribosomal l19 protein [Rutstroemia sp. NJR-2017a BVV2]	-	-	-	-	-	-	-
Bcin09g04630	227	337	257	917	546	1586	4.60	5.84	5.26	14.40	8.27	21.65	5.23333333333333	14.7733333333333	1.4971933222702	1.9992720567893e-05	0.000421428278543601	prp1	Bcprp6 [Botrytis cinerea B05.10]	Genetic Information Processing	Transcription	ko03040//Spliceosome	K12855	GO:0046540//U4/U6 x U5 tri-snRNP complex	GO:0005515//protein binding	GO:0000398//mRNA splicing, via spliceosome;GO:0006396//RNA processing;GO:0045292//mRNA cis splicing, via spliceosome
Bcin04g00570	1101	1530	1494	5201	2528	8800	33.60	40.06	46.13	123.23	57.83	181.46	39.93	120.84	1.59755311209489	2.02729516131495e-05	0.000426585581838799	bcp1	Bcprx1 [Botrytis cinerea B05.10]	-	-	-	-	-	GO:0016209//antioxidant activity;GO:0016491//oxidoreductase activity	GO:0045454//cell redox homeostasis;GO:0055114//oxidation-reduction process
Bcin13g01620	122	188	192	405	463	792	3.91	5.16	6.22	10.07	11.11	17.13	5.09666666666667	12.77	1.32513261906307	2.03404403409758e-05	0.00042725611462288	ABD1	Bcabd1 [Botrytis cinerea B05.10]	Genetic Information Processing	Translation	ko03015//mRNA surveillance pathway	K00565	GO:0005634//nucleus	GO:0004482//mRNA (guanine-N7-)-methyltransferase activity	GO:0006370//7-methylguanosine mRNA capping
Bcin15g01950	12	30	27	98	107	90	0.62	1.31	1.41	3.91	4.11	3.12	1.11333333333333	3.71333333333333	1.73782922486598	2.04647598972537e-05	0.000428553120952906	cctO	tat pathway signal sequence [Dissoconium aciculare CBS 342.82]	-	-	-	-	-	-	GO:0043386//mycotoxin biosynthetic process
Bcin07g00360	3864	1717	3026	1849	1226	1146	481.95	183.74	381.86	179.04	114.62	96.57	349.183333333333	130.076666666667	-1.42462250755068	2.06891081790534e-05	0.000432308647211789	--	hypothetical protein BCIN_07g00360 [Botrytis cinerea B05.10]	-	-	-	-	-	-	-
Bcin06g00680	27	54	59	147	151	226	0.62	1.07	1.38	2.63	2.61	3.52	1.02333333333333	2.92	1.512692214231	2.0811641868343e-05	0.00043411275229375	EXG1	glycoside hydrolase family 55 protein [Botrytis cinerea T4]	Metabolism;Metabolism	Global and overview maps;Carbohydrate metabolism	ko01100//Metabolic pathways;ko00500//Starch and sucrose metabolism	K01210;K01210	-	-	-
Bcin01g03810	91	110	91	52	42	76	3.06	3.12	3.08	1.36	1.05	1.71	3.08666666666667	1.37333333333333	-1.16836785607702	2.08756516268038e-05	0.0004346919541873	--	GPI transamidase component PIG-S protein [Rutstroemia sp. NJR-2017a WRK4]	-	-	-	-	-	-	-
Bcin14g03960	66	86	103	331	184	486	1.01	1.13	1.60	3.95	2.12	5.05	1.24666666666667	3.70666666666667	1.57204661283587	2.10867300946503e-05	0.000438000072043563	--	similar to transcription factor Zn, C2H2 [Botrytis cinerea T4]	-	-	-	-	-	-	-
Bcin12g00290	446	642	536	1620	1132	1638	14.58	18.01	17.73	41.12	27.74	36.19	16.7733333333333	35.0166666666667	1.06187233468112	2.11075572487227e-05	0.000438000072043563	she9	Bcshe9 [Botrytis cinerea B05.10]	-	-	-	-	-	-	-
MSTRG.7761	149	122	130	78	86	82	4.04	2.84	3.57	1.64	1.75	1.50	3.48333333333333	1.63	-1.09559657201601	2.14503190954268e-05	0.000443577805569913	--	hypothetical protein BofuT4_uP052230.1 [Botrytis cinerea T4]	-	-	-	-	-	-	-
Bcin04g02070	6	5	12	50	24	165	0.20	0.14	0.41	1.30	0.60	3.72	0.25	1.87333333333333	2.90560762972504	2.18768504380287e-05	0.000450843546655869	--	hypothetical protein BCIN_04g02070 [Botrytis cinerea B05.10]	-	-	-	-	-	-	-
Bcin07g02710	54	49	32	19	19	16	14.28	11.11	8.56	3.90	3.77	2.86	11.3166666666667	3.51	-1.68890613810638	2.20625152501164e-05	0.000453889893498964	RUB1	ubiquitin [Sclerotinia borealis F-4128]	-	-	-	-	-	GO:0005515//protein binding	-
Bcin03g01610	315	335	216	201	158	113	13.36	12.19	9.27	6.62	5.02	3.24	11.6066666666667	4.96	-1.22654167654307	2.26806905540369e-05	0.000464218775606004	--	glycoside hydrolase family 26 protein [Botrytis cinerea T4]	-	-	-	-	-	GO:0004553//hydrolase activity, hydrolyzing O-glycosyl compounds;GO:0016985//mannan endo-1,4-beta-mannosidase activity	GO:0006080//substituted mannan metabolic process
Bcin15g05340	183	337	284	864	575	1599	4.15	6.56	6.52	15.22	9.78	24.52	5.74333333333333	16.5066666666667	1.52308861298932	2.32960094906131e-05	0.000476000575520296	mad1	Bcmad1 [Botrytis cinerea B05.10]	Cellular Processes;Cellular Processes	Cell growth and death;Cell growth and death	ko04111//Cell cycle - yeast;ko04113//Meiosis - yeast	K06679;K06679	-	-	GO:0007094//mitotic spindle assembly checkpoint
Bcin11g05250	2741	2930	2303	1361	2196	1373	83.58	76.65	71.04	32.22	50.19	28.28	77.09	36.8966666666667	-1.06305324238136	2.33383109279615e-05	0.00047605391372444	--	Peptidase SUMO Sentrin Ubl1 protein [Rutstroemia sp. NJR-2017a WRK4]	-	-	-	-	-	-	-
Bcin05g01960	11	38	14	72	114	128	0.35	1.03	0.45	1.76	2.69	2.72	0.61	2.39	1.97012947041786	2.34791063514631e-05	0.000477514048142843	--	similar to transcription factor Cys6 [Botrytis cinerea T4]	-	-	-	-	GO:0005634//nucleus	GO:0000981//DNA-binding transcription factor activity, RNA polymerase II-specific;GO:0008270//zinc ion binding	GO:0006355//regulation of transcription, DNA-templated
Bcin02g05510	46	80	83	360	117	814	0.67	1.00	1.22	4.05	1.27	7.98	0.963333333333333	4.43333333333333	2.20228484788787	2.34895187930863e-05	0.000477514048142843	REB1	Myb transcription factor protein [Rutstroemia sp. NJR-2017a BVV2]	-	-	-	-	-	GO:0003677//DNA binding	-
MSTRG.10568	74	75	61	5	10	45	2.19	1.90	1.82	0.11	0.21	0.91	1.97	0.41	-2.26449981483829	2.35796850921896e-05	0.000477789830797287	--	-	-	-	-	-	-	-	-
Bcin05g08170	52	71	61	146	249	230	1.55	1.82	1.84	3.38	5.57	4.64	1.73666666666667	4.53	1.38319017848888	2.35827563641816e-05	0.000477789830797287	lsdB	Bcrco1 [Botrytis cinerea B05.10]	-	-	-	-	-	GO:0016702//oxidoreductase activity, acting on single donors with incorporation of molecular oxygen, incorporation of two atoms of oxygen	GO:0055114//oxidation-reduction process
Bcin07g02750	282	511	496	997	1330	1602	7.05	10.97	12.55	19.36	24.94	27.08	10.19	23.7933333333333	1.22340334916205	2.37397313628346e-05	0.000479551779195436	AACS	similar to acetoacetyl-CoA synthetase [Botrytis cinerea T4]	Metabolism;Metabolism;Metabolism	Global and overview maps;Amino acid metabolism;Carbohydrate metabolism	ko01100//Metabolic pathways;ko00280//Valine, leucine and isoleucine degradation;ko00650//Butanoate metabolism	K01907;K01907;K01907	-	GO:0003824//catalytic activity;GO:0030729//acetoacetate-CoA ligase activity	GO:0006629//lipid metabolic process
Bcin01g08910	311	523	459	908	2818	1618	14.51	20.94	21.67	32.89	98.55	51.00	19.04	60.8133333333333	1.67535419082865	2.37496879141312e-05	0.000479551779195436	aes1	fungal cellulose binding domain-containing protein [Rutstroemia sp. NJR-2017a BVV2]	-	-	-	-	-	-	-
Bcin09g03540	347	573	405	1017	1469	1280	8.13	11.52	9.60	18.50	25.80	20.27	9.75	21.5233333333333	1.14242740238922	2.39443975659471e-05	0.000482670763707511	cefD1	similar to long-chain fatty acid transporter [Botrytis cinerea T4]	-	-	-	-	-	GO:0003824//catalytic activity	-
MSTRG.6824	206	175	157	55	131	71	5.00	3.64	3.85	1.04	2.38	1.16	4.16333333333333	1.52666666666667	-1.44735397351101	2.42189521130423e-05	0.000486569701245945	--	hypothetical protein BTUL_0299g00010 [Botrytis tulipae]	-	-	-	-	-	-	-
Bcin02g04940	47	50	79	203	154	442	2.11	1.93	3.59	7.08	5.19	13.42	2.54333333333333	8.56333333333333	1.75145192806629	2.51111887028977e-05	0.000501972662170924	--	hypothetical protein BCIN_02g04940 [Botrytis cinerea B05.10]	-	-	-	-	-	-	-
Bcin09g00170	333	484	427	881	1215	1286	4.70	5.86	6.09	9.65	12.85	12.26	5.55	11.5866666666667	1.06190590485578	2.55847037215449e-05	0.000510587248645939	SPAC1327.01c	BcgaaR [Botrytis cinerea B05.10]	-	-	-	-	GO:0005634//nucleus	GO:0000981//DNA-binding transcription factor activity, RNA polymerase II-specific;GO:0003677//DNA binding;GO:0008270//zinc ion binding	GO:0006351//transcription, DNA-templated;GO:0006355//regulation of transcription, DNA-templated
Bcin06g01620	156	229	116	639	1006	398	4.66	5.87	3.51	14.83	22.54	8.04	4.68	15.1366666666667	1.69346710111978	2.57633594091727e-05	0.000513298559391391	--	Leucine Rich Repeat domain protein [Rutstroemia sp. NJR-2017a WRK4]	-	-	-	-	-	-	-
Bcin01g06050	161	163	158	68	118	106	5.89	5.11	5.84	1.93	3.23	2.62	5.61333333333333	2.59333333333333	-1.11405007808021	2.6057747004262e-05	0.000518302848373332	buaE	similar to oxidoreductase [Botrytis cinerea T4]	-	-	-	-	-	GO:0016491//oxidoreductase activity	GO:0055114//oxidation-reduction process
Bcin12g02550	206	376	307	1057	590	1504	9.18	14.38	13.84	36.57	19.71	45.29	12.4666666666667	33.8566666666667	1.44136417134935	2.72615157169253e-05	0.000540453916543474	TMP1	Bccdc21 [Botrytis cinerea B05.10]	Metabolism;Metabolism;Metabolism	Global and overview maps;Nucleotide metabolism;Metabolism of cofactors and vitamins	ko01100//Metabolic pathways;ko00240//Pyrimidine metabolism;ko00670//One carbon pool by folate	K00560;K00560;K00560	-	GO:0004799//thymidylate synthase activity	GO:0006231//dTMP biosynthetic process
Bcin01g00460	167	244	227	736	424	915	1.64	2.05	2.25	5.60	3.12	6.06	1.98	4.92666666666667	1.31511143334539	2.73903731005261e-05	0.000541219332730989	mug81	Bcslh1 [Botrytis cinerea B05.10]	-	-	-	-	GO:0010494//cytoplasmic stress granule	GO:0003676//nucleic acid binding;GO:0005524//ATP binding	GO:0002181//cytoplasmic translation;GO:0006417//regulation of translation
Bcin03g09100	406	660	556	1811	1072	2110	8.68	12.10	12.03	30.05	17.18	30.47	10.9366666666667	25.9	1.24377900477665	2.76176413982596e-05	0.000544812485083431	nctA	Bcbur6 [Botrytis cinerea B05.10]	-	-	-	-	-	GO:0046982//protein heterodimerization activity	-
Bcin07g05310	467	596	544	1084	1554	1740	10.26	11.23	12.09	18.48	25.58	25.82	11.1933333333333	23.2933333333333	1.05727737797973	2.76979419284477e-05	0.000545499368620365	--	hypothetical protein BCIN_07g05310 [Botrytis cinerea B05.10]	-	-	-	-	-	-	-
Bcin01g02270	4326	4476	3215	2772	2908	2004	161.52	143.38	121.44	80.35	81.38	50.55	142.113333333333	70.76	-1.00603596408201	2.78756015593788e-05	0.00054809830344785	--	tetraspanin Tsp3 [Sclerotinia sclerotiorum]	-	-	-	-	GO:0016021//integral component of membrane	-	-
Bcin09g02830	411	311	349	277	162	194	14.41	9.35	12.38	7.54	4.26	4.59	12.0466666666667	5.46333333333333	-1.14078065176515	2.80518811476009e-05	0.000550661640727209	--	tat pathway signal sequence [Diplocarpon rosae]	-	-	-	-	-	-	-
Bcin16g03260	24	24	29	173	62	136	0.42	0.37	0.51	2.32	0.80	1.59	0.433333333333333	1.57	1.85721543658433	2.84323121075536e-05	0.000556308566750405	--	hypothetical protein BCIN_16g03260 [Botrytis cinerea B05.10]	-	-	-	-	-	-	-
Bcin06g00365	343	483	242	1187	2052	892	23.95	28.94	17.10	64.34	107.40	42.08	23.33	71.2733333333333	1.61117609103125	2.91775649368062e-05	0.000569033681060251	--	hypothetical protein BCIN_06g00365 [Botrytis cinerea B05.10]	-	-	-	-	-	-	-
Bcin06g02050	56	33	36	11	19	16	1.63	0.82	1.06	0.25	0.41	0.31	1.17	0.323333333333333	-1.85541437811743	3.01946959466175e-05	0.000586011623274644	--	hypothetical protein BCIN_06g02050 [Botrytis cinerea B05.10]	-	-	-	-	-	-	-
Bcin01g00510	209	324	320	963	568	1629	4.58	6.09	7.09	16.37	9.32	24.09	5.92	16.5933333333333	1.48693464863093	3.08171543767299e-05	0.000596223578702293	arp5	Bcarp5 [Botrytis cinerea B05.10]	-	-	-	-	-	-	-
Bcin16g03750	212	293	267	692	561	772	8.24	9.77	10.50	20.88	16.34	20.27	9.50333333333333	19.1633333333333	1.01184299147555	3.08700052004439e-05	0.000596223578702293	--	Btb poz protein [Rutstroemia sp. NJR-2017a BBW]	-	-	-	-	-	-	-
Bcin05g08250	25	44	24	80	128	174	0.72	1.09	0.70	1.79	2.77	3.40	0.836666666666667	2.65333333333333	1.66508106659287	3.22522538118914e-05	0.000618933651551721	--	cfem domain-containing protein [Rutstroemia sp. NJR-2017a BBW]	-	-	-	-	-	-	-
Bcin13g03700	37	64	64	229	117	379	0.95	1.41	1.66	4.57	2.25	6.58	1.34	4.46666666666667	1.73696559416621	3.26636087246892e-05	0.000624978297808647	--	ERCC4 domain-containing protein [Rutstroemia sp. NJR-2017a WRK4]	Genetic Information Processing	Replication and repair	ko03440//Homologous recombination	K10882	GO:0005634//nucleus;GO:0048476//Holliday junction resolvase complex	GO:0003677//DNA binding;GO:0004518//nuclease activity	GO:0006281//DNA repair
Bcin01g10610	350	500	470	950	1143	1861	7.02	8.60	9.53	14.78	17.17	25.21	8.38333333333333	19.0533333333333	1.18444751640293	3.26754768746738e-05	0.000624978297808647	mcm7	Bcmcm7 [Botrytis cinerea B05.10]	Cellular Processes;Cellular Processes;Genetic Information Processing	Cell growth and death;Cell growth and death;Replication and repair	ko04111//Cell cycle - yeast;ko04113//Meiosis - yeast;ko03030//DNA replication	K02210;K02210;K02210	GO:0000790//nuclear chromatin;GO:0005634//nucleus;GO:0042555//MCM complex;GO:0097373//MCM core complex	GO:0003677//DNA binding;GO:0003678//DNA helicase activity;GO:0003697//single-stranded DNA binding;GO:0003727//single-stranded RNA binding;GO:0005524//ATP binding;GO:0016887//ATPase activity;GO:0033679//3'-5' DNA/RNA helicase activity;GO:1990518//single-stranded DNA-dependent ATP-dependent 3'-5' DNA helicase activity	GO:0006260//DNA replication;GO:0006270//DNA replication initiation
Bcin09g06620	59	89	57	420	118	424	1.45	1.88	1.42	8.01	2.17	7.04	1.58333333333333	5.74	1.85808572417854	3.27235593650017e-05	0.000624978297808647	SPP1	Signal peptide peptidase protein [Rutstroemia sp. NJR-2017a BVV2]	-	-	-	-	GO:0016021//integral component of membrane	GO:0004190//aspartic-type endopeptidase activity	-
Bcin02g05050	416	393	347	231	295	184	16.82	13.63	14.20	7.25	8.94	5.03	14.8833333333333	7.07333333333333	-1.07323551909382	3.31211525121827e-05	0.000630506854426777	--	Mitochondrial chaperone bcs1 protein [Rutstroemia sp. NJR-2017a BBW]	-	-	-	-	-	-	-
Bcin10g05700	507	820	745	1730	1849	1846	21.05	29.21	31.30	55.76	57.54	51.78	27.1866666666667	55.0266666666667	1.01723166299044	3.31353412216973e-05	0.000630506854426777	--	hypothetical protein BCIN_10g05700 [Botrytis cinerea B05.10]	-	-	-	-	-	-	-
Bcin14g02780	111	180	159	545	290	1197	1.42	1.95	2.01	5.35	2.78	10.19	1.79333333333333	6.10666666666667	1.76774142554032	3.31707374640067e-05	0.000630506854426777	--	clumping factor b protein [Rutstroemia sp. NJR-2017a BVV2]	-	-	-	-	-	-	-
Bcin08g00890	169	284	219	540	726	633	3.68	5.31	4.83	9.13	11.85	9.32	4.60666666666667	10.1	1.13256017797205	3.43259349755805e-05	0.000649695689760853	abfA	glycoside hydrolase family 51 protein [Botrytis cinerea T4]	Metabolism;Metabolism	Global and overview maps;Carbohydrate metabolism	ko01100//Metabolic pathways;ko00520//Amino sugar and nucleotide sugar metabolism	K01209;K01209	-	GO:0046556//alpha-L-arabinofuranosidase activity	GO:0046373//L-arabinose metabolic process
Bcin05g04180	572	518	420	390	150	161	13.17	10.24	9.79	6.97	2.59	2.51	11.0666666666667	4.02333333333333	-1.45975756547927	3.43353180884415e-05	0.000649695689760853	--	S-adenosyl-L-methionine-dependent methyltransferase [Venustampulla echinocandica]	Metabolism	Lipid metabolism	ko00564//Glycerophospholipid metabolism	K13621	-	-	-
Bcin04g00300	306	511	490	1005	1137	1807	6.81	9.75	11.03	17.36	18.96	27.16	9.19666666666667	21.16	1.20215667148191	3.43427603225263e-05	0.000649695689760853	--	kinetoplast-associated KAP protein [Rutstroemia sp. NJR-2017a BVV2]	-	-	-	-	-	-	GO:0007052//mitotic spindle organization
Bcin05g02270	78	66	61	28	40	39	4.02	2.92	3.18	1.12	1.54	1.36	3.37333333333333	1.34	-1.33194188351538	3.44565013086907e-05	0.000650820908183365	--	hypothetical protein BCIN_05g02270 [Botrytis cinerea B05.10]	-	-	-	-	-	-	-
Bcin09g01190	115	172	122	302	420	458	3.44	4.42	3.69	7.02	9.42	9.26	3.85	8.56666666666666	1.15387550777782	3.48367716686022e-05	0.000656968929863546	sed2	tripeptidyl peptidase sed3 protein [Rutstroemia sp. NJR-2017a WRK4]	-	-	-	-	-	GO:0004252//serine-type endopeptidase activity;GO:0008236//serine-type peptidase activity	GO:0006508//proteolysis
Bcin13g01240	99	160	156	500	548	335	3.97	5.50	6.32	15.55	16.46	9.07	5.26333333333333	13.6933333333333	1.37942501045796	3.5427531921515e-05	0.000666015388505723	--	cation-transporting atpase 4 protein [Rutstroemia sp. NJR-2017a BBW]	-	-	-	-	-	-	-
Bcin12g02160	215	240	249	825	453	1018	6.02	5.77	7.06	17.94	9.51	19.26	6.28333333333333	15.57	1.30916692164417	3.55647808386057e-05	0.000667549266632608	nae1	Bcula1 [Botrytis cinerea B05.10]	-	-	-	-	-	GO:0008641//ubiquitin-like modifier activating enzyme activity;GO:0019781//NEDD8 activating enzyme activity	GO:0045116//protein neddylation
Bcin10g05490	165	198	184	1226	352	726	4.13	4.25	4.66	23.83	6.61	12.28	4.34666666666667	14.24	1.71196777745648	3.56776532914753e-05	0.000667578429918807	KU80	Bcku80 [Botrytis cinerea B05.10]	Genetic Information Processing	Replication and repair	ko03450//Non-homologous end-joining	K10885	GO:0005634//nucleus;GO:0043564//Ku70:Ku80 complex	GO:0003677//DNA binding;GO:0003684//damaged DNA binding;GO:0016817//hydrolase activity, acting on acid anhydrides;GO:0042162//telomeric DNA binding	GO:0000723//telomere maintenance;GO:0006303//double-strand break repair via nonhomologous end joining;GO:0006310//DNA recombination
Bcin08g00370	462	765	668	1782	1381	4682	8.90	12.65	13.03	26.66	19.95	60.96	11.5266666666667	35.8566666666667	1.63726600932285	3.60073921683705e-05	0.000671767106357345	mug137	bar domain-containing protein [Rutstroemia sp. NJR-2017a BBW]	-	-	-	-	GO:0005737//cytoplasm	GO:0005515//protein binding	-
Bcin13g00500	409	672	614	1741	1148	2253	13.11	18.48	19.91	43.32	27.58	48.79	17.1666666666667	39.8966666666667	1.21665828393665	3.62940843641601e-05	0.000674901159478661	--	peroxin 26 protein [Rutstroemia sp. NJR-2017a WRK4]	-	-	-	-	-	-	-
Bcin04g04180	193	277	254	841	457	1422	5.59	6.88	7.44	18.91	9.92	27.83	6.63666666666667	18.8866666666667	1.5088373806576	3.65754857903959e-05	0.000676793551163015	Sart1	similar to DNA binding protein SART-1 [Botrytis cinerea T4]	Genetic Information Processing	Transcription	ko03040//Spliceosome	K11984	-	-	GO:0000398//mRNA splicing, via spliceosome
Bcin01g07750	217	339	253	199	92	69	5.72	7.67	6.75	4.07	1.82	1.23	6.71333333333333	2.37333333333333	-1.50011453704039	3.66188538490943e-05	0.000676793551163015	--	hypothetical protein BCIN_01g07750 [Botrytis cinerea B05.10]	-	-	-	-	-	-	-
Bcin05g08400	678	699	700	1716	2289	1738	5.12	4.53	5.35	10.06	12.96	8.87	5	10.63	1.08814159686902	3.66215620064029e-05	0.000676793551163015	azaB	Bcpks21 [Botrytis cinerea B05.10]	-	-	-	-	-	GO:0003824//catalytic activity;GO:0016491//oxidoreductase activity;GO:0016740//transferase activity;GO:0031177//phosphopantetheine binding	GO:0055114//oxidation-reduction process
Bcin01g01115	113	114	79	34	55	75	5.89	5.10	4.17	1.38	2.15	2.64	5.05333333333333	2.05666666666667	-1.29692735902167	3.68099771481026e-05	0.000679229024483603	--	hypothetical protein BCIN_01g01115 [Botrytis cinerea B05.10]	-	-	-	-	-	-	-
Bcin05g00670	1850	2617	2678	6069	5088	7739	24.68	29.96	36.15	62.86	50.88	69.76	30.2633333333333	61.1666666666667	1.01517475630864	3.68899726187209e-05	0.000679495696485803	ECE1	similar to neprilysin [Botrytis cinerea T4]	-	-	-	-	-	GO:0004222//metalloendopeptidase activity;GO:0008237//metallopeptidase activity	GO:0006508//proteolysis
Bcin09g05240	73	408	152	1057	962	868	1.56	7.47	3.28	17.51	15.39	12.51	4.10333333333333	15.1366666666667	1.88317927493988	3.71404183852694e-05	0.000682177914414887	ecdD	high-affinity glucose transporter [Sclerotinia borealis F-4128]	Cellular Processes	Cell growth and death	ko04113//Meiosis - yeast	K08139	GO:0016020//membrane;GO:0016021//integral component of membrane	GO:0022857//transmembrane transporter activity	GO:0055085//transmembrane transport
Bcin03g06160	903	752	591	533	448	310	67.15	47.97	44.46	30.77	24.97	15.57	53.1933333333333	23.77	-1.16210354226531	3.74273652722049e-05	0.000686397276872821	RYL1	Bcypt7 [Botrytis cinerea B05.10]	-	-	-	-	-	GO:0003924//GTPase activity;GO:0005525//GTP binding	-
Bcin02g06280	7	14	12	57	47	61	0.53	0.91	0.92	3.34	2.66	3.11	0.786666666666667	3.03666666666667	1.94866419444021	3.7722946650407e-05	0.000690761865839667	--	Thioesterase/thiol ester dehydrase-isomerase [Rickenella mellea]	-	-	-	-	-	-	-
Bcin16g04860	20	79	49	155	256	219	0.55	1.87	1.37	3.32	5.29	4.08	1.26333333333333	4.23	1.74342231567002	3.78507238748343e-05	0.000692045094748113	qutD	similar to MFS sugar transporter [Botrytis cinerea T4]	-	-	-	-	GO:0016020//membrane;GO:0016021//integral component of membrane	GO:0022857//transmembrane transporter activity	GO:0055085//transmembrane transport
Bcin02g06540	251	429	391	1066	766	2826	3.24	4.75	5.10	10.68	7.41	24.63	4.36333333333333	14.24	1.70644654974231	3.8103746670181e-05	0.000695610863869331	pcp1	similar to microtubule associated protein [Botrytis cinerea T4]	-	-	-	-	GO:0005815//microtubule organizing center	-	-
Bcin03g04480	488	329	499	1165	1216	1953	23.64	13.67	24.46	43.82	44.16	63.92	20.59	50.6333333333333	1.29814363403603	3.8943127165927e-05	0.000709853901562505	mpl6	Short-chain dehydrogenase reductase SDR protein [Rutstroemia sp. NJR-2017a BVV2]	-	-	-	-	-	-	-
Bcin05g02140	153	338	270	690	669	950	2.92	5.54	5.22	10.24	9.58	12.27	4.56	10.6966666666667	1.23005555939591	3.92497560767931e-05	0.000714357472511466	FEN1	flap structure-specific endonuclease protein [Rutstroemia sp. NJR-2017a BVV2]	-	-	-	-	-	GO:0004518//nuclease activity;GO:0008821//crossover junction endodeoxyribonuclease activity	GO:0006281//DNA repair
Bcin03g02710	788	977	614	3251	4149	1603	26.54	28.23	20.92	85.00	104.73	36.47	25.23	75.4	1.57942431717973	4.17326418602042e-05	0.000754431584836341	MEL	alpha-galactosidase isoform 3 [Botrytis fabae]	Metabolism;Metabolism;Metabolism;Metabolism;Metabolism	Global and overview maps;Lipid metabolism;Lipid metabolism;Carbohydrate metabolism;Glycan biosynthesis and metabolism	ko01100//Metabolic pathways;ko00561//Glycerolipid metabolism;ko00600//Sphingolipid metabolism;ko00052//Galactose metabolism;ko00603//Glycosphingolipid biosynthesis - globo and isoglobo series	K07407;K07407;K07407;K07407;K07407	-	GO:0003824//catalytic activity;GO:0004553//hydrolase activity, hydrolyzing O-glycosyl compounds;GO:0004557//alpha-galactosidase activity	GO:0005975//carbohydrate metabolic process
Bcin06g04140	37	125	41	416	283	216	1.26	3.66	1.42	11.03	7.25	4.99	2.11333333333333	7.75666666666667	1.87591646526594	4.1766097409649e-05	0.000754431584836341	HGT1	High-affinity glucose transporter [Lachnellula cervina]	-	-	-	-	GO:0016020//membrane;GO:0016021//integral component of membrane	GO:0022857//transmembrane transporter activity	GO:0055085//transmembrane transport
Bcin08g00880	61	111	76	325	160	597	2.15	3.36	2.71	8.89	4.23	14.22	2.74	9.11333333333334	1.73380294392438	4.2043520261837e-05	0.000758300724842817	--	related to microfibril-associated protein [Rhynchosporium agropyri]	-	-	-	-	-	-	-
Bcin11g06180	919	1840	1043	560	937	456	23.96	41.16	27.51	11.33	18.31	8.03	30.8766666666667	12.5566666666667	-1.29806348030607	4.21468890322509e-05	0.000759023704283509	TPN1	nucleoside transporter protein [Rutstroemia sp. NJR-2017a WRK4]	-	-	-	-	GO:0016020//membrane;GO:0016021//integral component of membrane	GO:0022857//transmembrane transporter activity	GO:0055085//transmembrane transport
Bcin04g03920	170	183	126	79	119	79	11.01	10.17	8.26	3.97	5.78	3.46	9.81333333333333	4.40333333333333	-1.15614720481019	4.26777249313464e-05	0.000767431233623041	--	hypothetical protein BCIN_04g03920 [Botrytis cinerea B05.10]	-	-	-	-	-	-	-
Bcin07g05000	70	46	58	20	29	33	4.93	2.78	4.13	1.09	1.53	1.57	3.94666666666667	1.39666666666667	-1.4986469319296	4.31756019007236e-05	0.000774063033179789	--	640fcbc6-deb0-419d-8721-15944957a1c0 [Thermothielavioides terrestris]	-	-	-	-	-	-	-
Bcin06g05360	81	316	136	549	1179	647	3.43	11.48	5.83	18.05	37.42	18.51	6.91333333333333	24.66	1.83471940631077	4.35350922211014e-05	0.000779343128507299	AN1503	dihydrodipicolinate synthetase family protein [Sclerotinia borealis F-4128]	Metabolism;Metabolism;Metabolism	Global and overview maps;Amino acid metabolism;Carbohydrate metabolism	ko01100//Metabolic pathways;ko00330//Arginine and proline metabolism;ko00630//Glyoxylate and dicarboxylate metabolism	K18123;K18123;K18123	-	GO:0003824//catalytic activity;GO:0016829//lyase activity	-
Bcin01g04810	144	197	164	558	672	384	10.77	12.64	12.41	32.41	37.68	19.41	11.94	29.8333333333333	1.32112234505302	4.39790086695548e-05	0.000783319997552039	--	Thioesterase/thiol ester dehydrase-isomerase [Rickenella mellea]	-	-	-	-	-	-	-
Bcin10g03960	102	246	177	621	385	875	1.92	3.97	3.36	9.06	5.42	11.11	3.08333333333333	8.53	1.46805487663577	4.4018482437058e-05	0.000783319997552039	RAD54B	Bcrdh54 [Botrytis cinerea B05.10]	Genetic Information Processing	Replication and repair	ko03440//Homologous recombination	K10877	-	GO:0005524//ATP binding	-
Bcin15g00090	74	68	69	34	45	29	2.60	2.05	2.46	0.93	1.19	0.69	2.37	0.936666666666667	-1.33927942939849	4.42868897644155e-05	0.000786928823458369	SPAC11D3.18c	similar to high-affinity nicotinic acid transporter [Botrytis cinerea T4]	-	-	-	-	-	-	GO:0055085//transmembrane transport
Bcin07g06260	716	925	943	1840	2120	3407	11.52	12.77	15.35	22.98	25.57	37.04	13.2133333333333	28.53	1.11048528511639	4.48165555469639e-05	0.000794120910288882	--	C6 finger domain-containing protein [Rutstroemia sp. NJR-2017a WRK4]	-	-	-	-	GO:0005634//nucleus	GO:0000981//DNA-binding transcription factor activity, RNA polymerase II-specific;GO:0008270//zinc ion binding	GO:0006355//regulation of transcription, DNA-templated
Bcin05g08200	48	74	58	230	129	268	1.31	1.74	1.60	4.88	2.64	4.95	1.55	4.15666666666667	1.42315884383428	4.48240667221588e-05	0.000794120910288882	--	hypothetical protein BCIN_05g08200 [Botrytis cinerea B05.10]	-	-	-	-	-	-	-
Bcin12g04170	290	355	315	824	653	1066	10.51	11.04	11.55	23.18	17.74	26.10	11.0333333333333	22.34	1.0177604695099	4.50660196594825e-05	0.000796055728712567	kpr-2	Bcnuf2 [Botrytis cinerea B05.10]	-	-	-	-	GO:0000776//kinetochore;GO:0031262//Ndc80 complex	-	-
Bcin10g05760	205	172	197	140	118	108	3.94	2.84	3.84	2.09	1.70	1.40	3.54	1.73	-1.03297732244627	4.60667628384983e-05	0.000810773790450518	--	TPR-like protein [Glarea lozoyensis ATCC 20868]	-	-	-	-	-	GO:0005515//protein binding	-
Bcin03g03730	532	626	673	1421	1498	3566	4.20	4.24	5.37	8.70	8.86	19.01	4.60333333333333	12.19	1.40494730708332	4.61020281046568e-05	0.000810773790450518	myo2	myosin type II heavy chain [Sclerotinia borealis F-4128]	-	-	-	-	GO:0016459//myosin complex	GO:0003774//motor activity;GO:0005515//protein binding;GO:0005524//ATP binding;GO:0051015//actin filament binding	-
MSTRG.11039	870	719	666	452	554	303	25.03	17.40	19.51	9.75	11.34	5.78	20.6466666666667	8.95666666666667	-1.2048750616615	4.74892788453212e-05	0.000832728670278921	--	hypothetical protein BofuT4_P142580.1 [Botrytis cinerea T4]	-	-	-	-	-	-	-
Bcin05g06280	232	143	143	484	705	590	9.53	5.04	5.94	15.44	21.71	16.37	6.83666666666667	17.84	1.38375062416161	4.80963060775572e-05	0.000842141744663097	RED1	similar to oxidoreductase [Botrytis cinerea T4]	-	-	-	-	-	GO:0016491//oxidoreductase activity	GO:0055114//oxidation-reduction process
Bcin03g08450	309	352	346	1073	677	1055	11.32	11.06	12.82	30.51	18.59	26.11	11.7333333333333	25.07	1.09534906803044	4.83046810654483e-05	0.000844557353788611	APN1	Bcapn1 [Botrytis cinerea B05.10]	Genetic Information Processing	Replication and repair	ko03410//Base excision repair	K10771	-	GO:0003677//DNA binding;GO:0008270//zinc ion binding	GO:0006281//DNA repair
Bcin16g02310	403	551	576	1182	1301	3488	5.14	6.03	7.43	11.70	12.43	30.04	6.2	18.0566666666667	1.54219146947566	4.86649860319776e-05	0.000849618402427277	pol1	Bcpol1 [Botrytis cinerea B05.10]	Genetic Information Processing	Replication and repair	ko03030//DNA replication	K02320	-	GO:0000166//nucleotide binding;GO:0001882//nucleoside binding;GO:0003676//nucleic acid binding;GO:0003677//DNA binding;GO:0003887//DNA-directed DNA polymerase activity	GO:0006260//DNA replication
Bcin06g00850	81	84	58	36	47	31	3.28	2.92	2.38	1.13	1.43	0.85	2.86	1.13666666666667	-1.33120590847537	4.93620182709222e-05	0.000859285990045633	qa-4	similar to 3-dehydroshikimate dehydratase [Botrytis cinerea T4]	Metabolism;Metabolism;Metabolism;Metabolism	Global and overview maps;Amino acid metabolism;Amino acid metabolism;Metabolism of cofactors and vitamins	ko01100//Metabolic pathways;ko00350//Tyrosine metabolism;ko00360//Phenylalanine metabolism;ko00130//Ubiquinone and other terpenoid-quinone biosynthesis	K00457;K00457;K00457;K00457	-	-	-
Bcin13g00480	215	379	368	944	695	2540	2.31	3.50	4.00	7.88	5.60	18.45	3.27	10.6433333333333	1.70258751135085	5.02593773175928e-05	0.000873639089198853	pds5	Bcpds5 [Botrytis cinerea B05.10]	-	-	-	-	-	-	GO:0007064//mitotic sister chromatid cohesion
Bcin07g06550	1311	1585	1521	3501	3240	7219	26.79	27.78	31.44	55.53	49.62	99.65	28.67	68.2666666666667	1.25163940492568	5.08192509341779e-05	0.000880818057376489	LEUA	Bcleu1 [Botrytis cinerea B05.10]	Metabolism;Metabolism;Metabolism;Metabolism;Metabolism	Global and overview maps;Global and overview maps;Global and overview maps;Global and overview maps;Amino acid metabolism	ko01100//Metabolic pathways;ko01110//Biosynthesis of secondary metabolites;ko01230//Biosynthesis of amino acids;ko01210//2-Oxocarboxylic acid metabolism;ko00290//Valine, leucine and isoleucine biosynthesis	K01702;K01702;K01702;K01702;K01702	GO:0009316//3-isopropylmalate dehydratase complex	GO:0003861//3-isopropylmalate dehydratase activity;GO:0051539//4 iron, 4 sulfur cluster binding	GO:0009098//leucine biosynthetic process
Bcin04g02300	37	36	31	15	15	10	1.10	0.92	0.94	0.35	0.34	0.20	0.986666666666667	0.296666666666667	-1.73371993466255	5.16114456170507e-05	0.000891970718632429	--	hypothetical protein BCIN_04g02300 [Botrytis cinerea B05.10]	-	-	-	-	-	-	-
Bcin09g02300	1238	3257	2076	5338	8154	7746	53.34	120.39	90.49	178.53	263.30	225.46	88.0733333333333	222.43	1.33657420900873	5.21276272061505e-05	0.000898021058974284	--	Tpt1/KptA family RNA 2'-phosphotransferase [Diplocarpon rosae]	-	-	-	-	-	GO:0016772//transferase activity, transferring phosphorus-containing groups	GO:0006388//tRNA splicing, via endonucleolytic cleavage and ligation
Bcin01g06940	207	319	316	677	666	1180	5.45	7.21	8.42	13.85	13.15	21.01	7.02666666666667	16.0033333333333	1.18746006902138	5.26060939173797e-05	0.000903950559376866	--	similar to SAP domain-containing protein [Botrytis cinerea T4]	-	-	-	-	-	-	-
Bcin15g04330	36	35	23	10	14	7	0.89	0.74	0.57	0.19	0.26	0.12	0.733333333333333	0.19	-1.94846969935992	5.27307285356922e-05	0.000904795934273379	SPAC1002.16c	high-affinity nicotinic acid transporter protein [Rutstroemia sp. NJR-2017a WRK4]	-	-	-	-	-	-	GO:0055085//transmembrane transport
Bcin07g06280	93	153	177	537	264	1326	1.44	2.03	2.77	6.45	3.06	13.86	2.08	7.79	1.90503979992058	5.29085431301542e-05	0.000906550094718671	cut14	Bcsmc2 [Botrytis cinerea B05.10]	Cellular Processes	Cell growth and death	ko04111//Cell cycle - yeast	K06674	GO:0005694//chromosome	GO:0005515//protein binding;GO:0005524//ATP binding	GO:0051276//chromosome organization
Bcin14g04560	22	91	47	143	306	273	1.18	4.14	2.52	5.86	12.24	9.74	2.61333333333333	9.28	1.82823365173352	5.31296384576809e-05	0.000909039776977781	--	lysophospholipase A protein [Rutstroemia sp. NJR-2017a BBW]	-	-	-	-	-	-	-
Bcin07g01220	84	140	162	367	309	1266	1.55	2.22	3.03	5.27	4.29	15.83	2.26666666666667	8.46333333333333	1.9006537435098	5.32649423672084e-05	0.000910056579419227	pol5	Bcpol5 [Botrytis cinerea B05.10]	-	-	-	-	GO:0005730//nucleolus	GO:0003677//DNA binding;GO:0008134//transcription factor binding	GO:0006355//regulation of transcription, DNA-templated
Bcin12g01190	167	268	174	464	543	631	3.67	5.05	3.86	7.91	8.94	9.36	4.19333333333333	8.73666666666667	1.05898543144913	5.41712355550086e-05	0.000922703578688974	GPR1	BcGPR1 [Botrytis cinerea B05.10]	Cellular Processes;Organismal Systems	Cell growth and death;Aging	ko04113//Meiosis - yeast;ko04213//Longevity regulating pathway - multiple species	K12762;K12762	-	-	-
Bcin04g05010	2181	2883	3284	5654	8006	12667	86.72	98.34	132.10	174.52	238.59	340.26	105.72	251.123333333333	1.24814775395469	5.43505552210387e-05	0.000922703578688974	SPBC646.07c	Bctsc13 [Botrytis cinerea B05.10]	Metabolism;Metabolism;Metabolism;Metabolism;Metabolism	Global and overview maps;Global and overview maps;Global and overview maps;Lipid metabolism;Lipid metabolism	ko01100//Metabolic pathways;ko01110//Biosynthesis of secondary metabolites;ko01212//Fatty acid metabolism;ko01040//Biosynthesis of unsaturated fatty acids;ko00062//Fatty acid elongation	K10258;K10258;K10258;K10258;K10258	-	GO:0016627//oxidoreductase activity, acting on the CH-CH group of donors	GO:0006629//lipid metabolic process
Bcin09g01360	102	230	224	480	516	1401	1.42	2.74	3.15	5.18	5.38	13.16	2.43666666666667	7.90666666666667	1.69816069859356	5.43543438418974e-05	0.000922703578688974	--	Bcmrc1 [Botrytis cinerea B05.10]	Cellular Processes	Cell growth and death	ko04111//Cell cycle - yeast	K11272	-	-	-
Bcin02g08740	81	115	120	355	211	902	1.63	1.98	2.44	5.54	3.18	12.25	2.01666666666667	6.99	1.79331981393463	5.43898140848011e-05	0.000922703578688974	msh-2	Bcmsh2 [Botrytis cinerea B05.10]	Genetic Information Processing	Replication and repair	ko03430//Mismatch repair	K08735	GO:0032300//mismatch repair complex	GO:0003677//DNA binding;GO:0005524//ATP binding;GO:0030983//mismatched DNA binding	GO:0006298//mismatch repair
Bcin12g01810	149	232	245	567	485	1743	3.21	4.29	5.34	9.48	7.83	25.37	4.28	14.2266666666667	1.73291497370212	5.48949732965612e-05	0.000929765582651471	dbp10	Bcdbp10 [Botrytis cinerea B05.10]	-	-	-	-	GO:0005634//nucleus	GO:0003676//nucleic acid binding;GO:0003723//RNA binding;GO:0003724//RNA helicase activity;GO:0005524//ATP binding	-
Bcin03g04130	38	60	76	239	118	503	0.61	0.83	1.24	3.00	1.43	5.49	0.893333333333333	3.30666666666667	1.88810711992911	5.49611304068611e-05	0.000929765582651471	pet127	Bcpet127 [Botrytis cinerea B05.10]	-	-	-	-	GO:0005739//mitochondrion	-	GO:0000959//mitochondrial RNA metabolic process
Bcin09g01260	251	430	379	959	781	2541	5.72	8.40	8.73	16.95	13.33	39.09	7.61666666666667	23.1233333333333	1.60211771929866	5.67653442970783e-05	0.000955445477251987	RTF1	Bcrtf1 [Botrytis cinerea B05.10]	-	-	-	-	-	GO:0003677//DNA binding	-
Bcin04g06570	6319	11645	8041	21254	24943	22579	121.63	192.31	156.60	317.60	359.87	293.64	156.846666666667	323.703333333333	1.04531735267299	5.72904619518457e-05	0.000962383474300333	met26	Bcmet6 [Botrytis cinerea B05.10]	Metabolism;Metabolism;Metabolism;Metabolism;Metabolism	Global and overview maps;Global and overview maps;Global and overview maps;Amino acid metabolism;Metabolism of other amino acids	ko01100//Metabolic pathways;ko01110//Biosynthesis of secondary metabolites;ko01230//Biosynthesis of amino acids;ko00270//Cysteine and methionine metabolism;ko00450//Selenocompound metabolism	K00549;K00549;K00549;K00549;K00549	-	GO:0003871//5-methyltetrahydropteroyltriglutamate-homocysteine S-methyltransferase activity;GO:0008270//zinc ion binding	GO:0008652//cellular amino acid biosynthetic process;GO:0009086//methionine biosynthetic process
Bcin03g00380	1261	1914	1658	3748	5508	4115	45.41	59.13	60.41	104.78	148.67	100.11	54.9833333333333	117.853333333333	1.09992628679851	5.74297218027883e-05	0.000963373543080619	sol5	similar to FAD binding domain-containing protein [Botrytis cinerea T4]	-	-	-	-	-	GO:0016491//oxidoreductase activity;GO:0050660//flavin adenine dinucleotide binding;GO:0071949//FAD binding	GO:0055114//oxidation-reduction process
Bcin06g02700	69	72	105	195	258	498	1.33	1.19	2.04	2.91	3.72	6.47	1.52	4.36666666666667	1.52246108226007	5.91774631204806e-05	0.000984430641701864	--	Dynamin GTPase domain protein [Rutstroemia sp. NJR-2017a BBW]	-	-	-	-	-	-	-
Bcin05g07440	105	146	156	370	288	1837	1.91	2.28	2.88	5.24	3.94	22.63	2.35666666666667	10.6033333333333	2.16969825173011	5.96433848003914e-05	0.000990807143069106	KRE33	Bckre33 [Botrytis cinerea B05.10]	Genetic Information Processing	Translation	ko03008//Ribosome biogenesis in eukaryotes	K14521	GO:0030688//preribosome, small subunit precursor	GO:0000049//tRNA binding;GO:0005524//ATP binding;GO:0008080//N-acetyltransferase activity;GO:0030515//snoRNA binding;GO:1990883//rRNA cytidine N-acetyltransferase activity	GO:0016072//rRNA metabolic process;GO:0016556//mRNA modification;GO:0034470//ncRNA processing;GO:0042274//ribosomal small subunit biogenesis
Bcin10g02210	101	171	147	402	302	641	1.94	2.82	2.85	5.99	4.34	8.31	2.53666666666667	6.21333333333333	1.29243350115073	6.0054690082114e-05	0.000996259962441045	CBX5	chromo domain-containing protein [Hamiltosporidium tvaerminnensis]	-	-	-	-	-	-	-
Bcin05g07430	170823	134995	115434	99345	93171	59264	6584.47	4464.35	4501.68	2972.78	2691.83	1543.36	5183.5	2402.65666666667	-1.10929605682417	6.08061592459939e-05	0.00100594355033993	erg10	Bcerg10 [Botrytis cinerea B05.10]	Metabolism;Metabolism;Metabolism;Metabolism;Metabolism;Metabolism;Metabolism;Metabolism;Metabolism;Metabolism;Metabolism;Metabolism;Metabolism;Metabolism	Global and overview maps;Global and overview maps;Global and overview maps;Amino acid metabolism;Carbohydrate metabolism;Amino acid metabolism;Global and overview maps;Carbohydrate metabolism;Carbohydrate metabolism;Lipid metabolism;Amino acid metabolism;Carbohydrate metabolism;Metabolism of terpenoids and polyketides;Lipid metabolism	ko01100//Metabolic pathways;ko01110//Biosynthesis of secondary metabolites;ko01200//Carbon metabolism;ko00380//Tryptophan metabolism;ko00630//Glyoxylate and dicarboxylate metabolism;ko00280//Valine, leucine and isoleucine degradation;ko01212//Fatty acid metabolism;ko00620//Pyruvate metabolism;ko00640//Propanoate metabolism;ko00071//Fatty acid degradation;ko00310//Lysine degradation;ko00650//Butan…	K00626;K00626;K00626;K00626;K00626;K00626;K00626;K00626;K00626;K00626;K00626;K00626;K00626;K00626	-	GO:0003824//catalytic activity;GO:0016747//transferase activity, transferring acyl groups other than amino-acyl groups	-
Bcin15g01060	245	399	401	829	883	2385	3.04	4.25	5.03	7.99	8.21	19.99	4.10666666666667	12.0633333333333	1.55458885167763	6.10985126483806e-05	0.00100938782466209	dhkJ	M4WV, histidine kinase-group IX protein [Botrytis cinerea T4]	-	-	-	-	-	GO:0000155//phosphorelay sensor kinase activity;GO:0005515//protein binding;GO:0016772//transferase activity, transferring phosphorus-containing groups	GO:0000160//phosphorelay signal transduction system;GO:0007165//signal transduction;GO:0016310//phosphorylation
Bcin09g03280	221	328	296	869	544	1195	3.56	4.53	4.82	10.85	6.56	12.99	4.30333333333333	10.1333333333333	1.23558232302375	6.23166707062609e-05	0.00102668426985013	SMC5	similar to structural maintenance of chromosomes protein 5 [Botrytis cinerea T4]	-	-	-	-	GO:0030915//Smc5-Smc6 complex	-	GO:0000724//double-strand break repair via homologous recombination;GO:0006281//DNA repair;GO:0007062//sister chromatid cohesion
Bcin06g00550	5204	4063	4588	10514	11973	16239	293.21	196.41	261.54	459.89	505.64	618.17	250.386666666667	527.9	1.07610692660556	6.32737875052718e-05	0.00103959699635374	--	related to heatshock protein Hsp150 [Phialocephala subalpina]	-	-	-	-	-	-	-
Bcin03g07880	466	727	778	1616	1567	3731	10.83	14.49	18.29	29.14	27.29	58.56	14.5366666666667	38.33	1.39877750844006	6.42937448927969e-05	0.00105346882000575	--	cyclin protein [Rutstroemia sp. NJR-2017a BBW]	-	-	-	-	-	-	-
Bcin04g06810	188	249	228	658	471	637	6.13	6.96	7.52	16.65	11.51	14.03	6.87	14.0633333333333	1.03355658268009	6.44686070021559e-05	0.0010547144393572	CHL4	CHL4 family chromosome segregation protein-like protein [Hyaloscypha variabilis F]	-	-	-	-	-	-	GO:0007059//chromosome segregation;GO:0051382//kinetochore assembly
Bcin01g09630	1229	987	1407	6236	1788	9578	90.73	62.52	105.09	357.40	98.94	477.73	86.1133333333333	311.356666666667	1.85425963075426	6.45499818746816e-05	0.0010547144393572	--	conidiation-specific expression protein [Rutstroemia sp. NJR-2017a WRK4]	-	-	-	-	-	-	-
Bcin03g05150	183	218	146	118	131	95	13.98	14.29	11.28	7.00	7.50	4.90	13.1833333333333	6.46666666666667	-1.02762104228566	6.4633576198728e-05	0.0010547144393572	B11H24.095	related to cytochrome b5 [Phialocephala subalpina]	-	-	-	-	-	-	-
Bcin08g06760	309	402	366	931	770	2305	2.89	3.23	3.47	6.77	5.40	14.58	3.19666666666667	8.91666666666667	1.47993617115774	6.75848937390605e-05	0.00109559805133478	MLP1	tpr mlp1 mlp2 protein [Rutstroemia sp. NJR-2017a WRK4]	Genetic Information Processing	Translation	ko03013//RNA transport	K09291	-	-	GO:0006606//protein import into nucleus
Bcin07g05650	1163	1072	792	675	615	301	44.47	35.17	30.64	20.04	17.63	7.78	36.76	15.15	-1.27881897292872	6.76251717180368e-05	0.00109559805133478	--	hypothetical protein BCIN_07g05650 [Botrytis cinerea B05.10]	-	-	-	-	-	-	-
Bcin06g04490	57	129	90	289	211	521	0.70	1.35	1.11	2.74	1.93	4.30	1.05333333333333	2.99	1.50518342674216	6.76870231815134e-05	0.00109559805133478	CLF	Bckmt6 [Botrytis cinerea B05.10]	-	-	-	-	-	GO:0005515//protein binding	-
Bcin01g00060	11005	16750	13853	25702	46986	49536	88.13	115.09	112.24	159.79	282.04	268.02	105.153333333333	236.616666666667	1.1700571131157	6.78397100248988e-05	0.00109658959843482	BOA6	Bcboa6 [Botrytis cinerea B05.10]	-	-	-	-	-	GO:0003824//catalytic activity;GO:0016740//transferase activity;GO:0031177//phosphopantetheine binding	-
Bcin11g04710	1240	861	818	607	652	351	64.36	38.34	42.95	24.46	25.36	12.31	48.55	20.71	-1.22914374208604	6.82646398394439e-05	0.00110197320354548	GCY1	similar to glycerol dehydrogenase [Botrytis cinerea T4]	Metabolism;Metabolism	Global and overview maps;Lipid metabolism	ko01100//Metabolic pathways;ko00561//Glycerolipid metabolism	K18097;K18097	-	GO:0016491//oxidoreductase activity	GO:0055114//oxidation-reduction process
Bcin12g05570	755	1239	1316	3533	2080	9723	19.05	26.82	33.59	69.20	39.34	165.74	26.4866666666667	91.4266666666667	1.78734872877776	6.94945949316236e-05	0.00111867311093088	R5	related to dityrosine transporter [Phialocephala subalpina]	-	-	-	-	-	-	GO:0055085//transmembrane transport
Bcin12g05540	41	40	55	280	70	392	0.63	0.53	0.85	3.33	0.80	4.05	0.67	2.72666666666667	2.02490534176282	6.95360079153361e-05	0.00111867311093088	rhp42	xeroderma pigmentosum group C-complementing protein [Rutstroemia sp. NJR-2017a BVV2]	Genetic Information Processing	Replication and repair	ko03420//Nucleotide excision repair	K10838	GO:0005634//nucleus	GO:0003677//DNA binding;GO:0003684//damaged DNA binding	GO:0006289//nucleotide-excision repair
Bcin14g04220	260	420	388	836	832	1171	6.16	8.54	9.30	15.38	14.78	18.75	8	16.3033333333333	1.02709505884191	7.00687177089883e-05	0.00112503908996199	--	NIMA interactive protein [Rutstroemia sp. NJR-2017a BBW]	-	-	-	-	-	-	-
Bcin14g05090	163	294	279	571	641	1146	4.48	6.94	7.76	12.19	13.22	21.30	6.39333333333333	15.57	1.28412872478206	7.14514082897791e-05	0.00113940253586743	AcuM	Bcrds2 [Botrytis cinerea B05.10]	-	-	-	-	GO:0005634//nucleus	GO:0000981//DNA-binding transcription factor activity, RNA polymerase II-specific;GO:0008270//zinc ion binding	GO:0006355//regulation of transcription, DNA-templated
Bcin11g01000	67	139	149	340	299	817	0.76	1.36	1.72	3.01	2.56	6.28	1.28	3.95	1.62570884306447	7.34266320559121e-05	0.00116491934507753	dna2	Bcdna2 [Botrytis cinerea B05.10]	Genetic Information Processing	Replication and repair	ko03030//DNA replication	K10742	-	GO:0017108//5'-flap endonuclease activity;GO:0017116//single-stranded DNA-dependent ATP-dependent DNA helicase activity	GO:0033567//DNA replication, Okazaki fragment processing
Bcin02g00630	119	178	173	322	468	811	3.08	3.95	4.53	6.47	9.08	14.19	3.85333333333333	9.91333333333333	1.36326324955174	7.35276176337955e-05	0.00116498050977509	tsp-2	Bcsen2 [Botrytis cinerea B05.10]	-	-	-	-	-	GO:0000213//tRNA-intron endonuclease activity;GO:0003676//nucleic acid binding;GO:0004518//nuclease activity	GO:0006388//tRNA splicing, via endonucleolytic cleavage and ligation
Bcin01g05420	218	212	171	130	149	107	11.38	9.50	9.03	5.27	5.83	3.77	9.97	4.95666666666667	-1.00822326306693	7.40327033266659e-05	0.00117143567770453	--	hypothetical protein BofuT4_P045100.1 [Botrytis cinerea T4]	-	-	-	-	-	-	-
Bcin04g02660	158	247	213	542	510	545	4.49	6.02	6.12	11.95	10.86	10.46	5.54333333333333	11.09	1.0004336975956	7.43946182153876e-05	0.00117561139772775	xylS	glycoside hydrolase family 31 protein [Sclerotinia borealis F-4128]	-	-	-	-	-	GO:0003824//catalytic activity;GO:0004553//hydrolase activity, hydrolyzing O-glycosyl compounds;GO:0030246//carbohydrate binding	GO:0005975//carbohydrate metabolic process
Bcin02g02160	79	132	141	376	250	661	1.83	2.62	3.30	6.76	4.34	10.34	2.58333333333333	7.14666666666667	1.46803669029618	7.6016877492542e-05	0.00119966635348098	ofd1	Bctpa1 [Botrytis cinerea B05.10]	-	-	-	-	-	GO:0005506//iron ion binding;GO:0016491//oxidoreductase activity;GO:0016705//oxidoreductase activity, acting on paired donors, with incorporation or reduction of molecular oxygen;GO:0016706//oxidoreductase activity, acting on paired donors, with incorporation or reduction of molecular oxygen, 2-oxoglutarate as one donor, and incorporation of one atom each of oxygen into both donors;GO:0031418//L-…	GO:0055114//oxidation-reduction process
Bcin04g05040	246	392	408	1352	560	3247	4.22	5.77	7.08	18.00	7.20	37.63	5.69	20.9433333333333	1.87999052171836	7.61319329047665e-05	0.00119990328943465	GYP5	similar to GTPase-activating protein GYP5 [Botrytis cinerea T4]	-	-	-	-	-	-	-
Bcin15g00880	605	1170	904	1909	2380	3914	9.69	16.08	14.65	23.73	28.57	42.35	13.4733333333333	31.55	1.22753318421134	7.7752164827039e-05	0.00122035653796257	MAN1B1	glycoside hydrolase family 47 protein [Botrytis cinerea T4]	Metabolism;Genetic Information Processing;Metabolism;Metabolism	Global and overview maps;Folding, sorting and degradation;Glycan biosynthesis and metabolism;Glycan biosynthesis and metabolism	ko01100//Metabolic pathways;ko04141//Protein processing in endoplasmic reticulum;ko00510//N-Glycan biosynthesis;ko00513//Various types of N-glycan biosynthesis	K01230;K01230;K01230;K01230	GO:0016020//membrane	GO:0003824//catalytic activity;GO:0004571//mannosyl-oligosaccharide 1,2-alpha-mannosidase activity;GO:0005509//calcium ion binding	-
Bcin10g05140	49	78	63	272	112	439	0.57	0.79	0.75	2.48	0.98	3.48	0.703333333333333	2.31333333333333	1.71769266387107	7.79383948707129e-05	0.00122035653796257	swi5	Swi5-domain-containing protein [Pezoloma ericae]	-	-	-	-	-	GO:0003677//DNA binding	-
Bcin14g02710	77	101	114	292	211	536	2.32	2.61	3.47	6.83	4.76	10.91	2.8	7.5	1.42146376843828	7.92140826013423e-05	0.00123871408959648	ctnnbl1	beta-catenin-like protein-like protein 1 [Cadophora sp. DSE1049]	Genetic Information Processing	Transcription	ko03040//Spliceosome	K12864	-	-	-
Bcin03g03160	76	155	134	330	293	879	1.23	2.15	2.20	4.15	3.56	9.62	1.86	5.77666666666667	1.63493462733098	7.96635934403536e-05	0.00124412127568177	TOF1	Bctof1 [Botrytis cinerea B05.10]	-	-	-	-	-	-	-
Bcin03g06820	478	818	677	1644	1396	2282	5.60	8.22	8.03	14.95	12.26	18.06	7.28333333333333	15.09	1.05092202685988	8.02259053419157e-05	0.00124802789710887	ste20	Bctsc11 [Botrytis cinerea B05.10]	-	-	-	-	GO:0031932//TORC2 complex	-	GO:0007165//signal transduction;GO:0031929//TOR signaling
Bcin06g00660	22	26	23	98	79	83	1.10	1.12	1.17	3.81	2.97	2.81	1.13	3.19666666666667	1.50024554188179	8.06372004549444e-05	0.00125280127235311	--	major royal jelly protein [Aspergillus sclerotiicarbonarius CBS 121057]	-	-	-	-	-	-	-
Bcin15g04360	382	552	584	1452	1014	2730	6.98	8.69	10.80	20.70	13.95	33.86	8.82333333333333	22.8366666666667	1.37195639028291	8.10540516829752e-05	0.0012560236380951	--	MFS transporter protein [Rutstroemia sp. NJR-2017a WRK4]	-	-	-	-	-	-	-
Bcin02g03060	5312	8923	7768	15570	17857	25312	73.24	105.55	108.36	166.66	184.54	235.79	95.7166666666667	195.663333333333	1.03153136397374	8.15386972015877e-05	0.00126190339901399	ppoA	BcppoA80 [Botrytis cinerea B05.10]	Metabolism	Lipid metabolism	ko00591//Linoleic acid metabolism	K17863	-	GO:0004601//peroxidase activity;GO:0005506//iron ion binding;GO:0016491//oxidoreductase activity;GO:0016705//oxidoreductase activity, acting on paired donors, with incorporation or reduction of molecular oxygen;GO:0020037//heme binding	GO:0006979//response to oxidative stress;GO:0055114//oxidation-reduction process
Bcin07g03610	174	152	129	88	112	84	10.61	7.95	7.95	4.16	5.12	3.46	8.83666666666667	4.24666666666667	-1.05717139261096	8.26211469612143e-05	0.00127700777919176	--	hypothetical protein BCIN_07g03610 [Botrytis cinerea B05.10]	-	-	-	-	-	-	-
Bcin04g06590	60	191	105	588	237	677	2.88	7.88	5.11	21.94	8.54	21.99	5.29	17.49	1.72519066180763	8.28457360460906e-05	0.00127765102919574	--	hypothetical protein BCIN_04g06590 [Botrytis cinerea B05.10]	-	-	-	-	-	-	-
Bcin14g03730	311	475	239	899	1371	919	12.45	16.31	9.68	27.93	41.12	24.85	12.8133333333333	31.3	1.28851682176739	8.30347004186007e-05	0.00127845724880706	--	Zinc finger protein [Lachnellula hyalina]	-	-	-	-	-	GO:0003676//nucleic acid binding	-
Bcin16g01520	378	707	645	1664	1191	3104	7.65	12.35	13.31	26.34	18.20	42.75	11.1033333333333	29.0966666666667	1.38986103321293	8.53918293112245e-05	0.00130970537181436	klpA	Bckar3 [Botrytis cinerea B05.10]	-	-	-	-	-	GO:0003777//microtubule motor activity;GO:0005524//ATP binding;GO:0008017//microtubule binding	GO:0007018//microtubule-based movement
MSTRG.12321	40	54	50	19	24	30	2.01	2.33	2.54	0.74	0.90	1.02	2.29333333333333	0.886666666666667	-1.37098231920091	8.78199987160977e-05	0.00134180008229411	--	hypothetical protein BofuT4_P114680.1 [Botrytis cinerea T4]	-	-	-	-	-	-	-
Bcin06g04060	98	89	71	62	37	36	4.45	3.47	3.26	2.19	1.26	1.10	3.72666666666667	1.51666666666667	-1.29698173775713	8.98991475811697e-05	0.001370076716758	afvC	similar to o-methyltransferase [Botrytis cinerea T4]	-	-	-	-	-	GO:0008168//methyltransferase activity;GO:0008171//O-methyltransferase activity	-
Bcin12g02040	1033	1991	1483	4922	3682	3872	38.92	64.36	56.53	143.97	103.98	98.56	53.27	115.503333333333	1.11653930124935	9.06443924651934e-05	0.0013779326276648	pr1	Bcap8 [Botrytis cinerea B05.10]	-	-	-	-	-	GO:0004190//aspartic-type endopeptidase activity	GO:0006508//proteolysis
Bcin02g06030	106	189	161	440	322	635	2.93	4.48	4.50	9.44	6.67	11.85	3.97	9.32	1.23119094751132	9.10782043211373e-05	0.00138277466155408	SPBC19G7.04	dna ligase 1 protein [Rutstroemia sp. NJR-2017a BBW]	-	-	-	-	-	-	-
Bcin08g06810	45	68	44	31	24	17	1.39	1.81	1.38	0.74	0.56	0.36	1.52666666666667	0.553333333333333	-1.46416435675002	9.16682064231293e-05	0.00138997277855754	--	hypothetical protein BCIN_08g06810 [Botrytis cinerea B05.10]	-	-	-	-	-	-	-
Bcin06g03990	192	341	295	1344	540	976	4.33	6.60	6.74	23.55	9.14	14.88	5.89	15.8566666666667	1.42874998541084	9.25431986352231e-05	0.00139932878319165	mus-51	Bcku70 [Botrytis cinerea B05.10]	Genetic Information Processing	Replication and repair	ko03450//Non-homologous end-joining	K10884	GO:0005634//nucleus;GO:0043564//Ku70:Ku80 complex	GO:0003677//DNA binding;GO:0003678//DNA helicase activity;GO:0003684//damaged DNA binding;GO:0042162//telomeric DNA binding	GO:0000723//telomere maintenance;GO:0006303//double-strand break repair via nonhomologous end joining
Bcin11g04890	448	768	624	1509	1301	2421	15.99	23.52	22.54	41.82	34.81	58.39	20.6833333333333	45.0066666666667	1.12167000857601	9.2635238773901e-05	0.00139932878319165	gcv1	similar to aminomethyltransferase [Botrytis cinerea T4]	Metabolism;Metabolism;Metabolism;Metabolism;Metabolism;Metabolism	Global and overview maps;Global and overview maps;Global and overview maps;Amino acid metabolism;Carbohydrate metabolism;Metabolism of cofactors and vitamins	ko01100//Metabolic pathways;ko01110//Biosynthesis of secondary metabolites;ko01200//Carbon metabolism;ko00260//Glycine, serine and threonine metabolism;ko00630//Glyoxylate and dicarboxylate metabolism;ko00670//One carbon pool by folate	K00605;K00605;K00605;K00605;K00605;K00605	-	GO:0004047//aminomethyltransferase activity;GO:0004375//glycine dehydrogenase (decarboxylating) activity;GO:0005515//protein binding	GO:0006544//glycine metabolic process;GO:0006546//glycine catabolic process;GO:0006730//one-carbon metabolic process
Bcin03g02250	1061	1293	1285	2750	2547	4631	38.96	40.73	47.73	78.38	70.09	114.88	42.4733333333333	87.7833333333333	1.04738971693512	9.33413961342913e-05	0.00140822227073546	--	related to AGA1 A-agglutinin anchor subunit [Rhynchosporium agropyri]	-	-	-	-	-	-	-
Bcin01g00830	854	1182	1181	2599	2361	7185	15.77	18.72	22.06	37.25	32.67	89.62	18.85	53.18	1.49631925370164	9.50943858134956e-05	0.00143286691387822	GDT1	Bcgdt1 [Botrytis cinerea B05.10]	-	-	-	-	-	-	-
Bcin10g00350	177	176	134	77	126	105	5.28	4.50	4.04	1.78	2.82	2.12	4.60666666666667	2.24	-1.0402244776095	9.55587737057796e-05	0.00143805763089977	--	Cyclin-like F-box protein [Rutstroemia sp. NJR-2017a WRK4]	-	-	-	-	-	-	-
Bcin02g07510	27	14	18	168	60	84	1.29	0.57	0.87	6.21	2.14	2.70	0.91	3.68333333333333	2.01707351335894	9.57862679854513e-05	0.00143967480979637	--	Cyclochlorotine biosynthesis protein O [Colletotrichum sidae]	-	-	-	-	-	-	GO:0043386//mycotoxin biosynthetic process
Bcin01g01320	356	531	495	876	1485	1662	9.81	12.56	13.81	18.75	30.69	30.96	12.06	26.8	1.15200309344505	9.59298166320902e-05	0.00144002781061989	MAL11	maltose permease [Sclerotinia borealis F-4128]	-	-	-	-	GO:0016020//membrane;GO:0016021//integral component of membrane	GO:0022857//transmembrane transporter activity	GO:0055085//transmembrane transport
MSTRG.10740	106	107	61	37	57	56	6.41	5.58	3.78	1.76	2.59	2.29	5.25666666666667	2.21333333333333	-1.24792751344359	9.6203200887483e-05	0.00144180071504987	--	-	-	-	-	-	-	-	-
Bcin10g02630	762	810	867	2199	1597	4019	17.47	15.93	20.11	39.13	27.44	62.24	17.8366666666667	42.9366666666667	1.26736416553715	9.62883419005293e-05	0.00144180071504987	upl-1	Bcbre1 [Botrytis cinerea B05.10]	-	-	-	-	-	GO:0004842//ubiquitin-protein transferase activity	GO:0010390//histone monoubiquitination
Bcin16g01810	67	71	65	35	41	45	3.47	3.16	3.41	1.41	1.59	1.58	3.34666666666667	1.52666666666667	-1.13233976585383	9.90630469869624e-05	0.001479654029342	--	tat pathway signal sequence protein [Rutstroemia sp. NJR-2017a BVV2]	-	-	-	-	-	-	GO:0043386//mycotoxin biosynthetic process
Bcin11g03440	426	678	478	1656	1616	1161	24.29	33.17	27.57	73.30	69.06	44.73	28.3433333333333	62.3633333333333	1.13768860527224	9.92239480940731e-05	0.00148021397194069	--	Coiled-coil domain-containing protein R3HCC1L [Talaromyces marneffei PM1]	-	-	-	-	-	-	-
Bcin14g01290	177	245	205	455	488	805	1.31	1.56	1.53	2.61	2.71	4.02	1.46666666666667	3.11333333333333	1.085919026185	0.000101145226165223	0.00150700104673999	PKS6	Bcpks11 [Botrytis cinerea B05.10]	-	-	-	-	-	GO:0003824//catalytic activity;GO:0016491//oxidoreductase activity;GO:0016740//transferase activity;GO:0031177//phosphopantetheine binding	-
Bcin07g04650	201	370	305	684	699	1618	2.42	3.82	3.72	6.39	6.31	13.16	3.32	8.62	1.37650462774217	0.000105485612591585	0.00156401287182465	RGR1	Bcrgr1 [Botrytis cinerea B05.10]	-	-	-	-	GO:0016592//mediator complex	GO:0003712//transcription coregulator activity	GO:0006357//regulation of transcription by RNA polymerase II
Bcin11g02040	1090	1090	967	2444	3584	2601	41.22	35.36	37.00	71.75	101.58	66.45	37.86	79.9266666666667	1.07800251200127	0.000106743552034347	0.00157864631701597	SPAC1002.12c	Bcuga2 [Botrytis cinerea B05.10]	Metabolism;Metabolism;Metabolism;Metabolism;Metabolism;Metabolism	Global and overview maps;Amino acid metabolism;Amino acid metabolism;Amino acid metabolism;Carbohydrate metabolism;Metabolism of cofactors and vitamins	ko01100//Metabolic pathways;ko00350//Tyrosine metabolism;ko00250//Alanine, aspartate and glutamate metabolism;ko00310//Lysine degradation;ko00650//Butanoate metabolism;ko00760//Nicotinate and nicotinamide metabolism	K00135;K00135;K00135;K00135;K00135;K00135	-	GO:0016491//oxidoreductase activity;GO:0016620//oxidoreductase activity, acting on the aldehyde or oxo group of donors, NAD or NADP as acceptor	GO:0055114//oxidation-reduction process
Bcin01g00020	4189	4531	4636	9564	9927	18740	137.85	127.92	154.35	244.33	244.85	416.64	140.04	301.94	1.10842292604071	0.000109467543320009	0.00161296525132702	BOA2	Bcboa2 [Botrytis cinerea B05.10]	-	-	-	-	-	GO:0004499//N,N-dimethylaniline monooxygenase activity;GO:0050660//flavin adenine dinucleotide binding;GO:0050661//NADP binding	-
Bcin08g03030	114	241	282	863	361	2013	1.68	3.05	4.20	9.87	3.99	20.03	2.97666666666667	11.2966666666667	1.92412755636277	0.000109861229044901	0.00161418200711281	ATG23	Bcimh1 [Botrytis cinerea B05.10]	-	-	-	-	-	-	-
Bcin11g06400	2	12	13	34	38	155	0.15	0.78	1.00	2.01	2.17	7.98	0.643333333333333	4.05333333333333	2.65547047617551	0.000109928783403616	0.00161418200711281	--	hypothetical protein BCIN_11g06400 [Botrytis cinerea B05.10]	-	-	-	-	-	-	-
Bcin08g01900	318	220	204	176	148	150	13.74	8.15	8.92	5.90	4.79	4.38	10.27	5.02333333333333	-1.03171926544153	0.000110749500467437	0.00162189195190042	--	glycoside hydrolase family 18 protein [Botrytis cinerea T4]	-	-	-	-	-	GO:0004553//hydrolase activity, hydrolyzing O-glycosyl compounds	GO:0005975//carbohydrate metabolic process
Bcin05g07630	382	407	285	246	241	131	20.90	19.10	15.77	10.45	9.88	4.84	18.59	8.39	-1.14778405447966	0.000111027455673952	0.00162397963823583	--	small secreted protein [Rutstroemia sp. NJR-2017a WRK4]	-	-	-	-	-	-	-
Bcin04g05030	107	197	185	524	313	1207	1.54	2.44	2.70	5.87	3.39	11.77	2.22666666666667	7.01	1.65452884225772	0.000111888498042109	0.00163259202617647	ro-3	Bcnip100 [Botrytis cinerea B05.10]	-	-	-	-	-	-	-
Bcin04g06380	57	77	67	220	163	200	2.15	2.49	2.55	6.43	4.60	5.09	2.39666666666667	5.37333333333333	1.16478806808867	0.000112654658249818	0.00164177396239164	--	hypothetical protein BCIN_04g06380 [Botrytis cinerea B05.10]	-	-	-	-	-	-	-
Bcin03g02100	99	136	65	49	66	42	6.16	7.26	4.09	2.37	3.08	1.77	5.83666666666667	2.40666666666667	-1.27810834154639	0.000114065008514485	0.00165829783287604	serac1	similar to ribonuclease p/mrp subunit [Botrytis cinerea T4]	-	-	-	-	-	-	-
Bcin09g03790	651	376	448	312	331	289	35.55	17.61	24.75	13.23	13.55	10.66	25.97	12.48	-1.05722807981616	0.000114856650778145	0.00166576864502184	--	BTB and MATH domain-containing protein 43 [Lachnellula cervina]	-	-	-	-	-	GO:0005515//protein binding	-
Bcin10g05590	271	307	228	840	947	588	5.58	5.47	4.77	13.51	14.73	8.26	5.27333333333333	12.1666666666667	1.20614686418196	0.00011550154696781	0.00166906693293002	bglA	beta-glucosidase 1 precursor [Sclerotinia borealis F-4128]	Metabolism;Metabolism;Metabolism;Metabolism	Global and overview maps;Global and overview maps;Carbohydrate metabolism;Metabolism of other amino acids	ko01100//Metabolic pathways;ko01110//Biosynthesis of secondary metabolites;ko00500//Starch and sucrose metabolism;ko00460//Cyanoamino acid metabolism	K05349;K05349;K05349;K05349	-	GO:0004553//hydrolase activity, hydrolyzing O-glycosyl compounds	GO:0005975//carbohydrate metabolic process
Bcin06g07150	5	9	20	51	64	66	0.15	0.24	0.62	1.22	1.48	1.37	0.336666666666667	1.35666666666667	2.01067350151445	0.000116861054076896	0.00168345776954257	CTB5	FAD-binding domain-containing protein [Lentithecium fluviatile CBS 122367]	-	-	-	-	-	GO:0016491//oxidoreductase activity;GO:0050660//flavin adenine dinucleotide binding;GO:0071949//FAD binding	GO:0055114//oxidation-reduction process
Bcin08g02610	424	649	548	1199	1173	1971	8.38	11.01	10.96	18.40	17.38	26.33	10.1166666666667	20.7033333333333	1.03312905130366	0.000116918486078786	0.00168345776954257	pif1	related to PIF1 protein precursor [Phialocephala subalpina]	-	-	-	-	GO:0000790//nuclear chromatin;GO:0005634//nucleus;GO:0005724//nuclear telomeric heterochromatin;GO:0005730//nucleolus;GO:0005739//mitochondrion;GO:0035861//site of double-strand break;GO:1902377//nuclear rDNA heterochromatin	GO:0003676//nucleic acid binding;GO:0003678//DNA helicase activity;GO:0003723//RNA binding;GO:0008270//zinc ion binding;GO:0016887//ATPase activity;GO:0017116//single-stranded DNA-dependent ATP-dependent DNA helicase activity;GO:0033678//5'-3' DNA/RNA helicase activity;GO:0043139//5'-3' DNA helicase activity;GO:0051880//G-quadruplex DNA binding;GO:0061995//ATP-dependent protein-DNA complex displa…	GO:0000723//telomere maintenance;GO:0006281//DNA repair;GO:0031297//replication fork processing;GO:0032508//DNA duplex unwinding;GO:0043504//mitochondrial DNA repair;GO:0044806//G-quadruplex DNA unwinding;GO:0045911//positive regulation of DNA recombination;GO:1902983//DNA strand elongation involved in mitotic DNA replication;GO:1903469//removal of RNA primer involved in mitotic DNA replication;G…
MSTRG.6931	34	30	27	9	15	11	1.60	1.21	1.29	0.33	0.53	0.35	1.36666666666667	0.403333333333333	-1.76061686223086	0.000117250786310666	0.00168506436262599	--	hypothetical protein BofuT4_uP123740.1 [Botrytis cinerea T4]	-	-	-	-	-	-	-
Bcin14g03890	470	650	610	1673	1093	1867	11.48	13.63	15.08	31.73	20.02	30.82	13.3966666666667	27.5233333333333	1.03878112782131	0.000117311050758104	0.00168506436262599	pkp1	similar to pyruvate dehydrogenase kinase [Botrytis cinerea T4]	-	-	-	-	-	GO:0004672//protein kinase activity;GO:0016772//transferase activity, transferring phosphorus-containing groups	GO:0016310//phosphorylation
Bcin12g05550	978	1048	1023	3080	1890	3264	29.73	27.33	31.46	72.69	43.07	67.04	29.5066666666667	60.9333333333333	1.04619071414442	0.000117864811870854	0.00168897318229274	GOT1	aspartate aminotransferase [Sclerotinia borealis F-4128]	Metabolism;Metabolism;Metabolism;Metabolism;Metabolism;Metabolism;Metabolism;Metabolism;Metabolism;Metabolism;Metabolism;Metabolism	Global and overview maps;Global and overview maps;Global and overview maps;Global and overview maps;Amino acid metabolism;Amino acid metabolism;Amino acid metabolism;Global and overview maps;Amino acid metabolism;Amino acid metabolism;Amino acid metabolism;Amino acid metabolism	ko01100//Metabolic pathways;ko01110//Biosynthesis of secondary metabolites;ko01200//Carbon metabolism;ko01230//Biosynthesis of amino acids;ko00270//Cysteine and methionine metabolism;ko00330//Arginine and proline metabolism;ko00350//Tyrosine metabolism;ko01210//2-Oxocarboxylic acid metabolism;ko00250//Alanine, aspartate and glutamate metabolism;ko00360//Phenylalanine metabolism;ko00400//Phenylala…	K14454;K14454;K14454;K14454;K14454;K14454;K14454;K14454;K14454;K14454;K14454;K14454	-	GO:0003824//catalytic activity;GO:0008483//transaminase activity;GO:0030170//pyridoxal phosphate binding	GO:0006520//cellular amino acid metabolic process;GO:0009058//biosynthetic process
Bcin07g02110	145	253	190	521	413	704	3.95	5.91	5.23	11.01	8.43	12.95	5.03	10.7966666666667	1.10195566226851	0.000118152068533489	0.00169106910500079	cwc-27	related to peptidylprolyl isomerase (cyclophilin)-like protein [Rhynchosporium secalis]	-	-	-	-	-	GO:0003755//peptidyl-prolyl cis-trans isomerase activity	GO:0000413//protein peptidyl-prolyl isomerization;GO:0006457//protein folding
Bcin02g01120	109	124	78	72	33	66	9.58	9.35	6.93	4.91	2.17	3.92	8.62	3.66666666666667	-1.23321875139823	0.000118374309516815	0.00169223059397458	--	similar to glutathione-dependent formaldehyde-activating GFA [Botrytis cinerea T4]	-	-	-	-	-	GO:0016846//carbon-sulfur lyase activity	-
Bcin10g00490	349	485	451	923	987	1865	5.12	6.06	6.67	10.46	10.80	18.43	5.95	13.23	1.15285148808337	0.000118714844273406	0.00169507838358957	YJR098C	phosphatidylcholine-sterol O-acyltransferase protein [Rutstroemia sp. NJR-2017a BVV2]	-	-	-	-	-	-	-
Bcin14g02930	137	319	269	676	557	1294	2.41	4.82	4.79	9.23	7.35	15.38	4.00666666666667	10.6533333333333	1.41083051221679	0.000119077822797258	0.00169823948469717	rfc1	Bcrfc1 [Botrytis cinerea B05.10]	Genetic Information Processing;Genetic Information Processing;Genetic Information Processing	Replication and repair;Replication and repair;Replication and repair	ko03420//Nucleotide excision repair;ko03030//DNA replication;ko03430//Mismatch repair	K10754;K10754;K10754	GO:0005663//DNA replication factor C complex	GO:0003677//DNA binding;GO:0003689//DNA clamp loader activity;GO:0005524//ATP binding	GO:0006260//DNA replication;GO:0006281//DNA repair
Bcin12g04450	186	310	271	770	484	1494	4.54	6.50	6.70	14.60	8.86	24.65	5.91333333333333	16.0366666666667	1.43933078978116	0.000121010583320557	0.00172132055392379	cef1	Bccef1 [Botrytis cinerea B05.10]	Genetic Information Processing	Transcription	ko03040//Spliceosome	K12860	-	GO:0003677//DNA binding	-
Bcin07g01450	159	201	220	625	358	999	3.57	3.88	5.00	10.91	6.03	15.17	4.15	10.7033333333333	1.36687692277032	0.00012112677568048	0.00172132055392379	SPBC902.04	RNA recognition domain-containing protein [Diplocarpon rosae]	-	-	-	-	-	GO:0003676//nucleic acid binding;GO:0046872//metal ion binding	GO:0006397//mRNA processing
Bcin15g00970	32	50	49	148	101	196	0.57	0.77	0.89	2.05	1.35	2.36	0.743333333333333	1.92	1.36902510152201	0.00012157040347453	0.00172558037783848	CHL1	Bcchl1 [Botrytis cinerea B05.10]	-	-	-	-	-	GO:0003676//nucleic acid binding;GO:0003677//DNA binding;GO:0003678//DNA helicase activity;GO:0004386//helicase activity;GO:0005524//ATP binding;GO:0016818//hydrolase activity, acting on acid anhydrides, in phosphorus-containing anhydrides	GO:0006139//nucleobase-containing compound metabolic process
Bcin02g05160	474	668	620	1313	1271	2379	7.06	8.53	9.34	15.18	14.18	23.93	8.31	17.7633333333333	1.09598195026853	0.000122309048895997	0.00173401268612126	cnd1	Bcycs4 [Botrytis cinerea B05.10]	Cellular Processes	Cell growth and death	ko04111//Cell cycle - yeast	K06677	GO:0000778//condensed nuclear chromosome kinetochore;GO:0000799//nuclear condensin complex;GO:0005634//nucleus;GO:0005730//nucleolus;GO:0005737//cytoplasm;GO:0035327//transcriptionally active chromatin	GO:0003690//double-stranded DNA binding;GO:0003697//single-stranded DNA binding;GO:0016887//ATPase activity	GO:0000278//mitotic cell cycle;GO:0007076//mitotic chromosome condensation;GO:0030261//chromosome condensation
Bcin05g02520	960	811	573	2977	2566	1846	27.34	19.82	16.51	65.83	54.78	35.52	21.2233333333333	52.0433333333333	1.29406210496289	0.000122593364763165	0.00173599151944439	pgaX	Bcpgx1 [Botrytis cinerea B05.10]	Metabolism;Metabolism	Global and overview maps;Carbohydrate metabolism	ko01100//Metabolic pathways;ko00040//Pentose and glucuronate interconversions	K01213;K01213	-	GO:0004650//polygalacturonase activity	GO:0005975//carbohydrate metabolic process
Bcin04g05510	622	784	795	1595	1706	3892	10.01	10.83	12.95	19.93	20.58	42.33	11.2633333333333	27.6133333333333	1.29373120305671	0.000123196895362048	0.00174248061671274	ISW2	similar to chromatin remodelling complex ATPase chain ISW1 [Botrytis cinerea T4]	-	-	-	-	GO:0005634//nucleus	GO:0003676//nucleic acid binding;GO:0003677//DNA binding;GO:0005524//ATP binding;GO:0016818//hydrolase activity, acting on acid anhydrides, in phosphorus-containing anhydrides;GO:0031491//nucleosome binding	GO:0006338//chromatin remodeling;GO:0043044//ATP-dependent chromatin remodeling
Bcin12g01070	469	653	577	1258	1202	2158	15.14	18.09	18.85	31.53	29.09	47.08	17.36	35.9	1.04821689626593	0.000124086860247829	0.00174888108321088	bna5	RecName: Full=Kynureninase; AltName: Full=Biosynthesis of nicotinic acid protein 5; AltName: Full=L-kynurenine hydrolase [Botrytis cinerea B05.10]	Metabolism;Metabolism	Global and overview maps;Amino acid metabolism	ko01100//Metabolic pathways;ko00380//Tryptophan metabolism	K01556;K01556	GO:0005737//cytoplasm	GO:0003824//catalytic activity;GO:0030170//pyridoxal phosphate binding;GO:0030429//kynureninase activity	GO:0006569//tryptophan catabolic process;GO:0009435//NAD biosynthetic process
Bcin01g11020	111	164	147	259	525	585	3.22	4.08	4.32	5.84	11.42	11.47	3.87333333333333	9.57666666666667	1.305947924128	0.00012428486922442	0.00174961587027898	CBR1	NADH-cytochrome b5 reductase [Lachnellula suecica]	Metabolism	Carbohydrate metabolism	ko00520//Amino sugar and nucleotide sugar metabolism	K00326	-	GO:0016491//oxidoreductase activity;GO:0020037//heme binding	GO:0055114//oxidation-reduction process
Bcin04g03710	135	213	179	468	486	434	6.27	8.49	8.41	16.87	16.92	13.62	7.72333333333333	15.8033333333333	1.03293334886157	0.000125557981651689	0.00176546592254438	cefD2	similar to alpha-methylacyl-CoA racemase [Botrytis cinerea T4]	Metabolism;Cellular Processes	Global and overview maps;Transport and catabolism	ko01100//Metabolic pathways;ko04146//Peroxisome	K01796;K01796	-	GO:0008410//CoA-transferase activity	-
Bcin05g04010	644	1020	903	1750	2132	4063	49.74	67.59	70.56	104.93	123.42	212.01	62.63	146.786666666667	1.2287951432028	0.000127805323071981	0.0017949614109196	--	nuclear transport factor 2 superfamily protein isoform 4 [Botrytis fabae]	-	-	-	-	-	-	-
Bcin12g02850	37	63	68	219	89	693	0.99	1.44	1.84	4.54	1.78	12.51	1.42333333333333	6.27666666666667	2.14072502499374	0.000129502340292975	0.00181666791751338	esf1	Bcesf1 [Botrytis cinerea B05.10]	-	-	-	-	GO:0005634//nucleus	-	GO:0006364//rRNA processing
Bcin02g08220	73	118	109	270	221	442	3.61	5.01	5.46	10.37	8.20	14.78	4.69333333333333	11.1166666666667	1.24403942743466	0.000130967886608586	0.00183080283447947	VPS51	vps51 vps67 protein [Rutstroemia sp. NJR-2017a BBW]	-	-	-	-	-	-	-
Bcin05g02020	20	54	33	187	168	88	1.23	2.85	2.06	8.95	7.76	3.66	2.04666666666667	6.79	1.73013541959571	0.000131561818251836	0.00183482842803782	--	DUF3328 domain containing protein [Pyrenophora tritici-repentis]	-	-	-	-	-	-	-
Bcin07g06820	5214	3525	3231	2933	2180	1246	203.64	118.12	127.67	88.93	63.82	32.88	149.81	61.8766666666667	-1.27566654352105	0.000132008148511331	0.00183891490504635	--	Phosphatidylserine decarboxylase proenzyme 2 [Verticillium dahliae VDG1]	-	-	-	-	-	-	-
Bcin06g00010	55	57	51	36	25	22	4.62	4.11	4.34	2.35	1.58	1.25	4.35666666666667	1.72666666666667	-1.33523513810888	0.000132783548384504	0.00184757062566559	--	hypothetical protein BCIN_06g00010 [Botrytis cinerea B05.10]	-	-	-	-	-	-	-
Bcin07g03920	145	138	164	604	231	1218	4.98	4.06	5.66	16.05	5.94	28.07	4.9	16.6866666666667	1.76784213596461	0.000133028553239627	0.00184883484073707	CTHT_0021480	Bcrio1 [Botrytis cinerea B05.10]	Genetic Information Processing	Translation	ko03008//Ribosome biogenesis in eukaryotes	K07178	-	GO:0004674//protein serine/threonine kinase activity;GO:0005524//ATP binding	-
Bcin04g05620	863	1201	1164	2223	2494	4163	11.44	13.66	15.61	22.87	24.77	37.28	13.57	28.3066666666667	1.06072114976537	0.000133872763099267	0.00185626580417643	spt-6	Bcspt6 [Botrytis cinerea B05.10]	-	-	-	-	-	GO:0003676//nucleic acid binding;GO:0003677//DNA binding	GO:0006139//nucleobase-containing compound metabolic process;GO:0032968//positive regulation of transcription elongation from RNA polymerase II promoter
Bcin12g05740	428	582	552	1224	1130	3240	4.51	5.27	5.89	10.02	8.93	23.08	5.22333333333333	14.01	1.42341427667939	0.00013538012965032	0.00187283653405528	sec72	Bcsec7 [Botrytis cinerea B05.10]	Cellular Processes	Transport and catabolism	ko04144//Endocytosis	K18442	-	GO:0005086//ARF guanyl-nucleotide exchange factor activity	GO:0032012//regulation of ARF protein signal transduction
Bcin01g00900	16	32	9	59	94	102	0.45	0.77	0.26	1.29	1.98	1.94	0.493333333333333	1.73666666666667	1.81568619664956	0.000137339591367821	0.00189775467611249	ARB_00047	fusarubin cluster-esterase protein [Rutstroemia sp. NJR-2017a BVV2]	-	-	-	-	-	-	-
Bcin02g09350	423	576	563	1114	1163	1887	8.13	9.50	10.95	16.62	16.75	24.50	9.52666666666667	19.29	1.01780972767444	0.000137632152998805	0.00189928549631777	--	gtpase-activator for ras-like gtpase containing protein [Rutstroemia sp. NJR-2017a WRK4]	-	-	-	-	GO:0016020//membrane	GO:0046873//metal ion transmembrane transporter activity	GO:0030001//metal ion transport;GO:0055085//transmembrane transport
Bcin06g06610	75	120	169	323	290	1211	1.46	2.01	3.33	4.88	4.23	15.94	2.26666666666667	8.35	1.88120395194487	0.000138072288358313	0.0019013077228124	utp13	Bcutp13 [Botrytis cinerea B05.10]	Genetic Information Processing	Translation	ko03008//Ribosome biogenesis in eukaryotes	K14555	GO:0032040//small-subunit processome	GO:0005515//protein binding	GO:0006364//rRNA processing
Bcin13g04650	328	532	410	1200	792	1893	9.79	13.63	12.39	27.82	17.72	38.19	11.9366666666667	27.91	1.2253821064667	0.000138973466876262	0.00191152266251593	Bap60	related to SWI/SNF complex 60 KDa subunit [Phialocephala subalpina]	-	-	-	-	-	GO:0005515//protein binding	-
Bcin04g05140	3182	3852	2974	2762	1533	974	115.32	119.78	109.05	77.71	41.64	23.85	114.716666666667	47.7333333333333	-1.26500601735045	0.000140081239735089	0.00192455256515769	--	hypothetical protein BCIN_04g05140 [Botrytis cinerea B05.10]	-	-	-	-	-	-	-
Bcin14g01440	369	428	387	1004	760	1535	15.66	15.58	16.61	33.07	24.17	44.01	15.95	33.75	1.08133107817332	0.000140480280926375	0.00192742944122622	nth1	endonuclease III protein [Rutstroemia sp. NJR-2017a BVV2]	Genetic Information Processing	Replication and repair	ko03410//Base excision repair	K10773	GO:0005634//nucleus	GO:0003677//DNA binding;GO:0003824//catalytic activity;GO:0003906//DNA-(apurinic or apyrimidinic site) endonuclease activity;GO:0019104//DNA N-glycosylase activity	GO:0006281//DNA repair;GO:0006284//base-excision repair;GO:0006285//base-excision repair, AP site formation
Bcin02g05890	725	1002	961	2217	1777	3948	17.70	20.99	23.74	42.02	32.52	65.12	20.81	46.5533333333333	1.16160750692775	0.000140679044812709	0.00192742944122622	SPAC3H8.02	phosphatidylinositol transfer protein CSR1 [Sclerotinia borealis F-4128]	-	-	-	-	-	-	-
Bcin10g06130	1821	2066	1609	5438	9138	3806	57.57	56.03	51.46	133.46	216.52	81.29	55.02	143.756666666667	1.38560081733492	0.000140772735577303	0.00192742944122622	rgxB	Alpha-L-rhamnosidase rgxB protein [Rutstroemia sp. NJR-2017a WRK4]	Metabolism;Metabolism	Global and overview maps;Carbohydrate metabolism	ko01100//Metabolic pathways;ko00040//Pentose and glucuronate interconversions	K01213;K01213	-	GO:0004650//polygalacturonase activity	GO:0005975//carbohydrate metabolic process
Bcin11g02100	32	76	63	180	140	273	0.89	1.82	1.78	3.90	2.93	5.14	1.49666666666667	3.99	1.41463580220235	0.000144714017210686	0.0019708487026444	MUS81	Bcmus81 [Botrytis cinerea B05.10]	Genetic Information Processing	Replication and repair	ko03440//Homologous recombination	K08991	GO:0048476//Holliday junction resolvase complex	GO:0003677//DNA binding;GO:0004518//nuclease activity;GO:0008821//crossover junction endodeoxyribonuclease activity	GO:0000712//resolution of meiotic recombination intermediates;GO:0000724//double-strand break repair via homologous recombination;GO:0000737//DNA catabolic process, endonucleolytic;GO:0006302//double-strand break repair;GO:0007131//reciprocal meiotic recombination;GO:0010520//regulation of reciprocal meiotic recombination;GO:0031297//replication fork processing;GO:0031573//intra-S DNA damage chec…
Bcin08g07000	124	200	204	515	355	831	3.66	5.06	6.09	11.79	7.85	16.56	4.93666666666667	12.0666666666667	1.28941805668172	0.000145511096215688	0.0019787529342528	dre4	similar to FF domain-containing protein [Botrytis cinerea T4]	-	-	-	-	-	GO:0005515//protein binding	GO:0045292//mRNA cis splicing, via spliceosome
Bcin13g05760	446	508	325	1060	1780	1072	23.21	22.68	17.11	42.82	69.42	37.68	21	49.9733333333333	1.25076912438454	0.000147072838850305	0.00199772551434944	cutA	Cutinase protein [Rutstroemia sp. NJR-2017a BVV2]	-	-	-	-	GO:0005576//extracellular region	GO:0016787//hydrolase activity;GO:0050525//cutinase activity	-
Bcin15g00450	135	135	126	312	397	354	1.57	1.35	1.49	2.82	3.47	2.79	1.47	3.02666666666667	1.0419136417334	0.000147949838063026	0.00200533365844361	DMT1	related to cytosine C5-DNA-methyltransferase [Phialocephala subalpina]	Metabolism;Metabolism	Global and overview maps;Amino acid metabolism	ko01100//Metabolic pathways;ko00270//Cysteine and methionine metabolism	K00558;K00558	-	GO:0008168//methyltransferase activity	-
Bcin10g02370	110	149	165	431	272	922	2.79	3.24	4.23	8.49	5.17	15.80	3.42	9.82	1.5217266994288	0.000147967340980707	0.00200533365844361	--	Magnesium transport protein CorA, transmembrane region [Glarea lozoyensis ATCC 20868]	-	-	-	-	-	-	-
Bcin09g03080	433	161	216	186	52	72	14.38	4.59	7.26	4.80	1.29	1.62	8.74333333333333	2.57	-1.76641504234995	0.000149883341562083	0.00202900767347135	--	phosphatidylcholine-hydrolyzing phospholipase C [Rhizoctonia solani 123E]	-	-	-	-	-	-	-
Bcin01g10150	13	18	19	52	60	95	0.49	0.58	0.73	1.52	1.70	2.42	0.6	1.88	1.64769825606912	0.000156749916299751	0.00211242527651598	PSD2	Bcpsd [Botrytis cinerea B05.10]	Metabolism;Metabolism;Metabolism	Global and overview maps;Global and overview maps;Lipid metabolism	ko01100//Metabolic pathways;ko01110//Biosynthesis of secondary metabolites;ko00564//Glycerophospholipid metabolism	K01613;K01613;K01613	-	GO:0004609//phosphatidylserine decarboxylase activity	GO:0008654//phospholipid biosynthetic process
Bcin07g00030	8	16	23	36	85	146	0.30	0.51	0.86	1.03	2.35	3.64	0.556666666666667	2.34	2.07162292783051	0.000161592884112238	0.00217235541175767	calI	short-chain dehydrogenase [Aspergillus bombycis]	-	-	-	-	-	-	-
Bcin10g03890	80	77	86	244	226	216	1.81	1.49	1.96	4.28	3.82	3.29	1.75333333333333	3.79666666666667	1.11463304241581	0.000161921438895394	0.00217235541175767	--	Prosolanapyrone synthase, partial [Lachnellula occidentalis]	-	-	-	-	-	-	-
Bcin03g07900	348	468	408	976	823	1853	7.21	8.31	8.55	15.69	12.77	25.92	8.02333333333333	18.1266666666667	1.17584000955027	0.000163362633948006	0.00218679847273704	exo70	Bcexo70 [Botrytis cinerea B05.10]	-	-	-	-	GO:0000145//exocyst	-	GO:0006887//exocytosis
Bcin04g03230	175	136	113	321	518	475	9.28	6.19	6.06	13.21	20.58	17.01	7.17666666666667	16.9333333333333	1.23848017749229	0.000163759890458629	0.00218904700658944	rhlG	similar to short-chain dehydrogenase/reductase sdr [Botrytis cinerea T4]	-	-	-	-	-	GO:0016491//oxidoreductase activity	-
Bcin12g04510	439	723	708	1698	1198	4800	4.46	6.30	7.27	13.38	9.12	32.92	6.01	18.4733333333333	1.62000731404907	0.000166660076953517	0.00222349384091267	AHK5	hsp90 protein [Rutstroemia sp. NJR-2017a BVV2]	-	-	-	-	-	GO:0000155//phosphorelay sensor kinase activity;GO:0016772//transferase activity, transferring phosphorus-containing groups	GO:0000160//phosphorelay signal transduction system;GO:0007165//signal transduction;GO:0016310//phosphorylation
Bcin03g05700	695	897	846	2071	1545	3690	12.00	13.29	14.78	27.77	20.00	43.06	13.3566666666667	30.2766666666667	1.18064637037832	0.000167336000921775	0.00223003110561752	ain1	probable alpha-actinin, sarcomeric (f-actin cross linking protein) [Rhynchosporium secalis]	-	-	-	-	-	GO:0005509//calcium ion binding;GO:0005515//protein binding	-
Bcin15g02700	231	316	305	878	515	1115	5.18	6.08	6.92	15.29	8.66	16.90	6.06	13.6166666666667	1.16798387883894	0.000169203595896588	0.00224992009887326	ptr8	Bcssl2 [Botrytis cinerea B05.10]	Genetic Information Processing;Genetic Information Processing	Replication and repair;Transcription	ko03420//Nucleotide excision repair;ko03022//Basal transcription factors	K10843;K10843	-	GO:0003677//DNA binding;GO:0003678//DNA helicase activity;GO:0005524//ATP binding;GO:0016787//hydrolase activity	GO:0006289//nucleotide-excision repair;GO:0006367//transcription initiation from RNA polymerase II promoter
Bcin04g03020	83	126	189	414	285	1049	3.08	4.02	7.10	11.94	7.94	26.33	4.73333333333333	15.4033333333333	1.70231415977449	0.00016945789945859	0.00225080625260945	SPCC1827.05c	Bcnop15 [Botrytis cinerea B05.10]	-	-	-	-	-	GO:0003676//nucleic acid binding	-
Bcin02g00410	231	289	131	103	160	95	7.36	7.89	4.22	2.55	3.82	2.04	6.49	2.80333333333333	-1.21107517846515	0.000170249205129026	0.00225881522822736	prnB	similar to amino acid permease [Botrytis cinerea T4]	-	-	-	-	GO:0016020//membrane	GO:0022857//transmembrane transporter activity	GO:0055085//transmembrane transport
Bcin14g02510	970	1078	718	783	241	318	26.67	25.43	19.97	16.71	4.97	5.91	24.0233333333333	9.19666666666667	-1.38525338865475	0.000171265639936853	0.00226979014961614	lcc2	Bclcc2 [Botrytis cinerea B05.10]	-	-	-	-	-	GO:0005507//copper ion binding;GO:0016491//oxidoreductase activity	GO:0055114//oxidation-reduction process
Bcin09g00090	103	144	146	391	253	633	3.22	3.86	4.61	9.48	5.92	13.36	3.89666666666667	9.58666666666667	1.29878874590764	0.000171983993876516	0.00227488466522828	--	DNA mismatch repair protein msh-2 [Marssonina brunnea f. sp. 'multigermtubi' MB_m1]	-	-	-	-	-	-	-
Bcin06g00570	41	30	21	9	8	17	0.91	0.57	0.47	0.16	0.13	0.26	0.65	0.183333333333333	-1.82597060022495	0.000172029380637156	0.00227488466522828	--	hypothetical protein BCIN_06g00570 [Botrytis cinerea B05.10]	-	-	-	-	-	-	-
Bcin09g01070	72	97	51	49	35	27	1.80	2.08	1.29	0.95	0.65	0.45	1.72333333333333	0.683333333333333	-1.33454037080949	0.000174679376594087	0.00230471643382984	SPAC11D3.06	mate efflux family protein [Rutstroemia sp. NJR-2017a WRK4]	-	-	-	-	GO:0016020//membrane	GO:0015297//antiporter activity;GO:0042910//xenobiotic transmembrane transporter activity	GO:0055085//transmembrane transport
Bcin03g01490	564	814	486	1566	2377	1472	22.66	28.06	19.75	48.84	71.57	39.95	23.49	53.4533333333333	1.18623320341742	0.000174861760445653	0.00230471643382984	lga1	Bclga1 [Botrytis cinerea B05.10]	Metabolism;Metabolism	Global and overview maps;Carbohydrate metabolism	ko01100//Metabolic pathways;ko00040//Pentose and glucuronate interconversions	K18103;K18103	-	GO:0003824//catalytic activity;GO:0016829//lyase activity	-
Bcin05g08080	72	81	96	195	220	296	1.22	1.18	1.65	2.57	2.80	3.40	1.35	2.92333333333333	1.11465493467274	0.000175555739607761	0.00230878897023628	slx4	RecName: Full=Structure-specific endonuclease subunit slx4 [Botrytis cinerea B05.10]	-	-	-	-	GO:0005634//nucleus;GO:0033557//Slx1-Slx4 complex	GO:0017108//5'-flap endonuclease activity	GO:0006260//DNA replication;GO:0006281//DNA repair
Bcin07g05110	135	263	332	798	456	2260	3.36	5.61	8.36	15.41	8.50	37.98	5.77666666666667	20.63	1.83643466744747	0.000177953361559582	0.00233775752305107	nop2	Bcnop2 [Botrytis cinerea B05.10]	-	-	-	-	GO:0005730//nucleolus;GO:0030687//preribosome, large subunit precursor	GO:0003723//RNA binding;GO:0008168//methyltransferase activity;GO:0008757//S-adenosylmethionine-dependent methyltransferase activity;GO:0009383//rRNA (cytosine-C5-)-methyltransferase activity	GO:0000463//maturation of LSU-rRNA from tricistronic rRNA transcript (SSU-rRNA, 5.8S rRNA, LSU-rRNA);GO:0006364//rRNA processing;GO:0042273//ribosomal large subunit biogenesis;GO:0070475//rRNA base methylation;GO:1902626//assembly of large subunit precursor of preribosome
Bcin07g01870	32	22	22	7	12	4	1.14	0.67	0.79	0.19	0.32	0.10	0.866666666666667	0.203333333333333	-2.09163047546557	0.00017987409920942	0.00235525103266133	--	hypothetical protein BCIN_07g01870 [Botrytis cinerea B05.10]	-	-	-	-	-	-	-
Bcin07g06290	561	833	862	1388	2185	3761	16.50	21.01	25.64	31.68	48.16	74.72	21.05	51.52	1.29131236016086	0.000183088402519641	0.00238691554328323	MCSU3	similar to MOSC domain-containing protein [Botrytis cinerea T4]	-	-	-	-	-	GO:0003824//catalytic activity;GO:0030151//molybdenum ion binding;GO:0030170//pyridoxal phosphate binding	-
Bcin09g06640	128	186	130	434	276	871	3.34	4.17	3.44	8.80	5.40	15.37	3.65	9.85666666666667	1.43320337363179	0.000184959594475595	0.00240869204792647	--	transcriptional activator protein [Rutstroemia sp. NJR-2017a BBW]	-	-	-	-	-	-	-
Bcin09g02070	294	475	430	774	1103	1473	6.10	8.46	9.03	12.47	17.16	20.65	7.86333333333333	16.76	1.09180923118105	0.000185405041904024	0.00241187426528944	DCW1	glycoside hydrolase family 76 protein [Botrytis cinerea T4]	-	-	-	-	-	GO:0003824//catalytic activity;GO:0008496//mannan endo-1,6-alpha-mannosidase activity	GO:0016052//carbohydrate catabolic process
Bcin16g00770	345	353	220	161	242	122	8.30	7.30	5.37	3.02	4.37	1.99	6.99	3.12666666666667	-1.16066703358121	0.000186050631814572	0.00241765035534559	aneD	similar to cytochrome p450 [Botrytis cinerea T4]	-	-	-	-	-	GO:0005506//iron ion binding;GO:0016705//oxidoreductase activity, acting on paired donors, with incorporation or reduction of molecular oxygen;GO:0020037//heme binding	GO:0055114//oxidation-reduction process
Bcin02g08480	309	530	431	1089	854	1377	11.00	16.19	15.52	30.09	22.79	33.12	14.2366666666667	28.6666666666667	1.00976276183468	0.000186851204788165	0.00242280362186946	rba50	Bcrba50 [Botrytis cinerea B05.10]	-	-	-	-	-	-	GO:0006366//transcription by RNA polymerase II
Bcin12g06010	117	155	158	303	441	427	3.56	4.04	4.86	7.15	10.05	8.77	4.15333333333333	8.65666666666667	1.05954194565441	0.000189020245960183	0.00244564059336186	--	Fungal specific transcription factor domain-containing protein [Rutstroemia sp. NJR-2017a WRK4]	-	-	-	-	-	-	-
Bcin10g03840	963	1175	1290	2733	2320	5295	35.09	36.73	47.55	77.30	63.36	130.34	39.79	90.3333333333333	1.1828525467137	0.000192284134779483	0.00247984506725282	gng-1	Bcgg1 [Botrytis cinerea B05.10]	Environmental Information Processing	Signal transduction	ko04011//MAPK signaling pathway - yeast	K07973	-	GO:0031681//G-protein beta-subunit binding	GO:0000750//pheromone-dependent signal transduction involved in conjugation with cellular fusion;GO:0007186//G protein-coupled receptor signaling pathway
Bcin13g01760	599	1022	1037	2117	1923	6298	6.12	8.95	10.71	16.78	14.71	43.44	8.59333333333333	24.9766666666667	1.53929118777236	0.000193829943428762	0.00249496892055385	--	myosin heavy chain protein [Rutstroemia sp. NJR-2017a WRK4]	-	-	-	-	-	-	-
Bcin04g06580	72	149	97	222	321	464	8.65	15.36	11.79	20.70	28.90	37.66	11.9333333333333	29.0866666666667	1.28536088622489	0.000193872855924311	0.00249496892055385	--	six-hairpin glycosidase [Aspergillus luchuensis]	-	-	-	-	-	-	-
Bcin12g01670	79	122	98	249	219	506	3.08	4.08	3.87	7.54	6.40	13.33	3.67666666666667	9.09	1.30588190932388	0.000194172835282251	0.00249615111079884	rad18	Bcrad18 [Botrytis cinerea B05.10]	-	-	-	-	-	GO:0003697//single-stranded DNA binding;GO:0061630//ubiquitin protein ligase activity	GO:0006301//postreplication repair;GO:0006513//protein monoubiquitination
Bcin08g05560	284	445	449	981	816	2138	4.04	5.43	6.46	10.83	8.70	20.55	5.31	13.36	1.3311362416699	0.000196810962241084	0.00252465313488723	psc3	Bcirr1 [Botrytis cinerea B05.10]	Cellular Processes;Cellular Processes	Cell growth and death;Cell growth and death	ko04111//Cell cycle - yeast;ko04113//Meiosis - yeast	K06671;K06671	-	-	-
Bcin12g05630	85	133	113	483	150	922	2.36	3.17	3.18	10.43	3.13	17.32	2.90333333333333	10.2933333333333	1.82592812866921	0.000197182245017475	0.00252671351147393	--	Zinc finger RING FYVE PHD-type protein [Rutstroemia sp. NJR-2017a BBW]	-	-	-	-	-	-	-
Bcin14g05110	132	204	233	438	419	1967	2.04	2.71	3.65	5.27	4.86	20.58	2.8	10.2366666666667	1.87024727930976	0.000198381953668597	0.00253937369509194	RRP12	Bcrrp12 [Botrytis cinerea B05.10]	-	-	-	-	GO:0005634//nucleus;GO:0030688//preribosome, small subunit precursor	-	GO:0000462//maturation of SSU-rRNA from tricistronic rRNA transcript (SSU-rRNA, 5.8S rRNA, LSU-rRNA)
Bcin06g06580	239	352	206	1030	1261	495	5.89	7.45	5.14	19.72	23.31	8.25	6.16	17.0933333333333	1.47243150520268	0.000198693682902069	0.00254065248691622	--	glycoside hydrolase family 78 protein [Sclerotinia borealis F-4128]	-	-	-	-	-	GO:0003824//catalytic activity	-
Bcin01g02610	539	943	887	2223	1542	2968	12.76	19.15	21.24	40.84	27.35	47.46	17.7166666666667	38.55	1.12162366910508	0.000200097695364511	0.00255588046666874	NSP1	Bcnsp1 [Botrytis cinerea B05.10]	Genetic Information Processing	Translation	ko03013//RNA transport	K14306	GO:0005643//nuclear pore	GO:0017056//structural constituent of nuclear pore	-
Bcin12g00510	166	226	227	431	503	907	4.08	4.77	5.65	8.23	9.27	15.07	4.83333333333333	10.8566666666667	1.16749081949361	0.00020077639258671	0.00255878075735447	SPAC323.04	similar to ABC transporter [Botrytis cinerea T4]	-	-	-	-	-	GO:0005524//ATP binding;GO:0016887//ATPase activity	-
Bcin07g05920	743	900	889	1704	1914	3350	11.83	12.27	14.29	21.02	22.86	36.03	12.7966666666667	26.6366666666667	1.05764549425339	0.000200945274774269	0.00255878075735447	pik1	Bcpik1 [Botrytis cinerea B05.10]	Metabolism;Metabolism;Environmental Information Processing	Global and overview maps;Carbohydrate metabolism;Signal transduction	ko01100//Metabolic pathways;ko00562//Inositol phosphate metabolism;ko04070//Phosphatidylinositol signaling system	K19801;K19801;K19801	GO:0005634//nucleus;GO:0005802//trans-Golgi network	GO:0004430//1-phosphatidylinositol 4-kinase activity;GO:0016301//kinase activity;GO:0016773//phosphotransferase activity, alcohol group as acceptor	GO:0006897//endocytosis;GO:0042998//positive regulation of Golgi to plasma membrane protein transport;GO:0046854//phosphatidylinositol phosphorylation;GO:0048015//phosphatidylinositol-mediated signaling;GO:0050714//positive regulation of protein secretion;GO:2000786//positive regulation of autophagosome assembly
Bcin16g02040	268	419	412	898	764	1771	4.40	5.91	6.85	11.45	9.41	19.66	5.72	13.5066666666667	1.2395846213016	0.000200964771838245	0.00255878075735447	sec8	Bcsec8 [Botrytis cinerea B05.10]	-	-	-	-	GO:0000145//exocyst	-	GO:0006904//vesicle docking involved in exocytosis;GO:0090522//vesicle tethering involved in exocytosis
Bcin02g08390	40	72	83	138	212	422	1.03	1.59	2.16	2.75	4.08	7.33	1.59333333333333	4.72	1.56673874210225	0.000205089842851601	0.00260577073640054	schC	similar to FAD-binding monooxygenase [Botrytis cinerea T4]	-	-	-	-	-	GO:0071949//FAD binding	-
Bcin06g05680	20	36	20	121	57	123	0.64	0.99	0.65	3.00	1.37	2.66	0.76	2.34333333333333	1.62449086490779	0.000207834628295795	0.0026350618729173	SPAC521.02	similar to WLM domain-containing protein [Botrytis cinerea T4]	-	-	-	-	-	-	-
Bcin14g01410	5099	5208	2844	2268	3597	2271	141.52	124.02	79.86	48.87	74.83	42.59	115.133333333333	55.43	-1.05456666940815	0.000208836733252067	0.00263939702700242	put4	probable general amino acid permease [Rhynchosporium secalis]	-	-	-	-	GO:0016020//membrane;GO:0016021//integral component of membrane	GO:0022857//transmembrane transporter activity	GO:0006865//amino acid transport;GO:0055085//transmembrane transport
Bcin10g03440	266	561	504	1143	966	2478	3.67	6.64	7.04	12.25	9.99	23.11	5.78333333333333	15.1166666666667	1.38616688795027	0.000211141418714673	0.00266506110229479	tpr1	Bcctr9 [Botrytis cinerea B05.10]	-	-	-	-	-	GO:0005515//protein binding	GO:0006355//regulation of transcription, DNA-templated;GO:0016570//histone modification
Bcin13g05580	1749	2530	1665	5399	8008	4207	51.16	63.49	49.27	122.60	175.57	83.14	54.64	127.103333333333	1.21797247732536	0.000211311748230977	0.00266506110229479	adh-1	alcohol dehydrogenase [Sclerotinia borealis F-4128]	Metabolism;Metabolism;Metabolism;Metabolism;Metabolism	Global and overview maps;Global and overview maps;Carbohydrate metabolism;Amino acid metabolism;Lipid metabolism	ko01100//Metabolic pathways;ko01110//Biosynthesis of secondary metabolites;ko00010//Glycolysis / Gluconeogenesis;ko00350//Tyrosine metabolism;ko00071//Fatty acid degradation	K13953;K13953;K13953;K13953;K13953	-	GO:0008270//zinc ion binding;GO:0016491//oxidoreductase activity	GO:0055114//oxidation-reduction process
Bcin06g05380	1066	1381	1308	3423	2228	5903	18.82	20.92	23.36	46.92	29.48	70.41	21.0333333333333	48.9366666666667	1.21823833074248	0.000214681133322926	0.00269621519693735	klp1	kinesin heavy chain [Sclerotinia sclerotiorum 1980 UF-70]	Cellular Processes	Transport and catabolism	ko04144//Endocytosis	K10396	-	GO:0003777//microtubule motor activity;GO:0005524//ATP binding;GO:0008017//microtubule binding	GO:0007018//microtubule-based movement
Bcin03g00370	67	129	100	255	336	266	2.61	4.31	3.94	7.72	9.82	7.01	3.62	8.18333333333333	1.17669892139769	0.000215177550940631	0.00269962295604804	--	Membrane-associating domain family protein [Aspergillus niger]	-	-	-	-	-	-	-
Bcin08g04910	137	178	145	496	296	478	7.47	8.32	8.00	20.99	12.09	17.60	7.93	16.8933333333333	1.09106125271567	0.000216403022799804	0.00271216076850664	--	similar to isoflavone reductase family protein CipA [Botrytis cinerea T4]	-	-	-	-	-	-	-
Bcin10g00340	1175	1736	1663	3636	3033	6718	21.17	26.83	30.31	50.85	40.96	81.77	26.1033333333333	57.86	1.14833227599693	0.000216877950826563	0.00271527572256137	ssh4	Bcear1 [Botrytis cinerea B05.10]	-	-	-	-	-	GO:0005515//protein binding	-
Bcin02g08710	138	203	133	101	111	56	3.02	3.81	2.94	1.72	1.82	0.83	3.25666666666667	1.45666666666667	-1.16072528246778	0.00021926155593655	0.00273939906448227	WOR2	similar to transcription factor Cys6 [Botrytis cinerea T4]	-	-	-	-	GO:0005634//nucleus	GO:0000981//DNA-binding transcription factor activity, RNA polymerase II-specific;GO:0008270//zinc ion binding	GO:0006355//regulation of transcription, DNA-templated
Bcin01g08620	141	174	168	339	517	447	6.90	7.30	8.31	12.87	18.95	14.77	7.50333333333333	15.53	1.0494542736543	0.000220113290362516	0.00274717877690741	AO090005000447	Amidohydrolase family protein [Sclerotinia borealis F-4128]	-	-	-	-	-	GO:0016787//hydrolase activity;GO:0016831//carboxy-lyase activity	-
Bcin09g03030	193	333	312	826	630	764	4.28	6.34	7.01	14.23	10.48	11.46	5.87666666666667	12.0566666666667	1.0367611233356	0.000221433289508649	0.00276000132218788	DPB2	Bcdpb2 [Botrytis cinerea B05.10]	Genetic Information Processing;Genetic Information Processing;Genetic Information Processing	Replication and repair;Replication and repair;Replication and repair	ko03420//Nucleotide excision repair;ko03030//DNA replication;ko03410//Base excision repair	K02325;K02325;K02325	GO:0008622//epsilon DNA polymerase complex	GO:0003677//DNA binding;GO:0003887//DNA-directed DNA polymerase activity	GO:0006260//DNA replication;GO:0006261//DNA-dependent DNA replication
Bcin08g03820	3212	3628	2518	2032	2425	1136	122.06	118.28	96.81	59.95	69.07	29.17	112.383333333333	52.73	-1.09173219511445	0.000221600906558856	0.00276000132218788	pelE	pectin lyase E protein [Rutstroemia sp. NJR-2017a WRK4]	-	-	-	-	-	-	-
Bcin15g03800	355	468	419	1008	788	1476	8.69	9.81	10.37	19.13	14.43	24.36	9.62333333333333	19.3066666666667	1.00449049484723	0.000225900313209469	0.00280771850428432	--	proliferating cell nuclear antigen protein [Rutstroemia sp. NJR-2017a BVV2]	-	-	-	-	-	GO:0017022//myosin binding	-
Bcin03g08710	121	230	130	428	701	395	2.67	4.36	2.91	7.34	11.61	5.90	3.31333333333333	8.28333333333333	1.32192809488736	0.000226746151847493	0.00281531402200707	bglA	glycoside hydrolase family 3 protein [Botrytis cinerea T4]	Metabolism;Metabolism;Metabolism;Metabolism	Global and overview maps;Global and overview maps;Carbohydrate metabolism;Metabolism of other amino acids	ko01100//Metabolic pathways;ko01110//Biosynthesis of secondary metabolites;ko00500//Starch and sucrose metabolism;ko00460//Cyanoamino acid metabolism	K05349;K05349;K05349;K05349	-	GO:0004553//hydrolase activity, hydrolyzing O-glycosyl compounds	GO:0005975//carbohydrate metabolic process
Bcin12g01060	105	147	148	259	385	568	3.88	4.66	5.53	7.43	10.66	14.17	4.69	10.7533333333333	1.19712410991911	0.00022999482682905	0.0028497499514335	BNA2	similar to indoleamine 2,3-dioxygenase [Botrytis cinerea T4]	Metabolism;Metabolism	Global and overview maps;Amino acid metabolism	ko01100//Metabolic pathways;ko00380//Tryptophan metabolism	K00463;K00463	-	GO:0020037//heme binding;GO:0046872//metal ion binding	GO:0019441//tryptophan catabolic process to kynurenine
MSTRG.165	57	131	76	177	344	369	1.07	2.11	1.45	2.58	4.85	4.69	1.54333333333333	4.04	1.38830560021272	0.000230966877163303	0.00285884078916064	--	glycoside hydrolase family 78 protein [Botrytis cinerea T4]	-	-	-	-	-	-	-
Bcin15g00590	423	566	567	1304	994	2213	8.45	9.70	11.46	20.22	14.88	29.87	9.87	21.6566666666667	1.13368921466886	0.000231756710589776	0.00286565978022038	vid27	Bcvid27 [Botrytis cinerea B05.10]	-	-	-	-	-	-	-
Bcin03g00870	243	481	372	778	958	1223	4.47	7.56	6.88	11.05	13.12	15.13	6.30333333333333	13.1	1.05537994919621	0.000235187737047438	0.00290508930808134	--	Bczfr1 [Botrytis cinerea B05.10]	-	-	-	-	GO:0005634//nucleus	GO:0000981//DNA-binding transcription factor activity, RNA polymerase II-specific;GO:0003677//DNA binding;GO:0008270//zinc ion binding	GO:0006351//transcription, DNA-templated;GO:0006355//regulation of transcription, DNA-templated
Bcin01g03990	87	82	50	34	48	40	4.13	3.34	2.40	1.25	1.71	1.28	3.29	1.41333333333333	-1.2189858198932	0.00023839765931537	0.0029417093887125	--	BTB POZ-like protein [Rutstroemia sp. NJR-2017a BVV2]	-	-	-	-	-	GO:0005515//protein binding	-
Bcin10g04360	76	130	106	230	265	379	2.06	3.02	2.91	4.84	5.38	6.94	2.66333333333333	5.72	1.10278214457157	0.000241000495810897	0.00296993808231253	hypBA1	DUF1680 domain protein [Sclerotinia borealis F-4128]	-	-	-	-	-	GO:0003824//catalytic activity	-
Bcin05g07900	332	535	497	908	1131	1871	6.46	8.94	9.79	13.72	16.50	24.61	8.39666666666667	18.2766666666667	1.12211435156256	0.000243657651716703	0.00299736397404117	klp5	Bckip3 [Botrytis cinerea B05.10]	-	-	-	-	-	GO:0003777//microtubule motor activity;GO:0005524//ATP binding;GO:0008017//microtubule binding	GO:0007018//microtubule-based movement
Bcin08g03570	249	197	175	144	148	98	8.84	6.00	6.29	3.97	3.94	2.35	7.04333333333333	3.42	-1.04226203632789	0.000246100105016804	0.00302121254817968	CYP503A1	similar to cytochrome P450 monooxygenase [Botrytis cinerea T4]	Metabolism;Metabolism	Global and overview maps;Metabolism of terpenoids and polyketides	ko01100//Metabolic pathways;ko00904//Diterpenoid biosynthesis	K21292;K21292	-	GO:0004497//monooxygenase activity;GO:0005506//iron ion binding;GO:0016705//oxidoreductase activity, acting on paired donors, with incorporation or reduction of molecular oxygen;GO:0020037//heme binding	GO:0055114//oxidation-reduction process
Bcin15g02800	11	11	10	41	45	57	0.65	0.55	0.59	1.87	1.98	2.26	0.596666666666667	2.03666666666667	1.77121279255447	0.000246762446960284	0.00302624620535956	--	Kelch repeat and BTB domain-containing protein [Lachnellula occidentalis]	-	-	-	-	-	GO:0005515//protein binding	-
Bcin15g00720	126	163	138	519	245	570	4.43	4.92	4.91	14.17	6.46	13.54	4.75333333333333	11.39	1.26075626598538	0.000248560897878221	0.00304518836481244	--	Transcriptional regulator protein [Rutstroemia sp. NJR-2017a BVV2]	-	-	-	-	-	-	-
MSTRG.1111	41	31	30	10	16	19	1.92	1.25	1.42	0.36	0.56	0.60	1.53	0.506666666666667	-1.59442282997022	0.000251297004356717	0.0030724324875173	--	-	-	-	-	-	-	-	-
Bcin10g00130	464	586	632	1512	1034	2796	11.51	12.48	15.87	29.13	19.23	46.88	13.2866666666667	31.7466666666667	1.25662591043127	0.000252101706178901	0.00307679930051247	--	Wd tetratricopeptide repeat domain-containing protein [Rutstroemia sp. NJR-2017a BVV2]	-	-	-	-	-	GO:0005515//protein binding	-
Bcin14g03050	236	439	378	721	913	1321	4.02	6.42	6.52	9.54	11.66	15.21	5.65333333333333	12.1366666666667	1.10219857088132	0.000252380087261024	0.00307679930051247	NUP85	nuclear pore complex subunit Nup85 protein [Rutstroemia sp. NJR-2017a BVV2]	-	-	-	-	-	-	-
Bcin13g05510	307	444	465	1158	738	2052	13.08	16.23	20.04	38.30	23.57	59.07	16.45	40.3133333333333	1.29316949430779	0.000252423754519282	0.00307679930051247	mrp5	Bcmrps5 [Botrytis cinerea B05.10]	Genetic Information Processing	Translation	ko03010//Ribosome	K02988	GO:0005840//ribosome	GO:0003723//RNA binding;GO:0003735//structural constituent of ribosome	GO:0006412//translation
Bcin06g01020	60	82	83	176	182	326	1.32	1.55	1.84	3.00	3.00	4.84	1.57	3.61333333333333	1.20256579174109	0.000257459840656406	0.00313181879191981	IPI3	Bcipi3 [Botrytis cinerea B05.10]	-	-	-	-	-	GO:0005515//protein binding	-
Bcin03g08940	11	24	20	46	75	116	0.66	1.23	1.21	2.14	3.37	4.70	1.03333333333333	3.40333333333333	1.71964274560357	0.000258085810677396	0.00313625249570891	--	hypothetical protein BCIN_03g08940 [Botrytis cinerea B05.10]	-	-	-	-	-	-	-
Bcin13g02190	89	135	95	346	204	378	1.70	2.21	1.83	5.12	2.91	4.86	1.91333333333333	4.29666666666667	1.16712962168597	0.000260773045544944	0.00315759369076886	--	AMP-dependent synthetase ligase protein [Rutstroemia sp. NJR-2017a WRK4]	-	-	-	-	-	-	-
Bcin13g03850	92	81	110	270	191	700	2.21	1.67	2.67	5.03	3.44	11.35	2.18333333333333	6.60666666666667	1.59739015076168	0.000260895059825908	0.00315759369076886	mak5	Bcmak5 [Botrytis cinerea B05.10]	-	-	-	-	-	GO:0003676//nucleic acid binding;GO:0005524//ATP binding	-
Bcin10g00320	20	25	19	5	5	11	0.78	0.84	0.75	0.15	0.15	0.29	0.79	0.196666666666667	-2.00610019953642	0.000264385585915296	0.0031933944788198	--	hypothetical protein BCIN_10g00320 [Botrytis cinerea B05.10]	-	-	-	-	-	-	-
Bcin13g03410	243	313	261	2548	373	1022	10.73	11.86	11.66	87.35	12.35	30.49	11.4166666666667	43.3966666666667	1.92644274499157	0.00026543024886004	0.00319956824605761	--	PAF acetylhydrolase family protein [Rutstroemia sp. NJR-2017a WRK4]	-	-	-	-	-	GO:0003847//1-alkyl-2-acetylglycerophosphocholine esterase activity	GO:0016042//lipid catabolic process
Bcin04g02090	475	694	674	1639	1129	3166	7.63	9.56	10.96	20.45	13.60	34.37	9.38333333333333	22.8066666666667	1.28128318180031	0.000266146113888566	0.0032049763955617	ufd2	Bcufd2 [Botrytis cinerea B05.10]	Genetic Information Processing;Genetic Information Processing	Folding, sorting and degradation;Folding, sorting and degradation	ko04141//Protein processing in endoplasmic reticulum;ko04120//Ubiquitin mediated proteolysis	K10597;K10597	GO:0000151//ubiquitin ligase complex	GO:0004842//ubiquitin-protein transferase activity;GO:0034450//ubiquitin-ubiquitin ligase activity	GO:0006511//ubiquitin-dependent protein catabolic process;GO:0016567//protein ubiquitination
Bcin03g05930	1577	1913	2079	5717	3120	8544	54.29	56.50	72.41	152.80	80.51	198.73	61.0666666666667	144.013333333333	1.23774538564403	0.000267970931319366	0.00321590754382185	--	Protein ECM13 [Madurella mycetomatis]	-	-	-	-	-	-	-
Bcin16g00002	76	72	75	334	173	212	2.18	1.77	2.18	7.43	3.72	4.11	2.04333333333333	5.08666666666667	1.31579598314375	0.000272746602187997	0.0032615381322461	MT2056	FAD-dependent pyridine nucleotide-disulfide oxidoreductase, partial [Metarhizium brunneum ARSEF 3297]	-	-	-	-	-	-	-
MSTRG.8296	87	26	62	27	7	28	1.85	0.48	1.35	0.44	0.12	0.41	1.22666666666667	0.323333333333333	-1.92364911386989	0.000273324108935121	0.0032651886081353	--	hypothetical protein BofuT4_P016310.1 [Botrytis cinerea T4]	-	-	-	-	-	-	-
Bcin16g03480	123	206	253	655	318	1694	3.32	4.77	6.92	13.74	6.44	30.92	5.00333333333333	17.0333333333333	1.76739931420429	0.000276676477893419	0.00330194793617281	PUS1	Bcpus1 [Botrytis cinerea B05.10]	-	-	-	-	-	GO:0003723//RNA binding;GO:0009982//pseudouridine synthase activity	GO:0001522//pseudouridine synthesis;GO:0009451//RNA modification;GO:0031119//tRNA pseudouridine synthesis
Bcin05g00780	117	171	193	496	287	1032	2.11	2.65	3.53	6.96	3.89	12.59	2.76333333333333	7.81333333333333	1.4995285629265	0.000277771835399236	0.00331172504351734	--	c-14 sterol reductase protein [Rutstroemia sp. NJR-2017a WRK4]	-	-	-	-	-	-	-
Bcin08g04320	155	130	157	313	592	449	6.74	4.85	6.91	10.56	19.29	13.19	6.16666666666667	14.3466666666667	1.21815280715295	0.000284603681744955	0.00337639620064193	--	ferritin ribonucleotide reductase protein [Rutstroemia sp. NJR-2017a WRK4]	-	-	-	-	-	-	-
Bcin12g05780	581	764	804	2113	1231	3489	20.46	23.08	28.64	57.76	32.49	83.00	24.06	57.75	1.26318430401471	0.000285339665634723	0.00338019128609339	SEC14	phosphatidylinositol transporter protein [Rutstroemia sp. NJR-2017a WRK4]	-	-	-	-	-	-	-
Bcin07g03940	8	8	7	45	19	84	0.09	0.08	0.08	0.38	0.16	0.62	0.0833333333333333	0.386666666666667	2.21412480535285	0.000285857609540726	0.00338019128609339	--	hypothetical protein BCIN_07g03940 [Botrytis cinerea B05.10]	-	-	-	-	-	-	-
Bcin01g03390	1002	1759	1406	2699	4104	4081	17.18	25.87	24.39	35.92	52.73	47.27	22.48	45.3066666666667	1.01108131624214	0.000286050871717925	0.00338019128609339	ams1	Bcams1 [Botrytis cinerea B05.10]	Metabolism	Glycan biosynthesis and metabolism	ko00511//Other glycan degradation	K01191	-	GO:0003824//catalytic activity;GO:0004559//alpha-mannosidase activity;GO:0030246//carbohydrate binding	GO:0005975//carbohydrate metabolic process;GO:0006013//mannose metabolic process
Bcin13g03890	122	149	171	308	371	632	5.62	5.88	7.96	11.01	12.80	19.65	6.48666666666667	14.4866666666667	1.15917646440017	0.000286740682597803	0.00338500762507682	Akr7a3	aflatoxin B1-aldehyde reductase [Sclerotinia borealis F-4128]	-	-	-	-	-	-	-
Bcin13g00930	193	375	330	826	584	1467	4.02	6.70	6.95	13.35	9.11	20.63	5.89	14.3633333333333	1.28605105855876	0.000291693296494583	0.00343670864258942	NUP82	nuclear pore complex An-Nup82 protein [Rutstroemia sp. NJR-2017a BBW]	-	-	-	-	-	GO:0005515//protein binding;GO:0017056//structural constituent of nuclear pore	GO:0000055//ribosomal large subunit export from nucleus;GO:0000056//ribosomal small subunit export from nucleus;GO:0006913//nucleocytoplasmic transport
Bcin12g06470	141	226	225	715	327	976	2.18	3.00	3.52	8.58	3.79	10.19	2.9	7.52	1.3746797616627	0.000292368143071798	0.00344127920314341	--	Tuberous sclerosis 1 protein [Rutstroemia sp. NJR-2017a WRK4]	-	-	-	-	-	-	-
Bcin11g03550	356	515	569	1158	989	2102	4.96	6.16	8.02	12.53	10.33	19.80	6.38	14.22	1.15629313585455	0.000296158686480535	0.00347566270611305	--	dna replication regulator sld3 protein [Rutstroemia sp. NJR-2017a BBW]	-	-	-	-	-	-	GO:0006270//DNA replication initiation
Bcin06g00060	2455	3098	2395	2179	1589	870	92.55	100.20	91.35	63.77	44.90	22.16	94.7	43.61	-1.11870543527414	0.000299344314794649	0.00350961457639005	--	ccch zinc finger protein [Rutstroemia sp. NJR-2017a BVV2]	-	-	-	-	-	-	-
Bcin15g03630	169	308	235	558	753	596	6.68	10.45	9.40	17.12	22.31	15.92	8.84333333333333	18.45	1.06095864144022	0.000301057253038198	0.00352385116288361	tsaC1	similar to 3-ketoacyl-(acyl-carrier-protein) reductase [Botrytis cinerea T4]	-	-	-	-	-	-	-
Bcin08g06090	80	84	99	258	173	414	2.12	1.91	2.65	5.30	3.43	7.39	2.22666666666667	5.37333333333333	1.27093173605391	0.000301146193259604	0.00352385116288361	--	DNA-directed RNA polymerase III RPC4 [Oidium neolycopersici]	Genetic Information Processing	Transcription	ko03020//RNA polymerase	K03026	GO:0005666//RNA polymerase III complex	GO:0003677//DNA binding;GO:0003899//DNA-directed 5'-3' RNA polymerase activity	GO:0006383//transcription by RNA polymerase III
Bcin10g01780	231	250	250	871	871	473	11.31	10.50	12.38	33.10	31.95	15.64	11.3966666666667	26.8966666666667	1.23881546703477	0.000302629078769332	0.00352985556638955	--	hemagglutination repeat-containing protein [Rutstroemia sp. NJR-2017a WRK4]	-	-	-	-	-	-	-
Bcin04g03450	138	211	195	600	297	1053	3.90	5.12	5.58	13.18	6.30	20.12	4.86666666666667	13.2	1.43953206119959	0.000302804367764811	0.00352985556638955	crc-1	similar to DNA methyltransferase 1-associated protein DMAP1 [Botrytis cinerea T4]	-	-	-	-	GO:0035267//NuA4 histone acetyltransferase complex	-	GO:0006281//DNA repair;GO:0006338//chromatin remodeling;GO:0043967//histone H4 acetylation;GO:0043968//histone H2A acetylation
Bcin05g04290	426	537	562	942	1323	2482	14.74	15.94	19.67	25.30	34.31	58.02	16.7833333333333	39.21	1.2241923643436	0.000303248672952281	0.00353016438382596	--	glycosyltransferase family 31 protein, partial sequence [Botrytis cinerea T4]	-	-	-	-	-	-	-
Bcin14g02410	98	98	57	29	63	25	2.54	2.18	1.50	0.58	1.23	0.44	2.07333333333333	0.75	-1.46698957891356	0.000303451682484956	0.00353016438382596	yncC	arabinose-proton symporter protein [Rutstroemia sp. NJR-2017a BVV2]	-	-	-	-	GO:0016020//membrane;GO:0016021//integral component of membrane	GO:0022857//transmembrane transporter activity	GO:0055085//transmembrane transport
Bcin14g03470	244	211	164	114	165	82	6.86	5.09	4.66	2.49	3.48	1.56	5.53666666666667	2.51	-1.14133030329045	0.000305011539046669	0.00354332638595539	--	MFS general substrate transporter [Glarea lozoyensis ATCC 20868]	-	-	-	-	-	-	GO:0055085//transmembrane transport
Bcin16g02510	126	117	98	62	91	57	4.00	3.19	3.15	1.53	2.17	1.22	3.44666666666667	1.64	-1.0715059649757	0.000305173933357672	0.00354332638595539	--	small secreted protein [Rutstroemia sp. NJR-2017a BBW]	-	-	-	-	-	-	-
Bcin07g04410	208	273	273	715	454	976	4.86	5.47	6.45	12.96	7.94	15.39	5.59333333333333	12.0966666666667	1.11282934103952	0.000307903649738664	0.00357156322530516	--	Mob1 phocein family protein [Rutstroemia sp. NJR-2017a BBW]	-	-	-	-	-	-	-
Bcin05g01770	51	55	78	144	186	234	1.20	1.11	1.85	2.62	3.27	3.71	1.38666666666667	3.2	1.20645087746742	0.00030857102145807	0.00357584621388222	agn1	glycoside hydrolase family 71 protein [Botrytis cinerea T4]	-	-	-	-	-	GO:0016787//hydrolase activity	-
Bcin11g06260	542	703	777	1981	1146	3970	12.88	14.33	18.68	36.54	20.41	63.72	15.2966666666667	40.2233333333333	1.39481533762821	0.000312748194748191	0.00361726311264204	iml2	similar to outer membrane protein iml2 [Botrytis cinerea T4]	-	-	-	-	-	-	-
Bcin06g00560	54	90	112	246	184	528	1.12	1.60	2.35	3.96	2.86	7.40	1.69	4.74	1.48786381261607	0.000315679081175026	0.0036382104183075	--	hypothetical protein BCIN_06g00560 [Botrytis cinerea B05.10]	-	-	-	-	-	-	-
Bcin02g09060	160	237	249	493	474	807	2.66	3.38	4.19	6.37	5.91	9.07	3.41	7.11666666666667	1.06142992476252	0.00031577264010823	0.0036382104183075	RSN1	DUF221 domain-containing protein [Rutstroemia sp. NJR-2017a BVV2]	-	-	-	-	GO:0016020//membrane	-	-
Bcin09g00720	12	8	13	2	1	0	0.62	0.35	0.67	0.08	0.04	0.00	0.546666666666667	0.04	-3.77258950389693	0.000316285671471653	0.00364021292046246	crmA	Bcdit1 [Botrytis cinerea B05.10]	Environmental Information Processing	Membrane transport	ko02010//ABC transporters	K08711	-	-	-
Bcin07g01570	233	204	148	148	126	94	7.89	5.93	5.07	3.89	3.20	2.15	6.29666666666667	3.08	-1.03165794497231	0.000316553449728393	0.00364021292046246	fsdD	UMTA methyltransferase [Cadophora sp. DSE1049]	-	-	-	-	-	-	-
Bcin12g05950	48	54	30	461	121	100	1.87	1.80	1.18	13.93	3.53	2.63	1.61666666666667	6.69666666666667	2.0504209116588	0.000317499898872488	0.00364759941290864	hmt2	sulfide quinone reductase [Sclerotinia borealis F-4128]	Metabolism;Metabolism	Global and overview maps;Energy metabolism	ko01100//Metabolic pathways;ko00920//Sulfur metabolism	K22470;K22470	-	GO:0016491//oxidoreductase activity	GO:0055114//oxidation-reduction process
Bcin15g01500	491	773	780	1477	1512	3435	5.82	7.87	9.36	13.60	13.44	27.53	7.68333333333333	18.19	1.24334129305594	0.000318572034056133	0.00365641433154953	rga1	Bclrg1 [Botrytis cinerea B05.10]	-	-	-	-	-	-	GO:0007165//signal transduction;GO:0008360//regulation of cell shape;GO:0009272//fungal-type cell wall biogenesis;GO:0030036//actin cytoskeleton organization;GO:0051666//actin cortical patch localization
Bcin09g03300	89	86	58	46	50	48	4.69	3.89	3.09	1.88	1.98	1.71	3.89	1.85666666666667	-1.06705532836731	0.000321207807472234	0.00367783885648085	--	hypothetical protein BCIN_09g03300 [Botrytis cinerea B05.10]	-	-	-	-	-	-	-
Bcin02g01230	59	81	61	381	143	199	3.98	4.69	4.17	19.98	7.24	9.08	4.28	12.1	1.49932434576081	0.000321358606102379	0.00367783885648085	--	non-anchored cell wall 5 protein [Rutstroemia sp. NJR-2017a BBW]	-	-	-	-	-	-	-
Bcin15g03150	3705	6942	5456	10347	14986	17080	109.88	176.64	163.71	238.23	333.13	342.24	150.076666666667	304.533333333333	1.02090046016982	0.000322386703066463	0.00368608781370749	sed3	sedolisin isoform 1 [Botrytis fabae]	-	-	-	-	-	GO:0004252//serine-type endopeptidase activity;GO:0008236//serine-type peptidase activity	GO:0006508//proteolysis
Bcin08g00640	19	32	27	92	91	79	0.82	1.18	1.18	3.07	2.94	2.30	1.06	2.77	1.38582171148599	0.000323543684510702	0.00369525537213496	--	Peptidase S54 rhomboid domain protein [Rutstroemia sp. NJR-2017a BBW]	-	-	-	-	-	-	-
Bcin11g05450	53	42	38	143	127	137	1.81	1.23	1.31	3.79	3.25	3.16	1.45	3.4	1.22948184612277	0.000323804685352163	0.00369525537213496	--	Alpha beta hydrolase fold-1 protein [Rutstroemia sp. NJR-2017a BBW]	-	-	-	-	-	-	-
Bcin10g01270	207	430	310	731	777	962	4.84	8.63	7.33	13.27	13.62	15.20	6.93333333333333	14.03	1.0168939813126	0.000325332833119391	0.00370564292538839	AAE7	similar to acyl CoA synthetase [Botrytis cinerea T4]	-	-	-	-	-	GO:0003824//catalytic activity	-
Bcin09g03880	4169	5632	5795	11734	10403	23987	88.48	102.06	123.80	192.89	165.95	343.25	104.78	234.03	1.15933011173629	0.000327295157916324	0.00372445742319581	VPS62	similar to vacuolar sorting-associated protein [Botrytis cinerea T4]	-	-	-	-	-	-	-
Bcin06g02200	86	116	74	64	60	43	3.66	4.24	3.19	2.12	1.92	1.24	3.69666666666667	1.76	-1.07064953080326	0.000328801592875153	0.00373451354634904	--	hypothetical protein BCIN_06g02200 [Botrytis cinerea B05.10]	-	-	-	-	-	-	-
Bcin10g00790	298	516	453	999	860	2308	4.38	6.51	6.74	11.41	9.48	22.94	5.87666666666667	14.61	1.31388620420447	0.000334830563581927	0.00378863941471852	ARK1	similar to serine/threonine protein kinase [Botrytis cinerea T4]	-	-	-	-	-	GO:0004672//protein kinase activity;GO:0005524//ATP binding	GO:0006468//protein phosphorylation
Bcin11g06210	326	292	224	228	167	114	18.98	14.61	13.21	10.30	7.28	4.46	15.6	7.34666666666667	-1.08638430589961	0.000337027126436978	0.00380989948584837	--	hypothetical protein BCIN_11g06210 [Botrytis cinerea B05.10]	-	-	-	-	-	-	-
Bcin09g05210	567	856	840	1467	1825	3257	12.40	16.21	18.68	25.05	30.16	48.50	15.7633333333333	34.57	1.13294796252575	0.00034064661402668	0.00384098199756638	--	Bip1 [Botrytis cinerea B05.10]	-	-	-	-	-	-	-
Bcin04g06040	33	36	22	74	96	156	0.70	0.65	0.47	1.22	1.52	2.23	0.606666666666667	1.65666666666667	1.44930740136359	0.000342538886299922	0.00385766328852701	acsAB	glycosyltransferase family 2 protein [Botrytis cinerea T4]	-	-	-	-	-	-	-
MSTRG.8022	200	139	98	105	76	68	16.90	10.08	8.38	6.89	4.81	3.88	11.7866666666667	5.19333333333333	-1.18242304132977	0.000344497544813655	0.00387608213179641	--	hypothetical protein BofuT4_P019630.1 [Botrytis cinerea T4]	-	-	-	-	-	-	-
Bcin15g00240	6	10	4	56	23	40	0.19	0.27	0.13	1.35	0.53	0.84	0.196666666666667	0.906666666666667	2.2048197918885	0.000344823730579637	0.00387611604927101	--	hypothetical protein BCIN_15g00240 [Botrytis cinerea B05.10]	-	-	-	-	-	-	-
Bcin06g01300	99	205	166	381	388	499	2.46	4.37	4.18	7.35	7.23	8.38	3.67	7.65333333333333	1.06030817311132	0.000345297447815063	0.0038778067313613	FAT1	similar to Fatty acid transporter and very long-chain fatty acyl-CoA synthetase [Botrytis cinerea T4]	-	-	-	-	GO:0005777//peroxisome;GO:0005783//endoplasmic reticulum;GO:0005811//lipid droplet;GO:0031235//intrinsic component of the cytoplasmic side of the plasma membrane	GO:0003824//catalytic activity;GO:0004467//long-chain fatty acid-CoA ligase activity;GO:0005324//long-chain fatty acid transporter activity;GO:0031957//very long-chain fatty acid-CoA ligase activity	GO:0000038//very long-chain fatty acid metabolic process;GO:0006515//protein quality control for misfolded or incompletely synthesized proteins;GO:0006633//fatty acid biosynthetic process;GO:0044539//long-chain fatty acid import
Bcin03g04900	670	676	767	1675	1374	2806	20.84	18.04	24.14	40.45	32.03	58.97	21.0066666666667	43.8166666666667	1.06063248248787	0.000349337284197885	0.00391218616869228	SPBC1711.05	related to SRP40-suppressor of mutant AC40 of RNA polymerase I and III [Phialocephala subalpina]	-	-	-	-	GO:0005730//nucleolus	-	-
Bcin15g03190	294	634	512	902	1534	1911	4.81	8.89	8.47	11.45	18.79	21.10	7.39	17.1133333333333	1.21147452570811	0.000352984800923519	0.0039493467371984	--	Pleckstrin -likey-like domain protein [Rutstroemia sp. NJR-2017a BBW]	-	-	-	-	-	-	-
Bcin03g00760	177	204	248	976	265	1474	2.88	2.84	4.08	12.32	3.23	16.19	3.26666666666667	10.58	1.69544847383261	0.00035453453472601	0.00396298901165309	--	nipped-B B protein [Rutstroemia sp. NJR-2017a WRK4]	-	-	-	-	-	-	-
Bcin11g04580	449	806	537	1331	2166	1472	11.91	18.34	14.41	27.40	43.05	26.37	14.8866666666667	32.2733333333333	1.11632184303838	0.000357108470410564	0.00398571284805954	--	glutamate-1-semialdehyde -aminomutase protein [Rutstroemia sp. NJR-2017a WRK4]	-	-	-	-	-	-	-
Bcin10g04860	73	53	50	35	29	37	1.92	1.20	1.33	0.72	0.57	0.66	1.48333333333333	0.65	-1.19033121210415	0.000357232058668001	0.00398571284805954	--	hypothetical protein BCIN_10g04860 [Botrytis cinerea B05.10]	-	-	-	-	-	-	-
Bcin01g00080	9071	8124	9497	19469	18779	35004	199.92	153.62	211.77	333.11	310.22	521.23	188.436666666667	388.186666666667	1.04267084867244	0.000358992547745112	0.00399878063349497	BOA8	Bcboa8 [Botrytis cinerea B05.10]	-	-	-	-	-	GO:0071949//FAD binding	-
Bcin12g04580	1584	1895	2017	3991	3727	8031	20.11	20.64	25.91	39.33	35.47	68.88	22.22	47.8933333333333	1.1079660326309	0.000359070096904626	0.00399878063349497	ppr5	pentatricopeptide repeat domain-containing protein [Rutstroemia sp. NJR-2017a BVV2]	-	-	-	-	-	GO:0005515//protein binding	-
Bcin01g09810	493	719	750	1590	1275	3221	6.63	8.29	10.20	16.59	12.85	29.25	8.37333333333333	19.5633333333333	1.22427824388569	0.000361487355030703	0.00402196598908929	SPAC6F6.13c	similar to DUF726 domain-containing protein [Botrytis cinerea T4]	-	-	-	-	-	-	-
Bcin09g00450	79	89	76	158	250	303	2.26	2.19	2.20	3.52	5.37	5.87	2.21666666666667	4.92	1.15026647567184	0.000363431842512344	0.00402568059041735	ARB_07185	similar to prolyl oligopeptidase (secreted protein) [Botrytis cinerea T4]	-	-	-	-	-	-	-
Bcin03g07720	293	478	507	902	928	3646	4.64	6.49	8.12	11.09	11.01	39.00	6.41666666666667	20.3666666666667	1.66631393423647	0.000363726811156307	0.00402568059041735	acr-2	Bcrpa135 [Botrytis cinerea B05.10]	Genetic Information Processing	Transcription	ko03020//RNA polymerase	K03002	GO:0005634//nucleus	GO:0003677//DNA binding;GO:0003899//DNA-directed 5'-3' RNA polymerase activity;GO:0032549//ribonucleoside binding	GO:0006351//transcription, DNA-templated
Bcin14g01990	362	370	220	238	195	111	22.74	19.94	13.98	11.60	9.18	4.71	18.8866666666667	8.49666666666667	-1.1523992283559	0.0003638350641998	0.00402568059041735	--	similar to transcription factor bZIP [Botrytis cinerea T4]	-	-	-	-	-	GO:0003700//DNA-binding transcription factor activity	GO:0006355//regulation of transcription, DNA-templated
Bcin01g08110	87	96	68	170	367	267	2.80	2.65	2.21	4.25	8.85	5.80	2.55333333333333	6.3	1.30296993718348	0.000365138547335902	0.00403637948087264	aglA	glycoside hydrolase family 27 protein [Botrytis cinerea T4]	Metabolism;Metabolism;Metabolism;Metabolism;Metabolism	Global and overview maps;Lipid metabolism;Lipid metabolism;Carbohydrate metabolism;Glycan biosynthesis and metabolism	ko01100//Metabolic pathways;ko00561//Glycerolipid metabolism;ko00600//Sphingolipid metabolism;ko00052//Galactose metabolism;ko00603//Glycosphingolipid biosynthesis - globo and isoglobo series	K07407;K07407;K07407;K07407;K07407	-	GO:0003824//catalytic activity;GO:0004553//hydrolase activity, hydrolyzing O-glycosyl compounds	GO:0005975//carbohydrate metabolic process
Bcin13g02410	97	159	199	559	231	1229	2.75	3.87	5.71	12.30	4.91	23.53	4.11	13.58	1.72427318056305	0.000368030831692597	0.00404955344025137	uba2	Bcuba2 [Botrytis cinerea B05.10]	Genetic Information Processing	Folding, sorting and degradation	ko04120//Ubiquitin mediated proteolysis	K10685	GO:0005634//nucleus;GO:0031510//SUMO activating enzyme complex	GO:0008641//ubiquitin-like modifier activating enzyme activity;GO:0019948//SUMO activating enzyme activity	GO:0016925//protein sumoylation
MSTRG.2170	1	4	1	11	18	49	0.14	0.48	0.14	1.20	1.90	4.65	0.253333333333333	2.58333333333333	3.35012498671801	0.000368356078315344	0.00404955344025137	--	Pc20g06180 [Penicillium rubens Wisconsin 54-1255]	-	-	-	-	-	-	-
Bcin03g03070	244	370	426	744	815	1908	6.68	8.69	11.79	15.80	16.71	35.27	9.05333333333333	22.5933333333333	1.31937615723926	0.000370616392643489	0.00407067125766118	LAE1	methyltransferase domain-containing protein [Rutstroemia sp. NJR-2017a WRK4]	-	-	-	-	-	-	-
Bcin12g03020	117	227	194	415	401	893	2.52	4.19	4.22	6.93	6.46	12.97	3.64333333333333	8.78666666666667	1.27005696933615	0.000376952553660734	0.00412515413194056	dbp7	Bcdbp7 [Botrytis cinerea B05.10]	-	-	-	-	-	GO:0003676//nucleic acid binding;GO:0005524//ATP binding	-
Bcin02g09200	342	500	440	1102	768	2404	5.43	6.81	7.07	13.58	9.14	25.78	6.43666666666667	16.1666666666667	1.3286365830112	0.000377627421734706	0.00412877237583051	infB	Bcifm1 [Botrytis cinerea B05.10]	-	-	-	-	-	GO:0003743//translation initiation factor activity;GO:0003924//GTPase activity;GO:0005525//GTP binding	GO:0006413//translational initiation
Bcin02g07780	27	31	33	155	82	90	0.72	0.71	0.89	3.21	1.64	1.62	0.773333333333333	2.15666666666667	1.47964090686494	0.000383712266357252	0.00418385902062626	--	similar to transcription factor Zn, C2H2 [Botrytis cinerea T4]	-	-	-	-	-	GO:0003676//nucleic acid binding	-
Bcin10g00920	35	25	33	79	94	168	1.05	0.64	1.00	1.84	2.11	3.40	0.896666666666667	2.45	1.4501380771671	0.000385703292259509	0.00419793583245059	bmt5	Bcbmt5 [Botrytis cinerea B05.10]	-	-	-	-	-	-	-
Bcin15g05350	50	105	70	244	162	260	0.45	0.82	0.64	1.72	1.10	1.59	0.636666666666667	1.47	1.20720601752177	0.000387327665379083	0.00420797827767819	--	glyco X protein [Rutstroemia sp. NJR-2017a WRK4]	-	-	-	-	-	-	-
Bcin08g04020	899	2267	1437	4293	3246	5736	18.14	39.25	29.34	67.25	49.09	78.20	28.91	64.8466666666667	1.165463808267	0.00039015213054285	0.00423015036934327	codA	choline dehydrogenase [Sclerotinia borealis F-4128]	-	-	-	-	-	GO:0016614//oxidoreductase activity, acting on CH-OH group of donors;GO:0050660//flavin adenine dinucleotide binding	GO:0055114//oxidation-reduction process
Bcin05g05160	265	301	321	594	684	1372	11.12	10.84	13.63	19.35	21.52	38.91	11.8633333333333	26.5933333333333	1.16455519057738	0.000390426584864349	0.00423015036934327	--	NLP/P60 protein [Rutstroemia sp. NJR-2017a WRK4]	-	-	-	-	-	-	-
Bcin12g06060	237	190	170	155	123	77	8.70	5.98	6.31	4.42	3.38	1.91	6.99666666666667	3.23666666666667	-1.11215896587296	0.000393723526018169	0.00425817851313067	--	major facilitator superfamily domain-containing protein [Clohesyomyces aquaticus]	-	-	-	-	-	-	GO:0055085//transmembrane transport
Bcin06g01730	110	139	115	338	224	485	12.20	13.22	12.90	29.09	18.61	36.33	12.7733333333333	28.01	1.13280692305949	0.00039953486369666	0.00430549969018664	--	related to DUF427 domain protein [Phialocephala subalpina]	-	-	-	-	-	-	-
Bcin01g04240	2411	1395	1892	1401	965	394	108.80	53.72	86.29	48.84	32.17	11.60	82.9366666666667	30.87	-1.42580458165148	0.000401776531992008	0.0043218903360647	--	Outer spore wall protein RRT8 [Lachnellula suecica]	-	-	-	-	-	-	-
Bcin02g07480	35	26	31	182	47	200	1.68	1.07	1.50	6.78	1.69	6.48	1.41666666666667	4.98333333333333	1.8146107380604	0.000404774154566612	0.00435023405902504	P4H7	2OG-Fe(II)oxygenase superfamily protein [Rutstroemia sp. NJR-2017a BVV2]	Metabolism;Metabolism	Global and overview maps;Amino acid metabolism	ko01100//Metabolic pathways;ko00330//Arginine and proline metabolism	K00472;K00472	-	GO:0005506//iron ion binding;GO:0016491//oxidoreductase activity;GO:0016705//oxidoreductase activity, acting on paired donors, with incorporation or reduction of molecular oxygen;GO:0031418//L-ascorbic acid binding	GO:0055114//oxidation-reduction process
Bcin14g03740	5	19	15	91	52	45	0.20	0.66	0.61	2.85	1.57	1.23	0.49	1.88333333333333	1.94243471246618	0.00040689627292451	0.0043691261391733	--	Zinc finger protein [Lachnellula subtilissima]	-	-	-	-	-	GO:0003676//nucleic acid binding	-
Bcin03g05070	133	196	193	544	294	879	5.49	6.94	8.05	17.42	9.09	24.49	6.82666666666667	17	1.31628153174622	0.000410637090292288	0.00440141310184603	SPAC1071.09c	carbohydrate esterase family 8 protein [Sclerotinia borealis F-4128]	-	-	-	-	-	-	-
Bcin10g02490	120	237	210	359	546	902	1.10	1.86	1.94	2.55	3.74	5.57	1.63333333333333	3.95333333333333	1.27525035554343	0.000414075508282429	0.00443399694418056	bimB	Bcesp1 [Botrytis cinerea B05.10]	Cellular Processes;Cellular Processes	Cell growth and death;Cell growth and death	ko04111//Cell cycle - yeast;ko04113//Meiosis - yeast	K02365;K02365	GO:0005634//nucleus	GO:0005515//protein binding;GO:0008233//peptidase activity	GO:0006508//proteolysis
Bcin05g02040	5	6	5	30	49	22	0.26	0.27	0.27	1.23	1.94	0.78	0.266666666666667	1.31666666666667	2.3037807481771	0.000416235861376122	0.0044494945823041	--	DUF3328 domain containing protein [Pyrenophora tritici-repentis]	-	-	-	-	-	-	-
Bcin03g08260	1396	1891	1867	4020	3244	8028	29.84	34.68	40.38	66.71	51.98	115.95	34.9666666666667	78.2133333333333	1.16143429829232	0.000417798166516159	0.00445824840675695	SPBC3D6.13c	disulfide isomerase protein [Rutstroemia sp. NJR-2017a WRK4]	Genetic Information Processing	Folding, sorting and degradation	ko04141//Protein processing in endoplasmic reticulum	K13996	-	-	GO:0045454//cell redox homeostasis
Bcin15g05020	229	434	416	777	854	1585	5.09	8.28	9.36	13.42	14.24	23.82	7.57666666666667	17.16	1.17941436940285	0.000420245207139485	0.00447711262655113	RBM25	similar to U1 snRNP-associated protein Usp107 [Botrytis cinerea T4]	-	-	-	-	-	GO:0003676//nucleic acid binding	GO:0006397//mRNA processing
Bcin04g06860	80	92	69	205	218	210	2.19	2.17	1.92	4.37	4.48	3.89	2.09333333333333	4.24666666666667	1.02052881336468	0.000424258750975309	0.00450713858210616	OXR2	similar to FAD binding domain-containing protein [Botrytis cinerea T4]	-	-	-	-	-	GO:0016491//oxidoreductase activity;GO:0050660//flavin adenine dinucleotide binding;GO:0071949//FAD binding	GO:0055114//oxidation-reduction process
Bcin01g04660	20	33	24	100	68	90	0.22	0.32	0.27	0.86	0.57	0.68	0.27	0.703333333333333	1.38124918582256	0.00042615333636425	0.0045152677706297	--	hypothetical protein BCIN_01g04660 [Botrytis cinerea B05.10]	-	-	-	-	-	-	-
Bcin12g02680	613	1146	703	2190	2517	1813	18.10	29.03	21.00	50.21	55.71	36.17	22.71	47.3633333333333	1.06044291238495	0.000426840920718	0.00451856134429981	JEN1	Bcjen1 [Botrytis cinerea B05.10]	-	-	-	-	GO:0016021//integral component of membrane	GO:0022857//transmembrane transporter activity	GO:0055085//transmembrane transport
Bcin08g06040	458	701	720	1647	1099	4334	8.24	10.82	13.11	23.01	14.82	52.69	10.7233333333333	30.1733333333333	1.49252064861416	0.000431233254832745	0.00455856756366343	Slc25a12	Bcagc1 [Botrytis cinerea B05.10]	-	-	-	-	-	GO:0005509//calcium ion binding;GO:0022857//transmembrane transporter activity	GO:0055085//transmembrane transport
Bcin15g04990	309	436	400	875	744	1697	6.73	8.15	8.82	14.80	12.15	24.98	7.9	17.31	1.13168116630217	0.000431380205499249	0.00455856756366343	ADA2	Bcada2 [Botrytis cinerea B05.10]	-	-	-	-	GO:0000124//SAGA complex;GO:0005671//Ada2/Gcn5/Ada3 transcription activator complex;GO:0046695//SLIK (SAGA-like) complex	GO:0001786//phosphatidylserine binding;GO:0003677//DNA binding;GO:0003682//chromatin binding;GO:0003713//transcription coactivator activity;GO:0004402//histone acetyltransferase activity;GO:0005515//protein binding;GO:0008270//zinc ion binding	GO:0000183//chromatin silencing at rDNA;GO:0006325//chromatin organization;GO:0006348//chromatin silencing at telomere;GO:0006357//regulation of transcription by RNA polymerase II;GO:0035065//regulation of histone acetylation;GO:0035066//positive regulation of histone acetylation;GO:1990414//replication-born double-strand break repair via sister chromatid exchange
Bcin03g05860	202	338	343	1066	439	1798	6.72	9.65	11.54	27.53	10.94	40.40	9.30333333333333	26.29	1.49869451827314	0.000432248168289042	0.00455970495203058	SPAC664.03	Bcpaf1 [Botrytis cinerea B05.10]	Environmental Information Processing	Signal transduction	ko04011//MAPK signaling pathway - yeast	K15174	GO:0016593//Cdc73/Paf1 complex	-	GO:0006368//transcription elongation from RNA polymerase II promoter;GO:0016570//histone modification
Bcin06g00510	205	380	530	1019	1318	1096	18.79	29.88	49.15	72.50	90.54	67.87	32.6066666666667	76.97	1.23912928334972	0.000435703640881495	0.00459211728359635	--	Bhp3 [Botrytis cinerea B05.10]	-	-	-	-	GO:0005576//extracellular region	-	-
Bcin03g03230	89	174	173	385	252	1464	2.59	4.34	5.09	8.69	5.49	28.74	4.00666666666667	14.3066666666667	1.83621318004534	0.000438943280819086	0.00462219992110985	SPBC3B8.09	Bcsas10 [Botrytis cinerea B05.10]	-	-	-	-	-	-	-
Bcin15g02030	371	531	578	1433	843	2544	10.43	12.81	16.44	31.28	17.77	48.33	13.2266666666667	32.46	1.29521347488225	0.000440369908220853	0.00462659784906825	sap145	Bccus1 [Botrytis cinerea B05.10]	Genetic Information Processing	Transcription	ko03040//Spliceosome	K12829	GO:0005634//nucleus	-	-
Bcin14g05360	2790	3597	4274	7250	8049	18620	77.75	86.00	120.50	156.85	168.12	350.57	94.75	225.18	1.24888084766232	0.00044048799264915	0.00462659784906825	glcP	Bchex5 [Botrytis cinerea B05.10]	-	-	-	-	GO:0016020//membrane;GO:0016021//integral component of membrane	GO:0022857//transmembrane transporter activity	GO:0055085//transmembrane transport
Bcin08g05670	118	72	79	33	34	80	10.75	5.63	7.28	2.33	2.32	4.92	7.88666666666667	3.19	-1.30585924385376	0.000440518154380185	0.00462659784906825	--	hypothetical protein BCIN_08g05670 [Botrytis cinerea B05.10]	-	-	-	-	-	-	-
Bcin13g01670	354	736	638	2749	942	2203	9.66	17.22	17.61	58.21	19.26	40.60	14.83	39.3566666666667	1.40808943825266	0.000441623314783964	0.0046341470144522	--	tRNA splicing endonuclease subunit [Diplocarpon rosae]	-	-	-	-	-	-	-
Bcin01g06520	161	268	293	595	660	640	2.28	3.25	4.19	6.53	6.99	6.11	3.24	6.54333333333333	1.01403195386039	0.000448309181680443	0.00468789915002199	mph1	Bcmph1 [Botrytis cinerea B05.10]	-	-	-	-	-	GO:0003677//DNA binding;GO:0005524//ATP binding;GO:0016787//hydrolase activity;GO:0043138//3'-5' DNA helicase activity	GO:0006281//DNA repair
Bcin08g03080	94	152	170	452	245	708	2.14	2.97	3.90	8.00	4.19	10.91	3.00333333333333	7.7	1.35829384048988	0.00044931695993762	0.00469025902305641	sre1	Sterol regulatory element-binding protein 1 [Lachnellula cervina]	-	-	-	-	-	GO:0046983//protein dimerization activity	-
Bcin04g04980	134	390	362	595	851	2215	1.11	2.76	3.02	3.81	5.26	12.34	2.29666666666667	7.13666666666667	1.63570890768122	0.000453386741528387	0.00472862658947085	Dock1	SH3 domain-containing protein [Rutstroemia sp. NJR-2017a BVV2]	-	-	-	-	-	GO:0005085//guanyl-nucleotide exchange factor activity;GO:0005515//protein binding	GO:0007264//small GTPase mediated signal transduction
Bcin11g03730	285	419	402	875	710	1610	6.33	7.98	9.03	15.08	11.81	24.15	7.78	17.0133333333333	1.12882376805752	0.000455304958231329	0.00474295363590986	prp40	Bcprp40 [Botrytis cinerea B05.10]	Genetic Information Processing	Transcription	ko03040//Spliceosome	K12821	-	GO:0005515//protein binding	GO:0045292//mRNA cis splicing, via spliceosome
Bcin01g04490	151	338	344	589	741	1549	2.24	4.33	5.18	6.82	8.27	15.58	3.91666666666667	10.2233333333333	1.38416740981465	0.000456955100501999	0.0047534427367051	msh6	Bcmsh6 [Botrytis cinerea B05.10]	Genetic Information Processing	Replication and repair	ko03430//Mismatch repair	K08737	-	GO:0005524//ATP binding;GO:0030983//mismatched DNA binding	GO:0006298//mismatch repair
Bcin02g07860	86	101	116	313	147	1040	1.88	1.90	2.57	5.32	2.41	15.38	2.11666666666667	7.70333333333333	1.8636887628081	0.0004614050399568	0.00479038325643593	rrp6	Bcrrp6 [Botrytis cinerea B05.10]	Genetic Information Processing	Folding, sorting and degradation	ko03018//RNA degradation	K12591	GO:0000176//nuclear exosome (RNase complex)	GO:0000166//nucleotide binding;GO:0003676//nucleic acid binding;GO:0003824//catalytic activity;GO:0008408//3'-5' exonuclease activity	GO:0006139//nucleobase-containing compound metabolic process;GO:0006396//RNA processing;GO:0044237//cellular metabolic process
Bcin11g05530	32	46	57	158	90	228	0.50	0.61	0.89	1.90	1.04	2.39	0.666666666666667	1.77666666666667	1.41413553298445	0.00046170443925629	0.00479038325643593	rev1	Bcrev1 [Botrytis cinerea B05.10]	-	-	-	-	-	GO:0003684//damaged DNA binding;GO:0016779//nucleotidyltransferase activity	GO:0006281//DNA repair;GO:0042276//error-prone translesion synthesis
Bcin11g06440	2315	3172	2671	11007	5622	6416	43.61	51.27	50.91	160.97	79.38	81.66	48.5966666666667	107.336666666667	1.14321372584382	0.000463588644229957	0.00480162538764603	agdA	glycoside hydrolase family 31 protein [Botrytis cinerea T4]	Metabolism;Metabolism;Metabolism;Metabolism	Global and overview maps;Global and overview maps;Carbohydrate metabolism;Carbohydrate metabolism	ko01100//Metabolic pathways;ko01110//Biosynthesis of secondary metabolites;ko00500//Starch and sucrose metabolism;ko00052//Galactose metabolism	K01187;K01187;K01187;K01187	-	GO:0003824//catalytic activity;GO:0004553//hydrolase activity, hydrolyzing O-glycosyl compounds;GO:0030246//carbohydrate binding	GO:0005975//carbohydrate metabolic process
Bcin13g00220	3954	7467	6622	12396	13740	26639	57.72	93.52	97.80	140.48	150.34	262.73	83.0133333333333	184.516666666667	1.15233615395634	0.000469503876921727	0.00485450818948206	MRN1	Bcmrn1 [Botrytis cinerea B05.10]	-	-	-	-	-	GO:0003676//nucleic acid binding	GO:0000398//mRNA splicing, via spliceosome
Bcin02g04810	95	140	119	234	358	353	2.97	3.75	3.76	5.67	8.38	7.45	3.49333333333333	7.16666666666667	1.03669794293937	0.000471793747959413	0.00486175087048582	--	similar to carboxypeptidase A (secreted protein) [Botrytis cinerea T4]	-	-	-	-	-	-	-
Bcin03g05080	62	126	90	432	174	317	3.04	5.30	4.47	16.45	6.40	10.51	4.27	11.12	1.38084881310302	0.000472518586401844	0.00486175087048582	--	ob-fold nucleic acid binding domain-containing protein [Rutstroemia sp. NJR-2017a BVV2]	-	-	-	-	-	-	-
Bcin03g00570	9	2	5	29	52	28	0.57	0.11	0.32	1.43	2.48	1.21	0.333333333333333	1.70666666666667	2.35614381022528	0.000473105627324403	0.00486240693584309	--	Cell wall galactomanno protein [Rutstroemia sp. NJR-2017a BVV2]	-	-	-	-	-	-	-
Bcin08g05180	130	188	184	461	305	712	5.80	7.20	8.31	15.97	10.20	21.47	7.10333333333333	15.88	1.16064282008141	0.000476146408795291	0.00488641171541147	cwc24	Bccwc24 [Botrytis cinerea B05.10]	-	-	-	-	-	GO:0046872//metal ion binding	-
Bcin10g02310	95	147	161	371	271	500	2.28	3.03	3.92	6.92	4.88	8.12	3.07666666666667	6.64	1.10981509442231	0.000476256069310989	0.00488641171541147	--	Whi5 like protein [Ceratocystis platani]	-	-	-	-	-	-	-
Bcin05g00700	48	72	47	36	32	29	0.97	1.25	0.96	0.57	0.49	0.40	1.06	0.486666666666667	-1.12305839640434	0.000477247036541014	0.00489239397972045	--	hypothetical protein BCIN_05g00700 [Botrytis cinerea B05.10]	-	-	-	-	-	-	-
Bcin13g04850	319	495	373	848	1269	944	6.20	8.26	7.34	12.80	18.50	12.40	7.26666666666667	14.5666666666667	1.00330514472367	0.000478206746448972	0.0048948799881304	--	bacterial alpha-L-rhamnosidase domain protein [Sclerotinia borealis F-4128]	-	-	-	-	-	GO:0003824//catalytic activity	-
Bcin01g03970	14066	10471	7544	9242	5658	5531	608.11	388.39	329.97	310.18	183.34	161.55	442.156666666667	218.356666666667	-1.01787106266743	0.000478305765056597	0.0048948799881304	--	BTB POZ-like protein [Rutstroemia sp. NJR-2017a BVV2]	-	-	-	-	-	GO:0005515//protein binding	-
MSTRG.1371	77	63	56	28	49	34	6.30	4.42	4.64	1.78	3.01	1.88	5.12	2.22333333333333	-1.20341954953657	0.000480284457355522	0.00491093928518511	--	-	-	-	-	-	-	-	-
Bcin12g05100	522	801	782	1494	1478	3495	11.18	14.72	16.94	24.84	23.72	50.57	14.28	33.0433333333333	1.21036325039585	0.00048721877267684	0.00496913431929083	SYF1	Bcsyf1 [Botrytis cinerea B05.10]	Genetic Information Processing	Transcription	ko03040//Spliceosome	K12867	-	GO:0005515//protein binding	GO:0006396//RNA processing
Bcin03g02830	178	274	276	566	500	874	4.36	5.76	6.84	10.76	9.18	14.46	5.65333333333333	11.4666666666667	1.02027239502627	0.000489890605859393	0.00499033460554063	--	Urease accessory protein [Rutstroemia sp. NJR-2017a WRK4]	-	-	-	-	-	-	-
Bcin04g05850	222	285	320	617	573	1531	3.27	3.60	4.77	7.06	6.33	15.25	3.88	9.54666666666667	1.29894043435597	0.000491788855367747	0.00499874197566166	--	pentatricopeptide repeat protein [Rutstroemia sp. NJR-2017a BBW]	-	-	-	-	-	GO:0005515//protein binding	-
Bcin05g02250	134	185	181	386	337	938	3.17	3.76	4.33	7.09	5.98	15.00	3.75333333333333	9.35666666666667	1.3178222364323	0.000493046527927365	0.00500304573262336	dus3	Bcdus3 [Botrytis cinerea B05.10]	-	-	-	-	-	GO:0003824//catalytic activity;GO:0017150//tRNA dihydrouridine synthase activity;GO:0050660//flavin adenine dinucleotide binding	GO:0008033//tRNA processing;GO:0055114//oxidation-reduction process
Bcin14g05170	162	278	248	573	446	953	3.58	5.28	5.55	9.84	7.40	14.25	4.80333333333333	10.4966666666667	1.12782342196067	0.000495550934551046	0.00501996445017335	--	Bcsec6 [Botrytis cinerea B05.10]	-	-	-	-	GO:0000145//exocyst	-	GO:0006887//exocytosis
Bcin11g03040	689	1169	1212	2085	2351	5747	14.63	21.29	26.03	34.36	37.41	82.43	20.65	51.4	1.31562657777443	0.00050963146383945	0.00514955330858497	ILV2	acetolactate synthase [Sclerotinia borealis F-4128]	Metabolism;Metabolism;Metabolism;Metabolism;Metabolism;Metabolism;Metabolism;Metabolism	Global and overview maps;Global and overview maps;Global and overview maps;Global and overview maps;Carbohydrate metabolism;Metabolism of cofactors and vitamins;Amino acid metabolism;Carbohydrate metabolism	ko01100//Metabolic pathways;ko01110//Biosynthesis of secondary metabolites;ko01230//Biosynthesis of amino acids;ko01210//2-Oxocarboxylic acid metabolism;ko00650//Butanoate metabolism;ko00770//Pantothenate and CoA biosynthesis;ko00290//Valine, leucine and isoleucine biosynthesis;ko00660//C5-Branched dibasic acid metabolism	K01652;K01652;K01652;K01652;K01652;K01652;K01652;K01652	-	GO:0000287//magnesium ion binding;GO:0003824//catalytic activity;GO:0003984//acetolactate synthase activity;GO:0030976//thiamine pyrophosphate binding;GO:0050660//flavin adenine dinucleotide binding	GO:0009082//branched-chain amino acid biosynthetic process
Bcin07g04500	574	968	901	1813	1661	3569	17.17	24.86	27.28	42.07	37.22	72.14	23.1033333333333	50.4766666666667	1.12751562432574	0.000514835300491411	0.00518902066730587	fpr4	FKBP12-2 [Botrytis cinerea]	-	-	-	-	-	GO:0003755//peptidyl-prolyl cis-trans isomerase activity	-
Bcin07g01620	126	210	247	665	289	1516	4.00	5.72	7.94	16.40	6.88	32.53	5.88666666666667	18.6033333333333	1.66003830340188	0.000517511332048928	0.00520724070184131	RPR8	Bcrrp8 [Botrytis cinerea B05.10]	-	-	-	-	GO:0005730//nucleolus	GO:0008168//methyltransferase activity	-
Bcin04g01160	190	376	369	865	575	1793	4.84	8.22	9.51	17.11	10.98	30.87	7.52333333333333	19.6533333333333	1.38533010590323	0.000526592117739567	0.00528531034323713	--	viral a-type inclusion protein [Rutstroemia sp. NJR-2017a BBW]	-	-	-	-	-	-	-
MSTRG.6710	61	32	42	25	23	14	1.92	0.86	1.34	0.61	0.54	0.30	1.37333333333333	0.483333333333333	-1.50659143716828	0.000528483700665776	0.00528898453846551	--	-	-	-	-	-	-	-	-
Bcin13g02750	2159	1631	2103	1818	579	691	73.43	47.59	72.36	48.00	14.76	15.88	64.46	26.2133333333333	-1.29810336744012	0.00052960400456037	0.00528898453846551	FFUJ_12242	similar to MFS monocarboxylate transporter [Botrytis cinerea T4]	-	-	-	-	-	-	GO:0055085//transmembrane transport
Bcin11g05540	79	144	147	261	297	799	5.09	7.96	9.58	13.06	14.35	34.79	7.54333333333333	20.7333333333333	1.45867799575107	0.000538327197334261	0.00536716243127775	ARB_07867	WSC-domain-containing protein [Hyaloscypha variabilis F]	-	-	-	-	-	-	-
Bcin01g04540	697	330	687	2031	1853	1668	24.04	9.76	23.97	54.37	47.90	38.86	19.2566666666667	47.0433333333333	1.28863229438685	0.000543355613365678	0.00540382025431836	FDD123	Bop2 [Botrytis cinerea B05.10]	-	-	-	-	GO:0016020//membrane	GO:0005216//ion channel activity	GO:0006811//ion transport
Bcin04g03420	339	584	592	1076	1111	2756	4.15	6.14	7.33	10.23	10.20	22.80	5.87333333333333	14.41	1.29481891197549	0.000547025101292339	0.00542771446287385	NUP133	Bcnup133 [Botrytis cinerea B05.10]	Genetic Information Processing	Translation	ko03013//RNA transport	K14300	-	GO:0005515//protein binding;GO:0017056//structural constituent of nuclear pore	-
Bcin14g01970	326	441	444	1175	653	2139	9.13	10.60	12.58	25.55	13.71	40.47	10.77	26.5766666666667	1.30314191850035	0.000547115790029555	0.00542771446287385	--	related to USO1-intracellular protein transport protein [Rhynchosporium secalis]	-	-	-	-	-	-	-
MSTRG.13559	61	54	56	34	14	43	6.15	4.67	5.71	2.66	1.06	2.93	5.51	2.21666666666667	-1.31366047890376	0.000549505622823357	0.00543792940605887	--	-	-	-	-	-	-	-	-
Bcin04g04450	95	77	93	60	60	34	3.79	2.63	3.75	1.86	1.79	0.92	3.39	1.52333333333333	-1.15405360879943	0.000559655689925779	0.00552469987240312	ERG13	hydroxymethylglutaryl-CoA synthase [Xylona heveae TC161]	Metabolism;Metabolism;Metabolism;Metabolism;Metabolism;Metabolism	Global and overview maps;Global and overview maps;Amino acid metabolism;Carbohydrate metabolism;Metabolism of terpenoids and polyketides;Lipid metabolism	ko01100//Metabolic pathways;ko01110//Biosynthesis of secondary metabolites;ko00280//Valine, leucine and isoleucine degradation;ko00650//Butanoate metabolism;ko00900//Terpenoid backbone biosynthesis;ko00072//Synthesis and degradation of ketone bodies	K01641;K01641;K01641;K01641;K01641;K01641	-	GO:0003824//catalytic activity;GO:0004421//hydroxymethylglutaryl-CoA synthase activity	GO:0008299//isoprenoid biosynthetic process
Bcin11g05550	62	99	90	191	212	255	2.11	2.89	3.09	5.04	5.40	5.85	2.69666666666667	5.43	1.00977499609554	0.00056105032848658	0.00553053610946919	sdnE	cytochrome P450 protein [Rutstroemia sp. NJR-2017a BBW]	-	-	-	-	-	GO:0005506//iron ion binding;GO:0016705//oxidoreductase activity, acting on paired donors, with incorporation or reduction of molecular oxygen;GO:0020037//heme binding	GO:0055114//oxidation-reduction process
Bcin05g04680	432	639	716	1261	1270	3786	8.46	10.73	14.18	19.17	18.64	50.08	11.1233333333333	29.2966666666667	1.39714734038296	0.000563483824703419	0.00554423707423528	--	com1 regulatory protein [Rutstroemia sp. NJR-2017a BBW]	-	-	-	-	-	-	-
MSTRG.13031	83	77	55	50	42	42	4.31	3.43	2.89	2.02	1.64	1.48	3.54333333333333	1.71333333333333	-1.04830133233723	0.000575240008999113	0.00564601363988163	--	-	-	-	-	-	-	-	-
Bcin09g00480	185	373	303	535	763	1407	6.21	10.74	10.28	13.93	19.19	31.89	9.07666666666667	21.67	1.25546467177103	0.000577691038810908	0.00566543443949144	dbaF	amine flavin-containing superfamily protein [Rutstroemia sp. NJR-2017a WRK4]	-	-	-	-	-	-	-
Bcin01g07200	80	108	60	43	59	22	4.27	4.95	3.24	1.78	2.36	0.79	4.15333333333333	1.64333333333333	-1.33764451664609	0.000581172751977911	0.0056920899425055	--	extracellular serine-rich protein [Rutstroemia sp. NJR-2017a BBW]	-	-	-	-	-	-	-
Bcin06g07020	102	187	103	329	463	318	3.12	4.91	3.19	7.81	10.62	6.57	3.74	8.33333333333333	1.15585541894066	0.00058150671205027	0.0056920899425055	Ache	para-nitrobenzyl esterase protein [Rutstroemia sp. NJR-2017a BVV2]	Metabolism	Lipid metabolism	ko00564//Glycerophospholipid metabolism	K01049	-	-	-
Bcin04g06500	556	341	240	222	271	198	27.09	14.35	11.87	8.28	9.76	6.73	17.77	8.25666666666667	-1.10581231350347	0.000581949398466168	0.0056920899425055	atnD	short-chain dehydrogenase protein [Rutstroemia sp. NJR-2017a BBW]	-	-	-	-	-	-	-
Bcin03g03000	22	21	28	166	31	164	1.09	0.89	1.40	6.36	1.15	5.47	1.12666666666667	4.32666666666667	1.94119523171695	0.000582307350296335	0.0056920899425055	--	hypothetical protein BCIN_03g03000 [Botrytis cinerea B05.10]	-	-	-	-	-	-	-
Bcin05g07470	75	97	105	269	166	482	2.62	2.90	3.71	7.29	4.34	11.36	3.07666666666667	7.66333333333333	1.3166039130724	0.000584131502870917	0.00570527137250307	--	nineteen complex-related 2 domain-containing protein [Rutstroemia sp. NJR-2017a BVV2]	-	-	-	-	GO:0005634//nucleus	GO:0003677//DNA binding;GO:0003700//DNA-binding transcription factor activity	GO:0006355//regulation of transcription, DNA-templated
Bcin13g02860	71	125	109	348	215	290	1.64	2.47	2.54	6.23	3.71	4.52	2.21666666666667	4.82	1.12064130656256	0.00058787646960714	0.00572932751295541	mus-23	Bcmre11 [Botrytis cinerea B05.10]	Genetic Information Processing;Genetic Information Processing	Replication and repair;Replication and repair	ko03440//Homologous recombination;ko03450//Non-homologous end-joining	K10865;K10865	GO:0000784//nuclear chromosome, telomeric region;GO:0005634//nucleus;GO:0030870//Mre11 complex;GO:0035861//site of double-strand break;GO:1990421//subtelomeric heterochromatin	GO:0004518//nuclease activity;GO:0004519//endonuclease activity;GO:0008408//3'-5' exonuclease activity;GO:0016787//hydrolase activity;GO:0030145//manganese ion binding	GO:0000723//telomere maintenance;GO:0000724//double-strand break repair via homologous recombination;GO:0000729//DNA double-strand break processing;GO:0006302//double-strand break repair;GO:0006303//double-strand break repair via nonhomologous end joining;GO:0007131//reciprocal meiotic recombination;GO:0031573//intra-S DNA damage checkpoint;GO:0042138//meiotic DNA double-strand break formation;GO…
Bcin07g03390	898	1458	1212	2212	2770	4529	9.33	12.99	12.74	17.84	21.57	31.78	11.6866666666667	23.73	1.02184860515556	0.000587907162262403	0.00572932751295541	TOP2	Bctop2 [Botrytis cinerea B05.10]	-	-	-	-	-	GO:0003677//DNA binding;GO:0003918//DNA topoisomerase type II (ATP-hydrolyzing) activity;GO:0005524//ATP binding	GO:0006259//DNA metabolic process;GO:0006265//DNA topological change
Bcin06g01130	30	29	19	10	12	11	1.27	1.05	0.81	0.33	0.38	0.31	1.04333333333333	0.34	-1.61759350496112	0.000608346763483185	0.00591289390698324	--	5'-hydroxyaverantin dehydrogenase [Lachnellula suecica]	-	-	-	-	-	-	-
Bcin12g02930	371	479	503	1116	819	1669	11.83	13.11	16.23	27.63	19.58	35.96	13.7233333333333	27.7233333333333	1.01446978335934	0.00061324210409395	0.00595564841822092	NUP49	nucleoporin nup49 nsp49 protein [Rutstroemia sp. NJR-2017a BBW]	Genetic Information Processing	Translation	ko03013//RNA transport	K14307	GO:0005643//nuclear pore	GO:0008139//nuclear localization sequence binding;GO:0017056//structural constituent of nuclear pore	GO:0006913//nucleocytoplasmic transport
Bcin12g03660	93	141	103	371	162	812	2.32	3.02	2.60	7.20	3.04	13.71	2.64666666666667	7.98333333333333	1.59281474348058	0.000620655172185667	0.00600519933744584	--	aldo keto reductase protein [Rutstroemia sp. NJR-2017a BVV2]	-	-	-	-	-	-	-
Bcin16g00980	102	147	122	482	215	408	2.38	2.93	2.88	8.73	3.76	6.43	2.73	6.30666666666667	1.20797673169839	0.00062084768871376	0.00600519933744584	--	similar to Hsp70 family protein [Botrytis cinerea T4]	-	-	-	-	-	-	-
Bcin01g09240	366	394	444	983	741	1469	9.01	8.32	11.06	18.79	13.67	24.43	9.46333333333333	18.9633333333333	1.00279223197037	0.000626289655551167	0.00604739177206419	--	hypothetical protein BCIN_01g09240 [Botrytis cinerea B05.10]	-	-	-	-	-	GO:0008017//microtubule binding	-
Bcin02g01460	158	187	153	464	620	335	4.32	4.39	4.24	9.86	12.72	6.19	4.31666666666667	9.59	1.15161312316537	0.000630159119416668	0.00607566597932758	pyc	Bchfa1 [Botrytis cinerea B05.10]	-	-	-	-	-	GO:0005524//ATP binding;GO:0046872//metal ion binding	-
Bcin13g04710	91	126	117	286	208	553	1.79	2.12	2.33	4.36	3.06	7.34	2.08	4.92	1.24207478719815	0.0006401744729007	0.0061524460160024	--	hypothetical protein BCIN_13g04710 [Botrytis cinerea B05.10]	-	-	-	-	-	-	-
Bcin02g09330	31	42	14	11	12	11	1.70	1.97	0.77	0.47	0.49	0.41	1.48	0.456666666666667	-1.69638378338958	0.000653623443903627	0.00626162906244417	--	similar to transcription factor Zn, C2H2 [Botrytis cinerea T4]	-	-	-	-	-	GO:0003676//nucleic acid binding	-
Bcin13g03490	283	398	367	959	558	2177	4.50	5.43	5.90	11.83	6.64	23.37	5.27666666666667	13.9466666666667	1.40222159610976	0.000654961547067806	0.00626468320244656	SPBC582.10c	snf2 family domain-containing protein [Rutstroemia sp. NJR-2017a BBW]	-	-	-	-	-	GO:0005524//ATP binding	-
MSTRG.2097	145	102	101	75	83	78	5.01	2.98	3.49	1.98	2.02	1.70	3.82666666666667	1.9	-1.01008881762358	0.000654986888099715	0.00626468320244656	--	hypothetical protein BofuT4_P086780.1 [Botrytis cinerea T4]	-	-	-	-	-	-	-
Bcin04g03970	268	284	300	671	528	1665	4.25	3.87	4.82	8.27	6.28	17.85	4.31333333333333	10.8	1.32415619577948	0.000658585573000599	0.00629128896906563	rpc2	Bcret1 [Botrytis cinerea B05.10]	Genetic Information Processing	Transcription	ko03020//RNA polymerase	K03021	-	GO:0003677//DNA binding;GO:0003899//DNA-directed 5'-3' RNA polymerase activity;GO:0032549//ribonucleoside binding	GO:0006351//transcription, DNA-templated
Bcin01g00330	483	635	675	1450	1077	3140	7.62	8.59	10.77	17.76	12.73	33.46	8.99333333333333	21.3166666666667	1.24505401082073	0.000658817654255998	0.00629128896906563	SPBC216.01c	Bcpsy2 [Botrytis cinerea B05.10]	-	-	-	-	-	-	-
Bcin03g02560	218	176	179	173	93	89	12.22	8.46	10.15	7.53	3.91	3.37	10.2766666666667	4.93666666666667	-1.05776324881833	0.000660867102865928	0.00630583932519804	--	GCN5-related N-acetyltransferase protein [Rutstroemia sp. NJR-2017a WRK4]	-	-	-	-	-	-	-
Bcin13g03780	29	33	22	98	65	113	2.06	2.02	1.58	5.42	3.47	5.44	1.88666666666667	4.77666666666667	1.34016465143026	0.000662427044955645	0.00631569950492687	--	HMG box protein [Sclerotinia borealis F-4128]	-	-	-	-	-	GO:0005515//protein binding	-
Bcin14g01700	252	499	233	1216	1176	641	9.63	16.36	9.01	36.07	33.68	16.55	11.6666666666667	28.7666666666667	1.30200563734662	0.000664115939258633	0.00632677249838606	cbhC	glycoside hydrolase family 6 protein [Botrytis cinerea T4]	Metabolism;Metabolism	Global and overview maps;Carbohydrate metabolism	ko01100//Metabolic pathways;ko00500//Starch and sucrose metabolism	K19668;K19668	GO:0005576//extracellular region	GO:0004553//hydrolase activity, hydrolyzing O-glycosyl compounds;GO:0030248//cellulose binding	GO:0005975//carbohydrate metabolic process;GO:0030245//cellulose catabolic process
Bcin09g01330	554	879	1013	1920	1662	3490	9.84	13.40	18.21	26.48	22.13	41.89	13.8166666666667	30.1666666666667	1.12654569047482	0.000671916927157984	0.00637097424682704	SPBC1861.04c	Bcprp24 [Botrytis cinerea B05.10]	-	-	-	-	-	GO:0003676//nucleic acid binding;GO:0005515//protein binding	GO:0006396//RNA processing
Bcin09g02260	4323	2543	2736	1829	2728	1624	135.71	68.69	86.99	44.30	63.27	34.21	97.13	47.26	-1.03929733231192	0.000672023616691471	0.00637097424682704	ARB_04618	PI-PLC X domain-containing protein [Rutstroemia sp. NJR-2017a BVV2]	-	-	-	-	-	GO:0008081//phosphoric diester hydrolase activity	GO:0006629//lipid metabolic process
Bcin10g05510	462	596	595	1161	1099	2414	6.54	7.24	8.53	12.77	11.67	23.10	7.43666666666667	15.8466666666667	1.0914513896983	0.000672622828620014	0.00637097424682704	psm1	Bcsmc1 [Botrytis cinerea B05.10]	Cellular Processes;Cellular Processes	Cell growth and death;Cell growth and death	ko04111//Cell cycle - yeast;ko04113//Meiosis - yeast	K06636;K06636	GO:0005694//chromosome;GO:0008278//cohesin complex	GO:0003682//chromatin binding;GO:0005515//protein binding;GO:0005524//ATP binding;GO:0046982//protein heterodimerization activity	GO:0007064//mitotic sister chromatid cohesion;GO:0051276//chromosome organization
Bcin06g01250	335	531	604	1126	1001	2527	6.40	8.71	11.68	16.71	14.34	32.64	8.93	21.23	1.24937229078415	0.000673005200160903	0.00637097424682704	--	Bgt-5023 [Blumeria graminis f. sp. tritici]	-	-	-	-	-	-	-
Bcin11g04530	45	96	79	279	175	203	1.31	2.39	2.32	6.28	3.80	3.98	2.00666666666667	4.68666666666667	1.22376120231283	0.000676894549285332	0.00639265608199077	ERG4	similar to delta(24(24(1)-sterol reductase)-reductase) sterol reductase [Botrytis cinerea T4]	Metabolism;Metabolism;Metabolism	Global and overview maps;Global and overview maps;Lipid metabolism	ko01100//Metabolic pathways;ko01110//Biosynthesis of secondary metabolites;ko00100//Steroid biosynthesis	K00223;K00223;K00223	GO:0005783//endoplasmic reticulum;GO:0016020//membrane	GO:0000246//delta24(24-1) sterol reductase activity;GO:0016628//oxidoreductase activity, acting on the CH-CH group of donors, NAD or NADP as acceptor	GO:0006696//ergosterol biosynthetic process;GO:0016126//sterol biosynthetic process;GO:0055114//oxidation-reduction process
MSTRG.13079	105	80	56	59	37	45	4.07	2.66	2.20	1.78	1.08	1.18	2.97666666666667	1.34666666666667	-1.14430488236943	0.000682018066911244	0.0064309156403565	--	hypothetical protein BOTCAL_1092g00010 [Botryotinia calthae]	-	-	-	-	-	-	-
Bcin13g00700	610	982	922	2201	1437	3956	22.13	30.57	33.85	62.00	39.08	96.98	28.85	66.02	1.19433181968969	0.000683051196857006	0.00643357075398215	--	Legume-like lectin protein [Rutstroemia sp. NJR-2017a BVV2]	Genetic Information Processing	Folding, sorting and degradation	ko04141//Protein processing in endoplasmic reticulum	K10080	GO:0016020//membrane	-	-
Bcin10g01570	419	725	683	1202	1383	2998	19.58	29.06	32.29	43.60	48.44	94.64	26.9766666666667	62.2266666666667	1.20582087183679	0.000683372447938407	0.00643357075398215	easG	NAD(P)-binding protein [Chalara longipes BDJ]	-	-	-	-	-	-	-
Bcin13g01610	989	1363	1243	2930	2071	4766	27.75	32.81	35.28	63.82	43.55	90.34	31.9466666666667	65.9033333333333	1.04468602993477	0.00068927583776838	0.00647738722395297	ALT1	alanine transaminase-like protein [Sclerotinia borealis F-4128]	Metabolism;Metabolism;Metabolism;Metabolism;Metabolism;Metabolism	Global and overview maps;Global and overview maps;Global and overview maps;Global and overview maps;Amino acid metabolism;Amino acid metabolism	ko01100//Metabolic pathways;ko01200//Carbon metabolism;ko01230//Biosynthesis of amino acids;ko01210//2-Oxocarboxylic acid metabolism;ko00250//Alanine, aspartate and glutamate metabolism;ko00220//Arginine biosynthesis	K00814;K00814;K00814;K00814;K00814;K00814	-	GO:0003824//catalytic activity;GO:0030170//pyridoxal phosphate binding	GO:0009058//biosynthetic process
Bcin08g03540	798	1152	1121	1934	2277	5772	4.95	6.13	7.03	9.31	10.58	24.17	6.03666666666667	14.6866666666667	1.28268294875072	0.000689646780472565	0.00647738722395297	Prpf8	Bcprp8 [Botrytis cinerea B05.10]	Genetic Information Processing	Transcription	ko03040//Spliceosome	K12856	GO:0005681//spliceosomal complex	GO:0003677//DNA binding;GO:0003723//RNA binding;GO:0004519//endonuclease activity;GO:0005515//protein binding;GO:0017070//U6 snRNA binding;GO:0030623//U5 snRNA binding	GO:0000398//mRNA splicing, via spliceosome;GO:0030908//protein splicing
Bcin01g07050	314	487	464	809	974	1622	3.12	4.15	4.67	6.24	7.26	10.89	3.98	8.13	1.03048692153138	0.000693835719958165	0.00650654075463505	rif1	telomere length regulator rif1 protein [Rutstroemia sp. NJR-2017a WRK4]	-	-	-	-	-	-	-
Bcin04g01600	199	346	320	603	610	1781	2.49	3.71	4.04	5.85	5.71	15.03	3.41333333333333	8.86333333333333	1.37666806185767	0.000699264658277283	0.00655232836826385	RPC1	Bcrpo31 [Botrytis cinerea B05.10]	Genetic Information Processing	Transcription	ko03020//RNA polymerase	K03018	-	GO:0003677//DNA binding;GO:0003899//DNA-directed 5'-3' RNA polymerase activity	GO:0006351//transcription, DNA-templated
Bcin08g04130	1378	2638	2551	3678	7035	9203	22.42	36.82	41.99	46.45	85.78	101.15	33.7433333333333	77.7933333333333	1.20504402844507	0.000705027075704531	0.00659087665315677	--	mfs transporter protein [Rutstroemia sp. NJR-2017a BBW]	-	-	-	-	-	-	-
Bcin10g02720	172	154	149	112	113	50	6.22	4.78	5.45	3.15	3.06	1.22	5.48333333333333	2.47666666666667	-1.146653468084	0.000709200541383493	0.00661957299093667	--	similar to beta-lactamase [Botrytis cinerea T4]	-	-	-	-	-	-	-
Bcin02g05860	102	115	95	267	321	235	4.74	4.59	4.47	9.63	11.18	7.38	4.6	9.39666666666667	1.03051521090489	0.000718787017654271	0.00670383475096837	PGA	Bcpg6 [Botrytis cinerea B05.10]	Metabolism;Metabolism	Global and overview maps;Carbohydrate metabolism	ko01100//Metabolic pathways;ko00040//Pentose and glucuronate interconversions	K01184;K01184	-	GO:0004650//polygalacturonase activity	GO:0005975//carbohydrate metabolic process
Bcin01g06250	1341	2441	2199	3499	5387	8243	30.28	47.29	50.23	61.33	91.17	125.74	42.6	92.7466666666667	1.12244200147223	0.000723146509032538	0.00673402114078903	plb1	similar to lysophospholipase [Botrytis cinerea T4]	Metabolism	Lipid metabolism	ko00564//Glycerophospholipid metabolism	K13333	-	GO:0004620//phospholipase activity	GO:0009395//phospholipid catabolic process
Bcin15g00220	764	829	753	1259	2414	2804	18.38	17.11	18.33	23.52	43.54	45.59	17.94	37.55	1.06563301748237	0.000733384849215519	0.00681877355154336	--	DNA-directed RNA polymerase subunit beta'' [Talaromyces islandicus]	-	-	-	-	GO:0005634//nucleus	GO:0000981//DNA-binding transcription factor activity, RNA polymerase II-specific;GO:0008270//zinc ion binding	GO:0006355//regulation of transcription, DNA-templated
Bcin02g03580	246	354	399	901	565	1925	7.09	8.75	11.63	20.15	12.20	37.46	9.15666666666667	23.27	1.34557680105065	0.00074983105710384	0.0069394087182897	NOP12	Bcnop12 [Botrytis cinerea B05.10]	-	-	-	-	-	GO:0003676//nucleic acid binding	-
Bcin06g06140	356	534	523	879	1103	2010	3.93	5.06	5.85	7.54	9.14	15.01	4.94666666666667	10.5633333333333	1.09453656776142	0.000753882188652	0.00696615020854552	SWR1	Bcswr1 [Botrytis cinerea B05.10]	-	-	-	-	-	GO:0005524//ATP binding	-
Bcin11g01040	4370	10520	5952	13581	33731	19273	211.88	437.60	291.96	511.18	1225.80	631.32	313.813333333333	789.433333333333	1.33091078643706	0.000756478786681085	0.0069847625615496	--	WD repeat containing 44 protein [Rutstroemia sp. NJR-2017a BBW]	-	-	-	-	-	-	-
Bcin04g03400	93	177	227	463	276	1518	2.34	3.81	5.77	9.03	5.20	25.76	3.97333333333333	13.33	1.74625504534797	0.000758085849324017	0.00699421667445558	mpp10	Bcmpp10 [Botrytis cinerea B05.10]	Genetic Information Processing	Translation	ko03008//Ribosome biogenesis in eukaryotes	K14559	GO:0005634//nucleus;GO:0005732//small nucleolar ribonucleoprotein complex;GO:0034457//Mpp10 complex	-	GO:0006364//rRNA processing
Bcin16g04640	5490	8023	5582	24811	16007	12387	225.36	282.06	231.12	781.28	482.10	336.77	246.18	533.383333333333	1.11545918553511	0.000759155361726169	0.00699870054461466	fdh	Bcfdh1 [Botrytis cinerea B05.10]	Metabolism;Metabolism;Metabolism;Metabolism	Global and overview maps;Global and overview maps;Carbohydrate metabolism;Energy metabolism	ko01100//Metabolic pathways;ko01200//Carbon metabolism;ko00630//Glyoxylate and dicarboxylate metabolism;ko00680//Methane metabolism	K00122;K00122;K00122;K00122	-	GO:0008863//formate dehydrogenase (NAD+) activity;GO:0016616//oxidoreductase activity, acting on the CH-OH group of donors, NAD or NADP as acceptor;GO:0051287//NAD binding	GO:0055114//oxidation-reduction process
MSTRG.1200	93	67	66	40	57	40	2.78	1.82	2.15	0.88	1.41	0.86	2.25	1.05	-1.09953567355091	0.00076126140931268	0.00701272607012003	--	hypothetical protein BofuT4_P014600.1 [Botrytis cinerea T4]	-	-	-	-	-	-	-
Bcin08g03500	82	161	115	298	238	515	1.26	2.12	1.79	3.55	2.74	5.34	1.72333333333333	3.87666666666667	1.16961491115829	0.000764029557932746	0.00703282464915223	mus-41	similar to DNA repair protein rad5 [Botrytis cinerea T4]	-	-	-	-	-	GO:0003676//nucleic acid binding;GO:0005524//ATP binding;GO:0008270//zinc ion binding;GO:0016818//hydrolase activity, acting on acid anhydrides, in phosphorus-containing anhydrides;GO:0046872//metal ion binding	-
Bcin02g05550	54	118	96	201	232	326	1.36	2.55	2.45	3.93	4.38	5.55	2.12	4.62	1.12382858685286	0.000768285753422599	0.00706657923815234	esco2	sister chromatid cohesion acetyltransferase Eco1 [Blumeria graminis f. sp. hordei DH14]	-	-	-	-	-	GO:0008080//N-acetyltransferase activity;GO:0016407//acetyltransferase activity	GO:0000070//mitotic sister chromatid segregation;GO:0007062//sister chromatid cohesion;GO:0045132//meiotic chromosome segregation
Bcin12g06740	408	632	507	1313	873	2347	8.25	10.96	10.37	20.61	13.23	32.06	9.86	21.9666666666667	1.15565641279635	0.000770288338860845	0.00706715395269079	mcm6	Bcmcm6 [Botrytis cinerea B05.10]	Cellular Processes;Cellular Processes;Genetic Information Processing	Cell growth and death;Cell growth and death;Replication and repair	ko04111//Cell cycle - yeast;ko04113//Meiosis - yeast;ko03030//DNA replication	K02542;K02542;K02542	GO:0005634//nucleus;GO:0042555//MCM complex	GO:0003677//DNA binding;GO:0003678//DNA helicase activity;GO:0005524//ATP binding	GO:0006260//DNA replication;GO:0006270//DNA replication initiation
Bcin07g00220	37	33	23	96	89	104	1.09	0.83	0.68	2.19	1.96	2.06	0.866666666666667	2.07	1.25608164519203	0.000770614074693168	0.00706715395269079	--	mRNA degradation protein, mitochondrial [Lachnellula hyalina]	-	-	-	-	-	-	-
Bcin15g05620	20	26	16	4	10	8	0.65	0.68	0.53	0.08	0.24	0.18	0.62	0.166666666666667	-1.8953026213333	0.000770705133410001	0.00706715395269079	bmr3	similar to MFS multidrug transporter [Botrytis cinerea T4]	-	-	-	-	-	-	GO:0055085//transmembrane transport
Bcin08g04150	318	450	438	784	808	3194	3.49	4.24	4.87	6.69	6.65	23.71	4.2	12.35	1.55604980880592	0.000774559639806948	0.00709165520598819	rrp5	Bcrrp5 [Botrytis cinerea B05.10]	-	-	-	-	-	GO:0003676//nucleic acid binding;GO:0005515//protein binding	GO:0006396//RNA processing
Bcin06g07090	415	543	623	1199	968	3652	9.11	10.23	13.84	20.44	15.93	54.19	11.06	30.1866666666667	1.44856007187602	0.000780432155440525	0.00712909617087102	mss116	DEAD-domain-containing protein [Hyaloscypha bicolor E]	-	-	-	-	-	GO:0003676//nucleic acid binding;GO:0005524//ATP binding	-
Bcin05g08340	485	390	386	863	959	1620	10.07	6.94	8.10	13.90	14.92	22.71	8.37	17.1766666666667	1.03715056388153	0.00078193883011709	0.00713199568701474	OPT3	similar to OPT oligopeptide transporter [Botrytis cinerea T4]	-	-	-	-	-	-	GO:0055085//transmembrane transport
Bcin06g02140	20	17	13	44	69	76	0.66	0.48	0.44	1.13	1.72	1.70	0.526666666666667	1.51666666666667	1.52594198690896	0.000783108148557051	0.00713723338434139	rgxB	glycoside hydrolase family 28 protein [Botrytis cinerea T4]	Metabolism;Metabolism	Global and overview maps;Carbohydrate metabolism	ko01100//Metabolic pathways;ko00040//Pentose and glucuronate interconversions	K01213;K01213	-	GO:0004650//polygalacturonase activity	GO:0005975//carbohydrate metabolic process
Bcin11g03760	140	447	132	1073	1128	481	4.62	12.65	4.40	27.47	27.88	10.72	7.22333333333333	22.0233333333333	1.6082961912836	0.000793361414860104	0.00720922370270119	ecdD	high affinity glucose transporter RGT2 [Sclerotinia borealis F-4128]	-	-	-	-	GO:0016020//membrane;GO:0016021//integral component of membrane	GO:0022857//transmembrane transporter activity	GO:0055085//transmembrane transport
Bcin12g06280	1580	1847	1688	3338	3456	7288	27.70	27.78	29.94	45.43	45.41	86.32	28.4733333333333	59.0533333333333	1.05240709924318	0.000793411312953608	0.00720922370270119	TMN7	Bctmn3 [Botrytis cinerea B05.10]	-	-	-	-	GO:0016021//integral component of membrane	-	-
Bcin11g03470	65	107	87	209	175	375	3.82	5.39	5.17	9.53	7.71	14.89	4.79333333333333	10.71	1.15985730503212	0.000809460716661297	0.00729426884720931	dpb4	related to DPB4 DNA polymerase II (epsilon) 4th subunit [Rhynchosporium agropyri]	Genetic Information Processing;Genetic Information Processing;Genetic Information Processing	Replication and repair;Replication and repair;Replication and repair	ko03420//Nucleotide excision repair;ko03030//DNA replication;ko03410//Base excision repair	K02326;K02326;K02326	-	GO:0046982//protein heterodimerization activity	-
Bcin04g04830	315	523	443	1056	1673	885	11.09	15.80	15.78	28.87	44.15	21.05	14.2233333333333	31.3566666666667	1.14051259379766	0.000819387072076958	0.00736711285044305	ARB_05372	similar to aldose 1-epimerase [Botrytis cinerea T4]	Metabolism;Metabolism;Metabolism;Metabolism	Global and overview maps;Global and overview maps;Carbohydrate metabolism;Carbohydrate metabolism	ko01100//Metabolic pathways;ko01110//Biosynthesis of secondary metabolites;ko00010//Glycolysis / Gluconeogenesis;ko00052//Galactose metabolism	K01785;K01785;K01785;K01785	-	GO:0003824//catalytic activity;GO:0016853//isomerase activity;GO:0030246//carbohydrate binding	GO:0005975//carbohydrate metabolic process
Bcin01g06690	108	146	149	65	60	141	7.66	8.89	10.70	3.58	3.19	6.76	9.08333333333333	4.51	-1.01009439057511	0.000833910147468912	0.00746411814085234	--	hypothetical protein BCIN_01g06690 [Botrytis cinerea B05.10]	-	-	-	-	-	-	-
Bcin09g06820	270	429	383	1052	575	1635	8.86	12.07	12.71	26.79	14.14	36.23	11.2133333333333	25.72	1.19767543779396	0.000835641397544729	0.00747403648184301	UBX3	similar to UBX domain containing protein [Botrytis cinerea T4]	-	-	-	-	-	GO:0005515//protein binding	-
Bcin11g05430	265	344	254	573	959	704	8.82	9.83	8.56	14.81	23.93	15.84	9.07	18.1933333333333	1.00423543802446	0.000844910047596261	0.00753446179246807	prlL	MFS general substrate transporter [Chalara longipes BDJ]	-	-	-	-	-	-	GO:0055085//transmembrane transport
Bcin07g00450	52	83	66	252	102	346	1.10	1.50	1.41	4.13	1.61	4.94	1.33666666666667	3.56	1.41323750523263	0.000846788899681383	0.00754560628735402	mof	Bcsas2 [Botrytis cinerea B05.10]	-	-	-	-	-	GO:0004402//histone acetyltransferase activity	GO:0006355//regulation of transcription, DNA-templated;GO:0016573//histone acetylation
Bcin14g05230	197	247	310	564	491	1662	7.00	7.53	11.14	15.56	13.08	39.90	8.55666666666667	22.8466666666667	1.41686289594376	0.000853736939696794	0.00759060107837165	utp5	Bcutp5 [Botrytis cinerea B05.10]	Genetic Information Processing	Translation	ko03008//Ribosome biogenesis in eukaryotes	K14546	-	-	-
Bcin07g05900	5	30	21	60	64	122	0.10	0.52	0.43	0.93	0.96	1.65	0.35	1.18	1.75336003241687	0.0008615049612953	0.00764267049243774	--	kinase-like protein [Phialocephala scopiformis]	-	-	-	-	-	GO:0004672//protein kinase activity;GO:0005524//ATP binding	GO:0006468//protein phosphorylation
Bcin03g05220	115	180	244	435	316	1674	2.36	3.16	5.06	6.92	4.85	23.17	3.52666666666667	11.6466666666667	1.72353998080274	0.000865753945176879	0.00767468796633517	SPAC57A7.06	Bcutp14 [Botrytis cinerea B05.10]	Genetic Information Processing	Translation	ko03008//Ribosome biogenesis in eukaryotes	K14567	GO:0032040//small-subunit processome	-	GO:0006364//rRNA processing
Bcin05g01970	40	155	68	897	1078	229	2.23	7.41	3.83	38.78	44.98	8.61	4.49	30.79	2.77767451730367	0.00086763832622774	0.00767920542499473	--	exported protein-like protein [Diplodia corticola]	-	-	-	-	-	-	-
Bcin02g04000	176	303	288	501	609	976	3.56	5.26	5.89	7.86	9.23	13.33	4.90333333333333	10.14	1.04822290646967	0.000868184305176993	0.00767920542499473	MPS1	Bcmps1 [Botrytis cinerea B05.10]	Cellular Processes	Cell growth and death	ko04111//Cell cycle - yeast	K08866	-	GO:0004672//protein kinase activity;GO:0004712//protein serine/threonine/tyrosine kinase activity;GO:0005524//ATP binding	GO:0006468//protein phosphorylation;GO:0007093//mitotic cell cycle checkpoint;GO:0051304//chromosome separation
Bcin13g01310	221	318	347	756	514	1612	6.45	7.97	10.25	17.13	11.25	31.80	8.22333333333333	20.06	1.28652639103321	0.000876299791946594	0.00773387763400107	ENP2	Bcenp2 [Botrytis cinerea B05.10]	-	-	-	-	GO:0005634//nucleus;GO:0005730//nucleolus;GO:0032040//small-subunit processome	GO:0005515//protein binding	GO:0000462//maturation of SSU-rRNA from tricistronic rRNA transcript (SSU-rRNA, 5.8S rRNA, LSU-rRNA);GO:0042274//ribosomal small subunit biogenesis
Bcin02g03290	349	707	606	994	1464	2525	5.82	10.11	10.22	12.87	18.30	28.45	8.71666666666667	19.8733333333333	1.18898542885686	0.000883908096236381	0.00778384266245165	--	related to glucan 1, 4-alpha-glucosidase [Neurospora crassa]	-	-	-	-	-	-	-
Bcin03g08290	64	98	99	217	166	525	1.04	1.36	1.62	2.73	2.02	5.75	1.34	3.5	1.38512192137456	0.000887725613600974	0.00780027912786086	--	hypothetical protein BCIN_03g08290 [Botrytis cinerea B05.10]	-	-	-	-	-	-	-
MSTRG.8571	2544	2027	104	248	113	77	20.76	14.19	0.86	1.57	0.69	0.42	11.9366666666667	0.893333333333333	-3.74005761286276	0.000890403919194692	0.00781165326842646	ART2	BQ2448_6030 [Microbotryum intermedium]	-	-	-	-	-	-	-
Bcin06g06920	428	557	549	1277	878	1895	6.22	6.94	8.07	14.40	9.56	18.60	7.07666666666667	14.1866666666667	1.00339377959581	0.000891499281074846	0.00781165326842646	RAD16	Bcrad16 [Botrytis cinerea B05.10]	-	-	-	-	-	GO:0005524//ATP binding;GO:0046872//metal ion binding	-
Bcin03g01240	8	3	15	48	24	88	1.79	0.49	3.23	7.46	3.73	12.38	1.83666666666667	7.85666666666667	2.09682753467901	0.000891904001163425	0.00781165326842646	--	hypothetical protein BCIN_03g01240 [Botrytis cinerea B05.10]	-	-	-	-	-	-	-
Bcin12g03250	180	264	233	634	381	814	3.88	4.88	5.08	10.58	6.15	11.85	4.61333333333333	9.52666666666667	1.04616197345909	0.000892276553088565	0.00781165326842646	--	holo-acyl-carrier-protein synthase, partial [Metarhizium brunneum ARSEF 3297]	Metabolism	Metabolism of cofactors and vitamins	ko00770//Pantothenate and CoA biosynthesis	K00997	-	GO:0000287//magnesium ion binding;GO:0008897//holo-[acyl-carrier-protein] synthase activity	-
Bcin05g06830	66	123	60	357	174	242	3.36	5.38	3.09	14.12	6.65	8.33	3.94333333333333	9.7	1.29856907945586	0.000896630049227032	0.00783832420585206	--	chitin binding protein [Sclerotinia borealis F-4128]	-	-	-	-	-	-	-
Bcin08g04870	81	165	129	349	239	469	1.81	3.17	2.92	6.06	4.01	7.09	2.63333333333333	5.72	1.11912499443508	0.000899984141255988	0.00786191536068778	rad4	Bcdpb11 [Botrytis cinerea B05.10]	-	-	-	-	-	-	-
Bcin16g04320	284	437	530	938	860	2133	5.35	7.06	10.10	13.71	12.14	27.13	7.50333333333333	17.66	1.23488178691547	0.000901293125274162	0.00786761990141069	cbc1	Bcsto1 [Botrytis cinerea B05.10]	Genetic Information Processing;Genetic Information Processing;Genetic Information Processing	Transcription;Translation;Translation	ko03040//Spliceosome;ko03013//RNA transport;ko03015//mRNA surveillance pathway	K12882;K12882;K12882	GO:0005846//nuclear cap binding complex	GO:0000339//RNA cap binding	GO:0016070//RNA metabolic process;GO:0045292//mRNA cis splicing, via spliceosome;GO:0051028//mRNA transport
Bcin12g06360	55	80	40	180	284	124	2.03	2.53	1.49	5.16	7.85	3.09	2.01666666666667	5.36666666666667	1.41205364084002	0.000912994076776169	0.00795239720904384	ache	carboxylesteras-like protein [Chalara longipes BDJ]	-	-	-	-	-	-	-
Bcin06g07310	88	72	58	49	49	32	2.21	1.55	1.47	0.95	0.92	0.54	1.74333333333333	0.803333333333333	-1.11777780001698	0.000914754863632359	0.00795617827005548	hpm7	Cyclohexanone monooxygenase protein [Rutstroemia sp. NJR-2017a WRK4]	-	-	-	-	-	GO:0016491//oxidoreductase activity	GO:0055114//oxidation-reduction process
Bcin05g07350	69	104	113	302	164	426	1.35	1.74	2.23	4.57	2.40	5.61	1.77333333333333	4.19333333333333	1.2416337713781	0.000919322919784118	0.00798848397412376	IQM5	IQ calmodulin-binding motif protein [Rutstroemia sp. NJR-2017a BBW]	-	-	-	-	-	GO:0005515//protein binding	-
Bcin06g07050	11	14	9	4	1	0	0.67	0.73	0.55	0.19	0.05	0.00	0.65	0.08	-3.02236781302845	0.000919801264654403	0.00798848397412376	cel61b	glycosyl hydrolase family 61 protein [Rutstroemia sp. NJR-2017a BBW]	-	-	-	-	-	-	-
Bcin08g04260	133	164	170	314	340	650	3.13	3.32	4.05	5.75	6.01	10.35	3.5	7.37	1.07430969726274	0.000925024826101336	0.00801643624585219	--	similar to WD domain-containing protein [Botrytis cinerea T4]	-	-	-	-	-	GO:0005515//protein binding	-
Bcin07g00780	84	118	83	390	228	214	4.42	5.33	4.42	15.94	9.00	7.61	4.72333333333333	10.85	1.19981778513498	0.000934711803473345	0.00807355184485291	--	hypothetical protein BCIN_07g00780 [Botrytis cinerea B05.10]	-	-	-	-	-	-	-
Bcin13g03100	1392	948	1087	2453	4197	3049	69.67	40.71	55.05	95.32	157.46	103.11	55.1433333333333	118.63	1.10521051114042	0.000937928777015036	0.00808131608244944	azaE	NAD(P)-binding protein [Corynespora cassiicola Philippines]	-	-	-	-	-	GO:0003824//catalytic activity;GO:0050662//coenzyme binding	-
MSTRG.2399	16	5	13	2	0	3	1.61	0.43	1.32	0.16	0.00	0.20	1.12	0.12	-3.22239242133645	0.000938575396269141	0.00808131608244944	--	-	-	-	-	-	-	-	-
Bcin11g01930	227	481	417	830	739	2424	4.08	7.41	7.58	11.57	9.95	29.41	6.35666666666667	16.9766666666667	1.41721087358478	0.000941489035410226	0.00810058786994996	FOLH1	glutamate carboxypeptidase tre2 protein [Rutstroemia sp. NJR-2017a BBW]	-	-	-	-	-	-	-
Bcin09g02740	123	114	77	53	87	59	2.91	2.34	1.81	0.96	1.57	0.94	2.35333333333333	1.15666666666667	-1.02473252069291	0.000954068664311278	0.0081736425426782	--	hypothetical protein BCIN_09g02740 [Botrytis cinerea B05.10]	-	-	-	-	-	-	-
Bcin04g00670	101	112	84	32	50	99	3.12	2.97	2.63	0.77	1.16	2.07	2.90666666666667	1.33333333333333	-1.12432813500221	0.000962741697019262	0.00824205846827197	--	transposase protein [Rutstroemia sp. NJR-2017a WRK4]	-	-	-	-	-	-	-
Bcin08g01480	248	374	356	766	583	1721	8.91	11.53	12.94	21.36	15.70	41.77	11.1266666666667	26.2766666666667	1.23976081983617	0.000974950982423031	0.00833041476298338	NUP57	Bcnup57 [Botrytis cinerea B05.10]	Genetic Information Processing	Translation	ko03013//RNA transport	K14308	GO:0005643//nuclear pore	-	-
Bcin06g07200	223	500	389	845	775	1583	4.26	8.20	7.52	12.53	11.10	20.43	6.66	14.6866666666667	1.14091291190847	0.000975146100319215	0.00833041476298338	sna41	related to sna41 protein [Rhynchosporium agropyri]	Cellular Processes;Cellular Processes	Cell growth and death;Cell growth and death	ko04111//Cell cycle - yeast;ko04113//Meiosis - yeast	K06628;K06628	-	-	GO:0006270//DNA replication initiation
Bcin03g07960	235	396	372	806	606	1623	4.70	6.79	7.52	12.50	9.08	21.91	6.33666666666667	14.4966666666667	1.19392517681552	0.000977527987575788	0.00833900086535409	mcm3	Bcmcm3 [Botrytis cinerea B05.10]	Cellular Processes;Cellular Processes;Genetic Information Processing	Cell growth and death;Cell growth and death;Replication and repair	ko04111//Cell cycle - yeast;ko04113//Meiosis - yeast;ko03030//DNA replication	K02541;K02541;K02541	GO:0042555//MCM complex	GO:0003677//DNA binding;GO:0005524//ATP binding	GO:0006260//DNA replication;GO:0006270//DNA replication initiation
Bcin03g04640	221	213	265	578	435	908	7.30	6.03	8.85	14.81	10.76	20.25	7.39333333333333	15.2733333333333	1.04671809314296	0.000982813418785111	0.00836612075579036	--	CCCH zinc finger dna binding protein [Rutstroemia sp. NJR-2017a WRK4]	-	-	-	-	-	GO:0046872//metal ion binding	-
Bcin07g02130	53	63	55	182	116	175	1.34	1.37	1.41	3.58	2.20	3.00	1.37333333333333	2.92666666666667	1.09157660235215	0.000986482207921216	0.0083856956398434	--	similar to transcription factor Cys6 [Botrytis cinerea T4]	-	-	-	-	GO:0005634//nucleus	GO:0000981//DNA-binding transcription factor activity, RNA polymerase II-specific;GO:0008270//zinc ion binding	GO:0006355//regulation of transcription, DNA-templated
Bcin16g01890	7	5	4	46	24	24	0.16	0.10	0.09	0.81	0.41	0.37	0.116666666666667	0.53	2.18359993833938	0.000986511301302238	0.0083856956398434	--	C6 transcription factor protein [Rutstroemia sp. NJR-2017a BBW]	-	-	-	-	GO:0005634//nucleus	GO:0000981//DNA-binding transcription factor activity, RNA polymerase II-specific;GO:0008270//zinc ion binding	GO:0006355//regulation of transcription, DNA-templated
MSTRG.9343	428	434	197	230	260	152	3.10	2.69	1.44	1.29	1.41	0.74	2.41	1.14666666666667	-1.07158708224902	0.000994434410448305	0.00843511055086066	--	predicted protein [Botrytis cinerea T4]	-	-	-	-	-	-	-
Bcin06g01230	138	185	167	527	291	473	2.86	3.29	3.50	8.47	4.51	6.61	3.21666666666667	6.53	1.02151655011214	0.00100499188972327	0.00851262198117293	--	Nibrin [Lachnellula occidentalis]	Genetic Information Processing	Replication and repair	ko03440//Homologous recombination	K10867	GO:0030870//Mre11 complex	GO:0005515//protein binding	GO:0006302//double-strand break repair;GO:0007095//mitotic G2 DNA damage checkpoint
Bcin02g04520	159	222	214	459	360	1122	3.42	4.10	4.66	7.67	5.81	16.32	4.06	9.93333333333333	1.29079819744319	0.00101418584289922	0.00856474116216106	SPBC12C2.03c	FAD binding domain-containing protein [Rutstroemia sp. NJR-2017a WRK4]	-	-	-	-	-	GO:0016491//oxidoreductase activity	GO:0055114//oxidation-reduction process
Bcin03g00610	101	164	177	412	214	1271	2.55	3.55	4.51	8.06	4.04	21.65	3.53666666666667	11.25	1.66946284591079	0.00101471545701441	0.00856474116216106	SDA1	Bcsda1 [Botrytis cinerea B05.10]	-	-	-	-	-	-	GO:0000055//ribosomal large subunit export from nucleus;GO:0030036//actin cytoskeleton organization;GO:0042273//ribosomal large subunit biogenesis
Bcin02g08000	586	941	824	2030	1297	3314	19.03	26.22	27.07	51.18	31.57	72.71	24.1066666666667	51.82	1.10407683848606	0.00102385706456133	0.00862369496653694	vps74	Bcvps74 [Botrytis cinerea B05.10]	-	-	-	-	-	GO:0070273//phosphatidylinositol-4-phosphate binding	-
Bcin07g03950	124	126	183	347	227	1480	3.78	3.30	5.65	8.22	5.19	30.52	4.24333333333333	14.6433333333333	1.7869740801914	0.00102460796507764	0.00862396346185352	dbp9	Bcdbp9 [Botrytis cinerea B05.10]	-	-	-	-	-	GO:0003676//nucleic acid binding;GO:0005524//ATP binding	-
Bcin05g08140	726	651	843	1911	1253	4070	7.66	5.89	9.00	15.66	9.91	29.02	7.51666666666667	18.1966666666667	1.27550926360368	0.00104320447352058	0.00874685440303574	ABCA3	abc transporter protein [Rutstroemia sp. NJR-2017a BVV2]	Environmental Information Processing	Membrane transport	ko02010//ABC transporters	K05643	GO:0016021//integral component of membrane	GO:0005524//ATP binding;GO:0016887//ATPase activity;GO:0042626//ATPase activity, coupled to transmembrane movement of substances	GO:0055085//transmembrane transport
Bcin11g05760	428	613	549	1011	1104	2707	7.28	8.94	9.44	13.34	14.07	31.09	8.55333333333333	19.5	1.18891545426845	0.00104358417965184	0.00874685440303574	mcm4	Bcmcm4 [Botrytis cinerea B05.10]	Cellular Processes;Cellular Processes;Genetic Information Processing	Cell growth and death;Cell growth and death;Replication and repair	ko04111//Cell cycle - yeast;ko04113//Meiosis - yeast;ko03030//DNA replication	K02212;K02212;K02212	GO:0000790//nuclear chromatin;GO:0005634//nucleus;GO:0005656//nuclear pre-replicative complex;GO:0005737//cytoplasm;GO:0030875//rDNA protrusion;GO:0031261//DNA replication preinitiation complex;GO:0031298//replication fork protection complex;GO:0042555//MCM complex;GO:0043596//nuclear replication fork;GO:0071162//CMG complex;GO:0097373//MCM core complex	GO:0003677//DNA binding;GO:0003678//DNA helicase activity;GO:0003682//chromatin binding;GO:0003688//DNA replication origin binding;GO:0003697//single-stranded DNA binding;GO:0003727//single-stranded RNA binding;GO:0005524//ATP binding;GO:0009378//four-way junction helicase activity;GO:0016887//ATPase activity;GO:0017116//single-stranded DNA-dependent ATP-dependent DNA helicase activity;GO:0033679…	GO:0000727//double-strand break repair via break-induced replication;GO:0006260//DNA replication;GO:0006267//pre-replicative complex assembly involved in nuclear cell cycle DNA replication;GO:0006268//DNA unwinding involved in DNA replication;GO:0006270//DNA replication initiation;GO:0006271//DNA strand elongation involved in DNA replication;GO:0006279//premeiotic DNA replication;GO:0033260//nucl…
MSTRG.10599	20	19	13	4	8	5	2.25	1.83	1.48	0.35	0.67	0.38	1.85333333333333	0.466666666666667	-1.98965805577854	0.00104704171516367	0.00876970553887787	--	-	-	-	-	-	-	-	-
Bcin03g05470	113	146	158	429	235	515	2.91	3.22	4.12	8.57	4.53	8.96	3.41666666666667	7.35333333333333	1.10580888119857	0.00105931845851537	0.00884794599787594	--	transcription factor iiic protein [Rutstroemia sp. NJR-2017a BBW]	-	-	-	-	-	-	-
Bcin08g05850	103	138	164	379	234	650	3.87	4.45	6.24	11.07	6.60	16.52	4.85333333333333	11.3966666666667	1.2315640672347	0.00105933387134816	0.00884794599787594	SPBC11C11.10	Bcpus4 [Botrytis cinerea B05.10]	-	-	-	-	-	GO:0003723//RNA binding;GO:0009982//pseudouridine synthase activity	GO:0001522//pseudouridine synthesis;GO:0006396//RNA processing;GO:0009451//RNA modification
Bcin02g08720	38	90	51	185	115	275	2.02	4.10	2.74	7.63	4.58	9.87	2.95333333333333	7.36	1.31736156822315	0.00107681930876671	0.00895656781508176	--	kinetochore mis14 protein [Rutstroemia sp. NJR-2017a BBW]	-	-	-	-	GO:0000776//kinetochore	-	GO:0000070//mitotic sister chromatid segregation
Bcin02g01320	88	159	136	287	272	449	4.41	6.83	6.89	11.16	10.21	15.20	6.04333333333333	12.19	1.01228170159721	0.00108174853706688	0.00899133191516299	ATG37	Autophagy-related protein [Lachnellula occidentalis]	-	-	-	-	-	GO:0000062//fatty-acyl-CoA binding	-
Bcin10g03030	44	54	41	21	31	32	1.59	1.67	1.50	0.59	0.84	0.78	1.58666666666667	0.736666666666667	-1.10691520391651	0.0011130570770175	0.00922598934467717	--	dna polymerase iii subunits gamma and tau protein [Rutstroemia sp. NJR-2017a BBW]	-	-	-	-	-	-	-
MSTRG.1943	18	39	15	8	12	5	0.73	1.37	0.62	0.25	0.37	0.14	0.906666666666667	0.253333333333333	-1.83953532780676	0.00113577118601679	0.00938184545804778	--	hypothetical protein BHYA_0024g00660 [Botrytis hyacinthi]	-	-	-	-	-	-	-
Bcin11g04900	26	50	54	68	143	355	0.72	1.19	1.51	1.46	2.96	6.63	1.14	3.68333333333333	1.69197813939289	0.0011371796071019	0.00938393729917598	--	similar to amino acid transporter [Botrytis cinerea T4]	-	-	-	-	GO:0016020//membrane	GO:0022857//transmembrane transporter activity	GO:0055085//transmembrane transport
MSTRG.1554	30	37	19	101	130	67	1.25	1.33	0.80	3.28	4.07	1.89	1.12666666666667	3.08	1.45086960513387	0.00113758919734883	0.00938393729917598	--	hypothetical protein sscle_06g049060 [Sclerotinia sclerotiorum 1980 UF-70]	-	-	-	-	-	-	-
Bcin11g02180	68	60	49	106	204	247	1.24	0.94	0.90	1.50	2.79	3.05	1.02666666666667	2.44666666666667	1.25284971214831	0.00114173222862232	0.00940839093819121	lacE	glycoside hydrolase family 35 protein [Botrytis cinerea T4]	Metabolism;Metabolism;Metabolism;Metabolism	Global and overview maps;Lipid metabolism;Carbohydrate metabolism;Glycan biosynthesis and metabolism	ko01100//Metabolic pathways;ko00600//Sphingolipid metabolism;ko00052//Galactose metabolism;ko00511//Other glycan degradation	K01190;K01190;K01190;K01190	-	GO:0004553//hydrolase activity, hydrolyzing O-glycosyl compounds	GO:0005975//carbohydrate metabolic process
Bcin01g11350	221	293	271	800	369	1484	9.08	10.33	11.27	25.53	11.37	41.21	10.2266666666667	26.0366666666667	1.34820877777823	0.00114218111957093	0.00940839093819121	rtf2	DUF602-domain-containing protein [Hyaloscypha variabilis F]	-	-	-	-	-	-	GO:1902979//mitotic DNA replication termination
Bcin06g06990	52	54	32	27	21	32	1.85	1.65	1.15	0.75	0.56	0.77	1.55	0.693333333333333	-1.1606471878543	0.00114573377669679	0.00942378588758544	--	similar to nmrA-like family protein [Botrytis cinerea T4]	-	-	-	-	-	-	-
Bcin02g04020	1093	1569	1599	3027	2669	6541	27.28	33.59	40.37	58.64	49.92	110.29	33.7466666666667	72.95	1.11216297141572	0.00115368653271375	0.00945817927092873	MNN10	Bcmnn10 [Botrytis cinerea B05.10]	Metabolism;Metabolism	Global and overview maps;Glycan biosynthesis and metabolism	ko01100//Metabolic pathways;ko00513//Various types of N-glycan biosynthesis	K05531;K05531	GO:0016021//integral component of membrane	GO:0016757//transferase activity, transferring glycosyl groups	-
Bcin03g00200	29	77	48	122	256	142	0.95	2.17	1.59	3.11	6.29	3.15	1.57	4.18333333333333	1.41388839922535	0.00116536595658483	0.00952999974412752	cnsO	MFS general substrate transporter [Phialocephala scopiformis]	-	-	-	-	-	-	GO:0055085//transmembrane transport
Bcin15g00340	422	540	634	1276	957	2192	21.76	23.89	33.07	51.07	36.98	76.35	26.24	54.8	1.06240817322981	0.00117564894432064	0.00959387512669054	rpb4	Bcrpb4 [Botrytis cinerea B05.10]	Genetic Information Processing	Transcription	ko03020//RNA polymerase	K03012	GO:0030880//RNA polymerase complex	GO:0000166//nucleotide binding;GO:0003824//catalytic activity	GO:0006352//DNA-templated transcription, initiation;GO:0044237//cellular metabolic process
Bcin03g02780	736	1289	1072	1911	2301	4062	7.61	11.43	11.21	15.33	17.82	28.36	10.0833333333333	20.5033333333333	1.02388583355429	0.00117583762183051	0.00959387512669054	ABC7	similar to ABC transporter [Botrytis cinerea T4]	-	-	-	-	GO:0000329//fungal-type vacuole membrane;GO:0016021//integral component of membrane	GO:0005524//ATP binding;GO:0016887//ATPase activity;GO:0042626//ATPase activity, coupled to transmembrane movement of substances	GO:0010038//response to metal ion;GO:0055085//transmembrane transport;GO:1990961//drug transmembrane export
Bcin06g06720	48	41	48	85	197	167	2.52	1.85	2.55	3.47	7.76	5.93	2.30666666666667	5.72	1.31020560986282	0.00118310804739937	0.00964008010904079	NLP10	Bcnep1 [Botrytis cinerea B05.10]	-	-	-	-	-	-	-
Bcin08g06180	72	77	49	55	28	29	1.95	1.79	1.34	1.16	0.57	0.53	1.69333333333333	0.753333333333333	-1.16850572435698	0.00118954329787029	0.00968593504049985	--	similar to Hsp70 family protein [Botrytis cinerea T4]	-	-	-	-	-	-	-
Bcin10g00480	4763	9642	7790	13055	22505	23273	104.83	182.06	173.46	223.05	371.24	346.05	153.45	313.446666666667	1.03045134178056	0.00120095737561421	0.00975239185045149	--	GPI anchored serine-rich protein [Rutstroemia sp. NJR-2017a WRK4]	-	-	-	-	-	-	-
Bcin07g01480	264	410	373	730	674	1714	3.59	4.80	5.14	7.72	6.90	15.80	4.51	10.14	1.16885831374796	0.00120206383578451	0.00975477242652195	HLTF	similar to SNF2 family helicase/ATPase [Botrytis cinerea T4]	-	-	-	-	-	GO:0005524//ATP binding	-
Bcin05g02240	15018	11447	11151	10532	8850	4590	702.27	459.25	527.56	382.33	310.19	145.01	563.026666666667	279.176666666667	-1.01202488693836	0.00123105968777193	0.00994968321774698	YET3	Bcyet3 [Botrytis cinerea B05.10]	Genetic Information Processing	Folding, sorting and degradation	ko04141//Protein processing in endoplasmic reticulum	K14009	GO:0005783//endoplasmic reticulum;GO:0016021//integral component of membrane	-	GO:0006886//intracellular protein transport
Bcin02g00780	56	79	98	238	138	359	1.60	1.93	2.83	5.27	2.95	6.92	2.12	5.04666666666667	1.25126653470138	0.00124018868386312	0.0100099751509114	PLA2G7	similar to platelet-activating factor acetylhydrolase [Botrytis cinerea T4]	Metabolism;Metabolism	Global and overview maps;Lipid metabolism	ko01100//Metabolic pathways;ko00565//Ether lipid metabolism	K01062;K01062	-	GO:0003847//1-alkyl-2-acetylglycerophosphocholine esterase activity	GO:0016042//lipid catabolic process
Bcin16g00720	81	105	111	369	156	382	1.69	1.88	2.35	5.99	2.45	5.40	1.97333333333333	4.61333333333333	1.22517486200778	0.00124976412900577	0.0100775402941216	YRB30	Bcyrb30 [Botrytis cinerea B05.10]	-	-	-	-	-	-	-
Bcin05g04170	252	281	302	617	495	1749	6.12	5.86	7.42	11.64	9.02	28.71	6.46666666666667	16.4566666666667	1.34757799266661	0.00125024011652934	0.0100775402941216	SPAC1142.04	Bcnoc2 [Botrytis cinerea B05.10]	-	-	-	-	-	-	-
Bcin07g05260	278	256	379	903	474	1782	9.94	7.85	13.70	25.05	12.70	43.03	10.4966666666667	26.9266666666667	1.35910438856767	0.00125358653955691	0.0100977279754503	YAF9	Bcyaf9 [Botrytis cinerea B05.10]	-	-	-	-	-	-	GO:0006355//regulation of transcription, DNA-templated
Bcin05g01000	1022	2212	1921	3304	4520	5871	34.57	64.19	65.74	86.76	114.60	134.17	54.8333333333333	111.843333333333	1.02835418072509	0.00126789201692362	0.0101924241628565	alt2	similar to cytochrome P450 alkane hydroxylase [Botrytis cinerea T4]	-	-	-	-	-	GO:0004497//monooxygenase activity;GO:0005506//iron ion binding;GO:0016705//oxidoreductase activity, acting on paired donors, with incorporation or reduction of molecular oxygen;GO:0016712//oxidoreductase activity, acting on paired donors, with incorporation or reduction of molecular oxygen, reduced flavin or flavoprotein as one donor, and incorporation of one atom of oxygen;GO:0020037//heme bind…	GO:0055114//oxidation-reduction process
Bcin07g03420	93	68	58	32	60	27	2.66	1.67	1.68	0.71	1.29	0.52	2.00333333333333	0.84	-1.25394125721127	0.00127442546351423	0.0102379159760556	ZRC1	similar to cation diffusion facilitator family metal ion transporter [Botrytis cinerea T4]	-	-	-	-	GO:0016021//integral component of membrane	GO:0008324//cation transmembrane transporter activity	GO:0006812//cation transport;GO:0055085//transmembrane transport
Bcin01g10090	119	189	192	433	297	688	2.79	3.80	4.55	7.88	5.22	10.90	3.71333333333333	8	1.10728517315585	0.00127525816810297	0.0102379159760556	ATG28	related to cellular myosin heavy chain, type a [Phialocephala subalpina]	-	-	-	-	-	-	-
MSTRG.1845	85	67	50	21	46	50	3.70	2.53	2.23	0.72	1.52	1.49	2.82	1.24333333333333	-1.18148203286472	0.00131657769664453	0.0104784558019605	--	predicted protein [Botrytis cinerea T4]	-	-	-	-	-	-	-
Bcin10g00400	133	233	283	525	353	1828	3.66	5.51	7.89	11.23	7.29	34.02	5.68666666666667	17.5133333333333	1.62279855381534	0.001331139105654	0.010566302073603	kri1	Bckri1 [Botrytis cinerea B05.10]	-	-	-	-	-	-	-
Bcin07g06700	47	64	49	130	224	126	1.62	1.90	1.72	3.50	5.80	2.94	1.74666666666667	4.08	1.2239648411552	0.00134763890213496	0.0106760772735844	BGL1B	beta-glucosidase 1B protein [Rutstroemia sp. NJR-2017a WRK4]	Metabolism;Metabolism;Metabolism;Metabolism	Global and overview maps;Global and overview maps;Carbohydrate metabolism;Metabolism of other amino acids	ko01100//Metabolic pathways;ko01110//Biosynthesis of secondary metabolites;ko00500//Starch and sucrose metabolism;ko00460//Cyanoamino acid metabolism	K01188;K01188;K01188;K01188	-	GO:0004553//hydrolase activity, hydrolyzing O-glycosyl compounds	GO:0005975//carbohydrate metabolic process
Bcin04g05610	469	809	766	1394	1374	2944	7.59	11.23	12.54	17.51	16.66	32.18	10.4533333333333	22.1166666666667	1.08117090614235	0.00136744396826711	0.0108115510582701	SPAC23H4.01c	Bcosh3 [Botrytis cinerea B05.10]	-	-	-	-	-	-	-
Bcin15g02760	233	468	232	818	965	688	9.85	16.98	9.93	26.85	30.59	19.66	12.2533333333333	25.7	1.06859409351337	0.00137712287403402	0.0108737404550125	--	BTB/POZ domain protein [Marssonina brunnea f. sp. 'multigermtubi' MB_m1]	-	-	-	-	-	GO:0005515//protein binding	-
MSTRG.4187	47	32	18	2	3	24	2.88	1.69	1.12	0.10	0.14	1.00	1.89666666666667	0.413333333333333	-2.19808853191971	0.00139175449365024	0.010960409321629	--	hypothetical protein BofuT4_uP038530.1 [Botrytis cinerea T4]	-	-	-	-	-	-	-
Bcin08g06280	82	111	78	64	69	38	1.82	2.11	1.75	1.10	1.15	0.57	1.89333333333333	0.94	-1.01019576710589	0.00139596443438111	0.0109863500170388	--	related to glucan 1,4-alpha-glucosidase [Phialocephala subalpina]	-	-	-	-	-	-	-
Bcin03g00780	124	181	169	333	308	809	1.74	2.17	2.39	3.62	3.23	7.65	2.1	4.83333333333333	1.20262916651502	0.00139928575822482	0.0109980559529151	elg1	ATPase family AAA domain-containing protein 5 [Lachnellula cervina]	-	-	-	-	-	GO:0005524//ATP binding	-
Bcin01g09180	737	411	667	533	341	245	33.21	15.89	30.41	18.64	11.52	7.46	26.5033333333333	12.54	-1.07963647119789	0.00140648212957604	0.0110257167726372	PRY1	scp-like extracellular protein [Rutstroemia sp. NJR-2017a WRK4]	-	-	-	-	GO:0005576//extracellular region	-	-
Bcin10g05250	135	310	310	488	607	1468	2.17	4.28	5.04	6.09	7.31	15.95	3.83	9.78333333333333	1.3529817053513	0.00141450706938223	0.0110741499935839	set-2	Bcset2 [Botrytis cinerea B05.10]	Metabolism;Metabolism	Global and overview maps;Amino acid metabolism	ko01100//Metabolic pathways;ko00310//Lysine degradation	K23700;K23700	GO:0005634//nucleus;GO:0005694//chromosome	GO:0005515//protein binding;GO:0018024//histone-lysine N-methyltransferase activity;GO:0046975//histone methyltransferase activity (H3-K36 specific)	GO:0006354//DNA-templated transcription, elongation;GO:0006355//regulation of transcription, DNA-templated;GO:0010452//histone H3-K36 methylation;GO:0034968//histone lysine methylation
Bcin14g03750	184	156	83	71	111	84	12.72	9.25	5.80	3.81	5.75	3.92	9.25666666666667	4.49333333333333	-1.04270668063699	0.00141730864666899	0.0110888453412576	--	BTB POZ domain protein [Rutstroemia sp. NJR-2017a BBW]	-	-	-	-	-	GO:0005515//protein binding	-
MSTRG.2522	43	41	52	19	20	40	2.77	2.30	3.24	0.98	0.92	1.76	2.77	1.22	-1.1830048284863	0.00142590212206413	0.0111342903984617	--	hypothetical protein BofuT4_uP149440.1 [Botrytis cinerea T4]	-	-	-	-	-	-	-
Bcin05g02170	388	670	612	1008	1302	2129	5.16	7.65	8.24	10.42	12.99	19.15	7.01666666666667	14.1866666666667	1.01567791754743	0.00142898362759926	0.011151092797284	alp14	Bcstu2 [Botrytis cinerea B05.10]	-	-	-	-	-	-	-
Bcin06g01960	475	642	637	1526	923	2557	15.91	18.45	21.59	39.68	23.17	57.86	18.65	40.2366666666667	1.10933516217138	0.00143309135546286	0.0111758762792078	SPBC4B4.01c	Bccab1 [Botrytis cinerea B05.10]	Metabolism;Metabolism	Global and overview maps;Metabolism of cofactors and vitamins	ko01100//Metabolic pathways;ko00770//Pantothenate and CoA biosynthesis	K09680;K09680	-	GO:0004594//pantothenate kinase activity;GO:0005524//ATP binding	GO:0015937//coenzyme A biosynthetic process
Bcin09g01000	64	115	122	270	140	936	2.42	3.72	4.66	7.91	3.96	23.87	3.6	11.9133333333333	1.72650832199066	0.00144571768095401	0.0112455932652752	NOP13	Bcnop13 [Botrytis cinerea B05.10]	-	-	-	-	-	GO:0003676//nucleic acid binding	-
Bcin02g05500	204	229	170	569	705	377	6.85	6.60	5.77	14.83	17.74	8.55	6.40666666666667	13.7066666666667	1.09723192842013	0.00145423242342219	0.0112893616094018	--	similar to alpha/beta hydrolase fold family protein [Botrytis cinerea T4]	-	-	-	-	-	-	-
Bcin02g02490	1082	1428	1312	3193	1981	6016	24.31	27.52	29.82	55.68	33.36	91.31	27.2166666666667	60.1166666666667	1.14327463222587	0.00147798870999506	0.0114293981867703	--	Microtubule binding protein [Rutstroemia sp. NJR-2017a BVV2]	-	-	-	-	-	-	-
Bcin03g00770	220	251	306	482	590	1140	4.41	4.32	6.21	7.50	8.87	15.44	4.98	10.6033333333333	1.09030022375027	0.00148042236570549	0.0114408414009483	CTHT_0071780	Bgt-3072 [Blumeria graminis f. sp. tritici]	-	-	-	-	-	-	-
Bcin14g00150	45	71	64	154	116	262	2.64	3.57	3.80	7.01	5.10	10.38	3.33666666666667	7.49666666666667	1.16784168694182	0.00149791748379592	0.0115611469116141	--	hypothetical protein BCIN_14g00150 [Botrytis cinerea B05.10]	-	-	-	-	-	-	-
Bcin16g00990	76	148	124	308	214	450	1.85	3.09	3.06	5.82	3.91	7.41	2.66666666666667	5.71333333333333	1.09929520433777	0.00150453235784726	0.0116047338263794	--	similar to transcription factor Zn, C2H2 [Botrytis cinerea T4]	-	-	-	-	-	-	-
Bcin03g01860	103	192	126	417	389	293	3.75	6.00	4.64	11.79	10.62	7.21	4.79666666666667	9.87333333333333	1.04150504854855	0.00150789364201599	0.011623185309987	apdG	similar to acyl-CoA dehydrogenase [Botrytis cinerea T4]	-	-	-	-	-	GO:0003995//acyl-CoA dehydrogenase activity;GO:0016627//oxidoreductase activity, acting on the CH-CH group of donors;GO:0050660//flavin adenine dinucleotide binding	GO:0055114//oxidation-reduction process
Bcin05g02030	12	21	11	103	86	22	0.36	0.55	0.34	2.42	1.95	0.45	0.416666666666667	1.60666666666667	1.94710505156788	0.00152571523337982	0.0117281075135807	sut1	similar to MFS sugar transporter [Botrytis cinerea T4]	-	-	-	-	-	-	-
Bcin05g04660	118	218	210	365	350	1348	2.04	3.23	3.67	4.90	4.54	15.75	2.98	8.39666666666667	1.49450438555092	0.00152639451631644	0.0117281075135807	mrd-1	Bcmrd1 [Botrytis cinerea B05.10]	-	-	-	-	-	GO:0003676//nucleic acid binding	-
Bcin05g04900	41	44	36	13	22	33	0.70	0.64	0.62	0.17	0.28	0.38	0.653333333333333	0.276666666666667	-1.23967041276828	0.00153209300996783	0.0117643556732101	--	ribosomal L36 protein [Rutstroemia sp. NJR-2017a BVV2]	-	-	-	-	-	-	-
Bcin13g04380	449	611	676	959	1313	3784	5.23	6.10	7.96	8.67	11.46	29.77	6.43	16.6333333333333	1.37118667217552	0.00154137341482877	0.0118053848898188	rpa1	Bcrpa190 [Botrytis cinerea B05.10]	Genetic Information Processing	Transcription	ko03020//RNA polymerase	K02999	-	GO:0003677//DNA binding;GO:0003899//DNA-directed 5'-3' RNA polymerase activity	GO:0006351//transcription, DNA-templated
Bcin01g10440	11	23	19	53	52	77	0.17	0.30	0.29	0.63	0.59	0.79	0.253333333333333	0.67	1.40312417773534	0.00155413546998249	0.0118728030745032	--	T-complex 1 subunit beta protein [Rutstroemia sp. NJR-2017a WRK4]	-	-	-	-	-	GO:0003676//nucleic acid binding	-
Bcin02g04850	112	66	70	48	33	73	5.03	2.55	3.17	1.67	1.06	2.16	3.58333333333333	1.63	-1.13643028952459	0.00156074626640497	0.0118963317761798	--	hypothetical protein BCIN_02g04850 [Botrytis cinerea B05.10]	-	-	-	-	-	-	-
Bcin14g00140	47	106	75	218	143	312	1.65	3.16	2.45	5.73	3.72	7.07	2.42	5.50666666666667	1.1861722334237	0.00156179119613835	0.0118963317761798	SSN3	Bcssn3 [Botrytis cinerea B05.10]	-	-	-	-	-	GO:0004672//protein kinase activity;GO:0005524//ATP binding	GO:0006468//protein phosphorylation
Bcin12g00540	286	473	398	647	946	1617	3.67	5.21	5.17	6.44	9.10	14.01	4.68333333333333	9.85	1.07258799995661	0.00156361996038289	0.0118967826039839	HST3	Bchst3 [Botrytis cinerea B05.10]	-	-	-	-	GO:0005634//nucleus	GO:0000981//DNA-binding transcription factor activity, RNA polymerase II-specific;GO:0008270//zinc ion binding;GO:0070403//NAD+ binding	GO:0006355//regulation of transcription, DNA-templated
Bcin02g07340	32	50	46	223	80	131	0.98	1.31	1.43	5.30	1.84	2.71	1.24	3.28333333333333	1.40482110323571	0.00156520951718247	0.0118967826039839	--	hypothetical protein BCIN_02g07340 [Botrytis cinerea B05.10]	-	-	-	-	-	-	-
Bcin15g00490	260	346	351	804	519	1422	4.62	5.27	6.31	11.08	6.91	17.06	5.4	11.6833333333333	1.11342063112599	0.0015714172047348	0.0119364014905568	fcp1	Bcfcp1 [Botrytis cinerea B05.10]	-	-	-	-	GO:0005634//nucleus	GO:0004721//phosphoprotein phosphatase activity;GO:0008420//RNA polymerase II CTD heptapeptide repeat phosphatase activity	GO:0070940//dephosphorylation of RNA polymerase II C-terminal domain
Bcin06g00390	416	831	734	1307	1398	3075	5.11	8.76	9.12	12.46	12.87	25.51	7.66333333333333	16.9466666666667	1.14495756428678	0.00157587490245405	0.0119551192789588	--	Bcspc105 [Botrytis cinerea B05.10]	-	-	-	-	-	-	-
Bcin14g03360	80	105	115	253	179	460	1.79	2.02	2.61	4.40	3.01	6.96	2.14	4.79	1.16241485933503	0.00157897395872542	0.0119702795058133	--	mediator subunit med1 protein [Rutstroemia sp. NJR-2017a WRK4]	-	-	-	-	GO:0016592//mediator complex	GO:0003712//transcription coregulator activity	GO:0006357//regulation of transcription by RNA polymerase II
Bcin12g06090	140	147	106	109	83	44	7.65	6.89	5.86	4.62	3.40	1.62	6.8	3.21333333333333	-1.0814641006289	0.00158154754776114	0.0119702795058133	--	Satratoxin biosynthesis SC1 cluster protein [Lachnellula suecica]	-	-	-	-	-	-	-
Bcin03g08920	45	76	33	202	242	91	1.08	1.57	0.80	3.77	4.37	1.48	1.15	3.20666666666667	1.47944053210451	0.00158386139534148	0.0119702795058133	orf6	similar to MFS multidrug transporter, partial sequence [Botrytis cinerea T4]	-	-	-	-	-	-	GO:0055085//transmembrane transport
Bcin03g06560	327	584	575	1215	836	2587	12.55	19.23	22.33	36.20	24.05	67.08	18.0366666666667	42.4433333333333	1.23460522372664	0.00160459702042488	0.0121117285481284	PYR4	Bcura3 [Botrytis cinerea B05.10]	Metabolism;Metabolism	Global and overview maps;Nucleotide metabolism	ko01100//Metabolic pathways;ko00240//Pyrimidine metabolism	K13421;K13421	-	GO:0003824//catalytic activity;GO:0004590//orotidine-5'-phosphate decarboxylase activity	GO:0006207//'de novo' pyrimidine nucleobase biosynthetic process;GO:0044205//'de novo' UMP biosynthetic process
Bcin06g04130	82	240	94	517	389	346	2.73	6.86	3.17	13.37	9.71	7.79	4.25333333333333	10.29	1.27457715385026	0.0016354678080651	0.0122983077679829	--	Satratoxin biosynthesis SC1 cluster protein 4 [Lachnellula cervina]	-	-	-	-	-	-	-
Bcin16g04080	127	160	167	320	298	593	3.20	3.46	4.25	6.25	5.62	10.08	3.63666666666667	7.31666666666667	1.00856983809911	0.00164163662532381	0.012336960954971	--	similar to transcription factor Cys6 [Botrytis cinerea T4]	-	-	-	-	GO:0005634//nucleus	GO:0000981//DNA-binding transcription factor activity, RNA polymerase II-specific;GO:0008270//zinc ion binding	GO:0006355//regulation of transcription, DNA-templated
Bcin10g02320	57	61	57	141	106	376	1.40	1.29	1.42	2.69	1.95	6.25	1.37	3.63	1.40579365503522	0.00168210532908189	0.0125866901171458	--	c2h2 transcription factor protein [Rutstroemia sp. NJR-2017a BVV2]	-	-	-	-	-	GO:0003676//nucleic acid binding	-
Bcin07g01800	148	299	225	670	329	1168	4.60	7.98	7.08	16.17	7.67	24.53	6.55333333333333	16.1233333333333	1.29884921610528	0.00168891797139653	0.0126211103731651	--	chromosome segregation protein [Rutstroemia sp. NJR-2017a BBW]	-	-	-	-	GO:0033551//monopolin complex	GO:0005515//protein binding	-
Bcin12g06650	105	170	150	342	243	732	5.70	7.92	8.24	14.42	9.89	26.86	7.28666666666667	17.0566666666667	1.22700483233814	0.00169550445789448	0.0126624411382231	REX4	Bcrex4 [Botrytis cinerea B05.10]	-	-	-	-	-	GO:0003676//nucleic acid binding;GO:0008408//3'-5' exonuclease activity	GO:0006364//rRNA processing
Bcin07g04660	178	295	323	607	492	1321	2.93	4.08	5.38	7.67	6.03	14.66	4.13	9.45333333333333	1.19468134509891	0.00172430577386229	0.012805773035111	creB	similar to U1biquitin-specific peptidase [Botrytis cinerea T4]	-	-	-	-	-	GO:0036459//thiol-dependent ubiquitinyl hydrolase activity	GO:0006511//ubiquitin-dependent protein catabolic process;GO:0016579//protein deubiquitination
Bcin15g02450	53	120	94	252	162	385	1.71	3.32	3.06	6.30	3.91	8.38	2.69666666666667	6.19666666666667	1.2003151624895	0.00174290228143495	0.0129278725810333	--	Anaphase-promoting complex subunit 15 MND2 protein [Rutstroemia sp. NJR-2017a BBW]	-	-	-	-	GO:0005680//anaphase-promoting complex	-	GO:0030071//regulation of mitotic metaphase/anaphase transition;GO:0031145//anaphase-promoting complex-dependent catabolic process
Bcin08g00830	149	231	231	462	341	1340	3.35	4.47	5.27	8.10	5.73	20.46	4.36333333333333	11.43	1.38932280699039	0.0017488700679439	0.0129641208868474	--	arginine rich protein [Rutstroemia sp. NJR-2017a BVV2]	-	-	-	-	-	-	-
Bcin16g01000	5436	8731	5884	31921	12865	14438	116.89	161.08	128.01	532.88	207.35	209.76	135.326666666667	316.663333333333	1.22650367016136	0.00175554882226522	0.0129815367288835	--	CND8 [Botrytis cinerea B05.10]	-	-	-	-	-	GO:0005524//ATP binding	-
Bcin15g04960	153	194	187	379	331	805	4.70	5.11	5.81	9.03	7.62	16.70	5.20666666666667	11.1166666666667	1.09429230792997	0.00175891681228306	0.0129904237971201	--	glucose-6-phosphate isomerase protein [Rutstroemia sp. NJR-2017a WRK4]	-	-	-	-	-	-	-
Bcin04g04240	209	202	270	585	375	1201	5.05	4.19	6.60	10.98	6.79	19.61	5.28	12.46	1.23869423366555	0.00177128535817506	0.0130576500220969	mug65	meiotically up-regulated 65 protein [Rutstroemia sp. NJR-2017a BVV2]	-	-	-	-	GO:0016021//integral component of membrane	-	-
Bcin08g01100	9	27	26	61	54	121	0.38	0.98	1.11	1.99	1.73	3.46	0.823333333333333	2.39333333333333	1.53947280223837	0.00177239018942265	0.0130577689999603	--	ankyrin repeat protein [Rutstroemia sp. NJR-2017a BVV2]	-	-	-	-	-	-	-
Bcin15g01540	41	49	34	21	30	21	1.81	1.86	1.52	0.72	0.99	0.63	1.73	0.78	-1.14922600877448	0.00177734918385935	0.0130780795258895	--	BTB/POZ fold [Penicillium camemberti]	-	-	-	-	-	GO:0005515//protein binding	-
Bcin11g01610	29	29	23	63	63	179	1.07	0.91	0.85	1.80	1.73	4.44	0.943333333333333	2.65666666666667	1.49377767115859	0.0017893663372407	0.0131424738817299	--	Methyltransferase type 11 protein [Rutstroemia sp. NJR-2017a WRK4]	-	-	-	-	-	-	-
Bcin03g01810	13	34	12	143	40	72	0.88	1.98	0.82	7.54	2.04	3.30	1.22666666666667	4.29333333333333	1.8073549220576	0.00179239170366949	0.0131552582715067	--	hypothetical protein BCIN_03g01810 [Botrytis cinerea B05.10]	-	-	-	-	-	-	-
Bcin13g04560	66	115	121	216	197	655	0.92	1.38	1.71	2.34	2.06	6.17	1.33666666666667	3.52333333333333	1.39830123492776	0.00179330058978768	0.0131552582715067	--	centrin-binding Sfi1 protein [Rutstroemia sp. NJR-2017a WRK4]	-	-	-	-	-	-	-
Bcin06g07260	108	211	255	476	295	1620	2.18	3.66	5.21	7.47	4.47	22.12	3.68333333333333	11.3533333333333	1.62403206539975	0.00179750623742409	0.0131699998849508	trm4a	Bcncl1 [Botrytis cinerea B05.10]	-	-	-	-	-	GO:0003723//RNA binding;GO:0008168//methyltransferase activity;GO:0016428//tRNA (cytosine-5-)-methyltransferase activity	-
Bcin10g04050	100	142	196	328	235	1311	2.28	2.77	4.52	5.80	4.01	20.17	3.19	9.99333333333333	1.64740955346183	0.00183078962623354	0.0133300637950577	drs1	Bcdrs1 [Botrytis cinerea B05.10]	-	-	-	-	-	GO:0003676//nucleic acid binding;GO:0005524//ATP binding	-
Bcin08g07100	30	30	27	16	16	14	1.04	0.89	0.95	0.43	0.42	0.33	0.96	0.393333333333333	-1.28728195208047	0.00183606262995279	0.0133545998688016	--	modin protein [Rutstroemia sp. NJR-2017a BVV2]	-	-	-	-	-	-	-
Bcin01g11220	126	112	108	217	639	289	7.02	5.35	6.08	9.38	26.67	10.87	6.15	15.64	1.34658219708075	0.00185663505840437	0.01347155528766	eglC	glycoside hydrolase family 17 protein [Rutstroemia sp. NJR-2017a WRK4]	Metabolism;Metabolism	Global and overview maps;Carbohydrate metabolism	ko01100//Metabolic pathways;ko00500//Starch and sucrose metabolism	K01199;K01199	-	GO:0004553//hydrolase activity, hydrolyzing O-glycosyl compounds	GO:0005975//carbohydrate metabolic process
Bcin01g01070	267	370	374	821	553	1483	4.70	5.59	6.67	11.23	7.30	17.65	5.65333333333333	12.06	1.09305623805804	0.00185873431049561	0.0134786332044041	TRK2	cation transporter protein [Rutstroemia sp. NJR-2017a BBW]	-	-	-	-	GO:0005887//integral component of plasma membrane	GO:0008324//cation transmembrane transporter activity;GO:0015079//potassium ion transmembrane transporter activity	GO:0006812//cation transport;GO:0030007//cellular potassium ion homeostasis;GO:0055085//transmembrane transport;GO:0071805//potassium ion transmembrane transport
MSTRG.2158	55	62	50	25	24	55	4.56	4.28	3.95	1.61	1.25	1.94	4.26333333333333	1.6	-1.41390995327312	0.00187420950530498	0.013549890781572	--	-	-	-	-	-	-	-	-
Bcin01g05450	181	244	270	445	486	1043	3.98	4.60	6.00	7.59	8.01	15.49	4.86	10.3633333333333	1.09245989701412	0.00189243697136804	0.0136078471430385	--	pentatricopeptide repeat protein [Rutstroemia sp. NJR-2017a WRK4]	-	-	-	-	-	GO:0005515//protein binding	-
Bcin16g04250	179	283	327	586	460	1700	3.25	4.41	6.01	8.26	6.27	20.87	4.55666666666667	11.8	1.3727361173643	0.0018965939028709	0.0136286082601635	--	ubiquitin c-terminal hydrolase family protein [Rutstroemia sp. NJR-2017a BVV2]	-	-	-	-	-	GO:0036459//thiol-dependent ubiquitinyl hydrolase activity	GO:0016579//protein deubiquitination
Bcin03g01700	334	487	464	1282	627	1725	8.86	11.09	12.46	26.41	12.47	30.93	10.8033333333333	23.27	1.10699469080867	0.0019083277518326	0.013697476394662	mpp	Bcmas2 [Botrytis cinerea B05.10]	-	-	-	-	-	GO:0003824//catalytic activity;GO:0004222//metalloendopeptidase activity;GO:0046872//metal ion binding	GO:0006508//proteolysis
MSTRG.1876	93	68	62	46	57	26	2.19	1.37	1.48	0.84	1.01	0.41	1.68	0.753333333333333	-1.15710096108473	0.00191202311719695	0.0136994057751853	--	Transport protein particle subunit trs23 [Verticillium dahliae VDG2]	-	-	-	-	-	-	-
Bcin02g05830	100	73	75	40	72	46	4.81	3.01	3.65	1.49	2.59	1.49	3.82333333333333	1.85666666666667	-1.04211615867579	0.00193983899069654	0.0138573131950055	--	Sphingoid long-chain base transporter RSB1 protein [Rutstroemia sp. NJR-2017a WRK4]	-	-	-	-	GO:0016021//integral component of membrane	-	-
Bcin09g05390	155	402	278	510	685	1378	7.91	17.59	14.34	20.19	26.19	47.48	13.28	31.2866666666667	1.23629281296018	0.00194329094089777	0.0138737092530523	--	hypothetical protein BCIN_09g05390 [Botrytis cinerea B05.10]	-	-	-	-	-	-	-
Bcin04g04210	185	322	406	885	506	1452	3.30	4.84	7.31	12.28	6.76	17.50	5.15	12.18	1.24186979583575	0.00196714582887808	0.0140127077301126	--	similar to similar to PX domain-containing protein [Botrytis cinerea T4]	Metabolism;Metabolism	Global and overview maps;Metabolism of other amino acids	ko01100//Metabolic pathways;ko00480//Glutathione metabolism	K01469;K01469	-	GO:0035091//phosphatidylinositol binding;GO:0047617//acyl-CoA hydrolase activity	-
Bcin03g08680	100	177	198	309	304	1220	0.76	1.15	1.52	1.81	1.72	6.24	1.14333333333333	3.25666666666667	1.51014998579558	0.00196860201144237	0.0140127077301126	utp20	Bcutp20 [Botrytis cinerea B05.10]	-	-	-	-	-	-	-
Bcin04g01950	179	350	331	518	573	2102	2.54	4.27	4.76	5.72	6.10	20.18	3.85666666666667	10.6666666666667	1.46768304066724	0.00198454504215042	0.0141178133069704	mtr4	similar to ATP-dependent RNA helicase DOB1 [Botrytis cinerea T4]	Genetic Information Processing	Folding, sorting and degradation	ko03018//RNA degradation	K12598	-	GO:0003676//nucleic acid binding;GO:0003723//RNA binding;GO:0003724//RNA helicase activity;GO:0005524//ATP binding	GO:0006401//RNA catabolic process
Bcin16g00700	368	550	483	919	884	1956	6.90	8.85	9.17	13.38	12.43	24.79	8.30666666666667	16.8666666666667	1.02183331655767	0.00199770936638447	0.0141946244907674	him1	Bcdbf4 [Botrytis cinerea B05.10]	Cellular Processes;Cellular Processes	Cell growth and death;Cell growth and death	ko04111//Cell cycle - yeast;ko04113//Meiosis - yeast	K02309;K02309	-	GO:0003676//nucleic acid binding;GO:0008270//zinc ion binding	-
Bcin16g02760	98	99	55	54	64	39	4.62	4.00	2.64	1.99	2.28	1.24	3.75333333333333	1.83666666666667	-1.03108260350907	0.00201101080617633	0.0142637868771608	--	hypothetical protein BCIN_16g02760 [Botrytis cinerea B05.10]	-	-	-	-	-	-	-
Bcin07g06580	222	269	255	658	367	1278	10.86	11.29	12.62	24.98	13.45	42.23	11.59	26.8866666666667	1.21401033867825	0.00203614128847042	0.0144079519846102	KRR1	Bckrr1 [Botrytis cinerea B05.10]	-	-	-	-	GO:0005730//nucleolus;GO:0030688//preribosome, small subunit precursor;GO:0032040//small-subunit processome	GO:0003676//nucleic acid binding;GO:0003723//RNA binding	GO:0000447//endonucleolytic cleavage in ITS1 to separate SSU-rRNA from 5.8S rRNA and LSU-rRNA from tricistronic rRNA transcript (SSU-rRNA, 5.8S rRNA, LSU-rRNA);GO:0006364//rRNA processing;GO:0042274//ribosomal small subunit biogenesis
Bcin01g00840	205	364	346	653	559	1600	3.06	4.65	5.22	7.56	6.24	16.11	4.31	9.97	1.2099056353091	0.00204206420121882	0.0144277626063004	--	myb dna-binding domain protein [Rutstroemia sp. NJR-2017a BVV2]	-	-	-	-	-	-	-
Bcin16g04780	107	168	192	485	235	740	2.55	3.43	4.62	8.96	4.19	11.89	3.53333333333333	8.34666666666667	1.24017029748206	0.00204375259864135	0.0144277626063004	--	oligomeric golgi complex component protein [Rutstroemia sp. NJR-2017a BVV2]	-	-	-	-	GO:0017119//Golgi transport complex	-	GO:0006891//intra-Golgi vesicle-mediated transport
Bcin11g06100	215	422	373	786	609	1420	6.89	11.61	12.10	19.56	14.63	30.75	10.2	21.6466666666667	1.08557573170608	0.002048459116541	0.0144524815551722	rsc7	Bcnpl6 [Botrytis cinerea B05.10]	-	-	-	-	GO:0016586//RSC-type complex	-	-
Bcin08g00410	30	28	41	81	84	138	1.39	1.11	1.92	2.91	2.92	4.32	1.47333333333333	3.38333333333333	1.19936145268111	0.00208887125621785	0.0146943823150011	--	TPA: F-box domain protein (AFU_orthologue; AFUA_2G14640) [Aspergillus nidulans FGSC A4]	-	-	-	-	-	GO:0005515//protein binding	-
Bcin08g06660	344	606	534	1096	825	2828	6.37	9.63	10.01	15.76	11.45	35.39	8.67	20.8666666666667	1.26709625787699	0.00209854250342902	0.0147451193826173	--	proteophosphoglycan ppg1 protein [Rutstroemia sp. NJR-2017a BVV2]	-	-	-	-	-	-	-
Bcin15g03780	48	138	132	296	193	634	0.96	2.37	2.67	4.60	2.90	8.58	2	5.36	1.42223300068305	0.00210323392901046	0.0147574702183944	prh1	Bcdhr2 [Botrytis cinerea B05.10]	-	-	-	-	GO:0005730//nucleolus	GO:0003724//RNA helicase activity;GO:0004386//helicase activity;GO:0042802//identical protein binding	GO:0000462//maturation of SSU-rRNA from tricistronic rRNA transcript (SSU-rRNA, 5.8S rRNA, LSU-rRNA);GO:0042254//ribosome biogenesis
Bcin03g01310	623	327	399	396	221	113	40.05	17.95	26.00	19.66	10.64	4.88	28	11.7266666666667	-1.25563384508152	0.00211178483780891	0.014794829056472	--	d7e3fbb6-4dbe-4fa6-9e1a-a7ddc5b345d3 [Thermothielavioides terrestris]	-	-	-	-	-	-	-
Bcin06g00050	33	76	53	218	110	158	0.77	1.52	1.25	3.96	1.93	2.50	1.18	2.79666666666667	1.24492145035683	0.00211802637792181	0.0148106462577853	NAGLU	glycoside hydrolase family 89 protein [Hyaloscypha variabilis F]	Metabolism;Metabolism	Global and overview maps;Glycan biosynthesis and metabolism	ko01100//Metabolic pathways;ko00531//Glycosaminoglycan degradation	K01205;K01205	-	-	-
Bcin01g01530	205	292	312	579	502	1091	6.72	8.21	10.34	14.73	12.33	24.15	8.42333333333333	17.07	1.01899989480412	0.00211828065838474	0.0148106462577853	prp17	Bccdc40 [Botrytis cinerea B05.10]	Genetic Information Processing	Transcription	ko03040//Spliceosome	K12816	GO:0071013//catalytic step 2 spliceosome	GO:0005515//protein binding	GO:0000398//mRNA splicing, via spliceosome
Bcin07g02390	38	36	23	10	22	17	2.18	1.77	1.33	0.45	0.95	0.66	1.76	0.686666666666667	-1.35789359217523	0.00211898190581621	0.0148106462577853	--	hypothetical protein BCIN_07g02390 [Botrytis cinerea B05.10]	-	-	-	-	-	-	-
Bcin07g05660	89	142	169	350	214	811	2.52	3.44	4.83	7.68	4.54	15.49	3.59666666666667	9.23666666666667	1.3607118459934	0.00213516562317585	0.0148890560955646	noc3	Bcnoc3 [Botrytis cinerea B05.10]	-	-	-	-	-	-	-
Bcin11g01570	127	215	278	466	329	1735	3.29	4.78	7.29	9.38	6.39	30.38	5.12	15.3833333333333	1.58715243181198	0.00216324492957605	0.0150498606063429	Pum3	Bcpuf6 [Botrytis cinerea B05.10]	-	-	-	-	-	GO:0003723//RNA binding	-
Bcin14g01770	250	292	261	1043	450	697	6.32	6.33	6.67	20.45	8.52	11.90	6.44	13.6233333333333	1.08094714918488	0.00217901303323683	0.0150895394460985	mrr1	similar to MFS multidrug transporter [Botrytis cinerea T4]	-	-	-	-	-	-	GO:0055085//transmembrane transport
Bcin11g00310	14	24	20	8	10	4	0.53	0.78	0.77	0.24	0.28	0.10	0.693333333333333	0.206666666666667	-1.74624340775421	0.00218286783857831	0.015107511169018	--	hypothetical protein BCIN_11g00310 [Botrytis cinerea B05.10]	-	-	-	-	-	-	-
Bcin09g04340	75	114	104	262	147	582	4.68	6.10	6.56	12.68	6.87	24.52	5.78	14.69	1.3456929980556	0.00218434332870004	0.0151090045469598	--	UPF0390 protein [Lachnellula suecica]	-	-	-	-	-	-	-
Bcin11g06320	121	278	268	419	536	1110	2.38	4.70	5.34	6.41	7.91	14.77	4.14	9.69666666666667	1.22785812287983	0.00220017171566243	0.0151968999001154	klp9	similar to kinesin family protein [Botrytis cinerea T4]	-	-	-	-	-	GO:0003777//microtubule motor activity;GO:0005524//ATP binding;GO:0008017//microtubule binding	GO:0007018//microtubule-based movement
Bcin14g03230	146	81	86	89	52	42	10.31	4.92	6.16	4.86	2.76	2.01	7.13	3.21	-1.15132877932158	0.00221816854160552	0.0152812828765173	HMF1	Endoribonuclease L-PSP protein [Rutstroemia sp. NJR-2017a WRK4]	-	-	-	-	-	-	-
Bcin03g07920	410	533	526	1284	726	2237	16.24	18.11	21.08	39.48	21.55	59.86	18.4766666666667	40.2966666666667	1.12495599729955	0.00221982746687682	0.0152839326278534	NAM9	similar to 30S ribosomal subunit S4 [Botrytis cinerea T4]	-	-	-	-	GO:0015935//small ribosomal subunit	GO:0003723//RNA binding;GO:0003735//structural constituent of ribosome;GO:0019843//rRNA binding	GO:0006412//translation
Bcin14g00840	103	155	152	334	239	529	4.08	5.26	6.09	10.26	7.09	14.15	5.14333333333333	10.5	1.02961376670391	0.00222789334419995	0.0153050386958425	SPBC106.07c	Bcnat2 [Botrytis cinerea B05.10]	-	-	-	-	-	-	-
MSTRG.1082	91	222	119	50	111	15	1.75	3.64	2.31	0.74	1.59	0.20	2.56666666666667	0.843333333333333	-1.60572106088796	0.00223818971401605	0.0153418028191901	--	hypothetical protein BcDW1_9790 [Botrytis cinerea BcDW1]	-	-	-	-	-	-	-
Bcin14g00940	65	165	151	301	425	336	0.76	1.66	1.79	2.74	3.73	2.66	1.40333333333333	3.04333333333333	1.11679462691783	0.00224111125335557	0.0153511641192157	ABCA12	similar to ABC transporter [Botrytis cinerea T4]	Environmental Information Processing	Membrane transport	ko02010//ABC transporters	K05643	GO:0016021//integral component of membrane	GO:0005524//ATP binding;GO:0016887//ATPase activity;GO:0042626//ATPase activity, coupled to transmembrane movement of substances	GO:0055085//transmembrane transport
Bcin06g00590	45	66	61	251	73	279	0.63	0.80	0.87	2.75	0.77	2.66	0.766666666666667	2.06	1.42597297696	0.00224570819573334	0.0153722132496885	rad13	similar to DNA excision repair protein [Botrytis cinerea T4]	Genetic Information Processing	Replication and repair	ko03420//Nucleotide excision repair	K10846	GO:0005634//nucleus	GO:0003677//DNA binding;GO:0003697//single-stranded DNA binding;GO:0003824//catalytic activity;GO:0004518//nuclease activity;GO:0004519//endonuclease activity;GO:0016788//hydrolase activity, acting on ester bonds	GO:0006281//DNA repair;GO:0006289//nucleotide-excision repair
Bcin06g05300	52	111	88	177	194	313	0.89	1.64	1.53	2.36	2.50	3.64	1.35333333333333	2.83333333333333	1.06598311383989	0.00224674752598832	0.0153722132496885	msh3	Bcmsh3 [Botrytis cinerea B05.10]	Genetic Information Processing	Replication and repair	ko03430//Mismatch repair	K08736	-	GO:0005524//ATP binding;GO:0030983//mismatched DNA binding	GO:0006298//mismatch repair
Bcin04g01840	1252	2271	2493	4674	3302	11865	16.86	26.24	33.97	48.86	33.33	107.95	25.69	63.38	1.30282076948142	0.00227640017568129	0.0155339317897235	--	similar to transcription factor Zn, C2H2 [Botrytis cinerea T4]	-	-	-	-	-	GO:0003676//nucleic acid binding	-
Bcin08g05760	77	78	89	245	130	348	1.50	1.31	1.76	3.71	1.90	4.59	1.52333333333333	3.4	1.15830308180079	0.00228464913538338	0.0155782158782196	--	telomere-binding alpha subunit central domain-containing protein [Rutstroemia sp. NJR-2017a BVV2]	-	-	-	-	GO:0000784//nuclear chromosome, telomeric region	GO:0003677//DNA binding;GO:0043047//single-stranded telomeric DNA binding	GO:0000723//telomere maintenance
MSTRG.8919	38	54	50	16	40	23	1.70	2.07	2.26	0.56	1.34	0.70	2.01	0.866666666666667	-1.21364637887163	0.00229566566235095	0.0156178184652508	--	hypothetical protein BofuT4_uP143600.1 [Botrytis cinerea T4]	-	-	-	-	-	-	-
Bcin04g03860	109	128	170	304	219	1041	5.99	6.04	9.46	12.98	9.03	38.68	7.16333333333333	20.23	1.49779333785166	0.0023187510038203	0.0157354244162556	RRP15	Bcrrp15 [Botrytis cinerea B05.10]	-	-	-	-	-	-	GO:0006364//rRNA processing
MSTRG.3861	62	52	32	18	31	36	6.46	4.65	3.37	1.46	2.42	2.53	4.82666666666667	2.13666666666667	-1.17566534046446	0.00232774618707	0.0157734394167896	--	-	-	-	-	-	-	-	-
Bcin09g06960	97	130	161	322	201	868	1.92	2.21	3.23	4.96	2.99	11.63	2.45333333333333	6.52666666666667	1.41160309354669	0.00234044769904187	0.0158505531915913	--	respiratory complex assembly rmp1 protein [Rutstroemia sp. NJR-2017a BVV2]	-	-	-	-	GO:0005743//mitochondrial inner membrane	-	-
MSTRG.1962	61	60	69	22	24	67	1.34	1.13	1.54	0.38	0.40	1.00	1.33666666666667	0.593333333333333	-1.17172499548853	0.00236535829666313	0.0160017298921602	--	hypothetical protein BofuT4_P022360.1 [Botrytis cinerea T4]	-	-	-	-	-	-	-
Bcin06g05640	137	218	243	468	300	1471	6.19	8.45	11.11	16.42	10.16	44.91	8.58333333333333	23.83	1.47316901995348	0.0023855861688127	0.0161016997798196	rpc40	Bcrpc40 [Botrytis cinerea B05.10]	Genetic Information Processing	Transcription	ko03020//RNA polymerase	K03027	-	GO:0003899//DNA-directed 5'-3' RNA polymerase activity;GO:0046983//protein dimerization activity	GO:0006351//transcription, DNA-templated
MSTRG.5793	17	33	10	5	7	10	0.71	1.19	0.42	0.16	0.22	0.28	0.773333333333333	0.22	-1.81358687576912	0.0023938662727644	0.0161394221897336	--	predicted protein [Botrytis cinerea T4]	-	-	-	-	-	-	-
Bcin13g00280	931	1415	1534	2501	1989	11085	29.07	37.91	48.47	60.63	46.56	233.89	38.4833333333333	113.693333333333	1.562841988621	0.00239537552274561	0.0161405247302308	FAH12	oleate delta-12 desaturase protein [Rutstroemia sp. NJR-2017a WRK4]	Metabolism;Metabolism;Metabolism	Global and overview maps;Global and overview maps;Lipid metabolism	ko01100//Metabolic pathways;ko01212//Fatty acid metabolism;ko01040//Biosynthesis of unsaturated fatty acids	K10256;K10256;K10256	-	-	GO:0006629//lipid metabolic process
Bcin10g05220	22	36	19	15	7	14	1.52	2.13	1.32	0.80	0.36	0.65	1.65666666666667	0.603333333333333	-1.45725615447908	0.00242035162594629	0.0162996616516562	--	hypothetical protein BCIN_10g05220 [Botrytis cinerea B05.10]	-	-	-	-	-	-	-
Bcin06g07160	38	44	51	198	108	102	1.33	1.32	1.80	5.36	2.82	2.40	1.48333333333333	3.52666666666667	1.24946238626027	0.00244464946900154	0.0164448265458242	bapA	peptidase family S58 protein [Rutstroemia sp. NJR-2017a BBW]	-	-	-	-	-	-	-
Bcin03g02650	343	551	533	884	978	1948	4.12	5.68	6.48	8.24	8.80	15.80	5.42666666666667	10.9466666666667	1.01235342751156	0.00244945003008077	0.0164550691495284	--	leucine rich repeat protein [Rutstroemia sp. NJR-2017a WRK4]	-	-	-	-	-	-	-
Bcin03g03130	340	543	581	1072	875	2151	4.63	6.35	8.01	11.34	8.93	19.79	6.33	13.3533333333333	1.07692251566321	0.00245000322187119	0.0164550691495284	AQR	similar to DEAD helicases superfamily protein (Aquarius) [Botrytis cinerea T4]	Genetic Information Processing	Transcription	ko03040//Spliceosome	K12874	GO:0005681//spliceosomal complex	-	GO:0000398//mRNA splicing, via spliceosome
Bcin16g02920	114	145	150	307	218	904	1.62	1.75	2.15	3.38	2.32	8.65	1.84	4.78333333333333	1.37831056478488	0.00245028793572267	0.0164550691495284	ECM16	Bcecm16 [Botrytis cinerea B05.10]	-	-	-	-	-	GO:0003676//nucleic acid binding;GO:0004386//helicase activity;GO:0005524//ATP binding	-
MSTRG.7589	57	48	38	24	32	35	2.20	1.57	1.47	0.68	0.93	0.88	1.74666666666667	0.83	-1.07342106946937	0.00245585053394441	0.0164718122525607	--	hypothetical protein BofuT4_uP061150.1 [Botrytis cinerea T4]	-	-	-	-	-	-	-
Bcin02g08110	84	117	128	214	216	673	2.91	3.48	4.48	5.75	5.60	15.74	3.62333333333333	9.03	1.31740845317471	0.00245650991344439	0.0164718122525607	utp6	Bcutp6 [Botrytis cinerea B05.10]	Genetic Information Processing	Translation	ko03008//Ribosome biogenesis in eukaryotes	K14557	-	GO:0005515//protein binding;GO:0030515//snoRNA binding	GO:0000462//maturation of SSU-rRNA from tricistronic rRNA transcript (SSU-rRNA, 5.8S rRNA, LSU-rRNA);GO:0006396//RNA processing
MSTRG.2439	41	29	36	11	19	28	1.22	0.74	1.08	0.25	0.42	0.56	1.01333333333333	0.41	-1.30541300810434	0.00246218156977443	0.0164887804287407	--	predicted protein [Botrytis cinerea T4]	-	-	-	-	-	-	-
Bcin04g05800	176	233	277	592	361	1100	4.52	5.13	7.19	11.80	6.95	19.08	5.61333333333333	12.61	1.16763863798298	0.00248038823439781	0.0165736916341879	UTP25	Bcutp25 [Botrytis cinerea B05.10]	-	-	-	-	GO:0005634//nucleus	-	-
Bcin09g04690	26	38	21	11	16	17	1.04	1.30	0.85	0.34	0.48	0.46	1.06333333333333	0.426666666666667	-1.31741261376486	0.00248966448224408	0.016617159599352	--	hypothetical protein BCIN_09g04690 [Botrytis cinerea B05.10]	-	-	-	-	-	-	-
Bcin01g11230	111	169	158	330	247	779	4.59	6.00	6.62	10.60	7.66	21.78	5.73666666666667	13.3466666666667	1.21819487679579	0.00249320560953305	0.0166222946529958	--	cytochrome oxidase c assembly domain-containing protein [Rutstroemia sp. NJR-2017a BVV2]	-	-	-	-	-	-	-
Bcin04g02790	127	199	177	346	303	896	1.10	1.51	1.58	2.37	2.00	5.33	1.39666666666667	3.23333333333333	1.21103450337513	0.00250127383889914	0.0166575671425632	mit1	related to CHD1-transcriptional regulator [Phialocephala subalpina]	-	-	-	-	-	GO:0005524//ATP binding	-
Bcin07g02690	84	89	71	225	122	464	4.13	3.76	3.53	8.59	4.50	15.42	3.80666666666667	9.50333333333333	1.31990538857511	0.0025204697617445	0.016717095201891	--	tho complex subunit 7 protein [Rutstroemia sp. NJR-2017a BVV2]	-	-	-	-	GO:0000445//THO complex part of transcription export complex	-	GO:0006397//mRNA processing
Bcin05g02530	7	6	0	29	21	31	0.20	0.14	0.00	0.63	0.44	0.58	0.113333333333333	0.55	2.27885937299548	0.00252136278307661	0.016717095201891	AO090103000074	similar to feruloyl esterase B precursor [Botrytis cinerea T4]	-	-	-	-	-	-	-
Bcin06g02860	909	1406	1346	1916	2961	5234	8.56	11.36	12.83	14.01	20.90	33.31	10.9166666666667	22.74	1.05869984830122	0.00253200834725638	0.016741404695145	tea1	related to cell polarity protein tea1p [Phialocephala subalpina]	-	-	-	-	-	GO:0005515//protein binding	-
Bcin14g04550	365	541	635	960	971	3327	5.26	6.69	9.26	10.74	10.49	32.40	7.07	17.8766666666667	1.33829563249305	0.00254342416637736	0.0168076195325234	psd3	similar to phosphatidylserine decarboxylase [Botrytis cinerea T4]	Metabolism;Metabolism;Metabolism	Global and overview maps;Global and overview maps;Lipid metabolism	ko01100//Metabolic pathways;ko01110//Biosynthesis of secondary metabolites;ko00564//Glycerophospholipid metabolism	K01613;K01613;K01613	-	GO:0004609//phosphatidylserine decarboxylase activity;GO:0005509//calcium ion binding	GO:0008654//phospholipid biosynthetic process
Bcin08g05400	110	166	101	324	216	444	4.82	6.24	4.48	11.03	7.10	13.15	5.18	10.4266666666667	1.00925400889965	0.0025461254169645	0.0168162049840706	csm-3	replication fork protection component Swi3 protein [Rutstroemia sp. NJR-2017a BBW]	-	-	-	-	GO:0005634//nucleus	-	GO:0000076//DNA replication checkpoint;GO:0006974//cellular response to DNA damage stimulus;GO:0048478//replication fork protection
Bcin04g05750	59	54	67	199	95	265	1.66	1.30	1.91	4.35	2.01	5.04	1.62333333333333	3.8	1.22704014696976	0.00255441785192988	0.0168524134851744	--	hypothetical protein BCIN_04g05750 [Botrytis cinerea B05.10]	-	-	-	-	-	-	-
Bcin13g00490	252	362	302	884	450	1102	5.85	7.21	7.10	15.94	7.83	17.29	6.72	13.6866666666667	1.02623798860869	0.00256152706823312	0.0168843936254255	--	CAF1 family ribonuclease protein [Rutstroemia sp. NJR-2017a BVV2]	Genetic Information Processing	Folding, sorting and degradation	ko03018//RNA degradation	K01148	-	GO:0003676//nucleic acid binding	-
Bcin08g01570	68	170	120	387	234	352	1.21	2.60	2.17	5.36	3.14	4.25	1.99333333333333	4.25	1.09227985754812	0.00256208074022632	0.0168843936254255	--	meiotic chromosome segregation protein [Rutstroemia sp. NJR-2017a BBW]	-	-	-	-	-	-	-
Bcin05g00990	76	98	108	208	178	417	3.04	3.36	4.37	6.46	5.34	11.27	3.59	7.69	1.09899975413878	0.00261776892247107	0.0171758864639595	SPP2	pre-mRNA-splicing factor spp2 protein [Rutstroemia sp. NJR-2017a BVV2]	-	-	-	-	-	-	-
Bcin03g09070	36	53	25	88	124	115	0.97	1.23	0.68	1.84	2.50	2.09	0.96	2.14333333333333	1.15874992588563	0.00264302148213871	0.0172942714985116	--	tetratricopeptide-like helical protein [Stemphylium lycopersici]	-	-	-	-	-	-	-
Bcin01g00850	43	57	79	239	72	379	1.32	1.51	2.46	5.71	1.66	7.89	1.76333333333333	5.08666666666667	1.52841533472051	0.00264522893952772	0.0172992780265515	--	related to TSM1-component of TFIID complex [Rhynchosporium agropyri]	-	-	-	-	-	-	-
Bcin16g02710	95	90	96	247	157	392	1.35	1.10	1.38	2.73	1.68	3.77	1.27666666666667	2.72666666666667	1.09475645101679	0.00266779713331202	0.0174101052461345	CAPN1	similar to calpain [Botrytis cinerea T4]	-	-	-	-	-	GO:0004198//calcium-dependent cysteine-type endopeptidase activity	GO:0006508//proteolysis
Bcin08g04270	114	203	262	448	290	1604	2.48	3.79	5.77	7.57	4.73	23.60	4.01333333333333	11.9666666666667	1.57614845195072	0.00266881294549584	0.0174101052461345	SPB1	Bcspb1 [Botrytis cinerea B05.10]	-	-	-	-	GO:0005634//nucleus	GO:0008168//methyltransferase activity;GO:0008649//rRNA methyltransferase activity	GO:0001510//RNA methylation;GO:0006364//rRNA processing;GO:0031167//rRNA methylation;GO:0032259//methylation
Bcin12g04430	220	318	318	461	613	1762	2.88	3.57	4.21	4.68	6.01	15.57	3.55333333333333	8.75333333333333	1.30065947813371	0.00267412566584663	0.0174312300196546	cyt-5	Bcrpo41 [Botrytis cinerea B05.10]	-	-	-	-	-	GO:0003677//DNA binding;GO:0003899//DNA-directed 5'-3' RNA polymerase activity	GO:0006351//transcription, DNA-templated
Bcin07g00610	141	132	151	291	261	802	1.95	1.57	2.11	3.12	2.70	7.49	1.87666666666667	4.43666666666667	1.24130374383166	0.00269350796746823	0.0174828907464954	--	Bcurb2 [Botrytis cinerea B05.10]	-	-	-	-	-	-	-
Bcin15g04290	18	10	17	2	8	4	1.75	0.81	1.66	0.15	0.57	0.27	1.40666666666667	0.33	-2.09174256862758	0.0027056751994463	0.0175329465339887	--	hypothetical protein BCIN_15g04290 [Botrytis cinerea B05.10]	-	-	-	-	-	-	-
Bcin01g09690	172	302	313	484	572	1207	2.38	3.58	4.37	5.19	5.92	11.26	3.44333333333333	7.45666666666667	1.11472500219406	0.00270580990782166	0.0175329465339887	fft2	Bcfun30 [Botrytis cinerea B05.10]	-	-	-	-	-	GO:0005524//ATP binding	-
Bcin13g02800	131	163	162	538	242	449	5.32	5.68	6.65	16.95	7.36	12.31	5.88333333333333	12.2066666666667	1.0529636076388	0.00270944701174273	0.0175375647376375	--	Zinc finger RING FYVE PHD-type protein [Rutstroemia sp. NJR-2017a BBW]	-	-	-	-	GO:0030915//Smc5-Smc6 complex	GO:0008270//zinc ion binding;GO:0019789//SUMO transferase activity	GO:0000724//double-strand break repair via homologous recombination
Bcin01g03820	4836	10791	8297	12908	27839	24404	114.32	218.86	198.44	236.89	493.28	389.77	177.206666666667	373.313333333333	1.07495415680675	0.002720769621886	0.0175882990559072	btgE	Bcscw11 [Botrytis cinerea B05.10]	-	-	-	-	-	-	-
MSTRG.7269	46	39	45	24	25	35	2.23	1.62	2.21	0.90	0.91	1.15	2.02	0.986666666666667	-1.033720617844	0.00274199235420743	0.0176902484356441	--	-	-	-	-	-	-	-	-
Bcin02g04280	5	4	5	15	14	68	0.06	0.04	0.06	0.15	0.13	0.58	0.0533333333333333	0.286666666666667	2.4262647547021	0.00281702005991384	0.0180874403632798	HET-E1	similar to prolyl oligopeptidase [Botrytis cinerea T4]	-	-	-	-	-	GO:0005515//protein binding	-
Bcin07g05730	16	33	29	12	11	16	1.00	1.77	1.83	0.58	0.52	0.68	1.53333333333333	0.593333333333333	-1.36975661997797	0.00283601918796106	0.0181802320365606	--	hypothetical protein BCIN_07g05730 [Botrytis cinerea B05.10]	-	-	-	-	-	-	-
Bcin02g02440	72	69	67	60	41	24	2.16	1.78	2.04	1.40	0.92	0.49	1.99333333333333	0.936666666666667	-1.08957535397718	0.00288141302753477	0.0184204686667563	AO090103000074	Tannase protein [Rutstroemia sp. NJR-2017a BBW]	-	-	-	-	-	-	-
Bcin03g00430	844	1338	1108	2710	1653	4468	14.19	19.30	18.85	35.38	20.83	50.76	17.4466666666667	35.6566666666667	1.03122041647578	0.00288270966212286	0.0184204686667563	hyou1	Bclhs1 [Botrytis cinerea B05.10]	Genetic Information Processing	Folding, sorting and degradation	ko04141//Protein processing in endoplasmic reticulum	K09486	-	-	-
Bcin15g02070	109	164	206	372	276	886	1.51	1.95	2.89	4.01	2.87	8.31	2.11666666666667	5.06333333333333	1.25829337284255	0.00289266015087802	0.018474055278204	--	Neurofilament heavy polypeptide [Lasiodiplodia theobromae]	-	-	-	-	-	-	-
Bcin15g01550	110	145	139	302	204	804	5.16	5.83	6.59	10.99	7.17	25.46	5.86	14.54	1.31105469949735	0.0029147800567061	0.0185857905370191	SPAC926.08c	Bcrpf2 [Botrytis cinerea B05.10]	-	-	-	-	-	GO:0019843//rRNA binding	GO:0000027//ribosomal large subunit assembly;GO:0000470//maturation of LSU-rRNA
Bcin01g11000	129	206	197	296	445	662	1.46	1.99	2.26	2.61	3.75	5.07	1.90333333333333	3.81	1.00126275285164	0.00291744439622328	0.0185901740485492	--	putative transcription factor c2h2 protein [Botrytis cinerea BcDW1]	-	-	-	-	-	-	-
Bcin11g03340	38	52	40	21	34	26	3.27	3.75	3.47	1.38	2.19	1.53	3.49666666666667	1.7	-1.04044552571841	0.0029288202590963	0.0186356871021756	--	hypothetical protein BCIN_11g03340 [Botrytis cinerea B05.10]	-	-	-	-	-	-	-
Bcin02g06170	225	293	305	690	380	1665	2.94	3.29	4.04	7.01	3.73	14.72	3.42333333333333	8.48666666666667	1.30979623758316	0.00299829662791616	0.0189871012435198	cut3	Bcsmc4 [Botrytis cinerea B05.10]	Cellular Processes	Cell growth and death	ko04111//Cell cycle - yeast	K06675	GO:0005694//chromosome	GO:0005515//protein binding;GO:0005524//ATP binding	GO:0051276//chromosome organization
Bcin02g01960	309	347	252	630	1287	612	13.51	13.02	11.15	21.38	42.18	18.08	12.56	27.2133333333333	1.11547721741993	0.00301152104422457	0.0190507296436864	celB	glycoside hydrolase family 45 protein [Sclerotinia borealis F-4128]	-	-	-	-	GO:0005576//extracellular region	GO:0008810//cellulase activity;GO:0030248//cellulose binding	GO:0005975//carbohydrate metabolic process
[truncated: 203 more rows]
