# Supplementary material for: Normal distribution of H3K9me3 occupancy co-mediated by histone methyltransferase BcDIM5 and histone deacetylase BcHda1 maintains stable ABA synthesis in Botrytis cinerea TB-31
Source: Front Microbiol. 2024 Mar 4;15:1339576. doi: 10.3389/fmicb.2024.1339576 (PMC10944950; doi:10.3389/fmicb.2024.1339576)
Supplement: Supplementary file 4 [file Data_Sheet_2.ZIP › Dataset 1/TB-31-vs-KOBcDIM5.all.annot.xls]

id	TB-31-1_count	TB-31-2_count	TB-31-3_count	KOBcDIM5-1_count	KOBcDIM5-2_count	KOBcDIM5-3_count	TB-31-1_fpkm	TB-31-2_fpkm	TB-31-3_fpkm	KOBcDIM5-1_fpkm	KOBcDIM5-2_fpkm	KOBcDIM5-3_fpkm	TB-31_mean	KOBcDIM5_mean	log2(fc)	PValue	FDR	Symbol	Description	KEGG_A_class	KEGG_B_class	Pathway	K_ID	GO Component	GO Function	GO Process
Bcin08g03880	20667	27254	17742	146	234	132	503.58	569.75	437.38	3.00	4.39	3.18	503.57	3.52333333333333	-7.15910755647142	0	0	aba3	Bcaba3 [Botrytis cinerea B05.10]	-	-	-	-	-	-	-
Bcin09g07140	23469	25086	19874	246	243	175	905.20	830.30	775.62	7.99	7.21	6.68	837.04	7.29333333333333	-6.84257442460583	0	0	--	hypothetical protein BCIN_09g07140 [Botrytis cinerea B05.10]	-	-	-	-	-	-	-
Bcin02g00016	4882	9523	6140	171	162	111	95.85	160.41	121.97	2.83	2.45	2.16	126.076666666667	2.48	-5.66781736624716	1.73447053898553e-223	6.93036611693984e-220	melA	probable long-chain-fatty-acid-CoA ligase [Rhynchosporium commune]	-	-	-	-	-	GO:0003824//catalytic activity;GO:0016788//hydrolase activity, acting on ester bonds;GO:0031177//phosphopantetheine binding	GO:0009058//biosynthetic process
Bcin02g00014	5096	9679	5799	179	198	125	231.30	376.92	266.30	6.85	6.92	5.62	291.506666666667	6.46333333333333	-5.49510666995308	2.74365675969844e-217	8.22205339462629e-214	CHGG_01240	GroES-like protein [Aspergillus ruber CBS 135680]	-	-	-	-	-	GO:0016491//oxidoreductase activity	-
Bcin03g09318	1854	2275	1672	21	15	12	77.86	82.05	71.11	0.75	0.49	0.50	77.0066666666667	0.58	-7.05278663859661	2.0560239943297e-186	4.92911192400603e-183	--	alpha/beta-hydrolase [Cadophora sp. DSE1049]	-	-	-	-	-	-	-
Bcin02g00015	1230	1596	1092	31	35	38	116.40	129.68	104.68	2.47	2.55	3.57	116.92	2.86333333333333	-5.35168229338875	5.0863089401826e-164	1.01615975443281e-160	--	hypothetical protein BCIN_02g00015 [Botrytis cinerea B05.10]	-	-	-	-	-	-	-
Bcin14g03270	1161	1459	1355	120	163	106	16.07	17.33	18.98	1.40	1.74	1.45	17.46	1.53	-3.51245000093679	4.88038373209527e-136	8.35730854237514e-133	--	alpha-amylase type a isozyme [Stemphylium lycopersici]	-	-	-	-	-	-	-
Bcin14g05570	742	773	662	34	34	22	30.79	27.52	27.79	1.19	1.09	0.90	28.7	1.06	-4.75891456699985	1.20776658447893e-118	1.80968725601861e-115	tyrP	Di-copper centre-containing protein [Massarina eburnea CBS 473.64]	Metabolism;Metabolism;Metabolism	Global and overview maps;Global and overview maps;Amino acid metabolism	ko01100//Metabolic pathways;ko01110//Biosynthesis of secondary metabolites;ko00350//Tyrosine metabolism	K00505;K00505;K00505	-	GO:0016491//oxidoreductase activity	-
Bcin08g00300	2366	2688	2034	274	313	168	128.06	124.82	111.38	12.51	13.04	9.00	121.42	11.5166666666667	-3.39821096329629	1.24955107760503e-109	1.66426319636127e-106	--	Bcgst11 [Botrytis cinerea B05.10]	Metabolism;Metabolism	Global and overview maps;Metabolism of other amino acids	ko01100//Metabolic pathways;ko00480//Glutathione metabolism	K00799;K00799	-	GO:0005515//protein binding	-
Bcin05g08400	678	699	700	11	21	11	5.12	4.53	5.35	0.07	0.12	0.08	5	0.09	-5.79585928321977	5.13095693965899e-108	6.15047808356923e-105	azaB	Bcpks21 [Botrytis cinerea B05.10]	-	-	-	-	-	GO:0003824//catalytic activity;GO:0016491//oxidoreductase activity;GO:0016740//transferase activity;GO:0031177//phosphopantetheine binding	GO:0055114//oxidation-reduction process
Bcin09g07130	1528	2084	1978	278	282	273	57.96	67.82	75.91	8.90	8.23	10.25	67.23	9.12666666666667	-2.88094520369481	9.17212909744665e-103	9.995119226463e-100	--	hypothetical protein BCIN_09g07130 [Botrytis cinerea B05.10]	-	-	-	-	-	-	-
Bcin14g03680	1597	1908	1620	327	398	309	41.76	42.75	42.82	7.19	8.03	8.00	42.4433333333333	7.74	-2.45513249284352	4.33536320009806e-102	4.33066655663129e-99	epaB	4-coumarate-CoA ligase 1 [Sclerotinia borealis F-4128]	Metabolism;Metabolism;Metabolism	Global and overview maps;Global and overview maps;Metabolism of cofactors and vitamins	ko01100//Metabolic pathways;ko01110//Biosynthesis of secondary metabolites;ko00130//Ubiquinone and other terpenoid-quinone biosynthesis	K01904;K01904;K01904	-	GO:0003824//catalytic activity	-
Bcin03g09310	612	653	523	26	40	31	15.55	14.22	13.43	0.56	0.78	0.79	14.4	0.71	-4.34210597682499	7.71604022838557e-99	7.11478263212753e-96	--	kinase subdomain-containing protein [Rutstroemia sp. NJR-2017a WRK4]	-	-	-	-	-	-	-
Bcin12g06390	9138	12950	8369	1862	1884	1293	383.01	465.69	354.90	65.84	60.78	53.66	401.2	60.0933333333333	-2.73904475150534	2.31070023633294e-94	1.97845455235164e-91	BOT2	Bcbot2 [Botrytis cinerea B05.10]	-	-	-	-	-	-	-
Bcin14g03670	1147	1207	1088	206	222	162	32.07	28.95	30.77	4.86	4.78	4.48	30.5966666666667	4.70666666666667	-2.70059690014712	4.06475733693758e-92	3.24828307985805e-89	MET7	tetrahydrofolylpolyglutamate synthase [Sclerotinia borealis F-4128]	Metabolism;Metabolism	Global and overview maps;Metabolism of cofactors and vitamins	ko01100//Metabolic pathways;ko00790//Folate biosynthesis	K01930;K01930	-	GO:0004326//tetrahydrofolylpolyglutamate synthase activity;GO:0005524//ATP binding;GO:0016874//ligase activity	GO:0009058//biosynthetic process;GO:0009396//folic acid-containing compound biosynthetic process
Bcin16g00980	102	147	122	1154	1240	1191	2.38	2.93	2.88	22.73	22.28	27.53	2.73	24.18	3.14684138832927	1.78350844576956e-78	1.33618223371499e-75	--	similar to Hsp70 family protein [Botrytis cinerea T4]	-	-	-	-	-	-	-
Bcin12g06430	27646	34142	20500	5020	5235	3382	1443.32	1529.28	1082.81	221.11	210.37	174.83	1351.80333333333	202.103333333333	-2.74172025516626	8.51885303179637e-75	6.00679360542018e-72	calM	short chain dehydrogenase, partial [Colletotrichum incanum]	-	-	-	-	-	-	-
Bcin12g06410	10899	15085	9353	2102	2188	1241	333.96	396.57	289.95	54.34	51.61	37.65	340.16	47.8666666666667	-2.82912025354185	1.19118192955238e-72	7.93260988308021e-70	BOT5	Bcbot5 [Botrytis cinerea B05.10]	-	-	-	-	-	GO:0016747//transferase activity, transferring acyl groups other than amino-acyl groups	-
Bcin05g00010	5679	4468	3736	623	725	434	230.69	155.71	153.54	21.35	22.67	17.46	179.98	20.4933333333333	-3.13461002877961	3.43785534285297e-71	2.16892484183045e-68	yakc	related to pyridoxine 4-dehydrogenase [Phialocephala subalpina]	-	-	-	-	-	-	-
Bcin06g00020	711	728	593	117	97	92	98.85	86.83	83.41	13.72	10.38	12.66	89.6966666666667	12.2533333333333	-2.87188010638674	5.95988535861993e-67	3.57205728968885e-64	--	tyrosinase central domain containing protein [Diplodia corticola]	-	-	-	-	-	-	-
Bcin09g05740	1204	1396	1240	363	384	336	33.52	33.35	34.93	8.53	8.23	9.26	33.9333333333333	8.67333333333333	-1.96804469424526	2.05978548525976e-65	1.17574517199089e-62	faeB-2	similar to feruloyl esterase B [Botrytis cinerea T4]	-	-	-	-	-	-	-
Bcin12g06380	27252	48414	30577	8120	8135	5464	979.07	1492.29	1111.42	246.12	224.97	194.37	1194.26	221.82	-2.42865560263067	8.98396061403685e-61	4.89503344911181e-58	BOT1	Bcbot1 [Botrytis cinerea B05.10]	-	-	-	-	-	GO:0005506//iron ion binding;GO:0016705//oxidoreductase activity, acting on paired donors, with incorporation or reduction of molecular oxygen;GO:0020037//heme binding	GO:0055114//oxidation-reduction process
Bcin04g06930	1718	2667	1956	562	601	536	119.15	158.70	137.25	32.88	32.09	36.81	138.366666666667	33.9266666666667	-2.02800483551377	1.84529171183439e-59	9.61717902163427e-57	SPCC4B3.06c	Bclot6 [Botrytis cinerea B05.10]	-	-	-	-	-	GO:0016491//oxidoreductase activity	-
Bcin01g03910	644	595	641	1	2	7	56.83	45.05	57.30	0.07	0.13	0.62	53.06	0.273333333333333	-7.60081945633177	4.76335134653672e-59	2.37909552462232e-56	--	hypothetical protein BCIN_01g03910 [Botrytis cinerea B05.10]	-	-	-	-	-	-	-
Bcin13g05870	736	1123	1108	114	117	153	20.69	27.08	31.51	2.70	2.53	4.26	26.4266666666667	3.16333333333333	-3.06247697016538	8.47912612784549e-59	4.06557139577935e-56	pkfF	similar to GMC oxidoreductase [Botrytis cinerea T4]	Metabolism;Metabolism	Global and overview maps;Amino acid metabolism	ko01100//Metabolic pathways;ko00260//Glycine, serine and threonine metabolism	K00108;K00108	-	GO:0016614//oxidoreductase activity, acting on CH-OH group of donors;GO:0050660//flavin adenine dinucleotide binding	GO:0055114//oxidation-reduction process
Bcin09g07090	393	508	327	2	9	4	9.43	10.46	7.94	0.04	0.17	0.10	9.27666666666667	0.103333333333333	-6.48822888294474	6.20124161856819e-58	2.85901089545296e-55	yjcS	similar to beta-lactamase domain protein [Botrytis cinerea T4]	-	-	-	-	-	GO:0046983//protein dimerization activity	-
Bcin01g00160	10946	8077	7317	1584	1772	1222	342.53	216.85	231.66	41.82	42.68	37.86	263.68	40.7866666666667	-2.69261863634617	1.48803619349278e-57	6.60632957459184e-55	BOA17	Bcboa17 [Botrytis cinerea B05.10]	-	-	-	-	-	-	-
Bcin02g00013	13816	19376	14484	5591	5291	3896	387.28	465.99	410.77	132.22	114.16	108.14	421.346666666667	118.173333333333	-1.83410319418528	6.94992922809468e-57	2.9584146304684e-54	nahG	related to salicylate 1-monooxygenase [Claviceps purpurea 20.1]	-	-	-	-	-	GO:0071949//FAD binding	-
Bcin12g06400	21655	29423	17858	5684	5713	3598	658.01	767.05	549.00	145.71	133.62	108.25	658.02	129.193333333333	-2.3485998085646	7.15725571732575e-57	2.9584146304684e-54	BOT3	Bcbot3 [Botrytis cinerea B05.10]	-	-	-	-	-	GO:0005506//iron ion binding;GO:0016705//oxidoreductase activity, acting on paired donors, with incorporation or reduction of molecular oxygen;GO:0020037//heme binding	GO:0055114//oxidation-reduction process
Bcin01g03900	416	379	403	4	1	8	58.62	45.82	57.46	0.48	0.11	1.12	53.9666666666667	0.57	-6.56496285030403	1.79800033108452e-54	7.18420998957006e-52	--	hypothetical protein BCIN_01g03900 [Botrytis cinerea B05.10]	-	-	-	-	-	-	-
Bcin08g03830	2220	2881	1949	528	667	351	139.15	154.93	123.60	27.92	32.18	21.78	139.226666666667	27.2933333333333	-2.35081505632452	2.48872058951204e-54	9.62332055047767e-52	aba4	Bcaba4 [Botrytis cinerea B05.10]	-	-	-	-	-	GO:0016491//oxidoreductase activity	-
Bcin03g09320	293	297	291	19	30	31	12.62	10.98	12.68	0.69	0.99	1.32	12.0933333333333	1	-3.59614005003264	2.4662952102855e-53	9.23858771427883e-51	SAT4	related to integral membrane protein [Rhynchosporium secalis]	-	-	-	-	-	-	-
Bcin13g05860	450	457	495	93	86	55	14.84	12.93	16.52	2.59	2.18	1.80	14.7633333333333	2.19	-2.75301572156298	6.22133742624765e-52	2.25985368874032e-49	betA	similar to glucose-methanol-choline (gmc) oxidoreductase [Botrytis cinerea T4]	-	-	-	-	-	GO:0016614//oxidoreductase activity, acting on CH-OH group of donors;GO:0050660//flavin adenine dinucleotide binding	GO:0055114//oxidation-reduction process
Bcin08g03850	58707	70527	45779	14866	17448	9748	1853.98	1910.89	1462.67	396.07	424.14	304.82	1742.51333333333	375.01	-2.21616872324888	1.77280384840853e-50	6.25017639143323e-48	caba1	Bcaba1 [Botrytis cinerea B05.10]	-	-	-	-	-	GO:0005506//iron ion binding;GO:0016705//oxidoreductase activity, acting on paired donors, with incorporation or reduction of molecular oxygen;GO:0020037//heme binding	GO:0055114//oxidation-reduction process
Bcin08g00010	1021	1243	1035	321	402	239	31.30	32.46	31.68	8.19	9.45	7.16	31.8133333333333	8.26666666666667	-1.94425392242099	3.04982811519606e-50	1.04452256048158e-47	atnE	cytochrome P450 [Plenodomus tracheiphilus IPT5]	-	-	-	-	-	GO:0005506//iron ion binding;GO:0016705//oxidoreductase activity, acting on paired donors, with incorporation or reduction of molecular oxygen;GO:0020037//heme binding	GO:0055114//oxidation-reduction process
Bcin09g00020	1017	971	710	196	186	162	34.72	28.44	24.53	5.65	4.89	5.48	29.23	5.34	-2.4525381821185	1.03317992475431e-49	3.44020215500831e-47	--	Zn(2)-C6 fungal-type DNA-binding domain [Aspergillus oryzae]	-	-	-	-	GO:0005634//nucleus	GO:0000981//DNA-binding transcription factor activity, RNA polymerase II-specific;GO:0008270//zinc ion binding	GO:0006355//regulation of transcription, DNA-templated
Bcin12g02430	615	774	691	3020	2925	2566	14.83	16.02	16.86	61.45	54.30	61.28	15.9033333333333	59.01	1.89163027273654	2.58202340106997e-47	8.36505797530424e-45	bioDA	TPA_inf: bifunctional dethiobiotin synthetase/adenosylmethionine-8-amino-7-oxononanoate aminotransferase [Sclerotinia sclerotiorum 1980 UF-70]	Metabolism;Metabolism	Global and overview maps;Metabolism of cofactors and vitamins	ko01100//Metabolic pathways;ko00780//Biotin metabolism	K19562;K19562	-	GO:0003824//catalytic activity;GO:0008483//transaminase activity;GO:0030170//pyridoxal phosphate binding	-
Bcin12g06770	683	519	491	87	82	86	29.99	19.55	21.81	3.22	2.77	3.74	23.7833333333333	3.24333333333333	-2.87440171958201	3.08677084647508e-46	9.73713740439389e-44	eupF	quinoprotein amine dehydrogenase beta chain-like protein [Trichoderma guizhouense]	-	-	-	-	-	-	-
Bcin12g00030	1237	1060	1031	267	333	211	59.19	43.51	49.91	10.78	12.26	10.00	50.87	11.0133333333333	-2.20756390816434	5.00132816160372e-46	1.53720309418317e-43	--	similar to nmrA-like family protein [Botrytis cinerea T4]	-	-	-	-	-	-	-
Bcin13g03100	1392	948	1087	206	245	151	69.67	40.71	55.05	8.70	9.44	7.48	55.1433333333333	8.54	-2.69087850381732	1.59339124019395e-45	4.77499519905121e-43	azaE	NAD(P)-binding protein [Corynespora cassiicola Philippines]	-	-	-	-	-	GO:0003824//catalytic activity;GO:0050662//coenzyme binding	-
Bcin16g00990	76	148	124	820	928	881	1.85	3.09	3.06	16.85	17.40	21.25	2.66666666666667	18.5	2.7944158663501	4.59442161203817e-45	1.34325199667077e-42	--	similar to transcription factor Zn, C2H2 [Botrytis cinerea T4]	-	-	-	-	-	-	-
Bcin04g06990	1128	1256	872	327	335	249	54.69	52.25	42.77	13.38	12.50	11.95	49.9033333333333	12.61	-1.98456790909191	3.19602589696758e-44	9.12161010165485e-42	abnA	glycoside hydrolase family 43 protein [Rutstroemia sp. NJR-2017a WRK4]	-	-	-	-	-	GO:0004553//hydrolase activity, hydrolyzing O-glycosyl compounds;GO:0046558//arabinan endo-1,5-alpha-L-arabinosidase activity	GO:0005975//carbohydrate metabolic process
Bcin08g00060	635	830	662	195	263	207	17.59	19.73	18.56	4.56	5.61	5.68	18.6266666666667	5.28333333333333	-1.8178491803827	7.8654075040346e-42	2.19261952908983e-39	BACOVA_02654	xylosidase : arabinofuranosidase [Aspergillus tamarii]	-	-	-	-	-	GO:0004553//hydrolase activity, hydrolyzing O-glycosyl compounds	GO:0005975//carbohydrate metabolic process
Bcin01g03890	608	546	599	98	138	136	25.52	19.66	25.44	3.47	4.46	5.65	23.54	4.52666666666667	-2.37859334151487	3.48251646337636e-39	9.48748291965736e-37	--	DUF3632 domain containing protein [Pyrenophora teres f. maculata]	-	-	-	-	-	-	-
Bcin09g00030	168	209	155	5	8	4	11.97	12.78	11.18	0.30	0.44	0.28	11.9766666666667	0.34	-5.13854787803067	1.87230514362239e-38	4.98740483480036e-36	--	NAD(P)-binding protein [Cadophora sp. DSE1049]	-	-	-	-	-	-	-
Bcin06g05780	61	88	79	447	534	437	1.73	2.14	2.27	10.69	11.65	12.26	2.04666666666667	11.5333333333333	2.4944614771539	4.92326777516306e-38	1.2829393656713e-35	--	hypothetical protein BCIN_06g05780 [Botrytis cinerea B05.10]	-	-	-	-	-	GO:0004190//aspartic-type endopeptidase activity	GO:0006508//proteolysis
Bcin11g04160	3869	4152	3291	1614	1810	1374	205.81	189.49	177.12	72.43	74.11	72.37	190.806666666667	72.97	-1.38673622022199	2.7114457070404e-37	6.91534035963687e-35	--	hypothetical protein BCIN_11g04160 [Botrytis cinerea B05.10]	-	-	-	-	-	-	-
Bcin08g02190	183	182	146	16	7	5	6.10	5.20	4.92	0.45	0.18	0.16	5.40666666666667	0.263333333333333	-4.35977735604017	3.08725907322251e-36	7.70978635639963e-34	ERG26	Sterol-4-alpha-carboxylic decarboxylase [Lachnellula arida]	Metabolism;Metabolism;Metabolism	Global and overview maps;Global and overview maps;Lipid metabolism	ko01100//Metabolic pathways;ko01110//Biosynthesis of secondary metabolites;ko00100//Steroid biosynthesis	K07748;K07748;K07748	-	GO:0003854//3-beta-hydroxy-delta5-steroid dehydrogenase activity;GO:0016616//oxidoreductase activity, acting on the CH-OH group of donors, NAD or NADP as acceptor	GO:0006694//steroid biosynthetic process;GO:0055114//oxidation-reduction process
Bcin03g01560	368	474	329	1505	2006	1582	14.68	16.22	13.28	50.65	61.59	62.48	14.7266666666667	58.24	1.98357943756457	3.85655774120831e-36	9.43439951915593e-34	str7	short chain dehydrogenase reductase protein [Rutstroemia sp. NJR-2017a BBW]	-	-	-	-	-	GO:0016491//oxidoreductase activity	GO:0055114//oxidation-reduction process
Bcin12g06370	22814	30627	20118	9601	9983	6263	683.82	787.61	610.09	242.79	230.33	185.88	693.84	219.666666666667	-1.65928705013658	4.69667049187699e-36	1.12597978372259e-33	BOT4	Bcbot4 [Botrytis cinerea B05.10]	-	-	-	-	-	GO:0005506//iron ion binding;GO:0016705//oxidoreductase activity, acting on paired donors, with incorporation or reduction of molecular oxygen;GO:0020037//heme binding	GO:0055114//oxidation-reduction process
Bcin08g03840	20243	26143	19668	10173	12106	7873	646.87	716.75	635.87	274.26	297.78	249.11	666.496666666667	273.716666666667	-1.28391437662859	1.38768310044237e-34	3.26159947549073e-32	Bcaba2	Bcaba2 [Botrytis cinerea B05.10]	-	-	-	-	-	GO:0005506//iron ion binding;GO:0016705//oxidoreductase activity, acting on paired donors, with incorporation or reduction of molecular oxygen;GO:0020037//heme binding	GO:0055114//oxidation-reduction process
Bcin13g03110	591	533	543	157	197	150	24.47	18.94	22.75	5.48	6.28	6.15	22.0533333333333	5.97	-1.88519389718531	4.69430334096591e-34	1.08212719515689e-31	NMRAL1	Bcpio2 [Botrytis cinerea B05.10]	-	-	-	-	-	-	-
Bcin03g00060	129	235	222	9	25	15	4.63	7.24	8.06	0.27	0.69	0.53	6.64333333333333	0.496666666666667	-3.74155747437689	9.69297955959865e-34	2.19225935813036e-31	--	Pc22g01890 [Penicillium rubens Wisconsin 54-1255]	-	-	-	-	-	-	-
Bcin10g01840	1064	1217	989	453	545	370	36.55	35.87	34.37	13.13	14.41	12.58	35.5966666666667	13.3733333333333	-1.41238304583287	1.6070671089815e-33	3.56739137691875e-31	--	similar to epoxide hydrolase [Botrytis cinerea T4]	Metabolism;Cellular Processes;Metabolism	Global and overview maps;Transport and catabolism;Lipid metabolism	ko01100//Metabolic pathways;ko04146//Peroxisome;ko00590//Arachidonic acid metabolism	K08726;K08726;K08726	-	GO:0003824//catalytic activity	-
Bcin09g04630	227	337	257	1046	1169	1044	4.60	5.84	5.26	17.84	18.21	20.90	5.23333333333333	18.9833333333333	1.85893128281648	4.19250642554103e-32	9.13737718599279e-30	prp1	Bcprp6 [Botrytis cinerea B05.10]	Genetic Information Processing	Transcription	ko03040//Spliceosome	K12855	GO:0046540//U4/U6 x U5 tri-snRNP complex	GO:0005515//protein binding	GO:0000398//mRNA splicing, via spliceosome;GO:0006396//RNA processing;GO:0045292//mRNA cis splicing, via spliceosome
Bcin13g02690	578	686	603	2125	2167	2001	13.69	13.94	14.45	42.46	39.51	46.93	14.0266666666667	42.9666666666667	1.61504565395671	8.18174145306714e-32	1.75133097853421e-29	--	similar to snoRNA binding protein [Botrytis cinerea T4]	-	-	-	-	-	-	-
Bcin03g01000	112	137	170	738	857	900	2.93	3.07	4.50	16.28	17.25	23.30	3.5	18.9433333333333	2.43626338749784	1.573637659341e-31	3.3093323899159e-29	--	PAP2 superfamily protein [Rutstroemia sp. NJR-2017a BVV2]	-	-	-	-	-	-	-
Bcin09g06620	59	89	57	413	417	383	1.45	1.88	1.42	8.56	7.88	9.31	1.58333333333333	8.58333333333333	2.43857301373964	1.80850310184387e-31	3.73767701410387e-29	SPP1	Signal peptide peptidase protein [Rutstroemia sp. NJR-2017a BVV2]	-	-	-	-	GO:0016021//integral component of membrane	GO:0004190//aspartic-type endopeptidase activity	-
Bcin05g05520	108	125	126	595	746	820	1.44	1.43	1.71	6.72	7.68	10.86	1.52666666666667	8.42	2.46343513569061	5.12840753410713e-31	1.0419359510397e-28	rad50	Bcrad50 [Botrytis cinerea B05.10]	Genetic Information Processing;Genetic Information Processing	Replication and repair;Replication and repair	ko03440//Homologous recombination;ko03450//Non-homologous end-joining	K10866;K10866	GO:0005634//nucleus;GO:0030870//Mre11 complex	GO:0016887//ATPase activity	GO:0000723//telomere maintenance;GO:0006281//DNA repair
Bcin01g00290	163	148	130	3	8	14	7.29	5.68	5.88	0.11	0.28	0.62	6.28333333333333	0.336666666666667	-4.22213732540423	7.54687740364278e-31	1.50774032395777e-28	orsE	GroES-like protein [Cadophora sp. DSE1049]	-	-	-	-	-	GO:0016491//oxidoreductase activity	GO:0055114//oxidation-reduction process
Bcin08g04080	799	1040	1022	3249	3433	3133	27.28	30.46	35.30	93.59	90.22	105.92	31.0133333333333	96.5766666666667	1.63878607381468	1.10801867735172e-30	2.17734752219919e-28	--	alpha beta-Hydrolase protein [Rutstroemia sp. NJR-2017a WRK4]	-	-	-	-	-	-	-
Bcin03g02080	191	253	261	49	59	26	5.82	6.61	8.04	1.26	1.38	0.78	6.82333333333333	1.14	-2.58144287213751	3.80730952540261e-30	7.36100310983889e-28	aurF	similar to flavin-containing monooxygenase [Botrytis cinerea T4]	-	-	-	-	-	GO:0004499//N,N-dimethylaniline monooxygenase activity;GO:0050660//flavin adenine dinucleotide binding;GO:0050661//NADP binding	GO:0055114//oxidation-reduction process
Bcin14g00010	221	245	186	2	3	1	13.85	13.18	11.80	0.11	0.14	0.06	12.9433333333333	0.103333333333333	-6.9687596815216	5.58933356223743e-30	1.06348160969111e-27	SDR1	short chain dehydrogenase [Colletotrichum orchidophilum]	-	-	-	-	-	-	-
Bcin03g09316	107	145	125	11	11	11	4.60	5.38	5.48	0.40	0.36	0.47	5.15333333333333	0.41	-3.65181009858561	9.26230409577514e-30	1.73480061243838e-27	--	hypothetical protein BCIN_03g09316 [Botrytis cinerea B05.10]	-	-	-	-	-	-	-
Bcin12g00040	161	256	206	25	50	19	4.04	5.51	5.23	0.53	0.97	0.47	4.92666666666667	0.656666666666667	-2.90737873468978	1.15788618540891e-29	2.13532026223025e-27	amdS	probable general amidase [Phialocephala subalpina]	Metabolism;Metabolism;Metabolism;Metabolism	Global and overview maps;Amino acid metabolism;Amino acid metabolism;Amino acid metabolism	ko01100//Metabolic pathways;ko00380//Tryptophan metabolism;ko00330//Arginine and proline metabolism;ko00360//Phenylalanine metabolism	K01426;K01426;K01426;K01426	-	-	-
Bcin14g01070	4239	4739	5275	2112	2427	1543	211.66	203.02	266.48	88.97	93.28	76.29	227.053333333333	86.18	-1.39760621332978	1.5050251310792e-29	2.73344488579491e-27	gutB	GroES-like protein [Glarea lozoyensis ATCC 20868]	-	-	-	-	-	GO:0016491//oxidoreductase activity	GO:0055114//oxidation-reduction process
Bcin03g01970	215	229	199	51	60	35	9.20	8.41	8.61	1.84	1.98	1.48	8.74	1.76666666666667	-2.30660342077119	3.57255753949978e-29	6.39167869044536e-27	--	Cyclochlorotine biosynthesis protein O, partial [Lachnellula arida]	-	-	-	-	-	-	GO:0043386//mycotoxin biosynthetic process
Bcin14g01290	177	245	205	49	43	46	1.31	1.56	1.53	0.31	0.24	0.34	1.46666666666667	0.296666666666667	-2.30562628255826	4.24083019098208e-29	7.47571051460327e-27	PKS6	Bcpks11 [Botrytis cinerea B05.10]	-	-	-	-	-	GO:0003824//catalytic activity;GO:0016491//oxidoreductase activity;GO:0016740//transferase activity;GO:0031177//phosphopantetheine binding	-
Bcin12g06420	2061	2904	2151	1128	1144	728	71.75	86.45	75.62	33.23	30.65	25.05	77.94	29.6433333333333	-1.39465624657983	1.6194029039726e-28	2.81330182752458e-26	--	transcription factor cys6 protein [Colletotrichum incanum]	-	-	-	-	GO:0005634//nucleus	GO:0000981//DNA-binding transcription factor activity, RNA polymerase II-specific;GO:0008270//zinc ion binding	GO:0006355//regulation of transcription, DNA-templated
Bcin04g05030	107	197	185	780	861	834	1.54	2.44	2.70	9.50	9.57	11.92	2.22666666666667	10.33	2.21388274711216	8.36347071652789e-28	1.43218462112885e-25	ro-3	Bcnip100 [Botrytis cinerea B05.10]	-	-	-	-	-	-	-
Bcin14g03730	311	475	239	67	68	79	12.45	16.31	9.68	2.26	2.09	3.13	12.8133333333333	2.49333333333333	-2.36149816088611	2.83208997541382e-27	4.781445427505e-25	--	Zinc finger protein [Lachnellula hyalina]	-	-	-	-	-	GO:0003676//nucleic acid binding	-
Bcin11g05920	24969	27279	22842	13626	15751	10914	1648.58	1545.27	1525.84	759.01	800.50	713.52	1573.23	757.676666666667	-1.0540753778797	4.63397435842482e-27	7.71492369922755e-25	RPL9A	60S ribosomal protein L9 [Sclerotinia sclerotiorum 1980 UF-70]	Genetic Information Processing	Translation	ko03010//Ribosome	K02940	GO:0005840//ribosome	GO:0003735//structural constituent of ribosome;GO:0019843//rRNA binding	GO:0006412//translation
Bcin13g05830	163	197	185	41	50	27	5.74	5.95	6.59	1.22	1.35	0.94	6.09333333333333	1.17	-2.38072313475351	5.10507151234362e-27	8.38280715321411e-25	--	Bcstc3 [Botrytis cinerea B05.10]	-	-	-	-	-	-	-
Bcin01g11350	221	293	271	899	1023	923	9.08	10.33	11.27	31.18	32.37	37.57	10.2266666666667	33.7066666666667	1.72069798067417	6.54785904575674e-27	1.06066468083089e-24	rtf2	DUF602-domain-containing protein [Hyaloscypha variabilis F]	-	-	-	-	-	-	GO:1902979//mitotic DNA replication termination
Bcin08g00310	981	1063	789	421	390	272	39.54	36.72	31.39	14.24	11.99	10.79	35.8833333333333	12.34	-1.53997151918402	1.55930368476654e-26	2.49218310257288e-24	--	integral membrane PTH11 protein [Rutstroemia sp. NJR-2017a BBW]	-	-	-	-	-	-	-
Bcin04g05040	246	392	408	1426	1738	1743	4.22	5.77	7.08	20.63	22.95	29.60	5.69	24.3933333333333	2.09998635731135	2.48020808739596e-26	3.91187557152834e-24	GYP5	similar to GTPase-activating protein GYP5 [Botrytis cinerea T4]	-	-	-	-	-	-	-
Bcin05g01870	439	518	508	1538	1705	1574	14.29	14.47	16.73	42.25	42.73	50.75	15.1633333333333	45.2433333333333	1.57711829087274	6.32248482602828e-26	9.84254878046767e-24	GCN5	histone acetyltransferase [Sclerotinia sclerotiorum 1980 UF-70]	-	-	-	-	-	GO:0004402//histone acetyltransferase activity;GO:0005515//protein binding;GO:0008080//N-acetyltransferase activity	-
Bcin08g05510	81	147	147	600	806	837	1.29	2.00	2.36	8.03	9.85	13.15	1.88333333333333	10.3433333333333	2.45734092422617	8.22169042955552e-26	1.26350516896259e-23	pol3	Bcpol3 [Botrytis cinerea B05.10]	Genetic Information Processing;Genetic Information Processing;Genetic Information Processing;Genetic Information Processing;Genetic Information Processing	Replication and repair;Replication and repair;Replication and repair;Replication and repair;Replication and repair	ko03420//Nucleotide excision repair;ko03030//DNA replication;ko03430//Mismatch repair;ko03440//Homologous recombination;ko03410//Base excision repair	K02327;K02327;K02327;K02327;K02327	GO:0000784//nuclear chromosome, telomeric region;GO:0005634//nucleus;GO:0043625//delta DNA polymerase complex	GO:0000166//nucleotide binding;GO:0003676//nucleic acid binding;GO:0003677//DNA binding;GO:0003887//DNA-directed DNA polymerase activity	GO:0006271//DNA strand elongation involved in DNA replication;GO:1903459//mitotic DNA replication lagging strand elongation;GO:1904161//DNA synthesis involved in UV-damage excision repair
Bcin13g00030	245	348	297	103	105	62	12.19	14.86	14.96	4.32	4.02	3.06	14.0033333333333	3.8	-1.88169896143441	9.56221064842004e-26	1.45091416509634e-23	AFUA_5G13800	transcriptional regulator protein [Rutstroemia sp. NJR-2017a BVV2]	-	-	-	-	-	GO:0048037//cofactor binding	-
Bcin09g03400	134	214	159	32	42	30	6.79	9.30	8.15	1.37	1.64	1.51	8.08	1.50666666666667	-2.42299502105776	1.18876769438556e-25	1.78121979407497e-23	--	hypothetical protein BCIN_09g03400 [Botrytis cinerea B05.10]	-	-	-	-	-	-	-
Bcin12g02160	215	240	249	797	938	805	6.02	5.77	7.06	18.83	20.22	22.32	6.28333333333333	20.4566666666667	1.70296905998149	2.27570441610824e-25	3.36776158467772e-23	nae1	Bcula1 [Botrytis cinerea B05.10]	-	-	-	-	-	GO:0008641//ubiquitin-like modifier activating enzyme activity;GO:0019781//NEDD8 activating enzyme activity	GO:0045116//protein neddylation
Bcin01g00030	132679	134794	113256	64717	72568	46240	4297.52	3745.87	3711.45	1768.49	1809.29	1483.02	3918.28	1686.93333333333	-1.21581753592375	2.7894737495678e-25	4.07773437025234e-23	BOA3	Bcboa3 [Botrytis cinerea B05.10]	-	-	-	-	-	GO:0005506//iron ion binding;GO:0016705//oxidoreductase activity, acting on paired donors, with incorporation or reduction of molecular oxygen;GO:0020037//heme binding	GO:0055114//oxidation-reduction process
Bcin01g00510	209	324	320	1025	1328	1164	4.58	6.09	7.09	18.93	22.38	25.23	5.92	22.18	1.90559028453276	3.73593022594717e-25	5.39549344800347e-23	arp5	Bcarp5 [Botrytis cinerea B05.10]	-	-	-	-	-	-	-
Bcin04g01120	180	235	268	854	1059	956	2.58	2.89	3.89	10.33	11.69	13.58	3.12	11.8666666666667	1.92729680627036	5.51590358989455e-25	7.87132575381738e-23	SPAC20G8.02	similar to DDHD domain-containing protein [Botrytis cinerea T4]	-	-	-	-	-	GO:0046872//metal ion binding	-
Bcin04g00570	1101	1530	1494	4393	5015	4938	33.60	40.06	46.13	113.12	117.82	149.23	39.93	126.723333333333	1.6661372126276	6.73989073854411e-25	9.50483179799156e-23	bcp1	Bcprx1 [Botrytis cinerea B05.10]	-	-	-	-	-	GO:0016209//antioxidant activity;GO:0016491//oxidoreductase activity	GO:0045454//cell redox homeostasis;GO:0055114//oxidation-reduction process
Bcin02g02600	832	1151	1081	3078	3363	3033	37.33	44.30	49.07	116.50	116.13	134.73	43.5666666666667	122.453333333333	1.49093540599289	7.43562443351152e-25	1.03539534123911e-22	rpn-8	Bcrpn8 [Botrytis cinerea B05.10]	Genetic Information Processing	Folding, sorting and degradation	ko03050//Proteasome	K03038	GO:0005838//proteasome regulatory particle	GO:0005515//protein binding	-
Bcin12g04030	3562	4079	2984	1869	2037	1543	309.07	303.65	261.95	136.82	136.05	132.57	291.556666666667	135.146666666667	-1.10925038259598	7.51475721096209e-25	1.03539534123911e-22	toa2	Bctoa2 [Botrytis cinerea B05.10]	Genetic Information Processing	Transcription	ko03022//Basal transcription factors	K03123	GO:0005672//transcription factor TFIIA complex	GO:0000979//RNA polymerase II core promoter sequence-specific DNA binding;GO:0017025//TBP-class protein binding	GO:0006367//transcription initiation from RNA polymerase II promoter;GO:0051123//RNA polymerase II preinitiation complex assembly
Bcin16g01150	123	189	140	610	645	673	6.52	8.60	7.51	27.28	26.32	35.33	7.54333333333333	29.6433333333333	1.97443360104347	1.26009234956731e-24	1.7164462493481e-22	--	coiled-coil domain-containing protein 55 [Diplocarpon rosae]	-	-	-	-	-	-	-
Bcin01g01300	1069	1362	880	475	562	419	54.70	59.80	45.56	20.51	22.14	21.23	53.3533333333333	21.2933333333333	-1.32517659647705	1.48797813789098e-24	2.00408920661788e-22	notP'	similar to oxidoreductase [Botrytis cinerea T4]	Metabolism;Metabolism	Global and overview maps;Carbohydrate metabolism	ko01100//Metabolic pathways;ko00051//Fructose and mannose metabolism	K17742;K17742	-	GO:0016491//oxidoreductase activity	-
Bcin07g06280	93	153	177	647	835	807	1.44	2.03	2.77	8.44	9.94	12.36	2.08	10.2466666666667	2.30049923082853	1.53101760431091e-24	2.03914533587499e-22	cut14	Bcsmc2 [Botrytis cinerea B05.10]	Cellular Processes	Cell growth and death	ko04111//Cell cycle - yeast	K06674	GO:0005694//chromosome	GO:0005515//protein binding;GO:0005524//ATP binding	GO:0051276//chromosome organization
Bcin03g05700	695	897	846	2412	2662	2500	12.00	13.29	14.78	35.15	35.39	42.75	13.3566666666667	37.7633333333333	1.49942610658496	1.96713679886054e-24	2.59121635252102e-22	ain1	probable alpha-actinin, sarcomeric (f-actin cross linking protein) [Rhynchosporium secalis]	-	-	-	-	-	GO:0005509//calcium ion binding;GO:0005515//protein binding	-
Bcin06g05380	1066	1381	1308	3501	4091	3638	18.82	20.92	23.36	52.15	55.60	63.60	21.0333333333333	57.1166666666667	1.44123428153663	3.10454724404821e-24	4.04502258852238e-22	klp1	kinesin heavy chain [Sclerotinia sclerotiorum 1980 UF-70]	Cellular Processes	Transport and catabolism	ko04144//Endocytosis	K10396	-	GO:0003777//microtubule motor activity;GO:0005524//ATP binding;GO:0008017//microtubule binding	GO:0007018//microtubule-based movement
Bcin13g03490	283	398	367	1112	1317	1206	4.50	5.43	5.90	14.90	16.11	18.97	5.27666666666667	16.66	1.65868964594952	4.4773257411303e-24	5.77093587730418e-22	SPBC582.10c	snf2 family domain-containing protein [Rutstroemia sp. NJR-2017a BBW]	-	-	-	-	-	GO:0005524//ATP binding	-
Bcin13g00010	86	146	208	15	12	14	2.52	3.67	6.17	0.37	0.27	0.41	4.12	0.35	-3.55721751023825	4.70540505433114e-24	6.00039259428376e-22	ascG	cytochrome p450 monooxygenase protein [Rutstroemia sp. NJR-2017a BVV2]	-	-	-	-	-	GO:0004497//monooxygenase activity;GO:0005506//iron ion binding;GO:0016705//oxidoreductase activity, acting on paired donors, with incorporation or reduction of molecular oxygen;GO:0020037//heme binding	GO:0055114//oxidation-reduction process
Bcin12g03650	1681	1659	1506	821	927	645	55.55	47.04	50.35	22.89	23.58	21.11	50.98	22.5266666666667	-1.17829752357955	4.82889365697374e-24	6.09304718590991e-22	norB	norsolorinic acid reductase [Sclerotinia borealis F-4128]	-	-	-	-	-	-	-
Bcin13g00490	252	362	302	1043	1052	1008	5.85	7.21	7.10	20.43	18.81	23.18	6.72	20.8066666666667	1.6305127184193	5.03708768570898e-24	6.28953855089516e-22	--	CAF1 family ribonuclease protein [Rutstroemia sp. NJR-2017a BVV2]	Genetic Information Processing	Folding, sorting and degradation	ko03018//RNA degradation	K01148	-	GO:0003676//nucleic acid binding	-
Bcin14g04860	8470	9008	7482	4884	5122	3886	690.38	629.94	617.01	335.85	321.36	313.63	645.776666666667	323.613333333333	-0.996764264047469	1.60613559544058e-23	1.98481931778827e-21	qcr8	Bcqcr8 [Botrytis cinerea B05.10]	Metabolism;Metabolism	Global and overview maps;Energy metabolism	ko01100//Metabolic pathways;ko00190//Oxidative phosphorylation	K00418;K00418	-	GO:0008121//ubiquinol-cytochrome-c reductase activity	-
Bcin14g03750	184	156	83	2	4	1	12.72	9.25	5.80	0.12	0.21	0.07	9.25666666666667	0.133333333333333	-6.11738336693149	1.7216373282724e-23	2.10584353612258e-21	--	BTB POZ domain protein [Rutstroemia sp. NJR-2017a BBW]	-	-	-	-	-	GO:0005515//protein binding	-
Bcin15g02310	3276	3958	3609	10632	10066	8553	84.45	87.53	94.12	231.22	199.73	218.31	88.7	216.42	1.2868278193203	1.75640616107211e-23	2.1266707730072e-21	nmr	similar to nitrogen metabolic regulation protein [Botrytis cinerea T4]	-	-	-	-	-	-	-
Bcin16g03710	3967	4259	3369	2050	2408	1720	299.49	275.59	257.76	130.66	138.93	128.50	277.613333333333	132.696666666667	-1.06494472922281	2.24531402965937e-23	2.69145792735268e-21	RPB9	Bcrpb9 [Botrytis cinerea B05.10]	Genetic Information Processing	Transcription	ko03020//RNA polymerase	K03017	GO:0005665//RNA polymerase II, core complex	GO:0003676//nucleic acid binding;GO:0003899//DNA-directed 5'-3' RNA polymerase activity;GO:0003968//RNA-directed 5'-3' RNA polymerase activity;GO:0008270//zinc ion binding	GO:0001193//maintenance of transcriptional fidelity during DNA-templated transcription elongation from RNA polymerase II promoter;GO:0006283//transcription-coupled nucleotide-excision repair;GO:0006351//transcription, DNA-templated;GO:0006366//transcription by RNA polymerase II;GO:0006367//transcription initiation from RNA polymerase II promoter;GO:0006379//mRNA cleavage
MSTRG.1610	400	475	404	1227	1414	1242	11.54	11.99	11.95	30.14	31.84	35.97	11.8266666666667	32.65	1.46503948285388	2.5568312296266e-23	3.03452831183505e-21	--	domain V protein [Rutstroemia sp. NJR-2017a WRK4]	-	-	-	-	-	-	-
Bcin02g06320	951	1170	772	449	429	381	27.26	28.78	22.39	10.86	9.47	10.82	26.1433333333333	10.3833333333333	-1.33217343716982	2.61669521758377e-23	3.07512995815458e-21	FUBT	similar to MFS multidrug transporter [Botrytis cinerea T4]	-	-	-	-	-	-	GO:0055085//transmembrane transport
Bcin13g02530	1479	1710	1470	921	967	733	148.30	147.10	149.12	77.91	74.63	72.77	148.173333333333	75.1033333333333	-0.980336984204732	2.88440221861608e-23	3.35682809655834e-21	ELC1	Bcelc1 [Botrytis cinerea B05.10]	Genetic Information Processing	Folding, sorting and degradation	ko04120//Ubiquitin mediated proteolysis	K03872	-	-	GO:0006511//ubiquitin-dependent protein catabolic process
Bcin12g03660	93	141	103	429	532	485	2.32	3.02	2.60	9.05	10.24	12.00	2.64666666666667	10.43	1.97849074609796	3.1625208920316e-23	3.64464746779442e-21	--	aldo keto reductase protein [Rutstroemia sp. NJR-2017a BVV2]	-	-	-	-	-	-	-
Bcin07g03920	145	138	164	601	663	671	4.98	4.06	5.66	17.33	17.46	22.68	4.9	19.1566666666667	1.96699289411168	3.1925251031819e-23	3.64464746779442e-21	CTHT_0021480	Bcrio1 [Botrytis cinerea B05.10]	Genetic Information Processing	Translation	ko03008//Ribosome biogenesis in eukaryotes	K07178	-	GO:0004674//protein serine/threonine kinase activity;GO:0005524//ATP binding	-
Bcin04g05580	116	133	88	474	506	427	5.84	5.75	4.49	20.15	19.62	21.30	5.36	20.3566666666667	1.92519643866433	3.41536954031225e-23	3.82957271809309e-21	--	protocatechuate 3 [Colletotrichum fioriniae PJ7]	-	-	-	-	-	GO:0003824//catalytic activity;GO:0005506//iron ion binding;GO:0008199//ferric iron binding;GO:0016702//oxidoreductase activity, acting on single donors with incorporation of molecular oxygen, incorporation of two atoms of oxygen	GO:0006725//cellular aromatic compound metabolic process;GO:0055114//oxidation-reduction process
Bcin03g00760	177	204	248	807	929	940	2.88	2.84	4.08	11.07	11.62	15.13	3.26666666666667	12.6066666666667	1.94829570894719	3.41840561304714e-23	3.82957271809309e-21	--	nipped-B B protein [Rutstroemia sp. NJR-2017a WRK4]	-	-	-	-	-	-	-
Bcin14g01970	326	441	444	1283	1496	1378	9.13	10.60	12.58	30.31	32.25	38.21	10.77	33.59	1.64101354569029	4.10528652113418e-23	4.55648791933661e-21	--	related to USO1-intracellular protein transport protein [Rhynchosporium secalis]	-	-	-	-	-	-	-
Bcin10g05140	49	78	63	322	322	333	0.57	0.79	0.75	3.19	2.91	3.87	0.703333333333333	3.32333333333333	2.24035050569101	4.70647666943789e-23	5.17582897583045e-21	swi5	Swi5-domain-containing protein [Pezoloma ericae]	-	-	-	-	-	GO:0003677//DNA binding	-
Bcin03g00550	89	119	144	498	617	601	1.37	1.57	2.24	6.47	7.31	9.17	1.72666666666667	7.65	2.14747015061461	5.00935379218716e-23	5.45882944608613e-21	--	pathway-specific nitrogen regulator protein [Rutstroemia sp. NJR-2017a BVV2]	-	-	-	-	-	-	-
Bcin16g02970	501	646	451	170	269	153	6.34	7.02	5.78	1.81	2.62	1.92	6.38	2.11666666666667	-1.5917623328265	5.90249640854376e-23	6.37416436479406e-21	abcB	similar to ABC transporter [Botrytis cinerea T4]	Environmental Information Processing	Membrane transport	ko02010//ABC transporters	K05665	GO:0016021//integral component of membrane	GO:0005524//ATP binding;GO:0016887//ATPase activity;GO:0042626//ATPase activity, coupled to transmembrane movement of substances	GO:0055085//transmembrane transport
Bcin13g00020	201	246	233	80	58	38	13.31	13.98	15.61	4.47	2.96	2.49	14.3	3.30666666666667	-2.11256562200003	7.32679833035824e-23	7.84163674875038e-21	--	Spermidine/spermine N(1)-acetyltransferase [Colletotrichum orbiculare MAFF 240422]	-	-	-	-	-	GO:0008080//N-acetyltransferase activity	-
Bcin03g02090	168	131	129	28	28	21	5.78	3.87	4.49	0.81	0.74	0.72	4.71333333333333	0.756666666666667	-2.63901791751848	1.15811005451763e-22	1.22851904632768e-20	asaE	similar to monocarboxylate permease-like protein [Botrytis cinerea T4]	-	-	-	-	-	-	GO:0055085//transmembrane transport
Bcin07g03930	193	319	284	947	1234	1255	2.90	4.11	4.31	12.00	14.26	18.66	3.77333333333333	14.9733333333333	1.98848396956872	1.2442821772892e-22	1.30835179466365e-20	sudA	Bcsmc3 [Botrytis cinerea B05.10]	Cellular Processes;Cellular Processes	Cell growth and death;Cell growth and death	ko04111//Cell cycle - yeast;ko04113//Meiosis - yeast	K06669;K06669	GO:0005694//chromosome	GO:0005515//protein binding;GO:0005524//ATP binding	GO:0051276//chromosome organization
Bcin10g01410	316	464	462	1323	1689	1513	9.43	11.87	13.94	33.29	38.78	44.69	11.7466666666667	38.92	1.72826028658185	1.69250617581054e-22	1.76418013299486e-20	ctc-1	Bcpob3 [Botrytis cinerea B05.10]	-	-	-	-	GO:0000790//nuclear chromatin;GO:0005634//nucleus;GO:0031298//replication fork protection complex;GO:0035101//FACT complex	GO:0003677//DNA binding;GO:0003682//chromatin binding;GO:0031491//nucleosome binding;GO:0042393//histone binding	GO:0006261//DNA-dependent DNA replication;GO:0034724//DNA replication-independent nucleosome organization;GO:0045899//positive regulation of RNA polymerase II transcriptional preinitiation complex assembly
Bcin12g05130	66	73	48	288	356	312	1.43	1.35	1.05	5.25	5.92	6.68	1.27666666666667	5.95	2.2205077769915	2.45138854826317e-22	2.5331719420716e-20	--	Set1 complex component swd1 [Verticillium dahliae VDG1]	-	-	-	-	-	-	-
Bcin08g06890	274	286	250	888	966	934	7.64	6.84	7.05	20.89	20.73	25.78	7.17666666666667	22.4666666666667	1.64640027190199	2.86739318666978e-22	2.93773009646245e-20	yfjQ	similar to corA family metal ion transporter [Botrytis cinerea T4]	-	-	-	-	GO:0016020//membrane	GO:0046873//metal ion transmembrane transporter activity	GO:0030001//metal ion transport;GO:0055085//transmembrane transport
Bcin12g05540	41	40	55	257	278	266	0.63	0.53	0.85	3.32	3.27	4.03	0.67	3.54	2.40151635962522	2.96600715960378e-22	3.01301083238733e-20	rhp42	xeroderma pigmentosum group C-complementing protein [Rutstroemia sp. NJR-2017a BVV2]	Genetic Information Processing	Replication and repair	ko03420//Nucleotide excision repair	K10838	GO:0005634//nucleus	GO:0003677//DNA binding;GO:0003684//damaged DNA binding	GO:0006289//nucleotide-excision repair
Bcin03g01960	296	314	302	121	138	101	16.28	14.81	16.80	5.61	5.84	5.50	15.9633333333333	5.65	-1.49843916221229	6.46310699467441e-22	6.51035828110607e-20	--	ESCRT-II complex subunit family protein [Aspergillus niger]	-	-	-	-	-	-	-
Bcin12g05560	151	183	227	733	799	795	7.57	7.87	11.51	31.00	30.83	39.47	8.98333333333333	33.7666666666667	1.91027699604863	7.35461300576451e-22	7.3466455083416e-20	--	Syntaxin ufe1 [Lachnellula cervina]	Cellular Processes;Genetic Information Processing	Transport and catabolism;Folding, sorting and degradation	ko04145//Phagosome;ko04130//SNARE interactions in vesicular transport	K08492;K08492	-	-	-
Bcin08g06230	271	326	257	947	975	1013	5.27	5.44	5.06	15.55	14.61	19.52	5.25666666666667	16.56	1.65548251342997	8.489071369196e-22	8.40979326467376e-20	--	low temperature requirement A [Purpureocillium lilacinum]	-	-	-	-	-	-	-
Bcin09g01770	2523	2285	2032	1014	1298	945	116.05	90.17	94.56	39.35	45.96	43.04	100.26	42.7833333333333	-1.22862534404072	9.88239540628314e-22	9.70985850287836e-20	--	similar to transcription factor Zn, C2H2 [Botrytis cinerea T4]	-	-	-	-	-	GO:0003676//nucleic acid binding	-
Bcin08g06320	241	298	339	950	1292	1131	6.88	7.30	9.79	22.88	28.39	31.97	7.99	27.7466666666667	1.7960470560862	1.02911357532511e-21	1.00292556320505e-19	--	transcriptional regulator atrx protein [Rutstroemia sp. NJR-2017a BBW]	-	-	-	-	-	GO:0003677//DNA binding;GO:0008270//zinc ion binding	-
Bcin03g01570	263	429	289	1079	1157	987	4.00	5.60	4.45	13.85	13.55	14.87	4.68333333333333	14.09	1.58906398192251	1.70359413144783e-21	1.64685345594074e-19	nps10	NRPS-like enzyme protein [Rutstroemia sp. NJR-2017a WRK4]	-	-	-	-	-	GO:0003824//catalytic activity;GO:0031177//phosphopantetheine binding	-
Bcin07g02310	133	167	153	595	542	547	5.42	5.84	6.31	20.47	17.01	22.09	5.85666666666667	19.8566666666667	1.76147176773519	1.82497462484412e-21	1.75007766624052e-19	rhp14	Bcrad14 [Botrytis cinerea B05.10]	Genetic Information Processing	Replication and repair	ko03420//Nucleotide excision repair	K10847	GO:0005634//nucleus	GO:0003684//damaged DNA binding	GO:0006289//nucleotide-excision repair
Bcin03g06670	51	93	50	304	389	294	1.27	1.98	1.26	6.38	7.45	7.24	1.50333333333333	7.02333333333333	2.22399097556193	2.17285538597164e-21	2.06714424695572e-19	fmpC	ATP-grasp superfamily protein [Colletotrichum higginsianum IMI 349063]	-	-	-	-	-	GO:0005524//ATP binding;GO:0046872//metal ion binding	-
Bcin09g06640	128	186	130	540	587	596	3.34	4.17	3.44	11.90	11.80	15.42	3.65	13.04	1.8369755004637	2.9334473560403e-21	2.76875853990985e-19	--	transcriptional activator protein [Rutstroemia sp. NJR-2017a BBW]	-	-	-	-	-	-	-
Bcin09g07110	123	88	82	1	5	3	5.49	3.32	3.75	0.04	0.19	0.14	4.18666666666667	0.123333333333333	-5.08516738326268	2.97238068878231e-21	2.78358807159637e-19	--	alpha-n-arabinofuranosidase 2 protein [Rutstroemia sp. NJR-2017a BBW]	-	-	-	-	-	GO:0004553//hydrolase activity, hydrolyzing O-glycosyl compounds	GO:0005975//carbohydrate metabolic process
Bcin12g04040	4471	4980	3788	2475	2870	2125	290.85	277.95	249.31	135.83	143.71	136.88	272.703333333333	138.806666666667	-0.974255474886202	3.52833595741493e-21	3.27861729624285e-19	VMA16	Bcvma16 [Botrytis cinerea B05.10]	Metabolism;Metabolism;Cellular Processes	Global and overview maps;Energy metabolism;Transport and catabolism	ko01100//Metabolic pathways;ko00190//Oxidative phosphorylation;ko04145//Phagosome	K03661;K03661;K03661	GO:0033177//proton-transporting two-sector ATPase complex, proton-transporting domain;GO:0033179//proton-transporting V-type ATPase, V0 domain	GO:0015078//proton transmembrane transporter activity	GO:1902600//proton transmembrane transport
Bcin04g06500	556	341	240	86	82	56	27.09	14.35	11.87	3.55	3.03	2.70	17.77	3.09333333333333	-2.52220947162226	4.1516763594034e-21	3.82816496308989e-19	atnD	short-chain dehydrogenase protein [Rutstroemia sp. NJR-2017a BBW]	-	-	-	-	-	-	-
Bcin05g00020	452	591	424	226	261	193	14.68	16.47	13.93	6.19	6.52	6.21	15.0266666666667	6.30666666666667	-1.25257542683283	4.76437548945654e-21	4.35958541924546e-19	gsfR2	similar to transcription factor Cys6 [Botrytis cinerea T4]	-	-	-	-	GO:0005634//nucleus	GO:0000981//DNA-binding transcription factor activity, RNA polymerase II-specific;GO:0008270//zinc ion binding	GO:0006355//regulation of transcription, DNA-templated
Bcin08g06410	8194	8692	7316	4701	5382	3593	284.47	258.90	256.97	137.69	143.82	123.51	266.78	135.006666666667	-0.982619864698129	5.13015194165037e-21	4.65872207004265e-19	ARB_03399	Bcgpi12 [Botrytis cinerea B05.10]	Metabolism;Metabolism	Global and overview maps;Glycan biosynthesis and metabolism	ko01100//Metabolic pathways;ko00563//Glycosylphosphatidylinositol(GPI)-anchor biosynthesis	K03434;K03434	-	GO:0000225//N-acetylglucosaminylphosphatidylinositol deacetylase activity	GO:0006506//GPI anchor biosynthetic process
Bcin10g04120	319	420	373	1045	1240	1106	5.50	6.22	6.51	15.21	16.47	18.89	6.07666666666667	16.8566666666667	1.47196721708815	5.2335867309634e-21	4.71691760481642e-19	APP1	Bcapp1 [Botrytis cinerea B05.10]	-	-	-	-	-	-	-
Bcin07g00380	62	134	115	496	554	652	0.72	1.33	1.35	4.85	4.94	7.48	1.13333333333333	5.75666666666667	2.34466143139123	5.34911638905796e-21	4.7850640414655e-19	apsB	similar to microtubule associated protein [Botrytis cinerea T4]	-	-	-	-	GO:0005815//microtubule organizing center	-	-
Bcin09g02370	665	664	640	1869	2091	1674	18.32	15.69	17.84	43.43	44.33	45.66	17.2833333333333	44.4733333333333	1.36355905226696	5.40986099678234e-21	4.80355583469851e-19	WRS1	Bcwrs1 [Botrytis cinerea B05.10]	Genetic Information Processing	Translation	ko00970//Aminoacyl-tRNA biosynthesis	K01867	-	GO:0000166//nucleotide binding;GO:0004812//aminoacyl-tRNA ligase activity;GO:0004830//tryptophan-tRNA ligase activity;GO:0005524//ATP binding	GO:0006418//tRNA aminoacylation for protein translation;GO:0006436//tryptophanyl-tRNA aminoacylation
Bcin06g04940	23316	27618	20800	14815	14608	10529	947.12	962.51	854.83	507.71	456.76	423.50	921.486666666667	462.656666666667	-0.994021311539922	5.79373315974802e-21	5.10657936661026e-19	calM	similar to short-chain dehydrogenase/reductase SDR [Botrytis cinerea T4]	-	-	-	-	-	-	-
Bcin02g06170	225	293	305	896	1050	1072	2.94	3.29	4.04	9.89	10.57	13.89	3.42333333333333	11.45	1.74187391738727	1.40375519184338e-20	1.22823456092165e-18	cut3	Bcsmc4 [Botrytis cinerea B05.10]	Cellular Processes	Cell growth and death	ko04111//Cell cycle - yeast	K06675	GO:0005694//chromosome	GO:0005515//protein binding;GO:0005524//ATP binding	GO:0051276//chromosome organization
Bcin13g05850	125	103	71	13	9	8	4.33	3.06	2.49	0.38	0.24	0.27	3.29333333333333	0.296666666666667	-3.47263380061828	1.67814065571304e-20	1.45767188695885e-18	--	integral membrane protein [Rutstroemia sp. NJR-2017a BBW]	-	-	-	-	-	-	-
Bcin15g04810	26	28	28	196	186	157	0.53	0.49	0.57	3.34	2.90	3.14	0.53	3.12666666666667	2.56056115723102	1.87560844724021e-20	1.61747614799053e-18	roqT	Bcmfs1 [Botrytis cinerea B05.10]	-	-	-	-	-	-	GO:0055085//transmembrane transport
Bcin10g05970	611	641	809	2238	2590	2511	10.96	9.82	14.52	33.65	35.14	44.35	11.7666666666667	37.7133333333333	1.68036898748523	2.10941105282288e-20	1.80610787787056e-18	ING2	FYVE zinc finger [Venustampulla echinocandica]	-	-	-	-	-	-	-
Bcin10g05490	165	198	184	554	708	592	4.13	4.25	4.66	11.70	13.64	14.68	4.34666666666667	13.34	1.61777729767466	2.40409528726015e-20	2.04382200059485e-18	KU80	Bcku80 [Botrytis cinerea B05.10]	Genetic Information Processing	Replication and repair	ko03450//Non-homologous end-joining	K10885	GO:0005634//nucleus;GO:0043564//Ku70:Ku80 complex	GO:0003677//DNA binding;GO:0003684//damaged DNA binding;GO:0016817//hydrolase activity, acting on acid anhydrides;GO:0042162//telomeric DNA binding	GO:0000723//telomere maintenance;GO:0006303//double-strand break repair via nonhomologous end joining;GO:0006310//DNA recombination
Bcin08g06700	1301	1594	1413	3751	4020	3838	52.85	55.55	58.07	128.55	125.70	154.37	55.49	136.206666666667	1.29549761001746	3.09700778208331e-20	2.6143543861854e-18	SPBC1711.08	Bchch1 [Botrytis cinerea B05.10]	-	-	-	-	-	GO:0001671//ATPase activator activity;GO:0051087//chaperone binding;GO:0051879//Hsp90 protein binding	-
Bcin03g01520	3624	5886	4209	12723	14061	12285	148.86	207.72	175.51	444.47	448.70	504.61	177.363333333333	465.926666666667	1.39339511414588	3.23667993527923e-20	2.71180955002018e-18	adhT	NADP-dependent alcohol dehydrogenase [Sclerotinia borealis F-4128]	-	-	-	-	-	GO:0008270//zinc ion binding;GO:0016491//oxidoreductase activity	GO:0055114//oxidation-reduction process
Bcin02g09180	289	419	450	1292	1492	1500	5.16	6.42	8.13	19.47	20.51	26.53	6.57	22.17	1.75464349454498	3.25770063571291e-20	2.71180955002018e-18	NOP9	Bcnop9 [Botrytis cinerea B05.10]	-	-	-	-	-	GO:0003723//RNA binding	-
Bcin12g04510	439	723	708	2035	2308	2079	4.46	6.30	7.27	17.43	18.04	20.90	6.01	18.79	1.64452817070887	3.37433328486307e-20	2.78952641970025e-18	AHK5	hsp90 protein [Rutstroemia sp. NJR-2017a BVV2]	-	-	-	-	-	GO:0000155//phosphorelay sensor kinase activity;GO:0016772//transferase activity, transferring phosphorus-containing groups	GO:0000160//phosphorelay signal transduction system;GO:0007165//signal transduction;GO:0016310//phosphorylation
Bcin06g03150	4920	4831	4022	2649	2649	1957	370.74	312.33	306.63	168.41	153.65	146.02	329.9	156.026666666667	-1.08023615535418	3.46433412252923e-20	2.84431322786013e-18	YPR170W-B	Pyridoxamine phosphate oxidase family protein [Rutstroemia sp. NJR-2017a WRK4]	-	-	-	-	-	GO:0004521//endoribonuclease activity	GO:0090305//nucleic acid phosphodiester bond hydrolysis
Bcin02g01120	109	124	78	470	429	423	9.58	9.35	6.93	34.85	29.02	36.81	8.62	33.56	1.96098294135073	3.58382635332926e-20	2.92240316308557e-18	--	similar to glutathione-dependent formaldehyde-activating GFA [Botrytis cinerea T4]	-	-	-	-	-	GO:0016846//carbon-sulfur lyase activity	-
Bcin11g00560	518	667	666	1716	2065	1900	10.37	11.45	13.49	28.98	31.81	37.65	11.77	32.8133333333333	1.47916783669856	4.22328190617487e-20	3.42057298711609e-18	sgm1	Bcsgm1 [Botrytis cinerea B05.10]	-	-	-	-	-	-	-
Bcin07g03840	112	190	185	605	699	695	1.21	1.76	2.02	5.50	5.80	7.41	1.66333333333333	6.23666666666667	1.90669783790353	4.71672593581099e-20	3.79459018742056e-18	--	het-s domain-containing protein [Rutstroemia sp. NJR-2017a BBW]	-	-	-	-	-	GO:0004672//protein kinase activity;GO:0005524//ATP binding	GO:0006468//protein phosphorylation
Bcin01g01520	9559	9141	7700	4860	5420	3716	452.12	370.94	368.47	193.93	197.33	174.03	397.176666666667	188.43	-1.07575219474106	7.15166596209573e-20	5.7151346591761e-18	ERV14	cornichon [Phialocephala scopiformis]	-	-	-	-	-	-	GO:0016192//vesicle-mediated transport
MSTRG.9538	169	146	121	40	27	19	3.67	2.72	2.67	0.73	0.44	0.42	3.02	0.53	-2.51048428476188	7.25327746336381e-20	5.75794946710874e-18	--	hypothetical protein BTUL_0009g01110 [Botrytis tulipae]	-	-	-	-	-	-	-
Bcin14g00480	295	491	412	1264	1339	1204	6.26	8.94	8.84	22.62	21.87	25.29	8.01333333333333	23.26	1.53737670148319	8.44220959061922e-20	6.65768199754952e-18	bglI	glycoside hydrolase family 3 protein [Sclerotinia borealis F-4128]	Metabolism;Metabolism;Metabolism;Metabolism	Global and overview maps;Global and overview maps;Carbohydrate metabolism;Metabolism of other amino acids	ko01100//Metabolic pathways;ko01110//Biosynthesis of secondary metabolites;ko00500//Starch and sucrose metabolism;ko00460//Cyanoamino acid metabolism	K05349;K05349;K05349;K05349	-	GO:0004553//hydrolase activity, hydrolyzing O-glycosyl compounds	GO:0005975//carbohydrate metabolic process
Bcin07g04410	208	273	273	797	843	792	4.86	5.47	6.45	15.70	15.15	18.31	5.59333333333333	16.3866666666667	1.55074219993284	1.09130791204969e-19	8.55000519067953e-18	--	Mob1 phocein family protein [Rutstroemia sp. NJR-2017a BBW]	-	-	-	-	-	-	-
Bcin08g00880	61	111	76	343	394	413	2.15	3.36	2.71	10.20	10.69	14.42	2.74	11.77	2.10286652207792	1.29942376973115e-19	1.01144108621866e-17	--	related to microfibril-associated protein [Rhynchosporium agropyri]	-	-	-	-	-	-	-
Bcin09g05700	148	224	159	1	0	2	3.84	4.98	4.17	0.02	0.00	0.05	4.33	0.0233333333333333	-7.53583079339028	1.57170692957095e-19	1.21548715901722e-17	lcsI	similar to cytochrome P450 monooxygenase [Botrytis cinerea T4]	-	-	-	-	-	GO:0005506//iron ion binding;GO:0016705//oxidoreductase activity, acting on paired donors, with incorporation or reduction of molecular oxygen;GO:0020037//heme binding	GO:0055114//oxidation-reduction process
Bcin14g03310	152	193	174	63	54	45	9.51	10.32	10.97	3.34	2.61	2.80	10.2666666666667	2.91666666666667	-1.81557542886258	1.91047505053567e-19	1.46800413017763e-17	--	Piso0_004736 [Millerozyma farinosa CBS 7064]	-	-	-	-	-	-	-
Bcin03g01900	26035	28761	23061	16754	17479	12597	1922.04	1821.69	1722.46	1043.50	993.27	920.84	1822.06333333333	985.87	-0.886103781000463	3.26246081516962e-19	2.4908992223846e-17	RPL39	60S ribosomal protein L39 [Sclerotinia sclerotiorum 1980 UF-70]	Genetic Information Processing	Translation	ko03010//Ribosome	K02924	GO:0005840//ribosome;GO:0022625//cytosolic large ribosomal subunit	GO:0003735//structural constituent of ribosome	GO:0006412//translation
Bcin02g05510	46	80	83	313	389	448	0.67	1.00	1.22	3.83	4.34	6.43	0.963333333333333	4.86666666666667	2.3368269712667	4.0139189983307e-19	3.04524348310064e-17	REB1	Myb transcription factor protein [Rutstroemia sp. NJR-2017a BVV2]	-	-	-	-	-	GO:0003677//DNA binding	-
Bcin02g00100	683	370	337	112	135	67	35.15	16.34	17.55	4.86	5.35	3.41	23.0133333333333	4.54	-2.34170576116688	4.10355089222158e-19	3.09366443679623e-17	claN	short-chain dehydrogenase/reductase SDR [Sclerotinia borealis F-4128]	-	-	-	-	-	GO:0016491//oxidoreductase activity	-
Bcin04g01700	4584	5134	3756	2613	2734	1816	156.63	150.52	129.89	75.35	71.93	61.40	145.68	69.56	-1.06647298967025	4.19471363818439e-19	3.14262702380727e-17	RFT1	Bcrft1 [Botrytis cinerea B05.10]	-	-	-	-	GO:0016021//integral component of membrane	GO:0005319//lipid transporter activity	GO:0006869//lipid transport
Bcin11g03360	275	364	347	967	1128	1128	5.67	6.43	7.23	16.81	17.89	23.01	6.44333333333333	19.2366666666667	1.57797969345999	4.56720671796667e-19	3.40044142411593e-17	--	mucin protein [Rutstroemia sp. NJR-2017a WRK4]	-	-	-	-	-	-	-
Bcin12g01140	304	533	418	1346	1546	1653	2.39	3.60	3.33	8.93	9.36	12.87	3.10666666666667	10.3866666666667	1.74129337340739	5.84856923719965e-19	4.32758021273532e-17	--	Cutinase transcription factor 1 beta protein [Rutstroemia sp. NJR-2017a BVV2]	-	-	-	-	-	-	-
Bcin11g03290	594	743	861	2212	2767	2743	11.48	12.32	16.83	36.06	41.15	52.48	13.5433333333333	43.23	1.67444997238598	7.17950417436674e-19	5.27979856062173e-17	--	zinc-responsiveness transcriptional activator protein [Rutstroemia sp. NJR-2017a BVV2]	-	-	-	-	-	GO:0003676//nucleic acid binding	-
Bcin01g00330	483	635	675	1754	2012	1970	7.62	8.59	10.77	23.34	24.43	30.77	8.99333333333333	26.18	1.54153724971813	7.98354918232831e-19	5.83529292979082e-17	SPBC216.01c	Bcpsy2 [Botrytis cinerea B05.10]	-	-	-	-	-	-	-
Bcin03g07930	184	244	233	633	825	654	5.15	5.86	6.60	14.95	17.78	18.13	5.87	16.9533333333333	1.5301365528589	8.29297238089673e-19	6.02471878362479e-17	sla1	Bclhp1 [Botrytis cinerea B05.10]	-	-	-	-	GO:0005634//nucleus;GO:1990904//ribonucleoprotein complex	GO:0003676//nucleic acid binding;GO:0003723//RNA binding	GO:0006396//RNA processing
Bcin02g02490	1082	1428	1312	3370	4085	4095	24.31	27.52	29.82	63.87	70.64	91.09	27.2166666666667	75.2	1.4662422768371	8.92009993128118e-19	6.4412793901366e-17	--	Microtubule binding protein [Rutstroemia sp. NJR-2017a BVV2]	-	-	-	-	-	-	-
Bcin11g01760	135	162	187	534	700	673	3.72	3.83	5.22	12.42	14.85	18.37	4.25666666666667	15.2133333333333	1.83754026658595	9.09328718112825e-19	6.5270199664781e-17	CLF1	Bcclf1 [Botrytis cinerea B05.10]	Genetic Information Processing	Transcription	ko03040//Spliceosome	K12869	GO:0000785//chromatin;GO:0000974//Prp19 complex;GO:0071004//U2-type prespliceosome;GO:0071006//U2-type catalytic step 1 spliceosome;GO:0071007//U2-type catalytic step 2 spliceosome;GO:0071008//U2-type post-mRNA release spliceosomal complex	GO:0003682//chromatin binding;GO:0003688//DNA replication origin binding;GO:0005515//protein binding	GO:0000354//cis assembly of pre-catalytic spliceosome;GO:0006270//DNA replication initiation;GO:0006396//RNA processing
MSTRG.7676	80	85	68	3	1	4	3.42	3.12	2.94	0.11	0.03	0.17	3.16	0.103333333333333	-4.93454693851139	9.40091527657294e-19	6.70766496549285e-17	--	mitochondrial substrate carrier protein [Rutstroemia sp. NJR-2017a BBW]	-	-	-	-	-	GO:0004553//hydrolase activity, hydrolyzing O-glycosyl compounds	GO:0006026//aminoglycan catabolic process;GO:0044238//primary metabolic process
Bcin15g05690	121	132	95	0	3	1	6.77	6.32	5.38	0.00	0.13	0.06	6.15666666666667	0.0633333333333333	-6.60304063753885	1.01971584986102e-18	7.23274194809704e-17	BOA17	oxidoreductase,short chain dehydrogenase-like protein [Chalara longipes BDJ]	-	-	-	-	-	-	-
Bcin11g04690	1647	1920	1614	1121	1214	919	110.51	110.53	109.57	63.46	62.70	61.06	110.203333333333	62.4066666666667	-0.820395801884904	1.3472815517754e-18	9.4999199771363e-17	erg-1	Bcerg2 [Botrytis cinerea B05.10]	Metabolism;Metabolism;Metabolism	Global and overview maps;Global and overview maps;Lipid metabolism	ko01100//Metabolic pathways;ko01110//Biosynthesis of secondary metabolites;ko00100//Steroid biosynthesis	K09829;K09829;K09829	-	-	-
Bcin10g04220	31096	27283	23629	14880	15822	11745	1719.19	1294.13	1321.69	694.05	673.33	642.96	1445.00333333333	670.113333333333	-1.10859580272589	1.36088147233023e-18	9.53969953732307e-17	NCU06464	Bctma19 [Botrytis cinerea B05.10]	-	-	-	-	-	-	-
Bcin14g00120	12127	14735	11805	8473	9514	6417	461.97	481.59	454.98	272.31	278.98	242.05	466.18	264.446666666667	-0.817910321044947	1.61724642842655e-18	1.12708912427611e-16	ARP2	Bcarp2 [Botrytis cinerea B05.10]	Cellular Processes	Transport and catabolism	ko04138//Autophagy - yeast	K17260	GO:0005739//mitochondrion;GO:0005856//cytoskeleton;GO:0005885//Arp2/3 protein complex	GO:0005524//ATP binding;GO:0016887//ATPase activity	GO:0000001//mitochondrion inheritance;GO:0007015//actin filament organization;GO:0030476//ascospore wall assembly;GO:0032258//protein localization by the Cvt pathway;GO:0034314//Arp2/3 complex-mediated actin nucleation;GO:0044396//actin cortical patch organization;GO:0051654//establishment of mitochondrion localization
Bcin13g05620	28809	29952	25880	18604	19027	14550	1776.96	1585.04	1615.02	968.10	903.37	888.63	1659.00666666667	920.033333333333	-0.850561646835743	1.97177019358078e-18	1.36622019135566e-16	B23L21.190	Bccyb5 [Botrytis cinerea B05.10]	-	-	-	-	-	GO:0020037//heme binding	-
Bcin02g06540	251	429	391	1152	1310	1322	3.24	4.75	5.10	12.54	13.01	16.89	4.36333333333333	14.1466666666667	1.69695955896953	2.16839552871395e-18	1.49382512659162e-16	pcp1	similar to microtubule associated protein [Botrytis cinerea T4]	-	-	-	-	GO:0005815//microtubule organizing center	-	-
Bcin09g01680	1099	1061	903	544	619	437	66.99	55.48	55.68	27.97	29.04	26.37	59.3833333333333	27.7933333333333	-1.09531920621227	2.56186794518335e-18	1.75480634622359e-16	--	similar to N-acetyltransferase [Botrytis cinerea T4]	-	-	-	-	-	GO:0008080//N-acetyltransferase activity	-
Bcin07g05470	660	752	786	1971	2171	2013	5.63	5.51	6.79	14.19	14.26	17.01	5.97666666666667	15.1533333333333	1.34222219594947	3.09560367390475e-18	2.10835234313047e-16	Znfx1	NFX1-type zinc finger-containing protein 1 [Sclerotinia borealis F-4128]	-	-	-	-	-	GO:0005524//ATP binding	-
Bcin08g05010	13078	14419	11806	8311	8717	7650	630.61	596.52	575.96	338.10	323.55	365.25	601.03	342.3	-0.812175711518896	4.72219327161843e-18	3.19801868626498e-16	--	CIC11C00000002810 [[Candida] intermedia]	-	-	-	-	-	-	-
Bcin12g00820	161	224	216	607	782	764	2.95	3.52	4.01	9.39	11.04	13.87	3.49333333333333	11.4333333333333	1.71056985952272	4.99466324965313e-18	3.36354091986472e-16	cdc10	Bcswi6 [Botrytis cinerea B05.10]	Cellular Processes;Cellular Processes;Environmental Information Processing	Cell growth and death;Cell growth and death;Signal transduction	ko04111//Cell cycle - yeast;ko04113//Meiosis - yeast;ko04011//MAPK signaling pathway - yeast	K06648;K06648;K06648	-	GO:0003677//DNA binding;GO:0005515//protein binding	-
Bcin08g02760	6358	6997	5860	4132	4650	3178	262.40	247.76	244.69	143.87	147.72	129.87	251.616666666667	140.486666666667	-0.840794273697944	5.10212854739778e-18	3.41671591607023e-16	TMBIM4	Bcbxi1 [Botrytis cinerea B05.10]	-	-	-	-	-	-	-
Bcin08g06760	309	402	366	1037	1177	1250	2.89	3.23	3.47	8.19	8.48	11.59	3.19666666666667	9.42	1.55915874531581	5.27857731064653e-18	3.51523923459555e-16	MLP1	tpr mlp1 mlp2 protein [Rutstroemia sp. NJR-2017a WRK4]	Genetic Information Processing	Translation	ko03013//RNA transport	K09291	-	-	GO:0006606//protein import into nucleus
Bcin06g04360	480	630	525	1373	1545	1343	14.37	16.18	15.90	34.67	35.59	39.80	15.4833333333333	36.6866666666667	1.24453973205935	5.76664813619696e-18	3.81905034301618e-16	csnB	similar to COP9 signalosome complex subunit 2 [Botrytis cinerea T4]	-	-	-	-	GO:0008180//COP9 signalosome	-	-
Bcin08g06750	363	443	441	1109	1299	1166	14.08	14.74	17.31	36.29	38.78	44.78	15.3766666666667	39.95	1.37745271147084	6.10393136636859e-18	4.02021018069562e-16	tfa2	Bctfa2 [Botrytis cinerea B05.10]	Genetic Information Processing	Transcription	ko03022//Basal transcription factors	K03137	GO:0005673//transcription factor TFIIE complex	-	GO:0006367//transcription initiation from RNA polymerase II promoter
Bcin02g05290	37	73	109	456	462	365	1.33	2.26	3.98	13.88	12.82	13.04	2.52333333333333	13.2466666666667	2.39222666726394	6.22470931862042e-18	4.07735467772148e-16	--	hypothetical protein BCIN_02g05290 [Botrytis cinerea B05.10]	-	-	-	-	-	-	-
Bcin11g06230	5092	4074	3513	2021	2258	1460	231.97	159.23	161.92	77.68	79.18	65.86	184.373333333333	74.24	-1.31236139241367	6.41000416861019e-18	4.17590869397448e-16	sym1	similar to integral membrane protein [Botrytis cinerea T4]	-	-	-	-	GO:0016021//integral component of membrane	-	-
Bcin02g08000	586	941	824	2230	2472	2370	19.03	26.22	27.07	61.10	61.79	76.21	24.1066666666667	66.3666666666667	1.46102663819268	7.07036846937524e-18	4.58121658607573e-16	vps74	Bcvps74 [Botrytis cinerea B05.10]	-	-	-	-	-	GO:0070273//phosphatidylinositol-4-phosphate binding	-
Bcin15g04210	851	1036	932	2241	2542	2016	26.62	27.80	29.49	59.02	61.19	62.45	27.97	60.8866666666667	1.12224607875222	7.94753557780836e-18	5.12188757909617e-16	--	Bgt-1403 [Blumeria graminis f. sp. tritici]	-	-	-	-	-	-	-
Bcin09g05300	15295	17241	13243	9870	10760	8228	550.14	532.05	481.92	299.51	297.91	293.04	521.37	296.82	-0.81271926623434	8.58367561087947e-18	5.50227377259958e-16	--	ornithine decarboxylase antizyme [Botrytis cinerea]	-	-	-	-	-	GO:0008073//ornithine decarboxylase inhibitor activity	-
Bcin08g02540	55	74	78	261	336	309	1.03	1.19	1.48	4.14	4.86	5.75	1.23333333333333	4.91666666666667	1.99511777862026	9.73491456296695e-18	6.20704366310026e-16	LIG4	Bcdnl4 [Botrytis cinerea B05.10]	Genetic Information Processing	Replication and repair	ko03450//Non-homologous end-joining	K10777	-	GO:0003677//DNA binding;GO:0003910//DNA ligase (ATP) activity;GO:0005524//ATP binding	GO:0006281//DNA repair;GO:0006310//DNA recombination;GO:0051103//DNA ligation involved in DNA repair;GO:0071897//DNA biosynthetic process
Bcin07g00480	24	57	63	268	299	371	0.61	1.24	1.61	5.81	5.94	9.33	1.15333333333333	7.02666666666667	2.6070309240005	1.0458014200417e-17	6.63281567303699e-16	--	wound-responsive ked protein [Rutstroemia sp. NJR-2017a BBW]	-	-	-	-	-	-	-
Bcin13g00480	215	379	368	1089	1281	1391	2.31	3.50	4.00	9.88	10.60	14.81	3.27	11.7633333333333	1.84693438856048	1.07483045139674e-17	6.7810487478383e-16	pds5	Bcpds5 [Botrytis cinerea B05.10]	-	-	-	-	-	-	GO:0007064//mitotic sister chromatid cohesion
Bcin02g03450	5985	5598	4911	3321	3322	2564	411.86	330.51	341.92	192.81	175.97	174.71	361.43	181.163333333333	-0.996425270329763	1.11313406485949e-17	6.9859361442255e-16	--	NADH-ubiquinone oxidoreductase 17.8 kDa subunit [Sclerotinia borealis F-4128]	-	-	-	-	GO:0005739//mitochondrion	-	GO:0055114//oxidation-reduction process
Bcin16g00750	364	526	474	1225	1417	1297	5.91	7.32	7.78	16.77	17.70	20.84	7.00333333333333	18.4366666666667	1.39646418004288	1.13040224013263e-17	7.05736023566137e-16	PAN2	Bcpan2 [Botrytis cinerea B05.10]	Genetic Information Processing	Folding, sorting and degradation	ko03018//RNA degradation	K12571	GO:0031251//PAN complex	GO:0003676//nucleic acid binding;GO:0004535//poly(A)-specific ribonuclease activity;GO:0005515//protein binding	GO:0000289//nuclear-transcribed mRNA poly(A) tail shortening;GO:0006397//mRNA processing
Bcin05g05170	1063	937	784	445	513	323	89.60	67.76	66.86	31.64	33.28	26.96	74.74	30.6266666666667	-1.28709220772398	1.13784062684958e-17	7.0669925357751e-16	SAV1559	similar to structural toxin protein RtxA [Botrytis cinerea T4]	-	-	-	-	-	-	-
Bcin01g06990	126	175	200	591	643	508	2.41	2.87	3.87	9.54	9.47	9.63	3.05	9.54666666666667	1.64618784409285	1.24209290204101e-17	7.67472557565238e-16	spas	AAA-domain-containing protein [Trematosphaeria pertusa]	-	-	-	-	-	GO:0005524//ATP binding	-
Bcin13g02410	97	159	199	602	720	741	2.75	3.87	5.71	14.39	15.71	20.79	4.11	16.9633333333333	2.04520939157436	1.30009359632545e-17	7.9919086867452e-16	uba2	Bcuba2 [Botrytis cinerea B05.10]	Genetic Information Processing	Folding, sorting and degradation	ko04120//Ubiquitin mediated proteolysis	K10685	GO:0005634//nucleus;GO:0031510//SUMO activating enzyme complex	GO:0008641//ubiquitin-like modifier activating enzyme activity;GO:0019948//SUMO activating enzyme activity	GO:0016925//protein sumoylation
Bcin01g00460	167	244	227	666	777	828	1.64	2.05	2.25	5.51	5.86	8.04	1.98	6.47	1.7082652819129	1.31755471440507e-17	8.05792263345592e-16	mug81	Bcslh1 [Botrytis cinerea B05.10]	-	-	-	-	GO:0010494//cytoplasmic stress granule	GO:0003676//nucleic acid binding;GO:0005524//ATP binding	GO:0002181//cytoplasmic translation;GO:0006417//regulation of translation
Bcin10g00340	1175	1736	1663	3984	4760	4100	21.17	26.83	30.31	60.55	66.01	73.14	26.1033333333333	66.5666666666667	1.35056587967751	1.33813858957524e-17	8.14226765139006e-16	ssh4	Bcear1 [Botrytis cinerea B05.10]	-	-	-	-	-	GO:0005515//protein binding	-
Bcin12g06690	2255	2055	1749	1009	1267	878	114.92	89.85	90.18	43.38	49.70	44.30	98.3166666666667	45.7933333333333	-1.10229841957393	1.34813220102169e-17	8.16164681497323e-16	easG	similar to NmrA family protein [Botrytis cinerea T4]	-	-	-	-	-	-	-
Bcin12g01830	410	514	501	1341	1344	1131	14.07	15.15	17.39	38.92	35.58	38.50	15.5366666666667	37.6666666666667	1.27761135465097	1.525509014132e-17	9.18908369467354e-16	SPCC1235.04c	Bcfad1 [Botrytis cinerea B05.10]	Metabolism;Metabolism;Metabolism	Global and overview maps;Global and overview maps;Metabolism of cofactors and vitamins	ko01100//Metabolic pathways;ko01110//Biosynthesis of secondary metabolites;ko00740//Riboflavin metabolism	K00953;K00953;K00953	-	GO:0003824//catalytic activity	-
Bcin08g03030	114	241	282	904	1103	1081	1.68	3.05	4.20	11.23	12.51	15.77	2.97666666666667	13.17	2.14548576585645	2.00734272148415e-17	1.20310086012153e-15	ATG23	Bcimh1 [Botrytis cinerea B05.10]	-	-	-	-	-	-	-
Bcin07g00530	754	1315	1087	3154	3340	3453	5.66	8.48	8.26	19.99	19.31	25.69	7.46666666666667	21.6633333333333	1.53671901569993	3.5276739749061e-17	2.10379243468654e-15	--	chromosome segregation atpase protein [Rutstroemia sp. NJR-2017a BBW]	-	-	-	-	-	-	-
Bcin05g07090	308	538	327	1304	1399	1009	8.63	12.93	9.27	30.81	30.16	27.98	10.2766666666667	29.65	1.52865971604734	3.62844934647743e-17	2.15317932258539e-15	CYP3A24	similar to cytochrome P450 monooxygenase [Botrytis cinerea T4]	-	-	-	-	-	GO:0004497//monooxygenase activity;GO:0005506//iron ion binding;GO:0016705//oxidoreductase activity, acting on paired donors, with incorporation or reduction of molecular oxygen;GO:0020037//heme binding	GO:0055114//oxidation-reduction process
Bcin04g00070	325	466	367	1037	1123	922	19.46	23.94	22.24	52.40	51.77	54.68	21.88	52.95	1.27501794608714	3.87643621525204e-17	2.28900694148898e-15	MRPL24	Bcmrpl24 [Botrytis cinerea B05.10]	Genetic Information Processing	Translation	ko03010//Ribosome	K02902	GO:0005840//ribosome	GO:0003735//structural constituent of ribosome	GO:0006412//translation
Bcin05g05210	539	536	376	214	251	162	15.02	12.80	10.59	5.03	5.38	4.47	12.8033333333333	4.96	-1.36810743742303	4.1324008127671e-17	2.42819061483526e-15	--	sigma-70 region 2 protein [Rutstroemia sp. NJR-2017a WRK4]	-	-	-	-	-	-	-
Bcin03g00250	900	1141	881	536	693	468	47.31	51.45	46.85	23.77	28.04	24.36	48.5366666666667	25.39	-0.934814637512731	4.91910298023802e-17	2.87635548410308e-15	AN1503	dihydrodipicolinate synthase [Sclerotinia borealis F-4128]	Metabolism;Metabolism	Global and overview maps;Carbohydrate metabolism	ko01100//Metabolic pathways;ko00051//Fructose and mannose metabolism	K18339;K18339	-	GO:0003824//catalytic activity;GO:0016829//lyase activity	-
Bcin01g01460	61	77	57	6	6	2	1.88	2.04	1.78	0.16	0.14	0.06	1.9	0.12	-3.98489310760979	4.98933749285481e-17	2.90326157897333e-15	--	Alpha-mannosyltransferase protein [Rutstroemia sp. NJR-2017a BVV2]	-	-	-	-	-	-	-
Bcin02g07930	1726	1785	1458	967	1080	682	89.36	79.28	76.37	42.24	43.04	34.96	81.67	40.08	-1.02692371917109	5.02584920870617e-17	2.91037944274207e-15	lxr4	similar to 3-oxoacyl-acyl-carrier-protein reductase [Botrytis cinerea T4]	-	-	-	-	-	GO:0016491//oxidoreductase activity	-
Bcin08g06430	160	243	269	728	890	875	3.82	4.98	6.50	14.68	16.37	20.70	5.1	17.25	1.75802720969404	5.31336524487154e-17	3.06208217260938e-15	--	ATPase expression 2 mitochondrial protein [Rutstroemia sp. NJR-2017a BVV2]	-	-	-	-	-	-	-
Bcin12g04490	437	475	481	241	281	176	12.45	11.61	13.87	5.79	6.16	4.97	12.6433333333333	5.64	-1.16460980317428	5.40453269603942e-17	3.09971930274758e-15	vrtL	similar to MFS multidrug transporter [Botrytis cinerea T4]	-	-	-	-	-	-	GO:0055085//transmembrane transport
Bcin12g06350	5951	5302	5278	3044	3673	2723	167.96	128.39	150.71	72.48	79.80	76.10	149.02	76.1266666666667	-0.969032154148826	6.10604771152071e-17	3.48539018657137e-15	KHT2	Bchex6 [Botrytis cinerea B05.10]	Cellular Processes	Cell growth and death	ko04113//Meiosis - yeast	K08139	GO:0016020//membrane;GO:0016021//integral component of membrane	GO:0022857//transmembrane transporter activity	GO:0055085//transmembrane transport
Bcin09g05580	529	808	874	2290	2459	2200	10.70	14.02	17.89	39.09	38.29	44.07	14.2033333333333	40.4833333333333	1.51109853334501	6.3106467373052e-17	3.58510532891362e-15	--	Bgt-3963 [Blumeria graminis f. sp. tritici]	-	-	-	-	-	-	-
Bcin03g08780	16008	15646	13923	9748	10070	7049	500.93	420.06	440.80	257.35	242.56	218.41	453.93	239.44	-0.922805654450509	6.40104977491588e-17	3.61931054961871e-15	--	similar to transcription factor Zn, C2H2 [Botrytis cinerea T4]	-	-	-	-	-	GO:0003676//nucleic acid binding	-
Bcin09g00600	12387	12666	9302	6738	6807	4536	495.04	434.29	376.12	227.18	209.40	179.50	435.15	205.36	-1.0833575952311	6.67233366561363e-17	3.75498890374228e-15	SDR2a	similar to short-chain dehydrogenase/reductase [Botrytis cinerea T4]	-	-	-	-	-	GO:0016491//oxidoreductase activity	-
Bcin15g05340	183	337	284	817	1041	958	4.15	6.56	6.52	15.64	18.19	21.53	5.74333333333333	18.4533333333333	1.68392124141178	6.9545175782645e-17	3.8955047761989e-15	mad1	Bcmad1 [Botrytis cinerea B05.10]	Cellular Processes;Cellular Processes	Cell growth and death;Cell growth and death	ko04111//Cell cycle - yeast;ko04113//Meiosis - yeast	K06679;K06679	-	-	GO:0007094//mitotic spindle assembly checkpoint
Bcin09g00540	9308	9482	8204	5863	6320	4476	510.50	446.18	455.23	271.29	266.81	243.08	470.636666666667	260.393333333333	-0.853921210687949	7.17224580691516e-17	3.99877723197637e-15	nuo-24	NADH:ubiquinone oxidoreductase 24 [Venturia inaequalis]	Metabolism;Metabolism	Global and overview maps;Energy metabolism	ko01100//Metabolic pathways;ko00190//Oxidative phosphorylation	K03943;K03943	-	GO:0016491//oxidoreductase activity	GO:0055114//oxidation-reduction process
Bcin16g04000	2004	3014	2937	6994	8403	7764	23.95	30.61	35.22	69.45	75.97	90.60	29.9266666666667	78.6733333333333	1.39444311533231	8.2041143755199e-17	4.55290365830357e-15	SSD1	Bcssd1 [Botrytis cinerea B05.10]	-	-	-	-	-	GO:0003723//RNA binding;GO:0004540//ribonuclease activity	-
Bcin12g05800	226	263	235	665	740	664	5.58	5.57	5.87	13.86	14.07	16.24	5.67333333333333	14.7233333333333	1.37583579535419	9.46601907988648e-17	5.21262706550155e-15	--	receptor-activated Ca2+-permeable cation channel [Sclerotinia borealis F-4128]	-	-	-	-	-	-	-
Bcin12g03900	3107	3161	2783	1907	2123	1648	190.50	166.28	172.64	98.65	100.20	100.05	176.473333333333	99.6333333333333	-0.824749799811637	9.47987570100391e-17	5.21262706550155e-15	tom20	Bctom20 [Botrytis cinerea B05.10]	-	-	-	-	GO:0005742//mitochondrial outer membrane translocase complex	-	GO:0006605//protein targeting;GO:0006886//intracellular protein transport
Bcin10g03970	1350	1640	1533	3539	3846	3283	30.82	32.12	35.41	68.16	67.58	74.21	32.7833333333333	69.9833333333333	1.09404883055649	9.80476904130893e-17	5.36665600448265e-15	sec63	Bcsec63 [Botrytis cinerea B05.10]	Genetic Information Processing;Genetic Information Processing	Folding, sorting and degradation;Folding, sorting and degradation	ko04141//Protein processing in endoplasmic reticulum;ko03060//Protein export	K09540;K09540	-	-	GO:0031204//posttranslational protein targeting to membrane, translocation
Bcin13g00690	1621	1762	1376	964	1007	652	61.07	56.96	52.45	30.64	29.20	24.32	56.8266666666667	28.0533333333333	-1.0183958884904	9.98899936356961e-17	5.44264251686859e-15	alg-8	glycosyltransferase family 57 protein [Botrytis cinerea T4]	Metabolism;Metabolism	Global and overview maps;Glycan biosynthesis and metabolism	ko01100//Metabolic pathways;ko00510//N-Glycan biosynthesis	K03849;K03849	GO:0005783//endoplasmic reticulum;GO:0005789//endoplasmic reticulum membrane	GO:0016758//transferase activity, transferring hexosyl groups;GO:0042283//dolichyl pyrophosphate Glc1Man9GlcNAc2 alpha-1,3-glucosyltransferase activity	GO:0006487//protein N-linked glycosylation;GO:0006490//oligosaccharide-lipid intermediate biosynthetic process
Bcin02g00800	25000	22471	17784	11522	13271	9883	2416.63	1863.62	1739.26	939.65	987.46	945.95	2006.50333333333	957.686666666667	-1.06705793160588	1.09056764456433e-16	5.91521916533603e-15	--	Bcpic4 [Botrytis cinerea B05.10]	-	-	-	-	-	-	-
Bcin15g04360	382	552	584	1440	1723	1606	6.98	8.69	10.80	22.26	24.22	29.08	8.82333333333333	25.1866666666667	1.51326450689297	1.10686067015603e-16	5.95522135670092e-15	--	MFS transporter protein [Rutstroemia sp. NJR-2017a WRK4]	-	-	-	-	-	-	-
Bcin03g07900	348	468	408	1021	1303	1154	7.21	8.31	8.55	17.83	20.77	23.66	8.02333333333333	20.7533333333333	1.37106943499468	1.10787883752758e-16	5.95522135670092e-15	exo70	Bcexo70 [Botrytis cinerea B05.10]	-	-	-	-	GO:0000145//exocyst	-	GO:0006887//exocytosis
Bcin02g01160	86	125	169	452	720	635	1.62	2.02	3.22	7.19	10.45	11.86	2.28666666666667	9.83333333333333	2.10443447296375	1.33020821194796e-16	7.1183954627769e-15	rlf2	Bcrlf2 [Botrytis cinerea B05.10]	-	-	-	-	-	-	-
Bcin05g06410	654	1181	1242	3311	4034	3795	12.29	19.04	23.61	52.49	58.35	70.62	18.3133333333333	60.4866666666667	1.72372274833343	1.41928434312263e-16	7.53041979146155e-15	--	Bcmsb1 [Botrytis cinerea B05.10]	-	-	-	-	-	-	-
Bcin01g07420	50	49	75	256	322	381	2.00	1.68	3.03	8.64	9.91	15.09	2.23666666666667	11.2133333333333	2.32579303405495	1.41976714179554e-16	7.53041979146155e-15	pxr1	Bcpxr1 [Botrytis cinerea B05.10]	-	-	-	-	-	GO:0003676//nucleic acid binding	-
Bcin08g01650	148	219	214	596	666	642	3.44	4.37	5.03	11.68	11.91	14.77	4.28	12.7866666666667	1.57895751789583	1.45354167671524e-16	7.67559651047824e-15	SPCC1827.04	Bcvms1 [Botrytis cinerea B05.10]	-	-	-	-	-	GO:0003676//nucleic acid binding	-
Bcin03g08660	229	240	261	708	784	728	3.96	3.58	4.59	10.33	10.49	12.55	4.04333333333333	11.1233333333333	1.45997213606181	1.46465140288214e-16	7.70034051155622e-15	Cul3	Cullin family protein [Rutstroemia sp. NJR-2017a WRK4]	Genetic Information Processing	Folding, sorting and degradation	ko04120//Ubiquitin mediated proteolysis	K03869	-	GO:0031625//ubiquitin protein ligase binding	GO:0006511//ubiquitin-dependent protein catabolic process
Bcin10g00140	52185	48150	37742	25422	28981	20230	2152.31	1703.81	1574.89	884.58	920.06	826.16	1810.33666666667	876.933333333333	-1.04571894428243	1.66592175578006e-16	8.72026379324697e-15	Arp2	Short-chain dehydrogenase/reductase SDR [Macrophomina phaseolina MS6]	-	-	-	-	-	GO:0016491//oxidoreductase activity	-
Bcin08g06840	399	520	513	1265	1427	1363	9.35	10.45	12.16	25.00	25.73	31.61	10.6533333333333	27.4466666666667	1.3653260403933	1.70960025829739e-16	8.90999056356993e-15	ARB_06966	altered inheritance of mitochondria 6 protein [Rutstroemia sp. NJR-2017a WRK4]	-	-	-	-	-	GO:0008081//phosphoric diester hydrolase activity	GO:0006629//lipid metabolic process
Bcin02g07190	488	725	633	1694	1759	1771	9.62	12.27	12.63	28.18	26.70	34.58	11.5066666666667	29.82	1.37381029382564	1.76967523274938e-16	9.183158880938e-15	--	related to USO1 Intracellular protein transport protein [Rhynchosporium agropyri]	-	-	-	-	-	-	-
Bcin12g01480	485	575	620	1429	1762	1430	10.95	11.13	14.16	27.21	30.61	31.96	12.08	29.9266666666667	1.30881114086931	1.91226879189275e-16	9.88033017604242e-15	sec1	Bcsec1 [Botrytis cinerea B05.10]	-	-	-	-	-	-	GO:0006904//vesicle docking involved in exocytosis;GO:0016192//vesicle-mediated transport
Bcin04g06510	855	490	369	150	192	129	40.41	19.87	17.64	5.98	6.98	6.04	25.9733333333333	6.33333333333333	-2.03599425886403	1.92707256890181e-16	9.91408535769354e-15	Rdh12	similar to short-chain dehydrogenase [Botrytis cinerea T4]	-	-	-	-	-	-	-
Bcin10g00780	435	698	615	1631	1855	1882	3.83	5.28	5.48	12.12	12.58	16.42	4.86333333333333	13.7066666666667	1.49486038127599	2.35835454282688e-16	1.20069796866498e-14	mot1	probable MOT1-transcriptional accessory protein [Phialocephala subalpina]	-	-	-	-	-	GO:0005524//ATP binding	-
Bcin11g02360	200	242	160	0	1	1	10.50	10.90	8.50	0.00	0.04	0.05	9.96666666666667	0.03	-8.37600476764316	2.36167580541484e-16	1.20069796866498e-14	dim-5	similar to gi|24987775|pdb|1ML9|A Chain A [Botrytis cinerea T4]	Metabolism;Metabolism	Global and overview maps;Amino acid metabolism	ko01100//Metabolic pathways;ko00310//Lysine degradation	K11419;K11419	GO:0005634//nucleus	GO:0005515//protein binding;GO:0008270//zinc ion binding;GO:0018024//histone-lysine N-methyltransferase activity	GO:0034968//histone lysine methylation
Bcin02g07520	820	1140	644	419	465	272	24.79	29.57	19.70	10.69	10.82	8.14	24.6866666666667	9.88333333333333	-1.32066244473827	2.36393359977422e-16	1.20069796866498e-14	Man26A	glycoside hydrolase family 26 protein [Botrytis cinerea T4]	Metabolism;Metabolism	Global and overview maps;Carbohydrate metabolism	ko01100//Metabolic pathways;ko00051//Fructose and mannose metabolism	K01218;K01218	-	GO:0004553//hydrolase activity, hydrolyzing O-glycosyl compounds;GO:0016985//mannan endo-1,4-beta-mannosidase activity;GO:0030246//carbohydrate binding	GO:0006080//substituted mannan metabolic process
Bcin12g03250	180	264	233	650	733	714	3.88	4.88	5.08	11.82	12.16	15.23	4.61333333333333	13.07	1.50237769887987	2.42043935738496e-16	1.22421124797357e-14	--	holo-acyl-carrier-protein synthase, partial [Metarhizium brunneum ARSEF 3297]	Metabolism	Metabolism of cofactors and vitamins	ko00770//Pantothenate and CoA biosynthesis	K00997	-	GO:0000287//magnesium ion binding;GO:0008897//holo-[acyl-carrier-protein] synthase activity	-
Bcin09g00260	214	389	367	1018	1273	1307	3.73	5.82	6.48	14.98	17.10	22.58	5.34333333333333	18.22	1.76971103436866	2.56610381191961e-16	1.29243220140674e-14	ctc-2	Bcspt16 [Botrytis cinerea B05.10]	-	-	-	-	GO:0000790//nuclear chromatin;GO:0005634//nucleus;GO:0031298//replication fork protection complex;GO:0035101//FACT complex	GO:0003682//chromatin binding;GO:0031491//nucleosome binding;GO:0042393//histone binding	GO:0006261//DNA-dependent DNA replication;GO:0006334//nucleosome assembly;GO:0006338//chromatin remodeling;GO:0007063//regulation of sister chromatid cohesion;GO:0034724//DNA replication-independent nucleosome organization;GO:0045899//positive regulation of RNA polymerase II transcriptional preinitiation complex assembly;GO:0060261//positive regulation of transcription initiation from RNA polymer…
Bcin08g06660	344	606	534	1426	1998	2034	6.37	9.63	10.01	22.28	28.49	37.30	8.67	29.3566666666667	1.75958426660776	2.63158322859368e-16	1.31986561343734e-14	--	proteophosphoglycan ppg1 protein [Rutstroemia sp. NJR-2017a BVV2]	-	-	-	-	-	-	-
Bcin15g00590	423	566	567	1428	1482	1392	8.45	9.70	11.46	24.07	22.79	27.53	9.87	24.7966666666667	1.32902420716127	2.69879939600236e-16	1.34793784832835e-14	vid27	Bcvid27 [Botrytis cinerea B05.10]	-	-	-	-	-	-	-
Bcin03g02440	2904	3066	2485	1678	1755	1617	348.17	315.38	301.43	169.73	161.97	191.96	321.66	174.553333333333	-0.881868633556424	3.23819246339293e-16	1.61063124724859e-14	nuo14.8	similar to NADH dehydrogenase 1 alpha subcomplex subunit 6 [Botrytis cinerea T4]	Metabolism;Metabolism	Global and overview maps;Energy metabolism	ko01100//Metabolic pathways;ko00190//Oxidative phosphorylation	K03950;K03950	-	-	-
Bcin13g04650	328	532	410	1146	1289	1177	9.79	13.63	12.39	28.87	29.63	34.80	11.9366666666667	31.1	1.38151456241859	3.31177685563311e-16	1.64042434580472e-14	Bap60	related to SWI/SNF complex 60 KDa subunit [Phialocephala subalpina]	-	-	-	-	-	GO:0005515//protein binding	-
Bcin09g01640	231	425	434	1239	1385	1450	4.98	7.86	9.47	22.54	22.99	30.96	7.43666666666667	25.4966666666667	1.77758063430913	3.40089768679578e-16	1.67763623751527e-14	nim-1	Bckin3 [Botrytis cinerea B05.10]	-	-	-	-	-	GO:0004672//protein kinase activity;GO:0005524//ATP binding	GO:0006468//protein phosphorylation
Bcin07g02410	228	336	282	741	942	837	3.66	4.63	4.58	10.03	11.64	13.30	4.29	11.6566666666667	1.44210574247702	3.51637478714078e-16	1.7274911710433e-14	nimT	Bcmih1 [Botrytis cinerea B05.10]	Cellular Processes;Environmental Information Processing	Cell growth and death;Signal transduction	ko04111//Cell cycle - yeast;ko04011//MAPK signaling pathway - yeast	K02555;K02555	-	GO:0004725//protein tyrosine phosphatase activity	GO:0006470//protein dephosphorylation;GO:1902751//positive regulation of cell cycle G2/M phase transition
Bcin10g03280	596	875	797	1993	2091	1811	6.65	8.37	8.99	18.75	17.94	20.00	8.00333333333333	18.8966666666667	1.23945886558901	4.11340445820191e-16	2.0125460914476e-14	PSK1	similar to serine/threonine protein kinase [Botrytis cinerea T4]	-	-	-	-	-	GO:0004672//protein kinase activity;GO:0005524//ATP binding	GO:0006468//protein phosphorylation
Bcin13g00500	409	672	614	1635	1757	1708	13.11	18.48	19.91	44.22	43.35	54.21	17.1666666666667	47.26	1.46100969773706	4.15057606014646e-16	2.02247785499901e-14	--	peroxin 26 protein [Rutstroemia sp. NJR-2017a WRK4]	-	-	-	-	-	-	-
Bcin01g00830	854	1182	1181	2738	3324	3145	15.77	18.72	22.06	42.65	47.24	57.49	18.85	49.1266666666667	1.38194182944366	4.41271103473084e-16	2.14150474385905e-14	GDT1	Bcgdt1 [Botrytis cinerea B05.10]	-	-	-	-	-	-	-
Bcin02g07380	184	229	206	619	639	681	4.43	4.73	5.01	12.56	11.83	16.22	4.72333333333333	13.5366666666667	1.51899526900631	4.49840367874524e-16	2.1742889071419e-14	NCU09025	Bcpet112 [Botrytis cinerea B05.10]	Metabolism;Genetic Information Processing	Global and overview maps;Translation	ko01100//Metabolic pathways;ko00970//Aminoacyl-tRNA biosynthesis	K02434;K02434	-	GO:0003824//catalytic activity;GO:0016874//ligase activity;GO:0016884//carbon-nitrogen ligase activity, with glutamine as amido-N-donor	-
Bcin03g00020	324	253	215	104	104	67	17.10	11.46	11.48	4.63	4.23	3.50	13.3466666666667	4.12	-1.69576323093162	4.91159283915787e-16	2.36446840815203e-14	--	Major facilitator superfamily transporter [Colletotrichum higginsianum IMI 349063]	-	-	-	-	-	-	-
Bcin05g00780	117	171	193	544	598	617	2.11	2.65	3.53	8.29	8.31	11.04	2.76333333333333	9.21333333333333	1.73731360889251	5.19258530644991e-16	2.4897408027366e-14	--	c-14 sterol reductase protein [Rutstroemia sp. NJR-2017a WRK4]	-	-	-	-	-	-	-
MSTRG.10567	160	122	90	26	34	12	3.46	2.25	1.97	0.51	0.62	0.24	2.56	0.456666666666667	-2.48693041776063	5.46404332604464e-16	2.60946164738236e-14	--	alpha/beta-hydrolase [Trematosphaeria pertusa]	-	-	-	-	-	-	-
Bcin04g05440	12565	14454	10962	8214	9304	6134	836.75	825.82	738.57	461.48	476.92	404.47	800.38	447.623333333333	-0.838399875571533	5.50601244501811e-16	2.61907028485842e-14	rps23	40S ribosomal protein S23 [Sclerotinia sclerotiorum 1980 UF-70]	Genetic Information Processing	Translation	ko03010//Ribosome	K02973	GO:0005840//ribosome;GO:0015935//small ribosomal subunit	GO:0003735//structural constituent of ribosome	GO:0006412//translation
Bcin15g05660	473	578	403	263	242	149	13.47	14.10	11.55	6.31	5.24	4.16	13.04	5.23666666666667	-1.31622318965804	5.68863589192928e-16	2.69524420697851e-14	fdh	similar to alcohol dehydrogenase [Botrytis cinerea T4]	Metabolism;Metabolism	Global and overview maps;Carbohydrate metabolism	ko01100//Metabolic pathways;ko00640//Propanoate metabolism	K18369;K18369	-	GO:0008270//zinc ion binding;GO:0016491//oxidoreductase activity	GO:0055114//oxidation-reduction process
Bcin08g05180	130	188	184	515	569	548	5.80	7.20	8.31	19.39	19.55	24.22	7.10333333333333	21.0533333333333	1.56748057807753	5.88317183217659e-16	2.77644018709846e-14	cwc24	Bccwc24 [Botrytis cinerea B05.10]	-	-	-	-	-	GO:0046872//metal ion binding	-
MSTRG.3712	215	147	157	56	56	32	8.59	5.18	6.42	1.91	1.74	1.28	6.73	1.64333333333333	-2.03398135895356	6.01564142388763e-16	2.82782328424082e-14	TOXD	Clavaminate synthase-like protein [Delitschia confertaspora ATCC 74209]	-	-	-	-	-	GO:0016705//oxidoreductase activity, acting on paired donors, with incorporation or reduction of molecular oxygen;GO:0043169//cation binding	-
Bcin04g00940	18	27	21	121	155	146	0.28	0.36	0.33	1.57	1.83	2.22	0.323333333333333	1.87333333333333	2.5345134780338	6.61022228952306e-16	3.09518494470753e-14	--	kinesin light chain 1 protein [Rutstroemia sp. NJR-2017a BVV2]	-	-	-	-	-	GO:0005515//protein binding;GO:0043531//ADP binding	-
Bcin11g06540	62	55	70	7	6	3	2.59	1.97	2.96	0.25	0.19	0.12	2.50666666666667	0.186666666666667	-3.74723392962003	6.92154818991198e-16	3.22835012266439e-14	mpaH	alpha/beta-hydrolase [Aspergillus steynii IBT 23096]	-	-	-	-	-	-	-
Bcin01g07720	6828	7709	5811	4491	4851	3738	550.74	533.48	474.21	305.61	301.18	298.54	519.476666666667	301.776666666667	-0.783577687871419	7.42233590789861e-16	3.44850932278995e-14	--	similar to dolichol phosphate mannosyltransferase subunit 3 [Botrytis cinerea T4]	Metabolism;Metabolism	Global and overview maps;Glycan biosynthesis and metabolism	ko01100//Metabolic pathways;ko00510//N-Glycan biosynthesis	K09659;K09659	-	-	GO:0006486//protein glycosylation
Bcin03g08260	1396	1891	1867	4378	4924	4903	29.84	34.68	40.38	78.96	81.02	103.78	34.9666666666667	87.92	1.33021111420576	8.18960500824948e-16	3.79030097428133e-14	SPBC3D6.13c	disulfide isomerase protein [Rutstroemia sp. NJR-2017a WRK4]	Genetic Information Processing	Folding, sorting and degradation	ko04141//Protein processing in endoplasmic reticulum	K13996	-	-	GO:0045454//cell redox homeostasis
Bcin03g03730	532	626	673	1651	1808	1850	4.20	4.24	5.37	10.99	10.98	14.45	4.60333333333333	12.14	1.39901760271879	9.03742307338865e-16	4.1665996300273e-14	myo2	myosin type II heavy chain [Sclerotinia borealis F-4128]	-	-	-	-	GO:0016459//myosin complex	GO:0003774//motor activity;GO:0005515//protein binding;GO:0005524//ATP binding;GO:0051015//actin filament binding	-
Bcin11g04740	161	196	196	532	606	589	3.31	3.45	4.07	9.22	9.58	11.98	3.61	10.26	1.50695998871988	9.4183710343423e-16	4.32559439037016e-14	trl1	Bctrl1 [Botrytis cinerea B05.10]	-	-	-	-	-	GO:0003972//RNA ligase (ATP) activity;GO:0005524//ATP binding;GO:0008081//phosphoric diester hydrolase activity;GO:0051730//GTP-dependent polyribonucleotide 5'-hydroxyl-kinase activity	GO:0006388//tRNA splicing, via endonucleolytic cleavage and ligation
Bcin12g03420	2751	2756	2062	1425	1664	1157	161.32	138.66	122.34	70.50	75.11	67.18	140.773333333333	70.93	-0.98890621769466	1.0339181812019e-15	4.73037299162869e-14	--	integral component of membrane protein [Rutstroemia sp. NJR-2017a WRK4]	-	-	-	-	GO:0016021//integral component of membrane	-	-
Bcin05g00630	422	551	447	1187	1287	1211	5.85	6.55	6.27	13.88	13.73	16.62	6.22333333333333	14.7433333333333	1.24430331467245	1.22819189764559e-15	5.59784649318542e-14	SPBC1778.09	TBC domain-containing protein [Rutstroemia sp. NJR-2017a WRK4]	-	-	-	-	-	-	-
Bcin16g00230	2004	1572	1464	866	945	692	85.03	57.23	62.85	31.00	30.87	29.07	68.37	30.3133333333333	-1.17341092196307	1.24769265798011e-15	5.66518632242712e-14	yakc	Aldo-keto reductase yakc [NADP(+)] [Penicillium subrubescens]	-	-	-	-	-	-	-
Bcin07g05770	1418	1517	1298	933	992	721	110.64	101.46	102.42	61.43	59.55	55.71	104.84	58.8966666666667	-0.831931368499429	1.27069736943412e-15	5.74786768581387e-14	--	Bcenv10 [Botrytis cinerea B05.10]	-	-	-	-	-	-	-
Bcin07g05760	1417	1438	1116	783	848	572	110.97	96.62	88.42	51.73	51.12	44.35	98.67	49.0666666666667	-1.00786824333334	1.28397970500546e-15	5.78611455785732e-14	GIG1	N-acetylglucosamine-induced 1 2 protein [Rutstroemia sp. NJR-2017a BVV2]	-	-	-	-	-	-	-
Bcin14g02780	111	180	159	480	511	507	1.42	1.95	2.01	5.10	4.94	6.34	1.79333333333333	5.46	1.60625727908439	1.45250507877117e-15	6.52104059147192e-14	--	clumping factor b protein [Rutstroemia sp. NJR-2017a BVV2]	-	-	-	-	-	-	-
Bcin06g03320	1358	1162	1211	627	790	597	74.65	54.73	67.43	29.02	33.49	32.52	65.6033333333333	31.6766666666667	-1.05034859194548	1.48575102166034e-15	6.64540951367256e-14	--	GTP1 OBG domain-containing protein [Rutstroemia sp. NJR-2017a WRK4]	-	-	-	-	-	-	-
Bcin10g02630	762	810	867	1997	2416	2160	17.47	15.93	20.11	38.62	42.63	49.02	17.8366666666667	43.4233333333333	1.28362444851539	1.49574492479605e-15	6.66523955893319e-14	upl-1	Bcbre1 [Botrytis cinerea B05.10]	-	-	-	-	-	GO:0004842//ubiquitin-protein transferase activity	GO:0010390//histone monoubiquitination
Bcin02g06070	55473	50395	43540	29551	33372	22088	4980.95	3882.23	3955.35	2238.53	2306.53	1963.81	4272.84333333333	2169.62333333333	-0.97775182139405	1.57866280402886e-15	7.00867815996074e-14	ubi::crp-6	ubiquitin-40S ribosomal protein S31 fusion protein [Sclerotinia sclerotiorum 1980 UF-70]	Genetic Information Processing	Translation	ko03010//Ribosome	K02977	GO:0005840//ribosome	GO:0003735//structural constituent of ribosome;GO:0005515//protein binding	GO:0006412//translation
Bcin12g05570	755	1239	1316	3168	3991	3646	19.05	26.82	33.59	67.43	77.51	91.09	26.4866666666667	78.6766666666667	1.57066954283049	1.69396947201469e-15	7.49284577898159e-14	R5	related to dityrosine transporter [Phialocephala subalpina]	-	-	-	-	-	-	GO:0055085//transmembrane transport
Bcin13g02740	3170	3181	2481	1727	2031	1387	158.67	136.60	125.64	72.93	78.25	68.74	140.303333333333	73.3066666666667	-0.936532973740714	1.71223314955837e-15	7.54578631020447e-14	PEX11B	Bcpex11 [Botrytis cinerea B05.10]	Cellular Processes	Transport and catabolism	ko04146//Peroxisome	K13352	GO:0005779//integral component of peroxisomal membrane	-	GO:0016559//peroxisome fission
Bcin03g05810	501	532	427	258	304	186	30.90	28.15	26.65	13.43	14.43	11.36	28.5666666666667	13.0733333333333	-1.12770566880772	1.74672315995376e-15	7.66958627046364e-14	--	Pc12g08090 [Penicillium rubens Wisconsin 54-1255]	-	-	-	-	-	-	-
Bcin09g01290	595	340	429	106	190	134	18.55	9.10	13.53	2.79	4.56	4.14	13.7266666666667	3.83	-1.84156503198614	1.86587064498887e-15	8.16284358448233e-14	csbC	general substrate transporter [Cadophora sp. DSE1049]	-	-	-	-	GO:0016020//membrane;GO:0016021//integral component of membrane	GO:0022857//transmembrane transporter activity	GO:0055085//transmembrane transport
Bcin02g09090	37	50	26	170	209	211	1.00	1.16	0.71	3.89	4.36	5.66	0.956666666666667	4.63666666666667	2.27699977786655	2.04874305345889e-15	8.9302847206588e-14	--	geranylgeranyl pyrophosphate synthetase [Uncinocarpus reesii 1704]	-	-	-	-	-	-	-
Bcin15g04990	309	436	400	967	1152	1029	6.73	8.15	8.82	17.78	19.32	22.20	7.9	19.7666666666667	1.32314504564775	2.14751647184765e-15	9.32691302465136e-14	ADA2	Bcada2 [Botrytis cinerea B05.10]	-	-	-	-	GO:0000124//SAGA complex;GO:0005671//Ada2/Gcn5/Ada3 transcription activator complex;GO:0046695//SLIK (SAGA-like) complex	GO:0001786//phosphatidylserine binding;GO:0003677//DNA binding;GO:0003682//chromatin binding;GO:0003713//transcription coactivator activity;GO:0004402//histone acetyltransferase activity;GO:0005515//protein binding;GO:0008270//zinc ion binding	GO:0000183//chromatin silencing at rDNA;GO:0006325//chromatin organization;GO:0006348//chromatin silencing at telomere;GO:0006357//regulation of transcription by RNA polymerase II;GO:0035065//regulation of histone acetylation;GO:0035066//positive regulation of histone acetylation;GO:1990414//replication-born double-strand break repair via sister chromatid exchange
Bcin04g04180	193	277	254	659	773	735	5.59	6.88	7.44	16.10	17.23	21.08	6.63666666666667	18.1366666666667	1.45037860733935	2.27821613544978e-15	9.85883639553663e-14	Sart1	similar to DNA binding protein SART-1 [Botrytis cinerea T4]	Genetic Information Processing	Transcription	ko03040//Spliceosome	K11984	-	-	GO:0000398//mRNA splicing, via spliceosome
Bcin15g05290	343	237	232	71	118	79	8.75	5.19	5.99	1.53	2.32	2.00	6.64333333333333	1.95	-1.76843318036829	2.34063368949506e-15	1.00925093654594e-13	plr1	aldo/keto reductase [Sclerotinia borealis F-4128]	Metabolism;Metabolism	Global and overview maps;Metabolism of cofactors and vitamins	ko01100//Metabolic pathways;ko00750//Vitamin B6 metabolism	K05275;K05275	-	-	-
Bcin01g01150	222	436	451	1245	1514	1242	3.36	5.67	6.91	15.92	17.65	18.63	5.31333333333333	17.4	1.71139817746678	2.3510888466395e-15	1.01012551988056e-13	bimC	similar to kinesin-like protein bimC [Botrytis cinerea T4]	-	-	-	-	-	GO:0003777//microtubule motor activity;GO:0005524//ATP binding;GO:0008017//microtubule binding	GO:0007018//microtubule-based movement
Bcin02g01850	508	626	676	1508	1891	1635	9.26	9.79	12.47	23.19	26.53	29.51	10.5066666666667	26.41	1.32977926743187	2.38623375494727e-15	1.02156371501975e-13	SPCC1450.12	similar to PX domain-containing protein [Botrytis cinerea T4]	-	-	-	-	-	GO:0035091//phosphatidylinositol binding	-
Bcin08g02080	2574	3375	2376	1857	1961	1485	142.43	160.23	133.02	86.69	83.53	81.37	145.226666666667	83.8633333333333	-0.792194307237087	2.52582233932192e-15	1.07626772914374e-13	--	Rho2 protein [Rutstroemia sp. NJR-2017a BBW]	-	-	-	-	-	-	-
Bcin08g01960	1805	1806	1433	1005	1031	891	57.42	49.30	46.07	26.99	25.25	28.03	50.93	26.7566666666667	-0.928617320352023	2.53197213329887e-15	1.07626772914374e-13	himE	similar to RTA1 domain protein [Botrytis cinerea T4]	-	-	-	-	GO:0016021//integral component of membrane	-	-
Bcin07g02150	3135	3800	3279	2470	2724	2034	151.61	159.54	162.33	101.41	103.16	98.96	157.826666666667	101.176666666667	-0.641464371714671	2.58803283865652e-15	1.09621023452211e-13	HTZ1	Bchtz1 [Botrytis cinerea B05.10]	-	-	-	-	GO:0000786//nucleosome	GO:0003677//DNA binding;GO:0046982//protein heterodimerization activity	-
Bcin14g03890	470	650	610	1372	1850	1511	11.48	13.63	15.08	28.28	34.79	36.56	13.3966666666667	33.21	1.30974364616512	2.78748336865428e-15	1.17653391338235e-13	pkp1	similar to pyruvate dehydrogenase kinase [Botrytis cinerea T4]	-	-	-	-	-	GO:0004672//protein kinase activity;GO:0016772//transferase activity, transferring phosphorus-containing groups	GO:0016310//phosphorylation
Bcin16g00720	81	105	111	339	363	377	1.69	1.88	2.35	5.98	5.85	7.81	1.97333333333333	6.54666666666667	1.73012584868575	2.83658187001958e-15	1.19305638161139e-13	YRB30	Bcyrb30 [Botrytis cinerea B05.10]	-	-	-	-	-	-	-
Bcin12g05630	85	133	113	348	406	385	2.36	3.17	3.18	8.16	8.69	10.60	2.90333333333333	9.15	1.6560615252937	2.90560847369917e-15	1.21781569140671e-13	--	Zinc finger RING FYVE PHD-type protein [Rutstroemia sp. NJR-2017a BBW]	-	-	-	-	-	-	-
Bcin11g03760	140	447	132	43	51	37	4.62	12.65	4.40	1.20	1.29	1.21	7.22333333333333	1.23333333333333	-2.55010197757736	2.9486907522304e-15	1.23156641278696e-13	ecdD	high affinity glucose transporter RGT2 [Sclerotinia borealis F-4128]	-	-	-	-	GO:0016020//membrane;GO:0016021//integral component of membrane	GO:0022857//transmembrane transporter activity	GO:0055085//transmembrane transport
Bcin13g01760	599	1022	1037	2614	3006	2885	6.12	8.95	10.71	22.51	23.62	29.16	8.59333333333333	25.0966666666667	1.54620599550762	2.97354982019626e-15	1.23763686439905e-13	--	myosin heavy chain protein [Rutstroemia sp. NJR-2017a WRK4]	-	-	-	-	-	-	-
Bcin01g00850	43	57	79	264	271	281	1.32	1.51	2.46	6.86	6.42	8.57	1.76333333333333	7.28333333333333	2.04629365227394	3.02690383193558e-15	1.25548429873397e-13	--	related to TSM1-component of TFIID complex [Rhynchosporium agropyri]	-	-	-	-	-	-	-
Bcin14g00280	42	92	89	330	329	296	0.96	1.81	2.06	6.37	5.79	6.71	1.61	6.29	1.96599932876467	3.09352858561762e-15	1.27869403985512e-13	res2	Ank-repeat mbp1 protein [Rutstroemia sp. NJR-2017a BBW]	Cellular Processes	Cell growth and death	ko04111//Cell cycle - yeast	K06647	GO:0030907//MBF transcription complex	GO:0003677//DNA binding;GO:0005515//protein binding	GO:0000083//regulation of transcription involved in G1/S transition of mitotic cell cycle
Bcin10g05670	359	461	475	1119	1332	984	7.69	8.47	10.29	20.21	21.95	20.86	8.81666666666667	21.0066666666667	1.25254203201615	3.32579649023952e-15	1.36997671919248e-13	--	hypothetical protein BCIN_10g05670 [Botrytis cinerea B05.10]	-	-	-	-	-	-	-
Bcin14g05560	4524	3902	3685	2280	2703	1940	162.25	120.06	133.71	68.99	74.62	68.89	138.673333333333	70.8333333333333	-0.969190045787267	3.57103584118399e-15	1.46595913110522e-13	epoA	epoxide hydrolase [Fusarium avenaceum]	-	-	-	-	-	GO:0003824//catalytic activity;GO:0033961//cis-stilbene-oxide hydrolase activity	-
Bcin01g09810	493	719	750	1791	2028	1951	6.63	8.29	10.20	20.31	20.99	25.97	8.37333333333333	22.4233333333333	1.42112679393973	3.61417550880123e-15	1.47860484040957e-13	SPAC6F6.13c	similar to DUF726 domain-containing protein [Botrytis cinerea T4]	-	-	-	-	-	-	-
Bcin07g02510	1516	1462	1112	803	791	597	99.14	82.03	73.57	44.30	39.82	38.66	84.9133333333333	40.9266666666667	-1.05294993852917	3.71825829168918e-15	1.51601231777137e-13	--	short-chain dehydrogenase protein [Rutstroemia sp. NJR-2017a BBW]	-	-	-	-	-	-	-
Bcin01g09840	4126	4411	3523	2560	2983	1967	207.19	190.04	178.99	108.45	115.30	97.80	192.073333333333	107.183333333333	-0.841576646342291	3.86261254876498e-15	1.5695300549846e-13	txl1	thioredoxin [Sclerotinia borealis F-4128]	-	-	-	-	-	GO:0015035//protein disulfide oxidoreductase activity	GO:0006662//glycerol ether metabolic process;GO:0045454//cell redox homeostasis
Bcin03g05860	202	338	343	878	1081	1074	6.72	9.65	11.54	24.64	27.68	35.37	9.30333333333333	29.23	1.65163020546114	4.1038269891695e-15	1.66191128780996e-13	SPAC664.03	Bcpaf1 [Botrytis cinerea B05.10]	Environmental Information Processing	Signal transduction	ko04011//MAPK signaling pathway - yeast	K15174	GO:0016593//Cdc73/Paf1 complex	-	GO:0006368//transcription elongation from RNA polymerase II promoter;GO:0016570//histone modification
Bcin04g00010	3924	4075	3680	2547	3036	2155	207.67	185.02	197.04	113.72	123.68	112.93	196.576666666667	116.776666666667	-0.751340050465829	4.57916126312099e-15	1.84816182023675e-13	--	Cytochrome P450 [Pyrenophora seminiperda CCB06]	-	-	-	-	-	-	-
Bcin10g00790	298	516	453	1225	1319	1296	4.38	6.51	6.74	15.20	14.93	18.88	5.87666666666667	16.3366666666667	1.47504367208958	4.61362848959289e-15	1.85558766410113e-13	ARK1	similar to serine/threonine protein kinase [Botrytis cinerea T4]	-	-	-	-	-	GO:0004672//protein kinase activity;GO:0005524//ATP binding	GO:0006468//protein phosphorylation
Bcin08g05520	435	528	465	1205	1227	1057	13.53	14.09	14.63	31.62	29.38	32.55	14.0833333333333	31.1833333333333	1.14678631207124	4.62852015989187e-15	1.85558766410113e-13	--	hypothetical protein BCIN_08g05520 [Botrytis cinerea B05.10]	-	-	-	-	-	-	-
Bcin09g05650	38595	32065	28661	19536	19718	14457	1883.05	1342.23	1414.78	804.14	740.52	698.43	1546.68666666667	747.696666666667	-1.04865595361139	4.90729809698591e-15	1.96079274295234e-13	--	similar to nucleoside-diphosphate-sugar epimerase [Botrytis cinerea T4]	-	-	-	-	-	-	-
Bcin09g01260	251	430	379	1035	1157	1235	5.72	8.40	8.73	19.88	20.28	27.84	7.61666666666667	22.6666666666667	1.57334058107963	5.31785854830084e-15	2.11777974812233e-13	RTF1	Bcrtf1 [Botrytis cinerea B05.10]	-	-	-	-	-	GO:0003677//DNA binding	-
Bcin08g05390	6068	6445	5642	4076	4765	3277	474.59	432.48	446.45	268.95	286.87	253.78	451.173333333333	269.866666666667	-0.741435010241511	5.52753498174245e-15	2.19399211344857e-13	nuo20.9	NADH-ubiquinone oxidoreductase 21 kDa subunit [Sclerotinia borealis F-4128]	-	-	-	-	-	-	-
Bcin12g03290	217	308	273	752	758	649	6.71	8.17	8.54	19.62	18.05	19.88	7.80666666666667	19.1833333333333	1.29707485251837	6.01123898773081e-15	2.37810962857852e-13	AFG1	Bcafg1 [Botrytis cinerea B05.10]	-	-	-	-	-	GO:0005524//ATP binding	-
Bcin04g05720	3145	2769	2367	1433	1845	1259	136.61	103.37	104.00	52.51	61.70	54.27	114.66	56.16	-1.02974734339405	6.08072329738379e-15	2.39768520282038e-13	--	metal ion binding protein [Rutstroemia sp. NJR-2017a WRK4]	-	-	-	-	-	-	-
Bcin12g06740	408	632	507	1350	1414	1329	8.25	10.96	10.37	23.03	22.01	26.61	9.86	23.8833333333333	1.27634465205044	6.37141325569751e-15	2.50406985888676e-13	mcm6	Bcmcm6 [Botrytis cinerea B05.10]	Cellular Processes;Cellular Processes;Genetic Information Processing	Cell growth and death;Cell growth and death;Replication and repair	ko04111//Cell cycle - yeast;ko04113//Meiosis - yeast;ko03030//DNA replication	K02542;K02542;K02542	GO:0005634//nucleus;GO:0042555//MCM complex	GO:0003677//DNA binding;GO:0003678//DNA helicase activity;GO:0005524//ATP binding	GO:0006260//DNA replication;GO:0006270//DNA replication initiation
Bcin03g04130	38	60	76	231	295	270	0.61	0.83	1.24	3.15	3.67	4.32	0.893333333333333	3.71333333333333	2.05544432688226	7.03104470142777e-15	2.75428538679786e-13	pet127	Bcpet127 [Botrytis cinerea B05.10]	-	-	-	-	GO:0005739//mitochondrion	-	GO:0000959//mitochondrial RNA metabolic process
Bcin04g02770	33	49	47	176	210	192	0.45	0.58	0.65	2.03	2.21	2.60	0.56	2.28	2.02553509210714	7.30369663677893e-15	2.8517723643345e-13	--	hypothetical protein BCIN_04g02770 [Botrytis cinerea B05.10]	-	-	-	-	-	-	-
Bcin08g00560	1470	1861	1453	1062	1239	885	44.93	48.80	44.93	27.39	29.15	26.79	46.22	27.7766666666667	-0.734643780428952	7.47585769296795e-15	2.90951643394827e-13	ARMGADRAFT_974139	similar to cytochrome P450 [Botrytis cinerea T4]	Metabolism;Metabolism	Global and overview maps;Amino acid metabolism	ko01100//Metabolic pathways;ko00380//Tryptophan metabolism	K07408;K07408	-	GO:0005506//iron ion binding;GO:0016705//oxidoreductase activity, acting on paired donors, with incorporation or reduction of molecular oxygen;GO:0020037//heme binding	GO:0055114//oxidation-reduction process
Bcin08g02150	448	966	591	244	278	282	19.64	36.34	26.22	9.03	9.38	12.24	27.4	10.2166666666667	-1.4232513199909	7.53822671408415e-15	2.92429526283905e-13	--	hypothetical protein BCIN_08g02150 [Botrytis cinerea B05.10]	-	-	-	-	-	-	-
Bcin07g02270	441	735	618	1674	1708	1699	11.71	16.75	16.61	37.51	34.92	44.69	15.0233333333333	39.04	1.37774810356869	7.58364323055269e-15	2.92843542794407e-13	--	hsp70 family chaperone protein [Rutstroemia sp. NJR-2017a BVV2]	-	-	-	-	-	-	-
Bcin14g03110	685	721	737	1701	2073	1845	15.32	13.84	16.68	32.10	35.69	40.86	15.28	36.2166666666667	1.24500922531174	7.59775939009431e-15	2.92843542794407e-13	bzz1	Bcbzz1 [Botrytis cinerea B05.10]	-	-	-	-	-	GO:0005515//protein binding	GO:0035556//intracellular signal transduction
Bcin11g01940	62	99	79	261	347	352	1.21	1.66	1.57	4.31	5.23	6.83	1.48	5.45666666666667	1.88242274012405	7.65834367127848e-15	2.94232582011587e-13	--	signal peptide-containing protein [Rutstroemia sp. NJR-2017a BVV2]	-	-	-	-	-	-	-
Bcin05g07350	69	104	113	306	443	426	1.35	1.74	2.23	5.04	6.65	8.23	1.77333333333333	6.64	1.90471949656689	7.77428324554599e-15	2.97732694135335e-13	IQM5	IQ calmodulin-binding motif protein [Rutstroemia sp. NJR-2017a BBW]	-	-	-	-	-	GO:0005515//protein binding	-
Bcin07g05800	4044	6414	5432	13352	13904	12302	64.43	87.68	87.56	179.47	170.52	194.08	79.89	181.356666666667	1.18274294533535	8.19778516141662e-15	3.12951753916882e-13	PRR1	Bcprr1 [Botrytis cinerea B05.10]	-	-	-	-	-	GO:0004672//protein kinase activity;GO:0005524//ATP binding	GO:0006468//protein phosphorylation
Bcin04g01520	995	1138	970	693	765	564	31.73	31.14	31.30	18.64	18.78	17.81	31.39	18.41	-0.769815402232209	8.35812508469666e-15	3.18059826635742e-13	bcaA	branched-chain amino acid aminotransferase protein [Rutstroemia sp. NJR-2017a WRK4]	Metabolism;Metabolism;Metabolism;Metabolism;Metabolism;Metabolism;Metabolism;Metabolism	Global and overview maps;Global and overview maps;Global and overview maps;Amino acid metabolism;Amino acid metabolism;Global and overview maps;Metabolism of cofactors and vitamins;Amino acid metabolism	ko01100//Metabolic pathways;ko01110//Biosynthesis of secondary metabolites;ko01230//Biosynthesis of amino acids;ko00270//Cysteine and methionine metabolism;ko00280//Valine, leucine and isoleucine degradation;ko01210//2-Oxocarboxylic acid metabolism;ko00770//Pantothenate and CoA biosynthesis;ko00290//Valine, leucine and isoleucine biosynthesis	K00826;K00826;K00826;K00826;K00826;K00826;K00826;K00826	-	GO:0003824//catalytic activity;GO:0004084//branched-chain-amino-acid transaminase activity	GO:0009081//branched-chain amino acid metabolic process
Bcin15g02030	371	531	578	1331	1630	1466	10.43	12.81	16.44	31.58	35.28	40.82	13.2266666666667	35.8933333333333	1.44026638422344	8.41756205023201e-15	3.1930796296244e-13	sap145	Bccus1 [Botrytis cinerea B05.10]	Genetic Information Processing	Transcription	ko03040//Spliceosome	K12829	GO:0005634//nucleus	-	-
Bcin06g05340	695	819	586	394	464	282	30.82	31.16	26.29	14.74	15.84	12.38	29.4233333333333	14.32	-1.03892920440041	9.74304250044343e-15	3.68422241176074e-13	aclK	gliotoxin biosynthesis protein [Rutstroemia sp. NJR-2017a BVV2]	-	-	-	-	-	GO:0003839//gamma-glutamylcyclotransferase activity	-
Bcin15g00490	260	346	351	863	991	1011	4.62	5.27	6.31	12.93	13.55	17.78	5.4	14.7533333333333	1.45000963802902	9.92892414745727e-15	3.74270483508083e-13	fcp1	Bcfcp1 [Botrytis cinerea B05.10]	-	-	-	-	GO:0005634//nucleus	GO:0004721//phosphoprotein phosphatase activity;GO:0008420//RNA polymerase II CTD heptapeptide repeat phosphatase activity	GO:0070940//dephosphorylation of RNA polymerase II C-terminal domain
Bcin01g09620	21400	19419	16719	11425	13147	8428	1152.24	897.06	910.76	518.98	544.88	449.33	986.686666666667	504.396666666667	-0.96803327197496	1.03406201593616e-14	3.88567441536889e-13	rpl-11	60S ribosomal protein L11 [Sclerotinia sclerotiorum 1980 UF-70]	Genetic Information Processing	Translation	ko03010//Ribosome	K02868	GO:0005840//ribosome	GO:0003735//structural constituent of ribosome	GO:0006412//translation
Bcin02g08740	81	115	120	340	393	388	1.63	1.98	2.44	5.77	6.08	7.72	2.01666666666667	6.52333333333333	1.69363670846484	1.08495642515148e-14	4.06417895884087e-13	msh-2	Bcmsh2 [Botrytis cinerea B05.10]	Genetic Information Processing	Replication and repair	ko03430//Mismatch repair	K08735	GO:0032300//mismatch repair complex	GO:0003677//DNA binding;GO:0005524//ATP binding;GO:0030983//mismatched DNA binding	GO:0006298//mismatch repair
Bcin01g08940	794	713	585	328	436	254	59.83	46.10	44.60	20.85	25.29	18.95	50.1766666666667	21.6966666666667	-1.20954321939366	1.12602391168683e-14	4.2048749624268e-13	SPBC31F10.02	esterase [Sclerotinia borealis F-4128]	-	-	-	-	-	GO:0047617//acyl-CoA hydrolase activity	-
Bcin05g04260	107	165	129	402	449	440	2.11	2.79	2.57	6.68	6.81	8.58	2.49	7.35666666666667	1.56290648149038	1.13381917455308e-14	4.22083554203967e-13	--	microtubule associated protein [Rutstroemia sp. NJR-2017a WRK4]	-	-	-	-	GO:0005815//microtubule organizing center	-	-
Bcin13g05530	14283	15764	12110	9127	10128	6266	557.49	527.90	478.22	300.55	304.29	242.17	521.203333333333	282.336666666667	-0.884429808894097	1.25508750184805e-14	4.65781234818964e-13	arp-3	Bcarp3 [Botrytis cinerea B05.10]	Cellular Processes	Transport and catabolism	ko04138//Autophagy - yeast	K18584	-	-	-
Bcin07g02890	175	212	115	61	59	36	9.30	9.67	6.18	2.73	2.42	1.90	8.38333333333333	2.35	-1.83486323740673	1.32449220331901e-14	4.90021235839043e-13	--	hypothetical protein BCIN_07g02890 [Botrytis cinerea B05.10]	-	-	-	-	-	-	-
Bcin06g06930	317	387	415	963	1159	1104	7.91	8.29	10.48	20.28	22.27	27.29	8.89333333333333	23.28	1.38829489244486	1.37201644724634e-14	5.06041881635135e-13	rhp7	Bcrad7 [Botrytis cinerea B05.10]	-	-	-	-	-	-	-
Bcin09g02970	755	764	556	388	400	259	64.96	56.40	48.40	28.17	26.49	22.07	56.5866666666667	25.5766666666667	-1.1456339013521	1.37700827726063e-14	5.06325098758381e-13	--	Bgt-5449 [Blumeria graminis f. sp. tritici]	-	-	-	-	-	-	-
Bcin06g05790	64	78	62	250	264	220	3.05	2.61	2.45	10.53	9.10	10.23	2.70333333333333	9.95333333333333	1.88044034591727	1.38463326218766e-14	5.0757183222763e-13	--	7b5b95ba-d0a0-49c5-afdd-8d11b7609188 [Thermothielavioides terrestris]	-	-	-	-	-	-	-
Bcin04g06080	75	105	69	301	327	240	1.83	2.23	1.73	6.27	6.20	5.88	1.93	6.11666666666667	1.66414480974134	1.52737093106161e-14	5.58188882641325e-13	HGT1	similar to sugar transporter [Botrytis cinerea T4]	-	-	-	-	GO:0016020//membrane;GO:0016021//integral component of membrane	GO:0022857//transmembrane transporter activity	GO:0055085//transmembrane transport
Bcin15g03300	20932	24099	21205	15950	18473	12745	871.45	860.79	893.17	560.22	591.99	525.39	875.136666666667	559.2	-0.646143973861276	1.57658798763658e-14	5.74424322425521e-13	--	hypothetical protein BcDW1_9368 [Botrytis cinerea BcDW1]	-	-	-	-	-	-	-
Bcin12g06460	4532	3347	3867	2019	2390	1738	227.39	144.08	196.30	85.47	92.31	86.35	189.256666666667	88.0433333333333	-1.10405844878666	1.75390676128081e-14	6.37093343862821e-13	tropI	dienelactone hydrolase [Sclerotinia borealis F-4128]	-	-	-	-	-	GO:0016787//hydrolase activity	-
Bcin13g01610	989	1363	1243	2713	3176	2711	27.75	32.81	35.28	64.22	68.59	75.32	31.9466666666667	69.3766666666667	1.11878511786856	1.92203842634091e-14	6.9605663494104e-13	ALT1	alanine transaminase-like protein [Sclerotinia borealis F-4128]	Metabolism;Metabolism;Metabolism;Metabolism;Metabolism;Metabolism	Global and overview maps;Global and overview maps;Global and overview maps;Global and overview maps;Amino acid metabolism;Amino acid metabolism	ko01100//Metabolic pathways;ko01200//Carbon metabolism;ko01230//Biosynthesis of amino acids;ko01210//2-Oxocarboxylic acid metabolism;ko00250//Alanine, aspartate and glutamate metabolism;ko00220//Arginine biosynthesis	K00814;K00814;K00814;K00814;K00814;K00814	-	GO:0003824//catalytic activity;GO:0030170//pyridoxal phosphate binding	GO:0009058//biosynthetic process
Bcin11g00130	205	261	331	766	1087	1073	3.93	4.29	6.41	12.37	16.02	20.34	4.87666666666667	16.2433333333333	1.73588045305382	1.93580795762567e-14	6.98931626146351e-13	NOC1	Bcmak21 [Botrytis cinerea B05.10]	-	-	-	-	-	-	GO:0042254//ribosome biogenesis
Bcin13g00050	96	120	132	28	42	33	3.98	4.26	5.53	0.98	1.34	1.35	4.59	1.22333333333333	-1.90767659129176	1.97307805179128e-14	7.10248847051714e-13	--	surface sp1 [Fusarium sporotrichioides]	-	-	-	-	-	-	-
Bcin15g02060	205	225	263	629	766	650	3.60	3.39	4.67	9.32	10.35	11.30	3.88666666666667	10.3233333333333	1.40930359447416	2.25430324777921e-14	8.07357243828954e-13	--	similar to transcription factor Zn, C2H2 [Botrytis cinerea T4]	-	-	-	-	-	-	-
Bcin04g03260	18892	24354	18633	14146	17163	12237	777.62	860.06	775.96	491.24	543.79	498.74	804.546666666667	511.256666666667	-0.654128354414914	2.25631664872528e-14	8.07357243828954e-13	--	cupin domain-containing protein [Trichoderma gamsii]	-	-	-	-	-	-	-
Bcin06g02760	804	999	934	2014	2561	2195	22.90	24.35	26.87	48.32	56.03	61.68	24.7066666666667	55.3433333333333	1.1635091595569	2.43148835089887e-14	8.67447942328118e-13	Nipsnap1	similar to nipsnap family protein [Botrytis cinerea T4]	-	-	-	-	-	-	-
Bcin01g07290	156	247	272	709	767	741	3.17	4.30	5.58	12.14	12.00	14.89	4.35	13.01	1.5805336559817	2.62058543550128e-14	9.32135240811686e-13	tfg1	Bctfg1 [Botrytis cinerea B05.10]	Genetic Information Processing	Transcription	ko03022//Basal transcription factors	K03138	GO:0005634//nucleus	GO:0003677//DNA binding	GO:0006367//transcription initiation from RNA polymerase II promoter;GO:0032968//positive regulation of transcription elongation from RNA polymerase II promoter
Bcin07g01450	159	201	220	538	671	657	3.57	3.88	5.00	10.20	11.61	14.62	4.15	12.1433333333333	1.54898125278733	2.75824431316799e-14	9.78197472838601e-13	SPBC902.04	RNA recognition domain-containing protein [Diplocarpon rosae]	-	-	-	-	-	GO:0003676//nucleic acid binding;GO:0046872//metal ion binding	GO:0006397//mRNA processing
Bcin08g01390	1039	1595	1465	3378	3751	3252	17.86	23.63	25.74	49.25	50.00	55.65	22.41	51.6333333333333	1.20416008944538	2.81527591491117e-14	9.95478241653105e-13	--	glycosyltransferase family 15 protein [Rutstroemia sp. NJR-2017a BVV2]	-	-	-	-	-	-	-
Bcin15g00550	281	278	232	129	144	98	20.12	17.08	16.81	7.79	7.94	6.95	18.0033333333333	7.56	-1.25180590800976	3.01915885640342e-14	1.064431094462e-12	--	HotDog domain-containing protein [Naematelia encephala]	-	-	-	-	-	-	-
Bcin07g01500	119	178	145	417	480	418	5.08	6.37	6.24	13.74	14.93	15.99	5.89666666666667	14.8866666666667	1.33604920313202	3.04491634316225e-14	1.07036399429577e-12	--	related to TOB3 (member of AAA-ATPase family) [Fusarium proliferatum ET1]	-	-	-	-	-	-	-
Bcin09g06820	270	429	383	977	1068	1046	8.86	12.07	12.71	27.04	26.97	33.97	11.2133333333333	29.3266666666667	1.38699789565499	3.09006695403053e-14	1.08305943210421e-12	UBX3	similar to UBX domain containing protein [Botrytis cinerea T4]	-	-	-	-	-	GO:0005515//protein binding	-
Bcin07g05310	467	596	544	1259	1411	1269	10.26	11.23	12.09	23.33	23.85	27.60	11.1933333333333	24.9266666666667	1.15505024092115	3.20453381200178e-14	1.11990515464914e-12	--	hypothetical protein BCIN_07g05310 [Botrytis cinerea B05.10]	-	-	-	-	-	-	-
Bcin02g06610	1061	1502	1260	2967	3128	2624	30.23	36.72	36.33	71.33	68.61	74.04	34.4266666666667	71.3266666666667	1.05091505325553	3.34204054432955e-14	1.16456511642088e-12	DNAJC3	Bcjem1 [Botrytis cinerea B05.10]	Genetic Information Processing	Folding, sorting and degradation	ko04141//Protein processing in endoplasmic reticulum	K09523	-	GO:0005515//protein binding	-
Bcin03g00790	26419	24270	20474	14777	16318	12141	2382.55	1877.85	1868.07	1124.29	1132.76	1084.16	2042.82333333333	1113.73666666667	-0.875156282542048	3.37669368167948e-14	1.17322977282006e-12	rps-25	40S ribosomal protein S25 [Sclerotinia borealis F-4128]	Genetic Information Processing	Translation	ko03010//Ribosome	K02975	-	-	-
Bcin03g05780	29020	33542	27780	22673	24442	18910	3562.18	3532.43	3449.98	2347.98	2309.41	2298.38	3514.86333333333	2318.59	-0.600220866349059	3.44567188431529e-14	1.19373609471929e-12	--	hypothetical protein V492_04999 [Pseudogymnoascus sp. VKM F-4246]	-	-	-	-	GO:0005840//ribosome	GO:0003735//structural constituent of ribosome	GO:0006412//translation
Bcin05g08290	658	941	818	1906	2133	1988	5.64	6.92	7.10	13.79	14.08	16.88	6.55333333333333	14.9166666666667	1.1866243606984	3.46299533528857e-14	1.19628026178974e-12	rng2	GTPase-activator for Ras-like GTPase protein [Rutstroemia sp. NJR-2017a BBW]	-	-	-	-	-	GO:0005515//protein binding	GO:0007165//signal transduction;GO:0043087//regulation of GTPase activity
Bcin04g00960	320	413	415	933	1175	1048	3.52	3.90	4.62	8.66	9.96	11.42	4.01333333333333	10.0133333333333	1.31904942075457	3.49555445048219e-14	1.20405779304397e-12	--	SNF2 family protein [Diplocarpon rosae]	-	-	-	-	-	-	-
Bcin03g09300	590	739	607	426	406	275	24.29	26.10	25.28	14.79	12.86	11.21	25.2233333333333	12.9533333333333	-0.961435544206912	3.5298996851507e-14	1.21240422710319e-12	PYRAB13990	similar to hydrolase [Botrytis cinerea T4]	-	-	-	-	-	GO:0008418//protein-N-terminal asparagine amidohydrolase activity;GO:0070773//protein-N-terminal glutamine amidohydrolase activity	GO:0006807//nitrogen compound metabolic process
Bcin16g03480	123	206	253	696	761	902	3.32	4.77	6.92	15.86	15.83	24.13	5.00333333333333	18.6066666666667	1.89485814744538	3.59294350147701e-14	1.23053182149157e-12	PUS1	Bcpus1 [Botrytis cinerea B05.10]	-	-	-	-	-	GO:0003723//RNA binding;GO:0009982//pseudouridine synthase activity	GO:0001522//pseudouridine synthesis;GO:0009451//RNA modification;GO:0031119//tRNA pseudouridine synthesis
Bcin09g01180	496	796	698	1712	1867	1725	11.61	15.98	16.52	33.80	33.63	39.97	14.7033333333333	35.8	1.28381632778056	3.62654491296995e-14	1.238501249908e-12	sly1	SNARE docking complex subunit [Sclerotinia borealis F-4128]	-	-	-	-	-	-	GO:0006904//vesicle docking involved in exocytosis;GO:0016192//vesicle-mediated transport
Bcin03g00900	1335	1536	994	723	853	584	56.84	56.11	42.82	25.97	27.96	24.62	51.9233333333333	26.1833333333333	-0.987734228513788	4.02005629001315e-14	1.36898905535192e-12	SPAC17A2.02c	TRAM/LAG1/CLN8 homology domain [Lasallia pustulata]	-	-	-	-	GO:0016021//integral component of membrane	-	-
Bcin03g06990	17730	19487	16300	12987	13604	9446	1259.33	1187.52	1171.35	778.23	743.78	664.34	1206.06666666667	728.783333333333	-0.726747784605249	4.06610088711579e-14	1.38074649670983e-12	rps1601	similar to 40S ribosomal protein S16 [Botrytis cinerea T4]	Genetic Information Processing	Translation	ko03010//Ribosome	K02960	GO:0005840//ribosome	GO:0003735//structural constituent of ribosome	GO:0006412//translation
Bcin03g06120	2393	2335	2146	1502	1485	1329	361.08	302.29	327.61	191.21	172.48	198.56	330.326666666667	187.416666666667	-0.817644185170546	4.29249822062996e-14	1.45350780143196e-12	At1g76200	NADH dehydrogenase 1 beta subcomplex subunit [Penicillium chrysogenum]	-	-	-	-	-	-	-
Bcin03g09050	301	582	514	1461	1475	1477	8.72	14.46	15.06	35.70	32.88	42.36	12.7466666666667	36.98	1.5366252021446	4.41700796776612e-14	1.49145561998909e-12	--	hypothetical protein BCIN_03g09050 [Botrytis cinerea B05.10]	-	-	-	-	-	-	-
Bcin05g08170	52	71	61	232	251	191	1.55	1.82	1.84	5.84	5.76	5.64	1.73666666666667	5.74666666666667	1.72640449681059	4.937516319506e-14	1.66252831803142e-12	lsdB	Bcrco1 [Botrytis cinerea B05.10]	-	-	-	-	-	GO:0016702//oxidoreductase activity, acting on single donors with incorporation of molecular oxygen, incorporation of two atoms of oxygen	GO:0055114//oxidation-reduction process
Bcin07g05510	275	333	353	849	920	748	12.83	13.33	16.66	33.42	33.04	34.56	14.2733333333333	33.6733333333333	1.2382842460457	5.15638276785004e-14	1.73136023076242e-12	tlg2	Bctlg2 [Botrytis cinerea B05.10]	Genetic Information Processing	Folding, sorting and degradation	ko04130//SNARE interactions in vesicular transport	K08489	GO:0016020//membrane;GO:0031201//SNARE complex	GO:0005484//SNAP receptor activity	GO:0006886//intracellular protein transport;GO:0016192//vesicle-mediated transport
Bcin01g06220	48528	47942	38620	28649	31748	19763	2523.29	2138.72	2031.67	1256.75	1270.66	1017.50	2231.22666666667	1181.63666666667	-0.917050582731692	5.17926040428763e-14	1.73418420296636e-12	GSP1	GTP-binding nuclear protein GSP1/Ran [Sclerotinia sclerotiorum 1980 UF-70]	Genetic Information Processing;Genetic Information Processing	Translation;Translation	ko03013//RNA transport;ko03008//Ribosome biogenesis in eukaryotes	K07936;K07936	-	GO:0003924//GTPase activity;GO:0005525//GTP binding	GO:0006913//nucleocytoplasmic transport
Bcin05g02190	799	956	926	1970	2444	1877	16.90	17.33	19.81	35.18	39.79	39.31	18.0133333333333	38.0933333333333	1.08047336161069	5.36271762930178e-14	1.79060992263065e-12	--	Bcscp1 [Botrytis cinerea B05.10]	-	-	-	-	-	GO:0005515//protein binding	-
Bcin07g06820	5214	3525	3231	1838	2193	1465	203.64	118.12	127.67	60.56	65.93	56.66	149.81	61.05	-1.2950707283371	5.4575596572289e-14	1.81721576697786e-12	--	Phosphatidylserine decarboxylase proenzyme 2 [Verticillium dahliae VDG1]	-	-	-	-	-	-	-
Bcin01g01080	526	649	639	1402	1722	1566	9.10	9.64	11.19	20.47	22.94	26.83	9.97666666666667	23.4133333333333	1.23070056603725	5.65653078824291e-14	1.87825026478304e-12	PNG1	Bcpng1 [Botrytis cinerea B05.10]	Genetic Information Processing	Folding, sorting and degradation	ko04141//Protein processing in endoplasmic reticulum	K01456	-	-	-
Bcin07g06590	1349	1459	1254	751	1031	758	62.08	57.95	58.41	29.23	36.72	34.51	59.48	33.4866666666667	-0.828817873101744	6.042785248503e-14	2.00096317054711e-12	nucS	nuclease s1 protein [Rutstroemia sp. NJR-2017a BBW]	-	-	-	-	-	GO:0003676//nucleic acid binding;GO:0004519//endonuclease activity;GO:0016788//hydrolase activity, acting on ester bonds	GO:0006308//DNA catabolic process
Bcin02g07860	86	101	116	312	397	408	1.88	1.90	2.57	5.76	6.69	8.84	2.11666666666667	7.09666666666667	1.74534745279276	6.40750451339199e-14	2.11588861162616e-12	rrp6	Bcrrp6 [Botrytis cinerea B05.10]	Genetic Information Processing	Folding, sorting and degradation	ko03018//RNA degradation	K12591	GO:0000176//nuclear exosome (RNase complex)	GO:0000166//nucleotide binding;GO:0003676//nucleic acid binding;GO:0003824//catalytic activity;GO:0008408//3'-5' exonuclease activity	GO:0006139//nucleobase-containing compound metabolic process;GO:0006396//RNA processing;GO:0044237//cellular metabolic process
Bcin12g04450	186	310	271	706	809	792	4.54	6.50	6.70	14.55	15.21	19.15	5.91333333333333	16.3033333333333	1.46312345503672	6.53376553863307e-14	2.15165515141743e-12	cef1	Bccef1 [Botrytis cinerea B05.10]	Genetic Information Processing	Transcription	ko03040//Spliceosome	K12860	-	GO:0003677//DNA binding	-
Bcin02g05980	1158	1171	906	662	714	539	72.95	63.29	57.75	35.19	34.62	33.62	64.6633333333333	34.4766666666667	-0.907327582931589	6.58162815972536e-14	2.1614788150857e-12	adaB	Metallo-hydrolase/oxidoreductase [Pezoloma ericae]	-	-	-	-	-	-	-
Bcin02g01630	3143	3037	2336	1761	1821	1453	186.61	154.70	140.32	88.21	83.22	85.42	160.543333333333	85.6166666666667	-0.906999184490915	7.23181987974752e-14	2.36851980597086e-12	--	glucosamine 6-phosphate acetyltransferase protein [Rutstroemia sp. NJR-2017a BBW]	Metabolism;Metabolism	Global and overview maps;Carbohydrate metabolism	ko01100//Metabolic pathways;ko00520//Amino sugar and nucleotide sugar metabolism	K00621;K00621	-	GO:0004343//glucosamine 6-phosphate N-acetyltransferase activity;GO:0008080//N-acetyltransferase activity	GO:0006048//UDP-N-acetylglucosamine biosynthetic process
Bcin07g06620	1657	1610	1292	857	1075	764	51.80	43.18	40.86	22.60	25.87	23.65	45.28	24.04	-0.913437062120697	7.48648456136233e-14	2.44039955951025e-12	atg22	RecName: Full=Autophagy-related protein 22 [Botrytis cinerea B05.10]	Cellular Processes	Transport and catabolism	ko04138//Autophagy - yeast	K06902	-	-	-
Bcin10g02590	143	187	149	473	481	528	4.05	4.55	4.27	11.31	10.49	14.82	4.29	12.2066666666667	1.50861973757664	7.49200832485003e-14	2.44039955951025e-12	gtr2	Bcgtr2 [Botrytis cinerea B05.10]	-	-	-	-	-	GO:0005525//GTP binding	-
Bcin02g09240	2148	2652	1640	1293	1241	1106	159.34	168.78	123.08	80.92	70.86	81.24	150.4	77.6733333333333	-0.953313281687521	8.33940096463492e-14	2.70906231336257e-12	--	hypothetical protein BCIN_02g09240 [Botrytis cinerea B05.10]	-	-	-	-	-	-	-
Bcin09g02490	21866	20271	17633	13001	14090	10309	1170.20	930.75	954.74	587.00	580.43	546.29	1018.56333333333	571.24	-0.834366778539626	8.36324635179647e-14	2.70946578429687e-12	RPL44	60S ribosomal protein L44, partial [Diplocarpon rosae]	Genetic Information Processing	Translation	ko03010//Ribosome	K02929	GO:0005840//ribosome	GO:0003735//structural constituent of ribosome	GO:0006412//translation
Bcin01g09240	366	394	444	1023	1157	1002	9.01	8.32	11.06	21.25	21.92	24.43	9.46333333333333	22.5333333333333	1.25164039744515	9.35225548438245e-14	3.02171122618039e-12	--	hypothetical protein BCIN_01g09240 [Botrytis cinerea B05.10]	-	-	-	-	-	GO:0008017//microtubule binding	-
Bcin04g00830	153	200	264	650	741	743	1.92	2.15	3.35	6.88	7.16	9.23	2.47333333333333	7.75666666666667	1.64898011878455	9.93839717343544e-14	3.20246147628953e-12	HET-E1	similar to prolyl oligopeptidase [Botrytis cinerea T4]	-	-	-	-	-	GO:0005515//protein binding	-
Bcin01g10090	119	189	192	541	528	512	2.79	3.80	4.55	10.70	9.53	11.88	3.71333333333333	10.7033333333333	1.52727343238573	1.00867729217272e-13	3.24155890114595e-12	ATG28	related to cellular myosin heavy chain, type a [Phialocephala subalpina]	-	-	-	-	-	-	-
Bcin02g05890	725	1002	961	2177	2331	2201	17.70	20.99	23.74	44.84	43.81	53.21	20.81	47.2866666666667	1.18415648179832	1.09608506990717e-13	3.51304057031478e-12	SPAC3H8.02	phosphatidylinositol transfer protein CSR1 [Sclerotinia borealis F-4128]	-	-	-	-	-	-	-
Bcin03g03390	1923	2092	1459	1071	1289	884	112.23	104.75	86.15	52.74	57.91	51.09	101.043333333333	53.9133333333333	-0.906260122454707	1.13752591432572e-13	3.63613950267264e-12	sod1	Bcsod1 [Botrytis cinerea B05.10]	Cellular Processes;Organismal Systems	Transport and catabolism;Aging	ko04146//Peroxisome;ko04213//Longevity regulating pathway - multiple species	K04565;K04565	-	GO:0004784//superoxide dismutase activity;GO:0046872//metal ion binding	GO:0006801//superoxide metabolic process;GO:0055114//oxidation-reduction process
Bcin05g01610	1308	2188	1887	4497	4988	4321	24.32	34.91	35.50	70.55	71.40	79.56	31.5766666666667	73.8366666666667	1.2254785406749	1.19618320531487e-13	3.81347023460354e-12	PXA1	Bcpxa1 [Botrytis cinerea B05.10]	Cellular Processes;Environmental Information Processing	Transport and catabolism;Membrane transport	ko04146//Peroxisome;ko02010//ABC transporters	K15628;K15628	GO:0005777//peroxisome;GO:0005779//integral component of peroxisomal membrane;GO:0016021//integral component of membrane	GO:0005324//long-chain fatty acid transporter activity;GO:0005524//ATP binding;GO:0016887//ATPase activity;GO:0042626//ATPase activity, coupled to transmembrane movement of substances	GO:0006635//fatty acid beta-oxidation;GO:0015908//fatty acid transport;GO:0015910//peroxisomal long-chain fatty acid import;GO:0015916//fatty-acyl-CoA transport;GO:0042758//long-chain fatty acid catabolic process;GO:0042760//very long-chain fatty acid catabolic process;GO:0055085//transmembrane transport
Bcin12g05780	581	764	804	1767	2036	1940	20.46	23.08	28.64	52.49	55.18	67.64	24.06	58.4366666666667	1.28023724403564	1.24375693603206e-13	3.95461920217941e-12	SEC14	phosphatidylinositol transporter protein [Rutstroemia sp. NJR-2017a WRK4]	-	-	-	-	-	-	-
Bcin07g01800	148	299	225	690	735	703	4.60	7.98	7.08	18.10	17.59	21.64	6.55333333333333	19.11	1.54402695735803	1.25160762339679e-13	3.96905306393051e-12	--	chromosome segregation protein [Rutstroemia sp. NJR-2017a BBW]	-	-	-	-	GO:0033551//monopolin complex	GO:0005515//protein binding	-
Bcin02g05050	416	393	347	214	221	134	16.82	13.63	14.20	7.30	6.88	5.37	14.8833333333333	6.51666666666667	-1.19149156781387	1.29452892776327e-13	4.09433199395733e-12	--	Mitochondrial chaperone bcs1 protein [Rutstroemia sp. NJR-2017a BBW]	-	-	-	-	-	-	-
Bcin10g03920	293	391	310	822	895	856	9.52	10.89	10.19	22.52	22.37	27.53	10.2	24.14	1.24285652389616	1.29808156899744e-13	4.09476414936115e-12	csnA	similar to COP9 signalosome complex subunit 1 [Botrytis cinerea T4]	-	-	-	-	GO:0008180//COP9 signalosome	-	GO:0000338//protein deneddylation
Bcin11g01330	2222	2251	1900	1437	1541	1070	176.01	152.98	152.27	96.03	93.96	83.93	160.42	91.3066666666667	-0.813061911610519	1.31472909076606e-13	4.13120017407237e-12	rib5	Bcrib5 [Botrytis cinerea B05.10]	Metabolism;Metabolism;Metabolism	Global and overview maps;Global and overview maps;Metabolism of cofactors and vitamins	ko01100//Metabolic pathways;ko01110//Biosynthesis of secondary metabolites;ko00740//Riboflavin metabolism	K00793;K00793;K00793	-	-	-
Bcin04g04920	18685	17316	14875	10782	11666	7249	898.18	714.14	723.43	437.26	431.66	345.03	778.583333333333	404.65	-0.944176866642603	1.31652495745028e-13	4.13120017407237e-12	nmt1	Bcnmt1 [Botrytis cinerea B05.10]	Metabolism;Metabolism	Global and overview maps;Metabolism of cofactors and vitamins	ko01100//Metabolic pathways;ko00730//Thiamine metabolism	K18278;K18278	-	-	GO:0009228//thiamine biosynthetic process
Bcin12g04190	96	60	110	329	465	393	2.79	1.49	3.23	8.05	10.39	11.29	2.50333333333333	9.91	1.98503465039337	1.37625391323683e-13	4.30735134672843e-12	--	zinc finger ring fyve phd-type protein [Rutstroemia sp. NJR-2017a WRK4]	-	-	-	-	-	-	-
Bcin08g00370	462	765	668	1584	1847	1607	8.90	12.65	13.03	25.76	27.40	30.67	11.5266666666667	27.9433333333333	1.27752876045643	1.40965966516787e-13	4.40041416832481e-12	mug137	bar domain-containing protein [Rutstroemia sp. NJR-2017a BBW]	-	-	-	-	GO:0005737//cytoplasm	GO:0005515//protein binding	-
Bcin07g04070	2909	2521	2159	1524	1500	1279	171.72	127.68	128.95	75.90	68.16	74.76	142.783333333333	72.94	-0.969045482979234	1.42275897123543e-13	4.42976929563613e-12	--	similar to ethyl tert-butyl ether degradation EthD [Botrytis cinerea T4]	-	-	-	-	-	-	-
Bcin11g01630	238	409	321	831	999	873	3.78	5.57	5.16	11.13	12.21	13.72	4.83666666666667	12.3533333333333	1.35281536196052	1.43286931781883e-13	4.44969028826276e-12	NUP120	dna repair rad51 protein [Rutstroemia sp. NJR-2017a WRK4]	-	-	-	-	-	-	-
Bcin04g00700	852	768	563	408	375	278	47.32	36.59	31.63	19.12	16.03	15.29	38.5133333333333	16.8133333333333	-1.19575221901191	1.52057268094563e-13	4.69967781411133e-12	--	transposase [Aspergillus niger CBS 513.88]	-	-	-	-	-	GO:0003677//DNA binding	-
Bcin03g08440	63	70	100	270	335	314	2.26	2.15	3.62	8.16	9.23	11.13	2.67666666666667	9.50666666666667	1.82850208892657	1.52217526595325e-13	4.69967781411133e-12	--	red protein [Rutstroemia sp. NJR-2017a WRK4]	-	-	-	-	GO:0005634//nucleus	-	-
Bcin10g01000	417	589	546	1260	1490	1078	8.43	10.22	11.17	21.49	23.19	21.58	9.94	22.0866666666667	1.15185794579757	1.52513111678427e-13	4.69967781411133e-12	--	WD domain-containing protein [Rutstroemia sp. NJR-2017a WRK4]	-	-	-	-	-	-	-
Bcin05g04830	2384	2456	1924	1523	1546	1173	171.50	151.58	140.03	92.43	85.61	83.55	154.37	87.1966666666667	-0.824047518807956	1.58013077119097e-13	4.85667373186312e-12	--	ribonuclease p complex subunit [Sclerotinia borealis F-4128]	-	-	-	-	-	-	-
Bcin03g03780	226	209	162	589	658	542	6.33	5.02	4.59	13.91	14.18	15.02	5.31333333333333	14.37	1.43537093318802	1.60184473825494e-13	4.9108217077908e-12	At4g01020	ring finger protein [Rutstroemia sp. NJR-2017a WRK4]	-	-	-	-	-	GO:0004842//ubiquitin-protein transferase activity	GO:0016567//protein ubiquitination
Bcin11g00590	330	496	478	1112	1265	1029	7.79	10.04	11.42	22.14	22.98	24.05	9.75	23.0566666666667	1.24170983172627	1.61096737948709e-13	4.92619030048768e-12	orc1	origin recognition complex subunit 1 protein [Rutstroemia sp. NJR-2017a BVV2]	Cellular Processes;Cellular Processes	Cell growth and death;Cell growth and death	ko04111//Cell cycle - yeast;ko04113//Meiosis - yeast	K02603;K02603	GO:0000790//nuclear chromatin;GO:0005664//nuclear origin of replication recognition complex	GO:0003682//chromatin binding;GO:0003688//DNA replication origin binding;GO:0005524//ATP binding	GO:0006270//DNA replication initiation;GO:0033314//mitotic DNA replication checkpoint;GO:0051301//cell division;GO:1902969//mitotic DNA replication
Bcin09g05950	949	1250	1051	2535	2528	2241	22.49	25.42	25.20	50.69	46.12	52.60	24.37	49.8033333333333	1.03113605393358	1.62298175192766e-13	4.95030082960735e-12	OCH1	glycosyltransferase family 32 protein [Botrytis cinerea T4]	-	-	-	-	-	GO:0000009//alpha-1,6-mannosyltransferase activity	-
Bcin13g00890	30077	37708	29063	24388	26438	20122	1676.34	1803.12	1638.83	1146.75	1134.23	1110.48	1706.09666666667	1130.48666666667	-0.593755414853823	1.64124759092199e-13	4.99330834324415e-12	H4.1	Histone H4, partial [Tolypocladium capitatum]	-	-	-	-	GO:0000786//nucleosome;GO:0005634//nucleus	GO:0003677//DNA binding;GO:0046982//protein heterodimerization activity	GO:0006352//DNA-templated transcription, initiation
Bcin01g07770	3218	2868	2547	1824	1895	1264	231.49	177.01	185.37	110.70	104.93	90.03	197.956666666667	101.886666666667	-0.958219387915925	1.6689803004608e-13	5.06482705357559e-12	trx	Bctrx2 [Botrytis cinerea B05.10]	-	-	-	-	-	-	GO:0045454//cell redox homeostasis
Bcin06g00350	429	556	417	1184	1176	1100	12.98	14.43	12.76	30.22	27.37	32.95	13.39	30.18	1.17243684520237	1.67613084675963e-13	5.07368193437063e-12	--	glycosyltransferase family 71 protein [Botrytis cinerea T4]	-	-	-	-	-	GO:0016757//transferase activity, transferring glycosyl groups	GO:0006486//protein glycosylation
Bcin03g03120	234	265	286	660	798	681	6.20	6.03	7.67	14.76	16.28	17.87	6.63333333333333	16.3033333333333	1.29736103390678	1.70826268103955e-13	5.15792059385922e-12	SPCP25A2.03	similar to THO complex subunit Tho1 [Botrytis cinerea T4]	Genetic Information Processing;Genetic Information Processing	Transcription;Translation	ko03040//Spliceosome;ko03013//RNA transport	K12878;K12878	-	-	-
Bcin13g03770	548	765	739	1648	1899	1822	4.82	5.77	6.57	12.22	12.85	15.86	5.72	13.6433333333333	1.25410911394354	1.72791489177834e-13	5.20414970043894e-12	Kif21b	similar to kinesin family protein [Botrytis cinerea T4]	-	-	-	-	-	GO:0003777//microtubule motor activity;GO:0005524//ATP binding;GO:0008017//microtubule binding	GO:0007018//microtubule-based movement
Bcin10g01530	11760	10048	9282	6155	7226	4511	529.12	387.88	422.53	233.64	250.26	200.97	446.51	228.29	-0.967824820954882	1.8023756175496e-13	5.41480614725993e-12	tca-8	succinyl- ligase subunit alpha protein [Rutstroemia sp. NJR-2017a BBW]	Metabolism;Metabolism;Metabolism;Metabolism;Metabolism	Global and overview maps;Global and overview maps;Global and overview maps;Carbohydrate metabolism;Carbohydrate metabolism	ko01100//Metabolic pathways;ko01110//Biosynthesis of secondary metabolites;ko01200//Carbon metabolism;ko00020//Citrate cycle (TCA cycle);ko00640//Propanoate metabolism	K01899;K01899;K01899;K01899;K01899	-	GO:0003824//catalytic activity;GO:0048037//cofactor binding	-
Bcin10g04660	155	196	180	447	579	474	2.26	2.45	2.65	5.50	6.50	6.84	2.45333333333333	6.28	1.35602129355577	1.83511757923089e-13	5.49938860556017e-12	dhkB	M3EW, histidine kinase-group I protein [Botrytis cinerea T4]	-	-	-	-	-	GO:0000155//phosphorelay sensor kinase activity;GO:0016772//transferase activity, transferring phosphorus-containing groups	GO:0000160//phosphorelay signal transduction system;GO:0007165//signal transduction;GO:0016310//phosphorylation
Bcin11g00610	2335	2158	1799	1300	1434	1014	124.21	98.49	96.82	58.34	58.72	53.41	106.506666666667	56.8233333333333	-0.90638836761501	1.87013012295304e-13	5.5903366044484e-12	--	Bcnas6 [Botrytis cinerea B05.10]	-	-	-	-	-	GO:0005515//protein binding	-
Bcin15g05630	134	90	83	30	23	18	5.15	2.97	3.23	0.97	0.68	0.68	3.78333333333333	0.776666666666667	-2.284290437524	1.88362933394704e-13	5.61668279254307e-12	SPAC513.07	NAD(P)-binding protein [Cadophora sp. DSE1049]	-	-	-	-	-	GO:0003854//3-beta-hydroxy-delta5-steroid dehydrogenase activity;GO:0016616//oxidoreductase activity, acting on the CH-OH group of donors, NAD or NADP as acceptor	GO:0006694//steroid biosynthetic process;GO:0055114//oxidation-reduction process
Bcin09g04050	2435	2854	2652	1687	2195	1611	81.74	82.19	90.07	47.78	56.72	53.55	84.6666666666667	52.6833333333333	-0.684447461755031	1.90032200517633e-13	5.65239699157537e-12	MRS6	Bcmrs6 [Botrytis cinerea B05.10]	-	-	-	-	-	GO:0005092//GDP-dissociation inhibitor activity	GO:0007264//small GTPase mediated signal transduction
Bcin02g01000	265	336	322	767	841	710	5.55	6.04	6.82	13.55	13.56	14.72	6.13666666666667	13.9433333333333	1.18404837129412	1.92608260817155e-13	5.71483965944364e-12	H0219H12.3	similar to NAP family protein [Botrytis cinerea T4]	-	-	-	-	GO:0005634//nucleus	-	GO:0006334//nucleosome assembly
Bcin08g06930	164	195	227	557	658	712	2.27	2.32	3.18	6.50	7.01	9.76	2.59	7.75666666666667	1.58248470699764	1.99295440134849e-13	5.89865294048503e-12	ucp12	similar to ATP-dependent RNA helicase A [Botrytis cinerea T4]	-	-	-	-	-	GO:0003676//nucleic acid binding;GO:0004386//helicase activity;GO:0005515//protein binding;GO:0005524//ATP binding	-
Bcin16g04780	107	168	192	513	534	505	2.55	3.43	4.62	10.29	9.78	11.89	3.53333333333333	10.6533333333333	1.59220314347741	2.05531113420877e-13	6.06506256490416e-12	--	oligomeric golgi complex component protein [Rutstroemia sp. NJR-2017a BVV2]	-	-	-	-	GO:0017119//Golgi transport complex	-	GO:0006891//intra-Golgi vesicle-mediated transport
Bcin08g00620	1499	1760	1446	1114	1250	906	169.85	171.09	165.76	106.49	109.02	101.65	168.9	105.72	-0.675920998047178	2.059297959386e-13	6.06506256490416e-12	--	Bcmrp17 [Botrytis cinerea B05.10]	Genetic Information Processing	Translation	ko03010//Ribosome	K02990	GO:0005840//ribosome	GO:0003735//structural constituent of ribosome;GO:0019843//rRNA binding	GO:0006412//translation
Bcin03g06030	1061	1422	942	738	782	576	83.72	96.27	75.21	49.13	47.50	45.01	85.0666666666667	47.2133333333333	-0.849399580261317	2.07993193822987e-13	6.10877444508446e-12	--	PMP-22 EMP MP20 Claudin tight junction domain-containing protein [Rutstroemia sp. NJR-2017a WRK4]	-	-	-	-	-	-	-
Bcin03g00430	844	1338	1108	2663	2846	2501	14.19	19.30	18.85	37.78	36.84	41.64	17.4466666666667	38.7533333333333	1.15136898418385	2.08433198301455e-13	6.10877444508446e-12	hyou1	Bclhs1 [Botrytis cinerea B05.10]	Genetic Information Processing	Folding, sorting and degradation	ko04141//Protein processing in endoplasmic reticulum	K09486	-	-	-
Bcin09g04480	319	414	515	1231	1282	1220	6.63	7.38	10.83	21.59	20.51	25.11	8.28	22.4033333333333	1.43601073023554	2.13648718601538e-13	6.24635899969913e-12	ucp3	Bcage2 [Botrytis cinerea B05.10]	-	-	-	-	-	GO:0005096//GTPase activator activity;GO:0005515//protein binding	-
Bcin02g08530	774	1055	878	2005	2238	1768	25.15	29.41	28.86	54.96	55.97	56.88	27.8066666666667	55.9366666666667	1.00836347293463	2.28620330397908e-13	6.66781484301635e-12	VPS4	Bcvps4 [Botrytis cinerea B05.10]	Cellular Processes	Transport and catabolism	ko04144//Endocytosis	K12196	-	GO:0005524//ATP binding	-
Bcin01g03850	345	321	243	104	119	141	11.54	9.21	8.22	2.93	3.06	4.67	9.65666666666667	3.55333333333333	-1.44235224651123	2.35745679433559e-13	6.84734921805896e-12	--	hypothetical protein BCIN_01g03850 [Botrytis cinerea B05.10]	-	-	-	-	-	-	-
Bcin04g06810	188	249	228	570	645	612	6.13	6.96	7.52	15.67	16.18	19.75	6.87	17.2	1.32402656077136	2.35918513978339e-13	6.84734921805896e-12	CHL4	CHL4 family chromosome segregation protein-like protein [Hyaloscypha variabilis F]	-	-	-	-	-	-	GO:0007059//chromosome segregation;GO:0051382//kinetochore assembly
Bcin07g01020	78	103	66	266	305	264	3.07	3.48	2.63	8.84	9.25	10.30	3.06	9.46333333333333	1.62881679031058	2.49315962978146e-13	7.21872088941797e-12	--	secretory lipase protein [Rutstroemia sp. NJR-2017a WRK4]	-	-	-	-	-	GO:0004806//triglyceride lipase activity	GO:0016042//lipid catabolic process
Bcin08g04330	126	147	124	369	428	423	7.00	7.00	6.97	17.29	18.30	23.26	6.99	19.6166666666667	1.48871555382922	2.50186721868009e-13	7.22647767477549e-12	--	glycosyltransferase family 8 protein [Rutstroemia sp. NJR-2017a BVV2]	-	-	-	-	-	-	-
Bcin02g07400	380	594	638	1431	1768	1630	4.74	6.39	8.06	15.13	17.03	20.16	6.39666666666667	17.44	1.4470078293027	2.55250477067338e-13	7.35501795338025e-12	wc-1	Bcwcl1 [Botrytis cinerea B05.10]	-	-	-	-	-	GO:0005515//protein binding;GO:0008270//zinc ion binding;GO:0043565//sequence-specific DNA binding	GO:0006355//regulation of transcription, DNA-templated
Bcin05g08070	15887	15550	12682	9771	10655	8200	608.96	511.38	491.81	315.97	314.37	311.22	537.383333333333	313.853333333333	-0.77586104620971	2.6072062599415e-13	7.4946238460237e-12	rps21	40S ribosomal protein S21 [Sclerotinia sclerotiorum 1980 UF-70]	Genetic Information Processing	Translation	ko03010//Ribosome	K02971	GO:0005840//ribosome	GO:0003735//structural constituent of ribosome	GO:0006412//translation
Bcin06g07280	1119	1552	1470	3230	3449	2931	29.97	35.66	39.83	72.98	71.10	77.73	35.1533333333333	73.9366666666667	1.07262850706507	2.66140457426195e-13	7.63211881140622e-12	SPAC458.02c	Bcbfr1 [Botrytis cinerea B05.10]	-	-	-	-	-	-	-
Bcin01g00100	6478	6577	4889	3663	4297	3225	341.83	297.72	260.99	163.04	174.52	168.49	300.18	168.683333333333	-0.831510422210431	2.77781086197231e-13	7.94692572851125e-12	BOA10	Bcboa10 [Botrytis cinerea B05.10]	-	-	-	-	-	GO:0016788//hydrolase activity, acting on ester bonds	GO:0009058//biosynthetic process
Bcin14g03720	91	94	87	21	15	28	8.33	7.42	8.09	1.63	1.07	2.58	7.94666666666667	1.76	-2.17477440110371	2.8863811188926e-13	8.23786916003942e-12	--	hypothetical protein BCIN_14g03720 [Botrytis cinerea B05.10]	-	-	-	-	-	-	-
Bcin08g06740	72	138	130	386	429	512	2.16	3.55	3.95	9.77	9.91	15.21	3.22	11.63	1.8527185033586	2.90306507038925e-13	8.2658054628874e-12	CYP8	similar to peptidyl-prolyl cis-trans isomerase-like 2 [Botrytis cinerea T4]	Genetic Information Processing	Folding, sorting and degradation	ko04120//Ubiquitin mediated proteolysis	K10598	-	GO:0003755//peptidyl-prolyl cis-trans isomerase activity;GO:0004842//ubiquitin-protein transferase activity	GO:0000413//protein peptidyl-prolyl isomerization;GO:0006457//protein folding;GO:0016567//protein ubiquitination
Bcin03g06680	5	3	7	61	136	60	0.15	0.08	0.21	1.54	3.14	1.78	0.146666666666667	2.15333333333333	3.87595873605662	3.14371996530043e-13	8.92980360759628e-12	aneD	cytochrome P450 [Clathrospora elynae]	-	-	-	-	-	GO:0005506//iron ion binding;GO:0016705//oxidoreductase activity, acting on paired donors, with incorporation or reduction of molecular oxygen;GO:0020037//heme binding	GO:0055114//oxidation-reduction process
Bcin11g03430	10241	10981	8757	7136	7683	5473	745.37	685.71	644.84	438.18	430.43	394.43	691.973333333333	421.013333333333	-0.716850517983657	3.45895802191229e-13	9.80201650322993e-12	SMT3	Bcsmt3 [Botrytis cinerea B05.10]	Genetic Information Processing	Translation	ko03013//RNA transport	K12160	GO:0000794//condensed nuclear chromosome;GO:0005634//nucleus;GO:0005940//septin ring;GO:0030998//linear element;GO:0044732//mitotic spindle pole body	GO:0005515//protein binding;GO:0031386//protein tag;GO:0042802//identical protein binding	GO:0000723//telomere maintenance;GO:0016925//protein sumoylation;GO:0030466//chromatin silencing at silent mating-type cassette;GO:0030702//chromatin silencing at centromere;GO:0051572//negative regulation of histone H3-K4 methylation;GO:0051573//negative regulation of histone H3-K9 methylation;GO:0071441//negative regulation of histone H3-K14 acetylation;GO:1903379//regulation of mitotic chromos…
Bcin02g09320	1063	1233	1236	2686	2909	2674	50.82	50.58	59.79	108.34	107.05	126.59	53.73	113.993333333333	1.0851497106343	3.47322305368596e-13	9.80886878570857e-12	PDAP1	casein kinase substrate phospho PP28 protein [Rutstroemia sp. NJR-2017a WRK4]	-	-	-	-	-	-	-
Bcin07g03560	109	191	194	487	610	510	1.82	2.75	3.30	6.90	7.88	8.46	2.62333333333333	7.74666666666667	1.56217452789704	3.47774191534674e-13	9.80886878570857e-12	ctf18	Bcctf18 [Botrytis cinerea B05.10]	-	-	-	-	-	GO:0005524//ATP binding	-
Bcin11g01930	227	481	417	1129	1312	1186	4.08	7.41	7.58	17.10	18.14	21.09	6.35666666666667	18.7766666666667	1.56259862792679	3.67359916361193e-13	1.03369561441822e-11	FOLH1	glutamate carboxypeptidase tre2 protein [Rutstroemia sp. NJR-2017a BBW]	-	-	-	-	-	-	-
Bcin06g00340	106	148	146	378	438	413	0.90	1.08	1.24	2.68	2.83	3.43	1.07333333333333	2.98	1.47321414306871	3.8004382029116e-13	1.06688179714991e-11	--	Ankyrin repeat-containing protein [Glarea lozoyensis ATCC 20868]	-	-	-	-	-	GO:0005515//protein binding;GO:0008270//zinc ion binding	-
Bcin12g06760	77	136	96	32	32	27	7.87	11.93	9.93	2.76	2.52	2.73	9.91	2.67	-1.89204531549893	3.92667346137379e-13	1.09974380330578e-11	--	hypothetical protein BCIN_12g06760 [Botrytis cinerea B05.10]	-	-	-	-	-	-	-
Bcin05g07470	75	97	105	288	330	323	2.62	2.90	3.71	8.48	8.86	11.16	3.07666666666667	9.5	1.62655936629369	4.01068515683732e-13	1.12065461480207e-11	--	nineteen complex-related 2 domain-containing protein [Rutstroemia sp. NJR-2017a BVV2]	-	-	-	-	GO:0005634//nucleus	GO:0003677//DNA binding;GO:0003700//DNA-binding transcription factor activity	GO:0006355//regulation of transcription, DNA-templated
Bcin16g00370	1062	1689	1402	3173	3827	3459	14.72	20.09	19.66	37.11	40.83	47.48	18.1566666666667	41.8066666666667	1.20323365240488	4.23996301858231e-13	1.18196364427317e-11	YJR054W	pheromone-regulated membrane protein [Rutstroemia sp. NJR-2017a BVV2]	-	-	-	-	GO:0005887//integral component of plasma membrane	GO:0015079//potassium ion transmembrane transporter activity	GO:0071805//potassium ion transmembrane transport
Bcin07g00860	2	1	2	94	67	71	0.09	0.04	0.09	3.45	2.24	3.06	0.0733333333333333	2.91666666666667	5.3137075880824	4.81446512728393e-13	1.33900216892697e-11	--	hypothetical protein BCIN_07g00860 [Botrytis cinerea B05.10]	-	-	-	-	-	-	-
Bcin16g01520	378	707	645	1580	1870	1603	7.65	12.35	13.31	27.19	29.29	32.28	11.1033333333333	29.5866666666667	1.41395431352267	4.9363727233441e-13	1.36972916284087e-11	klpA	Bckar3 [Botrytis cinerea B05.10]	-	-	-	-	-	GO:0003777//microtubule motor activity;GO:0005524//ATP binding;GO:0008017//microtubule binding	GO:0007018//microtubule-based movement
Bcin04g05190	27061	27815	23687	18447	19359	12377	1917.69	1691.14	1698.29	1102.88	1056.00	868.49	1769.04	1009.12333333333	-0.8098641604193	5.19621722384135e-13	1.43850013538537e-11	RPS8A	40S ribosomal protein S8 [Sclerotinia sclerotiorum 1980 UF-70]	Genetic Information Processing	Translation	ko03010//Ribosome	K02995	GO:0005840//ribosome	GO:0003735//structural constituent of ribosome	GO:0006412//translation
Bcin09g03280	221	328	296	705	810	691	3.56	4.53	4.82	9.57	10.03	11.01	4.30333333333333	10.2033333333333	1.2455140442198	5.41865936097682e-13	1.49662372718961e-11	SMC5	similar to structural maintenance of chromosomes protein 5 [Botrytis cinerea T4]	-	-	-	-	GO:0030915//Smc5-Smc6 complex	-	GO:0000724//double-strand break repair via homologous recombination;GO:0006281//DNA repair;GO:0007062//sister chromatid cohesion
Bcin05g02320	1893	2137	1950	1284	1497	1314	191.67	185.64	199.76	109.68	116.67	131.74	192.356666666667	119.363333333333	-0.688424101311503	5.46102492213307e-13	1.50485760325538e-11	RPB10	Bcrpb10 [Botrytis cinerea B05.10]	Genetic Information Processing	Transcription	ko03020//RNA polymerase	K03007	-	GO:0003677//DNA binding;GO:0003899//DNA-directed 5'-3' RNA polymerase activity;GO:0008270//zinc ion binding	GO:0006351//transcription, DNA-templated
MSTRG.6928	1032	1059	833	624	622	385	14.86	13.09	12.13	7.58	6.90	5.49	13.36	6.65666666666667	-1.00504817575124	5.83923193411528e-13	1.60538699986789e-11	--	hypothetical protein BofuT4_uP123680.1 [Botrytis cinerea T4]	-	-	-	-	-	-	-
Bcin11g03260	2036	1242	1493	651	823	690	256.01	133.99	189.94	69.06	79.66	85.91	193.313333333333	78.21	-1.30551615877715	6.14798369050666e-13	1.68640458805728e-11	--	Bcpio9 [Botrytis cinerea B05.10]	-	-	-	-	-	-	-
Bcin03g04850	2041	2825	1699	1391	1437	1007	141.08	167.54	118.82	81.12	76.46	68.92	142.48	75.5	-0.916210872001815	6.30108167605939e-13	1.72445356280648e-11	--	Double-stranded RNA-binding domain [Lasallia pustulata]	-	-	-	-	-	-	-
Bcin07g05520	11220	13039	10486	8743	9362	7538	787.00	784.68	744.14	517.38	505.47	523.54	771.94	515.463333333333	-0.582618909158646	6.36965791511058e-13	1.73925032866584e-11	CMD1	Bc4 [Botrytis cinerea B05.10]	Environmental Information Processing	Signal transduction	ko04070//Phosphatidylinositol signaling system	K02183	-	GO:0005509//calcium ion binding	GO:0019722//calcium-mediated signaling
Bcin03g00070	279	394	318	191	210	153	10.26	12.43	11.83	5.93	5.95	5.57	11.5066666666667	5.81666666666667	-0.984205428081944	6.49669958442835e-13	1.76990767996688e-11	--	similar to MFS transporter [Botrytis cinerea T4]	-	-	-	-	-	GO:0022857//transmembrane transporter activity	GO:0055085//transmembrane transport
Bcin09g05690	525	742	496	379	321	246	18.89	22.91	18.06	11.51	8.89	8.77	19.9533333333333	9.72333333333333	-1.03710689259992	6.51292889863554e-13	1.77030563963592e-11	--	hypothetical protein BCIN_09g05690 [Botrytis cinerea B05.10]	-	-	-	-	-	-	-
Bcin07g03640	123	180	184	426	610	540	2.33	2.92	3.52	6.80	8.88	10.11	2.92333333333333	8.59666666666667	1.55616302534448	6.68616564148146e-13	1.81328207114114e-11	HELLS	SNF2 family helicase ATPase protein [Rutstroemia sp. NJR-2017a WRK4]	-	-	-	-	-	GO:0005524//ATP binding	-
Bcin02g06230	392	514	520	1128	1309	1168	5.09	5.72	6.83	12.35	13.07	15.01	5.88	13.4766666666667	1.19657564271418	6.76558087907081e-13	1.83067760716528e-11	ubp2	Bcubp2 [Botrytis cinerea B05.10]	-	-	-	-	-	GO:0036459//thiol-dependent ubiquitinyl hydrolase activity	GO:0006511//ubiquitin-dependent protein catabolic process;GO:0016579//protein deubiquitination
Bcin15g01500	491	773	780	1684	2180	1954	5.82	7.87	9.36	16.85	19.91	22.95	7.68333333333333	19.9033333333333	1.37320581805919	6.94453737699117e-13	1.87486868328813e-11	rga1	Bclrg1 [Botrytis cinerea B05.10]	-	-	-	-	-	-	GO:0007165//signal transduction;GO:0008360//regulation of cell shape;GO:0009272//fungal-type cell wall biogenesis;GO:0030036//actin cytoskeleton organization;GO:0051666//actin cortical patch localization
Bcin05g01710	1237	1473	1149	867	1028	712	59.83	61.13	56.23	35.38	38.28	34.10	59.0633333333333	35.92	-0.717475429483998	7.10275526704063e-13	1.90999210175041e-11	--	HLH, helix-loop-helix DNA-binding protein [Glarea lozoyensis ATCC 20868]	-	-	-	-	-	GO:0046983//protein dimerization activity	-
Bcin06g00010	55	57	51	10	8	6	4.62	4.11	4.34	0.71	0.52	0.50	4.35666666666667	0.576666666666667	-2.91741519815871	7.10650268941925e-13	1.90999210175041e-11	--	hypothetical protein BCIN_06g00010 [Botrytis cinerea B05.10]	-	-	-	-	-	-	-
Bcin02g03080	6824	6606	5414	4274	4481	3271	373.60	310.30	299.89	197.41	188.84	177.32	327.93	187.856666666667	-0.80375557442894	7.39745763144311e-13	1.98374328027089e-11	mev-1	SdhC [Botrytis cinerea]	Metabolism;Metabolism;Metabolism;Metabolism;Metabolism	Global and overview maps;Global and overview maps;Global and overview maps;Energy metabolism;Carbohydrate metabolism	ko01100//Metabolic pathways;ko01110//Biosynthesis of secondary metabolites;ko01200//Carbon metabolism;ko00190//Oxidative phosphorylation;ko00020//Citrate cycle (TCA cycle)	K00236;K00236;K00236;K00236;K00236	GO:0016020//membrane;GO:0045281//succinate dehydrogenase complex	GO:0000104//succinate dehydrogenase activity;GO:0009055//electron transfer activity;GO:0016627//oxidoreductase activity, acting on the CH-CH group of donors	GO:0006099//tricarboxylic acid cycle
Bcin15g02490	89	93	85	263	340	257	4.13	3.70	3.99	10.29	12.14	11.80	3.94	11.41	1.53403125683231	7.49598198486467e-13	2.00567714403064e-11	--	Bcbet1 [Botrytis cinerea B05.10]	Genetic Information Processing	Folding, sorting and degradation	ko04130//SNARE interactions in vesicular transport	K08504	GO:0030173//integral component of Golgi membrane	-	GO:0015031//protein transport
Bcin08g00830	149	231	231	548	681	660	3.35	4.47	5.27	10.41	11.78	14.74	4.36333333333333	12.31	1.49632816526037	7.57567206127115e-13	2.02248510018836e-11	--	arginine rich protein [Rutstroemia sp. NJR-2017a BVV2]	-	-	-	-	-	-	-
Bcin14g05580	46	73	45	4	11	5	1.64	2.24	1.63	0.12	0.30	0.18	1.83666666666667	0.2	-3.19901791296264	7.82807929179836e-13	2.08522636601749e-11	yhjG	probable 2-polyprenyl-6-methoxyphenol hydroxylase and related FAD-dependent oxidoreductases [Phialocephala subalpina]	-	-	-	-	-	GO:0071949//FAD binding	-
Bcin05g01600	18113	18648	14842	11578	13047	8287	979.52	865.21	812.05	528.23	543.10	443.74	885.593333333333	505.023333333333	-0.810294316181009	7.88568791666983e-13	2.09591443585635e-11	RPL20A	60S ribosomal protein L20 [Sclerotinia sclerotiorum 1980 UF-70]	Genetic Information Processing	Translation	ko03010//Ribosome	K02882	GO:0005840//ribosome	GO:0003735//structural constituent of ribosome	GO:0006412//translation
Bcin11g04010	102	134	150	388	418	381	1.88	2.11	2.79	6.02	5.92	6.94	2.26	6.29333333333333	1.4775015862255	8.0595103619404e-13	2.13737501567654e-11	mcm10	Bcmcm10 [Botrytis cinerea B05.10]	-	-	-	-	GO:0005634//nucleus	GO:0003690//double-stranded DNA binding;GO:0003697//single-stranded DNA binding	GO:0006260//DNA replication;GO:0006270//DNA replication initiation
Bcin10g04970	3528	6315	3642	2713	2057	1997	197.88	303.89	206.67	128.38	88.81	110.91	236.146666666667	109.366666666667	-1.11051007810426	8.63277419007753e-13	2.28404450393699e-11	--	Integral membrane protein [Rutstroemia sp. NJR-2017a BBW]	-	-	-	-	GO:0016020//membrane	-	-
Bcin14g02100	764	1120	1110	2406	2706	2368	17.25	21.70	25.36	45.83	47.03	52.94	21.4366666666667	48.6	1.18087572507553	8.65953029099141e-13	2.28404450393699e-11	ranbp9	Bcvid30 [Botrytis cinerea B05.10]	-	-	-	-	-	GO:0005515//protein binding	-
Bcin12g05740	428	582	552	1194	1602	1538	4.51	5.27	5.89	10.62	13.00	16.06	5.22333333333333	13.2266666666667	1.3404068459143	8.66972761567806e-13	2.28404450393699e-11	sec72	Bcsec7 [Botrytis cinerea B05.10]	Cellular Processes	Transport and catabolism	ko04144//Endocytosis	K18442	-	GO:0005086//ARF guanyl-nucleotide exchange factor activity	GO:0032012//regulation of ARF protein signal transduction
Bcin11g00230	2669	3698	3737	7793	8712	7472	43.13	51.28	61.10	106.25	108.38	119.57	51.8366666666667	111.4	1.10370437821017	9.34767847751822e-13	2.4572504804827e-11	--	Bcfrp1 [Botrytis cinerea B05.10]	-	-	-	-	-	GO:0005515//protein binding	-
Bcin15g02140	1253	1298	1140	804	948	597	41.83	37.18	38.51	22.65	24.36	19.74	39.1733333333333	22.25	-0.816066559094	9.89994392831251e-13	2.59673146320967e-11	--	F-box domain-containing protein [Rutstroemia sp. NJR-2017a WRK4]	-	-	-	-	-	GO:0005515//protein binding	-
Bcin11g04630	7602	7415	6061	4671	5204	3421	284.51	238.10	229.50	147.49	149.92	126.78	250.703333333333	141.396666666667	-0.826233068305625	1.09622553583686e-12	2.86909508691626e-11	SPAC2E11.10	glyoxylate reductase [Sclerotinia borealis F-4128]	Metabolism;Metabolism;Metabolism	Global and overview maps;Global and overview maps;Carbohydrate metabolism	ko01100//Metabolic pathways;ko01110//Biosynthesis of secondary metabolites;ko00630//Glyoxylate and dicarboxylate metabolism	K00015;K00015;K00015	-	GO:0016616//oxidoreductase activity, acting on the CH-OH group of donors, NAD or NADP as acceptor;GO:0047964//glyoxylate reductase activity;GO:0051287//NAD binding	GO:0009436//glyoxylate catabolic process;GO:0055114//oxidation-reduction process
Bcin16g02230	2377	2376	2003	1487	1741	1204	133.32	114.34	113.66	70.36	75.17	66.87	120.44	70.8	-0.766493347754318	1.17758569231477e-12	3.07532019472269e-11	sec22	Bcsec22 [Botrytis cinerea B05.10]	Cellular Processes;Genetic Information Processing	Transport and catabolism;Folding, sorting and degradation	ko04145//Phagosome;ko04130//SNARE interactions in vesicular transport	K08517;K08517	GO:0016021//integral component of membrane	-	GO:0016192//vesicle-mediated transport
Bcin08g02490	21637	22481	18478	14865	16215	12793	1316.21	1173.30	1137.23	762.89	759.26	770.57	1208.91333333333	764.24	-0.661613147045182	1.26058781177671e-12	3.28492741299292e-11	crp-63	Bcrpl32 [Botrytis cinerea B05.10]	Genetic Information Processing	Translation	ko03010//Ribosome	K02912	GO:0005840//ribosome	GO:0003735//structural constituent of ribosome	GO:0006412//translation
Bcin09g05610	1172	1712	1468	3226	3554	3148	22.04	27.62	27.93	51.18	51.44	58.61	25.8633333333333	53.7433333333333	1.05517757928258	1.26675747406053e-12	3.29384421725891e-11	--	M serotype protein [Rutstroemia sp. NJR-2017a BBW]	-	-	-	-	-	-	-
Bcin01g10820	192	279	252	620	675	635	3.22	4.02	4.28	8.78	8.73	10.56	3.84	9.35666666666667	1.28488834707021	1.33407142867309e-12	3.46136671331262e-11	--	ankyrin repeat and SAM domain containing protein 6 [Sclerotinia borealis F-4128]	-	-	-	-	-	GO:0005515//protein binding	-
Bcin09g01210	647	945	882	1961	2152	2075	9.85	12.34	13.58	25.18	25.22	31.28	11.9233333333333	27.2266666666667	1.19123274788258	1.43244915447056e-12	3.70858920402563e-11	chsC	BcCHSI [Botrytis cinerea B05.10]	Metabolism;Metabolism	Global and overview maps;Carbohydrate metabolism	ko01100//Metabolic pathways;ko00520//Amino sugar and nucleotide sugar metabolism	K00698;K00698	-	GO:0004100//chitin synthase activity;GO:0016758//transferase activity, transferring hexosyl groups	GO:0006031//chitin biosynthetic process
Bcin03g08490	468	691	598	1350	1536	1399	19.21	23.43	25.35	44.51	42.56	49.89	22.6633333333333	45.6533333333333	1.01036013201311	1.47534125940684e-12	3.81140424062712e-11	bub1	similar to checkpoint protein kinase (SldA) [Botrytis cinerea T4]	Cellular Processes;Cellular Processes	Cell growth and death;Cell growth and death	ko04111//Cell cycle - yeast;ko04113//Meiosis - yeast	K02178;K02178	-	GO:0004672//protein kinase activity;GO:0005524//ATP binding	GO:0006468//protein phosphorylation;GO:0007094//mitotic spindle assembly checkpoint
Bcin07g05350	13127	15900	12067	10564	10516	8216	806.46	838.07	750.04	547.54	497.30	499.80	798.19	514.88	-0.632495973206657	1.49966591912259e-12	3.86591298333817e-11	--	hypothetical protein BCIN_07g05350 [Botrytis cinerea B05.10]	-	-	-	-	-	-	-
Bcin07g00450	52	83	66	205	280	273	1.10	1.50	1.41	3.65	4.55	5.71	1.33666666666667	4.63666666666667	1.79444827808732	1.50614193499325e-12	3.87427540230988e-11	mof	Bcsas2 [Botrytis cinerea B05.10]	-	-	-	-	-	GO:0004402//histone acetyltransferase activity	GO:0006355//regulation of transcription, DNA-templated;GO:0016573//histone acetylation
Bcin02g05770	112	113	80	323	375	278	2.39	2.07	1.73	5.82	6.16	5.88	2.06333333333333	5.95333333333333	1.52872076590696	1.58342542941141e-12	4.06435131099669e-11	--	similar to ankyrin repeat containing protein [Botrytis cinerea T4]	-	-	-	-	-	GO:0005515//protein binding	-
Bcin14g02710	77	101	114	280	377	337	2.32	2.61	3.47	7.11	8.74	10.05	2.8	8.63333333333333	1.62449086490779	1.69353426692985e-12	4.33769129437779e-11	ctnnbl1	beta-catenin-like protein-like protein 1 [Cadophora sp. DSE1049]	Genetic Information Processing	Transcription	ko03040//Spliceosome	K12864	-	-	-
Bcin13g01850	192	327	306	757	844	869	4.65	6.79	7.49	15.45	15.72	20.82	6.31	17.33	1.45755974417762	1.71389938578531e-12	4.38049295040693e-11	--	similar to arrestin domain-containing protein [Botrytis cinerea T4]	-	-	-	-	-	-	-
Bcin01g00930	4872	5734	4458	3690	4166	2973	221.59	223.80	205.20	141.73	145.94	133.92	216.863333333333	140.53	-0.625908000321934	1.75211888652073e-12	4.46864874313276e-11	FPR2	Bcfpr2 [Botrytis cinerea B05.10]	-	-	-	-	-	GO:0003755//peptidyl-prolyl cis-trans isomerase activity	-
Bcin02g01080	643	702	683	1526	1675	1450	24.04	22.51	25.83	48.13	48.20	53.67	24.1266666666667	50	1.05129948789807	1.75844252052355e-12	4.47525488185049e-11	andL	large-conductance mechanosensitive channel protein [Rutstroemia sp. NJR-2017a BBW]	-	-	-	-	-	-	-
Bcin09g02930	78163	66557	65402	42175	52577	32692	2426.29	1772.56	2053.99	1104.50	1256.27	1004.84	2084.28	1121.87	-0.893643591699141	1.80546359202724e-12	4.585188999498e-11	pepA	Bcap1 [Botrytis cinerea B05.10]	-	-	-	-	-	GO:0004190//aspartic-type endopeptidase activity	GO:0006508//proteolysis
Bcin13g04420	44780	51575	43973	33106	36416	32682	4397.37	4345.24	4368.79	2742.73	2752.62	3177.82	4370.46666666667	2891.05666666667	-0.596190448153002	1.82912154082095e-12	4.63545029805934e-11	H4.1	Histone H4 [Colletotrichum higginsianum IMI 349063]	-	-	-	-	GO:0000786//nucleosome;GO:0005634//nucleus	GO:0003677//DNA binding;GO:0046982//protein heterodimerization activity	-
Bcin06g00590	45	66	61	174	284	275	0.63	0.80	0.87	2.07	3.08	3.84	0.766666666666667	2.99666666666667	1.96668725457007	1.85107040208896e-12	4.68117740713933e-11	rad13	similar to DNA excision repair protein [Botrytis cinerea T4]	Genetic Information Processing	Replication and repair	ko03420//Nucleotide excision repair	K10846	GO:0005634//nucleus	GO:0003677//DNA binding;GO:0003697//single-stranded DNA binding;GO:0003824//catalytic activity;GO:0004518//nuclease activity;GO:0004519//endonuclease activity;GO:0016788//hydrolase activity, acting on ester bonds	GO:0006281//DNA repair;GO:0006289//nucleotide-excision repair
Bcin11g06080	15886	15579	13454	10231	11887	8318	1116.82	939.66	956.94	606.81	643.26	579.03	1004.47333333333	609.7	-0.720267812935882	1.92889945521303e-12	4.86773005676602e-11	--	ATP synthase H chain, mitochondrial precursor [Sclerotinia sclerotiorum 1980 UF-70]	Metabolism;Metabolism	Global and overview maps;Energy metabolism	ko01100//Metabolic pathways;ko00190//Oxidative phosphorylation	K02141;K02141	GO:0000276//mitochondrial proton-transporting ATP synthase complex, coupling factor F(o)	-	GO:0015986//ATP synthesis coupled proton transport
Bcin10g02230	11264	13237	10579	8974	9733	7581	643.45	648.75	611.41	432.49	427.97	428.80	634.536666666667	429.753333333333	-0.56219470268101	1.95218801195305e-12	4.91615077715991e-11	sar1	Bcsar1 [Botrytis cinerea B05.10]	Genetic Information Processing	Folding, sorting and degradation	ko04141//Protein processing in endoplasmic reticulum	K07953	-	GO:0005525//GTP binding	GO:0006886//intracellular protein transport;GO:0006888//ER to Golgi vesicle-mediated transport;GO:0006998//nuclear envelope organization
Bcin07g02470	234	359	322	743	890	812	5.02	6.61	6.99	13.45	14.70	17.25	6.20666666666667	15.1333333333333	1.28583922461948	2.13683306090751e-12	5.3698570023267e-11	cog4	Bccog4 [Botrytis cinerea B05.10]	-	-	-	-	-	-	-
Bcin05g03930	192	349	332	774	1010	887	2.99	4.66	5.23	10.16	12.09	13.66	4.29333333333333	11.97	1.47925305955004	2.1492533765403e-12	5.38976992146206e-11	--	similar to involucrin repeat protein [Botrytis cinerea T4]	-	-	-	-	-	-	-
Bcin07g06550	1311	1585	1521	3080	3616	3102	26.79	27.78	31.44	53.09	56.87	62.75	28.67	57.57	1.00577530767601	2.18395536393687e-12	5.46535969676645e-11	LEUA	Bcleu1 [Botrytis cinerea B05.10]	Metabolism;Metabolism;Metabolism;Metabolism;Metabolism	Global and overview maps;Global and overview maps;Global and overview maps;Global and overview maps;Amino acid metabolism	ko01100//Metabolic pathways;ko01110//Biosynthesis of secondary metabolites;ko01230//Biosynthesis of amino acids;ko01210//2-Oxocarboxylic acid metabolism;ko00290//Valine, leucine and isoleucine biosynthesis	K01702;K01702;K01702;K01702;K01702	GO:0009316//3-isopropylmalate dehydratase complex	GO:0003861//3-isopropylmalate dehydratase activity;GO:0051539//4 iron, 4 sulfur cluster binding	GO:0009098//leucine biosynthetic process
Bcin10g04030	570	607	453	332	322	287	35.66	32.58	28.67	17.52	15.50	17.78	32.3033333333333	16.9333333333333	-0.931817045898184	2.21810157519428e-12	5.53924657955288e-11	ARL2	Bccin4 [Botrytis cinerea B05.10]	-	-	-	-	-	GO:0005525//GTP binding	-
Bcin12g01040	53	68	98	256	318	367	0.90	0.99	1.68	3.65	4.14	6.15	1.19	4.64666666666667	1.96523458183932	2.2696459362212e-12	5.65618416579698e-11	bms1	Bcbms1 [Botrytis cinerea B05.10]	Genetic Information Processing	Translation	ko03008//Ribosome biogenesis in eukaryotes	K14569	GO:0005634//nucleus;GO:0005730//nucleolus;GO:0005737//cytoplasm;GO:0030686//90S preribosome	GO:0003924//GTPase activity;GO:0005525//GTP binding;GO:0034511//U3 snoRNA binding	GO:0000472//endonucleolytic cleavage to generate mature 5'-end of SSU-rRNA from (SSU-rRNA, 5.8S rRNA, LSU-rRNA);GO:0000480//endonucleolytic cleavage in 5'-ETS of tricistronic rRNA transcript (SSU-rRNA, 5.8S rRNA, LSU-rRNA);GO:0042254//ribosome biogenesis
Bcin11g06440	2315	3172	2671	5862	6130	5344	43.61	51.27	50.91	93.17	88.89	99.68	48.5966666666667	93.9133333333333	0.950472638701663	2.3160332419624e-12	5.75175869694013e-11	agdA	glycoside hydrolase family 31 protein [Botrytis cinerea T4]	Metabolism;Metabolism;Metabolism;Metabolism	Global and overview maps;Global and overview maps;Carbohydrate metabolism;Carbohydrate metabolism	ko01100//Metabolic pathways;ko01110//Biosynthesis of secondary metabolites;ko00500//Starch and sucrose metabolism;ko00052//Galactose metabolism	K01187;K01187;K01187;K01187	-	GO:0003824//catalytic activity;GO:0004553//hydrolase activity, hydrolyzing O-glycosyl compounds;GO:0030246//carbohydrate binding	GO:0005975//carbohydrate metabolic process
Bcin03g06820	478	818	677	1597	1848	1580	5.60	8.22	8.03	15.79	16.67	18.33	7.28333333333333	16.93	1.21691119422884	2.31759360192048e-12	5.75175869694013e-11	ste20	Bctsc11 [Botrytis cinerea B05.10]	-	-	-	-	GO:0031932//TORC2 complex	-	GO:0007165//signal transduction;GO:0031929//TOR signaling
Bcin03g08370	3845	3821	3524	2689	2857	2264	465.51	396.89	431.65	274.65	266.25	271.40	431.35	270.766666666667	-0.671808812318348	2.36157084950195e-12	5.84879127540907e-11	qcr9	similar to ubiquinol-cytochrome c reductase complex 7.3 kda protein [Botrytis cinerea T4]	Metabolism;Metabolism	Global and overview maps;Energy metabolism	ko01100//Metabolic pathways;ko00190//Oxidative phosphorylation	K00419;K00419	GO:0005743//mitochondrial inner membrane;GO:0005750//mitochondrial respiratory chain complex III	-	GO:0006122//mitochondrial electron transport, ubiquinol to cytochrome c
Bcin15g02510	1052	1400	1268	2655	2984	2623	16.36	18.68	19.95	34.84	35.72	40.39	18.33	36.9833333333333	1.01266847582333	2.41490835158295e-12	5.968558022768e-11	ada1	Bcamd1 [Botrytis cinerea B05.10]	Metabolism;Metabolism;Metabolism	Global and overview maps;Global and overview maps;Nucleotide metabolism	ko01100//Metabolic pathways;ko01110//Biosynthesis of secondary metabolites;ko00230//Purine metabolism	K01490;K01490;K01490	-	GO:0003876//AMP deaminase activity;GO:0019239//deaminase activity	GO:0009168//purine ribonucleoside monophosphate biosynthetic process;GO:0032264//IMP salvage
Bcin06g01230	138	185	167	419	491	449	2.86	3.29	3.50	7.32	7.82	9.20	3.21666666666667	8.11333333333333	1.33472832055828	2.46214144982941e-12	6.07277562944551e-11	--	Nibrin [Lachnellula occidentalis]	Genetic Information Processing	Replication and repair	ko03440//Homologous recombination	K10867	GO:0030870//Mre11 complex	GO:0005515//protein binding	GO:0006302//double-strand break repair;GO:0007095//mitotic G2 DNA damage checkpoint
MSTRG.10566	278	308	219	138	59	62	11.54	11.00	9.21	4.84	1.88	2.54	10.5833333333333	3.08666666666667	-1.77767249328665	2.47143481064489e-12	6.08318050825467e-11	--	alpha/beta-hydrolase [Trematosphaeria pertusa]	-	-	-	-	-	-	-
Bcin15g03130	387	568	494	1150	1230	1119	8.87	11.17	11.46	22.24	21.70	25.40	10.5	23.1133333333333	1.13833600792819	2.50656609252158e-12	6.1570097850525e-11	cut23	Bccdc23 [Botrytis cinerea B05.10]	Cellular Processes;Cellular Processes;Genetic Information Processing	Cell growth and death;Cell growth and death;Folding, sorting and degradation	ko04111//Cell cycle - yeast;ko04113//Meiosis - yeast;ko04120//Ubiquitin mediated proteolysis	K03355;K03355;K03355	GO:0005680//anaphase-promoting complex	GO:0005515//protein binding	GO:0030071//regulation of mitotic metaphase/anaphase transition
Bcin11g00420	282	441	388	888	1050	908	6.13	8.23	8.54	16.29	17.58	19.55	7.63333333333333	17.8066666666667	1.22203237765081	2.58035591071607e-12	6.32530190219908e-11	--	Bcrtt107 [Botrytis cinerea B05.10]	-	-	-	-	-	-	-
Bcin07g06050	1355	1188	989	710	765	575	92.63	69.68	68.40	40.95	40.25	38.92	76.9033333333333	40.04	-0.941604158203659	2.60436065427436e-12	6.37111656383403e-11	--	similar to transcription factor Zn, C2H2 [Botrytis cinerea T4]	-	-	-	-	-	GO:0003676//nucleic acid binding	-
Bcin04g06850	4130	5004	3788	3189	3523	2651	180.70	187.84	167.68	117.71	118.65	114.85	178.74	117.07	-0.610491106837978	2.61450079349556e-12	6.38289633638112e-11	SPCC736.13	Retinol dehydrogenase protein [Rutstroemia sp. NJR-2017a WRK4]	-	-	-	-	-	-	-
Bcin08g00290	524	804	717	410	466	371	4.75	6.25	6.58	3.14	3.25	3.33	5.86	3.24	-0.854906851537623	2.87146867343621e-12	6.99599491635769e-11	mpas	Bcpks19 [Botrytis cinerea B05.10]	-	-	-	-	-	GO:0003824//catalytic activity;GO:0016740//transferase activity;GO:0016787//hydrolase activity;GO:0031177//phosphopantetheine binding	-
Bcin16g01900	709	738	626	448	512	348	38.08	34.00	34.01	20.30	21.16	18.50	35.3633333333333	19.9866666666667	-0.823216386418573	3.14607439426189e-12	7.6494916357033e-11	--	salicylate hydroxylase [Aspergillus arachidicola]	-	-	-	-	-	-	-
Bcin08g01150	867	1021	943	1965	2369	2035	14.00	14.15	15.41	26.77	29.45	32.54	14.52	29.5866666666667	1.02690571348011	3.28954738472723e-12	7.98214666006586e-11	AN11010	Bcmdr1 [Botrytis cinerea B05.10]	-	-	-	-	-	-	-
Bcin05g03140	1781	2203	1753	1471	1486	1153	100.99	107.18	100.57	70.37	64.86	64.74	102.913333333333	66.6566666666667	-0.626608829463771	3.42556298340033e-12	8.29539868323631e-11	PNC1	Bcpnc1 [Botrytis cinerea B05.10]	-	-	-	-	-	GO:0003824//catalytic activity	-
Bcin04g04140	396	515	362	269	269	206	20.67	23.07	19.12	11.85	10.81	10.65	20.9533333333333	11.1033333333333	-0.916186918124402	3.4617729317638e-12	8.36618389779288e-11	--	Telomere length regulation capping TEN1 protein [Rutstroemia sp. NJR-2017a BVV2]	-	-	-	-	GO:1990879//CST complex	GO:0043047//single-stranded telomeric DNA binding	GO:0016233//telomere capping
Bcin08g05560	284	445	449	987	1205	1128	4.04	5.43	6.46	11.85	13.19	15.89	5.31	13.6433333333333	1.36141239991777	3.48794363153772e-12	8.41247088757397e-11	psc3	Bcirr1 [Botrytis cinerea B05.10]	Cellular Processes;Cellular Processes	Cell growth and death;Cell growth and death	ko04111//Cell cycle - yeast;ko04113//Meiosis - yeast	K06671;K06671	-	-	-
Bcin11g03280	26571	25762	22421	16904	19143	11796	2767.39	2302.02	2362.57	1485.32	1534.68	1216.49	2477.32666666667	1412.16333333333	-0.810877155662174	3.49573749934502e-12	8.41433843466843e-11	RPL35	60S ribosomal protein L35 [Sclerotinia sclerotiorum 1980 UF-70]	Genetic Information Processing	Translation	ko03010//Ribosome	K02918	GO:0005840//ribosome	GO:0003735//structural constituent of ribosome	GO:0006412//translation
Bcin08g06300	1142	1363	1597	3227	4087	4044	19.81	20.29	28.03	47.23	54.58	69.47	22.71	57.0933333333333	1.32999458895746	3.77603425488714e-12	9.0708061349363e-11	pfkA	6-phosphofructokinase [Sclerotinia borealis F-4128]	Metabolism;Metabolism;Metabolism;Metabolism;Genetic Information Processing;Metabolism;Metabolism;Metabolism;Metabolism;Metabolism	Global and overview maps;Global and overview maps;Global and overview maps;Global and overview maps;Folding, sorting and degradation;Carbohydrate metabolism;Carbohydrate metabolism;Carbohydrate metabolism;Energy metabolism;Carbohydrate metabolism	ko01100//Metabolic pathways;ko01110//Biosynthesis of secondary metabolites;ko01200//Carbon metabolism;ko01230//Biosynthesis of amino acids;ko03018//RNA degradation;ko00010//Glycolysis / Gluconeogenesis;ko00051//Fructose and mannose metabolism;ko00052//Galactose metabolism;ko00680//Methane metabolism;ko00030//Pentose phosphate pathway	K00850;K00850;K00850;K00850;K00850;K00850;K00850;K00850;K00850;K00850	GO:0005737//cytoplasm	GO:0003872//6-phosphofructokinase activity;GO:0005524//ATP binding	GO:0006002//fructose 6-phosphate metabolic process;GO:0006096//glycolytic process
Bcin02g03050	12683	12197	8689	6652	7274	6152	357.14	294.67	247.55	158.03	157.67	171.53	299.786666666667	162.41	-0.884295753614676	3.87159392937147e-12	9.28175928627515e-11	asaE	MFS monocarboxylate transporter protein [Rutstroemia sp. NJR-2017a WRK4]	-	-	-	-	-	-	GO:0055085//transmembrane transport
Bcin02g06130	2892	3793	3906	7837	8926	7911	76.52	86.11	104.57	174.95	181.81	207.28	89.0666666666667	188.013333333333	1.07787746998117	3.96329550914022e-12	9.48263937486303e-11	obp1	oxysterol binding protein [Rutstroemia sp. NJR-2017a BVV2]	-	-	-	-	-	-	-
Bcin14g03470	244	211	164	101	89	67	6.86	5.09	4.66	2.40	1.93	1.86	5.53666666666667	2.06333333333333	-1.42404075874811	4.01545340975119e-12	9.58829482523655e-11	--	MFS general substrate transporter [Glarea lozoyensis ATCC 20868]	-	-	-	-	-	-	GO:0055085//transmembrane transport
Bcin14g00680	174	234	181	477	577	478	7.36	8.49	7.74	17.02	18.78	20.01	7.86333333333333	18.6033333333333	1.24234822781088	4.04510123636563e-12	9.63988638574848e-11	--	Kinetochore fta4 protein [Rutstroemia sp. NJR-2017a WRK4]	-	-	-	-	GO:0031511//Mis6-Sim4 complex	-	-
Bcin02g08700	5054	5053	4045	3346	3399	2478	270.47	232.01	219.02	151.07	140.02	131.31	240.5	140.8	-0.772389560020107	4.05822530796521e-12	9.65197356479742e-11	--	Bgt-1623 [Blumeria graminis f. sp. tritici]	-	-	-	-	-	-	-
Bcin14g00370	115	124	115	331	365	351	2.98	2.76	3.01	7.23	7.28	9.00	2.91666666666667	7.83666666666667	1.42591961693333	4.08367713228396e-12	9.69327480884907e-11	DHX35	ATP dependent RNA helicase [Sclerotinia borealis F-4128]	-	-	-	-	-	GO:0004386//helicase activity	-
Bcin15g00160	9937	10218	9272	7401	7852	5575	415.94	366.95	392.66	261.36	252.99	231.06	391.85	248.47	-0.657229824159458	4.1478430384495e-12	9.82612539563126e-11	--	hypothetical protein BCIN_15g00160 [Botrytis cinerea B05.10]	-	-	-	-	-	-	-
Bcin06g04130	82	240	94	656	610	482	2.73	6.86	3.17	18.44	15.64	15.90	4.25333333333333	16.66	1.96972257232184	4.29486173369634e-12	1.01543407498655e-10	--	Satratoxin biosynthesis SC1 cluster protein 4 [Lachnellula cervina]	-	-	-	-	-	-	-
Bcin10g04090	881	1473	1340	3002	3410	3220	12.95	17.76	19.19	33.93	34.23	41.95	16.6333333333333	36.7033333333333	1.14183377724867	4.45698464328588e-12	1.05169045116275e-10	YEL023C	peptidoglycan binding domain containing protein [Rutstroemia sp. NJR-2017a BVV2]	-	-	-	-	-	-	-
Bcin10g01690	452	817	758	2000	1868	1823	4.04	6.27	6.86	15.09	12.86	16.14	5.72333333333333	14.6966666666667	1.36056143761362	4.54892151129158e-12	1.07127548439788e-10	--	methyltransferase type 11 protein [Rutstroemia sp. NJR-2017a BBW]	-	-	-	-	-	-	-
Bcin06g05880	48	89	82	248	270	293	0.93	1.47	1.60	4.04	4.01	5.60	1.33333333333333	4.55	1.77082904603249	4.76360273325249e-12	1.11770239535949e-10	SPBC146.06c	coiled-coil domain-containing mtmr15 protein [Rutstroemia sp. NJR-2017a BBW]	-	-	-	-	-	GO:0004518//nuclease activity;GO:0016788//hydrolase activity, acting on ester bonds	GO:0036297//interstrand cross-link repair
Bcin13g03560	954	1246	867	2465	2440	2141	49.97	56.00	45.95	108.94	98.39	111.05	50.64	106.126666666667	1.06743790088745	4.77126244815147e-12	1.11770239535949e-10	--	hypothetical protein BCIN_13g03560 [Botrytis cinerea B05.10]	-	-	-	-	-	-	-
Bcin02g00460	2619	3014	2477	2056	2049	1402	71.28	70.38	68.21	47.21	42.93	37.78	69.9566666666667	42.64	-0.714254110481541	4.77403542524452e-12	1.11770239535949e-10	atnE	Isotrichodermin C-15 hydroxylase protein [Rutstroemia sp. NJR-2017a BBW]	-	-	-	-	-	GO:0005506//iron ion binding;GO:0016705//oxidoreductase activity, acting on paired donors, with incorporation or reduction of molecular oxygen;GO:0020037//heme binding	GO:0055114//oxidation-reduction process
Bcin02g09160	892	1334	1307	2741	3187	2668	22.25	28.55	32.99	57.69	61.20	65.90	27.93	61.5966666666667	1.14103670727654	4.81972559164376e-12	1.12441666758328e-10	GGA2	vhs domain-containing protein [Rutstroemia sp. NJR-2017a WRK4]	-	-	-	-	-	-	GO:0006886//intracellular protein transport;GO:0016192//vesicle-mediated transport
Bcin16g03640	386	383	307	212	210	170	26.59	22.77	21.40	12.28	11.20	11.53	23.5866666666667	11.67	-1.01516698626196	4.82147465702683e-12	1.12441666758328e-10	--	hypothetical protein BCIN_16g03640 [Botrytis cinerea B05.10]	-	-	-	-	-	-	-
Bcin04g04150	41425	48591	41574	34205	37897	25875	2735.09	2752.53	2777.14	1905.31	1926.02	1691.62	2754.92	1840.98333333333	-0.58153385921015	4.83284190443483e-12	1.1248791438536e-10	--	transcription factor protein [Rutstroemia sp. NJR-2017a BBW]	-	-	-	-	-	-	-
Bcin03g02000	164	145	129	65	64	47	9.65	7.32	7.68	3.23	2.90	2.74	8.21666666666667	2.95666666666667	-1.47458163696421	4.91375651991259e-12	1.14149611248435e-10	mpl1	similar to oxydoreductase [Botrytis cinerea T4]	-	-	-	-	-	-	-
Bcin15g04410	1357	2048	1771	3786	4421	4083	26.20	33.93	34.60	61.67	65.71	78.06	31.5766666666667	68.48	1.11682381797873	4.99700201153435e-12	1.15858922847703e-10	PRD1	metallopeptidase MepB [Sclerotinia borealis F-4128]	-	-	-	-	-	GO:0004222//metalloendopeptidase activity;GO:0008237//metallopeptidase activity	GO:0006508//proteolysis
Bcin08g03050	880	1304	1338	2801	3266	3022	16.87	21.45	25.95	45.30	48.20	57.37	21.4233333333333	50.29	1.23108858176332	5.00942890993454e-12	1.15922826917732e-10	dsk1	serine/threonine-protein kinase SRPK2 [Sclerotinia borealis F-4128]	-	-	-	-	-	GO:0004672//protein kinase activity;GO:0005524//ATP binding	GO:0006468//protein phosphorylation
Bcin08g05100	436	537	521	1150	1230	1114	11.44	12.09	13.83	25.45	24.84	28.94	12.4533333333333	26.41	1.08455234717859	5.05142916224134e-12	1.16527512825673e-10	mccA	similar to 3-methylcrotonyl-CoA carboxylase subunit alpha [Botrytis cinerea T4]	Metabolism;Metabolism	Global and overview maps;Amino acid metabolism	ko01100//Metabolic pathways;ko00280//Valine, leucine and isoleucine degradation	K01968;K01968	-	GO:0005524//ATP binding;GO:0046872//metal ion binding	-
Bcin06g01960	475	642	637	1398	1474	1303	15.91	18.45	21.59	39.51	38.00	43.22	18.65	40.2433333333333	1.10957417725491	5.05500180773753e-12	1.16527512825673e-10	SPBC4B4.01c	Bccab1 [Botrytis cinerea B05.10]	Metabolism;Metabolism	Global and overview maps;Metabolism of cofactors and vitamins	ko01100//Metabolic pathways;ko00770//Pantothenate and CoA biosynthesis	K09680;K09680	-	GO:0004594//pantothenate kinase activity;GO:0005524//ATP binding	GO:0015937//coenzyme A biosynthetic process
Bcin08g05890	105	169	174	430	493	509	4.19	5.79	7.03	14.49	15.16	20.13	5.67	16.5933333333333	1.54918308931765	5.10030823822767e-12	1.17346247315998e-10	EBP2	Bcebp2 [Botrytis cinerea B05.10]	-	-	-	-	-	-	-
Bcin16g01330	1044	1053	861	676	677	530	88.97	77.09	74.18	48.73	44.33	44.61	80.08	45.89	-0.803262167423721	5.18998097229733e-12	1.19180655009441e-10	Isc1	similar to isochorismatase domain-containing protein [Botrytis cinerea T4]	-	-	-	-	-	GO:0003824//catalytic activity	-
Bcin06g04490	57	129	90	288	366	359	0.70	1.35	1.11	2.97	3.45	4.35	1.05333333333333	3.59	1.76902178636711	5.29765051609963e-12	1.21420529132861e-10	CLF	Bckmt6 [Botrytis cinerea B05.10]	-	-	-	-	-	GO:0005515//protein binding	-
Bcin14g03360	80	105	115	275	386	358	1.79	2.02	2.61	5.20	6.66	7.94	2.14	6.6	1.62485522784467	5.30991706341121e-12	1.21469419540287e-10	--	mediator subunit med1 protein [Rutstroemia sp. NJR-2017a WRK4]	-	-	-	-	GO:0016592//mediator complex	GO:0003712//transcription coregulator activity	GO:0006357//regulation of transcription by RNA polymerase II
Bcin12g05720	183	280	255	636	663	671	4.58	6.01	6.46	13.43	12.77	16.63	5.68333333333333	14.2766666666667	1.32884993797951	5.3365555654996e-12	1.21846269645036e-10	pep7	Bcpep7 [Botrytis cinerea B05.10]	Cellular Processes	Transport and catabolism	ko04144//Endocytosis	K12481	-	GO:0003677//DNA binding;GO:0046872//metal ion binding	GO:0006281//DNA repair
Bcin11g03980	2271	2827	2210	1760	2076	1527	123.24	131.62	121.34	80.58	86.72	82.05	125.4	83.1166666666667	-0.59332764585808	5.62537713470733e-12	1.28196569797979e-10	tvp18	Bctvp18 [Botrytis cinerea B05.10]	-	-	-	-	GO:0016021//integral component of membrane;GO:0030173//integral component of Golgi membrane	-	GO:0016192//vesicle-mediated transport
Bcin02g08670	246	346	366	816	906	834	5.03	6.07	7.58	14.08	14.27	16.89	6.22666666666667	15.08	1.27610447428016	5.63707301120567e-12	1.28219343805166e-10	tif225	Bcgcd6 [Botrytis cinerea B05.10]	Genetic Information Processing	Translation	ko03013//RNA transport	K03240	-	GO:0005515//protein binding;GO:0016779//nucleotidyltransferase activity	GO:0009058//biosynthetic process
Bcin15g00720	126	163	138	388	421	339	4.43	4.92	4.91	11.51	11.40	11.81	4.75333333333333	11.5733333333333	1.28379296600059	5.67976844359559e-12	1.28945803661705e-10	--	Transcriptional regulator protein [Rutstroemia sp. NJR-2017a BVV2]	-	-	-	-	-	-	-
Bcin12g00050	64	73	95	20	24	15	1.19	1.16	1.79	0.31	0.34	0.28	1.38	0.31	-2.15432814639129	5.86535644546139e-12	1.32907424785909e-10	--	secreted protein [Paraphaeosphaeria sporulosa]	-	-	-	-	-	-	-
Bcin11g03120	261	416	367	814	1086	836	5.46	7.46	7.76	14.35	17.47	17.30	6.89333333333333	16.3733333333333	1.24807437505524	5.97524971720888e-12	1.35142110113553e-10	--	decorin binding domain-containing protein [Rutstroemia sp. NJR-2017a BVV2]	-	-	-	-	-	-	-
Bcin05g02930	411	565	569	1303	1379	1056	12.14	14.23	16.86	32.23	31.05	30.80	14.41	31.36	1.12185522394046	6.02786618545488e-12	1.36075389764685e-10	DET1	Bcdet1 [Botrytis cinerea B05.10]	-	-	-	-	-	-	-
Bcin01g07330	2621	2339	1533	1233	1222	762	115.99	88.81	68.64	46.03	41.63	33.39	91.1466666666667	40.35	-1.17562122278984	6.4116290728193e-12	1.4446653702234e-10	pgaE	Bcpg5 [Botrytis cinerea B05.10]	Metabolism;Metabolism	Global and overview maps;Carbohydrate metabolism	ko01100//Metabolic pathways;ko00040//Pentose and glucuronate interconversions	K01184;K01184	-	GO:0004650//polygalacturonase activity	GO:0005975//carbohydrate metabolic process
Bcin15g02070	109	164	206	519	531	569	1.51	1.95	2.89	6.08	5.67	7.82	2.11666666666667	6.52333333333333	1.62381525896727	6.55376547942136e-12	1.4739209531299e-10	--	Neurofilament heavy polypeptide [Lasiodiplodia theobromae]	-	-	-	-	-	-	-
Bcin05g00640	353	512	472	1011	1228	1068	6.96	8.66	9.41	16.81	18.63	20.84	8.34333333333333	18.76	1.1689640375482	6.59610928857726e-12	1.48066595584598e-10	SPAC25B8.08	DIL domain-containing protein [Rutstroemia sp. NJR-2017a BVV2]	-	-	-	-	-	GO:0005515//protein binding	-
Bcin02g06900	10837	10370	9357	7204	7990	5525	1060.82	870.92	926.69	594.94	602.04	535.52	952.81	577.5	-0.722367608229483	6.68118912735849e-12	1.49696101064759e-10	RpS20	Bcrps20 [Botrytis cinerea B05.10]	Genetic Information Processing	Translation	ko03010//Ribosome	K02969	GO:0005840//ribosome;GO:0015935//small ribosomal subunit;GO:0022627//cytosolic small ribosomal subunit	GO:0003723//RNA binding;GO:0003735//structural constituent of ribosome	GO:0000462//maturation of SSU-rRNA from tricistronic rRNA transcript (SSU-rRNA, 5.8S rRNA, LSU-rRNA);GO:0006412//translation
Bcin09g02730	811	1035	847	2183	2069	1703	17.97	19.68	18.99	40.81	35.29	37.36	18.88	37.82	1.00229059858792	6.70858056846668e-12	1.50029394168302e-10	nahG	FAD binding domain-containing protein [Lophiotrema nucula]	-	-	-	-	-	GO:0071949//FAD binding	-
Bcin01g07180	1679	1917	1543	1304	1164	892	130.17	127.51	121.03	85.29	69.46	68.47	126.236666666667	74.4066666666667	-0.762627221581914	6.87175030137369e-12	1.53392310731036e-10	mgr2	Bcmgr2 [Botrytis cinerea B05.10]	-	-	-	-	-	-	-
Bcin06g02770	5937	6572	5491	4210	4611	4107	440.40	418.26	412.10	263.47	263.28	301.66	423.586666666667	276.136666666667	-0.617274709834729	7.12804089502073e-12	1.58817520833854e-10	--	similar to mitochondrial F1F0 ATP synthase subunit Atp18 [Botrytis cinerea T4]	Metabolism;Metabolism	Global and overview maps;Energy metabolism	ko01100//Metabolic pathways;ko00190//Oxidative phosphorylation	K02142;K02142	GO:0045263//proton-transporting ATP synthase complex, coupling factor F(o)	GO:0015078//proton transmembrane transporter activity	GO:0015986//ATP synthesis coupled proton transport
Bcin12g06470	141	226	225	509	686	676	2.18	3.00	3.52	6.63	8.16	10.34	2.9	8.37666666666667	1.53032336514457	7.23825098520397e-12	1.60973867457588e-10	--	Tuberous sclerosis 1 protein [Rutstroemia sp. NJR-2017a WRK4]	-	-	-	-	-	-	-
Bcin03g04040	959	1192	1116	822	778	612	22.23	24.18	25.96	16.08	14.04	14.41	24.1233333333333	14.8433333333333	-0.700614159826951	7.35116276642938e-12	1.6318220015035e-10	--	Major facilitator superfamily general substrate transporter protein [Rutstroemia sp. NJR-2017a WRK4]	-	-	-	-	-	-	-
Bcin01g08470	621	687	640	417	447	405	50.22	47.67	52.36	28.45	27.83	32.43	50.0833333333333	29.57	-0.760196341644429	7.44707778339929e-12	1.65005769666557e-10	--	similar to BolA domain protein [Botrytis cinerea T4]	-	-	-	-	-	-	-
Bcin05g02240	15018	11447	11151	6710	8912	5704	702.27	459.25	527.56	264.72	320.78	264.11	563.026666666667	283.203333333333	-0.991365008182935	7.53661660496569e-12	1.66394055045232e-10	YET3	Bcyet3 [Botrytis cinerea B05.10]	Genetic Information Processing	Folding, sorting and degradation	ko04141//Protein processing in endoplasmic reticulum	K14009	GO:0005783//endoplasmic reticulum;GO:0016021//integral component of membrane	-	GO:0006886//intracellular protein transport
Bcin03g08930	72	64	64	202	278	234	2.92	2.23	2.63	6.92	8.69	9.41	2.59333333333333	8.34	1.68523972917963	7.53749661212654e-12	1.66394055045232e-10	--	f-box domain-containing protein [Rutstroemia sp. NJR-2017a WRK4]	-	-	-	-	-	-	-
Bcin01g02410	775	779	724	475	587	421	28.89	25.06	27.39	14.96	16.90	15.55	27.1133333333333	15.8033333333333	-0.778773597735739	7.89079361789169e-12	1.7387305716483e-10	ABHD12B	similar to abhydrolase domain-containing protein (secreted protein) [Botrytis cinerea T4]	-	-	-	-	-	-	-
Bcin12g00290	446	642	536	1240	1321	1172	14.58	18.01	17.73	34.21	33.25	37.95	16.7733333333333	35.1366666666667	1.06680791123981	8.01863431098499e-12	1.76365815570233e-10	she9	Bcshe9 [Botrytis cinerea B05.10]	-	-	-	-	-	-	-
Bcin07g04890	1437	1615	1663	3298	4002	3431	17.18	16.56	20.11	33.26	36.83	40.61	17.95	36.9	1.03963697223734	8.60078986901466e-12	1.88823568058386e-10	ubp21	Bcubp15 [Botrytis cinerea B05.10]	-	-	-	-	-	GO:0005515//protein binding;GO:0036459//thiol-dependent ubiquitinyl hydrolase activity	GO:0006511//ubiquitin-dependent protein catabolic process;GO:0016579//protein deubiquitination
Bcin07g04740	132	219	199	511	566	440	3.45	4.92	5.27	11.28	11.40	11.40	4.54666666666667	11.36	1.32108169120166	9.08560435773445e-12	1.99102631510353e-10	--	RTC4-like domain-containing protein [Rutstroemia sp. NJR-2017a WRK4]	-	-	-	-	-	-	-
Bcin04g06720	1365	2055	1806	3796	4347	3725	16.45	21.25	22.02	38.59	40.32	44.45	19.9066666666667	41.12	1.04658859978049	9.43921391112113e-12	2.06474191884323e-10	ssp1	similar to serine/threonine-protein kinase ssp1 [Botrytis cinerea T4]	Cellular Processes	Transport and catabolism	ko04138//Autophagy - yeast	K21157	-	GO:0004672//protein kinase activity;GO:0005524//ATP binding	GO:0006468//protein phosphorylation
Bcin07g01480	264	410	373	886	953	1000	3.59	4.80	5.14	10.18	9.99	13.49	4.51	11.22	1.31487333735341	9.74949313301503e-12	2.12872812723955e-10	HLTF	similar to SNF2 family helicase/ATPase [Botrytis cinerea T4]	-	-	-	-	-	GO:0005524//ATP binding	-
Bcin12g02610	5256	5266	4470	3600	3883	3014	254.04	218.37	218.58	146.79	144.46	144.24	230.33	145.163333333333	-0.666025240979237	1.00691549028832e-11	2.19452654219746e-10	--	ATP synthase subunit K mitochondrial protein [Rutstroemia sp. NJR-2017a BVV2]	Metabolism;Metabolism	Global and overview maps;Energy metabolism	ko01100//Metabolic pathways;ko00190//Oxidative phosphorylation	K02143;K02143	-	-	-
Bcin05g07440	105	146	156	365	468	484	1.91	2.28	2.88	5.61	6.57	8.74	2.35666666666667	6.97333333333333	1.56510073143754	1.01519032106175e-11	2.20854562224451e-10	KRE33	Bckre33 [Botrytis cinerea B05.10]	Genetic Information Processing	Translation	ko03008//Ribosome biogenesis in eukaryotes	K14521	GO:0030688//preribosome, small subunit precursor	GO:0000049//tRNA binding;GO:0005524//ATP binding;GO:0008080//N-acetyltransferase activity;GO:0030515//snoRNA binding;GO:1990883//rRNA cytidine N-acetyltransferase activity	GO:0016072//rRNA metabolic process;GO:0016556//mRNA modification;GO:0034470//ncRNA processing;GO:0042274//ribosomal small subunit biogenesis
Bcin14g04630	8770	8844	7040	5595	6241	5015	1047.42	906.22	850.66	563.75	573.75	593.07	934.766666666667	576.856666666667	-0.69639339665453	1.04381584193159e-11	2.26670661181775e-10	--	Bcpic2 [Botrytis cinerea B05.10]	-	-	-	-	-	-	-
Bcin04g02340	7205	5536	4982	3240	3953	2900	224.89	148.25	157.33	85.32	94.98	89.63	176.823333333333	89.9766666666667	-0.974685837082216	1.07184549358675e-11	2.32336562958849e-10	--	MARVEL-like domain protein [Rutstroemia sp. NJR-2017a WRK4]	-	-	-	-	GO:0016020//membrane	-	-
Bcin10g00610	228	378	363	857	928	808	2.59	3.68	4.17	8.21	8.11	9.09	3.48	8.47	1.28327466348347	1.09332273776858e-11	2.36564253747869e-10	--	sulfite exporter family protein [Rutstroemia sp. NJR-2017a WRK4]	-	-	-	-	-	-	-
Bcin16g00490	1262	1729	1452	3056	3456	2978	38.23	44.94	44.51	78.11	80.60	89.34	42.56	82.6833333333333	0.958098400557694	1.10988858866333e-11	2.39715937158691e-10	CDC2	Bccdc28 [Botrytis cinerea B05.10]	Cellular Processes;Cellular Processes;Environmental Information Processing	Cell growth and death;Cell growth and death;Signal transduction	ko04111//Cell cycle - yeast;ko04113//Meiosis - yeast;ko04011//MAPK signaling pathway - yeast	K04563;K04563;K04563	-	GO:0004672//protein kinase activity;GO:0005524//ATP binding	GO:0006468//protein phosphorylation
Bcin04g01760	4034	4279	3673	2924	3357	2324	202.57	184.35	186.61	123.87	129.76	115.55	191.176666666667	123.06	-0.635544553813021	1.17633714195053e-11	2.53610671233113e-10	PEP12	SNARE domain protein [Sclerotinia borealis F-4128]	-	-	-	-	GO:0016020//membrane	GO:0005484//SNAP receptor activity	GO:0006886//intracellular protein transport;GO:0016192//vesicle-mediated transport
Bcin10g05660	1558	1976	1806	3894	3942	3378	25.02	27.17	29.54	52.71	48.63	53.97	27.2433333333333	51.77	0.926213084406192	1.18217351716227e-11	2.54411381512103e-10	--	proline-rich -15 protein [Rutstroemia sp. NJR-2017a WRK4]	-	-	-	-	-	-	-
Bcin08g03540	798	1152	1121	2374	2734	2799	4.95	6.13	7.03	12.41	13.04	17.18	6.03666666666667	14.21	1.23508250901377	1.23029300577492e-11	2.64292513624086e-10	Prpf8	Bcprp8 [Botrytis cinerea B05.10]	Genetic Information Processing	Transcription	ko03040//Spliceosome	K12856	GO:0005681//spliceosomal complex	GO:0003677//DNA binding;GO:0003723//RNA binding;GO:0004519//endonuclease activity;GO:0005515//protein binding;GO:0017070//U6 snRNA binding;GO:0030623//U5 snRNA binding	GO:0000398//mRNA splicing, via spliceosome;GO:0030908//protein splicing
Bcin09g01120	90	99	108	282	360	259	1.90	1.80	2.31	5.03	5.86	5.43	2.00333333333333	5.44	1.44120416126031	1.23622260833201e-11	2.65091241611375e-10	--	hypothetical protein BCIN_09g01120 [Botrytis cinerea B05.10]	-	-	-	-	-	GO:0003676//nucleic acid binding	-
Bcin11g03730	285	419	402	926	963	861	6.33	7.98	9.03	17.34	16.45	18.92	7.78	17.57	1.17527213102218	1.26155411777376e-11	2.69564760463345e-10	prp40	Bcprp40 [Botrytis cinerea B05.10]	Genetic Information Processing	Transcription	ko03040//Spliceosome	K12821	-	GO:0005515//protein binding	GO:0045292//mRNA cis splicing, via spliceosome
Bcin14g00140	47	106	75	253	302	245	1.65	3.16	2.45	7.27	7.98	8.44	2.42	7.89666666666667	1.70623674524448	1.26158196896585e-11	2.69564760463345e-10	SSN3	Bcssn3 [Botrytis cinerea B05.10]	-	-	-	-	-	GO:0004672//protein kinase activity;GO:0005524//ATP binding	GO:0006468//protein phosphorylation
Bcin10g04240	280	367	358	802	864	795	6.53	7.34	8.45	15.78	15.51	18.36	7.44	16.55	1.15345669058655	1.28996636225016e-11	2.75139266624424e-10	--	Anaphase-promoting complex subunit 4 protein [Rutstroemia sp. NJR-2017a BBW]	-	-	-	-	-	-	-
Bcin12g05550	978	1048	1023	2169	2470	2041	29.73	27.33	31.46	55.63	57.80	61.44	29.5066666666667	58.29	0.982207451226644	1.29331692234255e-11	2.75363942240145e-10	GOT1	aspartate aminotransferase [Sclerotinia borealis F-4128]	Metabolism;Metabolism;Metabolism;Metabolism;Metabolism;Metabolism;Metabolism;Metabolism;Metabolism;Metabolism;Metabolism;Metabolism	Global and overview maps;Global and overview maps;Global and overview maps;Global and overview maps;Amino acid metabolism;Amino acid metabolism;Amino acid metabolism;Global and overview maps;Amino acid metabolism;Amino acid metabolism;Amino acid metabolism;Amino acid metabolism	ko01100//Metabolic pathways;ko01110//Biosynthesis of secondary metabolites;ko01200//Carbon metabolism;ko01230//Biosynthesis of amino acids;ko00270//Cysteine and methionine metabolism;ko00330//Arginine and proline metabolism;ko00350//Tyrosine metabolism;ko01210//2-Oxocarboxylic acid metabolism;ko00250//Alanine, aspartate and glutamate metabolism;ko00360//Phenylalanine metabolism;ko00400//Phenylala…	K14454;K14454;K14454;K14454;K14454;K14454;K14454;K14454;K14454;K14454;K14454;K14454	-	GO:0003824//catalytic activity;GO:0008483//transaminase activity;GO:0030170//pyridoxal phosphate binding	GO:0006520//cellular amino acid metabolic process;GO:0009058//biosynthetic process
Bcin06g02700	69	72	105	282	299	271	1.33	1.19	2.04	4.57	4.42	5.16	1.52	4.71666666666667	1.6336963235545	1.34768254408115e-11	2.86430330778381e-10	--	Dynamin GTPase domain protein [Rutstroemia sp. NJR-2017a BBW]	-	-	-	-	-	-	-
Bcin01g08910	311	523	459	238	271	148	14.51	20.94	21.67	9.37	9.73	6.84	19.04	8.64666666666667	-1.1388174997774	1.37447814578083e-11	2.91608310326988e-10	aes1	fungal cellulose binding domain-containing protein [Rutstroemia sp. NJR-2017a BVV2]	-	-	-	-	-	-	-
Bcin14g05170	162	278	248	577	727	607	3.58	5.28	5.55	10.77	12.38	13.30	4.80333333333333	12.15	1.33884847903955	1.38067808784048e-11	2.92406152631517e-10	--	Bcsec6 [Botrytis cinerea B05.10]	-	-	-	-	GO:0000145//exocyst	-	GO:0006887//exocytosis
Bcin05g06320	65532	56840	49156	38490	39826	28167	4319.48	3212.71	3275.51	2129.59	2009.98	1830.87	3602.56666666667	1990.14666666667	-0.856150372053992	1.39027587786318e-11	2.93919522891462e-10	csr-1	Bcp1 [Botrytis cinerea B05.10]	-	-	-	-	-	GO:0003755//peptidyl-prolyl cis-trans isomerase activity	GO:0000413//protein peptidyl-prolyl isomerization;GO:0006457//protein folding
Bcin04g03190	2160	3571	3296	7345	7840	6945	18.54	26.30	28.63	53.19	51.80	59.03	24.49	54.6733333333333	1.15864456280021	1.43853816312694e-11	3.03587270447228e-10	--	dim2-associated 1 variant 1 protein [Rutstroemia sp. NJR-2017a BVV2]	-	-	-	-	-	-	-
Bcin12g00360	7510	8568	6907	5140	6564	5006	317.36	310.64	295.30	183.25	213.51	209.46	307.766666666667	202.073333333333	-0.606958037321181	1.45446532020794e-11	3.06409064909185e-10	fdhC	formate nitrite transporter family protein [Rutstroemia sp. NJR-2017a BVV2]	-	-	-	-	GO:0016020//membrane	GO:0022857//transmembrane transporter activity	GO:0055085//transmembrane transport
Bcin01g07080	44385	40192	31155	25427	26142	19651	3007.56	2336.60	2135.86	1453.59	1363.53	1318.48	2493.34	1378.53333333333	-0.854945474308186	1.47016920015934e-11	3.09174003549298e-10	--	Pre-mRNA-splicing factor [Venturia inaequalis]	-	-	-	-	GO:0016021//integral component of membrane	GO:0005375//copper ion transmembrane transporter activity	GO:0035434//copper ion transmembrane transport
Bcin13g00700	610	982	922	1956	2345	2014	22.13	30.57	33.85	59.88	65.50	72.36	28.85	65.9133333333333	1.19199901264738	1.47277476350695e-11	3.09179528724305e-10	--	Legume-like lectin protein [Rutstroemia sp. NJR-2017a BVV2]	Genetic Information Processing	Folding, sorting and degradation	ko04141//Protein processing in endoplasmic reticulum	K10080	GO:0016020//membrane	-	-
Bcin14g02480	675	920	868	1922	1930	1744	25.42	29.72	33.07	61.06	55.94	65.02	29.4033333333333	60.6733333333333	1.04508285714059	1.47934925557607e-11	3.10016774940391e-10	ERGIC2	Bcerv41 [Botrytis cinerea B05.10]	-	-	-	-	-	-	-
Bcin02g09200	342	500	440	961	1170	1098	5.43	6.81	7.07	12.87	14.30	17.26	6.43666666666667	14.81	1.20218597705935	1.48263625033509e-11	3.1016336357359e-10	infB	Bcifm1 [Botrytis cinerea B05.10]	-	-	-	-	-	GO:0003743//translation initiation factor activity;GO:0003924//GTPase activity;GO:0005525//GTP binding	GO:0006413//translational initiation
Bcin06g01510	451	910	704	1981	1895	1981	15.18	26.28	23.97	56.25	49.10	66.02	21.81	57.1233333333333	1.38909039781897	1.50563107115883e-11	3.14425081010121e-10	--	glycosyltransferase family 17 protein [Rutstroemia sp. NJR-2017a WRK4]	Metabolism;Metabolism	Global and overview maps;Glycan biosynthesis and metabolism	ko01100//Metabolic pathways;ko00510//N-Glycan biosynthesis	K00737;K00737	GO:0016020//membrane	GO:0003830//beta-1,4-mannosylglycoprotein 4-beta-N-acetylglucosaminyltransferase activity	GO:0006487//protein N-linked glycosylation
Bcin11g02220	708	920	786	1668	1921	1566	13.91	15.51	15.63	27.66	29.06	30.47	15.0166666666667	29.0633333333333	0.952635572797035	1.52011708993436e-11	3.16898148818143e-10	dis3	Bcdis3 [Botrytis cinerea B05.10]	Genetic Information Processing	Folding, sorting and degradation	ko03018//RNA degradation	K12585	GO:0000176//nuclear exosome (RNase complex);GO:0000177//cytoplasmic exosome (RNase complex);GO:0005730//nucleolus	GO:0000049//tRNA binding;GO:0000175//3'-5'-exoribonuclease activity;GO:0003723//RNA binding;GO:0004521//endoribonuclease activity;GO:0004540//ribonuclease activity	GO:0000467//exonucleolytic trimming to generate mature 3'-end of 5.8S rRNA from tricistronic rRNA transcript (SSU-rRNA, 5.8S rRNA, LSU-rRNA);GO:0006397//mRNA processing;GO:0016075//rRNA catabolic process;GO:0043628//ncRNA 3'-end processing;GO:0070651//nonfunctional rRNA decay;GO:0071028//nuclear mRNA surveillance;GO:0071035//nuclear polyadenylation-dependent rRNA catabolic process;GO:0071038//nuc…
Bcin07g05090	13987	15476	12201	10589	11233	8027	551.14	523.66	486.65	351.92	340.82	313.31	520.483333333333	335.35	-0.634184364925766	1.5364982321696e-11	3.19757019253768e-10	RAB11B	ras-domain-containing protein [Hyaloscypha variabilis F]	Cellular Processes	Transport and catabolism	ko04144//Endocytosis	K07904	-	GO:0003924//GTPase activity;GO:0005525//GTP binding	-
Bcin09g00340	109	235	206	547	646	540	2.16	3.99	4.12	9.13	9.84	10.58	3.42333333333333	9.85	1.5247219487467	1.54085298576217e-11	3.20107534494473e-10	--	SAE2-domain-containing protein [Hyaloscypha variabilis F]	-	-	-	-	-	GO:0004519//endonuclease activity	GO:0006281//DNA repair
Bcin03g08290	64	98	99	270	292	306	1.04	1.36	1.62	3.69	3.64	4.91	1.34	4.08	1.60633615151372	1.54887950372749e-11	3.21218315072343e-10	--	hypothetical protein BCIN_03g08290 [Botrytis cinerea B05.10]	-	-	-	-	-	-	-
Bcin05g00850	275	313	298	681	817	795	7.03	6.87	7.71	14.69	16.08	20.13	7.20333333333333	16.9666666666667	1.23596658410355	1.56594505681033e-11	3.24196604421166e-10	--	similar to deacetylase complex subunit Sds3 [Botrytis cinerea T4]	-	-	-	-	-	-	-
Bcin08g03730	1103	1799	1542	3584	3675	3210	20.25	28.25	28.57	55.43	51.81	58.30	25.69	55.18	1.10293856645246	1.58135676257309e-11	3.26822819189028e-10	--	hypothetical protein BCIN_08g03730 [Botrytis cinerea B05.10]	-	-	-	-	-	-	-
Bcin04g03450	138	211	195	430	666	570	3.90	5.12	5.58	10.26	14.50	15.97	4.86666666666667	13.5766666666667	1.48012344523604	1.59484113020097e-11	3.29042351595852e-10	crc-1	similar to DNA methyltransferase 1-associated protein DMAP1 [Botrytis cinerea T4]	-	-	-	-	GO:0035267//NuA4 histone acetyltransferase complex	-	GO:0006281//DNA repair;GO:0006338//chromatin remodeling;GO:0043967//histone H4 acetylation;GO:0043968//histone H2A acetylation
Bcin04g01410	2827	4615	2863	2242	2480	1705	165.62	231.97	169.70	110.81	111.84	98.91	189.096666666667	107.186666666667	-0.818998477208178	1.63949120980873e-11	3.3767321532607e-10	--	STF2 protein [Rutstroemia sp. NJR-2017a WRK4]	-	-	-	-	-	-	-
Bcin16g04910	321	509	546	1207	1350	1319	2.91	3.96	5.00	9.23	9.42	11.83	3.95666666666667	10.16	1.36054296785141	1.65369146759588e-11	3.40013715644456e-10	sepA	BcSep1 [Botrytis cinerea B05.10]	Environmental Information Processing	Signal transduction	ko04011//MAPK signaling pathway - yeast	K11238	-	GO:0003779//actin binding;GO:0017048//Rho GTPase binding	GO:0016043//cellular component organization;GO:0030036//actin cytoskeleton organization
Bcin03g03250	4153	4389	3407	2897	3002	2054	165.61	150.03	137.45	97.40	92.03	81.07	151.03	90.1666666666667	-0.744169055904014	1.69819955864314e-11	3.48517241387949e-10	--	ilp is an apoptosis inhibitor protein [Rutstroemia sp. NJR-2017a BBW]	-	-	-	-	-	-	-
Bcin01g07440	1965	2010	1495	1270	1197	975	147.17	129.16	113.29	80.25	69.01	72.31	129.873333333333	73.8566666666667	-0.814305178374821	1.7008641546004e-11	3.48517241387949e-10	SVP26	Bcsvp26 [Botrytis cinerea B05.10]	-	-	-	-	GO:0016021//integral component of membrane;GO:0030134//COPII-coated ER to Golgi transport vesicle;GO:0030173//integral component of Golgi membrane;GO:0030176//integral component of endoplasmic reticulum membrane	GO:0097020//COPII adaptor activity	GO:0006888//ER to Golgi vesicle-mediated transport;GO:0031505//fungal-type cell wall organization;GO:0045053//protein retention in Golgi apparatus
Bcin12g02030	919	1006	930	2036	2232	1884	19.38	18.21	19.85	36.23	36.24	39.35	19.1466666666667	37.2733333333333	0.961050595806207	1.7885865002514e-11	3.65866661749378e-10	plsB	Glycerol-3-phosphate acyltransferase protein [Rutstroemia sp. NJR-2017a BBW]	-	-	-	-	-	GO:0008374//O-acyltransferase activity;GO:0016746//transferase activity, transferring acyl groups	GO:0044255//cellular lipid metabolic process
Bcin01g08500	3168	2969	2858	1998	2409	1734	174.68	140.45	159.44	92.94	102.24	94.67	158.19	96.6166666666667	-0.71131441766027	1.80236106316695e-11	3.68056253222867e-10	sym-1	Bcsym1 [Botrytis cinerea B05.10]	Cellular Processes	Transport and catabolism	ko04146//Peroxisome	K13348	GO:0016021//integral component of membrane	-	-
Bcin01g10110	11449	12005	9376	7806	8606	6730	859.75	773.29	713.15	494.47	497.48	500.56	782.063333333333	497.503333333333	-0.652579253188447	1.92278436477846e-11	3.91979867016998e-10	--	DUF1748 domain containing protein [Rutstroemia sp. NJR-2017a WRK4]	-	-	-	-	-	-	-
Bcin12g01360	6719	6996	5612	4723	5115	3635	413.20	369.12	349.17	245.04	242.13	221.34	377.163333333333	236.17	-0.675363713480456	2.04040190294491e-11	4.15251232777599e-10	FPR1	Bcfpr1 [Botrytis cinerea B05.10]	-	-	-	-	-	GO:0003755//peptidyl-prolyl cis-trans isomerase activity	-
Bcin03g02570	2214	1704	1771	1081	1292	982	124.86	82.45	101.05	51.43	56.09	54.84	102.786666666667	54.12	-0.925419387989407	2.06279290171524e-11	4.19096584963738e-10	--	non-classical export protein [Rutstroemia sp. NJR-2017a BBW]	-	-	-	-	GO:0016020//membrane	-	-
Bcin05g08320	409	497	369	276	295	215	19.42	20.25	17.73	11.06	10.78	10.11	19.1333333333333	10.65	-0.845234805728691	2.09133728747496e-11	4.23916842915144e-10	--	similar to rieske domain-containing protein [Botrytis cinerea T4]	-	-	-	-	-	GO:0016491//oxidoreductase activity;GO:0051537//2 iron, 2 sulfur cluster binding	GO:0055114//oxidation-reduction process
Bcin10g01120	2792	2899	2625	2025	2222	1817	264.11	235.28	251.23	161.61	161.79	170.19	250.206666666667	164.53	-0.604769564655837	2.09359114879257e-11	4.23916842915144e-10	--	NADH:ubiquinone oxidoreductase 11.5kD subunit [Sclerotinia borealis F-4128]	Metabolism;Metabolism	Global and overview maps;Energy metabolism	ko01100//Metabolic pathways;ko00190//Oxidative phosphorylation	K03938;K03938	-	-	-
Bcin12g04170	290	355	315	706	868	788	10.51	11.04	11.55	21.59	24.21	28.28	11.0333333333333	24.6933333333333	1.16225288156566	2.09809201016151e-11	4.24111786269917e-10	kpr-2	Bcnuf2 [Botrytis cinerea B05.10]	-	-	-	-	GO:0000776//kinetochore;GO:0031262//Ndc80 complex	-	-
Bcin02g05160	474	668	620	1269	1592	1409	7.06	8.53	9.34	15.94	18.25	20.77	8.31	18.32	1.1404991213266	2.10371574770139e-11	4.24532671173342e-10	cnd1	Bcycs4 [Botrytis cinerea B05.10]	Cellular Processes	Cell growth and death	ko04111//Cell cycle - yeast	K06677	GO:0000778//condensed nuclear chromosome kinetochore;GO:0000799//nuclear condensin complex;GO:0005634//nucleus;GO:0005730//nucleolus;GO:0005737//cytoplasm;GO:0035327//transcriptionally active chromatin	GO:0003690//double-stranded DNA binding;GO:0003697//single-stranded DNA binding;GO:0016887//ATPase activity	GO:0000278//mitotic cell cycle;GO:0007076//mitotic chromosome condensation;GO:0030261//chromosome condensation
Bcin02g09050	505	382	389	221	249	196	23.16	15.03	18.05	8.55	8.79	8.90	18.7466666666667	8.74666666666667	-1.09982887445445	2.1849868549687e-11	4.40192225722854e-10	Akr7a3	Aflatoxin B1 aldehyde reductase member 3 [Talaromyces pinophilus]	-	-	-	-	-	-	-
Bcin03g07920	410	533	526	1093	1287	1201	16.24	18.11	21.08	36.52	39.24	47.10	18.4766666666667	40.9533333333333	1.14827637567694	2.24921446339493e-11	4.5237137202542e-10	NAM9	similar to 30S ribosomal subunit S4 [Botrytis cinerea T4]	-	-	-	-	GO:0015935//small ribosomal subunit	GO:0003723//RNA binding;GO:0003735//structural constituent of ribosome;GO:0019843//rRNA binding	GO:0006412//translation
Bcin10g05090	10450	10231	8245	6841	7319	5267	449.27	377.37	358.63	248.13	242.21	224.21	395.09	238.183333333333	-0.730108865739651	2.27290916004602e-11	4.56371224480262e-10	des	Bcatp16 [Botrytis cinerea B05.10]	Metabolism;Metabolism	Global and overview maps;Energy metabolism	ko01100//Metabolic pathways;ko00190//Oxidative phosphorylation	K02134;K02134	GO:0045261//proton-transporting ATP synthase complex, catalytic core F(1)	GO:0046933//proton-transporting ATP synthase activity, rotational mechanism	GO:0015986//ATP synthesis coupled proton transport
Bcin16g02310	403	551	576	1208	1376	1331	5.14	6.03	7.43	12.99	13.50	16.80	6.2	14.43	1.21873117921696	2.30991620835631e-11	4.63026180427544e-10	pol1	Bcpol1 [Botrytis cinerea B05.10]	Genetic Information Processing	Replication and repair	ko03030//DNA replication	K02320	-	GO:0000166//nucleotide binding;GO:0001882//nucleoside binding;GO:0003676//nucleic acid binding;GO:0003677//DNA binding;GO:0003887//DNA-directed DNA polymerase activity	GO:0006260//DNA replication
Bcin09g03590	507	549	396	292	324	254	21.21	19.70	16.76	10.30	10.43	10.52	19.2233333333333	10.4166666666667	-0.883964832620301	2.40875615840801e-11	4.82032722384588e-10	--	inner membrane magnesium transporter mrs2 protein [Rutstroemia sp. NJR-2017a BVV2]	-	-	-	-	-	-	-
Bcin09g06650	24	22	25	138	124	92	0.93	0.73	0.98	4.51	3.70	3.53	0.88	3.91333333333333	2.1528225737516	2.42112404505418e-11	4.83700232134407e-10	--	hypothetical protein BCIN_09g06650 [Botrytis cinerea B05.10]	-	-	-	-	-	-	-
Bcin11g03390	51	100	93	260	300	272	0.75	1.27	1.39	3.24	3.42	3.97	1.13666666666667	3.54333333333333	1.64029795250693	2.43271252707472e-11	4.85206739801075e-10	SPBC23E6.02	Helicase-like transcription factor [Lachnellula hyalina]	-	-	-	-	-	GO:0005524//ATP binding	-
Bcin11g05760	428	613	549	1195	1328	1236	7.28	8.94	9.44	17.14	17.38	20.81	8.55333333333333	18.4433333333333	1.10854075335314	2.48912531566815e-11	4.95633640513522e-10	mcm4	Bcmcm4 [Botrytis cinerea B05.10]	Cellular Processes;Cellular Processes;Genetic Information Processing	Cell growth and death;Cell growth and death;Replication and repair	ko04111//Cell cycle - yeast;ko04113//Meiosis - yeast;ko03030//DNA replication	K02212;K02212;K02212	GO:0000790//nuclear chromatin;GO:0005634//nucleus;GO:0005656//nuclear pre-replicative complex;GO:0005737//cytoplasm;GO:0030875//rDNA protrusion;GO:0031261//DNA replication preinitiation complex;GO:0031298//replication fork protection complex;GO:0042555//MCM complex;GO:0043596//nuclear replication fork;GO:0071162//CMG complex;GO:0097373//MCM core complex	GO:0003677//DNA binding;GO:0003678//DNA helicase activity;GO:0003682//chromatin binding;GO:0003688//DNA replication origin binding;GO:0003697//single-stranded DNA binding;GO:0003727//single-stranded RNA binding;GO:0005524//ATP binding;GO:0009378//four-way junction helicase activity;GO:0016887//ATPase activity;GO:0017116//single-stranded DNA-dependent ATP-dependent DNA helicase activity;GO:0033679…	GO:0000727//double-strand break repair via break-induced replication;GO:0006260//DNA replication;GO:0006267//pre-replicative complex assembly involved in nuclear cell cycle DNA replication;GO:0006268//DNA unwinding involved in DNA replication;GO:0006270//DNA replication initiation;GO:0006271//DNA strand elongation involved in DNA replication;GO:0006279//premeiotic DNA replication;GO:0033260//nucl…
Bcin01g09340	246	396	335	811	974	672	6.87	9.49	9.46	19.10	20.93	18.58	8.60666666666667	19.5366666666667	1.18265783669151	2.54087983331684e-11	5.05099942984561e-10	--	UBX domain-containing protein [Rutstroemia sp. NJR-2017a WRK4]	-	-	-	-	-	-	-
Bcin13g00540	688	1027	1031	2121	2463	2178	16.86	21.60	25.57	43.86	46.47	52.86	21.3433333333333	47.73	1.16111082714792	2.6150946302359e-11	5.18992373056916e-10	snf5	Bcsnf5 [Botrytis cinerea B05.10]	-	-	-	-	GO:0000228//nuclear chromosome	-	GO:0006338//chromatin remodeling
Bcin09g04610	313	507	401	224	267	217	10.97	15.53	14.24	6.62	7.13	7.73	13.58	7.16	-0.923451986980475	2.62630657854669e-11	5.20355982760977e-10	qutD	sugar transporter protein [Rutstroemia sp. NJR-2017a BVV2]	-	-	-	-	GO:0016020//membrane;GO:0016021//integral component of membrane	GO:0022857//transmembrane transporter activity	GO:0055085//transmembrane transport
Bcin12g04990	648	913	878	1850	2052	2009	18.16	21.96	24.90	43.75	44.28	55.76	21.6733333333333	47.93	1.14500788464977	2.64392962996966e-11	5.22983242152579e-10	mdv1	RecName: Full=Mitochondrial division protein 1 [Sclerotinia sclerotiorum 1980 UF-70]	-	-	-	-	-	GO:0005515//protein binding	-
Bcin08g05690	749	732	624	443	527	349	30.53	25.59	25.73	15.23	16.53	14.08	27.2833333333333	15.28	-0.836375372604609	2.66227891461927e-11	5.25745261112706e-10	--	hypothetical protein BCIN_08g05690 [Botrytis cinerea B05.10]	-	-	-	-	-	-	-
Bcin05g05880	153	239	207	524	548	544	5.26	7.13	7.25	15.26	14.57	18.74	6.54666666666667	16.19	1.30627055670903	2.68449541764632e-11	5.29260634396816e-10	--	myosin-like coiled-coil protein [Rutstroemia sp. NJR-2017a BVV2]	-	-	-	-	-	GO:0019905//syntaxin binding	-
Bcin16g02040	268	419	412	858	1219	1209	4.40	5.91	6.85	11.89	15.41	19.67	5.72	15.6566666666667	1.45269004075825	2.73671219837312e-11	5.38669443709336e-10	sec8	Bcsec8 [Botrytis cinerea B05.10]	-	-	-	-	GO:0000145//exocyst	-	GO:0006904//vesicle docking involved in exocytosis;GO:0090522//vesicle tethering involved in exocytosis
MSTRG.8777	781	915	842	623	673	497	10.59	10.65	11.55	7.13	7.03	6.68	10.93	6.94666666666667	-0.653900624114552	2.74846883375917e-11	5.4009665426674e-10	--	hypothetical protein BOTCAL_0116g00160 [Botryotinia calthae]	-	-	-	-	-	-	-
MSTRG.10875	442	433	375	249	284	160	15.65	13.04	13.60	7.62	7.87	5.65	14.0966666666667	7.04666666666667	-1.00034118364612	2.78281092386313e-11	5.4595015620863e-10	--	hypothetical protein BofuT4_P140370.1 [Botrytis cinerea T4]	-	-	-	-	-	-	-
Bcin01g01440	15695	16634	13061	10380	10703	5839	637.13	579.33	536.42	355.49	334.44	234.70	584.293333333333	308.21	-0.922779157078347	2.84082983812797e-11	5.56422014209805e-10	tfdA	similar to alpha-ketoglutarate-dependent taurine dioxygenase [Botrytis cinerea T4]	-	-	-	-	-	GO:0016491//oxidoreductase activity	GO:0055114//oxidation-reduction process
Bcin16g04370	460	619	559	1270	1346	1423	10.69	12.34	13.14	24.89	24.07	32.73	12.0566666666667	27.23	1.17536588510917	2.90788102411318e-11	5.6862593533515e-10	--	kinetoplast-associated kap protein [Rutstroemia sp. NJR-2017a WRK4]	-	-	-	-	-	-	-
Bcin03g07110	10400	11135	9617	7811	8578	5499	877.77	806.31	821.20	556.18	557.29	459.56	835.093333333333	524.343333333333	-0.671425668398336	3.09673912596509e-11	6.04570226432305e-10	crp-27	40S ribosomal protein S22 [Sclerotinia sclerotiorum 1980 UF-70]	Genetic Information Processing	Translation	ko03010//Ribosome	K02957	GO:0005840//ribosome	GO:0003735//structural constituent of ribosome	GO:0006412//translation
Bcin15g01060	245	399	401	868	1091	1130	3.04	4.25	5.03	9.09	10.42	13.88	4.10666666666667	11.13	1.43841383736821	3.2707030390946e-11	6.37494590725642e-10	dhkJ	M4WV, histidine kinase-group IX protein [Botrytis cinerea T4]	-	-	-	-	-	GO:0000155//phosphorelay sensor kinase activity;GO:0005515//protein binding;GO:0016772//transferase activity, transferring phosphorus-containing groups	GO:0000160//phosphorelay signal transduction system;GO:0007165//signal transduction;GO:0016310//phosphorylation
Bcin09g04950	13715	15518	13004	11088	11900	9689	728.32	707.01	698.66	496.76	486.43	509.46	711.33	497.55	-0.515677496945271	3.32888091210672e-11	6.4778077099713e-10	rps3001	similar to 40S ribosomal protein S30 [Botrytis cinerea T4]	Genetic Information Processing	Translation	ko03010//Ribosome	K02983	GO:0005840//ribosome	GO:0003735//structural constituent of ribosome	GO:0006412//translation
Bcin06g01250	335	531	604	1308	1489	1332	6.40	8.71	11.68	21.10	21.91	25.21	8.93	22.74	1.34850017377103	3.81203122592497e-11	7.40596731039913e-10	--	Bgt-5023 [Blumeria graminis f. sp. tritici]	-	-	-	-	-	-	-
Bcin16g02260	2165	2681	2062	1780	1903	1450	105.13	111.70	101.31	72.92	71.13	69.72	106.046666666667	71.2566666666667	-0.573602371804848	3.81946954580729e-11	7.40841123715081e-10	Eci2	ClpP/crotonase [Chalara longipes BDJ]	Cellular Processes;Metabolism	Transport and catabolism;Lipid metabolism	ko04146//Peroxisome;ko00071//Fatty acid degradation	K13239;K13239	-	GO:0003824//catalytic activity	-
Bcin11g01650	910	1043	878	646	755	610	68.29	67.19	67.00	40.98	43.64	45.60	67.4933333333333	43.4066666666667	-0.636828368935386	3.94571591453063e-11	7.64092030169284e-10	lsm8	small nuclear ribonucleoprotein LSM8 [Sclerotinia borealis F-4128]	Genetic Information Processing;Genetic Information Processing	Transcription;Folding, sorting and degradation	ko03040//Spliceosome;ko03018//RNA degradation	K12627;K12627	GO:0005688//U6 snRNP;GO:0046540//U4/U6 x U5 tri-snRNP complex	-	GO:0000398//mRNA splicing, via spliceosome
Bcin02g03370	646	780	684	500	557	431	32.79	33.96	35.12	21.41	21.76	21.66	33.9566666666667	21.61	-0.651995772456276	3.9683101051444e-11	7.67227955328483e-10	NUS1	Bcnus1 [Botrytis cinerea B05.10]	Metabolism;Metabolism	Global and overview maps;Metabolism of terpenoids and polyketides	ko01110//Biosynthesis of secondary metabolites;ko00900//Terpenoid backbone biosynthesis	K19177;K19177	GO:1904423//dehydrodolichyl diphosphate synthase complex	GO:0016765//transferase activity, transferring alkyl or aryl (other than methyl) groups	GO:0001525//angiogenesis;GO:0019408//dolichol biosynthetic process
Bcin09g04700	329	293	251	167	170	112	17.54	13.29	13.58	7.50	6.97	5.97	14.8033333333333	6.81333333333333	-1.11948937502949	4.19743212565942e-11	8.10219305801601e-10	--	hypothetical protein BCIN_09g04700 [Botrytis cinerea B05.10]	-	-	-	-	-	-	-
Bcin10g03440	266	561	504	1196	1475	1383	3.67	6.64	7.04	13.93	15.67	18.90	5.78333333333333	16.1666666666667	1.48304908449623	4.27121839948887e-11	8.23136574833972e-10	tpr1	Bcctr9 [Botrytis cinerea B05.10]	-	-	-	-	-	GO:0005515//protein binding	GO:0006355//regulation of transcription, DNA-templated;GO:0016570//histone modification
Bcin02g00440	987	892	735	496	591	487	45.95	35.63	34.62	19.48	21.18	22.45	38.7333333333333	21.0366666666667	-0.880669540238963	4.35780413905065e-11	8.3847509173034e-10	--	hypothetical protein BCIN_02g00440 [Botrytis cinerea B05.10]	-	-	-	-	-	-	-
Bcin07g06970	1142	1633	1535	3137	3464	2970	19.52	23.99	26.55	45.24	45.59	50.32	23.3533333333333	47.05	1.01056623553499	4.44460146333407e-11	8.53805092002972e-10	NDE1	nuclear distribution nudE protein [Rutstroemia sp. NJR-2017a BVV2]	-	-	-	-	-	-	GO:2000574//regulation of microtubule motor activity
Bcin01g09750	152	200	170	421	489	451	6.16	6.95	6.97	14.36	15.25	18.08	6.69333333333333	15.8966666666667	1.24792751344359	4.51693214485718e-11	8.66311449926448e-10	--	mRNA splicing factor RNA helicase protein [Rutstroemia sp. NJR-2017a BVV2]	-	-	-	-	-	-	-
Bcin15g04960	153	194	187	466	474	467	4.70	5.11	5.81	12.07	11.20	14.20	5.20666666666667	12.49	1.26234152418713	4.57016208910378e-11	8.75120334857619e-10	--	glucose-6-phosphate isomerase protein [Rutstroemia sp. NJR-2017a WRK4]	-	-	-	-	-	-	-
Bcin03g08340	154	206	171	432	489	425	2.51	2.88	2.82	5.95	6.14	6.87	2.73666666666667	6.32	1.20750483712045	4.76193556875186e-11	9.10387905305081e-10	HRQ1	Bchrq1 [Botrytis cinerea B05.10]	-	-	-	-	-	GO:0003676//nucleic acid binding;GO:0005524//ATP binding	-
Bcin16g04580	183	212	254	545	652	623	7.18	7.14	10.08	18.04	19.69	24.20	8.13333333333333	20.6433333333333	1.34375729826728	5.01367473280091e-11	9.54776624860985e-10	--	moz represents a chromatin-associated acetyltransferase protein [Rutstroemia sp. NJR-2017a WRK4]	-	-	-	-	-	-	-
Bcin03g05070	133	196	193	431	537	490	5.49	6.94	8.05	15.00	17.05	20.01	6.82666666666667	17.3533333333333	1.34595959640411	5.01776982096738e-11	9.54776624860985e-10	SPAC1071.09c	carbohydrate esterase family 8 protein [Sclerotinia borealis F-4128]	-	-	-	-	-	-	-
Bcin15g04450	3458	3497	2712	2368	2213	1752	212.87	184.69	168.90	122.98	104.86	106.79	188.82	111.543333333333	-0.759407294593635	5.01801346177042e-11	9.54776624860985e-10	--	NAD(P)-binding protein [Cadophora sp. DSE1049]	-	-	-	-	-	GO:0048037//cofactor binding	-
Bcin05g01240	3876	4854	3172	2822	2980	2077	140.81	151.29	116.58	86.49	83.33	74.71	136.226666666667	81.51	-0.740960170297241	5.08005466273928e-11	9.65049369924815e-10	MIMI_R614	similar to stomatin family protein [Botrytis cinerea T4]	-	-	-	-	GO:0016020//membrane	-	-
Bcin06g00060	2455	3098	2395	2097	2183	1641	92.55	100.20	91.35	66.70	63.35	61.26	94.7	63.77	-0.570486544496092	5.24421250483319e-11	9.94657836953093e-10	--	ccch zinc finger protein [Rutstroemia sp. NJR-2017a BVV2]	-	-	-	-	-	-	-
Bcin11g06260	542	703	777	1530	1932	1884	12.88	14.33	18.68	30.67	35.33	44.32	15.2966666666667	36.7733333333333	1.2654426501017	5.27000526385959e-11	9.97970823031358e-10	iml2	similar to outer membrane protein iml2 [Botrytis cinerea T4]	-	-	-	-	-	-	-
Bcin04g05250	1004	1076	812	646	666	581	91.07	83.74	74.52	49.44	46.50	52.19	83.11	49.3766666666667	-0.751192630140191	5.30314283753349e-11	1.00266203775259e-09	--	Glycolipid anchored surface GAS1 protein [Rutstroemia sp. NJR-2017a BVV2]	-	-	-	-	-	-	-
Bcin05g01060	4966	6011	5030	4126	4732	3738	92.45	96.01	94.74	64.81	67.81	68.91	94.4	67.1766666666667	-0.490826649349321	5.31677530650015e-11	1.00365646612626e-09	--	transmembrane amino acid transporter protein [Rutstroemia sp. NJR-2017a BBW]	-	-	-	-	-	-	-
Bcin10g00580	82	123	114	285	348	337	0.68	0.88	0.96	2.00	2.23	2.78	0.84	2.33666666666667	1.47599071051071	5.40619812516841e-11	1.01893234160996e-09	ATRX	SNF2 family helicase ATPase protein [Rutstroemia sp. NJR-2017a BVV2]	-	-	-	-	-	GO:0005524//ATP binding	-
Bcin03g03290	552	541	478	341	379	250	28.95	24.34	25.36	15.08	15.30	12.98	26.2166666666667	14.4533333333333	-0.859082008949183	5.42199462681556e-11	1.02030533110892e-09	mtq1	Bcmtq1 [Botrytis cinerea B05.10]	-	-	-	-	-	GO:0003676//nucleic acid binding;GO:0008168//methyltransferase activity;GO:0008276//protein methyltransferase activity	GO:0006479//protein methylation;GO:0032259//methylation
Bcin08g05880	869	1342	1149	2440	2760	2411	11.29	14.96	15.11	26.75	27.61	31.02	13.7866666666667	28.46	1.0456619769327	5.5581432104265e-11	1.04428624864236e-09	samB	Bcmub1 [Botrytis cinerea B05.10]	-	-	-	-	-	-	-
Bcin04g00240	333	437	345	800	965	853	9.62	10.83	10.08	19.49	21.45	24.39	10.1766666666667	21.7766666666667	1.09751805019436	5.59259064200109e-11	1.049113991012e-09	ssb1	Bcrfa1 [Botrytis cinerea B05.10]	Genetic Information Processing;Genetic Information Processing;Genetic Information Processing;Genetic Information Processing	Replication and repair;Replication and repair;Replication and repair;Replication and repair	ko03420//Nucleotide excision repair;ko03030//DNA replication;ko03430//Mismatch repair;ko03440//Homologous recombination	K07466;K07466;K07466;K07466	GO:0000784//nuclear chromosome, telomeric region;GO:0000790//nuclear chromatin;GO:0005634//nucleus;GO:0005662//DNA replication factor A complex;GO:0035861//site of double-strand break;GO:0090734//site of DNA damage	GO:0003676//nucleic acid binding;GO:0003677//DNA binding;GO:0003697//single-stranded DNA binding	GO:0000723//telomere maintenance;GO:0006260//DNA replication;GO:0006268//DNA unwinding involved in DNA replication;GO:0006279//premeiotic DNA replication;GO:0006281//DNA repair;GO:0006310//DNA recombination;GO:0032212//positive regulation of telomere maintenance via telomerase;GO:0106112//negative regulation of mitotic cohesin ssDNA (lagging strand) loading;GO:1902969//mitotic DNA replication
Bcin06g06470	127	188	155	409	434	429	2.31	2.93	2.85	6.28	6.08	7.73	2.69666666666667	6.69666666666667	1.31226595630331	5.69946804491194e-11	1.06749255397437e-09	--	F-box domain-containing protein [Rutstroemia sp. NJR-2017a WRK4]	-	-	-	-	-	GO:0005515//protein binding	-
Bcin02g08350	2757	2469	1879	1554	1548	1065	115.95	89.09	79.95	55.14	50.11	44.35	94.9966666666667	49.8666666666667	-0.929801122285095	5.71275538377394e-11	1.06831199353039e-09	--	acyl- N-acyltransferase protein [Rutstroemia sp. NJR-2017a BVV2]	-	-	-	-	-	GO:0008080//N-acetyltransferase activity	-
Bcin05g04360	1109	1345	816	624	773	578	77.00	80.12	57.32	36.55	41.31	39.74	71.48	39.2	-0.86668598003892	5.73035437929483e-11	1.06993392437083e-09	--	riboflavin aldehyde-forming enzyme protein [Rutstroemia sp. NJR-2017a BBW]	-	-	-	-	-	-	-
Bcin12g05760	3468	5258	4567	9577	10483	9782	93.32	121.39	124.34	217.42	217.14	260.65	113.016666666667	231.736666666667	1.03595078968312	5.79189906074023e-11	1.07974329768419e-09	ras1	Bcras1 [Botrytis cinerea B05.10]	Cellular Processes;Cellular Processes;Organismal Systems	Cell growth and death;Transport and catabolism;Aging	ko04113//Meiosis - yeast;ko04138//Autophagy - yeast;ko04213//Longevity regulating pathway - multiple species	K07827;K07827;K07827	GO:0016020//membrane	GO:0003924//GTPase activity;GO:0005525//GTP binding	GO:0007165//signal transduction
Bcin02g01740	1867	1935	1746	1297	1457	1232	96.25	85.59	91.07	56.41	57.82	62.89	90.97	59.04	-0.623698131748176	5.85682325381676e-11	1.0901512475699e-09	--	pq loop repeat protein [Rutstroemia sp. NJR-2017a BBW]	-	-	-	-	-	-	-
Bcin09g03010	536	885	879	1882	2135	2009	7.84	11.10	13.00	23.22	24.03	29.09	10.6466666666667	25.4466666666667	1.25707487380432	6.02040333701274e-11	1.11886162481817e-09	--	ribosomal l19 protein [Rutstroemia sp. NJR-2017a BVV2]	-	-	-	-	-	-	-
Bcin03g09100	406	660	556	1260	1387	1206	8.68	12.10	12.03	22.72	22.82	25.53	10.9366666666667	23.69	1.11510510544296	6.09708122921312e-11	1.13135778164981e-09	nctA	Bcbur6 [Botrytis cinerea B05.10]	-	-	-	-	-	GO:0046982//protein heterodimerization activity	-
Bcin11g00500	5707	5304	4379	3375	3803	3054	298.20	237.78	231.49	148.78	152.96	158.01	255.823333333333	153.25	-0.739260782754881	6.1773480647155e-11	1.14448023573021e-09	chol-2	Bcopi3 [Botrytis cinerea B05.10]	Metabolism;Metabolism;Metabolism	Global and overview maps;Global and overview maps;Lipid metabolism	ko01100//Metabolic pathways;ko01110//Biosynthesis of secondary metabolites;ko00564//Glycerophospholipid metabolism	K00551;K00551;K00551	-	GO:0008757//S-adenosylmethionine-dependent methyltransferase activity	GO:0006656//phosphatidylcholine biosynthetic process
Bcin10g04670	1796	1986	1570	1189	1188	1186	103.26	97.97	91.33	57.67	52.58	67.52	97.52	59.2566666666667	-0.718720652523014	6.20147075497586e-11	1.14717638796135e-09	--	NADh-ubiquinone oxidoreductase b12 subunit family protein [Rutstroemia sp. NJR-2017a WRK4]	Metabolism;Metabolism	Global and overview maps;Energy metabolism	ko01100//Metabolic pathways;ko00190//Oxidative phosphorylation	K03959;K03959	GO:0005739//mitochondrion	-	GO:0022900//electron transport chain
Bcin15g03080	13338	14300	11234	9919	10330	7730	558.68	513.89	476.07	350.51	333.05	320.60	516.213333333333	334.72	-0.625012648751152	6.33308350851484e-11	1.16971759655728e-09	cutA	BccutA [Botrytis cinerea B05.10]	-	-	-	-	GO:0005576//extracellular region	GO:0016787//hydrolase activity;GO:0050525//cutinase activity	-
Bcin12g01770	3308	5203	4088	3023	3268	2107	139.88	188.77	174.90	107.85	106.37	88.22	167.85	100.813333333333	-0.735486078140368	6.37693472247639e-11	1.17600486951268e-09	SPCC550.08	acetyltransferase protein [Rutstroemia sp. NJR-2017a BBW]	-	-	-	-	-	GO:0008080//N-acetyltransferase activity	-
Bcin04g06830	9541	14024	13246	26184	30519	28297	126.99	160.14	178.42	293.97	312.61	372.86	155.183333333333	326.48	1.07302099509413	6.76097079514993e-11	1.24491178066762e-09	--	Apolipoprotein [Glarea lozoyensis ATCC 20868]	-	-	-	-	-	-	-
Bcin02g02510	8013	8656	7465	6264	6945	5274	662.74	614.23	624.66	437.09	442.15	431.92	633.876666666667	437.053333333333	-0.536392821004798	6.7974045963599e-11	1.24970074994733e-09	--	mitochondrial ATP synthase epsilon chain domain-containing protein [Rhynchosporium secalis]	Metabolism;Metabolism	Global and overview maps;Energy metabolism	ko01100//Metabolic pathways;ko00190//Oxidative phosphorylation	K02135;K02135	GO:0000275//mitochondrial proton-transporting ATP synthase complex, catalytic core F(1)	GO:0046933//proton-transporting ATP synthase activity, rotational mechanism	GO:0015986//ATP synthesis coupled proton transport
Bcin03g04790	11020	11160	9436	8097	8076	5686	478.29	415.69	413.97	296.84	269.12	244.64	435.983333333333	270.2	-0.690245310391507	6.9520929285042e-11	1.27618281675314e-09	gld2	aldo/keto reductase [Sclerotinia borealis F-4128]	-	-	-	-	-	GO:0016491//oxidoreductase activity	GO:0055114//oxidation-reduction process
Bcin01g04040	622	786	776	1547	1790	1577	11.15	12.09	14.07	23.39	24.69	27.98	12.4366666666667	25.3533333333333	1.02757557881381	7.04391668957384e-11	1.2910616109774e-09	--	similar to cytoskeleton organisation protein (Dec1) [Botrytis cinerea T4]	-	-	-	-	-	-	-
Bcin10g01030	11842	9778	7921	6145	6598	5003	440.80	312.27	298.31	192.98	189.05	184.40	350.46	188.81	-0.892314614004755	7.29229504369672e-11	1.33454565937088e-09	pmp20	Bcprx9 [Botrytis cinerea B05.10]	Cellular Processes	Transport and catabolism	ko04146//Peroxisome	K11187	-	GO:0016491//oxidoreductase activity	-
Bcin10g02640	170	248	234	536	599	585	4.33	5.42	6.03	11.53	11.75	14.77	5.26	12.6833333333333	1.26979924837745	7.43658369921394e-11	1.3588769634524e-09	bdp1	Bcbdp1 [Botrytis cinerea B05.10]	-	-	-	-	-	GO:0003677//DNA binding	-
Bcin01g01070	267	370	374	767	944	827	4.70	5.59	6.67	11.40	12.80	14.42	5.65333333333333	12.8733333333333	1.18721199438745	7.4630019282345e-11	1.36162867753039e-09	TRK2	cation transporter protein [Rutstroemia sp. NJR-2017a BBW]	-	-	-	-	GO:0005887//integral component of plasma membrane	GO:0008324//cation transmembrane transporter activity;GO:0015079//potassium ion transmembrane transporter activity	GO:0006812//cation transport;GO:0030007//cellular potassium ion homeostasis;GO:0055085//transmembrane transport;GO:0071805//potassium ion transmembrane transport
Bcin14g00740	1548	1545	1532	3685	3497	3286	59.48	50.94	59.56	119.46	103.43	125.03	56.66	115.973333333333	1.03339060636481	7.64266744313678e-11	1.39228958420791e-09	--	life-span regulatory factor domain-containing protein [Rutstroemia sp. NJR-2017a WRK4]	-	-	-	-	-	-	-
Bcin02g02700	1211	1205	1036	822	882	615	77.00	65.73	66.64	44.09	43.17	38.72	69.79	41.9933333333333	-0.73286002129162	7.72501177585931e-11	1.40515502514758e-09	--	1,3-beta-glucanosyltransferase gel4 [Verticillium dahliae VDG1]	-	-	-	-	-	-	-
MSTRG.9656	127	124	130	47	57	55	3.37	2.83	3.51	1.05	1.16	1.45	3.23666666666667	1.22	-1.40762764713515	8.13121211657452e-11	1.47680060062695e-09	--	predicted protein [Botrytis cinerea T4]	-	-	-	-	-	-	-
Bcin04g03970	268	284	300	686	731	663	4.25	3.87	4.82	9.19	8.93	10.42	4.31333333333333	9.51333333333333	1.14114771748326	8.19321994156555e-11	1.48581130770872e-09	rpc2	Bcret1 [Botrytis cinerea B05.10]	Genetic Information Processing	Transcription	ko03020//RNA polymerase	K03021	-	GO:0003677//DNA binding;GO:0003899//DNA-directed 5'-3' RNA polymerase activity;GO:0032549//ribonucleoside binding	GO:0006351//transcription, DNA-templated
Bcin13g00780	262	318	302	678	750	729	6.20	6.46	7.23	13.54	13.67	17.09	6.63	14.7666666666667	1.15526342260864	8.53095531225218e-11	1.54472147021098e-09	MBD9	similar to PHD and RING finger domain-containing protein c [Botrytis cinerea T4]	-	-	-	-	-	GO:0008270//zinc ion binding	-
Bcin02g04700	403	625	526	1303	1238	1098	6.17	8.21	8.15	16.83	14.59	16.64	7.51	16.02	1.09298933489444	8.55896600975203e-11	1.54745589078277e-09	--	peptidase family M20 M25 M40 protein [Rutstroemia sp. NJR-2017a WRK4]	-	-	-	-	-	-	-
Bcin08g06610	562	596	428	291	393	233	26.91	24.48	20.73	11.76	14.49	11.05	24.04	12.4333333333333	-0.951223766289745	8.87946551500304e-11	1.60298423386056e-09	GEP4	Bcgep4 [Botrytis cinerea B05.10]	Metabolism;Metabolism	Global and overview maps;Lipid metabolism	ko01100//Metabolic pathways;ko00564//Glycerophospholipid metabolism	K01094;K01094	-	-	-
Bcin10g05420	383	537	449	1075	1058	1010	8.57	10.31	10.17	20.30	18.23	22.38	9.68333333333334	20.3033333333333	1.06814094079178	8.98864116747626e-11	1.62025325826373e-09	SPAC19A8.03	Bcymr1 [Botrytis cinerea B05.10]	Metabolism;Cellular Processes;Metabolism;Environmental Information Processing	Global and overview maps;Transport and catabolism;Carbohydrate metabolism;Signal transduction	ko01100//Metabolic pathways;ko04138//Autophagy - yeast;ko00562//Inositol phosphate metabolism;ko04070//Phosphatidylinositol signaling system	K18083;K18083;K18083;K18083	-	GO:0004725//protein tyrosine phosphatase activity	GO:0016311//dephosphorylation
Bcin07g02180	3927	2686	2326	1526	1902	1139	115.96	68.05	69.49	38.02	43.23	33.30	84.5	38.1833333333333	-1.14600828858603	9.51692906723875e-11	1.71290433527013e-09	SPBC36.02c	Bctpo1 [Botrytis cinerea B05.10]	-	-	-	-	-	-	GO:0055085//transmembrane transport
Bcin06g05390	6248	5547	4636	3692	4050	2784	299.87	228.41	225.12	149.49	149.62	132.31	251.133333333333	143.806666666667	-0.804322974005303	1.06524910582028e-10	1.91441394774629e-09	UBC2	ubiquitin-conjugating enzyme E2 [Sclerotinia sclerotiorum 1980 UF-70]	Genetic Information Processing	Folding, sorting and degradation	ko04120//Ubiquitin mediated proteolysis	K10573	-	-	-
Bcin14g04380	358	566	650	1302	1692	1587	6.94	9.41	12.74	21.28	25.23	30.45	9.69666666666667	25.6533333333333	1.40358550266973	1.06728997813402e-10	1.9152103245348e-09	Tbl1x	similar to WD repeat protein [Botrytis cinerea T4]	-	-	-	-	-	GO:0005515//protein binding	-
Bcin11g03080	1536	2184	2022	4152	4404	3943	49.57	60.47	66.02	113.05	109.40	126.00	58.6866666666667	116.15	0.9848844819657	1.07279019105666e-10	1.92220269360182e-09	KES1	oxysterol-binding protein [Sclerotinia borealis F-4128]	-	-	-	-	-	-	-
Bcin12g02550	206	376	307	748	830	763	9.18	14.38	13.84	28.13	28.48	33.67	12.4666666666667	30.0933333333333	1.27136814841683	1.08344114193633e-10	1.93838939826729e-09	TMP1	Bccdc21 [Botrytis cinerea B05.10]	Metabolism;Metabolism;Metabolism	Global and overview maps;Nucleotide metabolism;Metabolism of cofactors and vitamins	ko01100//Metabolic pathways;ko00240//Pyrimidine metabolism;ko00670//One carbon pool by folate	K00560;K00560;K00560	-	GO:0004799//thymidylate synthase activity	GO:0006231//dTMP biosynthetic process
Bcin03g01980	163	181	133	70	94	59	4.28	4.08	3.54	1.55	1.90	1.54	3.96666666666667	1.66333333333333	-1.25384985285805	1.10006127766624e-10	1.96519143597396e-09	ctnR	similar to fungal specific transcription factor [Botrytis cinerea T4]	-	-	-	-	GO:0005634//nucleus	GO:0000981//DNA-binding transcription factor activity, RNA polymerase II-specific;GO:0003677//DNA binding;GO:0008270//zinc ion binding	GO:0006351//transcription, DNA-templated;GO:0006355//regulation of transcription, DNA-templated
Bcin02g05140	16189	15392	13961	11147	12348	8575	1007.59	821.91	879.11	585.31	591.57	528.46	902.87	568.446666666667	-0.667493278206436	1.10624051721143e-10	1.9732894464008e-09	rpl2802	Bcrpl28 [Botrytis cinerea B05.10]	Genetic Information Processing	Translation	ko03010//Ribosome	K02900	GO:0005840//ribosome;GO:0015934//large ribosomal subunit	GO:0003735//structural constituent of ribosome	GO:0006412//translation
Bcin02g08920	409	544	384	1092	1251	819	14.17	16.17	13.46	31.91	33.36	28.09	14.6	31.12	1.09187369121881	1.15301368532658e-10	2.05366642585582e-09	ARB_01131	similar to cytochrome P450 alkane hydroxylase [Botrytis cinerea T4]	-	-	-	-	-	GO:0005506//iron ion binding;GO:0016705//oxidoreductase activity, acting on paired donors, with incorporation or reduction of molecular oxygen;GO:0016712//oxidoreductase activity, acting on paired donors, with incorporation or reduction of molecular oxygen, reduced flavin or flavoprotein as one donor, and incorporation of one atom of oxygen;GO:0020037//heme binding	GO:0055114//oxidation-reduction process
Bcin09g06490	162	215	222	504	568	444	5.18	5.90	7.18	13.59	13.98	14.06	6.08666666666667	13.8766666666667	1.188936793156	1.16530991473704e-10	2.07248812284168e-09	--	fasciclin domain family protein [Rutstroemia sp. NJR-2017a WRK4]	-	-	-	-	-	-	-
Bcin15g00070	124	127	90	49	48	36	6.20	5.45	4.55	2.07	1.85	1.78	5.4	1.9	-1.50695998871988	1.19689049284966e-10	2.12550019819095e-09	--	periplasmic binding protein-like II [Phialocephala scopiformis]	-	-	-	-	-	-	GO:0009228//thiamine biosynthetic process
Bcin01g00140	413	383	272	187	226	133	11.14	8.87	7.42	4.26	4.69	3.55	9.14333333333333	4.16666666666667	-1.13382652729883	1.23165019605765e-10	2.18399273670755e-09	BOA15	Bcboa15 [Botrytis cinerea B05.10]	-	-	-	-	GO:0005634//nucleus	GO:0003677//DNA binding;GO:0008270//zinc ion binding	GO:0006351//transcription, DNA-templated
Bcin06g02400	3076	3301	3353	6686	7664	7105	86.30	79.46	95.18	158.26	165.52	197.39	86.98	173.723333333333	0.998035926106635	1.28287006195015e-10	2.2714569324367e-09	erg-6	Bcerg9 [Botrytis cinerea B05.10]	Metabolism;Metabolism;Metabolism;Metabolism	Global and overview maps;Global and overview maps;Lipid metabolism;Metabolism of terpenoids and polyketides	ko01100//Metabolic pathways;ko01110//Biosynthesis of secondary metabolites;ko00100//Steroid biosynthesis;ko00909//Sesquiterpenoid and triterpenoid biosynthesis	K00801;K00801;K00801;K00801	GO:0016021//integral component of membrane	GO:0004310//farnesyl-diphosphate farnesyltransferase activity;GO:0016740//transferase activity;GO:0016765//transferase activity, transferring alkyl or aryl (other than methyl) groups;GO:0051996//squalene synthase activity	GO:0006696//ergosterol biosynthetic process;GO:0008610//lipid biosynthetic process;GO:0009058//biosynthetic process
Bcin02g00120	358	538	414	974	1075	926	7.86	10.14	9.20	18.05	18.17	20.14	9.06666666666667	18.7866666666667	1.05106496017194	1.30137396694125e-10	2.30082149582961e-09	SPAC29E6.06c	cysteinyl-tRNA synthetase [Sclerotinia borealis F-4128]	Genetic Information Processing	Translation	ko00970//Aminoacyl-tRNA biosynthesis	K01883	-	GO:0000166//nucleotide binding;GO:0004812//aminoacyl-tRNA ligase activity;GO:0004817//cysteine-tRNA ligase activity;GO:0005524//ATP binding	GO:0006418//tRNA aminoacylation for protein translation;GO:0006423//cysteinyl-tRNA aminoacylation
Bcin01g10610	350	500	470	981	1159	1128	7.02	8.60	9.53	16.59	17.88	22.39	8.38333333333333	18.9533333333333	1.17685569898464	1.309377818844e-10	2.31156287400338e-09	mcm7	Bcmcm7 [Botrytis cinerea B05.10]	Cellular Processes;Cellular Processes;Genetic Information Processing	Cell growth and death;Cell growth and death;Replication and repair	ko04111//Cell cycle - yeast;ko04113//Meiosis - yeast;ko03030//DNA replication	K02210;K02210;K02210	GO:0000790//nuclear chromatin;GO:0005634//nucleus;GO:0042555//MCM complex;GO:0097373//MCM core complex	GO:0003677//DNA binding;GO:0003678//DNA helicase activity;GO:0003697//single-stranded DNA binding;GO:0003727//single-stranded RNA binding;GO:0005524//ATP binding;GO:0016887//ATPase activity;GO:0033679//3'-5' DNA/RNA helicase activity;GO:1990518//single-stranded DNA-dependent ATP-dependent 3'-5' DNA helicase activity	GO:0006260//DNA replication;GO:0006270//DNA replication initiation
Bcin15g05000	133	171	180	414	467	384	2.12	2.36	2.94	5.64	5.81	6.14	2.47333333333333	5.86333333333333	1.24526439085116	1.32717988095163e-10	2.33954488720106e-09	nirA	similar to transcription factor Cys6 [Botrytis cinerea T4]	-	-	-	-	GO:0005634//nucleus	GO:0000981//DNA-binding transcription factor activity, RNA polymerase II-specific;GO:0008270//zinc ion binding	GO:0006355//regulation of transcription, DNA-templated
Bcin09g01200	944	828	704	516	572	434	65.11	49.00	49.12	30.02	30.37	29.64	54.41	30.01	-0.858428509461562	1.36365094712303e-10	2.4003060063383e-09	stp1	Bcltp1 [Botrytis cinerea B05.10]	Metabolism;Metabolism;Metabolism	Global and overview maps;Metabolism of cofactors and vitamins;Metabolism of cofactors and vitamins	ko01100//Metabolic pathways;ko00730//Thiamine metabolism;ko00740//Riboflavin metabolism	K14394;K14394;K14394	GO:0005737//cytoplasm	GO:0003993//acid phosphatase activity;GO:0004725//protein tyrosine phosphatase activity;GO:0004726//non-membrane spanning protein tyrosine phosphatase activity	GO:0006470//protein dephosphorylation
Bcin02g09170	195	252	261	581	628	536	8.54	9.47	11.56	21.46	21.16	23.24	9.85666666666667	21.9533333333333	1.15526826847502	1.37097473371199e-10	2.40965896378382e-09	TSR3	Bctsr3 [Botrytis cinerea B05.10]	-	-	-	-	-	-	-
Bcin01g01200	137	154	200	441	507	454	4.47	4.31	6.60	12.14	12.73	14.67	5.12666666666667	13.18	1.36225736776738	1.37997262199887e-10	2.42192266762817e-09	--	anaphase promoting complex subunit 11 protein [Rutstroemia sp. NJR-2017a BVV2]	-	-	-	-	-	-	-
Bcin07g04660	178	295	323	706	818	734	2.93	4.08	5.38	9.56	10.36	11.89	4.13	10.6033333333333	1.36030418439891	1.40145243197746e-10	2.45602489796985e-09	creB	similar to U1biquitin-specific peptidase [Botrytis cinerea T4]	-	-	-	-	-	GO:0036459//thiol-dependent ubiquitinyl hydrolase activity	GO:0006511//ubiquitin-dependent protein catabolic process;GO:0016579//protein deubiquitination
Bcin10g02310	95	147	161	394	423	345	2.28	3.03	3.92	7.99	7.83	8.21	3.07666666666667	8.01	1.38043409548409	1.41998856039889e-10	2.48481052992913e-09	--	Whi5 like protein [Ceratocystis platani]	-	-	-	-	-	-	-
Bcin07g00740	189	206	192	478	528	430	5.06	4.73	5.20	10.79	10.87	11.39	4.99666666666667	11.0166666666667	1.1406498884472	1.42202387881153e-10	2.48481052992913e-09	GPI10	Bcgpi10 [Botrytis cinerea B05.10]	Metabolism;Metabolism	Global and overview maps;Glycan biosynthesis and metabolism	ko01100//Metabolic pathways;ko00563//Glycosylphosphatidylinositol(GPI)-anchor biosynthesis	K05286;K05286	-	GO:0000030//mannosyltransferase activity;GO:0016757//transferase activity, transferring glycosyl groups	GO:0006506//GPI anchor biosynthetic process
Bcin04g00540	38309	37677	31340	25066	28590	16900	1834.37	1547.85	1518.28	1012.60	1053.77	801.28	1633.5	955.883333333333	-0.773060003311399	1.45526524513541e-10	2.53513966205292e-09	rpl1902	60S ribosomal protein L19 [Sclerotinia sclerotiorum 1980 UF-70]	Genetic Information Processing	Translation	ko03010//Ribosome	K02885	GO:0005840//ribosome;GO:0022625//cytosolic large ribosomal subunit	GO:0003723//RNA binding;GO:0003735//structural constituent of ribosome	GO:0006412//translation
MSTRG.7307	219	226	144	86	113	71	3.37	2.99	2.25	1.11	1.34	1.08	2.87	1.17666666666667	-1.28634505412566	1.4565622263786e-10	2.53513966205292e-09	--	hypothetical protein BofuT4_P067270.1 [Botrytis cinerea T4]	-	-	-	-	-	-	-
Bcin03g09080	44	54	56	154	212	183	0.71	0.75	0.91	2.09	2.63	2.91	0.79	2.54333333333333	1.68679599793627	1.45717129152787e-10	2.53513966205292e-09	--	Reticulocyte-binding 2 protein [Rutstroemia sp. NJR-2017a WRK4]	-	-	-	-	-	-	-
Bcin02g00820	3622	3180	2529	1731	2377	1541	149.78	112.83	105.81	60.39	75.66	63.10	122.806666666667	66.3833333333333	-0.887495901807567	1.46659466101431e-10	2.54783626109834e-09	--	Satratoxin biosynthesis SC1 cluster protein [Lachnellula suecica]	-	-	-	-	-	-	-
Bcin13g00140	71	77	49	1	0	0	3.26	3.03	2.28	0.04	0.00	0.00	2.85666666666667	0.0133333333333333	-7.74315139411251	1.48286009127016e-10	2.57236525529022e-09	ACTTS2	Protein TOXD 3 [Colletotrichum chlorophyti]	-	-	-	-	-	GO:0016491//oxidoreductase activity	GO:0055114//oxidation-reduction process
Bcin05g08330	450	499	353	237	314	225	22.29	21.21	17.69	9.90	11.97	11.04	20.3966666666667	10.97	-0.89476987271041	1.4971989878437e-10	2.59348616579227e-09	--	related to acetylesterase [Phialocephala subalpina]	-	-	-	-	-	GO:0016787//hydrolase activity	-
Bcin07g04650	201	370	305	682	935	819	2.42	3.82	3.72	6.93	8.67	9.77	3.32	8.45666666666667	1.34890587199586	1.50172685289075e-10	2.59504411253699e-09	RGR1	Bcrgr1 [Botrytis cinerea B05.10]	-	-	-	-	GO:0016592//mediator complex	GO:0003712//transcription coregulator activity	GO:0006357//regulation of transcription by RNA polymerase II
Bcin02g00320	3652	3318	2803	2260	2417	1590	161.84	126.16	125.68	84.50	82.45	69.77	137.893333333333	78.9066666666667	-0.805333608289464	1.50242814223799e-10	2.59504411253699e-09	gyaR	D-isomer-specific 2-hydroxyacid dehydrogenase-like protein [Hyaloscypha bicolor E]	-	-	-	-	-	GO:0016616//oxidoreductase activity, acting on the CH-OH group of donors, NAD or NADP as acceptor;GO:0051287//NAD binding	GO:0055114//oxidation-reduction process
Bcin04g02090	475	694	674	1351	1706	1691	7.63	9.56	10.96	18.31	21.09	26.90	9.38333333333333	22.1	1.23587394803236	1.57221194122622e-10	2.7116697179106e-09	ufd2	Bcufd2 [Botrytis cinerea B05.10]	Genetic Information Processing;Genetic Information Processing	Folding, sorting and degradation;Folding, sorting and degradation	ko04141//Protein processing in endoplasmic reticulum;ko04120//Ubiquitin mediated proteolysis	K10597;K10597	GO:0000151//ubiquitin ligase complex	GO:0004842//ubiquitin-protein transferase activity;GO:0034450//ubiquitin-ubiquitin ligase activity	GO:0006511//ubiquitin-dependent protein catabolic process;GO:0016567//protein ubiquitination
Bcin03g01050	189	253	299	606	765	691	2.96	3.40	4.74	8.02	9.23	10.73	3.7	9.32666666666667	1.33383628592729	1.59240253414087e-10	2.74254729550958e-09	--	similar to transcription factor Cys6 [Botrytis cinerea T4]	-	-	-	-	GO:0005634//nucleus	GO:0000981//DNA-binding transcription factor activity, RNA polymerase II-specific;GO:0003677//DNA binding;GO:0008270//zinc ion binding	GO:0006351//transcription, DNA-templated;GO:0006355//regulation of transcription, DNA-templated
Bcin06g01970	322	418	432	863	1049	886	9.42	10.49	12.78	21.30	23.62	25.66	10.8966666666667	23.5266666666667	1.11041005301246	1.60486453932999e-10	2.76004465322074e-09	--	division 1 protein [Rutstroemia sp. NJR-2017a BVV2]	-	-	-	-	-	-	-
Bcin11g05950	743	1091	887	2016	2111	1676	25.12	31.64	30.34	57.50	54.93	56.10	29.0333333333333	56.1766666666667	0.952260804258425	1.62880730463123e-10	2.79720818919979e-09	GRX7	Bcgrx2 [Botrytis cinerea B05.10]	-	-	-	-	-	GO:0009055//electron transfer activity;GO:0015035//protein disulfide oxidoreductase activity	GO:0045454//cell redox homeostasis
Bcin01g00840	205	364	346	792	875	877	3.06	4.65	5.22	9.96	10.04	12.94	4.31	10.98	1.3491182799161	1.63209049474565e-10	2.7988367325488e-09	--	myb dna-binding domain protein [Rutstroemia sp. NJR-2017a BVV2]	-	-	-	-	-	-	-
Bcin01g05430	862	977	940	1881	2194	1899	30.54	29.70	33.70	56.23	59.84	66.63	31.3133333333333	60.9	0.959665135257065	1.64117719358716e-10	2.81039871707562e-09	FRS2	Bcfrs2 [Botrytis cinerea B05.10]	Genetic Information Processing	Translation	ko00970//Aminoacyl-tRNA biosynthesis	K01889	GO:0005737//cytoplasm;GO:0009328//phenylalanine-tRNA ligase complex	GO:0000049//tRNA binding;GO:0000166//nucleotide binding;GO:0002161//aminoacyl-tRNA editing activity;GO:0004812//aminoacyl-tRNA ligase activity;GO:0004826//phenylalanine-tRNA ligase activity;GO:0005524//ATP binding	GO:0006432//phenylalanyl-tRNA aminoacylation;GO:0043039//tRNA aminoacylation
Bcin12g00260	277	372	349	762	825	715	7.79	8.97	9.92	18.07	17.85	19.90	8.89333333333333	18.6066666666667	1.06502345788149	1.66064806988518e-10	2.83968450980222e-09	YUC10	similar to flavin-containing monooxygenase [Botrytis cinerea T4]	-	-	-	-	-	GO:0004499//N,N-dimethylaniline monooxygenase activity;GO:0050660//flavin adenine dinucleotide binding;GO:0050661//NADP binding	GO:0055114//oxidation-reduction process
Bcin14g03530	1296	948	925	635	674	420	50.94	31.97	36.78	21.06	20.39	16.35	39.8966666666667	19.2666666666667	-1.05016122350655	1.67105089484977e-10	2.85340271745928e-09	COQ2	4-hydroxybenzoate polyprenyl transferase protein [Rutstroemia sp. NJR-2017a BVV2]	Metabolism;Metabolism;Metabolism	Global and overview maps;Global and overview maps;Metabolism of cofactors and vitamins	ko01100//Metabolic pathways;ko01110//Biosynthesis of secondary metabolites;ko00130//Ubiquinone and other terpenoid-quinone biosynthesis	K06125;K06125;K06125	GO:0016021//integral component of membrane	GO:0004659//prenyltransferase activity;GO:0016765//transferase activity, transferring alkyl or aryl (other than methyl) groups	-
Bcin10g04710	16639	19096	20276	38481	44273	40505	381.77	377.18	472.24	747.21	784.56	923.88	410.396666666667	818.55	0.996051531330309	1.73434625587397e-10	2.95727006673703e-09	--	hypothetical protein BCIN_10g04710 [Botrytis cinerea B05.10]	-	-	-	-	-	-	-
Bcin08g02210	489	647	452	348	396	246	15.18	17.23	14.20	9.11	9.46	7.56	15.5366666666667	8.71	-0.834932388218926	1.74969953841197e-10	2.97921141575913e-09	nodJ	cytochrome p450 protein [Rutstroemia sp. NJR-2017a BVV2]	-	-	-	-	-	GO:0004497//monooxygenase activity;GO:0005506//iron ion binding;GO:0016705//oxidoreductase activity, acting on paired donors, with incorporation or reduction of molecular oxygen;GO:0020037//heme binding	GO:0055114//oxidation-reduction process
Bcin01g05300	367	365	272	196	214	161	21.32	18.19	15.99	9.61	9.57	9.26	18.5	9.48	-0.964566306505415	1.7729463732878e-10	3.01451179809942e-09	novR	similar to class II aldolase/adducin domain protein [Botrytis cinerea T4]	-	-	-	-	-	-	-
Bcin03g06220	1434	1520	1334	1093	1170	842	92.03	83.71	86.62	59.18	57.80	53.51	87.4533333333333	56.83	-0.621860658944305	1.87562705300291e-10	3.18134002980289e-09	FUR1	Bcfur1 [Botrytis cinerea B05.10]	Metabolism;Metabolism	Global and overview maps;Nucleotide metabolism	ko01100//Metabolic pathways;ko00240//Pyrimidine metabolism	K00761;K00761	-	-	GO:0009116//nucleoside metabolic process
Bcin11g00220	606	690	568	1321	1460	1210	18.37	17.94	17.42	33.78	34.06	36.32	17.91	34.72	0.955001610458518	1.87637223748281e-10	3.18134002980289e-09	--	Modifier of rudimentary Modr protein [Rutstroemia sp. NJR-2017a BBW]	-	-	-	-	GO:0000813//ESCRT I complex	-	GO:0032509//endosome transport via multivesicular body sorting pathway
Bcin15g03590	325	473	473	996	1093	989	5.21	6.51	7.68	13.48	13.50	15.71	6.46666666666667	14.23	1.13784151017315	1.88361914820057e-10	3.18911620472885e-09	AVL9	Bcavl9 [Botrytis cinerea B05.10]	-	-	-	-	-	-	-
Bcin15g02880	992	1149	980	723	901	565	48.36	48.06	48.34	29.74	33.81	27.27	48.2533333333333	30.2733333333333	-0.672581070948205	1.89745397453947e-10	3.20800857444353e-09	cys-17	similar to cysteine synthase (O-acetylserine (thiol)-lyase) [Botrytis cinerea T4]	Metabolism;Metabolism;Metabolism;Metabolism;Metabolism;Metabolism	Global and overview maps;Global and overview maps;Global and overview maps;Global and overview maps;Amino acid metabolism;Energy metabolism	ko01100//Metabolic pathways;ko01110//Biosynthesis of secondary metabolites;ko01200//Carbon metabolism;ko01230//Biosynthesis of amino acids;ko00270//Cysteine and methionine metabolism;ko00920//Sulfur metabolism	K01738;K01738;K01738;K01738;K01738;K01738	-	GO:0030170//pyridoxal phosphate binding	GO:0006520//cellular amino acid metabolic process;GO:0006535//cysteine biosynthetic process from serine
Bcin13g01290	114	117	157	322	513	438	1.22	1.07	1.70	2.90	4.22	4.63	1.33	3.91666666666667	1.55820010523002	2.00111856239368e-10	3.37850819822718e-09	--	hypothetical protein BCIN_13g01290 [Botrytis cinerea B05.10]	-	-	-	-	-	-	-
Bcin08g05290	1202	1538	1398	2727	3216	2852	27.65	30.36	32.54	52.93	56.95	64.97	30.1833333333333	58.2833333333333	0.949331249747549	2.0430866050977e-10	3.44451183337638e-09	omh4	alpha-1,2-mannosyltransferase Kre5 [Sclerotinia borealis F-4128]	-	-	-	-	GO:0016020//membrane	GO:0000030//mannosyltransferase activity	GO:0006486//protein glycosylation
Bcin09g06870	306	385	399	801	966	848	5.98	6.45	7.88	13.20	14.52	16.40	6.77	14.7066666666667	1.11924255129523	2.07177031348453e-10	3.48796499265998e-09	CKI1	similar to choline kinase [Botrytis cinerea T4]	Metabolism;Metabolism	Global and overview maps;Lipid metabolism	ko01100//Metabolic pathways;ko00564//Glycerophospholipid metabolism	K00866;K00866	-	GO:0016773//phosphotransferase activity, alcohol group as acceptor	-
Bcin15g03210	2653	2527	2123	1687	1925	1237	130.68	106.79	105.80	70.10	72.99	60.33	114.423333333333	67.8066666666667	-0.754882248673448	2.10369039073235e-10	3.53673726699981e-09	POM34	similar to nuclear pore complex component [Botrytis cinerea T4]	-	-	-	-	-	-	-
Bcin05g05760	8833	9224	9243	6913	7839	6137	280.96	251.72	297.45	185.51	191.93	193.28	276.71	190.24	-0.540554162131562	2.11901505997842e-10	3.55751169803379e-09	--	Biogenesis of lysosome-related organelles complex 1 subunit KXD1 protein [Rutstroemia sp. NJR-2017a BBW]	-	-	-	-	-	-	-
Bcin03g07980	2020	2787	2682	5212	5916	5435	51.75	61.25	69.51	112.64	116.66	137.86	60.8366666666667	122.386666666667	1.00843338025886	2.13396271991507e-10	3.57759596134572e-09	SRV2	Bcsrv2 [Botrytis cinerea B05.10]	-	-	-	-	-	GO:0003779//actin binding	GO:0000902//cell morphogenesis;GO:0007010//cytoskeleton organization;GO:0007015//actin filament organization
Bcin04g00200	8082	7868	8044	6066	6638	4962	307.69	257.00	309.84	194.83	194.53	187.05	291.51	192.136666666667	-0.601412510706287	2.21599880075797e-10	3.70994100903433e-09	HEM2	Bchem2 [Botrytis cinerea B05.10]	Metabolism;Metabolism;Metabolism	Global and overview maps;Global and overview maps;Metabolism of cofactors and vitamins	ko01100//Metabolic pathways;ko01110//Biosynthesis of secondary metabolites;ko00860//Porphyrin and chlorophyll metabolism	K01698;K01698;K01698	-	GO:0003824//catalytic activity;GO:0004655//porphobilinogen synthase activity;GO:0046872//metal ion binding	GO:0033014//tetrapyrrole biosynthetic process
Bcin15g03800	355	468	419	914	985	925	8.69	9.81	10.37	18.85	18.54	22.36	9.62333333333333	19.9166666666667	1.04936760551949	2.26855196840972e-10	3.79262656141245e-09	--	proliferating cell nuclear antigen protein [Rutstroemia sp. NJR-2017a BVV2]	-	-	-	-	-	GO:0017022//myosin binding	-
Bcin09g05120	589	704	622	1388	1420	1252	29.17	29.92	31.17	58.00	54.14	61.40	30.0866666666667	57.8466666666667	0.943109550612899	2.27819773808191e-10	3.8034479507504e-09	B11H24.095	cytochrome b5 protein [Rutstroemia sp. NJR-2017a WRK4]	-	-	-	-	-	GO:0020037//heme binding	-
Bcin05g07840	2867	4552	3810	8176	8736	8208	57.58	78.56	77.32	138.61	135.22	163.41	71.1533333333333	145.746666666667	1.03445963865939	2.32017043501185e-10	3.86813393664632e-09	ARB_02390	Bcvps70 [Botrytis cinerea B05.10]	-	-	-	-	-	-	-
Bcin12g05100	522	801	782	1620	1796	1661	11.18	14.72	16.94	29.27	29.60	35.22	14.28	31.3633333333333	1.135082919624	2.34130523744676e-10	3.89794803906588e-09	SYF1	Bcsyf1 [Botrytis cinerea B05.10]	Genetic Information Processing	Transcription	ko03040//Spliceosome	K12867	-	GO:0005515//protein binding	GO:0006396//RNA processing
MSTRG.8547	316	318	247	160	196	98	35.04	30.25	27.71	14.97	16.73	10.76	31	14.1533333333333	-1.13112634497738	2.3472296590542e-10	3.89929761345235e-09	--	hypothetical protein BOTNAR_0018g00250 [Botryotinia narcissicola]	-	-	-	-	-	-	-
Bcin10g03370	1292	2010	1836	3680	4306	3728	15.11	20.17	21.73	36.32	38.77	43.18	19.0033333333333	39.4233333333333	1.0527972639664	2.34862173764294e-10	3.89929761345235e-09	--	ankyrin repeat protein [Rutstroemia sp. NJR-2017a BVV2]	-	-	-	-	-	GO:0005515//protein binding	-
Bcin16g04260	27	28	40	113	172	132	0.57	0.51	0.86	2.02	2.81	2.77	0.646666666666667	2.53333333333333	1.96994276614382	2.35354643705044e-10	3.90206931409733e-09	--	kinetoplast-associated kap protein [Rutstroemia sp. NJR-2017a WRK4]	-	-	-	-	-	-	-
Bcin01g05520	2554	2428	2155	1680	1937	1358	163.57	133.41	139.63	90.77	95.49	86.12	145.536666666667	90.7933333333333	-0.680724399097693	2.43234050672436e-10	4.02713614006974e-09	bna1	Bcbna1 [Botrytis cinerea B05.10]	Metabolism;Metabolism	Global and overview maps;Amino acid metabolism	ko01100//Metabolic pathways;ko00380//Tryptophan metabolism	K00452;K00452	GO:0005737//cytoplasm	GO:0000334//3-hydroxyanthranilate 3,4-dioxygenase activity;GO:0005506//iron ion binding	GO:0034354//'de novo' NAD biosynthetic process from tryptophan;GO:0055114//oxidation-reduction process
Bcin16g01920	449	632	582	1170	1420	1118	5.44	6.57	7.14	11.96	13.25	13.42	6.38333333333333	12.8766666666667	1.01237728541962	2.4548042216969e-10	4.0587225111008e-09	--	similar to hypercellular protein HypA [Botrytis cinerea T4]	-	-	-	-	-	-	-
Bcin13g00130	108	108	93	49	34	32	4.97	4.26	4.33	1.90	1.20	1.46	4.52	1.52	-1.5722514489716	2.48509661887577e-10	4.10314781962312e-09	ARMGADRAFT_1018437	NAD(P)-binding protein [Aaosphaeria arxii CBS 175.79]	-	-	-	-	-	-	-
Bcin15g02990	254	325	370	740	957	710	6.28	6.89	9.26	15.44	18.21	17.38	7.47666666666667	17.01	1.18591602129827	2.50011017363242e-10	4.12225868656559e-09	mcm5	DNA replication licensing factor mcm5 [Sclerotinia borealis F-4128]	Cellular Processes;Cellular Processes;Genetic Information Processing	Cell growth and death;Cell growth and death;Replication and repair	ko04111//Cell cycle - yeast;ko04113//Meiosis - yeast;ko03030//DNA replication	K02209;K02209;K02209	GO:0005634//nucleus;GO:0042555//MCM complex	GO:0003677//DNA binding;GO:0003688//DNA replication origin binding;GO:0005524//ATP binding	GO:0006260//DNA replication;GO:0006270//DNA replication initiation
Bcin10g03770	551	314	528	146	248	191	15.16	7.41	14.69	3.39	5.25	5.20	12.42	4.61333333333333	-1.42878373130491	2.593918426117e-10	4.27105771619017e-09	--	Phosphoglycerate mutase-like protein [Glarea lozoyensis ATCC 20868]	Metabolism;Metabolism;Metabolism	Global and overview maps;Metabolism of cofactors and vitamins;Metabolism of cofactors and vitamins	ko01100//Metabolic pathways;ko00730//Thiamine metabolism;ko00740//Riboflavin metabolism	K01078;K01078;K01078	-	GO:0016791//phosphatase activity	-
Bcin16g00710	959	1506	1517	3029	3544	3244	21.62	29.13	34.60	57.61	61.50	72.42	28.45	63.8433333333333	1.1661073257503	2.70790106596092e-10	4.45262140983177e-09	SUP35	Bcsup35 [Botrytis cinerea B05.10]	Genetic Information Processing	Translation	ko03015//mRNA surveillance pathway	K03267	-	GO:0003747//translation release factor activity;GO:0003924//GTPase activity;GO:0005525//GTP binding	GO:0000288//nuclear-transcribed mRNA catabolic process, deadenylation-dependent decay;GO:0006415//translational termination
Bcin04g06330	1754	2255	1254	1155	1107	702	69.51	76.68	50.28	38.62	33.77	27.55	65.49	33.3133333333333	-0.975174913697217	2.7269342007392e-10	4.47777537866586e-09	SCP2	nonspecific lipid-transfer protein [Rutstroemia sp. NJR-2017a WRK4]	Metabolism;Cellular Processes;Metabolism;Metabolism	Global and overview maps;Transport and catabolism;Global and overview maps;Lipid metabolism	ko01100//Metabolic pathways;ko04146//Peroxisome;ko01212//Fatty acid metabolism;ko01040//Biosynthesis of unsaturated fatty acids	K08764;K08764;K08764;K08764	-	GO:0003824//catalytic activity;GO:0016747//transferase activity, transferring acyl groups other than amino-acyl groups	-
Bcin05g07110	24	25	34	117	122	138	0.55	0.49	0.78	2.25	2.14	3.11	0.606666666666667	2.5	2.04295214518455	2.7609891242299e-10	4.52749338333021e-09	--	ChaC-domain-containing protein, partial [Pseudomicrostroma glucosiphilum]	-	-	-	-	-	-	-
Bcin15g02700	231	316	305	659	743	746	5.18	6.08	6.92	12.47	12.83	16.57	6.06	13.9566666666667	1.2035647185462	2.82056393029776e-10	4.61886609733323e-09	ptr8	Bcssl2 [Botrytis cinerea B05.10]	Genetic Information Processing;Genetic Information Processing	Replication and repair;Transcription	ko03420//Nucleotide excision repair;ko03022//Basal transcription factors	K10843;K10843	-	GO:0003677//DNA binding;GO:0003678//DNA helicase activity;GO:0005524//ATP binding;GO:0016787//hydrolase activity	GO:0006289//nucleotide-excision repair;GO:0006367//transcription initiation from RNA polymerase II promoter
Bcin06g02500	1524	1534	1224	972	1152	755	44.66	38.57	36.29	24.03	25.99	21.91	39.84	23.9766666666667	-0.732586544022343	2.83969011548217e-10	4.6438424848956e-09	VCX1	Ca2+/H+ antiporter [Sclerotinia sclerotiorum 1980 UF-70]	-	-	-	-	GO:0016021//integral component of membrane	GO:0015369//calcium:proton antiporter activity	GO:0006816//calcium ion transport;GO:0055085//transmembrane transport
Bcin04g00860	26	12	30	106	136	146	0.69	0.27	0.81	2.38	2.78	3.84	0.59	3	2.34617564113404	2.87463817873646e-10	4.69458962513814e-09	casA	caspase domain-containing protein [Rutstroemia sp. NJR-2017a WRK4]	-	-	-	-	-	-	-
Bcin02g01060	95311	73773	63251	48582	53124	32374	7677.70	5098.60	5154.92	3301.65	3294.01	2582.24	5977.07333333333	3059.3	-0.966237656560847	2.91211141503265e-10	4.74931694312877e-09	ndk1	Bcynk1 [Botrytis cinerea B05.10]	Metabolism;Metabolism;Metabolism;Metabolism	Global and overview maps;Global and overview maps;Nucleotide metabolism;Nucleotide metabolism	ko01100//Metabolic pathways;ko01110//Biosynthesis of secondary metabolites;ko00230//Purine metabolism;ko00240//Pyrimidine metabolism	K00940;K00940;K00940;K00940	-	GO:0004550//nucleoside diphosphate kinase activity	GO:0006165//nucleoside diphosphate phosphorylation;GO:0006183//GTP biosynthetic process;GO:0006228//UTP biosynthetic process;GO:0006241//CTP biosynthetic process
Bcin05g01690	574	615	554	419	450	324	27.76	25.52	27.11	17.10	16.75	15.52	26.7966666666667	16.4566666666667	-0.703381405483381	2.98486112888707e-10	4.86134923260453e-09	YNL035C	similar to WD repeat-containing protein 89 [Botrytis cinerea T4]	Genetic Information Processing	Folding, sorting and degradation	ko04141//Protein processing in endoplasmic reticulum	K14026	-	GO:0005515//protein binding	-
Bcin09g06590	55	57	67	178	225	194	1.10	0.96	1.35	2.97	3.44	3.82	1.13666666666667	3.41	1.58496250072115	3.03439252751171e-10	4.93531387073038e-09	RAD5A	related to global transactivator [Phialocephala subalpina]	-	-	-	-	-	GO:0005524//ATP binding	-
Bcin13g00830	10318	11514	9681	8396	9389	7061	1308.05	1252.34	1241.70	897.98	916.21	886.35	1267.36333333333	900.18	-0.49354476526683	3.15957363592162e-10	5.1319524625735e-09	RPL43	60S ribosomal protein L43 [Sclerotinia sclerotiorum 1980 UF-70]	Genetic Information Processing	Translation	ko03010//Ribosome	K02921	GO:0005840//ribosome	GO:0003735//structural constituent of ribosome	GO:0006412//translation
Bcin12g02050	1292	1064	1036	733	821	577	45.91	32.44	37.25	21.97	22.46	20.30	38.5333333333333	21.5766666666667	-0.83663498885242	3.20056612689874e-10	5.19150015739312e-09	SPBC1773.06c	alcohol dehydrogenase protein [Rutstroemia sp. NJR-2017a WRK4]	-	-	-	-	-	GO:0016491//oxidoreductase activity	GO:0055114//oxidation-reduction process
Bcin08g05490	22	54	38	136	172	159	0.85	1.79	1.49	4.44	5.12	6.09	1.37666666666667	5.21666666666667	1.92194897040053	3.28345656495531e-10	5.31875592488099e-09	--	hypothetical protein BCIN_08g05490 [Botrytis cinerea B05.10]	-	-	-	-	-	-	-
Bcin12g02820	435	750	686	1468	1684	1575	4.69	6.94	7.49	13.36	13.99	16.83	6.37333333333333	14.7266666666667	1.20831089537453	3.30993697388124e-10	5.35441491307886e-09	SPBC211.03c	similar to guanine nucleotide exchange factor (Gea2) [Botrytis cinerea T4]	Cellular Processes	Transport and catabolism	ko04144//Endocytosis	K18443	-	GO:0005086//ARF guanyl-nucleotide exchange factor activity	GO:0032012//regulation of ARF protein signal transduction
Bcin01g08050	4974	5203	4064	3567	3720	2439	189.81	170.39	156.92	114.78	109.33	92.18	172.373333333333	105.43	-0.709251159672271	3.38244225005485e-10	5.4643308964161e-09	ARG1	Bcass1 [Botrytis cinerea B05.10]	Metabolism;Metabolism;Metabolism;Metabolism;Metabolism	Global and overview maps;Global and overview maps;Global and overview maps;Amino acid metabolism;Amino acid metabolism	ko01100//Metabolic pathways;ko01110//Biosynthesis of secondary metabolites;ko01230//Biosynthesis of amino acids;ko00250//Alanine, aspartate and glutamate metabolism;ko00220//Arginine biosynthesis	K01940;K01940;K01940;K01940;K01940	-	GO:0004055//argininosuccinate synthase activity;GO:0005524//ATP binding	GO:0006526//arginine biosynthetic process
Bcin07g05890	3497	4138	3688	2750	3519	2464	107.53	109.16	114.73	71.34	83.29	75.02	110.473333333333	76.55	-0.529223883062622	3.52253896445282e-10	5.68299792286621e-09	ura7	CTP synthase [Sclerotinia borealis F-4128]	Metabolism;Metabolism	Global and overview maps;Nucleotide metabolism	ko01100//Metabolic pathways;ko00240//Pyrimidine metabolism	K01937;K01937	-	GO:0003883//CTP synthase activity	GO:0006221//pyrimidine nucleotide biosynthetic process;GO:0006241//CTP biosynthetic process
Bcin02g07780	27	31	33	105	160	120	0.72	0.71	0.89	2.36	3.28	3.17	0.773333333333333	2.93666666666667	1.92501721379284	3.55875491047099e-10	5.73370902040534e-09	--	similar to transcription factor Zn, C2H2 [Botrytis cinerea T4]	-	-	-	-	-	GO:0003676//nucleic acid binding	-
Bcin10g05510	462	596	595	1167	1495	1485	6.54	7.24	8.53	13.95	16.30	20.83	7.43666666666667	17.0266666666667	1.19506801145859	3.61917545617459e-10	5.82322901921675e-09	psm1	Bcsmc1 [Botrytis cinerea B05.10]	Cellular Processes;Cellular Processes	Cell growth and death;Cell growth and death	ko04111//Cell cycle - yeast;ko04113//Meiosis - yeast	K06636;K06636	GO:0005694//chromosome;GO:0008278//cohesin complex	GO:0003682//chromatin binding;GO:0005515//protein binding;GO:0005524//ATP binding;GO:0046982//protein heterodimerization activity	GO:0007064//mitotic sister chromatid cohesion;GO:0051276//chromosome organization
Bcin14g03210	154	180	120	75	79	60	8.13	8.23	6.23	3.21	3.16	3.20	7.53	3.19	-1.23909344090706	3.62740354955569e-10	5.82864428264397e-09	--	marvel domain-containing 2 protein [Rutstroemia sp. NJR-2017a WRK4]	-	-	-	-	-	-	-
Bcin13g04710	91	126	117	283	344	289	1.79	2.12	2.33	4.69	5.20	5.62	2.08	5.17	1.31358075217384	3.81692765818861e-10	6.12496811763144e-09	--	hypothetical protein BCIN_13g04710 [Botrytis cinerea B05.10]	-	-	-	-	-	-	-
Bcin02g02200	219	292	276	602	684	546	2.88	3.29	3.67	6.67	6.91	7.10	3.28	6.89333333333333	1.07150596497569	3.87906020776586e-10	6.21634956022585e-09	RAD53	related to protein kinase RAD53 [Phialocephala subalpina]	-	-	-	-	-	GO:0004672//protein kinase activity;GO:0005515//protein binding;GO:0005524//ATP binding	GO:0006468//protein phosphorylation
Bcin11g01230	6297	6335	5074	4260	4892	3406	401.62	346.65	327.41	229.22	240.17	215.10	358.56	228.163333333333	-0.652147589978757	3.9390195937813e-10	6.30400906150286e-09	--	hypothetical protein BCIN_11g01230 [Botrytis cinerea B05.10]	-	-	-	-	-	-	-
Bcin03g09290	2247	2066	1613	1352	1360	1097	141.80	111.88	102.96	71.99	66.06	68.56	118.88	68.87	-0.787558438846786	3.96941826575222e-10	6.34418890020959e-09	--	similar to ER-associated proteolytic system protein Der1 [Botrytis cinerea T4]	Genetic Information Processing	Folding, sorting and degradation	ko04141//Protein processing in endoplasmic reticulum	K13989	-	-	-
Bcin09g00880	426	449	334	249	263	226	16.89	15.28	13.40	8.33	8.03	8.87	15.19	8.41	-0.852944164246939	4.01681392751548e-10	6.41139128483729e-09	--	DUF1275 domain protein [Rutstroemia sp. NJR-2017a BVV2]	-	-	-	-	-	-	-
Bcin12g02850	37	63	68	166	238	250	0.99	1.44	1.84	3.74	4.89	6.61	1.42333333333333	5.08	1.83555492787284	4.07436504021453e-10	6.49460289056537e-09	esf1	Bcesf1 [Botrytis cinerea B05.10]	-	-	-	-	GO:0005634//nucleus	-	GO:0006364//rRNA processing
Bcin07g00390	465	694	617	1271	1463	1230	7.99	10.23	10.72	18.42	19.34	20.92	9.64666666666667	19.56	1.01980394914166	4.09626422979178e-10	6.52083921945738e-09	CXT1	glycosyltransferase family 90 protein [Botrytis cinerea T4]	-	-	-	-	-	-	-
Bcin02g08310	89	108	152	324	417	364	1.62	1.68	2.79	4.96	5.83	6.55	2.03	5.78	1.5095897653155	4.10751335079618e-10	6.53007460689573e-09	--	Bcltf6 [Botrytis cinerea B05.10]	-	-	-	-	GO:0005634//nucleus	GO:0000981//DNA-binding transcription factor activity, RNA polymerase II-specific;GO:0008270//zinc ion binding	GO:0006355//regulation of transcription, DNA-templated
Bcin13g02020	378	666	443	307	337	219	16.64	25.16	19.74	11.40	11.42	9.55	20.5133333333333	10.79	-0.926867078124369	4.17291880585175e-10	6.62526857294635e-09	--	transmembrane alpha-helix domain-containing protein [Rutstroemia sp. NJR-2017a BVV2]	-	-	-	-	-	-	-
Bcin16g04920	1951	1851	1612	1283	1444	1009	89.74	73.05	75.02	49.79	51.13	45.95	79.27	48.9566666666667	-0.69526964440956	4.19275553557991e-10	6.64795775198364e-09	--	checkpoint hus1 protein [Rutstroemia sp. NJR-2017a BVV2]	-	-	-	-	-	-	-
Bcin15g03470	16308	15770	14148	11452	13053	9363	1073.30	890.47	942.07	635.87	661.27	610.17	968.613333333333	635.77	-0.607415920515405	4.25876492487083e-10	6.74370081300219e-09	npc-2	Bcnpc2 [Botrytis cinerea B05.10]	-	-	-	-	-	-	GO:0032366//intracellular sterol transport
Bcin09g04450	751	838	565	454	528	304	17.36	16.67	13.33	8.84	9.45	7.04	15.7866666666667	8.44333333333333	-0.902822003916453	4.31953239618822e-10	6.83090169302219e-09	ATEG_09964	similar to beta-lactamase [Botrytis cinerea T4]	-	-	-	-	-	-	-
Bcin14g01440	369	428	387	824	984	795	15.66	15.58	16.61	29.50	32.14	33.40	15.95	31.68	0.990015911427378	4.35919458060557e-10	6.88454090088523e-09	nth1	endonuclease III protein [Rutstroemia sp. NJR-2017a BVV2]	Genetic Information Processing	Replication and repair	ko03410//Base excision repair	K10773	GO:0005634//nucleus	GO:0003677//DNA binding;GO:0003824//catalytic activity;GO:0003906//DNA-(apurinic or apyrimidinic site) endonuclease activity;GO:0019104//DNA N-glycosylase activity	GO:0006281//DNA repair;GO:0006284//base-excision repair;GO:0006285//base-excision repair, AP site formation
Bcin14g05100	131	158	167	396	411	419	3.67	3.79	4.73	9.35	8.86	11.61	4.06333333333333	9.94	1.29058213166323	4.44302635270613e-10	7.00770485393269e-09	--	Kinetochore fta7 protein [Rutstroemia sp. NJR-2017a BVV2]	-	-	-	-	-	-	-
Bcin01g09550	1505	1790	1676	3309	3606	3066	77.40	78.98	87.20	143.56	142.74	156.12	81.1933333333333	147.473333333333	0.86102092488032	4.51408063208089e-10	7.11041846737892e-09	URA6	uridylate kinase protein [Rutstroemia sp. NJR-2017a WRK4]	Metabolism;Metabolism	Global and overview maps;Nucleotide metabolism	ko01100//Metabolic pathways;ko00240//Pyrimidine metabolism	K13800;K13800	-	GO:0004127//cytidylate kinase activity;GO:0005524//ATP binding;GO:0009041//uridylate kinase activity;GO:0019205//nucleobase-containing compound kinase activity	GO:0006139//nucleobase-containing compound metabolic process;GO:0006207//'de novo' pyrimidine nucleobase biosynthetic process;GO:0006221//pyrimidine nucleotide biosynthetic process
Bcin09g06200	133	291	272	667	761	659	2.90	5.45	6.01	12.28	12.79	14.24	4.78666666666667	13.1033333333333	1.45284061460104	4.59603434295138e-10	7.23000835550633e-09	--	hypothetical protein BCIN_09g06200 [Botrytis cinerea B05.10]	-	-	-	-	-	-	-
Bcin02g04140	8969	12059	12634	23710	27192	24149	134.32	154.94	191.43	299.57	313.46	358.10	160.23	323.71	1.01455764368704	4.67151512155002e-10	7.33911556514024e-09	--	bZIP transcription factor protein [Rutstroemia sp. NJR-2017a WRK4]	-	-	-	-	-	GO:0003700//DNA-binding transcription factor activity	GO:0006355//regulation of transcription, DNA-templated
Bcin03g02030	229	178	168	72	109	82	6.44	4.30	4.78	1.71	2.36	2.28	5.17333333333333	2.11666666666667	-1.2893000605276	4.692162702983e-10	7.36190501579283e-09	ARB_06414	similar to serine carboxypeptidase (CpdS) (secreted protein) [Botrytis cinerea T4]	-	-	-	-	-	GO:0004185//serine-type carboxypeptidase activity	GO:0006508//proteolysis
Bcin04g02040	2106	1819	1527	1231	1298	911	151.85	112.53	111.40	74.88	72.04	65.04	125.26	70.6533333333334	-0.826096252282589	4.97503647531255e-10	7.79552447445380e-09	get1	RecName: Full=Protein get1; AltName: Full=Guided entry of tail-anchored proteins 1 [Botrytis cinerea B05.10]	-	-	-	-	GO:0043529//GET complex	-	GO:0071816//tail-anchored membrane protein insertion into ER membrane
Bcin10g00130	464	586	632	1166	1643	1442	11.51	12.48	15.87	24.41	31.38	35.43	13.2866666666667	30.4066666666667	1.19440846001869	5.07870114272654e-10	7.94757057413356e-09	--	Wd tetratricopeptide repeat domain-containing protein [Rutstroemia sp. NJR-2017a BVV2]	-	-	-	-	-	GO:0005515//protein binding	-
Bcin06g00390	416	831	734	1755	1836	1678	5.11	8.76	9.12	18.18	17.35	20.40	7.66333333333333	18.6433333333333	1.2826158642674	5.13007647097494e-10	8.01750021611168e-09	--	Bcspc105 [Botrytis cinerea B05.10]	-	-	-	-	-	-	-
Bcin09g06580	131	116	124	379	351	309	2.51	1.91	2.41	6.14	5.19	5.87	2.27666666666667	5.73333333333333	1.33245108129937	5.13952105960474e-10	8.02180194550548e-09	--	similar to NACHT domain protein [Botrytis cinerea T4]	-	-	-	-	-	-	-
Bcin12g05880	376	643	632	1398	1451	1423	3.78	5.55	6.44	11.87	11.24	14.18	5.25666666666667	12.43	1.24160613698313	5.18164246030244e-10	8.07702837082514e-09	gef2	DBL homology (DH-domain) [Venustampulla echinocandica]	-	-	-	-	-	GO:0005085//guanyl-nucleotide exchange factor activity	-
MSTRG.873	11863	9837	7188	6112	6197	4586	650.63	462.88	398.85	282.81	261.62	249.05	504.12	264.493333333333	-0.930535832601158	5.3504470664075e-10	8.32932584221127e-09	--	SymC [Epichloe festucae Fl1]	-	-	-	-	-	-	-
Bcin14g00730	358	626	555	1209	1380	1187	7.27	10.91	11.39	20.73	21.51	23.88	9.85666666666667	22.04	1.16095248117199	5.38509964919887e-10	8.37239811867014e-09	--	carboxylesterase family protein [Rutstroemia sp. NJR-2017a BVV2]	-	-	-	-	-	-	-
Bcin15g01360	3039	2861	1991	1733	1834	1273	99.85	80.65	66.18	48.04	46.38	41.41	82.2266666666667	45.2766666666667	-0.860838596799701	5.60283163905235e-10	8.699629903798e-09	BAT1	Bctpo5 [Botrytis cinerea B05.10]	-	-	-	-	GO:0016020//membrane	GO:0022857//transmembrane transporter activity	GO:0055085//transmembrane transport
Bcin08g02830	3424	3327	2747	2257	2341	2032	295.02	245.95	239.47	164.07	155.26	173.36	260.146666666667	164.23	-0.66360753254819	5.64781043837305e-10	8.75812467332183e-09	nuo9.5	similar to NADH-ubiquinone oxidoreductase 9.5 kDa subunit [Botrytis cinerea T4]	-	-	-	-	-	-	-
Bcin15g00770	44	75	85	233	245	199	1.33	1.94	2.60	5.94	5.70	5.96	1.95666666666667	5.86666666666667	1.58414302041461	5.70312433844e-10	8.83247434688376e-09	SLD2	similar to gi|121750448|sp|Q0UZV8.1|SLD2_PHANO RecName: Full=DNA replication regulator SLD2 [Botrytis cinerea T4]	-	-	-	-	-	-	GO:0006270//DNA replication initiation
Bcin11g05520	228	190	173	92	115	88	7.53	5.38	5.78	2.56	2.92	2.88	6.23	2.78666666666667	-1.16069172166427	5.79780429134482e-10	8.96752000520649e-09	radE	similar to MFS multidrug transporter [Botrytis cinerea T4]	-	-	-	-	-	-	GO:0055085//transmembrane transport
Bcin10g04530	717	1117	1121	2234	2574	2436	5.56	7.44	8.80	14.63	15.38	18.72	7.26666666666667	16.2433333333333	1.16048208752802	5.82961249502772e-10	9.00509857962594e-09	--	SRm160 splicing coactivator protein [Rutstroemia sp. NJR-2017a BBW]	-	-	-	-	-	-	-
Bcin03g08100	7610	8696	6602	5941	6499	4994	405.86	397.90	356.23	267.31	266.80	263.73	386.663333333333	265.946666666667	-0.53994100787894	5.89328976362216e-10	9.09174573958029e-09	Arp2	Bcbrn2 [Botrytis cinerea B05.10]	Metabolism;Metabolism;Metabolism;Metabolism;Metabolism	Global and overview maps;Global and overview maps;Global and overview maps;Lipid metabolism;Metabolism of cofactors and vitamins	ko01100//Metabolic pathways;ko01110//Biosynthesis of secondary metabolites;ko01212//Fatty acid metabolism;ko00061//Fatty acid biosynthesis;ko00780//Biotin metabolism	K00059;K00059;K00059;K00059;K00059	-	GO:0016491//oxidoreductase activity	-
Bcin02g02480	5262	4924	4243	3100	3823	3066	310.04	248.91	252.93	154.10	173.38	178.87	270.626666666667	168.783333333333	-0.681131553950402	5.99985268646045e-10	9.24424603503874e-09	B24G3.190	ase inhibitor propeptide protein [Rutstroemia sp. NJR-2017a BVV2]	-	-	-	-	-	-	-
Bcin15g02100	359	493	526	1049	1225	975	8.23	9.70	12.21	20.30	21.63	22.15	10.0466666666667	21.36	1.08819473081088	6.03063159592452e-10	9.27974081390851e-09	clpX	Bcmcx1 [Botrytis cinerea B05.10]	-	-	-	-	-	GO:0005524//ATP binding;GO:0051082//unfolded protein binding	GO:0006457//protein folding
Bcin04g01560	255	180	251	84	118	107	12.92	7.82	12.87	3.59	4.60	5.37	11.2033333333333	4.52	-1.30953336417165	6.28636075707356e-10	9.66084697372318e-09	VdtF	Short-chain dehydrogenase/reductase, partial [Lachnellula hyalina]	-	-	-	-	-	-	-
Bcin10g06060	2540	1954	1567	1202	1349	809	170.43	112.49	106.38	68.04	69.67	53.75	129.766666666667	63.82	-1.02383933023418	6.39703000569887e-10	9.81833529811938e-09	--	hypothetical protein BCIN_10g06060 [Botrytis cinerea B05.10]	-	-	-	-	-	-	-
Bcin11g01670	1558	1805	1633	3294	3599	3002	46.72	46.44	49.55	83.34	83.08	89.14	47.57	85.1866666666667	0.840575613610903	6.42626079584205e-10	9.85058672119676e-09	--	Nuclease subunit C protein [Rutstroemia sp. NJR-2017a BVV2]	-	-	-	-	-	-	-
Bcin01g00040	24746	25870	24198	19743	22126	14887	903.73	810.58	894.09	608.30	621.99	538.34	869.466666666667	589.543333333333	-0.560532859180275	6.49788013835481e-10	9.9476486869041e-09	BOA4	Bcboa4 [Botrytis cinerea B05.10]	-	-	-	-	-	GO:0004497//monooxygenase activity;GO:0005506//iron ion binding;GO:0016705//oxidoreductase activity, acting on paired donors, with incorporation or reduction of molecular oxygen;GO:0020037//heme binding	GO:0055114//oxidation-reduction process
Bcin05g06990	221	242	268	662	1059	490	7.51	7.06	9.22	18.98	27.71	16.49	7.93	21.06	1.40911266532174	6.53910054379925e-10	9.99798446664817e-09	--	hypothetical protein BCIN_05g06990 [Botrytis cinerea B05.10]	-	-	-	-	-	-	-
Bcin15g03480	2948	2935	2328	2028	1901	1678	281.45	240.41	224.87	163.35	139.70	158.63	248.91	153.893333333333	-0.693693456592111	6.58818238407615e-10	1.00601964634294e-08	vma7	Bcvma7 [Botrytis cinerea B05.10]	Metabolism;Metabolism;Cellular Processes	Global and overview maps;Energy metabolism;Transport and catabolism	ko01100//Metabolic pathways;ko00190//Oxidative phosphorylation;ko04145//Phagosome	K02151;K02151;K02151	GO:0033180//proton-transporting V-type ATPase, V1 domain	GO:0046961//proton-transporting ATPase activity, rotational mechanism	GO:0034220//ion transmembrane transport;GO:1902600//proton transmembrane transport
Bcin14g02170	358	382	369	854	884	732	28.36	25.96	29.57	57.07	53.90	57.41	27.9633333333333	56.1266666666667	1.0051500353626	6.65123429825675e-10	1.01435554113491e-08	CCDC25	Bcjlp2 [Botrytis cinerea B05.10]	-	-	-	-	-	-	-
Bcin01g08720	5261	4799	4149	3441	3673	2514	424.35	332.10	338.58	234.16	228.05	200.78	365.01	220.996666666667	-0.723911379996339	6.96848869497824e-10	1.0613884877599e-08	spm2	Bcmms2 [Botrytis cinerea B05.10]	-	-	-	-	-	-	-
Bcin03g05470	113	146	158	360	394	398	2.91	3.22	4.12	7.82	7.81	10.15	3.41666666666667	8.59333333333333	1.33062835396884	6.99494446402065e-10	1.0640659808403e-08	--	transcription factor iiic protein [Rutstroemia sp. NJR-2017a BBW]	-	-	-	-	-	-	-
Bcin11g00870	20	36	28	113	149	95	1.00	1.54	1.41	4.75	5.71	4.69	1.31666666666667	5.05	1.93939323529584	7.07705909093693e-10	1.07519274173715e-08	--	E3 ubiquitin-protein ligase [Diplodia seriata]	-	-	-	-	-	-	-
Bcin01g03370	235	206	182	119	114	89	11.81	8.88	9.25	5.05	4.41	4.43	9.98	4.63	-1.10802762207702	7.18452285729191e-10	1.09013766443491e-08	--	hypothetical protein BCIN_01g03370 [Botrytis cinerea B05.10]	-	-	-	-	-	-	-
Bcin11g02570	264	353	322	656	840	673	3.12	3.58	3.85	6.54	7.65	7.88	3.51666666666667	7.35666666666667	1.06484363068507	7.37935417696334e-10	1.11828468418786e-08	hmt1	similar to ABC transporter [Botrytis cinerea T4]	-	-	-	-	GO:0016021//integral component of membrane	GO:0005524//ATP binding;GO:0016887//ATPase activity;GO:0042626//ATPase activity, coupled to transmembrane movement of substances	GO:0055085//transmembrane transport
Bcin08g06260	1109	1317	1037	894	962	728	62.43	63.61	59.06	42.46	41.68	40.58	61.7	41.5733333333333	-0.569612062060153	7.41346564076206e-10	1.12203551307847e-08	COX16	Bccox16 [Botrytis cinerea B05.10]	-	-	-	-	GO:0005743//mitochondrial inner membrane;GO:0031966//mitochondrial membrane	-	GO:0033617//mitochondrial respiratory chain complex IV assembly
Bcin15g05110	11100	13333	8569	7943	8415	5432	353.25	364.04	275.90	213.26	206.14	171.17	331.063333333333	196.856666666667	-0.749961663955737	7.46879145938285e-10	1.12898364720835e-08	Rv1533	oxidoreductase, 2-nitropropane dioxygenase family [Sclerotinia borealis F-4128]	-	-	-	-	-	GO:0003824//catalytic activity;GO:0018580//nitronate monooxygenase activity	GO:0055114//oxidation-reduction process
Bcin12g02800	1224	1187	1137	729	998	708	69.92	58.18	65.71	35.13	43.88	40.05	64.6033333333333	39.6866666666667	-0.702954211822365	7.4809208215361e-10	1.12939292050067e-08	tsp-4	Bcsen34 [Botrytis cinerea B05.10]	-	-	-	-	GO:0000214//tRNA-intron endonuclease complex	GO:0000213//tRNA-intron endonuclease activity;GO:0003676//nucleic acid binding;GO:0004518//nuclease activity	GO:0000379//tRNA-type intron splice site recognition and cleavage;GO:0006388//tRNA splicing, via endonucleolytic cleavage and ligation
Bcin01g10520	4213	4128	3669	2891	3463	2413	154.41	129.80	136.05	89.39	97.70	87.57	140.086666666667	91.5533333333333	-0.613635329108299	7.5093689691518e-10	1.132261708594e-08	--	similar to ulp1 protease family protein [Botrytis cinerea T4]	-	-	-	-	-	GO:0008234//cysteine-type peptidase activity	GO:0006508//proteolysis
Bcin07g03910	3091	4282	4126	7894	8755	7514	94.43	112.24	127.53	203.46	205.89	227.30	111.4	212.216666666667	0.929788731647905	7.66797176937512e-10	1.15472333667713e-08	--	Endosomal spry domain-containing protein [Rutstroemia sp. NJR-2017a WRK4]	-	-	-	-	-	-	-
Bcin08g01550	13585	11829	8977	7473	8209	6047	602.04	449.76	402.50	279.40	280.03	265.35	484.766666666667	274.926666666667	-0.818243651542167	8.00469012567995e-10	1.20391744713332e-08	--	Helix-turn-helix-domain containing type protein [Rutstroemia sp. NJR-2017a WRK4]	-	-	-	-	-	-	-
Bcin16g00700	368	550	483	992	1173	1039	6.90	8.85	9.17	15.70	16.94	19.30	8.30666666666667	17.3133333333333	1.0595419456544	8.05967353800446e-10	1.21066800376014e-08	him1	Bcdbf4 [Botrytis cinerea B05.10]	Cellular Processes;Cellular Processes	Cell growth and death;Cell growth and death	ko04111//Cell cycle - yeast;ko04113//Meiosis - yeast	K02309;K02309	-	GO:0003676//nucleic acid binding;GO:0008270//zinc ion binding	-
Bcin09g04340	75	114	104	285	280	340	4.68	6.10	6.56	15.00	13.44	21.00	5.78	16.48	1.51157484468254	8.16337805207716e-10	1.22471104768772e-08	--	UPF0390 protein [Lachnellula suecica]	-	-	-	-	-	-	-
Bcin06g05320	1752	1753	1299	1101	1239	834	78.82	68.27	57.78	43.73	43.02	37.35	68.29	41.3666666666667	-0.723205624273895	8.17564593459743e-10	1.22501834772524e-08	BET2	Bcbet2 [Botrytis cinerea B05.10]	-	-	-	-	-	GO:0003824//catalytic activity;GO:0004663//Rab geranylgeranyltransferase activity	GO:0018344//protein geranylgeranylation
Bcin01g03110	4300	5140	4466	3699	4333	2982	146.75	151.98	154.34	104.40	113.28	100.50	151.023333333333	106.06	-0.50989081174495	8.30811401380727e-10	1.24331289242831e-08	prp39	pre-mRNA-processing factor 39 [Sclerotinia borealis F-4128]	-	-	-	-	-	GO:0005515//protein binding	GO:0006396//RNA processing
Bcin11g00550	5128	5253	4639	3844	4397	3055	198.03	174.04	181.25	125.24	130.70	116.82	184.44	124.253333333333	-0.56986701550177	8.45396628809204e-10	1.26356226802194e-08	Acer3	alkaline ceramidase [Hyaloscypha variabilis F]	Metabolism;Metabolism	Global and overview maps;Lipid metabolism	ko01100//Metabolic pathways;ko00600//Sphingolipid metabolism	K04711;K04711	GO:0016021//integral component of membrane	GO:0016811//hydrolase activity, acting on carbon-nitrogen (but not peptide) bonds, in linear amides	GO:0006672//ceramide metabolic process
Bcin07g02110	145	253	190	497	527	569	3.95	5.91	5.23	11.41	11.04	15.33	5.03	12.5933333333333	1.32402989586168	8.54265074286076e-10	1.27522732820264e-08	cwc-27	related to peptidylprolyl isomerase (cyclophilin)-like protein [Rhynchosporium secalis]	-	-	-	-	-	GO:0003755//peptidyl-prolyl cis-trans isomerase activity	GO:0000413//protein peptidyl-prolyl isomerization;GO:0006457//protein folding
Bcin04g01960	591	1021	979	2036	2324	2060	6.57	9.74	11.02	19.10	19.89	22.68	9.11	20.5566666666667	1.17408338645481	8.57294584221971e-10	1.27815798272e-08	SPCC297.05	similar to dDENN domain-containing protein [Botrytis cinerea T4]	-	-	-	-	-	-	GO:0035556//intracellular signal transduction
Bcin06g07460	168	120	122	53	65	53	7.76	4.76	5.70	2.07	2.31	2.42	6.07333333333333	2.26666666666667	-1.42191630766435	8.65191322789773e-10	1.2883289920846e-08	--	hypothetical protein BCIN_06g07460 [Botrytis cinerea B05.10]	-	-	-	-	-	-	-
Bcin05g04630	967	964	675	589	590	387	37.04	31.68	26.16	19.04	17.40	14.68	31.6266666666667	17.04	-0.892216173599011	8.78868272014699e-10	1.30707121298265e-08	DSC2	Bcdsc2 [Botrytis cinerea B05.10]	-	-	-	-	-	-	-
Bcin09g01970	4174	6186	5185	10330	12146	11599	104.71	133.15	131.60	218.64	234.55	288.13	123.153333333333	247.106666666667	1.00467825640733	8.91049760030827e-10	1.32354565966413e-08	glcA	glucan 1,3-beta-glucosidase [Sclerotinia sclerotiorum 1980 UF-70]	-	-	-	-	-	GO:0004553//hydrolase activity, hydrolyzing O-glycosyl compounds	GO:0005975//carbohydrate metabolic process
Bcin06g03060	1925	1881	1698	1365	1514	1128	87.89	73.68	78.44	52.58	53.21	51.00	80.0033333333333	52.2633333333333	-0.614260968968113	9.12818929075928e-10	1.35420303252885e-08	--	Bcgst9 [Botrytis cinerea B05.10]	Metabolism;Metabolism;Metabolism	Global and overview maps;Metabolism of other amino acids;Lipid metabolism	ko01100//Metabolic pathways;ko00480//Glutathione metabolism;ko00590//Arachidonic acid metabolism	K04097;K04097;K04097	-	GO:0005515//protein binding	-
Bcin02g01810	1245	1529	1435	1102	1220	875	47.57	50.13	55.48	35.53	35.88	33.11	51.06	34.84	-0.551448913808254	9.30277250913295e-10	1.37839720725558e-08	tspO	MBR family protein [Rutstroemia sp. NJR-2017a BVV2]	-	-	-	-	GO:0016021//integral component of membrane	-	GO:1905691//lipid droplet disassembly
Bcin07g01090	311	578	491	1102	1247	1149	7.06	11.25	11.27	21.10	21.78	25.82	9.86	22.9	1.21568804660639	9.35897102495435e-10	1.38501216884108e-08	--	hypothetical protein BCIN_07g01090 [Botrytis cinerea B05.10]	-	-	-	-	-	-	-
Bcin09g00910	50	68	60	13	20	16	2.03	2.36	2.46	0.44	0.62	0.64	2.28333333333333	0.566666666666667	-2.01056924171018	9.6171033360661e-10	1.42145767804469e-08	IRL	cytochrome p450 [Stemphylium lycopersici]	-	-	-	-	-	-	-
Bcin15g00510	1837	1592	1378	1101	1184	824	111.09	82.60	84.31	56.17	55.12	49.34	92.6666666666667	53.5433333333333	-0.791343520546176	9.63347243318964e-10	1.42212357212616e-08	Cda	Bccdd1 [Botrytis cinerea B05.10]	Metabolism;Metabolism	Global and overview maps;Nucleotide metabolism	ko01100//Metabolic pathways;ko00240//Pyrimidine metabolism	K01489;K01489	-	GO:0003824//catalytic activity;GO:0004126//cytidine deaminase activity;GO:0008270//zinc ion binding	GO:0009972//cytidine deamination
Bcin02g05210	351	413	416	846	965	795	7.83	7.85	9.35	15.84	16.50	17.45	8.34333333333333	16.5966666666667	0.992197724377721	9.75676014371176e-10	1.43855207678564e-08	plh1	Bclro1 [Botrytis cinerea B05.10]	Metabolism;Metabolism	Global and overview maps;Lipid metabolism	ko01100//Metabolic pathways;ko00561//Glycerolipid metabolism	K00679;K00679	-	GO:0008374//O-acyltransferase activity	GO:0006629//lipid metabolic process
Bcin07g02690	84	89	71	219	264	278	4.13	3.76	3.53	9.09	9.99	13.54	3.80666666666667	10.8733333333333	1.51419413134904	9.95815626430312e-10	1.46644249557987e-08	--	tho complex subunit 7 protein [Rutstroemia sp. NJR-2017a BVV2]	-	-	-	-	GO:0000445//THO complex part of transcription export complex	-	GO:0006397//mRNA processing
Bcin01g03990	87	82	50	15	27	19	4.13	3.34	2.40	0.60	0.99	0.89	3.29	0.826666666666667	-1.99270996406952	1.00300807287422e-09	1.4752218122139e-08	--	BTB POZ-like protein [Rutstroemia sp. NJR-2017a BVV2]	-	-	-	-	-	GO:0005515//protein binding	-
Bcin13g02940	267	380	382	824	850	747	3.07	3.75	4.45	8.00	7.53	8.51	3.75666666666667	8.01333333333333	1.09294938053896	1.01196772885366e-09	1.4865756330599e-08	ibtk	related to myosin-like protein [Phialocephala subalpina]	-	-	-	-	-	GO:0005515//protein binding	-
Bcin02g06080	1186	1243	1116	786	1009	771	83.09	74.72	79.11	46.46	54.42	53.49	78.9733333333333	51.4566666666667	-0.618007582269848	1.04950557582824e-09	1.53983149785228e-08	--	Ribosome assembly 3 protein [Rutstroemia sp. NJR-2017a BVV2]	-	-	-	-	-	-	-
Bcin10g01250	914	1070	1070	1989	2494	2075	23.55	23.65	27.89	43.24	49.47	52.94	25.03	48.55	0.955813004618222	1.06167892925383e-09	1.55578793703737e-08	--	similar to Bcl-2-associated athanogene-1 [Botrytis cinerea T4]	-	-	-	-	GO:0005689//U12-type spliceosomal complex	GO:0051087//chaperone binding	GO:0000398//mRNA splicing, via spliceosome
Bcin03g05670	122	163	122	65	78	56	5.33	6.11	5.39	2.39	2.62	2.42	5.61	2.47666666666667	-1.17960106079135	1.08206597375043e-09	1.58372708514608e-08	--	salicylate hydroxylase protein [Rutstroemia sp. NJR-2017a BVV2]	-	-	-	-	-	-	-
Bcin13g03850	92	81	110	266	323	261	2.21	1.67	2.67	5.39	5.97	6.20	2.18333333333333	5.85333333333333	1.42272603311055	1.09031752531712e-09	1.59385807024102e-08	mak5	Bcmak5 [Botrytis cinerea B05.10]	-	-	-	-	-	GO:0003676//nucleic acid binding;GO:0005524//ATP binding	-
Bcin03g01700	334	487	464	967	1047	1004	8.86	11.09	12.46	21.65	21.39	26.38	10.8033333333333	23.14	1.09891234451081	1.09225724294921e-09	1.59474879064947e-08	mpp	Bcmas2 [Botrytis cinerea B05.10]	-	-	-	-	-	GO:0003824//catalytic activity;GO:0004222//metalloendopeptidase activity;GO:0046872//metal ion binding	GO:0006508//proteolysis
Bcin10g04060	643	981	897	1906	1954	1731	9.29	12.16	13.11	23.23	21.73	24.76	11.52	23.24	1.01246935196222	1.14157937373584e-09	1.66473381423012e-08	SPAC1327.01c	Bcftf1 [Botrytis cinerea B05.10]	-	-	-	-	GO:0005634//nucleus	GO:0000981//DNA-binding transcription factor activity, RNA polymerase II-specific;GO:0003677//DNA binding;GO:0008270//zinc ion binding	GO:0006351//transcription, DNA-templated;GO:0006355//regulation of transcription, DNA-templated
Bcin06g02940	193	264	207	634	517	507	4.21	4.94	4.57	11.68	8.69	10.96	4.57333333333333	10.4433333333333	1.19126428819824	1.14308034967468e-09	1.66489722376068e-08	--	v-type c subunit family protein [Rutstroemia sp. NJR-2017a BVV2]	-	-	-	-	-	-	-
Bcin01g01430	993	1244	902	788	774	479	26.47	28.47	24.34	17.75	15.90	12.67	26.4266666666667	15.44	-0.775321709197254	1.16879804421628e-09	1.70028909660443e-08	M2	similar to MFS multidrug transporter [Botrytis cinerea T4]	-	-	-	-	-	-	GO:0055085//transmembrane transport
Bcin06g06740	245	335	314	639	779	701	5.01	5.87	6.49	11.02	12.26	14.19	5.79	12.49	1.10913822361872	1.18527286756601e-09	1.72216555921379e-08	--	is centromere binding at prophase protein [Rutstroemia sp. NJR-2017a WRK4]	-	-	-	-	GO:0000775//chromosome, centromeric region;GO:0005634//nucleus	-	GO:0000278//mitotic cell cycle
Bcin15g01570	1519	1894	1845	3396	4134	3632	29.55	31.61	36.31	55.74	61.91	69.96	32.49	62.5366666666667	0.944706579023256	1.23784930048838e-09	1.79638009260947e-08	dapB	RecName: Full=Probable dipeptidyl-aminopeptidase B; Short=DPAP B [Botrytis cinerea B05.10]	-	-	-	-	-	GO:0008236//serine-type peptidase activity	GO:0006508//proteolysis
Bcin01g09350	11729	13209	11289	10007	10864	7610	855.69	826.78	833.25	615.92	610.08	549.73	838.573333333333	591.91	-0.502559122609181	1.24884727835081e-09	1.81014901155879e-08	rpl36	60S ribosomal protein L36 [Sclerotinia borealis F-4128]	Genetic Information Processing	Translation	ko03010//Ribosome	K02920	GO:0005840//ribosome	GO:0003735//structural constituent of ribosome	GO:0006412//translation
Bcin15g01210	234	334	326	710	749	622	9.96	12.20	14.04	25.50	24.55	26.22	12.0666666666667	25.4233333333333	1.0751260024493	1.33088117113148e-09	1.92672374376244e-08	--	Bctlg1 [Botrytis cinerea B05.10]	Genetic Information Processing	Folding, sorting and degradation	ko04130//SNARE interactions in vesicular transport	K08499	GO:0016020//membrane	-	GO:0016192//vesicle-mediated transport;GO:0048193//Golgi vesicle transport
Bcin13g03250	1086	1465	1410	2694	3033	2532	21.62	25.02	28.40	45.24	46.47	49.90	25.0133333333333	47.2033333333333	0.916191414100511	1.3365522436031e-09	1.93259972787338e-08	MAM3	Bcmam3 [Botrytis cinerea B05.10]	-	-	-	-	-	-	GO:0007005//mitochondrion organization;GO:0030026//cellular manganese ion homeostasis
Bcin02g04940	47	50	79	198	215	216	2.11	1.93	3.59	7.50	7.44	9.61	2.54333333333333	8.18333333333333	1.68596806236753	1.35370012857296e-09	1.95294504051278e-08	--	hypothetical protein BCIN_02g04940 [Botrytis cinerea B05.10]	-	-	-	-	-	-	-
Bcin06g01140	3039	3558	3010	2603	2739	1784	114.29	114.80	114.53	82.59	79.29	66.43	114.54	76.1033333333333	-0.589819958168469	1.35388114512899e-09	1.95294504051278e-08	aflH	bacilysin biosynthesis oxidoreductase bacc protein [Rutstroemia sp. NJR-2017a BVV2]	-	-	-	-	-	GO:0016491//oxidoreductase activity	-
Bcin15g01370	64	77	119	262	316	311	3.19	3.30	6.01	11.03	12.14	15.36	4.16666666666667	12.8433333333333	1.6240540911101	1.37138334787018e-09	1.97581396525479e-08	--	hypothetical protein BCIN_15g01370 [Botrytis cinerea B05.10]	-	-	-	-	-	-	-
Bcin02g00950	387	393	360	248	290	207	18.15	15.79	17.04	9.79	10.48	9.63	16.9933333333333	9.96666666666667	-0.769785888936731	1.42827788874363e-09	2.05531417195316e-08	--	ubiquitin-conjugating enzyme E2C-binding protein [Rutstroemia sp. NJR-2017a WRK4]	-	-	-	-	-	-	-
Bcin05g05740	130	154	161	364	407	359	3.99	4.05	4.99	9.41	9.60	10.90	4.34333333333333	9.97	1.19879082655122	1.4702800508873e-09	2.11321906114941e-08	spb4	Bcspb4 [Botrytis cinerea B05.10]	-	-	-	-	-	GO:0003676//nucleic acid binding;GO:0005524//ATP binding	-
Bcin06g02300	2513	2157	1907	1573	1577	1066	121.18	89.24	93.03	63.99	58.53	50.90	101.15	57.8066666666667	-0.807188530841124	1.49076132660193e-09	2.14009054155417e-08	lys12	Bclys12 [Botrytis cinerea B05.10]	Metabolism;Metabolism;Metabolism;Metabolism;Metabolism	Global and overview maps;Global and overview maps;Global and overview maps;Global and overview maps;Amino acid metabolism	ko01100//Metabolic pathways;ko01110//Biosynthesis of secondary metabolites;ko01230//Biosynthesis of amino acids;ko01210//2-Oxocarboxylic acid metabolism;ko00300//Lysine biosynthesis	K05824;K05824;K05824;K05824;K05824	-	GO:0000287//magnesium ion binding;GO:0016616//oxidoreductase activity, acting on the CH-OH group of donors, NAD or NADP as acceptor;GO:0051287//NAD binding	GO:0055114//oxidation-reduction process
Bcin04g05920	17858	19679	17676	15271	16726	12952	752.59	711.53	753.66	542.95	542.58	540.47	739.26	542	-0.447789002292772	1.50485004729883e-09	2.15773176040323e-08	spn2	Bccdc10 [Botrytis cinerea B05.10]	-	-	-	-	-	GO:0005525//GTP binding	-
Bcin16g04320	284	437	530	1048	1241	1189	5.35	7.06	10.10	16.65	17.98	22.17	7.50333333333333	18.9333333333333	1.33532487293789	1.54816508251555e-09	2.21718695867549e-08	cbc1	Bcsto1 [Botrytis cinerea B05.10]	Genetic Information Processing;Genetic Information Processing;Genetic Information Processing	Transcription;Translation;Translation	ko03040//Spliceosome;ko03013//RNA transport;ko03015//mRNA surveillance pathway	K12882;K12882;K12882	GO:0005846//nuclear cap binding complex	GO:0000339//RNA cap binding	GO:0016070//RNA metabolic process;GO:0045292//mRNA cis splicing, via spliceosome;GO:0051028//mRNA transport
Bcin05g03080	1575	1429	1186	897	1097	795	81.88	63.74	62.38	39.34	43.90	40.92	69.3333333333333	41.3866666666667	-0.744383065728687	1.56602055436073e-09	2.24008214619594e-08	CYP3	peptidyl-prolyl cis-trans isomerase [Sclerotinia borealis F-4128]	Genetic Information Processing	Transcription	ko03040//Spliceosome	K09567	GO:0005634//nucleus	GO:0003755//peptidyl-prolyl cis-trans isomerase activity	GO:0000413//protein peptidyl-prolyl isomerization;GO:0006457//protein folding
Bcin12g00610	309	346	282	196	238	149	10.08	9.69	9.31	5.40	5.98	4.81	9.69333333333333	5.39666666666667	-0.844924283617027	1.56906873315011e-09	2.24176721147442e-08	egt-2	similar to aminotransferase family protein (LolT) [Botrytis cinerea T4]	Metabolism;Metabolism	Global and overview maps;Amino acid metabolism	ko01100//Metabolic pathways;ko00340//Histidine metabolism	K20247;K20247	-	GO:0003824//catalytic activity	-
Bcin15g01310	34	52	61	171	181	157	0.65	0.85	1.18	2.76	2.67	2.98	0.893333333333333	2.80333333333333	1.64987279979737	1.5901953226433e-09	2.26909163853483e-08	--	9ceb8438-8679-4902-8adf-6c486c151b7d [Thermothielavioides terrestris]	-	-	-	-	-	-	-
Bcin10g04410	1803	1768	1430	1229	1313	914	79.45	66.84	63.75	45.69	44.53	39.88	70.0133333333333	43.3666666666667	-0.691043138723079	1.59197970134962e-09	2.26909163853483e-08	SPAC19G12.04	Bcdal3 [Botrytis cinerea B05.10]	Metabolism;Metabolism	Global and overview maps;Nucleotide metabolism	ko01100//Metabolic pathways;ko00230//Purine metabolism	K01483;K01483	-	GO:0004848//ureidoglycolate hydrolase activity;GO:0050385//ureidoglycolate lyase activity	GO:0000256//allantoin catabolic process
Bcin02g04090	1283	1220	1031	832	926	577	34.32	28.00	27.90	18.77	19.06	15.28	30.0733333333333	17.7033333333333	-0.764463756626529	1.61306340887761e-09	2.29641224254345e-08	An02g00850	Tat pathway signal sequence protein [Rutstroemia sp. NJR-2017a WRK4]	-	-	-	-	-	GO:0004553//hydrolase activity, hydrolyzing O-glycosyl compounds	GO:0005975//carbohydrate metabolic process
Bcin12g03100	1398	1507	1126	921	1108	825	63.50	58.73	51.75	35.29	38.74	37.11	57.9933333333333	37.0466666666667	-0.646543324125749	1.62430175054873e-09	2.30966845597006e-08	SPCC1672.01	Bchis2 [Botrytis cinerea B05.10]	Metabolism;Metabolism;Metabolism;Metabolism	Global and overview maps;Global and overview maps;Global and overview maps;Amino acid metabolism	ko01100//Metabolic pathways;ko01110//Biosynthesis of secondary metabolites;ko01230//Biosynthesis of amino acids;ko00340//Histidine metabolism	K04486;K04486;K04486;K04486	-	GO:0003824//catalytic activity;GO:0004401//histidinol-phosphatase activity	GO:0000105//histidine biosynthetic process
Bcin02g00490	4921	5047	4139	3669	3922	2760	311.93	274.47	265.44	196.21	191.36	173.23	283.946666666667	186.933333333333	-0.603096127013911	1.67287718158134e-09	2.37592165587862e-08	ubc7	ubiquitin-conjugating enzyme E2 G2 [Pseudogymnoascus verrucosus]	Genetic Information Processing;Genetic Information Processing	Folding, sorting and degradation;Folding, sorting and degradation	ko04141//Protein processing in endoplasmic reticulum;ko04120//Ubiquitin mediated proteolysis	K04555;K04555	-	-	-
Bcin11g01830	4801	5173	4133	3751	3915	3051	299.11	276.51	260.51	197.16	187.75	188.22	278.71	191.043333333333	-0.544864852526281	1.68295776751404e-09	2.38741003067347e-08	Dpm1	Bcdpm1 [Botrytis cinerea B05.10]	Metabolism;Metabolism	Global and overview maps;Glycan biosynthesis and metabolism	ko01100//Metabolic pathways;ko00510//N-Glycan biosynthesis	K00721;K00721	-	GO:0016740//transferase activity	-
Bcin05g03740	261	339	295	633	734	655	3.37	3.75	3.85	6.89	7.29	8.36	3.65666666666667	7.51333333333333	1.03892398976903	1.6964785767424e-09	2.40374570915026e-08	SPAC144.05	Bcirc20 [Botrytis cinerea B05.10]	-	-	-	-	-	GO:0005524//ATP binding	-
Bcin03g04720	238	147	207	80	103	80	9.89	5.24	8.70	2.80	3.29	3.29	7.94333333333333	3.12666666666667	-1.34511912367489	1.76783577772827e-09	2.5018946242773e-08	--	hypothetical protein BCIN_03g04720 [Botrytis cinerea B05.10]	-	-	-	-	-	-	-
Bcin12g02540	198	303	285	623	666	669	3.95	5.19	5.75	10.49	10.23	13.22	4.96333333333333	11.3133333333333	1.18864281096056	1.89095940764324e-09	2.67298707776174e-08	--	centromere binding Cbh2 protein [Rutstroemia sp. NJR-2017a BVV2]	-	-	-	-	-	-	-
Bcin10g06080	963	880	928	2019	2286	1886	17.27	13.54	16.84	30.54	31.55	33.49	15.8833333333333	31.86	1.00423255344916	1.89710911103425e-09	2.6785214268513e-08	plc1	Bcplc2 [Botrytis cinerea B05.10]	Metabolism;Metabolism;Environmental Information Processing	Global and overview maps;Carbohydrate metabolism;Signal transduction	ko01100//Metabolic pathways;ko00562//Inositol phosphate metabolism;ko04070//Phosphatidylinositol signaling system	K05857;K05857;K05857	-	GO:0004435//phosphatidylinositol phospholipase C activity;GO:0008081//phosphoric diester hydrolase activity	GO:0006629//lipid metabolic process;GO:0007165//signal transduction;GO:0035556//intracellular signal transduction
Bcin05g04200	964	1210	1082	2077	2440	2004	26.10	28.11	29.64	47.44	50.85	53.72	27.95	50.67	0.85828354579199	1.93181982908477e-09	2.72432050485166e-08	--	Atrophin-1 domain containing protein [Pyrenophora tritici-repentis]	-	-	-	-	-	-	-
Bcin01g05190	321	326	287	203	227	151	15.49	13.50	14.01	8.26	8.43	7.22	14.3333333333333	7.97	-0.846722529765192	1.96037419670702e-09	2.7613402462899e-08	--	HPP family protein [Rutstroemia sp. NJR-2017a WRK4]	-	-	-	-	-	-	-
Bcin06g01000	422	395	301	246	228	154	16.79	13.48	12.12	8.26	6.98	6.07	14.13	7.10333333333333	-0.992193373272393	2.00436940992312e-09	2.81999719680146e-08	--	cell surface spherulin 4 protein [Rutstroemia sp. NJR-2017a WRK4]	-	-	-	-	-	-	-
Bcin11g01080	119	224	198	449	543	569	2.23	3.61	3.76	7.11	7.85	10.58	3.2	8.51333333333333	1.4116522140942	2.01437421130683e-09	2.83075072343903e-08	--	reverse transcriptase protein [Rutstroemia sp. NJR-2017a WRK4]	-	-	-	-	-	-	-
Bcin04g02740	457	623	673	1294	1489	1268	20.85	24.39	31.06	49.81	52.29	57.28	25.4333333333333	53.1266666666667	1.06271564010998	2.04195453791262e-09	2.8652199446275e-08	--	similar to KOW motif domain-containing protein [Botrytis cinerea T4]	Genetic Information Processing	Translation	ko03010//Ribosome	K02895	GO:0005840//ribosome	GO:0003735//structural constituent of ribosome	GO:0006412//translation
Bcin12g06360	55	80	40	16	18	6	2.03	2.53	1.49	0.50	0.51	0.22	2.01666666666667	0.41	-2.29827682682272	2.04368320068117e-09	2.8652199446275e-08	ache	carboxylesteras-like protein [Chalara longipes BDJ]	-	-	-	-	-	-	-
Bcin04g01160	190	376	369	855	883	973	4.84	8.22	9.51	18.38	17.32	24.55	7.52333333333333	20.0833333333333	1.41655482281285	2.0496037073207e-09	2.87016350930529e-08	--	viral a-type inclusion protein [Rutstroemia sp. NJR-2017a BBW]	-	-	-	-	-	-	-
Bcin12g02530	456	692	649	1267	1517	1297	8.76	11.40	12.61	20.52	22.42	24.66	10.9233333333333	22.5333333333333	1.04464757362679	2.18556555101484e-09	3.05698649475086e-08	scd2	BcBem1 [Botrytis cinerea B05.10]	Environmental Information Processing	Signal transduction	ko04011//MAPK signaling pathway - yeast	K11237	-	GO:0005515//protein binding;GO:0035091//phosphatidylinositol binding	GO:0000902//cell morphogenesis
Bcin05g05690	1059	1004	758	641	676	409	41.81	34.01	30.28	21.35	20.54	15.99	35.3666666666667	19.2933333333333	-0.874287829270406	2.22319678689046e-09	3.10599765553099e-08	OXR1	similar to short-chain dehydrogenase/reductase [Botrytis cinerea T4]	-	-	-	-	-	-	-
Bcin02g00190	450	702	709	1384	1637	1592	4.30	5.75	6.85	11.15	12.04	15.07	5.63333333333333	12.7533333333333	1.17881362717656	2.3008617629254e-09	3.21076018069694e-08	lid2	Bcecm5 [Botrytis cinerea B05.10]	-	-	-	-	-	GO:0003677//DNA binding	-
Bcin08g01780	98	77	68	22	31	28	2.73	1.84	1.92	0.52	0.66	0.77	2.16333333333333	0.65	-1.73474435424953	2.31451552315099e-09	3.22605785767568e-08	SPCC18.02	similar to MFS transporter [Botrytis cinerea T4]	-	-	-	-	-	-	GO:0055085//transmembrane transport
Bcin01g09300	380	476	507	982	1127	1053	3.95	4.24	5.33	8.60	9.01	10.83	4.50666666666667	9.48	1.07282631333723	2.32468594453693e-09	3.23647043172638e-08	ECM29	Bcecm29 [Botrytis cinerea B05.10]	-	-	-	-	-	GO:0060090//molecular adaptor activity	GO:0043248//proteasome assembly
Bcin03g08840	244	450	350	832	908	798	5.10	8.08	7.41	14.69	14.62	16.53	6.86333333333333	15.28	1.15466321412465	2.33512875316065e-09	3.2472376292502e-08	--	splicing factor 1 isoform 1 protein [Rutstroemia sp. NJR-2017a WRK4]	-	-	-	-	-	-	-
Bcin16g00970	45	45	40	155	144	163	1.73	1.49	1.56	5.03	4.27	6.21	1.59333333333333	5.17	1.69811616305534	2.37857000289724e-09	3.30381444087245e-08	--	P-loop containing nucleoside triphosphate hydrolase protein [Auricularia subglabra TFB-10046 SS5]	-	-	-	-	-	-	-
Bcin12g03570	1639	2132	1406	1219	1337	743	65.84	73.48	57.15	41.31	41.34	29.55	65.49	37.4	-0.808236360936948	2.40900335339703e-09	3.34221333300581e-08	hibA	3-hydroxyisobutyrate dehydrogenase protein [Rutstroemia sp. NJR-2017a WRK4]	Metabolism;Metabolism;Metabolism;Metabolism;Metabolism	Global and overview maps;Global and overview maps;Amino acid metabolism;Carbohydrate metabolism;Metabolism of other amino acids	ko01100//Metabolic pathways;ko01200//Carbon metabolism;ko00280//Valine, leucine and isoleucine degradation;ko00640//Propanoate metabolism;ko00410//beta-Alanine metabolism	K23146;K23146;K23146;K23146;K23146	-	GO:0008442//3-hydroxyisobutyrate dehydrogenase activity;GO:0016491//oxidoreductase activity;GO:0050661//NADP binding;GO:0051287//NAD binding	GO:0055114//oxidation-reduction process
Bcin05g02350	4764	5188	4839	4030	4415	3470	331.53	309.75	340.70	236.60	236.50	239.11	327.326666666667	237.403333333333	-0.46339094901027	2.44584893026988e-09	3.38940937886071e-08	--	DUF1909-domain-containing protein [Hyaloscypha variabilis F]	-	-	-	-	-	-	-
Bcin13g05510	307	444	465	935	1028	991	13.08	16.23	20.04	33.61	33.71	41.81	16.45	36.3766666666667	1.14492576541163	2.4698468576859e-09	3.41871296571373e-08	mrp5	Bcmrps5 [Botrytis cinerea B05.10]	Genetic Information Processing	Translation	ko03010//Ribosome	K02988	GO:0005840//ribosome	GO:0003723//RNA binding;GO:0003735//structural constituent of ribosome	GO:0006412//translation
Bcin04g00630	440	592	606	1211	1287	1206	5.28	6.09	7.35	12.24	11.87	14.32	6.24	12.81	1.0376525414794	2.58764006880617e-09	3.57762877794459e-08	sepH	similar to cell division control protein 15 [Botrytis cinerea T4]	-	-	-	-	-	GO:0004672//protein kinase activity;GO:0005524//ATP binding	GO:0006468//protein phosphorylation
Bcin11g00460	132	159	182	388	443	464	7.76	8.01	10.82	19.23	20.03	26.99	8.86333333333333	22.0833333333333	1.31703667736762	2.63861953119018e-09	3.6401002149218e-08	trm8	Bctrm8 [Botrytis cinerea B05.10]	-	-	-	-	-	GO:0008176//tRNA (guanine-N7-)-methyltransferase activity	GO:0006400//tRNA modification
Bcin12g02810	1844	2540	2233	4386	4703	4164	56.42	66.68	69.12	113.21	110.76	126.15	64.0733333333333	116.706666666667	0.865091022926327	2.63889804518816e-09	3.6401002149218e-08	ANP1	mannan polymerase II complex ANP1 subunit [Sclerotinia borealis F-4128]	Metabolism;Metabolism	Global and overview maps;Glycan biosynthesis and metabolism	ko01100//Metabolic pathways;ko00513//Various types of N-glycan biosynthesis	K05533;K05533	-	-	-
Bcin01g10170	1015	948	995	606	819	597	34.69	27.80	34.41	17.47	21.55	20.20	32.3	19.74	-0.71041217512489	2.69292235674409e-09	3.71035175750476e-08	--	similar to transcription factor Cys6 [Botrytis cinerea T4]	-	-	-	-	GO:0005634//nucleus	GO:0000981//DNA-binding transcription factor activity, RNA polymerase II-specific;GO:0008270//zinc ion binding	GO:0006355//regulation of transcription, DNA-templated
Bcin08g00920	874	1447	1363	2778	3029	2801	6.38	9.07	10.07	17.12	17.03	20.26	8.50666666666667	18.1366666666667	1.09224349929498	2.75679206956451e-09	3.79056398869188e-08	--	myosin class II heavy chain protein [Rutstroemia sp. NJR-2017a WRK4]	-	-	-	-	-	-	-
Bcin05g02950	16033	16230	11900	10676	11864	8614	961.14	834.75	721.74	539.94	547.45	511.31	839.21	532.9	-0.65516703602845	2.75796938221232e-09	3.79056398869188e-08	--	hypothetical protein BCIN_05g02950 [Botrytis cinerea B05.10]	-	-	-	-	-	-	-
Bcin05g07170	263	423	441	886	1084	839	8.92	12.30	15.12	25.34	28.29	28.16	12.1133333333333	27.2633333333333	1.17036604422674	2.76062597991825e-09	3.79056398869188e-08	--	phosphatase 4 core regulatory subunit R2 protein [Rutstroemia sp. NJR-2017a BVV2]	-	-	-	-	GO:0030289//protein phosphatase 4 complex	GO:0019888//protein phosphatase regulator activity	-
Bcin12g05280	258	129	165	44	81	70	8.11	3.48	5.25	1.17	1.96	2.18	5.61333333333333	1.77	-1.66510837226224	3.01244960259262e-09	4.13160565060385e-08	NAG4	similar to MFS multidrug transporter [Botrytis cinerea T4]	-	-	-	-	-	-	GO:0055085//transmembrane transport
MSTRG.1883	1903	1929	1481	1346	1353	980	19.00	16.52	14.96	11.34	10.40	9.69	16.8266666666667	10.4766666666667	-0.683569638183796	3.03654964703369e-09	4.15989949931346e-08	--	predicted protein [Botrytis cinerea T4]	-	-	-	-	-	-	-
Bcin10g00420	87	80	98	258	267	239	1.68	1.32	1.91	4.20	3.96	4.57	1.63666666666667	4.24333333333333	1.37443748958666	3.04870967932446e-09	4.17179028836328e-08	--	START-like domain protein [Rutstroemia sp. NJR-2017a BBW]	-	-	-	-	-	-	-
Bcin04g03550	1882	3635	2634	6693	6787	5560	75.41	124.96	106.78	226.25	209.33	220.59	102.383333333333	218.723333333333	1.09512625224818	3.07174239633818e-09	4.19851494924809e-08	--	Bcstc4 [Botrytis cinerea B05.10]	-	-	-	-	-	-	-
Bcin04g00930	15	14	15	79	72	97	0.21	0.17	0.21	0.94	0.78	1.36	0.196666666666667	1.02666666666667	2.38414349133306	3.09726078486447e-09	4.22857232667088e-08	TRPA1	similar to HET domain protein [Botrytis cinerea T4]	-	-	-	-	-	GO:0005515//protein binding	-
Bcin01g10600	255	414	362	742	930	760	3.95	5.51	5.68	9.70	11.10	11.67	5.04666666666667	10.8233333333333	1.10074217930035	3.12165253584326e-09	4.25702490866361e-08	PEX1	Bcpex1 [Botrytis cinerea B05.10]	Cellular Processes	Transport and catabolism	ko04146//Peroxisome	K13338	GO:0005777//peroxisome;GO:0005778//peroxisomal membrane	GO:0005524//ATP binding;GO:0042623//ATPase activity, coupled	GO:0006625//protein targeting to peroxisome;GO:0007031//peroxisome organization
Bcin08g01350	839	457	503	223	374	227	26.41	12.34	16.02	5.92	9.06	7.08	18.2566666666667	7.35333333333333	-1.31195308943716	3.26778854883575e-09	4.45124787896524e-08	--	PH domain-containing protein [Rutstroemia sp. NJR-2017a WRK4]	-	-	-	-	-	-	-
Bcin02g00310	3246	3202	2530	2154	2385	1904	174.17	147.40	137.34	97.51	98.50	101.16	152.97	99.0566666666667	-0.626922764700782	3.27748121740948e-09	4.45938335449346e-08	GTT1	Bcgst7 [Botrytis cinerea B05.10]	-	-	-	-	-	GO:0005515//protein binding	-
Bcin07g04370	393	633	474	1278	1207	928	9.45	13.06	11.53	25.92	22.34	22.09	11.3466666666667	23.45	1.04731938643793	3.33590859403937e-09	4.5337342762755e-08	ustP	pyridine nucleotide-disulfide oxidoreductase family protein [Rutstroemia sp. NJR-2017a WRK4]	-	-	-	-	-	-	-
Bcin12g06540	9659	8703	8036	6637	7072	5351	1005.99	777.67	846.78	583.18	566.96	551.84	876.813333333333	567.326666666667	-0.628090058772557	3.35278755338556e-09	4.55151352235931e-08	ATP17	Bcatp17 [Botrytis cinerea B05.10]	Metabolism;Metabolism	Global and overview maps;Energy metabolism	ko01100//Metabolic pathways;ko00190//Oxidative phosphorylation	K02139;K02139	GO:0000276//mitochondrial proton-transporting ATP synthase complex, coupling factor F(o)	GO:0016887//ATPase activity;GO:0046933//proton-transporting ATP synthase activity, rotational mechanism	GO:0015986//ATP synthesis coupled proton transport
Bcin01g01840	91	142	136	297	381	393	4.87	6.51	7.36	13.40	15.68	20.81	6.24666666666667	16.63	1.41262971634924	3.41390841569429e-09	4.6265965709336e-08	SPCC1739.07	exosome-associated family protein [Rutstroemia sp. NJR-2017a BBW]	Genetic Information Processing	Folding, sorting and degradation	ko03018//RNA degradation	K12592	-	-	-
Bcin03g08220	548	768	702	1356	1587	1337	14.27	17.16	18.50	29.80	31.82	34.48	16.6433333333333	32.0333333333333	0.944629524331022	3.4158154377878e-09	4.6265965709336e-08	NUP56	Bcyrb2 [Botrytis cinerea B05.10]	-	-	-	-	-	-	GO:0046907//intracellular transport
Bcin01g09150	3702	3941	3166	2783	3159	2287	206.70	188.79	178.85	131.10	135.77	126.44	191.446666666667	131.103333333333	-0.546238174336318	3.46973946549093e-09	4.69433035810832e-08	PRE3	Bcpre3 [Botrytis cinerea B05.10]	Genetic Information Processing	Folding, sorting and degradation	ko03050//Proteasome	K02738	GO:0005839//proteasome core complex	GO:0004175//endopeptidase activity;GO:0004298//threonine-type endopeptidase activity	GO:0043161//proteasome-mediated ubiquitin-dependent protein catabolic process;GO:0051603//proteolysis involved in cellular protein catabolic process
Bcin05g03940	313	459	413	846	994	769	10.82	13.62	14.45	24.68	26.46	26.33	12.9633333333333	25.8233333333333	0.994238504900846	3.47482467669685e-09	4.69591019160825e-08	POL31	Bcpol31 [Botrytis cinerea B05.10]	Genetic Information Processing;Genetic Information Processing;Genetic Information Processing;Genetic Information Processing;Genetic Information Processing	Replication and repair;Replication and repair;Replication and repair;Replication and repair;Replication and repair	ko03420//Nucleotide excision repair;ko03030//DNA replication;ko03430//Mismatch repair;ko03440//Homologous recombination;ko03410//Base excision repair	K02328;K02328;K02328;K02328;K02328	-	GO:0003677//DNA binding;GO:0003887//DNA-directed DNA polymerase activity	GO:0006260//DNA replication
Bcin11g03500	2455	4681	3545	8091	8880	7935	34.81	56.95	50.86	96.79	96.92	111.41	47.54	101.706666666667	1.09720043964917	3.50999005741202e-09	4.73809130835562e-08	--	intracellular transport protein [Rutstroemia sp. NJR-2017a BVV2]	-	-	-	-	-	-	-
Bcin08g06680	642	1078	1038	2148	2284	2201	8.64	12.44	14.13	24.38	23.65	29.32	11.7366666666667	25.7833333333333	1.13541606447326	3.59999512468227e-09	4.85412166024369e-08	CDC4	Bccdc4 [Botrytis cinerea B05.10]	Cellular Processes;Genetic Information Processing	Cell growth and death;Folding, sorting and degradation	ko04111//Cell cycle - yeast;ko04120//Ubiquitin mediated proteolysis	K03361;K03361	-	GO:0005515//protein binding	-
Bcin02g07960	258	348	319	643	776	675	5.20	6.02	6.51	10.94	12.05	13.48	5.91	12.1566666666667	1.04051766343743	3.62027858046173e-09	4.87598644314548e-08	rhp54	Bcrad54 [Botrytis cinerea B05.10]	Genetic Information Processing	Replication and repair	ko03440//Homologous recombination	K10875	-	GO:0005524//ATP binding;GO:0016817//hydrolase activity, acting on acid anhydrides	-
Bcin08g05760	77	78	89	229	243	264	1.50	1.31	1.76	3.77	3.65	5.10	1.52333333333333	4.17333333333333	1.45396849187455	3.68495777981341e-09	4.95752961914965e-08	--	telomere-binding alpha subunit central domain-containing protein [Rutstroemia sp. NJR-2017a BVV2]	-	-	-	-	GO:0000784//nuclear chromosome, telomeric region	GO:0003677//DNA binding;GO:0043047//single-stranded telomeric DNA binding	GO:0000723//telomere maintenance
Bcin16g04250	179	283	327	657	767	725	3.25	4.41	6.01	10.07	10.72	13.05	4.55666666666667	11.28	1.30771632551389	3.76864571762915e-09	5.06443455350006e-08	--	ubiquitin c-terminal hydrolase family protein [Rutstroemia sp. NJR-2017a BVV2]	-	-	-	-	-	GO:0036459//thiol-dependent ubiquitinyl hydrolase activity	GO:0016579//protein deubiquitination
Bcin05g04550	298	463	409	906	928	795	4.06	5.41	5.64	10.41	9.73	10.72	5.03666666666667	10.2866666666667	1.03023440140591	3.86206807214598e-09	5.18416685115496e-08	--	conserved serine-rich protein [Rutstroemia sp. NJR-2017a WRK4]	-	-	-	-	-	-	-
Bcin12g01580	119	165	138	322	395	341	3.71	4.42	4.36	8.49	9.50	10.54	4.16333333333333	9.51	1.19170626997376	3.9983009070745e-09	5.36103277104049e-08	lcsQ	Bccca1 [Botrytis cinerea B05.10]	Genetic Information Processing	Translation	ko03013//RNA transport	K00974	-	GO:0003723//RNA binding;GO:0016779//nucleotidyltransferase activity	GO:0006396//RNA processing
Bcin14g01550	1077	1575	1459	2802	3155	2851	9.04	11.35	12.39	19.85	20.39	23.70	10.9266666666667	21.3133333333333	0.963902889681055	4.01215257636027e-09	5.37025765740416e-08	atg2	Bcatg2 [Botrytis cinerea B05.10]	Cellular Processes;Cellular Processes	Transport and catabolism;Transport and catabolism	ko04138//Autophagy - yeast;ko04136//Autophagy - other eukaryotes	K17906;K17906	-	-	GO:0006914//autophagy;GO:0030242//autophagy of peroxisome
Bcin12g00010	49	46	38	1	0	0	1.55	1.25	1.21	0.03	0.00	0.00	1.33666666666667	0.01	-7.06249592573377	4.01414103698518e-09	5.37025765740416e-08	TRI11	cytochrome P450 [Aspergillus sclerotioniger CBS 115572]	-	-	-	-	-	GO:0005506//iron ion binding;GO:0016705//oxidoreductase activity, acting on paired donors, with incorporation or reduction of molecular oxygen;GO:0020037//heme binding	GO:0055114//oxidation-reduction process
Bcin07g03590	3646	3553	3031	2429	2703	2332	218.78	182.92	184.01	122.97	124.85	138.56	195.236666666667	128.793333333333	-0.600166107631977	4.02549605791534e-09	5.37944495498676e-08	fis1	Bcfis1 [Botrytis cinerea B05.10]	Cellular Processes	Transport and catabolism	ko04139//Mitophagy - yeast	K17969	-	GO:0005515//protein binding	GO:0000266//mitochondrial fission
Bcin06g07180	1466	943	912	641	691	486	62.90	34.71	39.59	23.20	22.82	20.65	45.7333333333333	22.2233333333333	-1.04117084928315	4.11366240938451e-09	5.49114379747128e-08	notO	Oxidoreductase lepF [Lachnellula suecica]	-	-	-	-	-	-	-
Bcin09g03310	1347	1605	1403	973	1331	966	49.05	50.14	51.69	29.89	37.31	34.83	50.2933333333333	34.01	-0.564408169246098	4.12206851784452e-09	5.49624419615153e-08	--	similar to C-x8-C-x5-C-x3-H type zinc finger protein [Botrytis cinerea T4]	-	-	-	-	-	GO:0046872//metal ion binding	-
Bcin06g02460	437	449	367	267	333	207	22.85	20.15	19.42	11.78	13.40	10.72	20.8066666666667	11.9666666666667	-0.798024513208795	4.15862919640923e-09	5.53883201970638e-08	SMU_1296	Bcgst4 [Botrytis cinerea B05.10]	Metabolism;Metabolism	Global and overview maps;Metabolism of other amino acids	ko01100//Metabolic pathways;ko00480//Glutathione metabolism	K00799;K00799	-	GO:0005515//protein binding	-
Bcin05g01640	217	299	329	617	818	682	3.04	3.60	4.67	7.30	8.84	9.48	3.77	8.54	1.17967154635183	4.24530906786894e-09	5.64800441693064e-08	UGT80B1	glycosyltransferase family 1 protein [Botrytis cinerea T4]	-	-	-	-	-	GO:0016758//transferase activity, transferring hexosyl groups	GO:0005975//carbohydrate metabolic process;GO:0030259//lipid glycosylation
Bcin07g03080	701	941	817	1613	1812	1560	12.65	14.57	14.91	24.55	25.16	27.87	14.0433333333333	25.86	0.88083685996916	4.35237251898231e-09	5.78402321341918e-08	APE2	similar to aminopeptidase [Botrytis cinerea T4]	-	-	-	-	-	GO:0008237//metallopeptidase activity;GO:0008270//zinc ion binding	GO:0006508//proteolysis
Bcin11g03570	570	613	523	418	458	293	18.08	16.69	16.79	11.19	11.18	9.20	17.1866666666667	10.5233333333333	-0.707698003048673	4.37158547273888e-09	5.80312237671329e-08	lnaF	glycerophosphoinositol glycerophosphocholine transporter protein [Rutstroemia sp. NJR-2017a BVV2]	-	-	-	-	GO:0016021//integral component of membrane	GO:0022857//transmembrane transporter activity	GO:0055085//transmembrane transport
Bcin05g05910	872	919	681	583	651	415	25.27	22.90	20.03	14.28	14.56	11.95	22.7333333333333	13.5966666666667	-0.741556232119006	4.38877592388913e-09	5.81949745571449e-08	ECM22	similar to transcription factor Cys6 [Botrytis cinerea T4]	-	-	-	-	GO:0005634//nucleus	GO:0000981//DNA-binding transcription factor activity, RNA polymerase II-specific;GO:0008270//zinc ion binding	GO:0006355//regulation of transcription, DNA-templated
Bcin05g00100	7285	5942	4930	4285	4126	3065	351.55	246.01	240.70	174.45	153.26	146.45	279.42	158.053333333333	-0.822023826095032	4.43041837326159e-09	5.86822376135764e-08	--	hypothetical protein BCIN_05g00100 [Botrytis cinerea B05.10]	-	-	-	-	-	-	-
Bcin05g01200	1133	1485	1214	1057	1068	831	25.42	28.59	27.56	20.01	18.45	18.46	27.19	18.9733333333333	-0.519102990219436	4.4417750145525e-09	5.87677230678155e-08	FUB11	similar to MFS multidrug transporter [Botrytis cinerea T4]	-	-	-	-	-	-	GO:0055085//transmembrane transport
Bcin13g01620	122	188	192	439	448	400	3.91	5.16	6.22	11.86	11.04	12.68	5.09666666666667	11.86	1.21847810390635	4.46110999892844e-09	5.89584625767974e-08	ABD1	Bcabd1 [Botrytis cinerea B05.10]	Genetic Information Processing	Translation	ko03015//mRNA surveillance pathway	K00565	GO:0005634//nucleus	GO:0004482//mRNA (guanine-N7-)-methyltransferase activity	GO:0006370//7-methylguanosine mRNA capping
Bcin08g06560	592	540	516	393	404	296	14.82	11.60	13.07	8.30	7.79	7.34	13.1633333333333	7.81	-0.75313041359721	4.50906327157949e-09	5.95265874850478e-08	mirB	MFS transporter, SIT family, siderophore-iron:H+ symporter [Sclerotinia borealis F-4128]	-	-	-	-	-	-	GO:0055085//transmembrane transport
Bcin03g03130	340	543	581	1132	1331	1219	4.63	6.35	8.01	13.01	13.95	16.44	6.33	14.4666666666667	1.19245513718235	4.5210110092656e-09	5.96186567305464e-08	AQR	similar to DEAD helicases superfamily protein (Aquarius) [Botrytis cinerea T4]	Genetic Information Processing	Transcription	ko03040//Spliceosome	K12874	GO:0005681//spliceosomal complex	-	GO:0000398//mRNA splicing, via spliceosome
Bcin02g06300	161	225	162	98	126	73	5.25	6.30	5.35	2.70	3.16	2.36	5.63333333333333	2.74	-1.03981294748786	4.5948747483434e-09	6.0462944862711e-08	--	Satratoxin biosynthesis SC1 cluster protein 4 [Fusarium oxysporum f. sp. cubense]	-	-	-	-	-	-	-
Bcin07g00010	23	28	47	2	1	3	0.96	1.00	1.98	0.07	0.03	0.12	1.31333333333333	0.0733333333333333	-4.16262020081908	4.59512328104862e-09	6.0462944862711e-08	sdnN	FAD binding domain-containing protein [Diaporthe helianthi]	-	-	-	-	-	GO:0071949//FAD binding	-
Bcin07g01060	292	378	451	797	1160	1064	3.86	4.28	6.03	8.88	11.79	13.92	4.72333333333333	11.53	1.28751525545491	4.82366310482142e-09	6.34004930235684e-08	AHK4	4MPY, histidine kinase-group I protein [Sclerotinia borealis F-4128]	-	-	-	-	-	GO:0000155//phosphorelay sensor kinase activity;GO:0016772//transferase activity, transferring phosphorus-containing groups	GO:0000160//phosphorelay signal transduction system;GO:0007165//signal transduction;GO:0016310//phosphorylation
Bcin13g00930	193	375	330	737	827	790	4.02	6.70	6.95	12.94	13.25	16.28	5.89	14.1566666666667	1.26514206879579	4.83076813775939e-09	6.3424334794438e-08	NUP82	nuclear pore complex An-Nup82 protein [Rutstroemia sp. NJR-2017a BBW]	-	-	-	-	-	GO:0005515//protein binding;GO:0017056//structural constituent of nuclear pore	GO:0000055//ribosomal large subunit export from nucleus;GO:0000056//ribosomal small subunit export from nucleus;GO:0006913//nucleocytoplasmic transport
Bcin02g01540	2190	2489	2334	4509	5014	4595	55.73	54.34	60.09	96.81	98.22	115.79	56.72	103.606666666667	0.869187399866202	4.90438349791107e-09	6.43203993320132e-08	cna-1	BccnA [Botrytis cinerea B05.10]	-	-	-	-	-	GO:0016787//hydrolase activity	-
Bcin09g01330	554	879	1013	1899	2392	2001	9.84	13.40	18.21	28.47	32.71	35.20	13.8166666666667	32.1266666666667	1.21736169935687	4.98069212905945e-09	6.52497885803668e-08	SPBC1861.04c	Bcprp24 [Botrytis cinerea B05.10]	-	-	-	-	-	GO:0003676//nucleic acid binding;GO:0005515//protein binding	GO:0006396//RNA processing
Bcin05g01750	1943	3040	2553	5431	5551	4644	32.63	43.80	43.38	76.94	71.75	77.22	39.9366666666667	75.3033333333333	0.914999805243342	5.04307155513203e-09	6.59948676106634e-08	--	NIMA-interacting protein TinC [Sclerotinia borealis F-4128]	-	-	-	-	-	-	-
Bcin11g03970	10447	8622	7801	6527	6548	4935	893.93	632.97	675.35	471.19	431.29	418.13	734.083333333333	440.203333333333	-0.737773777755797	5.11711749317276e-09	6.68908259440152e-08	ntf2	Bcntf2 [Botrytis cinerea B05.10]	-	-	-	-	-	-	-
Bcin15g02150	86	74	110	244	315	280	1.29	0.95	1.67	3.10	3.65	4.17	1.30333333333333	3.64	1.4817323436125	5.13180002555358e-09	6.69479119725644e-08	NIK1	M2QJ, histidine kinase-group XI protein [Botrytis cinerea T4]	-	-	-	-	-	GO:0000155//phosphorelay sensor kinase activity;GO:0016772//transferase activity, transferring phosphorus-containing groups	GO:0000160//phosphorelay signal transduction system;GO:0007165//signal transduction;GO:0016310//phosphorylation
Bcin13g03510	2831	3229	2492	2282	2340	1494	109.19	106.85	97.24	74.26	69.47	57.06	104.426666666667	66.93	-0.641765249917247	5.13265463441951e-09	6.69479119725644e-08	SDR2a	3-oxoacyl-(acyl-carrier-protein) reductase [Sclerotinia borealis F-4128]	-	-	-	-	-	GO:0016491//oxidoreductase activity	-
Bcin03g00610	101	164	177	371	449	493	2.55	3.55	4.51	7.89	8.71	12.31	3.53666666666667	9.63666666666667	1.44614395256228	5.2421947397197e-09	6.83023786358913e-08	SDA1	Bcsda1 [Botrytis cinerea B05.10]	-	-	-	-	-	-	GO:0000055//ribosomal large subunit export from nucleus;GO:0030036//actin cytoskeleton organization;GO:0042273//ribosomal large subunit biogenesis
Bcin09g00150	8463	4487	4934	1466	1997	1264	160.65	73.08	94.76	23.48	29.18	23.76	109.496666666667	25.4733333333333	-2.10382728941382	5.28232386990103e-09	6.87505062198736e-08	ght6	Bchex1 [Botrytis cinerea B05.10]	Cellular Processes	Cell growth and death	ko04113//Meiosis - yeast	K08139	GO:0016020//membrane;GO:0016021//integral component of membrane	GO:0022857//transmembrane transporter activity	GO:0055085//transmembrane transport
Bcin12g01380	354	622	673	1364	1530	1572	5.12	7.76	9.91	16.73	17.14	22.68	7.59666666666667	18.85	1.31112609961189	5.32704281329849e-09	6.92573342765825e-08	chs-2	BcCHSII [Botrytis cinerea B05.10]	Metabolism;Metabolism	Global and overview maps;Carbohydrate metabolism	ko01100//Metabolic pathways;ko00520//Amino sugar and nucleotide sugar metabolism	K00698;K00698	-	GO:0004100//chitin synthase activity;GO:0016758//transferase activity, transferring hexosyl groups	GO:0006031//chitin biosynthetic process
Bcin03g02730	2210	2590	2207	1906	2139	1653	188.84	189.88	190.80	137.40	140.69	139.86	189.84	139.316666666667	-0.446416145558699	5.36994519312493e-09	6.9739472405188e-08	N7BM	similar to NADH:ubiquinone oxidoreductase [Botrytis cinerea T4]	-	-	-	-	GO:0016020//membrane	GO:0008137//NADH dehydrogenase (ubiquinone) activity;GO:0009055//electron transfer activity	-
Bcin15g02720	4009	4658	3918	3280	4009	2866	243.16	242.39	240.43	167.84	187.17	172.12	241.993333333333	175.71	-0.461771003006162	5.52044180649085e-09	7.16163808813915e-08	PRE6	Bcpre6 [Botrytis cinerea B05.10]	Genetic Information Processing	Folding, sorting and degradation	ko03050//Proteasome	K02731	GO:0005634//nucleus;GO:0005737//cytoplasm;GO:0005739//mitochondrion;GO:0005839//proteasome core complex;GO:0019773//proteasome core complex, alpha-subunit complex;GO:0034399//nuclear periphery;GO:0034515//proteasome storage granule;GO:0042175//nuclear outer membrane-endoplasmic reticulum membrane network	GO:0004175//endopeptidase activity;GO:0004298//threonine-type endopeptidase activity	GO:0006511//ubiquitin-dependent protein catabolic process;GO:0010499//proteasomal ubiquitin-independent protein catabolic process;GO:0043161//proteasome-mediated ubiquitin-dependent protein catabolic process;GO:0051603//proteolysis involved in cellular protein catabolic process
Bcin04g02020	288	431	369	757	905	743	7.19	9.23	9.32	15.94	17.39	18.37	8.58	17.2333333333333	1.00615222698159	5.6275886895069e-09	7.29274655363451e-08	SPBC119.12	Bcrud3 [Botrytis cinerea B05.10]	-	-	-	-	-	-	-
Bcin04g00780	4444	4371	3077	2930	2755	2190	272.75	230.16	191.07	151.71	130.15	133.09	231.326666666667	138.316666666667	-0.741956578670389	5.65683224378247e-09	7.32272657734563e-08	--	MARVEL-like domain protein [Rutstroemia sp. NJR-2017a WRK4]	-	-	-	-	GO:0016020//membrane	-	-
Bcin09g04850	1706	2479	2422	4721	4954	4447	27.97	34.87	40.17	65.29	62.51	72.18	34.3366666666667	66.66	0.957071325192714	5.87260314411807e-09	7.593839685927e-08	bglE	glycosyl hydrolase family 3 n terminal domain-containing protein [Rutstroemia sp. NJR-2017a BVV2]	Metabolism;Metabolism;Metabolism;Metabolism	Global and overview maps;Global and overview maps;Carbohydrate metabolism;Metabolism of other amino acids	ko01100//Metabolic pathways;ko01110//Biosynthesis of secondary metabolites;ko00500//Starch and sucrose metabolism;ko00460//Cyanoamino acid metabolism	K05349;K05349;K05349;K05349	-	GO:0004553//hydrolase activity, hydrolyzing O-glycosyl compounds	GO:0005975//carbohydrate metabolic process
Bcin09g03920	414	464	461	908	1077	867	33.31	32.03	37.52	61.63	66.69	69.06	34.2866666666667	65.7933333333333	0.94029375387573	5.92218239044398e-09	7.64969830972542e-08	nuo-10.5	NADH dehydrogenase, alpha subcomplex, subunit 2 [Cadophora sp. DSE1049]	Metabolism;Metabolism	Global and overview maps;Energy metabolism	ko01100//Metabolic pathways;ko00190//Oxidative phosphorylation	K03946;K03946	-	-	-
Bcin03g02650	343	551	533	1011	1306	1173	4.12	5.68	6.48	10.24	12.07	13.95	5.42666666666667	12.0866666666667	1.15527822547791	6.06305311828837e-09	7.8232311871822e-08	--	leucine rich repeat protein [Rutstroemia sp. NJR-2017a WRK4]	-	-	-	-	-	-	-
Bcin01g02610	539	943	887	1819	2090	1693	12.76	19.15	21.24	36.32	38.07	39.67	17.7166666666667	38.02	1.10165134095124	6.14192028074501e-09	7.91647294680543e-08	NSP1	Bcnsp1 [Botrytis cinerea B05.10]	Genetic Information Processing	Translation	ko03013//RNA transport	K14306	GO:0005643//nuclear pore	GO:0017056//structural constituent of nuclear pore	-
Bcin07g01520	1079	1193	902	830	825	613	61.69	58.52	52.18	40.04	36.31	34.71	57.4633333333333	37.02	-0.634336787950622	6.21907586354629e-09	8.00731067414923e-08	AIM41	GatB/YqeY domain-containing protein [Hyaloscypha bicolor E]	-	-	-	-	-	GO:0016884//carbon-nitrogen ligase activity, with glutamine as amido-N-donor	-
Bcin01g05790	66	122	116	317	309	246	1.03	1.64	1.84	4.19	3.73	3.82	1.50333333333333	3.91333333333333	1.38023306985467	6.3329447292955e-09	8.14517258262501e-08	niiA	BcniiA [Botrytis cinerea B05.10]	Metabolism;Metabolism	Global and overview maps;Energy metabolism	ko01100//Metabolic pathways;ko00910//Nitrogen metabolism	K17877;K17877	-	GO:0008942//nitrite reductase [NAD(P)H] activity;GO:0016491//oxidoreductase activity;GO:0020037//heme binding;GO:0051536//iron-sulfur cluster binding;GO:0051537//2 iron, 2 sulfur cluster binding	GO:0055114//oxidation-reduction process
Bcin15g04970	3331	3071	3261	6393	8305	7502	97.25	76.97	95.58	152.95	182.00	212.77	89.9333333333333	182.573333333333	1.02154821306258	6.43815035555419e-09	8.27007954295593e-08	pgiA	Bcpgi1 [Botrytis cinerea B05.10]	Metabolism;Metabolism;Metabolism;Metabolism;Metabolism;Metabolism;Metabolism	Global and overview maps;Global and overview maps;Global and overview maps;Carbohydrate metabolism;Carbohydrate metabolism;Carbohydrate metabolism;Carbohydrate metabolism	ko01100//Metabolic pathways;ko01110//Biosynthesis of secondary metabolites;ko01200//Carbon metabolism;ko00500//Starch and sucrose metabolism;ko00520//Amino sugar and nucleotide sugar metabolism;ko00010//Glycolysis / Gluconeogenesis;ko00030//Pentose phosphate pathway	K01810;K01810;K01810;K01810;K01810;K01810;K01810	GO:0005739//mitochondrion	GO:0004347//glucose-6-phosphate isomerase activity	GO:0006094//gluconeogenesis;GO:0006096//glycolytic process
Bcin01g00370	13352	12915	10686	9090	10200	8121	568.50	471.78	460.33	326.52	334.30	342.38	500.203333333333	334.4	-0.580939824189343	6.44385942531145e-09	8.27007954295593e-08	cdc3	Bcpfy1 [Botrytis cinerea B05.10]	-	-	-	-	-	GO:0003779//actin binding	-
Bcin08g00690	337	409	289	236	243	192	8.78	9.14	7.62	5.19	4.87	4.95	8.51333333333333	5.00333333333333	-0.766834548082036	6.56170840903796e-09	8.41232071648535e-08	--	Bclas1 [Botrytis cinerea B05.10]	-	-	-	-	GO:0090730//Las1 complex	GO:0004519//endonuclease activity	GO:0006364//rRNA processing
Bcin06g02860	909	1406	1346	2543	2995	2654	8.56	11.36	12.83	20.21	21.71	24.75	10.9166666666667	22.2233333333333	1.02554282046485	6.64941614687265e-09	8.51565719578658e-08	tea1	related to cell polarity protein tea1p [Phialocephala subalpina]	-	-	-	-	-	GO:0005515//protein binding	-
Bcin01g11050	574	615	612	423	502	379	27.25	25.05	29.40	16.94	18.35	17.82	27.2333333333333	17.7033333333333	-0.621352548940222	6.89503236182528e-09	8.82078473011736e-08	asR5	Quino amine dehydrogenase beta chain protein [Rutstroemia sp. NJR-2017a WRK4]	-	-	-	-	-	-	-
Bcin13g05400	552	794	735	1373	1707	1416	10.18	12.57	13.72	21.37	24.24	25.87	12.1566666666667	23.8266666666667	0.970829434705376	6.92207418069042e-09	8.84593850788231e-08	SPAC1420.01c	DUF1752-domain-containing protein [Pezoloma ericae]	-	-	-	-	-	-	-
Bcin01g10080	610	942	816	1581	1969	1876	16.00	21.20	21.65	34.98	39.75	48.72	19.6166666666667	41.15	1.06881251610434	7.02401375898908e-09	8.96665100415358e-08	--	f-box domain-containing protein [Rutstroemia sp. NJR-2017a BBW]	-	-	-	-	-	GO:0005515//protein binding	-
Bcin15g05280	304	324	248	174	221	120	18.49	16.77	15.38	8.87	10.36	7.16	16.88	8.79666666666667	-0.940286054102072	7.11150664916528e-09	9.06868406420683e-08	--	hypothetical protein BCIN_15g05280 [Botrytis cinerea B05.10]	-	-	-	-	-	-	-
Bcin04g05280	290	270	287	155	204	157	14.89	11.89	14.91	6.71	8.06	7.98	13.8966666666667	7.58333333333333	-0.873834826834972	7.23698627912416e-09	9.21888996045284e-08	--	phosphoglycerate mutase-like protein, partial [Cadophora sp. DSE1049]	-	-	-	-	-	GO:0003824//catalytic activity	-
Bcin01g01530	205	292	312	599	751	768	6.72	8.21	10.34	16.56	18.94	24.92	8.42333333333333	20.14	1.25760051978317	7.26614871084975e-09	9.24621280222462e-08	prp17	Bccdc40 [Botrytis cinerea B05.10]	Genetic Information Processing	Transcription	ko03040//Spliceosome	K12816	GO:0071013//catalytic step 2 spliceosome	GO:0005515//protein binding	GO:0000398//mRNA splicing, via spliceosome
Bcin16g03660	537	729	652	1323	1446	1132	14.67	17.08	18.02	30.49	30.40	30.62	16.59	30.5033333333333	0.878653019355608	7.3286048823382e-09	9.31579922848229e-08	SRP72	Bcsrp72 [Botrytis cinerea B05.10]	Genetic Information Processing	Folding, sorting and degradation	ko03060//Protein export	K03108	GO:0048500//signal recognition particle	GO:0005515//protein binding;GO:0008312//7S RNA binding	GO:0006614//SRP-dependent cotranslational protein targeting to membrane
Bcin13g00770	5011	4423	3539	3149	3205	2104	281.83	213.42	201.37	149.42	138.75	117.17	232.206666666667	135.113333333333	-0.781239342086858	7.42749641200251e-09	9.43150418333412e-08	srdG	epoxide hydrolase [Sclerotinia borealis F-4128]	Metabolism;Cellular Processes;Metabolism	Global and overview maps;Transport and catabolism;Lipid metabolism	ko01100//Metabolic pathways;ko04146//Peroxisome;ko00590//Arachidonic acid metabolism	K08726;K08726;K08726	-	GO:0003824//catalytic activity	-
Bcin04g02070	6	5	12	52	70	57	0.20	0.14	0.41	1.47	1.80	1.89	0.25	1.72	2.78240856492737	7.75815616142724e-09	9.84095427587602e-08	--	hypothetical protein BCIN_04g02070 [Botrytis cinerea B05.10]	-	-	-	-	-	-	-
Bcin03g06210	2286	2549	2309	1863	2181	1712	159.44	152.51	162.94	109.62	117.09	118.23	158.296666666667	114.98	-0.461247940368453	7.88707026564632e-09	9.9939018260362e-08	SPAC1B3.02c	Bcelf1 [Botrytis cinerea B05.10]	-	-	-	-	-	-	-
Bcin06g03990	192	341	295	644	741	616	4.33	6.60	6.74	12.26	12.87	13.77	5.89	12.9666666666667	1.13846811532194	7.93266707742623e-09	1.00410644410885e-07	mus-51	Bcku70 [Botrytis cinerea B05.10]	Genetic Information Processing	Replication and repair	ko03450//Non-homologous end-joining	K10884	GO:0005634//nucleus;GO:0043564//Ku70:Ku80 complex	GO:0003677//DNA binding;GO:0003678//DNA helicase activity;GO:0003684//damaged DNA binding;GO:0042162//telomeric DNA binding	GO:0000723//telomere maintenance;GO:0006303//double-strand break repair via nonhomologous end joining
Bcin10g03840	963	1175	1290	2319	2800	2660	35.09	36.73	47.55	71.28	78.53	95.96	39.79	81.9233333333333	1.04186851852347	7.95504221722851e-09	1.00587648795272e-07	gng-1	Bcgg1 [Botrytis cinerea B05.10]	Environmental Information Processing	Signal transduction	ko04011//MAPK signaling pathway - yeast	K07973	-	GO:0031681//G-protein beta-subunit binding	GO:0000750//pheromone-dependent signal transduction involved in conjugation with cellular fusion;GO:0007186//G protein-coupled receptor signaling pathway
Bcin03g09280	6166	5639	4992	4161	4716	3174	213.82	167.77	175.14	121.74	125.89	108.99	185.576666666667	118.873333333333	-0.642590211880361	7.98947708077293e-09	1.00916608816886e-07	LYS3	Bclys9 [Botrytis cinerea B05.10]	Metabolism;Metabolism;Metabolism;Metabolism;Metabolism	Global and overview maps;Global and overview maps;Global and overview maps;Amino acid metabolism;Amino acid metabolism	ko01100//Metabolic pathways;ko01110//Biosynthesis of secondary metabolites;ko01230//Biosynthesis of amino acids;ko00310//Lysine degradation;ko00300//Lysine biosynthesis	K00293;K00293;K00293;K00293;K00293	-	GO:0016491//oxidoreductase activity	GO:0055114//oxidation-reduction process
Bcin03g00660	729	745	546	472	515	353	32.92	28.86	24.95	17.98	17.90	15.78	28.91	17.22	-0.747483466080205	8.10802023984615e-09	1.02306145910564e-07	--	methyltransferase domain-containing protein [Rutstroemia sp. NJR-2017a BBW]	-	-	-	-	-	-	-
Bcin08g01820	182	318	251	545	694	609	5.00	7.58	7.03	12.69	14.80	16.63	6.53666666666667	14.7066666666667	1.16984325539924	8.42053215316126e-09	1.06137664479436e-07	--	major facilitator superfamily transporter protein [Rutstroemia sp. NJR-2017a BVV2]	-	-	-	-	-	-	-
Bcin13g05250	1338	1848	1477	2949	3348	2845	26.38	31.26	29.46	49.05	50.81	55.54	29.0333333333333	51.8	0.835241879808847	8.52563794992214e-09	1.07318976948912e-07	VPS11	Bcpep5 [Botrytis cinerea B05.10]	Cellular Processes	Transport and catabolism	ko04138//Autophagy - yeast	K20179	-	GO:0005515//protein binding	GO:0006886//intracellular protein transport;GO:0016192//vesicle-mediated transport
Bcin14g05250	37	59	53	164	161	153	0.69	0.95	1.00	2.59	2.32	2.84	0.88	2.58333333333333	1.55365838080314	8.53215859116651e-09	1.07318976948912e-07	--	similar to fungal specific transcription factor [Botrytis cinerea T4]	-	-	-	-	GO:0005634//nucleus	GO:0000981//DNA-binding transcription factor activity, RNA polymerase II-specific;GO:0003677//DNA binding;GO:0008270//zinc ion binding	GO:0006351//transcription, DNA-templated;GO:0006355//regulation of transcription, DNA-templated
Bcin15g01230	102	109	113	291	296	253	2.04	1.87	2.29	4.91	4.56	5.01	2.06666666666667	4.82666666666667	1.22372148180897	8.59338871208981e-09	1.07975839089959e-07	sfc1	Bctfc1 [Botrytis cinerea B05.10]	-	-	-	-	GO:0000127//transcription factor TFIIIC complex	-	GO:0006384//transcription initiation from RNA polymerase III promoter
Bcin01g07150	11	19	15	73	77	82	0.79	1.17	1.09	4.43	4.26	5.84	1.01666666666667	4.84333333333333	2.25215355518259	8.67723061671293e-09	1.08915144924123e-07	--	hypothetical protein BCIN_01g07150 [Botrytis cinerea B05.10]	-	-	-	-	-	-	-
Bcin03g02850	502	635	569	1155	1240	1073	10.15	11.02	11.64	19.70	19.30	21.48	10.9366666666667	20.16	0.882322545702648	8.74473298848838e-09	1.09647609134948e-07	--	ubiquitin interaction domain-containing protein [Rutstroemia sp. NJR-2017a WRK4]	-	-	-	-	-	-	-
Bcin13g00240	174	285	243	568	572	632	3.18	4.47	4.50	8.76	8.05	11.44	4.05	9.41666666666667	1.21729455369677	9.16500983847245e-09	1.14797254894221e-07	cdc17	Bccdc9 [Botrytis cinerea B05.10]	Genetic Information Processing;Genetic Information Processing;Genetic Information Processing;Genetic Information Processing	Replication and repair;Replication and repair;Replication and repair;Replication and repair	ko03420//Nucleotide excision repair;ko03030//DNA replication;ko03430//Mismatch repair;ko03410//Base excision repair	K10747;K10747;K10747;K10747	-	GO:0003677//DNA binding;GO:0003909//DNA ligase activity;GO:0003910//DNA ligase (ATP) activity;GO:0005524//ATP binding	GO:0006281//DNA repair;GO:0006310//DNA recombination;GO:0051103//DNA ligation involved in DNA repair;GO:0071897//DNA biosynthetic process
Bcin05g08390	43	55	25	3	3	10	1.71	1.87	1.00	0.10	0.09	0.39	1.52666666666667	0.193333333333333	-2.98122279296938	9.34760459427813e-09	1.16962146421307e-07	SPBC1773.06c	GroES-like protein [Cadophora sp. DSE1049]	-	-	-	-	-	GO:0016491//oxidoreductase activity	GO:0055114//oxidation-reduction process
Bcin04g00740	108	109	119	299	304	275	1.61	1.39	1.79	3.76	3.49	4.06	1.59666666666667	3.77	1.23950136825364	9.41667849930129e-09	1.17703571607012e-07	--	related to ankyrin repeat domain-containing protein 28 [Phialocephala subalpina]	-	-	-	-	-	GO:0005515//protein binding	-
Bcin01g10680	2810	2652	2232	1765	2221	1521	80.30	65.02	64.53	42.55	48.85	43.04	69.95	44.8133333333333	-0.642396015465271	9.52577541962344e-09	1.18943197869819e-07	SPCC965.13	vitamin b6 transporter bsu1 protein [Rutstroemia sp. NJR-2017a WRK4]	-	-	-	-	-	-	GO:0055085//transmembrane transport
Bcin15g01380	22174	19381	14819	13065	14299	8759	855.24	641.34	578.27	425.13	424.52	334.51	691.616666666667	394.72	-0.809143014897577	1.00207938135137e-08	1.24994022312787e-07	tca-9	Bclsc2 [Botrytis cinerea B05.10]	Metabolism;Metabolism;Metabolism;Metabolism;Metabolism	Global and overview maps;Global and overview maps;Global and overview maps;Carbohydrate metabolism;Carbohydrate metabolism	ko01100//Metabolic pathways;ko01110//Biosynthesis of secondary metabolites;ko01200//Carbon metabolism;ko00020//Citrate cycle (TCA cycle);ko00640//Propanoate metabolism	K01900;K01900;K01900;K01900;K01900	GO:0005739//mitochondrion	GO:0003824//catalytic activity;GO:0004775//succinate-CoA ligase (ADP-forming) activity;GO:0005524//ATP binding;GO:0046872//metal ion binding	GO:0006099//tricarboxylic acid cycle;GO:0006104//succinyl-CoA metabolic process
Bcin01g00800	797	1450	1046	2374	2742	2224	17.22	26.88	22.87	43.28	45.61	47.59	22.3233333333333	45.4933333333333	1.02710267860614	1.00321390961915e-08	1.25005458779675e-07	lcc2	Bclcc8 [Botrytis cinerea B05.10]	-	-	-	-	-	GO:0005507//copper ion binding;GO:0016491//oxidoreductase activity	GO:0055114//oxidation-reduction process
Bcin02g04060	500	757	608	1300	1429	1135	7.08	9.19	8.70	15.52	15.56	15.90	8.32333333333333	15.66	0.911850892083985	1.0079700741058e-08	1.2546767682561e-07	--	glycoprotease family protein [Rutstroemia sp. NJR-2017a BVV2]	-	-	-	-	-	-	-
Bcin01g03240	493	549	429	369	373	255	23.41	22.36	20.61	14.78	13.63	11.99	22.1266666666667	13.4666666666667	-0.716393336439141	1.01814651889083e-08	1.26602928650875e-07	--	related to KRE9 Cell wall synthesis protein [Rhynchosporium agropyri]	-	-	-	-	-	-	-
Bcin08g00760	13483	14949	12482	11429	12582	9413	557.20	530.04	521.89	398.48	400.24	385.18	536.376666666667	394.633333333333	-0.442733658078614	1.02199299826868e-08	1.26949534406701e-07	RPS29	similar to 40S ribosomal protein S29 [Botrytis cinerea T4]	Genetic Information Processing	Translation	ko03010//Ribosome	K02980	GO:0005840//ribosome	GO:0003735//structural constituent of ribosome;GO:0008270//zinc ion binding	GO:0006412//translation
Bcin04g04300	1366	1267	1047	900	916	737	102.43	81.52	79.43	56.94	52.87	54.72	87.7933333333333	54.8433333333333	-0.678795131942147	1.0277356200183e-08	1.27530713014072e-07	FUB3	YCII-related domain protein [Diplocarpon rosae]	-	-	-	-	-	-	-
Bcin02g07590	98	204	181	442	473	407	0.86	1.53	1.60	3.25	3.18	3.52	1.33	3.31666666666667	1.31830777920867	1.04079232623344e-08	1.29017348651088e-07	pol2	DNA polymerase epsilon [Sclerotinia borealis F-4128]	Genetic Information Processing;Genetic Information Processing;Genetic Information Processing	Replication and repair;Replication and repair;Replication and repair	ko03420//Nucleotide excision repair;ko03030//DNA replication;ko03410//Base excision repair	K02324;K02324;K02324	GO:0000784//nuclear chromosome, telomeric region;GO:0005634//nucleus;GO:0008622//epsilon DNA polymerase complex	GO:0000166//nucleotide binding;GO:0003676//nucleic acid binding;GO:0003677//DNA binding;GO:0003887//DNA-directed DNA polymerase activity;GO:0008270//zinc ion binding	GO:0006260//DNA replication;GO:0006279//premeiotic DNA replication;GO:0006281//DNA repair;GO:0006325//chromatin organization;GO:0010964//regulation of chromatin silencing by small RNA;GO:0090053//positive regulation of chromatin silencing at centromere;GO:1902975//mitotic DNA replication initiation;GO:1902983//DNA strand elongation involved in mitotic DNA replication;GO:1903097//regulation of CEN…
Bcin07g03950	124	126	183	367	452	522	3.78	3.30	5.65	9.45	10.62	15.78	4.24333333333333	11.95	1.49374069968791	1.04622210803106e-08	1.29548045859601e-07	dbp9	Bcdbp9 [Botrytis cinerea B05.10]	-	-	-	-	-	GO:0003676//nucleic acid binding;GO:0005524//ATP binding	-
Bcin14g01770	250	292	261	160	201	158	6.32	6.33	6.67	3.41	3.91	3.95	6.44	3.75666666666667	-0.777607578663551	1.04723497487239e-08	1.29548045859601e-07	mrr1	similar to MFS multidrug transporter [Botrytis cinerea T4]	-	-	-	-	-	-	GO:0055085//transmembrane transport
Bcin08g05150	1292	1921	2024	3603	4547	4124	26.46	33.75	41.93	62.25	71.68	83.62	34.0466666666667	72.5166666666667	1.09079905271548	1.05483740865869e-08	1.30353979562801e-07	sho1	Bcsho1 [Botrytis cinerea B05.10]	Environmental Information Processing	Signal transduction	ko04011//MAPK signaling pathway - yeast	K11246	GO:0005886//plasma membrane;GO:0005933//cellular bud;GO:0005935//cellular bud neck;GO:0043332//mating projection tip;GO:0044697//HICS complex	GO:0005034//osmosensor activity;GO:0005078//MAP-kinase scaffold activity;GO:0005515//protein binding	GO:0001402//signal transduction involved in filamentous growth;GO:0007231//osmosensory signaling pathway;GO:0030010//establishment of cell polarity;GO:0034605//cellular response to heat
Bcin13g03700	37	64	64	163	197	167	0.95	1.41	1.66	3.53	3.89	4.25	1.34	3.89	1.53753715452842	1.05910989236383e-08	1.30747170749385e-07	--	ERCC4 domain-containing protein [Rutstroemia sp. NJR-2017a WRK4]	Genetic Information Processing	Replication and repair	ko03440//Homologous recombination	K10882	GO:0005634//nucleus;GO:0048476//Holliday junction resolvase complex	GO:0003677//DNA binding;GO:0004518//nuclease activity	GO:0006281//DNA repair
Bcin14g00600	39	64	48	153	175	146	0.30	0.43	0.38	1.00	1.04	1.12	0.37	1.05333333333333	1.50936488182699	1.06251109416157e-08	1.31032103762497e-07	alt5	Bcpks1 [Botrytis cinerea B05.10]	-	-	-	-	-	GO:0003824//catalytic activity;GO:0016491//oxidoreductase activity;GO:0016740//transferase activity;GO:0031177//phosphopantetheine binding	GO:0055114//oxidation-reduction process
Bcin16g01950	610	985	842	1730	1887	1634	12.85	17.81	17.95	30.75	30.61	34.09	16.2033333333333	31.8166666666667	0.973492063502723	1.06583248783167e-08	1.31306619030198e-07	SPAC6G10.09	Bccwh41 [Botrytis cinerea B05.10]	Metabolism;Genetic Information Processing;Metabolism	Global and overview maps;Folding, sorting and degradation;Glycan biosynthesis and metabolism	ko01100//Metabolic pathways;ko04141//Protein processing in endoplasmic reticulum;ko00510//N-Glycan biosynthesis	K01228;K01228;K01228	-	GO:0003824//catalytic activity;GO:0004573//mannosyl-oligosaccharide glucosidase activity	GO:0009311//oligosaccharide metabolic process
Bcin05g02140	153	338	270	686	701	652	2.92	5.54	5.22	11.06	10.31	12.34	4.56	11.2366666666667	1.30110839709832	1.07896892449201e-08	1.32788506138458e-07	FEN1	flap structure-specific endonuclease protein [Rutstroemia sp. NJR-2017a BVV2]	-	-	-	-	-	GO:0004518//nuclease activity;GO:0008821//crossover junction endodeoxyribonuclease activity	GO:0006281//DNA repair
Bcin12g05950	48	54	30	161	212	112	1.87	1.80	1.18	5.29	6.35	4.32	1.61666666666667	5.32	1.71840399914785	1.12442472281473e-08	1.38240811819284e-07	hmt2	sulfide quinone reductase [Sclerotinia borealis F-4128]	Metabolism;Metabolism	Global and overview maps;Energy metabolism	ko01100//Metabolic pathways;ko00920//Sulfur metabolism	K22470;K22470	-	GO:0016491//oxidoreductase activity	GO:0055114//oxidation-reduction process
Bcin07g04920	1576	1232	1147	880	984	678	52.62	35.29	38.74	24.79	25.29	22.41	42.2166666666667	24.1633333333333	-0.804993182954517	1.12816909673807e-08	1.38559046747943e-07	SPBC21B10.07	glycoside hydrolase family 16 protein [Botrytis cinerea T4]	-	-	-	-	-	GO:0004553//hydrolase activity, hydrolyzing O-glycosyl compounds	GO:0005975//carbohydrate metabolic process
Bcin02g06360	690	859	813	1504	1809	1588	12.24	13.08	14.59	22.51	24.70	27.90	13.3033333333333	25.0366666666667	0.91225471930286	1.14689217608949e-08	1.4071439626187e-07	SPBC25H2.03	Bcvac14 [Botrytis cinerea B05.10]	-	-	-	-	GO:0070772//PAS complex	-	GO:0006661//phosphatidylinositol biosynthetic process
Bcin14g00880	461	649	670	1246	1465	1388	6.82	8.24	10.03	15.56	16.69	20.34	8.36333333333333	17.53	1.06767602607152	1.15956015289421e-08	1.42123185610868e-07	BUD6	Bcbud6 [Botrytis cinerea B05.10]	-	-	-	-	-	GO:0005519//cytoskeletal regulatory protein binding	GO:0051125//regulation of actin nucleation
Bcin05g00450	637	692	593	1258	1480	1233	11.34	10.57	10.68	18.90	20.29	21.74	10.8633333333333	20.31	0.902723388278749	1.17904589103256e-08	1.44363872275866e-07	Ipo11	Bckap120 [Botrytis cinerea B05.10]	-	-	-	-	-	GO:0008536//Ran GTPase binding	GO:0006886//intracellular protein transport
Bcin12g00590	46	60	40	5	17	11	2.56	2.86	2.25	0.23	0.73	0.61	2.55666666666667	0.523333333333333	-2.28846201861131	1.18240180029088e-08	1.44627044694763e-07	Rnaseh1	ribonuclease h [Marssonina brunnea f. sp. 'multigermtubi' MB_m1]	Genetic Information Processing	Replication and repair	ko03030//DNA replication	K03469	-	GO:0003676//nucleic acid binding;GO:0004523//RNA-DNA hybrid ribonuclease activity	-
Bcin02g08200	1378	1475	1250	1042	1174	953	101.73	93.43	93.36	64.90	66.71	69.66	96.1733333333333	67.09	-0.519539179401483	1.21639942694853e-08	1.48633842312253e-07	SPAC8C9.11	Bcfra2 [Botrytis cinerea B05.10]	-	-	-	-	GO:0005829//cytosol	GO:0051536//iron-sulfur cluster binding	GO:0034396//negative regulation of transcription from RNA polymerase II promoter in response to iron
Bcin10g04360	76	130	106	270	291	284	2.06	3.02	2.91	6.18	6.07	7.62	2.66333333333333	6.62333333333333	1.31432446432169	1.24288780335918e-08	1.51715846220636e-07	hypBA1	DUF1680 domain protein [Sclerotinia borealis F-4128]	-	-	-	-	-	GO:0003824//catalytic activity	-
Bcin09g01440	515	747	684	1297	1532	1322	6.08	7.56	8.17	12.91	13.91	15.45	7.27	14.09	0.954644342390042	1.25881779817418e-08	1.53504058460976e-07	BUD2	RasGAP protein-like protein, partial [Phialocephala scopiformis]	-	-	-	-	-	-	GO:0007165//signal transduction;GO:0043087//regulation of GTPase activity
Bcin01g06030	183	291	350	692	803	705	1.96	2.67	3.79	6.24	6.61	7.46	2.80666666666667	6.77	1.27029810122976	1.26590527355691e-08	1.5410467066185e-07	rqh1	Bcsgs1 [Botrytis cinerea B05.10]	Genetic Information Processing	Replication and repair	ko03440//Homologous recombination	K10901	-	GO:0003676//nucleic acid binding;GO:0004386//helicase activity;GO:0005524//ATP binding;GO:0043138//3'-5' DNA helicase activity	GO:0006260//DNA replication;GO:0006281//DNA repair;GO:0006310//DNA recombination
Bcin07g06580	222	269	255	532	625	657	10.86	11.29	12.62	21.95	23.53	31.82	11.59	25.7666666666667	1.15262534708458	1.26631434555704e-08	1.5410467066185e-07	KRR1	Bckrr1 [Botrytis cinerea B05.10]	-	-	-	-	GO:0005730//nucleolus;GO:0030688//preribosome, small subunit precursor;GO:0032040//small-subunit processome	GO:0003676//nucleic acid binding;GO:0003723//RNA binding	GO:0000447//endonucleolytic cleavage in ITS1 to separate SSU-rRNA from 5.8S rRNA and LSU-rRNA from tricistronic rRNA transcript (SSU-rRNA, 5.8S rRNA, LSU-rRNA);GO:0006364//rRNA processing;GO:0042274//ribosomal small subunit biogenesis
Bcin01g01710	9428	9383	7915	6458	7933	5984	463.28	395.58	393.50	267.72	300.06	291.16	417.453333333333	286.313333333333	-0.544020072441686	1.27430453438578e-08	1.54919761193532e-07	ypt5	rab family, other [Pseudogymnoascus sp. 23342-1-I1]	Cellular Processes;Cellular Processes	Transport and catabolism;Transport and catabolism	ko04144//Endocytosis;ko04145//Phagosome	K07889;K07889	GO:0031901//early endosome membrane	GO:0003924//GTPase activity;GO:0005525//GTP binding	GO:0034058//endosomal vesicle fusion
Bcin08g07000	124	200	204	464	461	421	3.66	5.06	6.09	11.54	10.46	12.29	4.93666666666667	11.43	1.21121626364679	1.27583006335791e-08	1.54948074665362e-07	dre4	similar to FF domain-containing protein [Botrytis cinerea T4]	-	-	-	-	-	GO:0005515//protein binding	GO:0045292//mRNA cis splicing, via spliceosome
Bcin02g04710	143	254	233	483	595	558	5.98	9.11	9.85	17.03	19.14	23.10	8.31333333333333	19.7566666666667	1.24884059233794	1.3131272133436e-08	1.59316355327427e-07	ask1	dash complex subunit ask1 protein [Rutstroemia sp. NJR-2017a WRK4]	-	-	-	-	GO:0042729//DASH complex;GO:0072686//mitotic spindle	-	GO:0008608//attachment of spindle microtubules to kinetochore
Bcin04g00300	306	511	490	997	1136	916	6.81	9.75	11.03	18.71	19.45	20.18	9.19666666666667	19.4466666666667	1.08033992954491	1.32792214597813e-08	1.60948460706167e-07	--	kinetoplast-associated KAP protein [Rutstroemia sp. NJR-2017a BVV2]	-	-	-	-	-	-	GO:0007052//mitotic spindle organization
Bcin03g00005	28	43	46	0	1	0	2.58	3.40	4.28	0.00	0.07	0.00	3.42	0.0233333333333333	-7.19546009354945	1.32962735395443e-08	1.60992354463148e-07	AFUA_3G00590	Aegerolysin family protein [Lizonia empirigonia]	-	-	-	-	-	-	GO:0019836//hemolysis by symbiont of host erythrocytes
Bcin03g01890	14082	14195	11956	10898	11605	8446	489.43	423.28	420.42	319.55	310.47	290.66	444.376666666667	306.893333333333	-0.534045759300475	1.33159142677339e-08	1.61067471571469e-07	sconC	Bcskp1 [Botrytis cinerea B05.10]	Cellular Processes;Genetic Information Processing;Genetic Information Processing	Cell growth and death;Folding, sorting and degradation;Folding, sorting and degradation	ko04111//Cell cycle - yeast;ko04141//Protein processing in endoplasmic reticulum;ko04120//Ubiquitin mediated proteolysis	K03094;K03094;K03094	GO:0017117//single-stranded DNA-dependent ATP-dependent DNA helicase complex;GO:0043224//nuclear SCF ubiquitin ligase complex;GO:0043291//RAVE complex	GO:0061630//ubiquitin protein ligase activity	GO:0006511//ubiquitin-dependent protein catabolic process;GO:0006998//nuclear envelope organization;GO:0030163//protein catabolic process;GO:0031146//SCF-dependent proteasomal ubiquitin-dependent protein catabolic process;GO:0045841//negative regulation of mitotic metaphase/anaphase transition;GO:0060542//regulation of strand invasion;GO:0101026//nuclear membrane biogenesis involved in mitotic nu…
Bcin02g08340	1499	1466	1553	3016	3504	2991	36.90	30.96	38.68	62.64	66.40	72.91	35.5133333333333	67.3166666666667	0.922602960029302	1.33337308839171e-08	1.61120395267655e-07	tpsA	Bctps1 [Botrytis cinerea B05.10]	Metabolism;Metabolism;Metabolism	Global and overview maps;Global and overview maps;Carbohydrate metabolism	ko01100//Metabolic pathways;ko01110//Biosynthesis of secondary metabolites;ko00500//Starch and sucrose metabolism	K00697;K00697;K00697	-	GO:0003824//catalytic activity;GO:0003825//alpha,alpha-trehalose-phosphate synthase (UDP-forming) activity	GO:0005992//trehalose biosynthetic process
Bcin01g10590	103	137	102	35	53	58	4.35	4.96	4.35	1.25	1.72	2.42	4.55333333333333	1.79666666666667	-1.34160030553758	1.34030639688909e-08	1.6179509344924e-07	--	F-box domain-containing protein [Coniochaeta sp. 2T2.1]	-	-	-	-	-	-	-
Bcin15g00970	32	50	49	128	163	160	0.57	0.77	0.89	1.93	2.24	2.83	0.743333333333333	2.33333333333333	1.65031121191202	1.3460741870782e-08	1.62327880085577e-07	CHL1	Bcchl1 [Botrytis cinerea B05.10]	-	-	-	-	-	GO:0003676//nucleic acid binding;GO:0003677//DNA binding;GO:0003678//DNA helicase activity;GO:0004386//helicase activity;GO:0005524//ATP binding;GO:0016818//hydrolase activity, acting on acid anhydrides, in phosphorus-containing anhydrides	GO:0006139//nucleobase-containing compound metabolic process
Bcin07g07110	485	604	553	385	476	341	12.08	12.91	13.94	8.09	9.13	8.41	12.9766666666667	8.54333333333333	-0.60304886605571	1.36924607481679e-08	1.64956308530944e-07	mtr	amino acid transporter-like protein [Coleophoma cylindrospora]	-	-	-	-	-	-	-
Bcin14g01930	1008	1121	967	806	918	690	106.21	101.01	102.99	71.70	74.52	72.04	103.403333333333	72.7533333333333	-0.507197438962616	1.38759022595851e-08	1.66998434122135e-07	vas2	Bcaps1 [Botrytis cinerea B05.10]	-	-	-	-	-	-	GO:0015031//protein transport
Bcin10g00670	1917	2444	2269	4403	4496	3993	48.68	53.25	58.30	94.34	87.89	100.41	53.41	94.2133333333333	0.818821364277361	1.42524509586251e-08	1.71358204253801e-07	P450	similar to cytochrome P450 monooxygenase [Botrytis cinerea T4]	-	-	-	-	-	GO:0005506//iron ion binding;GO:0016705//oxidoreductase activity, acting on paired donors, with incorporation or reduction of molecular oxygen;GO:0020037//heme binding	GO:0055114//oxidation-reduction process
Bcin02g05960	6917	7143	6387	5345	6380	4269	295.12	261.47	275.70	192.40	209.53	180.35	277.43	194.093333333333	-0.515373236887953	1.44504108968067e-08	1.73564203827677e-07	nuo40	NADH-ubiquinone oxidoreductase subunit [Diplocarpon rosae]	Metabolism;Metabolism	Global and overview maps;Energy metabolism	ko01100//Metabolic pathways;ko00190//Oxidative phosphorylation	K03953;K03953	-	-	-
Bcin12g05290	864	1046	1015	1870	2178	1770	24.65	25.61	29.30	45.02	47.84	50.01	26.52	47.6233333333333	0.844587828256578	1.45456384735347e-08	1.74533101483745e-07	virJ	Bcgln4 [Botrytis cinerea B05.10]	Metabolism;Genetic Information Processing	Global and overview maps;Translation	ko01100//Metabolic pathways;ko00970//Aminoacyl-tRNA biosynthesis	K01886;K01886	GO:0005737//cytoplasm	GO:0000166//nucleotide binding;GO:0004812//aminoacyl-tRNA ligase activity;GO:0004819//glutamine-tRNA ligase activity;GO:0005524//ATP binding	GO:0006412//translation;GO:0006418//tRNA aminoacylation for protein translation;GO:0006425//glutaminyl-tRNA aminoacylation;GO:0043039//tRNA aminoacylation
Bcin15g04700	420	464	401	296	347	270	11.24	10.65	10.86	6.68	7.15	7.15	10.9166666666667	6.99333333333333	-0.642480228734913	1.4697965143065e-08	1.75865719497696e-07	--	hypothetical protein BCIN_15g04700 [Botrytis cinerea B05.10]	-	-	-	-	-	-	-
Bcin07g04320	2486	3110	2513	2249	2469	1967	188.92	202.79	193.22	144.19	144.42	148.03	194.976666666667	145.546666666667	-0.421819684466392	1.47006027539383e-08	1.75865719497696e-07	sme1	Bcsme1 [Botrytis cinerea B05.10]	Genetic Information Processing	Transcription	ko03040//Spliceosome	K11097	GO:0005681//spliceosomal complex	-	GO:0000398//mRNA splicing, via spliceosome
Bcin01g07480	528	545	449	369	399	298	40.83	36.16	35.13	24.07	23.75	22.82	37.3733333333333	23.5466666666667	-0.666486401384025	1.47007133508544e-08	1.75865719497696e-07	--	mfs transporter protein [Rutstroemia sp. NJR-2017a WRK4]	-	-	-	-	-	-	-
Bcin11g06180	919	1840	1043	811	866	641	23.96	41.16	27.51	17.84	17.38	16.55	30.8766666666667	17.2566666666667	-0.83936319539254	1.48096793541594e-08	1.7699264847289e-07	TPN1	nucleoside transporter protein [Rutstroemia sp. NJR-2017a WRK4]	-	-	-	-	GO:0016020//membrane;GO:0016021//integral component of membrane	GO:0022857//transmembrane transporter activity	GO:0055085//transmembrane transport
Bcin03g08120	163	243	269	538	602	596	2.87	3.67	4.79	7.99	8.16	10.39	3.77666666666667	8.84666666666667	1.22802050954968	1.48360749022072e-08	1.77131503837409e-07	fmpF	FAD binding domain protein [Pezoloma ericae]	-	-	-	-	-	GO:0071949//FAD binding	-
Bcin09g00090	103	144	146	304	375	334	3.22	3.86	4.61	8.01	9.01	10.33	3.89666666666667	9.11666666666667	1.22626590314826	1.52008848633488e-08	1.8130647448454e-07	--	DNA mismatch repair protein msh-2 [Marssonina brunnea f. sp. 'multigermtubi' MB_m1]	-	-	-	-	-	-	-
Bcin02g05850	947	976	878	746	777	550	35.59	31.47	33.39	23.66	22.48	20.47	33.4833333333333	22.2033333333333	-0.592666877046221	1.56767504363998e-08	1.86796428907678e-07	--	hypothetical protein BCIN_02g05850 [Botrytis cinerea B05.10]	-	-	-	-	-	-	-
Bcin10g02210	101	171	147	313	431	360	1.94	2.82	2.85	5.07	6.37	6.84	2.53666666666667	6.09333333333333	1.26429771155452	1.57210164568724e-08	1.87137859253753e-07	CBX5	chromo domain-containing protein [Hamiltosporidium tvaerminnensis]	-	-	-	-	-	-	-
Bcin16g02680	488	736	596	1169	1490	1279	6.56	8.49	8.11	13.26	15.42	17.03	7.72	15.2366666666667	0.980874565614802	1.60738391602102e-08	1.91147926600634e-07	mug138	peptidase M16 inactive domain-containing protein [Sclerotinia borealis F-4128]	-	-	-	-	-	GO:0003824//catalytic activity;GO:0046872//metal ion binding	-
Bcin03g02100	99	136	65	40	47	30	6.16	7.26	4.09	2.10	2.25	1.85	5.83666666666667	2.06666666666667	-1.49783896315932	1.60931248949578e-08	1.91187599718394e-07	serac1	similar to ribonuclease p/mrp subunit [Botrytis cinerea T4]	-	-	-	-	-	-	-
MSTRG.9197	1066	1038	1023	796	892	635	13.33	11.13	12.90	8.30	8.58	7.86	12.4533333333333	8.24666666666667	-0.594648954733288	1.64588585770435e-08	1.95338948280218e-07	--	hypothetical protein BPAE_0027g00790 [Botrytis paeoniae]	-	-	-	-	-	-	-
Bcin08g01480	248	374	356	680	876	886	8.91	11.53	12.94	20.61	24.23	31.52	11.1266666666667	25.4533333333333	1.19383314804133	1.65690802416485e-08	1.96452586406172e-07	NUP57	Bcnup57 [Botrytis cinerea B05.10]	Genetic Information Processing	Translation	ko03013//RNA transport	K14308	GO:0005643//nuclear pore	-	-
Bcin03g07960	235	396	372	729	908	774	4.70	6.79	7.52	12.29	13.97	15.31	6.33666666666667	13.8566666666667	1.12878421597582	1.66979624288317e-08	1.97785054974709e-07	mcm3	Bcmcm3 [Botrytis cinerea B05.10]	Cellular Processes;Cellular Processes;Genetic Information Processing	Cell growth and death;Cell growth and death;Replication and repair	ko04111//Cell cycle - yeast;ko04113//Meiosis - yeast;ko03030//DNA replication	K02541;K02541;K02541	GO:0042555//MCM complex	GO:0003677//DNA binding;GO:0005524//ATP binding	GO:0006260//DNA replication;GO:0006270//DNA replication initiation
Bcin01g07300	379	580	505	1068	1123	927	17.95	23.57	24.20	42.68	40.95	43.48	21.9066666666667	42.37	0.95167314913497	1.68474410712501e-08	1.9935861413729e-07	cwc26	Bcbud13 [Botrytis cinerea B05.10]	-	-	-	-	GO:0005684//U2-type spliceosomal complex	-	-
Bcin04g03280	61	86	59	171	248	189	1.01	1.22	0.98	2.38	3.15	3.08	1.07	2.87	1.42343994027454	1.68863901827243e-08	1.99622444891831e-07	--	similar to transcription factor Zn, C2H2 [Botrytis cinerea T4]	-	-	-	-	-	GO:0003676//nucleic acid binding	-
Bcin05g05700	944	1455	1243	2502	2694	2269	19.04	25.18	25.37	42.58	41.83	45.32	23.1966666666667	43.2433333333333	0.898560228179844	1.69143308876057e-08	1.99755748127813e-07	sec18	Bcsec18 [Botrytis cinerea B05.10]	Cellular Processes	Transport and catabolism	ko04138//Autophagy - yeast	K06027	-	GO:0005524//ATP binding;GO:0016887//ATPase activity	GO:0035494//SNARE complex disassembly
Bcin15g05540	2410	2652	2243	2041	2035	1711	157.11	148.33	147.94	112.25	102.12	110.44	151.126666666667	108.27	-0.481124700933013	1.71287964616389e-08	2.02089451954395e-07	ERG28	Bcerg28 [Botrytis cinerea B05.10]	-	-	-	-	GO:0005789//endoplasmic reticulum membrane;GO:0016021//integral component of membrane	GO:0030674//protein binding, bridging	GO:0006696//ergosterol biosynthetic process;GO:0070988//demethylation
Bcin12g01810	149	232	245	516	549	490	3.21	4.29	5.34	9.38	9.10	10.45	4.28	9.64333333333333	1.1719211208073	1.71773646618653e-08	2.02463195871956e-07	dbp10	Bcdbp10 [Botrytis cinerea B05.10]	-	-	-	-	GO:0005634//nucleus	GO:0003676//nucleic acid binding;GO:0003723//RNA binding;GO:0003724//RNA helicase activity;GO:0005524//ATP binding	-
Bcin11g03680	409	766	681	1392	1623	1521	6.83	10.97	11.50	19.60	20.85	25.13	9.76666666666667	21.86	1.16235523708345	1.72058762846179e-08	2.02600038333708e-07	--	2-oxoacid dehydrogenase acyltransferase protein [Rutstroemia sp. NJR-2017a WRK4]	-	-	-	-	-	-	-
Bcin08g03820	3212	3628	2518	2466	2466	1882	122.06	118.28	96.81	79.06	72.13	70.82	112.383333333333	74.0033333333333	-0.602765936291114	1.73392934913108e-08	2.03970668381102e-07	pelE	pectin lyase E protein [Rutstroemia sp. NJR-2017a WRK4]	-	-	-	-	-	-	-
Bcin16g01560	963	1553	1380	2693	3050	2600	21.32	29.50	30.91	50.31	51.98	57.00	27.2433333333333	53.0966666666667	0.962718059733635	1.73588052349905e-08	2.03999998384148e-07	--	glycosyltransferase family 69 protein [Sclerotinia borealis F-4128]	-	-	-	-	-	-	-
Bcin09g02260	4323	2543	2736	1721	2245	1366	135.71	68.69	86.99	45.45	54.23	42.31	97.13	47.33	-1.0371620395474	1.75111654815477e-08	2.05588972210883e-07	ARB_04618	PI-PLC X domain-containing protein [Rutstroemia sp. NJR-2017a BVV2]	-	-	-	-	-	GO:0008081//phosphoric diester hydrolase activity	GO:0006629//lipid metabolic process
Bcin06g07230	53	75	54	182	178	182	0.29	0.36	0.30	0.85	0.76	1.00	0.316666666666667	0.87	1.45805038823894	1.77111827985289e-08	2.07733804506817e-07	--	Bgt-5137 [Blumeria graminis f. sp. tritici]	-	-	-	-	-	-	-
Bcin01g02810	1049	886	688	597	586	458	51.75	37.50	34.34	24.85	22.25	22.37	41.1966666666667	23.1566666666667	-0.831100013176831	1.78132291308495e-08	2.08726468808888e-07	SPAC513.02	phosphoglycerate mutase protein [Rutstroemia sp. NJR-2017a BBW]	-	-	-	-	-	-	-
Bcin08g00070	27	47	34	4	5	8	0.47	0.71	0.60	0.06	0.07	0.14	0.593333333333333	0.09	-2.72084592880293	1.80553663395618e-08	2.11357105773758e-07	UGT80B1	glycosyltransferase family 1 protein [Cadophora sp. DSE1049]	-	-	-	-	-	GO:0016758//transferase activity, transferring hexosyl groups	GO:0005975//carbohydrate metabolic process;GO:0030259//lipid glycosylation
Bcin03g03480	3382	4265	3018	6587	8649	6636	133.18	144.10	120.24	218.84	262.17	258.76	132.506666666667	246.59	0.896049348826475	1.84515852353822e-08	2.15784538747831e-07	xynF3	glycoside hydrolase family 10 protein [Botrytis cinerea T4]	-	-	-	-	GO:0005576//extracellular region	GO:0004553//hydrolase activity, hydrolyzing O-glycosyl compounds;GO:0030248//cellulose binding	GO:0005975//carbohydrate metabolic process
Bcin14g04050	174	227	193	459	467	415	9.08	10.16	10.19	20.20	18.75	21.44	9.81	20.13	1.0370221307021	1.87221965372763e-08	2.18735838101687e-07	tsn1	similar to recombination hotspot-binding protein (Translin) [Botrytis cinerea T4]	-	-	-	-	-	GO:0003697//single-stranded DNA binding;GO:0003723//RNA binding;GO:0035939//microsatellite binding;GO:0043047//single-stranded telomeric DNA binding;GO:0043565//sequence-specific DNA binding;GO:1990605//GU repeat RNA binding	GO:0016070//RNA metabolic process
Bcin09g02660	1448	1747	1466	1301	1420	1034	82.49	85.37	84.49	62.53	62.24	58.32	84.1166666666667	61.03	-0.462873090391243	1.90307920025607e-08	2.22124735866305e-07	mob1-1	Bcmob1 [Botrytis cinerea B05.10]	Cellular Processes;Environmental Information Processing	Cell growth and death;Signal transduction	ko04111//Cell cycle - yeast;ko04392//Hippo signaling pathway - multiple species	K06685;K06685	-	-	-
Bcin11g01860	2607	2746	2460	2198	2280	1680	138.44	125.11	132.17	98.47	93.20	88.34	131.906666666667	93.3366666666667	-0.499001631022125	1.97102910195566e-08	2.29831963474149e-07	--	Thioesterase superfamily protein [Rutstroemia sp. NJR-2017a WRK4]	-	-	-	-	-	-	-
Bcin12g05610	189	253	277	530	634	556	5.57	6.40	8.26	13.18	14.38	16.23	6.74333333333333	14.5966666666667	1.11410512989437	1.97440947982368e-08	2.30002394894523e-07	--	transcription-silencing Clr2 protein [Rutstroemia sp. NJR-2017a BBW]	-	-	-	-	GO:0070824//SHREC complex	-	GO:0006342//chromatin silencing
Bcin01g00430	459	778	774	1506	1729	1534	5.75	8.36	9.81	15.92	16.67	19.03	7.97333333333333	17.2066666666667	1.10971275189587	1.98489333447113e-08	2.30999188352479e-07	--	SH3 domain-containing protein [Rutstroemia sp. NJR-2017a BVV2]	-	-	-	-	-	GO:0005515//protein binding	-
Bcin16g01960	121	181	180	395	412	391	5.55	7.12	8.35	15.28	14.54	17.76	7.00666666666667	15.86	1.17859260246296	1.98837864369909e-08	2.31180356954617e-07	--	u4 tri-snrnp-associated 3 protein [Rutstroemia sp. NJR-2017a BVV2]	Genetic Information Processing	Transcription	ko03040//Spliceosome	K12846	-	-	GO:0008380//RNA splicing
Bcin01g04700	254	362	418	816	896	782	3.65	4.47	6.08	9.90	9.92	11.13	4.73333333333333	10.3166666666667	1.12404847970959	2.00554535464194e-08	2.32766560560442e-07	--	upf0183 domain containing protein [Rutstroemia sp. NJR-2017a BVV2]	-	-	-	-	-	-	-
Bcin15g02570	604	920	853	1578	1940	1746	11.24	14.70	16.06	24.77	27.78	32.17	14	28.24	1.01231326143885	2.00590520613112e-08	2.32766560560442e-07	--	similar to sister chromatid separation protein (Src1) [Botrytis cinerea T4]	-	-	-	-	-	-	-
Bcin12g00380	602	636	404	395	319	238	27.55	24.97	18.70	15.25	11.24	10.78	23.74	12.4233333333333	-0.934267616634217	2.0185224929357e-08	2.34004150123986e-07	ARB_04619	secreted protein [Sclerotinia borealis F-4128]	-	-	-	-	-	-	-
Bcin01g03670	375	377	329	251	236	222	25.78	22.23	22.88	14.56	12.49	15.11	23.63	14.0533333333333	-0.749707263057792	2.03444339010184e-08	2.35621960552181e-07	--	Plexin-like fold [Trichophyton rubrum]	-	-	-	-	-	-	-
Bcin14g05430	460	581	514	1041	1125	1034	11.53	12.50	13.04	22.02	21.71	25.66	12.3566666666667	23.13	0.904475651538187	2.0860010536526e-08	2.41359986777352e-07	--	similar to chromosome 10 open reading frame 76 [Botrytis cinerea T4]	-	-	-	-	-	-	-
Bcin03g08450	309	352	346	676	815	735	11.32	11.06	12.82	20.89	22.98	26.66	11.7333333333333	23.51	1.00266161084952	2.09543726699159e-08	2.42073452586095e-07	APN1	Bcapn1 [Botrytis cinerea B05.10]	Genetic Information Processing	Replication and repair	ko03410//Base excision repair	K10771	-	GO:0003677//DNA binding;GO:0008270//zinc ion binding	GO:0006281//DNA repair
Bcin10g01470	184	201	140	101	114	64	7.67	7.18	5.90	3.55	3.66	2.64	6.91666666666667	3.28333333333333	-1.07491570677791	2.09620625497929e-08	2.42073452586095e-07	cipB	GroES-like protein [Aspergillus saccharolyticus JOP 1030-1]	-	-	-	-	-	GO:0016491//oxidoreductase activity	GO:0055114//oxidation-reduction process
Bcin15g01150	1149	1754	1506	2981	3205	2817	14.37	18.82	19.05	31.45	30.85	34.88	17.4133333333333	32.3933333333333	0.895504535570856	2.11610992393212e-08	2.44136762831322e-07	VPS10	vacuolar sorting targeting pep1 protein [Rutstroemia sp. NJR-2017a BVV2]	-	-	-	-	GO:0016021//integral component of membrane	GO:0005515//protein binding	-
Bcin04g06060	372	481	424	878	933	820	5.64	6.24	6.50	11.21	10.87	12.30	6.12666666666667	11.46	0.903432778189026	2.14092851989443e-08	2.46762597768986e-07	--	WD40 repeat protein [Rutstroemia sp. NJR-2017a BBW]	-	-	-	-	-	GO:0005515//protein binding	-
Bcin04g04240	209	202	270	485	756	818	5.05	4.19	6.60	9.89	14.06	19.57	5.28	14.5066666666667	1.45810622117073	2.14775299190913e-08	2.47311384380545e-07	mug65	meiotically up-regulated 65 protein [Rutstroemia sp. NJR-2017a BVV2]	-	-	-	-	GO:0016021//integral component of membrane	-	-
Bcin09g02280	37448	25547	26047	18913	21217	16025	895.19	523.95	629.95	381.43	390.40	379.31	683.03	383.713333333333	-0.831920049052652	2.16315055057652e-08	2.48845351725152e-07	ypgQ	HD domain-containing protein [Rutstroemia sp. NJR-2017a BVV2]	-	-	-	-	-	-	-
Bcin09g03020	154	192	220	429	518	558	4.90	5.24	7.08	11.52	12.69	17.58	5.74	13.93	1.27907261592557	2.17256462805367e-08	2.49688707540549e-07	--	histone H1-binding protein [Sclerotinia borealis F-4128]	-	-	-	-	-	GO:0005515//protein binding	-
Bcin05g00650	4765	5004	3879	3508	4042	2672	190.31	171.47	156.74	118.20	124.26	105.67	172.84	116.043333333333	-0.574773493523418	2.33642531239704e-08	2.68263699422445e-07	alc-1	Bcdal2 [Botrytis cinerea B05.10]	Metabolism;Metabolism	Global and overview maps;Nucleotide metabolism	ko01100//Metabolic pathways;ko00230//Purine metabolism	K01477;K01477	-	GO:0004037//allantoicase activity	GO:0000256//allantoin catabolic process
Bcin01g07510	3084	3269	3178	2563	2914	2252	130.50	118.68	136.06	91.50	94.92	94.36	128.413333333333	93.5933333333333	-0.456317332046771	2.34363008383137e-08	2.68833433635279e-07	SPAC2E1P5.03	Bcerj5 [Botrytis cinerea B05.10]	-	-	-	-	-	-	-
Bcin05g01850	33	57	61	153	173	176	0.57	0.85	1.07	2.24	2.31	3.03	0.83	2.52666666666667	1.60605210610301	2.38294339595539e-08	2.73081668138789e-07	--	artemis protein [Rutstroemia sp. NJR-2017a WRK4]	-	-	-	-	-	-	-
Bcin16g00830	1116	1188	1114	2304	2388	2149	36.88	33.68	37.25	64.24	60.75	70.32	35.9366666666667	65.1033333333333	0.857274815455132	2.39482560326151e-08	2.74181227376272e-07	cdc37	Bccdc37 [Botrytis cinerea B05.10]	-	-	-	-	-	GO:0019901//protein kinase binding	-
Bcin03g07570	3848	3800	3404	2800	3132	2625	305.60	258.92	273.51	187.60	191.46	206.42	279.343333333333	195.16	-0.517382001696257	2.39954252184412e-08	2.74459124134976e-07	--	Small subunit of serine palmitoyltransferase-like [Lasallia pustulata]	-	-	-	-	-	-	-
Bcin16g03550	7182	7096	5976	5215	6038	4276	195.42	165.65	164.49	119.73	126.45	115.21	175.186666666667	120.463333333333	-0.540298891308108	2.45357810938222e-08	2.80307417252093e-07	--	putative abc multidrug transporter protein [Botrytis cinerea BcDW1]	-	-	-	-	-	-	-
Bcin11g06240	19346	17852	15756	13480	15189	9568	724.49	573.58	596.97	425.89	437.84	354.79	631.68	406.173333333333	-0.637098370020875	2.45534986330773e-08	2.80307417252093e-07	pgkA	Bcpgk1 [Botrytis cinerea B05.10]	Metabolism;Metabolism;Metabolism;Metabolism;Metabolism	Global and overview maps;Global and overview maps;Global and overview maps;Global and overview maps;Carbohydrate metabolism	ko01100//Metabolic pathways;ko01110//Biosynthesis of secondary metabolites;ko01200//Carbon metabolism;ko01230//Biosynthesis of amino acids;ko00010//Glycolysis / Gluconeogenesis	K00927;K00927;K00927;K00927;K00927	-	GO:0004618//phosphoglycerate kinase activity	GO:0006096//glycolytic process
Bcin01g11460	497	489	370	329	311	215	20.87	17.62	15.72	11.66	10.05	8.94	18.07	10.2166666666667	-0.822671933007607	2.47708923063298e-08	2.82520158017103e-07	--	Pc12g10100 [Penicillium rubens Wisconsin 54-1255]	-	-	-	-	-	-	-
Bcin13g02800	131	163	162	390	384	313	5.32	5.68	6.65	13.36	12.00	12.58	5.88333333333333	12.6466666666667	1.10405149525294	2.50769946030949e-08	2.85739481280702e-07	--	Zinc finger RING FYVE PHD-type protein [Rutstroemia sp. NJR-2017a BBW]	-	-	-	-	GO:0030915//Smc5-Smc6 complex	GO:0008270//zinc ion binding;GO:0019789//SUMO transferase activity	GO:0000724//double-strand break repair via homologous recombination
Bcin01g02490	1246	1222	965	809	968	671	79.06	66.52	61.95	43.31	47.28	42.16	69.1766666666667	44.25	-0.644608042768891	2.5198654290843e-08	2.8685305696518e-07	kduD	similar to 2-deoxy-d-gluconate 3-dehydrogenase [Botrytis cinerea T4]	Metabolism;Metabolism	Global and overview maps;Carbohydrate metabolism	ko01100//Metabolic pathways;ko00040//Pentose and glucuronate interconversions	K00065;K00065	-	GO:0016491//oxidoreductase activity	-
Bcin08g05280	59	74	41	17	17	18	2.49	2.68	1.75	0.61	0.55	0.75	2.30666666666667	0.636666666666667	-1.85719939960098	2.52646796196274e-08	2.87331797533656e-07	--	metallo-beta-lactamase domain protein [Colletotrichum tofieldiae]	-	-	-	-	-	-	-
Bcin14g02610	278	441	422	829	964	796	4.05	5.51	6.22	10.19	10.81	11.48	5.26	10.8266666666667	1.04145442717172	2.55113932660768e-08	2.89862626616552e-07	BOI2	similar to polarized growth protein Boi2 [Botrytis cinerea T4]	-	-	-	-	-	GO:0005515//protein binding	-
Bcin14g04220	260	420	388	828	911	680	6.16	8.54	9.30	16.56	16.62	15.96	8	16.38	1.03386345186628	2.57167881421904e-08	2.91822629869552e-07	--	NIMA interactive protein [Rutstroemia sp. NJR-2017a BBW]	-	-	-	-	-	-	-
MSTRG.10794	0	8	11	53	83	44	0.00	0.21	0.35	1.33	1.92	1.31	0.186666666666667	1.52	3.02553509210713	2.57325869502058e-08	2.91822629869552e-07	--	hypothetical protein BofuT4_P111580.1 [Botrytis cinerea T4]	-	-	-	-	-	-	-
Bcin16g01100	258	362	362	696	800	715	5.19	6.25	7.37	11.82	12.39	14.25	6.27	12.82	1.0318589138167	2.62218585413508e-08	2.96988679954946e-07	sin1	Bcavo1 [Botrytis cinerea B05.10]	-	-	-	-	-	-	-
Bcin15g03530	1950	2078	1812	1596	1753	1308	95.82	87.61	90.08	66.16	66.31	63.64	91.17	65.37	-0.479930478406387	2.62376751541076e-08	2.96988679954946e-07	SPAC27D7.06	Bcaim45 [Botrytis cinerea B05.10]	-	-	-	-	-	GO:0009055//electron transfer activity;GO:0050660//flavin adenine dinucleotide binding	-
Bcin09g01360	102	230	224	486	593	541	1.42	2.74	3.15	5.70	6.35	7.45	2.43666666666667	6.5	1.41553081268453	2.63442267411529e-08	2.97913439571887e-07	--	Bcmrc1 [Botrytis cinerea B05.10]	Cellular Processes	Cell growth and death	ko04111//Cell cycle - yeast	K11272	-	-	-
Bcin14g00590	33	31	19	99	124	104	1.26	1.02	0.73	3.21	3.67	3.95	1.00333333333333	3.61	1.84719785084863	2.65151213065615e-08	2.99563392178843e-07	--	Ankyrin repeats (many copies) family protein [Aspergillus niger]	-	-	-	-	-	-	-
Bcin13g00520	165	255	237	465	603	500	5.29	7.01	7.68	12.57	14.87	15.86	6.66	14.4333333333333	1.11581044182167	2.68559807203918e-08	3.03128663743255e-07	sgf73	Bcsgf73 [Botrytis cinerea B05.10]	-	-	-	-	GO:0000124//SAGA complex	-	-
Bcin13g00620	2107	3292	3225	6011	6768	6006	29.79	39.93	46.13	71.69	73.65	84.08	38.6166666666667	76.4733333333333	0.985733121532397	2.70038733886791e-08	3.04511223245622e-07	SPBC56F2.08c	similar to RNA binding protein Jsn1 [Botrytis cinerea T4]	-	-	-	-	-	GO:0003676//nucleic acid binding;GO:0003723//RNA binding	-
Bcin01g00770	14189	14501	11754	10601	11640	9319	1083.48	950.01	908.12	683.00	684.23	704.63	980.536666666667	690.62	-0.505679465765967	2.73862668838771e-08	3.08533064978416e-07	rpl37	similar to 60s ribosomal protein L37 [Botrytis cinerea T4]	Genetic Information Processing	Translation	ko03010//Ribosome	K02922	GO:0005840//ribosome	GO:0003735//structural constituent of ribosome	GO:0006412//translation
Bcin16g00940	346	397	372	277	294	191	10.05	9.89	10.93	6.79	6.57	5.49	10.29	6.28333333333333	-0.711640959459099	2.75672184213334e-08	3.10280044334764e-07	SPCPB1C11.02	amino acid transporter-like protein [Phialocephala scopiformis]	-	-	-	-	GO:0016020//membrane;GO:0016021//integral component of membrane	GO:0022857//transmembrane transporter activity	GO:0006865//amino acid transport;GO:0055085//transmembrane transport
Bcin08g05410	443	494	485	904	1180	965	6.65	6.36	7.36	11.44	13.63	14.33	6.79	13.1333333333333	0.951749649377847	2.78777679491017e-08	3.13481054789758e-07	SPCC550.03c	Bcski2 [Botrytis cinerea B05.10]	Genetic Information Processing	Folding, sorting and degradation	ko03018//RNA degradation	K12599	-	GO:0003676//nucleic acid binding;GO:0003723//RNA binding;GO:0003724//RNA helicase activity;GO:0005524//ATP binding	GO:0006401//RNA catabolic process
Bcin10g05800	839	1282	1398	2587	2967	2562	10.65	13.96	17.95	27.70	28.99	32.20	14.1866666666667	29.63	1.06252297618125	2.81159274445312e-08	3.15862813755947e-07	ATJ13	Molecular chaperone protein [Rutstroemia sp. NJR-2017a BVV2]	-	-	-	-	-	-	-
Bcin16g01320	494	612	594	1119	1364	999	10.83	11.51	13.18	20.70	23.03	21.69	11.84	21.8066666666667	0.881100177732675	2.8483619841539e-08	3.19693961648435e-07	--	ubiquitin carboxyl-terminal hydrolase 19 protein [Rutstroemia sp. NJR-2017a BVV2]	-	-	-	-	-	-	-
Bcin08g02380	9979	8980	7888	6829	7512	4932	475.26	366.93	380.08	274.39	275.39	232.58	407.423333333333	260.786666666667	-0.643658496251282	2.86799370857448e-08	3.21596263654652e-07	erp38	disulfide-isomerase erp38 protein [Rutstroemia sp. NJR-2017a BBW]	Genetic Information Processing	Folding, sorting and degradation	ko04141//Protein processing in endoplasmic reticulum	K09584	GO:0005783//endoplasmic reticulum	GO:0016853//isomerase activity	GO:0045454//cell redox homeostasis
Bcin11g05420	198	303	358	684	788	758	6.04	7.87	10.91	17.48	18.32	22.74	8.27333333333333	19.5133333333333	1.23791963027839	2.87258572746533e-08	3.21810141262869e-07	--	BTB POZ domain-containing protein [Rutstroemia sp. NJR-2017a WRK4]	-	-	-	-	-	-	-
Bcin02g02110	3180	2814	2588	2152	2366	1747	163.94	124.47	134.99	93.60	93.89	89.18	141.133333333333	92.2233333333333	-0.61385505184384	2.91391683479691e-08	3.26135584488427e-07	RPE1	Bcrpe1 [Botrytis cinerea B05.10]	Metabolism;Metabolism;Metabolism;Metabolism;Metabolism;Metabolism	Global and overview maps;Global and overview maps;Global and overview maps;Global and overview maps;Carbohydrate metabolism;Carbohydrate metabolism	ko01100//Metabolic pathways;ko01110//Biosynthesis of secondary metabolites;ko01200//Carbon metabolism;ko01230//Biosynthesis of amino acids;ko00040//Pentose and glucuronate interconversions;ko00030//Pentose phosphate pathway	K01783;K01783;K01783;K01783;K01783;K01783	-	GO:0003824//catalytic activity;GO:0004750//ribulose-phosphate 3-epimerase activity;GO:0016857//racemase and epimerase activity, acting on carbohydrates and derivatives	GO:0005975//carbohydrate metabolic process;GO:0006098//pentose-phosphate shunt
Bcin09g06260	246	347	353	701	765	647	15.90	19.25	23.09	38.23	38.07	41.41	19.4133333333333	39.2366666666667	1.01515462844057	2.92029077121035e-08	3.26544080918829e-07	--	BRCA1 C Terminus domain-containing protein [Sclerotinia borealis F-4128]	-	-	-	-	-	-	-
Bcin12g02410	285	390	313	729	779	578	7.83	9.19	8.70	16.89	16.47	15.72	8.57333333333333	16.36	0.932244606334958	2.92626811257624e-08	3.26907510395632e-07	--	capsule polysaccharide biosynthesis protein [Marssonina brunnea f. sp. 'multigermtubi' MB_m1]	-	-	-	-	-	GO:0003700//DNA-binding transcription factor activity	-
Bcin13g00840	815	831	688	540	683	464	33.37	29.19	28.50	18.65	21.53	18.81	30.3533333333333	19.6633333333333	-0.6263470501906	2.94569936426766e-08	3.28771864799595e-07	Rv2449c	Saccharopine dehydrogenase protein [Rutstroemia sp. NJR-2017a WRK4]	-	-	-	-	-	GO:0016491//oxidoreductase activity	GO:0055114//oxidation-reduction process
Bcin12g02090	438	523	379	242	373	159	10.00	10.24	8.75	4.66	6.55	3.59	9.66333333333333	4.93333333333333	-0.969958157545085	2.99932435322298e-08	3.34445590903106e-07	isp4	similar to small oligopeptide transporter [Botrytis cinerea T4]	-	-	-	-	-	-	GO:0055085//transmembrane transport
Bcin01g05950	3553	3314	2889	2502	2763	1791	173.08	138.50	142.38	102.83	103.60	86.39	151.32	97.6066666666667	-0.632551087221343	3.00518088180611e-08	3.34787204741727e-07	FAHD2A	fumarylacetoacetate hydrolase [Sclerotinia borealis F-4128]	-	-	-	-	-	GO:0003824//catalytic activity	-
Bcin08g00610	3621	3603	3291	2922	3024	2246	187.46	160.03	172.38	127.62	120.51	115.13	173.29	121.086666666667	-0.517148390778115	3.01356960576807e-08	3.3541001731051e-07	DCN1	Bcdcn1 [Botrytis cinerea B05.10]	-	-	-	-	-	GO:0005515//protein binding	-
Bcin05g06880	1725	2994	2599	5430	5719	4710	22.91	34.10	34.92	60.76	58.45	61.91	30.6433333333333	60.3733333333333	0.978338217564904	3.24157001801739e-08	3.60451760723325e-07	FRK1	serine threonine- kinase Kin4 protein [Rutstroemia sp. NJR-2017a WRK4]	-	-	-	-	-	GO:0004672//protein kinase activity;GO:0005524//ATP binding	GO:0006468//protein phosphorylation
Bcin05g02110	1052	1141	1347	2334	2974	2704	21.64	20.14	28.04	40.51	47.10	55.09	23.2733333333333	47.5666666666667	1.03127307281038	3.27187999525779e-08	3.63484944422198e-07	--	integral membrane protein [Rutstroemia sp. NJR-2017a BVV2]	-	-	-	-	-	-	-
Bcin03g00780	124	181	169	380	397	350	1.74	2.17	2.39	4.49	4.28	4.85	2.1	4.54	1.11230296962479	3.28350908160925e-08	3.6443910519676e-07	elg1	ATPase family AAA domain-containing protein 5 [Lachnellula cervina]	-	-	-	-	-	GO:0005524//ATP binding	-
Bcin06g01600	1591	1283	1115	896	1034	661	65.75	45.48	46.60	31.23	32.89	27.06	52.61	30.3933333333333	-0.791582141591182	3.29149126953695e-08	3.64987103126174e-07	--	glycoside hydrolase family 43 protein [Sclerotinia borealis F-4128]	-	-	-	-	-	GO:0004553//hydrolase activity, hydrolyzing O-glycosyl compounds	GO:0005975//carbohydrate metabolic process
Bcin03g06380	97	143	150	323	350	329	2.13	2.70	3.34	5.99	5.92	7.16	2.72333333333333	6.35666666666667	1.22289686016708	3.30052155611671e-08	3.65650202339843e-07	SPAC16E8.13	Bcetp1 [Botrytis cinerea B05.10]	-	-	-	-	-	GO:0008270//zinc ion binding	-
Bcin08g03740	1196	1152	1083	828	985	764	49.13	40.60	45.01	28.64	31.15	31.08	44.9133333333333	30.29	-0.568302220470751	3.3049918417138e-08	3.65807361095321e-07	--	nuclear Qri2 Nse4 protein [Rutstroemia sp. NJR-2017a WRK4]	-	-	-	-	-	-	-
Bcin15g00960	1276	1063	883	689	818	618	71.96	51.43	50.38	32.78	35.51	34.51	57.9233333333333	34.2666666666667	-0.757338769363569	3.31444584774369e-08	3.66515335580291e-07	--	endo- -beta-xylanase-like protein [Rutstroemia sp. NJR-2017a BBW]	-	-	-	-	-	-	-
Bcin16g02980	8095	8516	6222	6074	6226	4258	237.57	214.43	184.75	150.39	140.65	123.74	212.25	138.26	-0.618380723020583	3.33580906484738e-08	3.68537725901618e-07	atnC	similar to MFS transporter [Botrytis cinerea T4]	-	-	-	-	-	-	GO:0055085//transmembrane transport
Bcin03g02020	150	149	141	86	93	47	5.54	4.72	5.27	2.68	2.65	1.72	5.17666666666667	2.35	-1.13936266710115	3.36977601542186e-08	3.71947560744584e-07	aclE	Bcgal80 [Botrytis cinerea B05.10]	-	-	-	-	-	GO:0016491//oxidoreductase activity	-
Bcin04g00020	236	255	256	539	590	534	4.85	4.50	5.33	9.35	9.34	10.87	4.89333333333333	9.85333333333333	1.00979430130294	3.4617237773854e-08	3.8174501305905e-07	--	similar to kinesin light chain [Botrytis cinerea T4]	-	-	-	-	GO:0005871//kinesin complex	GO:0003777//microtubule motor activity;GO:0005515//protein binding	-
Bcin05g08080	72	81	96	222	240	228	1.22	1.18	1.65	3.18	3.14	3.84	1.35	3.38666666666667	1.32690658900018	3.51051381723974e-08	3.86769569184309e-07	slx4	RecName: Full=Structure-specific endonuclease subunit slx4 [Botrytis cinerea B05.10]	-	-	-	-	GO:0005634//nucleus;GO:0033557//Slx1-Slx4 complex	GO:0017108//5'-flap endonuclease activity	GO:0006260//DNA replication;GO:0006281//DNA repair
Bcin02g06030	106	189	161	427	388	340	2.93	4.48	4.50	9.95	8.25	9.30	3.97	9.16666666666667	1.20725820543527	3.51435071545216e-08	3.86836749551194e-07	SPBC19G7.04	dna ligase 1 protein [Rutstroemia sp. NJR-2017a BBW]	-	-	-	-	-	-	-
Bcin05g06850	207	244	220	132	177	113	4.99	5.04	5.38	2.68	3.35	2.70	5.13666666666667	2.91	-0.819813302885346	3.58546109360694e-08	3.94302037881343e-07	het-6	heterokaryon incompatibility protein [Rutstroemia sp. NJR-2017a BBW]	-	-	-	-	-	-	-
Bcin10g05870	5316	8199	6601	5624	5551	4076	102.36	135.45	128.59	91.36	82.27	77.71	122.133333333333	83.78	-0.543779213396623	3.6129644244914e-08	3.96962461561672e-07	ascG	related to cytochrome P450 monooxygenase (lovA) [Phialocephala subalpina]	-	-	-	-	-	GO:0005506//iron ion binding;GO:0016705//oxidoreductase activity, acting on paired donors, with incorporation or reduction of molecular oxygen;GO:0020037//heme binding	GO:0055114//oxidation-reduction process
Bcin11g06100	215	422	373	818	874	818	6.89	11.61	12.10	22.12	21.56	25.96	10.2	23.2133333333333	1.18638455007109	3.67329722206058e-08	4.0295815749776e-07	rsc7	Bcnpl6 [Botrytis cinerea B05.10]	-	-	-	-	GO:0016586//RSC-type complex	-	-
Bcin11g00360	660	1132	1053	2140	2250	2020	15.72	23.14	25.38	43.01	41.26	47.65	21.4133333333333	43.9733333333333	1.03811950592015	3.67425766367775e-08	4.0295815749776e-07	NDC80	Bcndc80 [Botrytis cinerea B05.10]	-	-	-	-	GO:0031262//Ndc80 complex	-	GO:0051315//attachment of mitotic spindle microtubules to kinetochore
Bcin09g03480	322	340	288	217	249	178	14.38	13.03	13.02	8.18	8.56	7.87	13.4766666666667	8.20333333333333	-0.716181545813539	3.77066957847911e-08	4.13153713320193e-07	--	similar to transcription factor Zn, C2H2 [Botrytis cinerea T4]	-	-	-	-	-	GO:0003676//nucleic acid binding	-
Bcin12g04280	7767	7444	6962	5907	6286	5159	503.68	414.16	456.77	323.17	313.78	331.27	458.203333333333	322.74	-0.505615559223945	3.80393863894941e-08	4.1641837867659e-07	trx1	Bctrx1 [Botrytis cinerea B05.10]	-	-	-	-	-	GO:0015035//protein disulfide oxidoreductase activity	GO:0006662//glycerol ether metabolic process;GO:0045454//cell redox homeostasis
Bcin04g03870	581	760	641	1282	1414	1303	18.14	20.35	20.24	33.76	33.97	40.27	19.5766666666667	36	0.878861769440764	3.81235324504075e-08	4.16958744053864e-07	srpA	Bcsrp54 [Botrytis cinerea B05.10]	Genetic Information Processing	Folding, sorting and degradation	ko03060//Protein export	K03106	GO:0005786//signal recognition particle, endoplasmic reticulum targeting;GO:0048500//signal recognition particle	GO:0003924//GTPase activity;GO:0005525//GTP binding;GO:0008312//7S RNA binding	GO:0006614//SRP-dependent cotranslational protein targeting to membrane
Bcin10g05250	135	310	310	619	856	771	2.17	4.28	5.04	8.40	10.59	12.27	3.83	10.42	1.44393898035355	3.85808009034923e-08	4.21575260191579e-07	set-2	Bcset2 [Botrytis cinerea B05.10]	Metabolism;Metabolism	Global and overview maps;Amino acid metabolism	ko01100//Metabolic pathways;ko00310//Lysine degradation	K23700;K23700	GO:0005634//nucleus;GO:0005694//chromosome	GO:0005515//protein binding;GO:0018024//histone-lysine N-methyltransferase activity;GO:0046975//histone methyltransferase activity (H3-K36 specific)	GO:0006354//DNA-templated transcription, elongation;GO:0006355//regulation of transcription, DNA-templated;GO:0010452//histone H3-K36 methylation;GO:0034968//histone lysine methylation
Bcin09g06530	62	126	82	236	268	274	2.54	4.43	3.40	8.16	8.45	11.12	3.45666666666667	9.24333333333333	1.41903172222625	3.87815367327204e-08	4.23382769412677e-07	--	CSEP0054 effector protein [Rutstroemia sp. NJR-2017a BVV2]	-	-	-	-	-	-	-
Bcin06g06800	7892	8002	6699	6122	6663	5021	376.44	327.47	323.28	246.36	244.64	237.14	342.396666666667	242.713333333333	-0.496415292359141	3.92030888077164e-08	4.2759547364704e-07	--	ER BIG1 protein [Rutstroemia sp. NJR-2017a BVV2]	-	-	-	-	-	-	GO:0006078//(1->6)-beta-D-glucan biosynthetic process;GO:0009272//fungal-type cell wall biogenesis
Bcin02g04340	56	75	72	176	227	169	1.73	1.98	2.24	4.57	5.38	5.16	1.98333333333333	5.03666666666667	1.34454208696953	3.93046768325202e-08	4.2831378290129e-07	--	hypothetical protein BCIN_02g04340 [Botrytis cinerea B05.10]	-	-	-	-	-	-	-
Bcin10g00620	517	829	733	1430	1615	1455	11.04	15.19	15.84	25.77	26.56	30.78	14.0233333333333	27.7033333333333	0.982230257955477	3.97981328079456e-08	4.33297200698315e-07	--	golgin subfamily A member 7 ERF4 protein [Rutstroemia sp. NJR-2017a BVV2]	-	-	-	-	-	-	-
Bcin02g09350	423	576	563	1026	1239	1107	8.13	9.50	10.95	16.63	18.33	21.06	9.52666666666667	18.6733333333333	0.970936066978687	3.98579948456385e-08	4.33555158089536e-07	--	gtpase-activator for ras-like gtpase containing protein [Rutstroemia sp. NJR-2017a WRK4]	-	-	-	-	GO:0016020//membrane	GO:0046873//metal ion transmembrane transporter activity	GO:0030001//metal ion transport;GO:0055085//transmembrane transport
Bcin16g00730	924	1385	1132	2194	2540	2249	15.46	19.78	19.18	31.04	32.83	37.32	18.14	33.73	0.894857862489604	4.00410335864046e-08	4.35151287035569e-07	STK32A	kinase-like protein [Hyaloscypha bicolor E]	-	-	-	-	-	GO:0004672//protein kinase activity;GO:0004674//protein serine/threonine kinase activity;GO:0005524//ATP binding	GO:0006468//protein phosphorylation
Bcin05g03250	3605	2754	2476	2064	2193	1402	148.58	97.39	103.25	71.77	69.58	57.22	116.406666666667	66.19	-0.814488508542982	4.02648892855929e-08	4.37187706400727e-07	ADK2	adenylate kinase 1 [Botrytis cinerea]	Metabolism;Metabolism;Metabolism;Metabolism	Global and overview maps;Global and overview maps;Nucleotide metabolism;Metabolism of cofactors and vitamins	ko01100//Metabolic pathways;ko01110//Biosynthesis of secondary metabolites;ko00230//Purine metabolism;ko00730//Thiamine metabolism	K00939;K00939;K00939;K00939	GO:0005739//mitochondrion	GO:0004017//adenylate kinase activity;GO:0005524//ATP binding;GO:0019205//nucleobase-containing compound kinase activity	GO:0006139//nucleobase-containing compound metabolic process
Bcin01g00780	713	1080	995	1808	2249	1852	8.56	11.12	12.08	18.31	20.78	22.01	10.5866666666667	20.3666666666667	0.943961467563132	4.03985585736468e-08	4.38242101015659e-07	RSN1	DUF221-domain-containing protein [Hyaloscypha variabilis F]	-	-	-	-	GO:0016020//membrane	-	-
Bcin04g05610	469	809	766	1499	1684	1569	7.59	11.23	12.54	20.46	20.97	25.13	10.4533333333333	22.1866666666667	1.08572987402589	4.08977372354243e-08	4.43256036384296e-07	SPAC23H4.01c	Bcosh3 [Botrytis cinerea B05.10]	-	-	-	-	-	-	-
MSTRG.6453	126	107	101	40	44	58	6.20	4.51	5.03	1.66	1.67	2.82	5.24666666666667	2.05	-1.35577722528089	4.1262713859929e-08	4.4680772451578e-07	--	hypothetical protein BofuT4_P108160.1 [Botrytis cinerea T4]	-	-	-	-	-	-	-
Bcin14g03520	3370	2324	2698	1639	2135	1587	151.63	89.71	122.82	62.21	73.94	70.70	121.386666666667	68.95	-0.815987505184087	4.17094463859734e-08	4.5123748540493e-07	--	similar to non-classical export protein Nce102 [Botrytis cinerea T4]	-	-	-	-	GO:0016020//membrane	-	-
Bcin07g01440	376	417	383	261	298	266	16.59	15.79	17.10	9.72	10.12	11.62	16.4933333333333	10.4866666666667	-0.653326829560675	4.18944145325879e-08	4.52829889091191e-07	--	Pc22g17060 [Penicillium rubens Wisconsin 54-1255]	-	-	-	-	-	-	-
Bcin03g07490	1092	1133	993	824	971	653	96.79	86.16	89.04	61.62	66.25	57.31	90.6633333333333	61.7266666666667	-0.554625318657164	4.21526181646674e-08	4.55210300846728e-07	SPCS1	microsomal signal peptidase 12kDa subunit [Sclerotinia borealis F-4128]	Genetic Information Processing	Folding, sorting and degradation	ko03060//Protein export	K12946	GO:0005787//signal peptidase complex;GO:0016021//integral component of membrane	GO:0008233//peptidase activity	GO:0006465//signal peptide processing
Bcin01g00390	227	348	384	735	831	767	4.46	5.87	7.64	12.19	12.57	14.93	5.99	13.23	1.14318515348989	4.22478981963409e-08	4.556618304978e-07	RYL2	Bcypt10 [Botrytis cinerea B05.10]	-	-	-	-	-	GO:0003924//GTPase activity;GO:0005525//GTP binding	-
Bcin14g04620	4177	4272	3811	3118	3512	3035	548.65	481.42	506.45	345.52	355.08	394.73	512.173333333333	365.11	-0.488300956656452	4.22704559534124e-08	4.556618304978e-07	cox-13	Bccox12 [Botrytis cinerea B05.10]	Metabolism;Metabolism	Global and overview maps;Energy metabolism	ko01100//Metabolic pathways;ko00190//Oxidative phosphorylation	K02267;K02267	GO:0005739//mitochondrion	-	-
Bcin01g00050	5386	5814	4448	4276	4537	3316	241.81	223.94	202.04	161.96	156.79	147.41	222.596666666667	155.386666666667	-0.518569273742076	4.31112066863529e-08	4.64307308669642e-07	BOA5	Bcboa5 [Botrytis cinerea B05.10]	-	-	-	-	-	GO:0016491//oxidoreductase activity	GO:0055114//oxidation-reduction process
Bcin13g03060	162	230	225	499	505	411	3.47	4.23	4.87	9.02	8.32	8.71	4.19	8.68333333333333	1.05129872274536	4.32966327161634e-08	4.65885759756418e-07	rhp41	nitrilase [Sclerotinia borealis F-4128]	Genetic Information Processing	Replication and repair	ko03420//Nucleotide excision repair	K10838	GO:0005634//nucleus	GO:0003677//DNA binding;GO:0003684//damaged DNA binding	GO:0006289//nucleotide-excision repair
Bcin13g04630	465	753	785	1467	1708	1509	7.05	9.80	12.05	18.78	19.95	22.67	9.63333333333333	20.4666666666667	1.0871691628695	4.3433303182902e-08	4.66937224442553e-07	PKH2	serine threonine- kinase ksg1 protein [Rutstroemia sp. NJR-2017a WRK4]	Environmental Information Processing	Signal transduction	ko04011//MAPK signaling pathway - yeast	K06276	-	GO:0004672//protein kinase activity;GO:0005524//ATP binding	GO:0006468//protein phosphorylation
Bcin04g06660	956	1571	1285	2564	2875	2664	13.82	19.50	18.79	31.31	32.03	38.17	17.37	33.8366666666667	0.961989697969421	4.3885340562045e-08	4.71374173223327e-07	--	IQ calmodulin-binding domain-containing family protein [Rutstroemia sp. NJR-2017a WRK4]	-	-	-	-	-	-	-
Bcin03g06280	1571	1634	1936	1120	1500	1089	75.23	67.13	93.79	45.25	55.29	51.63	78.7166666666667	50.7233333333333	-0.634019572949987	4.39287201274444e-08	4.71417697553873e-07	fcf2	Bcfcf2 [Botrytis cinerea B05.10]	-	-	-	-	-	-	-
Bcin09g00650	512	610	530	450	443	327	18.00	18.40	18.85	13.34	11.99	11.38	18.4166666666667	12.2366666666667	-0.589801350066608	4.39684893486874e-08	4.71422434546257e-07	mcsA	Bccit3 [Botrytis cinerea B05.10]	Metabolism;Metabolism;Metabolism;Metabolism;Metabolism;Metabolism;Metabolism	Global and overview maps;Global and overview maps;Global and overview maps;Global and overview maps;Carbohydrate metabolism;Global and overview maps;Carbohydrate metabolism	ko01100//Metabolic pathways;ko01110//Biosynthesis of secondary metabolites;ko01200//Carbon metabolism;ko01230//Biosynthesis of amino acids;ko00630//Glyoxylate and dicarboxylate metabolism;ko01210//2-Oxocarboxylic acid metabolism;ko00020//Citrate cycle (TCA cycle)	K01647;K01647;K01647;K01647;K01647;K01647;K01647	-	GO:0046912//transferase activity, transferring acyl groups, acyl groups converted into alkyl on transfer	GO:0006099//tricarboxylic acid cycle
Bcin06g07200	223	500	389	926	1017	883	4.26	8.20	7.52	14.93	14.96	16.70	6.66	15.53	1.22146374731604	4.50388989139511e-08	4.82467632959367e-07	sna41	related to sna41 protein [Rhynchosporium agropyri]	Cellular Processes;Cellular Processes	Cell growth and death;Cell growth and death	ko04111//Cell cycle - yeast;ko04113//Meiosis - yeast	K06628;K06628	-	-	GO:0006270//DNA replication initiation
Bcin11g04860	836	907	658	623	619	424	28.17	26.22	22.43	17.71	16.06	14.15	25.6066666666667	15.9733333333333	-0.680854055742284	4.52541561110385e-08	4.84340686877695e-07	PAC1	WD domain-containing protein [Rutstroemia sp. NJR-2017a WRK4]	Genetic Information Processing;Genetic Information Processing	Transcription;Translation	ko03040//Spliceosome;ko03013//RNA transport	K12880;K12880	-	GO:0005515//protein binding	GO:0006406//mRNA export from nucleus
Bcin06g06640	958	1487	1457	2744	3070	2555	16.62	22.14	25.58	40.17	41.01	43.90	21.4466666666667	41.6933333333333	0.959063283272298	4.57877613657637e-08	4.89614536566824e-07	rga8	Bcrgd2 [Botrytis cinerea B05.10]	-	-	-	-	-	-	GO:0007165//signal transduction;GO:0035556//intracellular signal transduction
Bcin14g01580	428	269	340	150	252	130	21.49	11.59	17.27	6.35	9.74	6.46	16.7833333333333	7.51666666666667	-1.1588643447514	4.59342836404059e-08	4.90743545452358e-07	ADH6	similar to alcohol dehydrogenase [Botrytis cinerea T4]	Metabolism;Metabolism;Metabolism;Metabolism;Metabolism	Global and overview maps;Global and overview maps;Carbohydrate metabolism;Carbohydrate metabolism;Lipid metabolism	ko01100//Metabolic pathways;ko01110//Biosynthesis of secondary metabolites;ko00040//Pentose and glucuronate interconversions;ko00010//Glycolysis / Gluconeogenesis;ko00561//Glycerolipid metabolism	K00002;K00002;K00002;K00002;K00002	-	GO:0008270//zinc ion binding;GO:0016491//oxidoreductase activity	GO:0055114//oxidation-reduction process
Bcin04g05070	19382	18806	15115	13604	15580	10007	1176.72	979.57	928.43	696.80	728.10	601.58	1028.24	675.493333333333	-0.606163604883415	4.69246443824287e-08	5.00877749075844e-07	rps602	similar to 40S ribosomal protein S6 [Botrytis cinerea T4]	Genetic Information Processing	Translation	ko03010//Ribosome	K02991	GO:0005840//ribosome	GO:0003735//structural constituent of ribosome	GO:0006412//translation
Bcin03g03880	1254	1627	1359	2821	2804	2462	25.89	28.81	28.38	49.13	44.55	50.32	27.6933333333333	48	0.793495690372391	4.70829727164292e-08	5.02120635188466e-07	lub1	Bcdoa1 [Botrytis cinerea B05.10]	Genetic Information Processing	Folding, sorting and degradation	ko04141//Protein processing in endoplasmic reticulum	K14018	-	GO:0005515//protein binding;GO:0043130//ubiquitin binding	GO:0043161//proteasome-mediated ubiquitin-dependent protein catabolic process
Bcin03g03900	592	1077	954	1972	2255	1722	9.23	14.40	15.04	25.93	27.05	26.57	12.89	26.5166666666667	1.0406471661356	4.74560397417936e-08	5.05649376342116e-07	rid1	similar to GTPase binding protein Rid1 [Botrytis cinerea T4]	-	-	-	-	-	GO:0003779//actin binding;GO:0017048//Rho GTPase binding	GO:0030036//actin cytoskeleton organization
Bcin02g01970	595	563	477	411	409	271	41.17	33.43	33.40	23.99	21.79	18.57	36	21.45	-0.747019258830129	4.77848099517265e-08	5.08700281431035e-07	HMF1	endoribonuclease L-PSP [Sclerotinia borealis F-4128]	-	-	-	-	-	-	-
Bcin02g08170	2905	3459	3116	5833	6355	5609	74.55	74.82	79.81	124.04	123.48	140.04	76.3933333333333	129.186666666667	0.75793852915062	4.85020540567956e-08	5.15877659253602e-07	MAPK	Bmp1 [Botrytis cinerea B05.10]	Cellular Processes;Environmental Information Processing	Cell growth and death;Signal transduction	ko04111//Cell cycle - yeast;ko04011//MAPK signaling pathway - yeast	K04371;K04371	-	GO:0004672//protein kinase activity;GO:0004707//MAP kinase activity;GO:0005524//ATP binding	GO:0006468//protein phosphorylation
Bcin08g04010	567	721	735	1408	1459	1422	17.54	19.13	23.00	36.74	34.74	43.55	19.89	38.3433333333333	0.94693248531098	4.94418805844404e-08	5.25407644118517e-07	CHS7	Bcchs7 [Botrytis cinerea B05.10]	-	-	-	-	-	-	-
Bcin06g05410	163	93	121	50	70	36	8.05	3.94	6.04	2.08	2.66	1.76	6.01	2.16666666666667	-1.47188777351652	4.99936203099082e-08	5.30800289331151e-07	--	flavin-binding monooxygenase protein [Rutstroemia sp. NJR-2017a WRK4]	-	-	-	-	-	-	-
Bcin11g00660	396	426	375	308	310	222	16.09	14.85	15.41	10.56	9.69	8.93	15.45	9.72666666666667	-0.667589455595002	5.02661364791827e-08	5.33221396438905e-07	--	Transcription factor IIIA [Lachnellula subtilissima]	-	-	-	-	-	GO:0003676//nucleic acid binding	-
Bcin08g03980	255	283	264	597	639	484	6.29	5.99	6.59	12.43	12.14	11.83	6.29	12.1333333333333	0.947844027485609	5.05843297843152e-08	5.36122335211836e-07	sidI	similar to acyl-CoA synthetase/AMP-acid ligase II [Botrytis cinerea T4]	-	-	-	-	-	GO:0003824//catalytic activity	-
Bcin11g01220	3304	4610	4058	7452	8304	7273	86.25	103.24	107.17	164.11	166.85	187.99	98.8866666666667	172.983333333333	0.80678512904586	5.09693682737033e-08	5.39725987188058e-07	--	hypothetical protein BCIN_11g01220 [Botrytis cinerea B05.10]	-	-	-	-	-	-	-
Bcin13g05550	158	209	146	403	407	421	5.50	6.25	5.15	11.84	10.91	14.52	5.63333333333333	12.4233333333333	1.1409915725593	5.13288945670915e-08	5.43053362026236e-07	tfb4	Bctfb4 [Botrytis cinerea B05.10]	Genetic Information Processing;Genetic Information Processing	Replication and repair;Transcription	ko03420//Nucleotide excision repair;ko03022//Basal transcription factors	K03143;K03143	GO:0000439//transcription factor TFIIH core complex	-	GO:0006289//nucleotide-excision repair;GO:0006355//regulation of transcription, DNA-templated
Bcin04g03400	93	177	227	445	546	546	2.34	3.81	5.77	9.43	10.56	13.58	3.97333333333333	11.19	1.49378830123539	5.17720764993184e-08	5.47259154318633e-07	mpp10	Bcmpp10 [Botrytis cinerea B05.10]	Genetic Information Processing	Translation	ko03008//Ribosome biogenesis in eukaryotes	K14559	GO:0005634//nucleus;GO:0005732//small nucleolar ribonucleoprotein complex;GO:0034457//Mpp10 complex	-	GO:0006364//rRNA processing
Bcin06g05510	121	193	144	376	367	373	2.90	3.98	3.50	7.62	6.78	8.87	3.46	7.75666666666667	1.16466476704747	5.22409824080182e-08	5.51729212444858e-07	Gpatch1	similar to G-patch domain containing protein [Botrytis cinerea T4]	-	-	-	-	-	GO:0003676//nucleic acid binding;GO:0003723//RNA binding	GO:0006397//mRNA processing
Bcin08g01030	136	207	158	348	481	372	2.21	2.89	2.60	4.77	6.02	5.99	2.56666666666667	5.59333333333333	1.12381236485756	5.24590506496972e-08	5.53544577586197e-07	mtr1	Bctae2 [Botrytis cinerea B05.10]	-	-	-	-	-	-	-
Bcin01g06230	651	717	539	455	510	420	31.59	29.85	26.46	18.63	19.05	20.18	29.3	19.2866666666667	-0.603296842101164	5.26860908660601e-08	5.55451337916853e-07	Psmd9	Bcnas2 [Botrytis cinerea B05.10]	-	-	-	-	-	GO:0005515//protein binding	GO:0070682//proteasome regulatory particle assembly
Bcin08g04310	181	209	152	116	119	82	6.99	6.93	5.94	3.78	3.54	3.14	6.62	3.48666666666667	-0.924982771281431	5.27700458528693e-08	5.55847574374643e-07	--	hypothetical protein BCIN_08g04310 [Botrytis cinerea B05.10]	-	-	-	-	-	-	-
Bcin07g01760	4436	7838	6112	12863	14109	11634	72.68	110.18	101.31	177.80	177.93	188.74	94.7233333333333	181.49	0.938098302996909	5.29645402718048e-08	5.57406447970258e-07	--	SH3 domain protein [Rutstroemia sp. NJR-2017a BVV2]	-	-	-	-	-	GO:0005515//protein binding	-
Bcin16g03360	858	692	668	523	528	429	32.39	22.41	25.51	16.65	15.34	16.03	26.77	16.0066666666667	-0.741944236131515	5.40106561797416e-08	5.67917311953125e-07	--	similar to DUF1295 domain protein [Botrytis cinerea T4]	-	-	-	-	-	-	-
[truncated: 11,219 more rows]
