# Supplementary material for: Normal distribution of H3K9me3 occupancy co-mediated by histone methyltransferase BcDIM5 and histone deacetylase BcHda1 maintains stable ABA synthesis in Botrytis cinerea TB-31
Source: Front Microbiol. 2024 Mar 4;15:1339576. doi: 10.3389/fmicb.2024.1339576 (PMC10944950; doi:10.3389/fmicb.2024.1339576)
Supplement: Supplementary file 4 [file Data_Sheet_2.ZIP › Dataset 1/TB-31-vs-KOBcDIM5.filter.annot.xls]

id	TB-31-1_count	TB-31-2_count	TB-31-3_count	KOBcDIM5-1_count	KOBcDIM5-2_count	KOBcDIM5-3_count	TB-31-1_fpkm	TB-31-2_fpkm	TB-31-3_fpkm	KOBcDIM5-1_fpkm	KOBcDIM5-2_fpkm	KOBcDIM5-3_fpkm	TB-31_mean	KOBcDIM5_mean	log2(fc)	PValue	FDR	Symbol	Description	KEGG_A_class	KEGG_B_class	Pathway	K_ID	GO Component	GO Function	GO Process
Bcin08g03880	20667	27254	17742	146	234	132	503.58	569.75	437.38	3.00	4.39	3.18	503.57	3.52333333333333	-7.15910755647142	0	0	aba3	Bcaba3 [Botrytis cinerea B05.10]	-	-	-	-	-	-	-
Bcin09g07140	23469	25086	19874	246	243	175	905.20	830.30	775.62	7.99	7.21	6.68	837.04	7.29333333333333	-6.84257442460583	0	0	--	hypothetical protein BCIN_09g07140 [Botrytis cinerea B05.10]	-	-	-	-	-	-	-
Bcin02g00016	4882	9523	6140	171	162	111	95.85	160.41	121.97	2.83	2.45	2.16	126.076666666667	2.48	-5.66781736624716	1.73447053898553e-223	6.93036611693984e-220	melA	probable long-chain-fatty-acid-CoA ligase [Rhynchosporium commune]	-	-	-	-	-	GO:0003824//catalytic activity;GO:0016788//hydrolase activity, acting on ester bonds;GO:0031177//phosphopantetheine binding	GO:0009058//biosynthetic process
Bcin02g00014	5096	9679	5799	179	198	125	231.30	376.92	266.30	6.85	6.92	5.62	291.506666666667	6.46333333333333	-5.49510666995308	2.74365675969844e-217	8.22205339462629e-214	CHGG_01240	GroES-like protein [Aspergillus ruber CBS 135680]	-	-	-	-	-	GO:0016491//oxidoreductase activity	-
Bcin03g09318	1854	2275	1672	21	15	12	77.86	82.05	71.11	0.75	0.49	0.50	77.0066666666667	0.58	-7.05278663859661	2.0560239943297e-186	4.92911192400603e-183	--	alpha/beta-hydrolase [Cadophora sp. DSE1049]	-	-	-	-	-	-	-
Bcin02g00015	1230	1596	1092	31	35	38	116.40	129.68	104.68	2.47	2.55	3.57	116.92	2.86333333333333	-5.35168229338875	5.0863089401826e-164	1.01615975443281e-160	--	hypothetical protein BCIN_02g00015 [Botrytis cinerea B05.10]	-	-	-	-	-	-	-
Bcin14g03270	1161	1459	1355	120	163	106	16.07	17.33	18.98	1.40	1.74	1.45	17.46	1.53	-3.51245000093679	4.88038373209527e-136	8.35730854237514e-133	--	alpha-amylase type a isozyme [Stemphylium lycopersici]	-	-	-	-	-	-	-
Bcin14g05570	742	773	662	34	34	22	30.79	27.52	27.79	1.19	1.09	0.90	28.7	1.06	-4.75891456699985	1.20776658447893e-118	1.80968725601861e-115	tyrP	Di-copper centre-containing protein [Massarina eburnea CBS 473.64]	Metabolism;Metabolism;Metabolism	Global and overview maps;Global and overview maps;Amino acid metabolism	ko01100//Metabolic pathways;ko01110//Biosynthesis of secondary metabolites;ko00350//Tyrosine metabolism	K00505;K00505;K00505	-	GO:0016491//oxidoreductase activity	-
Bcin08g00300	2366	2688	2034	274	313	168	128.06	124.82	111.38	12.51	13.04	9.00	121.42	11.5166666666667	-3.39821096329629	1.24955107760503e-109	1.66426319636127e-106	--	Bcgst11 [Botrytis cinerea B05.10]	Metabolism;Metabolism	Global and overview maps;Metabolism of other amino acids	ko01100//Metabolic pathways;ko00480//Glutathione metabolism	K00799;K00799	-	GO:0005515//protein binding	-
Bcin05g08400	678	699	700	11	21	11	5.12	4.53	5.35	0.07	0.12	0.08	5	0.09	-5.79585928321977	5.13095693965899e-108	6.15047808356923e-105	azaB	Bcpks21 [Botrytis cinerea B05.10]	-	-	-	-	-	GO:0003824//catalytic activity;GO:0016491//oxidoreductase activity;GO:0016740//transferase activity;GO:0031177//phosphopantetheine binding	GO:0055114//oxidation-reduction process
Bcin09g07130	1528	2084	1978	278	282	273	57.96	67.82	75.91	8.90	8.23	10.25	67.23	9.12666666666667	-2.88094520369481	9.17212909744665e-103	9.995119226463e-100	--	hypothetical protein BCIN_09g07130 [Botrytis cinerea B05.10]	-	-	-	-	-	-	-
Bcin14g03680	1597	1908	1620	327	398	309	41.76	42.75	42.82	7.19	8.03	8.00	42.4433333333333	7.74	-2.45513249284352	4.33536320009806e-102	4.33066655663129e-99	epaB	4-coumarate-CoA ligase 1 [Sclerotinia borealis F-4128]	Metabolism;Metabolism;Metabolism	Global and overview maps;Global and overview maps;Metabolism of cofactors and vitamins	ko01100//Metabolic pathways;ko01110//Biosynthesis of secondary metabolites;ko00130//Ubiquinone and other terpenoid-quinone biosynthesis	K01904;K01904;K01904	-	GO:0003824//catalytic activity	-
Bcin03g09310	612	653	523	26	40	31	15.55	14.22	13.43	0.56	0.78	0.79	14.4	0.71	-4.34210597682499	7.71604022838557e-99	7.11478263212753e-96	--	kinase subdomain-containing protein [Rutstroemia sp. NJR-2017a WRK4]	-	-	-	-	-	-	-
Bcin12g06390	9138	12950	8369	1862	1884	1293	383.01	465.69	354.90	65.84	60.78	53.66	401.2	60.0933333333333	-2.73904475150534	2.31070023633294e-94	1.97845455235164e-91	BOT2	Bcbot2 [Botrytis cinerea B05.10]	-	-	-	-	-	-	-
Bcin14g03670	1147	1207	1088	206	222	162	32.07	28.95	30.77	4.86	4.78	4.48	30.5966666666667	4.70666666666667	-2.70059690014712	4.06475733693758e-92	3.24828307985805e-89	MET7	tetrahydrofolylpolyglutamate synthase [Sclerotinia borealis F-4128]	Metabolism;Metabolism	Global and overview maps;Metabolism of cofactors and vitamins	ko01100//Metabolic pathways;ko00790//Folate biosynthesis	K01930;K01930	-	GO:0004326//tetrahydrofolylpolyglutamate synthase activity;GO:0005524//ATP binding;GO:0016874//ligase activity	GO:0009058//biosynthetic process;GO:0009396//folic acid-containing compound biosynthetic process
Bcin16g00980	102	147	122	1154	1240	1191	2.38	2.93	2.88	22.73	22.28	27.53	2.73	24.18	3.14684138832927	1.78350844576956e-78	1.33618223371499e-75	--	similar to Hsp70 family protein [Botrytis cinerea T4]	-	-	-	-	-	-	-
Bcin12g06430	27646	34142	20500	5020	5235	3382	1443.32	1529.28	1082.81	221.11	210.37	174.83	1351.80333333333	202.103333333333	-2.74172025516626	8.51885303179637e-75	6.00679360542018e-72	calM	short chain dehydrogenase, partial [Colletotrichum incanum]	-	-	-	-	-	-	-
Bcin12g06410	10899	15085	9353	2102	2188	1241	333.96	396.57	289.95	54.34	51.61	37.65	340.16	47.8666666666667	-2.82912025354185	1.19118192955238e-72	7.93260988308021e-70	BOT5	Bcbot5 [Botrytis cinerea B05.10]	-	-	-	-	-	GO:0016747//transferase activity, transferring acyl groups other than amino-acyl groups	-
Bcin05g00010	5679	4468	3736	623	725	434	230.69	155.71	153.54	21.35	22.67	17.46	179.98	20.4933333333333	-3.13461002877961	3.43785534285297e-71	2.16892484183045e-68	yakc	related to pyridoxine 4-dehydrogenase [Phialocephala subalpina]	-	-	-	-	-	-	-
Bcin06g00020	711	728	593	117	97	92	98.85	86.83	83.41	13.72	10.38	12.66	89.6966666666667	12.2533333333333	-2.87188010638674	5.95988535861993e-67	3.57205728968885e-64	--	tyrosinase central domain containing protein [Diplodia corticola]	-	-	-	-	-	-	-
Bcin09g05740	1204	1396	1240	363	384	336	33.52	33.35	34.93	8.53	8.23	9.26	33.9333333333333	8.67333333333333	-1.96804469424526	2.05978548525976e-65	1.17574517199089e-62	faeB-2	similar to feruloyl esterase B [Botrytis cinerea T4]	-	-	-	-	-	-	-
Bcin12g06380	27252	48414	30577	8120	8135	5464	979.07	1492.29	1111.42	246.12	224.97	194.37	1194.26	221.82	-2.42865560263067	8.98396061403685e-61	4.89503344911181e-58	BOT1	Bcbot1 [Botrytis cinerea B05.10]	-	-	-	-	-	GO:0005506//iron ion binding;GO:0016705//oxidoreductase activity, acting on paired donors, with incorporation or reduction of molecular oxygen;GO:0020037//heme binding	GO:0055114//oxidation-reduction process
Bcin04g06930	1718	2667	1956	562	601	536	119.15	158.70	137.25	32.88	32.09	36.81	138.366666666667	33.9266666666667	-2.02800483551377	1.84529171183439e-59	9.61717902163427e-57	SPCC4B3.06c	Bclot6 [Botrytis cinerea B05.10]	-	-	-	-	-	GO:0016491//oxidoreductase activity	-
Bcin01g03910	644	595	641	1	2	7	56.83	45.05	57.30	0.07	0.13	0.62	53.06	0.273333333333333	-7.60081945633177	4.76335134653672e-59	2.37909552462232e-56	--	hypothetical protein BCIN_01g03910 [Botrytis cinerea B05.10]	-	-	-	-	-	-	-
Bcin13g05870	736	1123	1108	114	117	153	20.69	27.08	31.51	2.70	2.53	4.26	26.4266666666667	3.16333333333333	-3.06247697016538	8.47912612784549e-59	4.06557139577935e-56	pkfF	similar to GMC oxidoreductase [Botrytis cinerea T4]	Metabolism;Metabolism	Global and overview maps;Amino acid metabolism	ko01100//Metabolic pathways;ko00260//Glycine, serine and threonine metabolism	K00108;K00108	-	GO:0016614//oxidoreductase activity, acting on CH-OH group of donors;GO:0050660//flavin adenine dinucleotide binding	GO:0055114//oxidation-reduction process
Bcin09g07090	393	508	327	2	9	4	9.43	10.46	7.94	0.04	0.17	0.10	9.27666666666667	0.103333333333333	-6.48822888294474	6.20124161856819e-58	2.85901089545296e-55	yjcS	similar to beta-lactamase domain protein [Botrytis cinerea T4]	-	-	-	-	-	GO:0046983//protein dimerization activity	-
Bcin01g00160	10946	8077	7317	1584	1772	1222	342.53	216.85	231.66	41.82	42.68	37.86	263.68	40.7866666666667	-2.69261863634617	1.48803619349278e-57	6.60632957459184e-55	BOA17	Bcboa17 [Botrytis cinerea B05.10]	-	-	-	-	-	-	-
Bcin02g00013	13816	19376	14484	5591	5291	3896	387.28	465.99	410.77	132.22	114.16	108.14	421.346666666667	118.173333333333	-1.83410319418528	6.94992922809468e-57	2.9584146304684e-54	nahG	related to salicylate 1-monooxygenase [Claviceps purpurea 20.1]	-	-	-	-	-	GO:0071949//FAD binding	-
Bcin12g06400	21655	29423	17858	5684	5713	3598	658.01	767.05	549.00	145.71	133.62	108.25	658.02	129.193333333333	-2.3485998085646	7.15725571732575e-57	2.9584146304684e-54	BOT3	Bcbot3 [Botrytis cinerea B05.10]	-	-	-	-	-	GO:0005506//iron ion binding;GO:0016705//oxidoreductase activity, acting on paired donors, with incorporation or reduction of molecular oxygen;GO:0020037//heme binding	GO:0055114//oxidation-reduction process
Bcin01g03900	416	379	403	4	1	8	58.62	45.82	57.46	0.48	0.11	1.12	53.9666666666667	0.57	-6.56496285030403	1.79800033108452e-54	7.18420998957006e-52	--	hypothetical protein BCIN_01g03900 [Botrytis cinerea B05.10]	-	-	-	-	-	-	-
Bcin08g03830	2220	2881	1949	528	667	351	139.15	154.93	123.60	27.92	32.18	21.78	139.226666666667	27.2933333333333	-2.35081505632452	2.48872058951204e-54	9.62332055047767e-52	aba4	Bcaba4 [Botrytis cinerea B05.10]	-	-	-	-	-	GO:0016491//oxidoreductase activity	-
Bcin03g09320	293	297	291	19	30	31	12.62	10.98	12.68	0.69	0.99	1.32	12.0933333333333	1	-3.59614005003264	2.4662952102855e-53	9.23858771427883e-51	SAT4	related to integral membrane protein [Rhynchosporium secalis]	-	-	-	-	-	-	-
Bcin13g05860	450	457	495	93	86	55	14.84	12.93	16.52	2.59	2.18	1.80	14.7633333333333	2.19	-2.75301572156298	6.22133742624765e-52	2.25985368874032e-49	betA	similar to glucose-methanol-choline (gmc) oxidoreductase [Botrytis cinerea T4]	-	-	-	-	-	GO:0016614//oxidoreductase activity, acting on CH-OH group of donors;GO:0050660//flavin adenine dinucleotide binding	GO:0055114//oxidation-reduction process
Bcin08g03850	58707	70527	45779	14866	17448	9748	1853.98	1910.89	1462.67	396.07	424.14	304.82	1742.51333333333	375.01	-2.21616872324888	1.77280384840853e-50	6.25017639143323e-48	caba1	Bcaba1 [Botrytis cinerea B05.10]	-	-	-	-	-	GO:0005506//iron ion binding;GO:0016705//oxidoreductase activity, acting on paired donors, with incorporation or reduction of molecular oxygen;GO:0020037//heme binding	GO:0055114//oxidation-reduction process
Bcin08g00010	1021	1243	1035	321	402	239	31.30	32.46	31.68	8.19	9.45	7.16	31.8133333333333	8.26666666666667	-1.94425392242099	3.04982811519606e-50	1.04452256048158e-47	atnE	cytochrome P450 [Plenodomus tracheiphilus IPT5]	-	-	-	-	-	GO:0005506//iron ion binding;GO:0016705//oxidoreductase activity, acting on paired donors, with incorporation or reduction of molecular oxygen;GO:0020037//heme binding	GO:0055114//oxidation-reduction process
Bcin09g00020	1017	971	710	196	186	162	34.72	28.44	24.53	5.65	4.89	5.48	29.23	5.34	-2.4525381821185	1.03317992475431e-49	3.44020215500831e-47	--	Zn(2)-C6 fungal-type DNA-binding domain [Aspergillus oryzae]	-	-	-	-	GO:0005634//nucleus	GO:0000981//DNA-binding transcription factor activity, RNA polymerase II-specific;GO:0008270//zinc ion binding	GO:0006355//regulation of transcription, DNA-templated
Bcin12g02430	615	774	691	3020	2925	2566	14.83	16.02	16.86	61.45	54.30	61.28	15.9033333333333	59.01	1.89163027273654	2.58202340106997e-47	8.36505797530424e-45	bioDA	TPA_inf: bifunctional dethiobiotin synthetase/adenosylmethionine-8-amino-7-oxononanoate aminotransferase [Sclerotinia sclerotiorum 1980 UF-70]	Metabolism;Metabolism	Global and overview maps;Metabolism of cofactors and vitamins	ko01100//Metabolic pathways;ko00780//Biotin metabolism	K19562;K19562	-	GO:0003824//catalytic activity;GO:0008483//transaminase activity;GO:0030170//pyridoxal phosphate binding	-
Bcin12g06770	683	519	491	87	82	86	29.99	19.55	21.81	3.22	2.77	3.74	23.7833333333333	3.24333333333333	-2.87440171958201	3.08677084647508e-46	9.73713740439389e-44	eupF	quinoprotein amine dehydrogenase beta chain-like protein [Trichoderma guizhouense]	-	-	-	-	-	-	-
Bcin12g00030	1237	1060	1031	267	333	211	59.19	43.51	49.91	10.78	12.26	10.00	50.87	11.0133333333333	-2.20756390816434	5.00132816160372e-46	1.53720309418317e-43	--	similar to nmrA-like family protein [Botrytis cinerea T4]	-	-	-	-	-	-	-
Bcin13g03100	1392	948	1087	206	245	151	69.67	40.71	55.05	8.70	9.44	7.48	55.1433333333333	8.54	-2.69087850381732	1.59339124019395e-45	4.77499519905121e-43	azaE	NAD(P)-binding protein [Corynespora cassiicola Philippines]	-	-	-	-	-	GO:0003824//catalytic activity;GO:0050662//coenzyme binding	-
Bcin16g00990	76	148	124	820	928	881	1.85	3.09	3.06	16.85	17.40	21.25	2.66666666666667	18.5	2.7944158663501	4.59442161203817e-45	1.34325199667077e-42	--	similar to transcription factor Zn, C2H2 [Botrytis cinerea T4]	-	-	-	-	-	-	-
Bcin04g06990	1128	1256	872	327	335	249	54.69	52.25	42.77	13.38	12.50	11.95	49.9033333333333	12.61	-1.98456790909191	3.19602589696758e-44	9.12161010165485e-42	abnA	glycoside hydrolase family 43 protein [Rutstroemia sp. NJR-2017a WRK4]	-	-	-	-	-	GO:0004553//hydrolase activity, hydrolyzing O-glycosyl compounds;GO:0046558//arabinan endo-1,5-alpha-L-arabinosidase activity	GO:0005975//carbohydrate metabolic process
Bcin08g00060	635	830	662	195	263	207	17.59	19.73	18.56	4.56	5.61	5.68	18.6266666666667	5.28333333333333	-1.8178491803827	7.8654075040346e-42	2.19261952908983e-39	BACOVA_02654	xylosidase : arabinofuranosidase [Aspergillus tamarii]	-	-	-	-	-	GO:0004553//hydrolase activity, hydrolyzing O-glycosyl compounds	GO:0005975//carbohydrate metabolic process
Bcin01g03890	608	546	599	98	138	136	25.52	19.66	25.44	3.47	4.46	5.65	23.54	4.52666666666667	-2.37859334151487	3.48251646337636e-39	9.48748291965736e-37	--	DUF3632 domain containing protein [Pyrenophora teres f. maculata]	-	-	-	-	-	-	-
Bcin09g00030	168	209	155	5	8	4	11.97	12.78	11.18	0.30	0.44	0.28	11.9766666666667	0.34	-5.13854787803067	1.87230514362239e-38	4.98740483480036e-36	--	NAD(P)-binding protein [Cadophora sp. DSE1049]	-	-	-	-	-	-	-
Bcin06g05780	61	88	79	447	534	437	1.73	2.14	2.27	10.69	11.65	12.26	2.04666666666667	11.5333333333333	2.4944614771539	4.92326777516306e-38	1.2829393656713e-35	--	hypothetical protein BCIN_06g05780 [Botrytis cinerea B05.10]	-	-	-	-	-	GO:0004190//aspartic-type endopeptidase activity	GO:0006508//proteolysis
Bcin11g04160	3869	4152	3291	1614	1810	1374	205.81	189.49	177.12	72.43	74.11	72.37	190.806666666667	72.97	-1.38673622022199	2.7114457070404e-37	6.91534035963687e-35	--	hypothetical protein BCIN_11g04160 [Botrytis cinerea B05.10]	-	-	-	-	-	-	-
Bcin08g02190	183	182	146	16	7	5	6.10	5.20	4.92	0.45	0.18	0.16	5.40666666666667	0.263333333333333	-4.35977735604017	3.08725907322251e-36	7.70978635639963e-34	ERG26	Sterol-4-alpha-carboxylic decarboxylase [Lachnellula arida]	Metabolism;Metabolism;Metabolism	Global and overview maps;Global and overview maps;Lipid metabolism	ko01100//Metabolic pathways;ko01110//Biosynthesis of secondary metabolites;ko00100//Steroid biosynthesis	K07748;K07748;K07748	-	GO:0003854//3-beta-hydroxy-delta5-steroid dehydrogenase activity;GO:0016616//oxidoreductase activity, acting on the CH-OH group of donors, NAD or NADP as acceptor	GO:0006694//steroid biosynthetic process;GO:0055114//oxidation-reduction process
Bcin03g01560	368	474	329	1505	2006	1582	14.68	16.22	13.28	50.65	61.59	62.48	14.7266666666667	58.24	1.98357943756457	3.85655774120831e-36	9.43439951915593e-34	str7	short chain dehydrogenase reductase protein [Rutstroemia sp. NJR-2017a BBW]	-	-	-	-	-	GO:0016491//oxidoreductase activity	GO:0055114//oxidation-reduction process
Bcin12g06370	22814	30627	20118	9601	9983	6263	683.82	787.61	610.09	242.79	230.33	185.88	693.84	219.666666666667	-1.65928705013658	4.69667049187699e-36	1.12597978372259e-33	BOT4	Bcbot4 [Botrytis cinerea B05.10]	-	-	-	-	-	GO:0005506//iron ion binding;GO:0016705//oxidoreductase activity, acting on paired donors, with incorporation or reduction of molecular oxygen;GO:0020037//heme binding	GO:0055114//oxidation-reduction process
Bcin08g03840	20243	26143	19668	10173	12106	7873	646.87	716.75	635.87	274.26	297.78	249.11	666.496666666667	273.716666666667	-1.28391437662859	1.38768310044237e-34	3.26159947549073e-32	Bcaba2	Bcaba2 [Botrytis cinerea B05.10]	-	-	-	-	-	GO:0005506//iron ion binding;GO:0016705//oxidoreductase activity, acting on paired donors, with incorporation or reduction of molecular oxygen;GO:0020037//heme binding	GO:0055114//oxidation-reduction process
Bcin13g03110	591	533	543	157	197	150	24.47	18.94	22.75	5.48	6.28	6.15	22.0533333333333	5.97	-1.88519389718531	4.69430334096591e-34	1.08212719515689e-31	NMRAL1	Bcpio2 [Botrytis cinerea B05.10]	-	-	-	-	-	-	-
Bcin03g00060	129	235	222	9	25	15	4.63	7.24	8.06	0.27	0.69	0.53	6.64333333333333	0.496666666666667	-3.74155747437689	9.69297955959865e-34	2.19225935813036e-31	--	Pc22g01890 [Penicillium rubens Wisconsin 54-1255]	-	-	-	-	-	-	-
Bcin10g01840	1064	1217	989	453	545	370	36.55	35.87	34.37	13.13	14.41	12.58	35.5966666666667	13.3733333333333	-1.41238304583287	1.6070671089815e-33	3.56739137691875e-31	--	similar to epoxide hydrolase [Botrytis cinerea T4]	Metabolism;Cellular Processes;Metabolism	Global and overview maps;Transport and catabolism;Lipid metabolism	ko01100//Metabolic pathways;ko04146//Peroxisome;ko00590//Arachidonic acid metabolism	K08726;K08726;K08726	-	GO:0003824//catalytic activity	-
Bcin09g04630	227	337	257	1046	1169	1044	4.60	5.84	5.26	17.84	18.21	20.90	5.23333333333333	18.9833333333333	1.85893128281648	4.19250642554103e-32	9.13737718599279e-30	prp1	Bcprp6 [Botrytis cinerea B05.10]	Genetic Information Processing	Transcription	ko03040//Spliceosome	K12855	GO:0046540//U4/U6 x U5 tri-snRNP complex	GO:0005515//protein binding	GO:0000398//mRNA splicing, via spliceosome;GO:0006396//RNA processing;GO:0045292//mRNA cis splicing, via spliceosome
Bcin13g02690	578	686	603	2125	2167	2001	13.69	13.94	14.45	42.46	39.51	46.93	14.0266666666667	42.9666666666667	1.61504565395671	8.18174145306714e-32	1.75133097853421e-29	--	similar to snoRNA binding protein [Botrytis cinerea T4]	-	-	-	-	-	-	-
Bcin03g01000	112	137	170	738	857	900	2.93	3.07	4.50	16.28	17.25	23.30	3.5	18.9433333333333	2.43626338749784	1.573637659341e-31	3.3093323899159e-29	--	PAP2 superfamily protein [Rutstroemia sp. NJR-2017a BVV2]	-	-	-	-	-	-	-
Bcin09g06620	59	89	57	413	417	383	1.45	1.88	1.42	8.56	7.88	9.31	1.58333333333333	8.58333333333333	2.43857301373964	1.80850310184387e-31	3.73767701410387e-29	SPP1	Signal peptide peptidase protein [Rutstroemia sp. NJR-2017a BVV2]	-	-	-	-	GO:0016021//integral component of membrane	GO:0004190//aspartic-type endopeptidase activity	-
Bcin05g05520	108	125	126	595	746	820	1.44	1.43	1.71	6.72	7.68	10.86	1.52666666666667	8.42	2.46343513569061	5.12840753410713e-31	1.0419359510397e-28	rad50	Bcrad50 [Botrytis cinerea B05.10]	Genetic Information Processing;Genetic Information Processing	Replication and repair;Replication and repair	ko03440//Homologous recombination;ko03450//Non-homologous end-joining	K10866;K10866	GO:0005634//nucleus;GO:0030870//Mre11 complex	GO:0016887//ATPase activity	GO:0000723//telomere maintenance;GO:0006281//DNA repair
Bcin01g00290	163	148	130	3	8	14	7.29	5.68	5.88	0.11	0.28	0.62	6.28333333333333	0.336666666666667	-4.22213732540423	7.54687740364278e-31	1.50774032395777e-28	orsE	GroES-like protein [Cadophora sp. DSE1049]	-	-	-	-	-	GO:0016491//oxidoreductase activity	GO:0055114//oxidation-reduction process
Bcin08g04080	799	1040	1022	3249	3433	3133	27.28	30.46	35.30	93.59	90.22	105.92	31.0133333333333	96.5766666666667	1.63878607381468	1.10801867735172e-30	2.17734752219919e-28	--	alpha beta-Hydrolase protein [Rutstroemia sp. NJR-2017a WRK4]	-	-	-	-	-	-	-
Bcin03g02080	191	253	261	49	59	26	5.82	6.61	8.04	1.26	1.38	0.78	6.82333333333333	1.14	-2.58144287213751	3.80730952540261e-30	7.36100310983889e-28	aurF	similar to flavin-containing monooxygenase [Botrytis cinerea T4]	-	-	-	-	-	GO:0004499//N,N-dimethylaniline monooxygenase activity;GO:0050660//flavin adenine dinucleotide binding;GO:0050661//NADP binding	GO:0055114//oxidation-reduction process
Bcin14g00010	221	245	186	2	3	1	13.85	13.18	11.80	0.11	0.14	0.06	12.9433333333333	0.103333333333333	-6.9687596815216	5.58933356223743e-30	1.06348160969111e-27	SDR1	short chain dehydrogenase [Colletotrichum orchidophilum]	-	-	-	-	-	-	-
Bcin03g09316	107	145	125	11	11	11	4.60	5.38	5.48	0.40	0.36	0.47	5.15333333333333	0.41	-3.65181009858561	9.26230409577514e-30	1.73480061243838e-27	--	hypothetical protein BCIN_03g09316 [Botrytis cinerea B05.10]	-	-	-	-	-	-	-
Bcin12g00040	161	256	206	25	50	19	4.04	5.51	5.23	0.53	0.97	0.47	4.92666666666667	0.656666666666667	-2.90737873468978	1.15788618540891e-29	2.13532026223025e-27	amdS	probable general amidase [Phialocephala subalpina]	Metabolism;Metabolism;Metabolism;Metabolism	Global and overview maps;Amino acid metabolism;Amino acid metabolism;Amino acid metabolism	ko01100//Metabolic pathways;ko00380//Tryptophan metabolism;ko00330//Arginine and proline metabolism;ko00360//Phenylalanine metabolism	K01426;K01426;K01426;K01426	-	-	-
Bcin14g01070	4239	4739	5275	2112	2427	1543	211.66	203.02	266.48	88.97	93.28	76.29	227.053333333333	86.18	-1.39760621332978	1.5050251310792e-29	2.73344488579491e-27	gutB	GroES-like protein [Glarea lozoyensis ATCC 20868]	-	-	-	-	-	GO:0016491//oxidoreductase activity	GO:0055114//oxidation-reduction process
Bcin03g01970	215	229	199	51	60	35	9.20	8.41	8.61	1.84	1.98	1.48	8.74	1.76666666666667	-2.30660342077119	3.57255753949978e-29	6.39167869044536e-27	--	Cyclochlorotine biosynthesis protein O, partial [Lachnellula arida]	-	-	-	-	-	-	GO:0043386//mycotoxin biosynthetic process
Bcin14g01290	177	245	205	49	43	46	1.31	1.56	1.53	0.31	0.24	0.34	1.46666666666667	0.296666666666667	-2.30562628255826	4.24083019098208e-29	7.47571051460327e-27	PKS6	Bcpks11 [Botrytis cinerea B05.10]	-	-	-	-	-	GO:0003824//catalytic activity;GO:0016491//oxidoreductase activity;GO:0016740//transferase activity;GO:0031177//phosphopantetheine binding	-
Bcin12g06420	2061	2904	2151	1128	1144	728	71.75	86.45	75.62	33.23	30.65	25.05	77.94	29.6433333333333	-1.39465624657983	1.6194029039726e-28	2.81330182752458e-26	--	transcription factor cys6 protein [Colletotrichum incanum]	-	-	-	-	GO:0005634//nucleus	GO:0000981//DNA-binding transcription factor activity, RNA polymerase II-specific;GO:0008270//zinc ion binding	GO:0006355//regulation of transcription, DNA-templated
Bcin04g05030	107	197	185	780	861	834	1.54	2.44	2.70	9.50	9.57	11.92	2.22666666666667	10.33	2.21388274711216	8.36347071652789e-28	1.43218462112885e-25	ro-3	Bcnip100 [Botrytis cinerea B05.10]	-	-	-	-	-	-	-
Bcin14g03730	311	475	239	67	68	79	12.45	16.31	9.68	2.26	2.09	3.13	12.8133333333333	2.49333333333333	-2.36149816088611	2.83208997541382e-27	4.781445427505e-25	--	Zinc finger protein [Lachnellula hyalina]	-	-	-	-	-	GO:0003676//nucleic acid binding	-
Bcin11g05920	24969	27279	22842	13626	15751	10914	1648.58	1545.27	1525.84	759.01	800.50	713.52	1573.23	757.676666666667	-1.0540753778797	4.63397435842482e-27	7.71492369922755e-25	RPL9A	60S ribosomal protein L9 [Sclerotinia sclerotiorum 1980 UF-70]	Genetic Information Processing	Translation	ko03010//Ribosome	K02940	GO:0005840//ribosome	GO:0003735//structural constituent of ribosome;GO:0019843//rRNA binding	GO:0006412//translation
Bcin13g05830	163	197	185	41	50	27	5.74	5.95	6.59	1.22	1.35	0.94	6.09333333333333	1.17	-2.38072313475351	5.10507151234362e-27	8.38280715321411e-25	--	Bcstc3 [Botrytis cinerea B05.10]	-	-	-	-	-	-	-
Bcin01g11350	221	293	271	899	1023	923	9.08	10.33	11.27	31.18	32.37	37.57	10.2266666666667	33.7066666666667	1.72069798067417	6.54785904575674e-27	1.06066468083089e-24	rtf2	DUF602-domain-containing protein [Hyaloscypha variabilis F]	-	-	-	-	-	-	GO:1902979//mitotic DNA replication termination
Bcin08g00310	981	1063	789	421	390	272	39.54	36.72	31.39	14.24	11.99	10.79	35.8833333333333	12.34	-1.53997151918402	1.55930368476654e-26	2.49218310257288e-24	--	integral membrane PTH11 protein [Rutstroemia sp. NJR-2017a BBW]	-	-	-	-	-	-	-
Bcin04g05040	246	392	408	1426	1738	1743	4.22	5.77	7.08	20.63	22.95	29.60	5.69	24.3933333333333	2.09998635731135	2.48020808739596e-26	3.91187557152834e-24	GYP5	similar to GTPase-activating protein GYP5 [Botrytis cinerea T4]	-	-	-	-	-	-	-
Bcin05g01870	439	518	508	1538	1705	1574	14.29	14.47	16.73	42.25	42.73	50.75	15.1633333333333	45.2433333333333	1.57711829087274	6.32248482602828e-26	9.84254878046767e-24	GCN5	histone acetyltransferase [Sclerotinia sclerotiorum 1980 UF-70]	-	-	-	-	-	GO:0004402//histone acetyltransferase activity;GO:0005515//protein binding;GO:0008080//N-acetyltransferase activity	-
Bcin08g05510	81	147	147	600	806	837	1.29	2.00	2.36	8.03	9.85	13.15	1.88333333333333	10.3433333333333	2.45734092422617	8.22169042955552e-26	1.26350516896259e-23	pol3	Bcpol3 [Botrytis cinerea B05.10]	Genetic Information Processing;Genetic Information Processing;Genetic Information Processing;Genetic Information Processing;Genetic Information Processing	Replication and repair;Replication and repair;Replication and repair;Replication and repair;Replication and repair	ko03420//Nucleotide excision repair;ko03030//DNA replication;ko03430//Mismatch repair;ko03440//Homologous recombination;ko03410//Base excision repair	K02327;K02327;K02327;K02327;K02327	GO:0000784//nuclear chromosome, telomeric region;GO:0005634//nucleus;GO:0043625//delta DNA polymerase complex	GO:0000166//nucleotide binding;GO:0003676//nucleic acid binding;GO:0003677//DNA binding;GO:0003887//DNA-directed DNA polymerase activity	GO:0006271//DNA strand elongation involved in DNA replication;GO:1903459//mitotic DNA replication lagging strand elongation;GO:1904161//DNA synthesis involved in UV-damage excision repair
Bcin13g00030	245	348	297	103	105	62	12.19	14.86	14.96	4.32	4.02	3.06	14.0033333333333	3.8	-1.88169896143441	9.56221064842004e-26	1.45091416509634e-23	AFUA_5G13800	transcriptional regulator protein [Rutstroemia sp. NJR-2017a BVV2]	-	-	-	-	-	GO:0048037//cofactor binding	-
Bcin09g03400	134	214	159	32	42	30	6.79	9.30	8.15	1.37	1.64	1.51	8.08	1.50666666666667	-2.42299502105776	1.18876769438556e-25	1.78121979407497e-23	--	hypothetical protein BCIN_09g03400 [Botrytis cinerea B05.10]	-	-	-	-	-	-	-
Bcin12g02160	215	240	249	797	938	805	6.02	5.77	7.06	18.83	20.22	22.32	6.28333333333333	20.4566666666667	1.70296905998149	2.27570441610824e-25	3.36776158467772e-23	nae1	Bcula1 [Botrytis cinerea B05.10]	-	-	-	-	-	GO:0008641//ubiquitin-like modifier activating enzyme activity;GO:0019781//NEDD8 activating enzyme activity	GO:0045116//protein neddylation
Bcin01g00030	132679	134794	113256	64717	72568	46240	4297.52	3745.87	3711.45	1768.49	1809.29	1483.02	3918.28	1686.93333333333	-1.21581753592375	2.7894737495678e-25	4.07773437025234e-23	BOA3	Bcboa3 [Botrytis cinerea B05.10]	-	-	-	-	-	GO:0005506//iron ion binding;GO:0016705//oxidoreductase activity, acting on paired donors, with incorporation or reduction of molecular oxygen;GO:0020037//heme binding	GO:0055114//oxidation-reduction process
Bcin01g00510	209	324	320	1025	1328	1164	4.58	6.09	7.09	18.93	22.38	25.23	5.92	22.18	1.90559028453276	3.73593022594717e-25	5.39549344800347e-23	arp5	Bcarp5 [Botrytis cinerea B05.10]	-	-	-	-	-	-	-
Bcin04g01120	180	235	268	854	1059	956	2.58	2.89	3.89	10.33	11.69	13.58	3.12	11.8666666666667	1.92729680627036	5.51590358989455e-25	7.87132575381738e-23	SPAC20G8.02	similar to DDHD domain-containing protein [Botrytis cinerea T4]	-	-	-	-	-	GO:0046872//metal ion binding	-
Bcin04g00570	1101	1530	1494	4393	5015	4938	33.60	40.06	46.13	113.12	117.82	149.23	39.93	126.723333333333	1.6661372126276	6.73989073854411e-25	9.50483179799156e-23	bcp1	Bcprx1 [Botrytis cinerea B05.10]	-	-	-	-	-	GO:0016209//antioxidant activity;GO:0016491//oxidoreductase activity	GO:0045454//cell redox homeostasis;GO:0055114//oxidation-reduction process
Bcin02g02600	832	1151	1081	3078	3363	3033	37.33	44.30	49.07	116.50	116.13	134.73	43.5666666666667	122.453333333333	1.49093540599289	7.43562443351152e-25	1.03539534123911e-22	rpn-8	Bcrpn8 [Botrytis cinerea B05.10]	Genetic Information Processing	Folding, sorting and degradation	ko03050//Proteasome	K03038	GO:0005838//proteasome regulatory particle	GO:0005515//protein binding	-
Bcin12g04030	3562	4079	2984	1869	2037	1543	309.07	303.65	261.95	136.82	136.05	132.57	291.556666666667	135.146666666667	-1.10925038259598	7.51475721096209e-25	1.03539534123911e-22	toa2	Bctoa2 [Botrytis cinerea B05.10]	Genetic Information Processing	Transcription	ko03022//Basal transcription factors	K03123	GO:0005672//transcription factor TFIIA complex	GO:0000979//RNA polymerase II core promoter sequence-specific DNA binding;GO:0017025//TBP-class protein binding	GO:0006367//transcription initiation from RNA polymerase II promoter;GO:0051123//RNA polymerase II preinitiation complex assembly
Bcin16g01150	123	189	140	610	645	673	6.52	8.60	7.51	27.28	26.32	35.33	7.54333333333333	29.6433333333333	1.97443360104347	1.26009234956731e-24	1.7164462493481e-22	--	coiled-coil domain-containing protein 55 [Diplocarpon rosae]	-	-	-	-	-	-	-
Bcin01g01300	1069	1362	880	475	562	419	54.70	59.80	45.56	20.51	22.14	21.23	53.3533333333333	21.2933333333333	-1.32517659647705	1.48797813789098e-24	2.00408920661788e-22	notP'	similar to oxidoreductase [Botrytis cinerea T4]	Metabolism;Metabolism	Global and overview maps;Carbohydrate metabolism	ko01100//Metabolic pathways;ko00051//Fructose and mannose metabolism	K17742;K17742	-	GO:0016491//oxidoreductase activity	-
Bcin07g06280	93	153	177	647	835	807	1.44	2.03	2.77	8.44	9.94	12.36	2.08	10.2466666666667	2.30049923082853	1.53101760431091e-24	2.03914533587499e-22	cut14	Bcsmc2 [Botrytis cinerea B05.10]	Cellular Processes	Cell growth and death	ko04111//Cell cycle - yeast	K06674	GO:0005694//chromosome	GO:0005515//protein binding;GO:0005524//ATP binding	GO:0051276//chromosome organization
Bcin03g05700	695	897	846	2412	2662	2500	12.00	13.29	14.78	35.15	35.39	42.75	13.3566666666667	37.7633333333333	1.49942610658496	1.96713679886054e-24	2.59121635252102e-22	ain1	probable alpha-actinin, sarcomeric (f-actin cross linking protein) [Rhynchosporium secalis]	-	-	-	-	-	GO:0005509//calcium ion binding;GO:0005515//protein binding	-
Bcin06g05380	1066	1381	1308	3501	4091	3638	18.82	20.92	23.36	52.15	55.60	63.60	21.0333333333333	57.1166666666667	1.44123428153663	3.10454724404821e-24	4.04502258852238e-22	klp1	kinesin heavy chain [Sclerotinia sclerotiorum 1980 UF-70]	Cellular Processes	Transport and catabolism	ko04144//Endocytosis	K10396	-	GO:0003777//microtubule motor activity;GO:0005524//ATP binding;GO:0008017//microtubule binding	GO:0007018//microtubule-based movement
Bcin13g03490	283	398	367	1112	1317	1206	4.50	5.43	5.90	14.90	16.11	18.97	5.27666666666667	16.66	1.65868964594952	4.4773257411303e-24	5.77093587730418e-22	SPBC582.10c	snf2 family domain-containing protein [Rutstroemia sp. NJR-2017a BBW]	-	-	-	-	-	GO:0005524//ATP binding	-
Bcin13g00010	86	146	208	15	12	14	2.52	3.67	6.17	0.37	0.27	0.41	4.12	0.35	-3.55721751023825	4.70540505433114e-24	6.00039259428376e-22	ascG	cytochrome p450 monooxygenase protein [Rutstroemia sp. NJR-2017a BVV2]	-	-	-	-	-	GO:0004497//monooxygenase activity;GO:0005506//iron ion binding;GO:0016705//oxidoreductase activity, acting on paired donors, with incorporation or reduction of molecular oxygen;GO:0020037//heme binding	GO:0055114//oxidation-reduction process
Bcin12g03650	1681	1659	1506	821	927	645	55.55	47.04	50.35	22.89	23.58	21.11	50.98	22.5266666666667	-1.17829752357955	4.82889365697374e-24	6.09304718590991e-22	norB	norsolorinic acid reductase [Sclerotinia borealis F-4128]	-	-	-	-	-	-	-
Bcin13g00490	252	362	302	1043	1052	1008	5.85	7.21	7.10	20.43	18.81	23.18	6.72	20.8066666666667	1.6305127184193	5.03708768570898e-24	6.28953855089516e-22	--	CAF1 family ribonuclease protein [Rutstroemia sp. NJR-2017a BVV2]	Genetic Information Processing	Folding, sorting and degradation	ko03018//RNA degradation	K01148	-	GO:0003676//nucleic acid binding	-
Bcin14g03750	184	156	83	2	4	1	12.72	9.25	5.80	0.12	0.21	0.07	9.25666666666667	0.133333333333333	-6.11738336693149	1.7216373282724e-23	2.10584353612258e-21	--	BTB POZ domain protein [Rutstroemia sp. NJR-2017a BBW]	-	-	-	-	-	GO:0005515//protein binding	-
Bcin15g02310	3276	3958	3609	10632	10066	8553	84.45	87.53	94.12	231.22	199.73	218.31	88.7	216.42	1.2868278193203	1.75640616107211e-23	2.1266707730072e-21	nmr	similar to nitrogen metabolic regulation protein [Botrytis cinerea T4]	-	-	-	-	-	-	-
Bcin16g03710	3967	4259	3369	2050	2408	1720	299.49	275.59	257.76	130.66	138.93	128.50	277.613333333333	132.696666666667	-1.06494472922281	2.24531402965937e-23	2.69145792735268e-21	RPB9	Bcrpb9 [Botrytis cinerea B05.10]	Genetic Information Processing	Transcription	ko03020//RNA polymerase	K03017	GO:0005665//RNA polymerase II, core complex	GO:0003676//nucleic acid binding;GO:0003899//DNA-directed 5'-3' RNA polymerase activity;GO:0003968//RNA-directed 5'-3' RNA polymerase activity;GO:0008270//zinc ion binding	GO:0001193//maintenance of transcriptional fidelity during DNA-templated transcription elongation from RNA polymerase II promoter;GO:0006283//transcription-coupled nucleotide-excision repair;GO:0006351//transcription, DNA-templated;GO:0006366//transcription by RNA polymerase II;GO:0006367//transcription initiation from RNA polymerase II promoter;GO:0006379//mRNA cleavage
MSTRG.1610	400	475	404	1227	1414	1242	11.54	11.99	11.95	30.14	31.84	35.97	11.8266666666667	32.65	1.46503948285388	2.5568312296266e-23	3.03452831183505e-21	--	domain V protein [Rutstroemia sp. NJR-2017a WRK4]	-	-	-	-	-	-	-
Bcin02g06320	951	1170	772	449	429	381	27.26	28.78	22.39	10.86	9.47	10.82	26.1433333333333	10.3833333333333	-1.33217343716982	2.61669521758377e-23	3.07512995815458e-21	FUBT	similar to MFS multidrug transporter [Botrytis cinerea T4]	-	-	-	-	-	-	GO:0055085//transmembrane transport
Bcin12g03660	93	141	103	429	532	485	2.32	3.02	2.60	9.05	10.24	12.00	2.64666666666667	10.43	1.97849074609796	3.1625208920316e-23	3.64464746779442e-21	--	aldo keto reductase protein [Rutstroemia sp. NJR-2017a BVV2]	-	-	-	-	-	-	-
Bcin07g03920	145	138	164	601	663	671	4.98	4.06	5.66	17.33	17.46	22.68	4.9	19.1566666666667	1.96699289411168	3.1925251031819e-23	3.64464746779442e-21	CTHT_0021480	Bcrio1 [Botrytis cinerea B05.10]	Genetic Information Processing	Translation	ko03008//Ribosome biogenesis in eukaryotes	K07178	-	GO:0004674//protein serine/threonine kinase activity;GO:0005524//ATP binding	-
Bcin04g05580	116	133	88	474	506	427	5.84	5.75	4.49	20.15	19.62	21.30	5.36	20.3566666666667	1.92519643866433	3.41536954031225e-23	3.82957271809309e-21	--	protocatechuate 3 [Colletotrichum fioriniae PJ7]	-	-	-	-	-	GO:0003824//catalytic activity;GO:0005506//iron ion binding;GO:0008199//ferric iron binding;GO:0016702//oxidoreductase activity, acting on single donors with incorporation of molecular oxygen, incorporation of two atoms of oxygen	GO:0006725//cellular aromatic compound metabolic process;GO:0055114//oxidation-reduction process
Bcin03g00760	177	204	248	807	929	940	2.88	2.84	4.08	11.07	11.62	15.13	3.26666666666667	12.6066666666667	1.94829570894719	3.41840561304714e-23	3.82957271809309e-21	--	nipped-B B protein [Rutstroemia sp. NJR-2017a WRK4]	-	-	-	-	-	-	-
Bcin14g01970	326	441	444	1283	1496	1378	9.13	10.60	12.58	30.31	32.25	38.21	10.77	33.59	1.64101354569029	4.10528652113418e-23	4.55648791933661e-21	--	related to USO1-intracellular protein transport protein [Rhynchosporium secalis]	-	-	-	-	-	-	-
Bcin10g05140	49	78	63	322	322	333	0.57	0.79	0.75	3.19	2.91	3.87	0.703333333333333	3.32333333333333	2.24035050569101	4.70647666943789e-23	5.17582897583045e-21	swi5	Swi5-domain-containing protein [Pezoloma ericae]	-	-	-	-	-	GO:0003677//DNA binding	-
Bcin03g00550	89	119	144	498	617	601	1.37	1.57	2.24	6.47	7.31	9.17	1.72666666666667	7.65	2.14747015061461	5.00935379218716e-23	5.45882944608613e-21	--	pathway-specific nitrogen regulator protein [Rutstroemia sp. NJR-2017a BVV2]	-	-	-	-	-	-	-
Bcin16g02970	501	646	451	170	269	153	6.34	7.02	5.78	1.81	2.62	1.92	6.38	2.11666666666667	-1.5917623328265	5.90249640854376e-23	6.37416436479406e-21	abcB	similar to ABC transporter [Botrytis cinerea T4]	Environmental Information Processing	Membrane transport	ko02010//ABC transporters	K05665	GO:0016021//integral component of membrane	GO:0005524//ATP binding;GO:0016887//ATPase activity;GO:0042626//ATPase activity, coupled to transmembrane movement of substances	GO:0055085//transmembrane transport
Bcin13g00020	201	246	233	80	58	38	13.31	13.98	15.61	4.47	2.96	2.49	14.3	3.30666666666667	-2.11256562200003	7.32679833035824e-23	7.84163674875038e-21	--	Spermidine/spermine N(1)-acetyltransferase [Colletotrichum orbiculare MAFF 240422]	-	-	-	-	-	GO:0008080//N-acetyltransferase activity	-
Bcin03g02090	168	131	129	28	28	21	5.78	3.87	4.49	0.81	0.74	0.72	4.71333333333333	0.756666666666667	-2.63901791751848	1.15811005451763e-22	1.22851904632768e-20	asaE	similar to monocarboxylate permease-like protein [Botrytis cinerea T4]	-	-	-	-	-	-	GO:0055085//transmembrane transport
Bcin07g03930	193	319	284	947	1234	1255	2.90	4.11	4.31	12.00	14.26	18.66	3.77333333333333	14.9733333333333	1.98848396956872	1.2442821772892e-22	1.30835179466365e-20	sudA	Bcsmc3 [Botrytis cinerea B05.10]	Cellular Processes;Cellular Processes	Cell growth and death;Cell growth and death	ko04111//Cell cycle - yeast;ko04113//Meiosis - yeast	K06669;K06669	GO:0005694//chromosome	GO:0005515//protein binding;GO:0005524//ATP binding	GO:0051276//chromosome organization
Bcin10g01410	316	464	462	1323	1689	1513	9.43	11.87	13.94	33.29	38.78	44.69	11.7466666666667	38.92	1.72826028658185	1.69250617581054e-22	1.76418013299486e-20	ctc-1	Bcpob3 [Botrytis cinerea B05.10]	-	-	-	-	GO:0000790//nuclear chromatin;GO:0005634//nucleus;GO:0031298//replication fork protection complex;GO:0035101//FACT complex	GO:0003677//DNA binding;GO:0003682//chromatin binding;GO:0031491//nucleosome binding;GO:0042393//histone binding	GO:0006261//DNA-dependent DNA replication;GO:0034724//DNA replication-independent nucleosome organization;GO:0045899//positive regulation of RNA polymerase II transcriptional preinitiation complex assembly
Bcin12g05130	66	73	48	288	356	312	1.43	1.35	1.05	5.25	5.92	6.68	1.27666666666667	5.95	2.2205077769915	2.45138854826317e-22	2.5331719420716e-20	--	Set1 complex component swd1 [Verticillium dahliae VDG1]	-	-	-	-	-	-	-
Bcin08g06890	274	286	250	888	966	934	7.64	6.84	7.05	20.89	20.73	25.78	7.17666666666667	22.4666666666667	1.64640027190199	2.86739318666978e-22	2.93773009646245e-20	yfjQ	similar to corA family metal ion transporter [Botrytis cinerea T4]	-	-	-	-	GO:0016020//membrane	GO:0046873//metal ion transmembrane transporter activity	GO:0030001//metal ion transport;GO:0055085//transmembrane transport
Bcin12g05540	41	40	55	257	278	266	0.63	0.53	0.85	3.32	3.27	4.03	0.67	3.54	2.40151635962522	2.96600715960378e-22	3.01301083238733e-20	rhp42	xeroderma pigmentosum group C-complementing protein [Rutstroemia sp. NJR-2017a BVV2]	Genetic Information Processing	Replication and repair	ko03420//Nucleotide excision repair	K10838	GO:0005634//nucleus	GO:0003677//DNA binding;GO:0003684//damaged DNA binding	GO:0006289//nucleotide-excision repair
Bcin03g01960	296	314	302	121	138	101	16.28	14.81	16.80	5.61	5.84	5.50	15.9633333333333	5.65	-1.49843916221229	6.46310699467441e-22	6.51035828110607e-20	--	ESCRT-II complex subunit family protein [Aspergillus niger]	-	-	-	-	-	-	-
Bcin12g05560	151	183	227	733	799	795	7.57	7.87	11.51	31.00	30.83	39.47	8.98333333333333	33.7666666666667	1.91027699604863	7.35461300576451e-22	7.3466455083416e-20	--	Syntaxin ufe1 [Lachnellula cervina]	Cellular Processes;Genetic Information Processing	Transport and catabolism;Folding, sorting and degradation	ko04145//Phagosome;ko04130//SNARE interactions in vesicular transport	K08492;K08492	-	-	-
Bcin08g06230	271	326	257	947	975	1013	5.27	5.44	5.06	15.55	14.61	19.52	5.25666666666667	16.56	1.65548251342997	8.489071369196e-22	8.40979326467376e-20	--	low temperature requirement A [Purpureocillium lilacinum]	-	-	-	-	-	-	-
Bcin09g01770	2523	2285	2032	1014	1298	945	116.05	90.17	94.56	39.35	45.96	43.04	100.26	42.7833333333333	-1.22862534404072	9.88239540628314e-22	9.70985850287836e-20	--	similar to transcription factor Zn, C2H2 [Botrytis cinerea T4]	-	-	-	-	-	GO:0003676//nucleic acid binding	-
Bcin08g06320	241	298	339	950	1292	1131	6.88	7.30	9.79	22.88	28.39	31.97	7.99	27.7466666666667	1.7960470560862	1.02911357532511e-21	1.00292556320505e-19	--	transcriptional regulator atrx protein [Rutstroemia sp. NJR-2017a BBW]	-	-	-	-	-	GO:0003677//DNA binding;GO:0008270//zinc ion binding	-
Bcin03g01570	263	429	289	1079	1157	987	4.00	5.60	4.45	13.85	13.55	14.87	4.68333333333333	14.09	1.58906398192251	1.70359413144783e-21	1.64685345594074e-19	nps10	NRPS-like enzyme protein [Rutstroemia sp. NJR-2017a WRK4]	-	-	-	-	-	GO:0003824//catalytic activity;GO:0031177//phosphopantetheine binding	-
Bcin07g02310	133	167	153	595	542	547	5.42	5.84	6.31	20.47	17.01	22.09	5.85666666666667	19.8566666666667	1.76147176773519	1.82497462484412e-21	1.75007766624052e-19	rhp14	Bcrad14 [Botrytis cinerea B05.10]	Genetic Information Processing	Replication and repair	ko03420//Nucleotide excision repair	K10847	GO:0005634//nucleus	GO:0003684//damaged DNA binding	GO:0006289//nucleotide-excision repair
Bcin03g06670	51	93	50	304	389	294	1.27	1.98	1.26	6.38	7.45	7.24	1.50333333333333	7.02333333333333	2.22399097556193	2.17285538597164e-21	2.06714424695572e-19	fmpC	ATP-grasp superfamily protein [Colletotrichum higginsianum IMI 349063]	-	-	-	-	-	GO:0005524//ATP binding;GO:0046872//metal ion binding	-
Bcin09g06640	128	186	130	540	587	596	3.34	4.17	3.44	11.90	11.80	15.42	3.65	13.04	1.8369755004637	2.9334473560403e-21	2.76875853990985e-19	--	transcriptional activator protein [Rutstroemia sp. NJR-2017a BBW]	-	-	-	-	-	-	-
Bcin09g07110	123	88	82	1	5	3	5.49	3.32	3.75	0.04	0.19	0.14	4.18666666666667	0.123333333333333	-5.08516738326268	2.97238068878231e-21	2.78358807159637e-19	--	alpha-n-arabinofuranosidase 2 protein [Rutstroemia sp. NJR-2017a BBW]	-	-	-	-	-	GO:0004553//hydrolase activity, hydrolyzing O-glycosyl compounds	GO:0005975//carbohydrate metabolic process
Bcin04g06500	556	341	240	86	82	56	27.09	14.35	11.87	3.55	3.03	2.70	17.77	3.09333333333333	-2.52220947162226	4.1516763594034e-21	3.82816496308989e-19	atnD	short-chain dehydrogenase protein [Rutstroemia sp. NJR-2017a BBW]	-	-	-	-	-	-	-
Bcin05g00020	452	591	424	226	261	193	14.68	16.47	13.93	6.19	6.52	6.21	15.0266666666667	6.30666666666667	-1.25257542683283	4.76437548945654e-21	4.35958541924546e-19	gsfR2	similar to transcription factor Cys6 [Botrytis cinerea T4]	-	-	-	-	GO:0005634//nucleus	GO:0000981//DNA-binding transcription factor activity, RNA polymerase II-specific;GO:0008270//zinc ion binding	GO:0006355//regulation of transcription, DNA-templated
Bcin10g04120	319	420	373	1045	1240	1106	5.50	6.22	6.51	15.21	16.47	18.89	6.07666666666667	16.8566666666667	1.47196721708815	5.2335867309634e-21	4.71691760481642e-19	APP1	Bcapp1 [Botrytis cinerea B05.10]	-	-	-	-	-	-	-
Bcin07g00380	62	134	115	496	554	652	0.72	1.33	1.35	4.85	4.94	7.48	1.13333333333333	5.75666666666667	2.34466143139123	5.34911638905796e-21	4.7850640414655e-19	apsB	similar to microtubule associated protein [Botrytis cinerea T4]	-	-	-	-	GO:0005815//microtubule organizing center	-	-
Bcin09g02370	665	664	640	1869	2091	1674	18.32	15.69	17.84	43.43	44.33	45.66	17.2833333333333	44.4733333333333	1.36355905226696	5.40986099678234e-21	4.80355583469851e-19	WRS1	Bcwrs1 [Botrytis cinerea B05.10]	Genetic Information Processing	Translation	ko00970//Aminoacyl-tRNA biosynthesis	K01867	-	GO:0000166//nucleotide binding;GO:0004812//aminoacyl-tRNA ligase activity;GO:0004830//tryptophan-tRNA ligase activity;GO:0005524//ATP binding	GO:0006418//tRNA aminoacylation for protein translation;GO:0006436//tryptophanyl-tRNA aminoacylation
Bcin02g06170	225	293	305	896	1050	1072	2.94	3.29	4.04	9.89	10.57	13.89	3.42333333333333	11.45	1.74187391738727	1.40375519184338e-20	1.22823456092165e-18	cut3	Bcsmc4 [Botrytis cinerea B05.10]	Cellular Processes	Cell growth and death	ko04111//Cell cycle - yeast	K06675	GO:0005694//chromosome	GO:0005515//protein binding;GO:0005524//ATP binding	GO:0051276//chromosome organization
Bcin13g05850	125	103	71	13	9	8	4.33	3.06	2.49	0.38	0.24	0.27	3.29333333333333	0.296666666666667	-3.47263380061828	1.67814065571304e-20	1.45767188695885e-18	--	integral membrane protein [Rutstroemia sp. NJR-2017a BBW]	-	-	-	-	-	-	-
Bcin15g04810	26	28	28	196	186	157	0.53	0.49	0.57	3.34	2.90	3.14	0.53	3.12666666666667	2.56056115723102	1.87560844724021e-20	1.61747614799053e-18	roqT	Bcmfs1 [Botrytis cinerea B05.10]	-	-	-	-	-	-	GO:0055085//transmembrane transport
Bcin10g05970	611	641	809	2238	2590	2511	10.96	9.82	14.52	33.65	35.14	44.35	11.7666666666667	37.7133333333333	1.68036898748523	2.10941105282288e-20	1.80610787787056e-18	ING2	FYVE zinc finger [Venustampulla echinocandica]	-	-	-	-	-	-	-
Bcin10g05490	165	198	184	554	708	592	4.13	4.25	4.66	11.70	13.64	14.68	4.34666666666667	13.34	1.61777729767466	2.40409528726015e-20	2.04382200059485e-18	KU80	Bcku80 [Botrytis cinerea B05.10]	Genetic Information Processing	Replication and repair	ko03450//Non-homologous end-joining	K10885	GO:0005634//nucleus;GO:0043564//Ku70:Ku80 complex	GO:0003677//DNA binding;GO:0003684//damaged DNA binding;GO:0016817//hydrolase activity, acting on acid anhydrides;GO:0042162//telomeric DNA binding	GO:0000723//telomere maintenance;GO:0006303//double-strand break repair via nonhomologous end joining;GO:0006310//DNA recombination
Bcin08g06700	1301	1594	1413	3751	4020	3838	52.85	55.55	58.07	128.55	125.70	154.37	55.49	136.206666666667	1.29549761001746	3.09700778208331e-20	2.6143543861854e-18	SPBC1711.08	Bchch1 [Botrytis cinerea B05.10]	-	-	-	-	-	GO:0001671//ATPase activator activity;GO:0051087//chaperone binding;GO:0051879//Hsp90 protein binding	-
Bcin03g01520	3624	5886	4209	12723	14061	12285	148.86	207.72	175.51	444.47	448.70	504.61	177.363333333333	465.926666666667	1.39339511414588	3.23667993527923e-20	2.71180955002018e-18	adhT	NADP-dependent alcohol dehydrogenase [Sclerotinia borealis F-4128]	-	-	-	-	-	GO:0008270//zinc ion binding;GO:0016491//oxidoreductase activity	GO:0055114//oxidation-reduction process
Bcin02g09180	289	419	450	1292	1492	1500	5.16	6.42	8.13	19.47	20.51	26.53	6.57	22.17	1.75464349454498	3.25770063571291e-20	2.71180955002018e-18	NOP9	Bcnop9 [Botrytis cinerea B05.10]	-	-	-	-	-	GO:0003723//RNA binding	-
Bcin12g04510	439	723	708	2035	2308	2079	4.46	6.30	7.27	17.43	18.04	20.90	6.01	18.79	1.64452817070887	3.37433328486307e-20	2.78952641970025e-18	AHK5	hsp90 protein [Rutstroemia sp. NJR-2017a BVV2]	-	-	-	-	-	GO:0000155//phosphorelay sensor kinase activity;GO:0016772//transferase activity, transferring phosphorus-containing groups	GO:0000160//phosphorelay signal transduction system;GO:0007165//signal transduction;GO:0016310//phosphorylation
Bcin06g03150	4920	4831	4022	2649	2649	1957	370.74	312.33	306.63	168.41	153.65	146.02	329.9	156.026666666667	-1.08023615535418	3.46433412252923e-20	2.84431322786013e-18	YPR170W-B	Pyridoxamine phosphate oxidase family protein [Rutstroemia sp. NJR-2017a WRK4]	-	-	-	-	-	GO:0004521//endoribonuclease activity	GO:0090305//nucleic acid phosphodiester bond hydrolysis
Bcin02g01120	109	124	78	470	429	423	9.58	9.35	6.93	34.85	29.02	36.81	8.62	33.56	1.96098294135073	3.58382635332926e-20	2.92240316308557e-18	--	similar to glutathione-dependent formaldehyde-activating GFA [Botrytis cinerea T4]	-	-	-	-	-	GO:0016846//carbon-sulfur lyase activity	-
Bcin11g00560	518	667	666	1716	2065	1900	10.37	11.45	13.49	28.98	31.81	37.65	11.77	32.8133333333333	1.47916783669856	4.22328190617487e-20	3.42057298711609e-18	sgm1	Bcsgm1 [Botrytis cinerea B05.10]	-	-	-	-	-	-	-
Bcin07g03840	112	190	185	605	699	695	1.21	1.76	2.02	5.50	5.80	7.41	1.66333333333333	6.23666666666667	1.90669783790353	4.71672593581099e-20	3.79459018742056e-18	--	het-s domain-containing protein [Rutstroemia sp. NJR-2017a BBW]	-	-	-	-	-	GO:0004672//protein kinase activity;GO:0005524//ATP binding	GO:0006468//protein phosphorylation
Bcin01g01520	9559	9141	7700	4860	5420	3716	452.12	370.94	368.47	193.93	197.33	174.03	397.176666666667	188.43	-1.07575219474106	7.15166596209573e-20	5.7151346591761e-18	ERV14	cornichon [Phialocephala scopiformis]	-	-	-	-	-	-	GO:0016192//vesicle-mediated transport
MSTRG.9538	169	146	121	40	27	19	3.67	2.72	2.67	0.73	0.44	0.42	3.02	0.53	-2.51048428476188	7.25327746336381e-20	5.75794946710874e-18	--	hypothetical protein BTUL_0009g01110 [Botrytis tulipae]	-	-	-	-	-	-	-
Bcin14g00480	295	491	412	1264	1339	1204	6.26	8.94	8.84	22.62	21.87	25.29	8.01333333333333	23.26	1.53737670148319	8.44220959061922e-20	6.65768199754952e-18	bglI	glycoside hydrolase family 3 protein [Sclerotinia borealis F-4128]	Metabolism;Metabolism;Metabolism;Metabolism	Global and overview maps;Global and overview maps;Carbohydrate metabolism;Metabolism of other amino acids	ko01100//Metabolic pathways;ko01110//Biosynthesis of secondary metabolites;ko00500//Starch and sucrose metabolism;ko00460//Cyanoamino acid metabolism	K05349;K05349;K05349;K05349	-	GO:0004553//hydrolase activity, hydrolyzing O-glycosyl compounds	GO:0005975//carbohydrate metabolic process
Bcin07g04410	208	273	273	797	843	792	4.86	5.47	6.45	15.70	15.15	18.31	5.59333333333333	16.3866666666667	1.55074219993284	1.09130791204969e-19	8.55000519067953e-18	--	Mob1 phocein family protein [Rutstroemia sp. NJR-2017a BBW]	-	-	-	-	-	-	-
Bcin08g00880	61	111	76	343	394	413	2.15	3.36	2.71	10.20	10.69	14.42	2.74	11.77	2.10286652207792	1.29942376973115e-19	1.01144108621866e-17	--	related to microfibril-associated protein [Rhynchosporium agropyri]	-	-	-	-	-	-	-
Bcin09g05700	148	224	159	1	0	2	3.84	4.98	4.17	0.02	0.00	0.05	4.33	0.0233333333333333	-7.53583079339028	1.57170692957095e-19	1.21548715901722e-17	lcsI	similar to cytochrome P450 monooxygenase [Botrytis cinerea T4]	-	-	-	-	-	GO:0005506//iron ion binding;GO:0016705//oxidoreductase activity, acting on paired donors, with incorporation or reduction of molecular oxygen;GO:0020037//heme binding	GO:0055114//oxidation-reduction process
Bcin14g03310	152	193	174	63	54	45	9.51	10.32	10.97	3.34	2.61	2.80	10.2666666666667	2.91666666666667	-1.81557542886258	1.91047505053567e-19	1.46800413017763e-17	--	Piso0_004736 [Millerozyma farinosa CBS 7064]	-	-	-	-	-	-	-
Bcin02g05510	46	80	83	313	389	448	0.67	1.00	1.22	3.83	4.34	6.43	0.963333333333333	4.86666666666667	2.3368269712667	4.0139189983307e-19	3.04524348310064e-17	REB1	Myb transcription factor protein [Rutstroemia sp. NJR-2017a BVV2]	-	-	-	-	-	GO:0003677//DNA binding	-
Bcin02g00100	683	370	337	112	135	67	35.15	16.34	17.55	4.86	5.35	3.41	23.0133333333333	4.54	-2.34170576116688	4.10355089222158e-19	3.09366443679623e-17	claN	short-chain dehydrogenase/reductase SDR [Sclerotinia borealis F-4128]	-	-	-	-	-	GO:0016491//oxidoreductase activity	-
Bcin04g01700	4584	5134	3756	2613	2734	1816	156.63	150.52	129.89	75.35	71.93	61.40	145.68	69.56	-1.06647298967025	4.19471363818439e-19	3.14262702380727e-17	RFT1	Bcrft1 [Botrytis cinerea B05.10]	-	-	-	-	GO:0016021//integral component of membrane	GO:0005319//lipid transporter activity	GO:0006869//lipid transport
Bcin11g03360	275	364	347	967	1128	1128	5.67	6.43	7.23	16.81	17.89	23.01	6.44333333333333	19.2366666666667	1.57797969345999	4.56720671796667e-19	3.40044142411593e-17	--	mucin protein [Rutstroemia sp. NJR-2017a WRK4]	-	-	-	-	-	-	-
Bcin12g01140	304	533	418	1346	1546	1653	2.39	3.60	3.33	8.93	9.36	12.87	3.10666666666667	10.3866666666667	1.74129337340739	5.84856923719965e-19	4.32758021273532e-17	--	Cutinase transcription factor 1 beta protein [Rutstroemia sp. NJR-2017a BVV2]	-	-	-	-	-	-	-
Bcin11g03290	594	743	861	2212	2767	2743	11.48	12.32	16.83	36.06	41.15	52.48	13.5433333333333	43.23	1.67444997238598	7.17950417436674e-19	5.27979856062173e-17	--	zinc-responsiveness transcriptional activator protein [Rutstroemia sp. NJR-2017a BVV2]	-	-	-	-	-	GO:0003676//nucleic acid binding	-
Bcin01g00330	483	635	675	1754	2012	1970	7.62	8.59	10.77	23.34	24.43	30.77	8.99333333333333	26.18	1.54153724971813	7.98354918232831e-19	5.83529292979082e-17	SPBC216.01c	Bcpsy2 [Botrytis cinerea B05.10]	-	-	-	-	-	-	-
Bcin03g07930	184	244	233	633	825	654	5.15	5.86	6.60	14.95	17.78	18.13	5.87	16.9533333333333	1.5301365528589	8.29297238089673e-19	6.02471878362479e-17	sla1	Bclhp1 [Botrytis cinerea B05.10]	-	-	-	-	GO:0005634//nucleus;GO:1990904//ribonucleoprotein complex	GO:0003676//nucleic acid binding;GO:0003723//RNA binding	GO:0006396//RNA processing
Bcin02g02490	1082	1428	1312	3370	4085	4095	24.31	27.52	29.82	63.87	70.64	91.09	27.2166666666667	75.2	1.4662422768371	8.92009993128118e-19	6.4412793901366e-17	--	Microtubule binding protein [Rutstroemia sp. NJR-2017a BVV2]	-	-	-	-	-	-	-
Bcin11g01760	135	162	187	534	700	673	3.72	3.83	5.22	12.42	14.85	18.37	4.25666666666667	15.2133333333333	1.83754026658595	9.09328718112825e-19	6.5270199664781e-17	CLF1	Bcclf1 [Botrytis cinerea B05.10]	Genetic Information Processing	Transcription	ko03040//Spliceosome	K12869	GO:0000785//chromatin;GO:0000974//Prp19 complex;GO:0071004//U2-type prespliceosome;GO:0071006//U2-type catalytic step 1 spliceosome;GO:0071007//U2-type catalytic step 2 spliceosome;GO:0071008//U2-type post-mRNA release spliceosomal complex	GO:0003682//chromatin binding;GO:0003688//DNA replication origin binding;GO:0005515//protein binding	GO:0000354//cis assembly of pre-catalytic spliceosome;GO:0006270//DNA replication initiation;GO:0006396//RNA processing
MSTRG.7676	80	85	68	3	1	4	3.42	3.12	2.94	0.11	0.03	0.17	3.16	0.103333333333333	-4.93454693851139	9.40091527657294e-19	6.70766496549285e-17	--	mitochondrial substrate carrier protein [Rutstroemia sp. NJR-2017a BBW]	-	-	-	-	-	GO:0004553//hydrolase activity, hydrolyzing O-glycosyl compounds	GO:0006026//aminoglycan catabolic process;GO:0044238//primary metabolic process
Bcin15g05690	121	132	95	0	3	1	6.77	6.32	5.38	0.00	0.13	0.06	6.15666666666667	0.0633333333333333	-6.60304063753885	1.01971584986102e-18	7.23274194809704e-17	BOA17	oxidoreductase,short chain dehydrogenase-like protein [Chalara longipes BDJ]	-	-	-	-	-	-	-
Bcin10g04220	31096	27283	23629	14880	15822	11745	1719.19	1294.13	1321.69	694.05	673.33	642.96	1445.00333333333	670.113333333333	-1.10859580272589	1.36088147233023e-18	9.53969953732307e-17	NCU06464	Bctma19 [Botrytis cinerea B05.10]	-	-	-	-	-	-	-
Bcin02g06540	251	429	391	1152	1310	1322	3.24	4.75	5.10	12.54	13.01	16.89	4.36333333333333	14.1466666666667	1.69695955896953	2.16839552871395e-18	1.49382512659162e-16	pcp1	similar to microtubule associated protein [Botrytis cinerea T4]	-	-	-	-	GO:0005815//microtubule organizing center	-	-
Bcin09g01680	1099	1061	903	544	619	437	66.99	55.48	55.68	27.97	29.04	26.37	59.3833333333333	27.7933333333333	-1.09531920621227	2.56186794518335e-18	1.75480634622359e-16	--	similar to N-acetyltransferase [Botrytis cinerea T4]	-	-	-	-	-	GO:0008080//N-acetyltransferase activity	-
Bcin07g05470	660	752	786	1971	2171	2013	5.63	5.51	6.79	14.19	14.26	17.01	5.97666666666667	15.1533333333333	1.34222219594947	3.09560367390475e-18	2.10835234313047e-16	Znfx1	NFX1-type zinc finger-containing protein 1 [Sclerotinia borealis F-4128]	-	-	-	-	-	GO:0005524//ATP binding	-
Bcin12g00820	161	224	216	607	782	764	2.95	3.52	4.01	9.39	11.04	13.87	3.49333333333333	11.4333333333333	1.71056985952272	4.99466324965313e-18	3.36354091986472e-16	cdc10	Bcswi6 [Botrytis cinerea B05.10]	Cellular Processes;Cellular Processes;Environmental Information Processing	Cell growth and death;Cell growth and death;Signal transduction	ko04111//Cell cycle - yeast;ko04113//Meiosis - yeast;ko04011//MAPK signaling pathway - yeast	K06648;K06648;K06648	-	GO:0003677//DNA binding;GO:0005515//protein binding	-
Bcin08g06760	309	402	366	1037	1177	1250	2.89	3.23	3.47	8.19	8.48	11.59	3.19666666666667	9.42	1.55915874531581	5.27857731064653e-18	3.51523923459555e-16	MLP1	tpr mlp1 mlp2 protein [Rutstroemia sp. NJR-2017a WRK4]	Genetic Information Processing	Translation	ko03013//RNA transport	K09291	-	-	GO:0006606//protein import into nucleus
Bcin06g04360	480	630	525	1373	1545	1343	14.37	16.18	15.90	34.67	35.59	39.80	15.4833333333333	36.6866666666667	1.24453973205935	5.76664813619696e-18	3.81905034301618e-16	csnB	similar to COP9 signalosome complex subunit 2 [Botrytis cinerea T4]	-	-	-	-	GO:0008180//COP9 signalosome	-	-
Bcin08g06750	363	443	441	1109	1299	1166	14.08	14.74	17.31	36.29	38.78	44.78	15.3766666666667	39.95	1.37745271147084	6.10393136636859e-18	4.02021018069562e-16	tfa2	Bctfa2 [Botrytis cinerea B05.10]	Genetic Information Processing	Transcription	ko03022//Basal transcription factors	K03137	GO:0005673//transcription factor TFIIE complex	-	GO:0006367//transcription initiation from RNA polymerase II promoter
Bcin02g05290	37	73	109	456	462	365	1.33	2.26	3.98	13.88	12.82	13.04	2.52333333333333	13.2466666666667	2.39222666726394	6.22470931862042e-18	4.07735467772148e-16	--	hypothetical protein BCIN_02g05290 [Botrytis cinerea B05.10]	-	-	-	-	-	-	-
Bcin11g06230	5092	4074	3513	2021	2258	1460	231.97	159.23	161.92	77.68	79.18	65.86	184.373333333333	74.24	-1.31236139241367	6.41000416861019e-18	4.17590869397448e-16	sym1	similar to integral membrane protein [Botrytis cinerea T4]	-	-	-	-	GO:0016021//integral component of membrane	-	-
Bcin02g08000	586	941	824	2230	2472	2370	19.03	26.22	27.07	61.10	61.79	76.21	24.1066666666667	66.3666666666667	1.46102663819268	7.07036846937524e-18	4.58121658607573e-16	vps74	Bcvps74 [Botrytis cinerea B05.10]	-	-	-	-	-	GO:0070273//phosphatidylinositol-4-phosphate binding	-
Bcin15g04210	851	1036	932	2241	2542	2016	26.62	27.80	29.49	59.02	61.19	62.45	27.97	60.8866666666667	1.12224607875222	7.94753557780836e-18	5.12188757909617e-16	--	Bgt-1403 [Blumeria graminis f. sp. tritici]	-	-	-	-	-	-	-
Bcin08g02540	55	74	78	261	336	309	1.03	1.19	1.48	4.14	4.86	5.75	1.23333333333333	4.91666666666667	1.99511777862026	9.73491456296695e-18	6.20704366310026e-16	LIG4	Bcdnl4 [Botrytis cinerea B05.10]	Genetic Information Processing	Replication and repair	ko03450//Non-homologous end-joining	K10777	-	GO:0003677//DNA binding;GO:0003910//DNA ligase (ATP) activity;GO:0005524//ATP binding	GO:0006281//DNA repair;GO:0006310//DNA recombination;GO:0051103//DNA ligation involved in DNA repair;GO:0071897//DNA biosynthetic process
Bcin07g00480	24	57	63	268	299	371	0.61	1.24	1.61	5.81	5.94	9.33	1.15333333333333	7.02666666666667	2.6070309240005	1.0458014200417e-17	6.63281567303699e-16	--	wound-responsive ked protein [Rutstroemia sp. NJR-2017a BBW]	-	-	-	-	-	-	-
Bcin13g00480	215	379	368	1089	1281	1391	2.31	3.50	4.00	9.88	10.60	14.81	3.27	11.7633333333333	1.84693438856048	1.07483045139674e-17	6.7810487478383e-16	pds5	Bcpds5 [Botrytis cinerea B05.10]	-	-	-	-	-	-	GO:0007064//mitotic sister chromatid cohesion
Bcin16g00750	364	526	474	1225	1417	1297	5.91	7.32	7.78	16.77	17.70	20.84	7.00333333333333	18.4366666666667	1.39646418004288	1.13040224013263e-17	7.05736023566137e-16	PAN2	Bcpan2 [Botrytis cinerea B05.10]	Genetic Information Processing	Folding, sorting and degradation	ko03018//RNA degradation	K12571	GO:0031251//PAN complex	GO:0003676//nucleic acid binding;GO:0004535//poly(A)-specific ribonuclease activity;GO:0005515//protein binding	GO:0000289//nuclear-transcribed mRNA poly(A) tail shortening;GO:0006397//mRNA processing
Bcin05g05170	1063	937	784	445	513	323	89.60	67.76	66.86	31.64	33.28	26.96	74.74	30.6266666666667	-1.28709220772398	1.13784062684958e-17	7.0669925357751e-16	SAV1559	similar to structural toxin protein RtxA [Botrytis cinerea T4]	-	-	-	-	-	-	-
Bcin01g06990	126	175	200	591	643	508	2.41	2.87	3.87	9.54	9.47	9.63	3.05	9.54666666666667	1.64618784409285	1.24209290204101e-17	7.67472557565238e-16	spas	AAA-domain-containing protein [Trematosphaeria pertusa]	-	-	-	-	-	GO:0005524//ATP binding	-
Bcin13g02410	97	159	199	602	720	741	2.75	3.87	5.71	14.39	15.71	20.79	4.11	16.9633333333333	2.04520939157436	1.30009359632545e-17	7.9919086867452e-16	uba2	Bcuba2 [Botrytis cinerea B05.10]	Genetic Information Processing	Folding, sorting and degradation	ko04120//Ubiquitin mediated proteolysis	K10685	GO:0005634//nucleus;GO:0031510//SUMO activating enzyme complex	GO:0008641//ubiquitin-like modifier activating enzyme activity;GO:0019948//SUMO activating enzyme activity	GO:0016925//protein sumoylation
Bcin01g00460	167	244	227	666	777	828	1.64	2.05	2.25	5.51	5.86	8.04	1.98	6.47	1.7082652819129	1.31755471440507e-17	8.05792263345592e-16	mug81	Bcslh1 [Botrytis cinerea B05.10]	-	-	-	-	GO:0010494//cytoplasmic stress granule	GO:0003676//nucleic acid binding;GO:0005524//ATP binding	GO:0002181//cytoplasmic translation;GO:0006417//regulation of translation
Bcin10g00340	1175	1736	1663	3984	4760	4100	21.17	26.83	30.31	60.55	66.01	73.14	26.1033333333333	66.5666666666667	1.35056587967751	1.33813858957524e-17	8.14226765139006e-16	ssh4	Bcear1 [Botrytis cinerea B05.10]	-	-	-	-	-	GO:0005515//protein binding	-
Bcin12g06690	2255	2055	1749	1009	1267	878	114.92	89.85	90.18	43.38	49.70	44.30	98.3166666666667	45.7933333333333	-1.10229841957393	1.34813220102169e-17	8.16164681497323e-16	easG	similar to NmrA family protein [Botrytis cinerea T4]	-	-	-	-	-	-	-
Bcin12g01830	410	514	501	1341	1344	1131	14.07	15.15	17.39	38.92	35.58	38.50	15.5366666666667	37.6666666666667	1.27761135465097	1.525509014132e-17	9.18908369467354e-16	SPCC1235.04c	Bcfad1 [Botrytis cinerea B05.10]	Metabolism;Metabolism;Metabolism	Global and overview maps;Global and overview maps;Metabolism of cofactors and vitamins	ko01100//Metabolic pathways;ko01110//Biosynthesis of secondary metabolites;ko00740//Riboflavin metabolism	K00953;K00953;K00953	-	GO:0003824//catalytic activity	-
Bcin08g03030	114	241	282	904	1103	1081	1.68	3.05	4.20	11.23	12.51	15.77	2.97666666666667	13.17	2.14548576585645	2.00734272148415e-17	1.20310086012153e-15	ATG23	Bcimh1 [Botrytis cinerea B05.10]	-	-	-	-	-	-	-
Bcin07g00530	754	1315	1087	3154	3340	3453	5.66	8.48	8.26	19.99	19.31	25.69	7.46666666666667	21.6633333333333	1.53671901569993	3.5276739749061e-17	2.10379243468654e-15	--	chromosome segregation atpase protein [Rutstroemia sp. NJR-2017a BBW]	-	-	-	-	-	-	-
Bcin05g07090	308	538	327	1304	1399	1009	8.63	12.93	9.27	30.81	30.16	27.98	10.2766666666667	29.65	1.52865971604734	3.62844934647743e-17	2.15317932258539e-15	CYP3A24	similar to cytochrome P450 monooxygenase [Botrytis cinerea T4]	-	-	-	-	-	GO:0004497//monooxygenase activity;GO:0005506//iron ion binding;GO:0016705//oxidoreductase activity, acting on paired donors, with incorporation or reduction of molecular oxygen;GO:0020037//heme binding	GO:0055114//oxidation-reduction process
Bcin04g00070	325	466	367	1037	1123	922	19.46	23.94	22.24	52.40	51.77	54.68	21.88	52.95	1.27501794608714	3.87643621525204e-17	2.28900694148898e-15	MRPL24	Bcmrpl24 [Botrytis cinerea B05.10]	Genetic Information Processing	Translation	ko03010//Ribosome	K02902	GO:0005840//ribosome	GO:0003735//structural constituent of ribosome	GO:0006412//translation
Bcin05g05210	539	536	376	214	251	162	15.02	12.80	10.59	5.03	5.38	4.47	12.8033333333333	4.96	-1.36810743742303	4.1324008127671e-17	2.42819061483526e-15	--	sigma-70 region 2 protein [Rutstroemia sp. NJR-2017a WRK4]	-	-	-	-	-	-	-
Bcin01g01460	61	77	57	6	6	2	1.88	2.04	1.78	0.16	0.14	0.06	1.9	0.12	-3.98489310760979	4.98933749285481e-17	2.90326157897333e-15	--	Alpha-mannosyltransferase protein [Rutstroemia sp. NJR-2017a BVV2]	-	-	-	-	-	-	-
Bcin02g07930	1726	1785	1458	967	1080	682	89.36	79.28	76.37	42.24	43.04	34.96	81.67	40.08	-1.02692371917109	5.02584920870617e-17	2.91037944274207e-15	lxr4	similar to 3-oxoacyl-acyl-carrier-protein reductase [Botrytis cinerea T4]	-	-	-	-	-	GO:0016491//oxidoreductase activity	-
Bcin08g06430	160	243	269	728	890	875	3.82	4.98	6.50	14.68	16.37	20.70	5.1	17.25	1.75802720969404	5.31336524487154e-17	3.06208217260938e-15	--	ATPase expression 2 mitochondrial protein [Rutstroemia sp. NJR-2017a BVV2]	-	-	-	-	-	-	-
Bcin12g04490	437	475	481	241	281	176	12.45	11.61	13.87	5.79	6.16	4.97	12.6433333333333	5.64	-1.16460980317428	5.40453269603942e-17	3.09971930274758e-15	vrtL	similar to MFS multidrug transporter [Botrytis cinerea T4]	-	-	-	-	-	-	GO:0055085//transmembrane transport
Bcin09g05580	529	808	874	2290	2459	2200	10.70	14.02	17.89	39.09	38.29	44.07	14.2033333333333	40.4833333333333	1.51109853334501	6.3106467373052e-17	3.58510532891362e-15	--	Bgt-3963 [Blumeria graminis f. sp. tritici]	-	-	-	-	-	-	-
Bcin09g00600	12387	12666	9302	6738	6807	4536	495.04	434.29	376.12	227.18	209.40	179.50	435.15	205.36	-1.0833575952311	6.67233366561363e-17	3.75498890374228e-15	SDR2a	similar to short-chain dehydrogenase/reductase [Botrytis cinerea T4]	-	-	-	-	-	GO:0016491//oxidoreductase activity	-
Bcin15g05340	183	337	284	817	1041	958	4.15	6.56	6.52	15.64	18.19	21.53	5.74333333333333	18.4533333333333	1.68392124141178	6.9545175782645e-17	3.8955047761989e-15	mad1	Bcmad1 [Botrytis cinerea B05.10]	Cellular Processes;Cellular Processes	Cell growth and death;Cell growth and death	ko04111//Cell cycle - yeast;ko04113//Meiosis - yeast	K06679;K06679	-	-	GO:0007094//mitotic spindle assembly checkpoint
Bcin16g04000	2004	3014	2937	6994	8403	7764	23.95	30.61	35.22	69.45	75.97	90.60	29.9266666666667	78.6733333333333	1.39444311533231	8.2041143755199e-17	4.55290365830357e-15	SSD1	Bcssd1 [Botrytis cinerea B05.10]	-	-	-	-	-	GO:0003723//RNA binding;GO:0004540//ribonuclease activity	-
Bcin12g05800	226	263	235	665	740	664	5.58	5.57	5.87	13.86	14.07	16.24	5.67333333333333	14.7233333333333	1.37583579535419	9.46601907988648e-17	5.21262706550155e-15	--	receptor-activated Ca2+-permeable cation channel [Sclerotinia borealis F-4128]	-	-	-	-	-	-	-
Bcin10g03970	1350	1640	1533	3539	3846	3283	30.82	32.12	35.41	68.16	67.58	74.21	32.7833333333333	69.9833333333333	1.09404883055649	9.80476904130893e-17	5.36665600448265e-15	sec63	Bcsec63 [Botrytis cinerea B05.10]	Genetic Information Processing;Genetic Information Processing	Folding, sorting and degradation;Folding, sorting and degradation	ko04141//Protein processing in endoplasmic reticulum;ko03060//Protein export	K09540;K09540	-	-	GO:0031204//posttranslational protein targeting to membrane, translocation
Bcin13g00690	1621	1762	1376	964	1007	652	61.07	56.96	52.45	30.64	29.20	24.32	56.8266666666667	28.0533333333333	-1.0183958884904	9.98899936356961e-17	5.44264251686859e-15	alg-8	glycosyltransferase family 57 protein [Botrytis cinerea T4]	Metabolism;Metabolism	Global and overview maps;Glycan biosynthesis and metabolism	ko01100//Metabolic pathways;ko00510//N-Glycan biosynthesis	K03849;K03849	GO:0005783//endoplasmic reticulum;GO:0005789//endoplasmic reticulum membrane	GO:0016758//transferase activity, transferring hexosyl groups;GO:0042283//dolichyl pyrophosphate Glc1Man9GlcNAc2 alpha-1,3-glucosyltransferase activity	GO:0006487//protein N-linked glycosylation;GO:0006490//oligosaccharide-lipid intermediate biosynthetic process
Bcin02g00800	25000	22471	17784	11522	13271	9883	2416.63	1863.62	1739.26	939.65	987.46	945.95	2006.50333333333	957.686666666667	-1.06705793160588	1.09056764456433e-16	5.91521916533603e-15	--	Bcpic4 [Botrytis cinerea B05.10]	-	-	-	-	-	-	-
Bcin15g04360	382	552	584	1440	1723	1606	6.98	8.69	10.80	22.26	24.22	29.08	8.82333333333333	25.1866666666667	1.51326450689297	1.10686067015603e-16	5.95522135670092e-15	--	MFS transporter protein [Rutstroemia sp. NJR-2017a WRK4]	-	-	-	-	-	-	-
Bcin03g07900	348	468	408	1021	1303	1154	7.21	8.31	8.55	17.83	20.77	23.66	8.02333333333333	20.7533333333333	1.37106943499468	1.10787883752758e-16	5.95522135670092e-15	exo70	Bcexo70 [Botrytis cinerea B05.10]	-	-	-	-	GO:0000145//exocyst	-	GO:0006887//exocytosis
Bcin02g01160	86	125	169	452	720	635	1.62	2.02	3.22	7.19	10.45	11.86	2.28666666666667	9.83333333333333	2.10443447296375	1.33020821194796e-16	7.1183954627769e-15	rlf2	Bcrlf2 [Botrytis cinerea B05.10]	-	-	-	-	-	-	-
Bcin05g06410	654	1181	1242	3311	4034	3795	12.29	19.04	23.61	52.49	58.35	70.62	18.3133333333333	60.4866666666667	1.72372274833343	1.41928434312263e-16	7.53041979146155e-15	--	Bcmsb1 [Botrytis cinerea B05.10]	-	-	-	-	-	-	-
Bcin01g07420	50	49	75	256	322	381	2.00	1.68	3.03	8.64	9.91	15.09	2.23666666666667	11.2133333333333	2.32579303405495	1.41976714179554e-16	7.53041979146155e-15	pxr1	Bcpxr1 [Botrytis cinerea B05.10]	-	-	-	-	-	GO:0003676//nucleic acid binding	-
Bcin08g01650	148	219	214	596	666	642	3.44	4.37	5.03	11.68	11.91	14.77	4.28	12.7866666666667	1.57895751789583	1.45354167671524e-16	7.67559651047824e-15	SPCC1827.04	Bcvms1 [Botrytis cinerea B05.10]	-	-	-	-	-	GO:0003676//nucleic acid binding	-
Bcin03g08660	229	240	261	708	784	728	3.96	3.58	4.59	10.33	10.49	12.55	4.04333333333333	11.1233333333333	1.45997213606181	1.46465140288214e-16	7.70034051155622e-15	Cul3	Cullin family protein [Rutstroemia sp. NJR-2017a WRK4]	Genetic Information Processing	Folding, sorting and degradation	ko04120//Ubiquitin mediated proteolysis	K03869	-	GO:0031625//ubiquitin protein ligase binding	GO:0006511//ubiquitin-dependent protein catabolic process
Bcin10g00140	52185	48150	37742	25422	28981	20230	2152.31	1703.81	1574.89	884.58	920.06	826.16	1810.33666666667	876.933333333333	-1.04571894428243	1.66592175578006e-16	8.72026379324697e-15	Arp2	Short-chain dehydrogenase/reductase SDR [Macrophomina phaseolina MS6]	-	-	-	-	-	GO:0016491//oxidoreductase activity	-
Bcin08g06840	399	520	513	1265	1427	1363	9.35	10.45	12.16	25.00	25.73	31.61	10.6533333333333	27.4466666666667	1.3653260403933	1.70960025829739e-16	8.90999056356993e-15	ARB_06966	altered inheritance of mitochondria 6 protein [Rutstroemia sp. NJR-2017a WRK4]	-	-	-	-	-	GO:0008081//phosphoric diester hydrolase activity	GO:0006629//lipid metabolic process
Bcin02g07190	488	725	633	1694	1759	1771	9.62	12.27	12.63	28.18	26.70	34.58	11.5066666666667	29.82	1.37381029382564	1.76967523274938e-16	9.183158880938e-15	--	related to USO1 Intracellular protein transport protein [Rhynchosporium agropyri]	-	-	-	-	-	-	-
Bcin12g01480	485	575	620	1429	1762	1430	10.95	11.13	14.16	27.21	30.61	31.96	12.08	29.9266666666667	1.30881114086931	1.91226879189275e-16	9.88033017604242e-15	sec1	Bcsec1 [Botrytis cinerea B05.10]	-	-	-	-	-	-	GO:0006904//vesicle docking involved in exocytosis;GO:0016192//vesicle-mediated transport
Bcin04g06510	855	490	369	150	192	129	40.41	19.87	17.64	5.98	6.98	6.04	25.9733333333333	6.33333333333333	-2.03599425886403	1.92707256890181e-16	9.91408535769354e-15	Rdh12	similar to short-chain dehydrogenase [Botrytis cinerea T4]	-	-	-	-	-	-	-
Bcin10g00780	435	698	615	1631	1855	1882	3.83	5.28	5.48	12.12	12.58	16.42	4.86333333333333	13.7066666666667	1.49486038127599	2.35835454282688e-16	1.20069796866498e-14	mot1	probable MOT1-transcriptional accessory protein [Phialocephala subalpina]	-	-	-	-	-	GO:0005524//ATP binding	-
Bcin11g02360	200	242	160	0	1	1	10.50	10.90	8.50	0.00	0.04	0.05	9.96666666666667	0.03	-8.37600476764316	2.36167580541484e-16	1.20069796866498e-14	dim-5	similar to gi|24987775|pdb|1ML9|A Chain A [Botrytis cinerea T4]	Metabolism;Metabolism	Global and overview maps;Amino acid metabolism	ko01100//Metabolic pathways;ko00310//Lysine degradation	K11419;K11419	GO:0005634//nucleus	GO:0005515//protein binding;GO:0008270//zinc ion binding;GO:0018024//histone-lysine N-methyltransferase activity	GO:0034968//histone lysine methylation
Bcin02g07520	820	1140	644	419	465	272	24.79	29.57	19.70	10.69	10.82	8.14	24.6866666666667	9.88333333333333	-1.32066244473827	2.36393359977422e-16	1.20069796866498e-14	Man26A	glycoside hydrolase family 26 protein [Botrytis cinerea T4]	Metabolism;Metabolism	Global and overview maps;Carbohydrate metabolism	ko01100//Metabolic pathways;ko00051//Fructose and mannose metabolism	K01218;K01218	-	GO:0004553//hydrolase activity, hydrolyzing O-glycosyl compounds;GO:0016985//mannan endo-1,4-beta-mannosidase activity;GO:0030246//carbohydrate binding	GO:0006080//substituted mannan metabolic process
Bcin12g03250	180	264	233	650	733	714	3.88	4.88	5.08	11.82	12.16	15.23	4.61333333333333	13.07	1.50237769887987	2.42043935738496e-16	1.22421124797357e-14	--	holo-acyl-carrier-protein synthase, partial [Metarhizium brunneum ARSEF 3297]	Metabolism	Metabolism of cofactors and vitamins	ko00770//Pantothenate and CoA biosynthesis	K00997	-	GO:0000287//magnesium ion binding;GO:0008897//holo-[acyl-carrier-protein] synthase activity	-
Bcin09g00260	214	389	367	1018	1273	1307	3.73	5.82	6.48	14.98	17.10	22.58	5.34333333333333	18.22	1.76971103436866	2.56610381191961e-16	1.29243220140674e-14	ctc-2	Bcspt16 [Botrytis cinerea B05.10]	-	-	-	-	GO:0000790//nuclear chromatin;GO:0005634//nucleus;GO:0031298//replication fork protection complex;GO:0035101//FACT complex	GO:0003682//chromatin binding;GO:0031491//nucleosome binding;GO:0042393//histone binding	GO:0006261//DNA-dependent DNA replication;GO:0006334//nucleosome assembly;GO:0006338//chromatin remodeling;GO:0007063//regulation of sister chromatid cohesion;GO:0034724//DNA replication-independent nucleosome organization;GO:0045899//positive regulation of RNA polymerase II transcriptional preinitiation complex assembly;GO:0060261//positive regulation of transcription initiation from RNA polymer…
Bcin08g06660	344	606	534	1426	1998	2034	6.37	9.63	10.01	22.28	28.49	37.30	8.67	29.3566666666667	1.75958426660776	2.63158322859368e-16	1.31986561343734e-14	--	proteophosphoglycan ppg1 protein [Rutstroemia sp. NJR-2017a BVV2]	-	-	-	-	-	-	-
Bcin15g00590	423	566	567	1428	1482	1392	8.45	9.70	11.46	24.07	22.79	27.53	9.87	24.7966666666667	1.32902420716127	2.69879939600236e-16	1.34793784832835e-14	vid27	Bcvid27 [Botrytis cinerea B05.10]	-	-	-	-	-	-	-
Bcin13g04650	328	532	410	1146	1289	1177	9.79	13.63	12.39	28.87	29.63	34.80	11.9366666666667	31.1	1.38151456241859	3.31177685563311e-16	1.64042434580472e-14	Bap60	related to SWI/SNF complex 60 KDa subunit [Phialocephala subalpina]	-	-	-	-	-	GO:0005515//protein binding	-
Bcin09g01640	231	425	434	1239	1385	1450	4.98	7.86	9.47	22.54	22.99	30.96	7.43666666666667	25.4966666666667	1.77758063430913	3.40089768679578e-16	1.67763623751527e-14	nim-1	Bckin3 [Botrytis cinerea B05.10]	-	-	-	-	-	GO:0004672//protein kinase activity;GO:0005524//ATP binding	GO:0006468//protein phosphorylation
Bcin07g02410	228	336	282	741	942	837	3.66	4.63	4.58	10.03	11.64	13.30	4.29	11.6566666666667	1.44210574247702	3.51637478714078e-16	1.7274911710433e-14	nimT	Bcmih1 [Botrytis cinerea B05.10]	Cellular Processes;Environmental Information Processing	Cell growth and death;Signal transduction	ko04111//Cell cycle - yeast;ko04011//MAPK signaling pathway - yeast	K02555;K02555	-	GO:0004725//protein tyrosine phosphatase activity	GO:0006470//protein dephosphorylation;GO:1902751//positive regulation of cell cycle G2/M phase transition
Bcin10g03280	596	875	797	1993	2091	1811	6.65	8.37	8.99	18.75	17.94	20.00	8.00333333333333	18.8966666666667	1.23945886558901	4.11340445820191e-16	2.0125460914476e-14	PSK1	similar to serine/threonine protein kinase [Botrytis cinerea T4]	-	-	-	-	-	GO:0004672//protein kinase activity;GO:0005524//ATP binding	GO:0006468//protein phosphorylation
Bcin13g00500	409	672	614	1635	1757	1708	13.11	18.48	19.91	44.22	43.35	54.21	17.1666666666667	47.26	1.46100969773706	4.15057606014646e-16	2.02247785499901e-14	--	peroxin 26 protein [Rutstroemia sp. NJR-2017a WRK4]	-	-	-	-	-	-	-
Bcin01g00830	854	1182	1181	2738	3324	3145	15.77	18.72	22.06	42.65	47.24	57.49	18.85	49.1266666666667	1.38194182944366	4.41271103473084e-16	2.14150474385905e-14	GDT1	Bcgdt1 [Botrytis cinerea B05.10]	-	-	-	-	-	-	-
Bcin02g07380	184	229	206	619	639	681	4.43	4.73	5.01	12.56	11.83	16.22	4.72333333333333	13.5366666666667	1.51899526900631	4.49840367874524e-16	2.1742889071419e-14	NCU09025	Bcpet112 [Botrytis cinerea B05.10]	Metabolism;Genetic Information Processing	Global and overview maps;Translation	ko01100//Metabolic pathways;ko00970//Aminoacyl-tRNA biosynthesis	K02434;K02434	-	GO:0003824//catalytic activity;GO:0016874//ligase activity;GO:0016884//carbon-nitrogen ligase activity, with glutamine as amido-N-donor	-
Bcin03g00020	324	253	215	104	104	67	17.10	11.46	11.48	4.63	4.23	3.50	13.3466666666667	4.12	-1.69576323093162	4.91159283915787e-16	2.36446840815203e-14	--	Major facilitator superfamily transporter [Colletotrichum higginsianum IMI 349063]	-	-	-	-	-	-	-
Bcin05g00780	117	171	193	544	598	617	2.11	2.65	3.53	8.29	8.31	11.04	2.76333333333333	9.21333333333333	1.73731360889251	5.19258530644991e-16	2.4897408027366e-14	--	c-14 sterol reductase protein [Rutstroemia sp. NJR-2017a WRK4]	-	-	-	-	-	-	-
MSTRG.10567	160	122	90	26	34	12	3.46	2.25	1.97	0.51	0.62	0.24	2.56	0.456666666666667	-2.48693041776063	5.46404332604464e-16	2.60946164738236e-14	--	alpha/beta-hydrolase [Trematosphaeria pertusa]	-	-	-	-	-	-	-
Bcin15g05660	473	578	403	263	242	149	13.47	14.10	11.55	6.31	5.24	4.16	13.04	5.23666666666667	-1.31622318965804	5.68863589192928e-16	2.69524420697851e-14	fdh	similar to alcohol dehydrogenase [Botrytis cinerea T4]	Metabolism;Metabolism	Global and overview maps;Carbohydrate metabolism	ko01100//Metabolic pathways;ko00640//Propanoate metabolism	K18369;K18369	-	GO:0008270//zinc ion binding;GO:0016491//oxidoreductase activity	GO:0055114//oxidation-reduction process
Bcin08g05180	130	188	184	515	569	548	5.80	7.20	8.31	19.39	19.55	24.22	7.10333333333333	21.0533333333333	1.56748057807753	5.88317183217659e-16	2.77644018709846e-14	cwc24	Bccwc24 [Botrytis cinerea B05.10]	-	-	-	-	-	GO:0046872//metal ion binding	-
MSTRG.3712	215	147	157	56	56	32	8.59	5.18	6.42	1.91	1.74	1.28	6.73	1.64333333333333	-2.03398135895356	6.01564142388763e-16	2.82782328424082e-14	TOXD	Clavaminate synthase-like protein [Delitschia confertaspora ATCC 74209]	-	-	-	-	-	GO:0016705//oxidoreductase activity, acting on paired donors, with incorporation or reduction of molecular oxygen;GO:0043169//cation binding	-
Bcin04g00940	18	27	21	121	155	146	0.28	0.36	0.33	1.57	1.83	2.22	0.323333333333333	1.87333333333333	2.5345134780338	6.61022228952306e-16	3.09518494470753e-14	--	kinesin light chain 1 protein [Rutstroemia sp. NJR-2017a BVV2]	-	-	-	-	-	GO:0005515//protein binding;GO:0043531//ADP binding	-
Bcin11g06540	62	55	70	7	6	3	2.59	1.97	2.96	0.25	0.19	0.12	2.50666666666667	0.186666666666667	-3.74723392962003	6.92154818991198e-16	3.22835012266439e-14	mpaH	alpha/beta-hydrolase [Aspergillus steynii IBT 23096]	-	-	-	-	-	-	-
Bcin03g08260	1396	1891	1867	4378	4924	4903	29.84	34.68	40.38	78.96	81.02	103.78	34.9666666666667	87.92	1.33021111420576	8.18960500824948e-16	3.79030097428133e-14	SPBC3D6.13c	disulfide isomerase protein [Rutstroemia sp. NJR-2017a WRK4]	Genetic Information Processing	Folding, sorting and degradation	ko04141//Protein processing in endoplasmic reticulum	K13996	-	-	GO:0045454//cell redox homeostasis
Bcin03g03730	532	626	673	1651	1808	1850	4.20	4.24	5.37	10.99	10.98	14.45	4.60333333333333	12.14	1.39901760271879	9.03742307338865e-16	4.1665996300273e-14	myo2	myosin type II heavy chain [Sclerotinia borealis F-4128]	-	-	-	-	GO:0016459//myosin complex	GO:0003774//motor activity;GO:0005515//protein binding;GO:0005524//ATP binding;GO:0051015//actin filament binding	-
Bcin11g04740	161	196	196	532	606	589	3.31	3.45	4.07	9.22	9.58	11.98	3.61	10.26	1.50695998871988	9.4183710343423e-16	4.32559439037016e-14	trl1	Bctrl1 [Botrytis cinerea B05.10]	-	-	-	-	-	GO:0003972//RNA ligase (ATP) activity;GO:0005524//ATP binding;GO:0008081//phosphoric diester hydrolase activity;GO:0051730//GTP-dependent polyribonucleotide 5'-hydroxyl-kinase activity	GO:0006388//tRNA splicing, via endonucleolytic cleavage and ligation
Bcin05g00630	422	551	447	1187	1287	1211	5.85	6.55	6.27	13.88	13.73	16.62	6.22333333333333	14.7433333333333	1.24430331467245	1.22819189764559e-15	5.59784649318542e-14	SPBC1778.09	TBC domain-containing protein [Rutstroemia sp. NJR-2017a WRK4]	-	-	-	-	-	-	-
Bcin16g00230	2004	1572	1464	866	945	692	85.03	57.23	62.85	31.00	30.87	29.07	68.37	30.3133333333333	-1.17341092196307	1.24769265798011e-15	5.66518632242712e-14	yakc	Aldo-keto reductase yakc [NADP(+)] [Penicillium subrubescens]	-	-	-	-	-	-	-
Bcin07g05760	1417	1438	1116	783	848	572	110.97	96.62	88.42	51.73	51.12	44.35	98.67	49.0666666666667	-1.00786824333334	1.28397970500546e-15	5.78611455785732e-14	GIG1	N-acetylglucosamine-induced 1 2 protein [Rutstroemia sp. NJR-2017a BVV2]	-	-	-	-	-	-	-
Bcin14g02780	111	180	159	480	511	507	1.42	1.95	2.01	5.10	4.94	6.34	1.79333333333333	5.46	1.60625727908439	1.45250507877117e-15	6.52104059147192e-14	--	clumping factor b protein [Rutstroemia sp. NJR-2017a BVV2]	-	-	-	-	-	-	-
Bcin06g03320	1358	1162	1211	627	790	597	74.65	54.73	67.43	29.02	33.49	32.52	65.6033333333333	31.6766666666667	-1.05034859194548	1.48575102166034e-15	6.64540951367256e-14	--	GTP1 OBG domain-containing protein [Rutstroemia sp. NJR-2017a WRK4]	-	-	-	-	-	-	-
Bcin10g02630	762	810	867	1997	2416	2160	17.47	15.93	20.11	38.62	42.63	49.02	17.8366666666667	43.4233333333333	1.28362444851539	1.49574492479605e-15	6.66523955893319e-14	upl-1	Bcbre1 [Botrytis cinerea B05.10]	-	-	-	-	-	GO:0004842//ubiquitin-protein transferase activity	GO:0010390//histone monoubiquitination
Bcin12g05570	755	1239	1316	3168	3991	3646	19.05	26.82	33.59	67.43	77.51	91.09	26.4866666666667	78.6766666666667	1.57066954283049	1.69396947201469e-15	7.49284577898159e-14	R5	related to dityrosine transporter [Phialocephala subalpina]	-	-	-	-	-	-	GO:0055085//transmembrane transport
Bcin03g05810	501	532	427	258	304	186	30.90	28.15	26.65	13.43	14.43	11.36	28.5666666666667	13.0733333333333	-1.12770566880772	1.74672315995376e-15	7.66958627046364e-14	--	Pc12g08090 [Penicillium rubens Wisconsin 54-1255]	-	-	-	-	-	-	-
Bcin09g01290	595	340	429	106	190	134	18.55	9.10	13.53	2.79	4.56	4.14	13.7266666666667	3.83	-1.84156503198614	1.86587064498887e-15	8.16284358448233e-14	csbC	general substrate transporter [Cadophora sp. DSE1049]	-	-	-	-	GO:0016020//membrane;GO:0016021//integral component of membrane	GO:0022857//transmembrane transporter activity	GO:0055085//transmembrane transport
Bcin02g09090	37	50	26	170	209	211	1.00	1.16	0.71	3.89	4.36	5.66	0.956666666666667	4.63666666666667	2.27699977786655	2.04874305345889e-15	8.9302847206588e-14	--	geranylgeranyl pyrophosphate synthetase [Uncinocarpus reesii 1704]	-	-	-	-	-	-	-
Bcin15g04990	309	436	400	967	1152	1029	6.73	8.15	8.82	17.78	19.32	22.20	7.9	19.7666666666667	1.32314504564775	2.14751647184765e-15	9.32691302465136e-14	ADA2	Bcada2 [Botrytis cinerea B05.10]	-	-	-	-	GO:0000124//SAGA complex;GO:0005671//Ada2/Gcn5/Ada3 transcription activator complex;GO:0046695//SLIK (SAGA-like) complex	GO:0001786//phosphatidylserine binding;GO:0003677//DNA binding;GO:0003682//chromatin binding;GO:0003713//transcription coactivator activity;GO:0004402//histone acetyltransferase activity;GO:0005515//protein binding;GO:0008270//zinc ion binding	GO:0000183//chromatin silencing at rDNA;GO:0006325//chromatin organization;GO:0006348//chromatin silencing at telomere;GO:0006357//regulation of transcription by RNA polymerase II;GO:0035065//regulation of histone acetylation;GO:0035066//positive regulation of histone acetylation;GO:1990414//replication-born double-strand break repair via sister chromatid exchange
Bcin04g04180	193	277	254	659	773	735	5.59	6.88	7.44	16.10	17.23	21.08	6.63666666666667	18.1366666666667	1.45037860733935	2.27821613544978e-15	9.85883639553663e-14	Sart1	similar to DNA binding protein SART-1 [Botrytis cinerea T4]	Genetic Information Processing	Transcription	ko03040//Spliceosome	K11984	-	-	GO:0000398//mRNA splicing, via spliceosome
Bcin15g05290	343	237	232	71	118	79	8.75	5.19	5.99	1.53	2.32	2.00	6.64333333333333	1.95	-1.76843318036829	2.34063368949506e-15	1.00925093654594e-13	plr1	aldo/keto reductase [Sclerotinia borealis F-4128]	Metabolism;Metabolism	Global and overview maps;Metabolism of cofactors and vitamins	ko01100//Metabolic pathways;ko00750//Vitamin B6 metabolism	K05275;K05275	-	-	-
Bcin01g01150	222	436	451	1245	1514	1242	3.36	5.67	6.91	15.92	17.65	18.63	5.31333333333333	17.4	1.71139817746678	2.3510888466395e-15	1.01012551988056e-13	bimC	similar to kinesin-like protein bimC [Botrytis cinerea T4]	-	-	-	-	-	GO:0003777//microtubule motor activity;GO:0005524//ATP binding;GO:0008017//microtubule binding	GO:0007018//microtubule-based movement
Bcin02g01850	508	626	676	1508	1891	1635	9.26	9.79	12.47	23.19	26.53	29.51	10.5066666666667	26.41	1.32977926743187	2.38623375494727e-15	1.02156371501975e-13	SPCC1450.12	similar to PX domain-containing protein [Botrytis cinerea T4]	-	-	-	-	-	GO:0035091//phosphatidylinositol binding	-
Bcin14g03890	470	650	610	1372	1850	1511	11.48	13.63	15.08	28.28	34.79	36.56	13.3966666666667	33.21	1.30974364616512	2.78748336865428e-15	1.17653391338235e-13	pkp1	similar to pyruvate dehydrogenase kinase [Botrytis cinerea T4]	-	-	-	-	-	GO:0004672//protein kinase activity;GO:0016772//transferase activity, transferring phosphorus-containing groups	GO:0016310//phosphorylation
Bcin16g00720	81	105	111	339	363	377	1.69	1.88	2.35	5.98	5.85	7.81	1.97333333333333	6.54666666666667	1.73012584868575	2.83658187001958e-15	1.19305638161139e-13	YRB30	Bcyrb30 [Botrytis cinerea B05.10]	-	-	-	-	-	-	-
Bcin12g05630	85	133	113	348	406	385	2.36	3.17	3.18	8.16	8.69	10.60	2.90333333333333	9.15	1.6560615252937	2.90560847369917e-15	1.21781569140671e-13	--	Zinc finger RING FYVE PHD-type protein [Rutstroemia sp. NJR-2017a BBW]	-	-	-	-	-	-	-
Bcin11g03760	140	447	132	43	51	37	4.62	12.65	4.40	1.20	1.29	1.21	7.22333333333333	1.23333333333333	-2.55010197757736	2.9486907522304e-15	1.23156641278696e-13	ecdD	high affinity glucose transporter RGT2 [Sclerotinia borealis F-4128]	-	-	-	-	GO:0016020//membrane;GO:0016021//integral component of membrane	GO:0022857//transmembrane transporter activity	GO:0055085//transmembrane transport
Bcin13g01760	599	1022	1037	2614	3006	2885	6.12	8.95	10.71	22.51	23.62	29.16	8.59333333333333	25.0966666666667	1.54620599550762	2.97354982019626e-15	1.23763686439905e-13	--	myosin heavy chain protein [Rutstroemia sp. NJR-2017a WRK4]	-	-	-	-	-	-	-
Bcin01g00850	43	57	79	264	271	281	1.32	1.51	2.46	6.86	6.42	8.57	1.76333333333333	7.28333333333333	2.04629365227394	3.02690383193558e-15	1.25548429873397e-13	--	related to TSM1-component of TFIID complex [Rhynchosporium agropyri]	-	-	-	-	-	-	-
Bcin14g00280	42	92	89	330	329	296	0.96	1.81	2.06	6.37	5.79	6.71	1.61	6.29	1.96599932876467	3.09352858561762e-15	1.27869403985512e-13	res2	Ank-repeat mbp1 protein [Rutstroemia sp. NJR-2017a BBW]	Cellular Processes	Cell growth and death	ko04111//Cell cycle - yeast	K06647	GO:0030907//MBF transcription complex	GO:0003677//DNA binding;GO:0005515//protein binding	GO:0000083//regulation of transcription involved in G1/S transition of mitotic cell cycle
Bcin10g05670	359	461	475	1119	1332	984	7.69	8.47	10.29	20.21	21.95	20.86	8.81666666666667	21.0066666666667	1.25254203201615	3.32579649023952e-15	1.36997671919248e-13	--	hypothetical protein BCIN_10g05670 [Botrytis cinerea B05.10]	-	-	-	-	-	-	-
Bcin01g09810	493	719	750	1791	2028	1951	6.63	8.29	10.20	20.31	20.99	25.97	8.37333333333333	22.4233333333333	1.42112679393973	3.61417550880123e-15	1.47860484040957e-13	SPAC6F6.13c	similar to DUF726 domain-containing protein [Botrytis cinerea T4]	-	-	-	-	-	-	-
Bcin07g02510	1516	1462	1112	803	791	597	99.14	82.03	73.57	44.30	39.82	38.66	84.9133333333333	40.9266666666667	-1.05294993852917	3.71825829168918e-15	1.51601231777137e-13	--	short-chain dehydrogenase protein [Rutstroemia sp. NJR-2017a BBW]	-	-	-	-	-	-	-
Bcin03g05860	202	338	343	878	1081	1074	6.72	9.65	11.54	24.64	27.68	35.37	9.30333333333333	29.23	1.65163020546114	4.1038269891695e-15	1.66191128780996e-13	SPAC664.03	Bcpaf1 [Botrytis cinerea B05.10]	Environmental Information Processing	Signal transduction	ko04011//MAPK signaling pathway - yeast	K15174	GO:0016593//Cdc73/Paf1 complex	-	GO:0006368//transcription elongation from RNA polymerase II promoter;GO:0016570//histone modification
Bcin10g00790	298	516	453	1225	1319	1296	4.38	6.51	6.74	15.20	14.93	18.88	5.87666666666667	16.3366666666667	1.47504367208958	4.61362848959289e-15	1.85558766410113e-13	ARK1	similar to serine/threonine protein kinase [Botrytis cinerea T4]	-	-	-	-	-	GO:0004672//protein kinase activity;GO:0005524//ATP binding	GO:0006468//protein phosphorylation
Bcin08g05520	435	528	465	1205	1227	1057	13.53	14.09	14.63	31.62	29.38	32.55	14.0833333333333	31.1833333333333	1.14678631207124	4.62852015989187e-15	1.85558766410113e-13	--	hypothetical protein BCIN_08g05520 [Botrytis cinerea B05.10]	-	-	-	-	-	-	-
Bcin09g05650	38595	32065	28661	19536	19718	14457	1883.05	1342.23	1414.78	804.14	740.52	698.43	1546.68666666667	747.696666666667	-1.04865595361139	4.90729809698591e-15	1.96079274295234e-13	--	similar to nucleoside-diphosphate-sugar epimerase [Botrytis cinerea T4]	-	-	-	-	-	-	-
Bcin09g01260	251	430	379	1035	1157	1235	5.72	8.40	8.73	19.88	20.28	27.84	7.61666666666667	22.6666666666667	1.57334058107963	5.31785854830084e-15	2.11777974812233e-13	RTF1	Bcrtf1 [Botrytis cinerea B05.10]	-	-	-	-	-	GO:0003677//DNA binding	-
Bcin12g03290	217	308	273	752	758	649	6.71	8.17	8.54	19.62	18.05	19.88	7.80666666666667	19.1833333333333	1.29707485251837	6.01123898773081e-15	2.37810962857852e-13	AFG1	Bcafg1 [Botrytis cinerea B05.10]	-	-	-	-	-	GO:0005524//ATP binding	-
Bcin04g05720	3145	2769	2367	1433	1845	1259	136.61	103.37	104.00	52.51	61.70	54.27	114.66	56.16	-1.02974734339405	6.08072329738379e-15	2.39768520282038e-13	--	metal ion binding protein [Rutstroemia sp. NJR-2017a WRK4]	-	-	-	-	-	-	-
Bcin12g06740	408	632	507	1350	1414	1329	8.25	10.96	10.37	23.03	22.01	26.61	9.86	23.8833333333333	1.27634465205044	6.37141325569751e-15	2.50406985888676e-13	mcm6	Bcmcm6 [Botrytis cinerea B05.10]	Cellular Processes;Cellular Processes;Genetic Information Processing	Cell growth and death;Cell growth and death;Replication and repair	ko04111//Cell cycle - yeast;ko04113//Meiosis - yeast;ko03030//DNA replication	K02542;K02542;K02542	GO:0005634//nucleus;GO:0042555//MCM complex	GO:0003677//DNA binding;GO:0003678//DNA helicase activity;GO:0005524//ATP binding	GO:0006260//DNA replication;GO:0006270//DNA replication initiation
Bcin03g04130	38	60	76	231	295	270	0.61	0.83	1.24	3.15	3.67	4.32	0.893333333333333	3.71333333333333	2.05544432688226	7.03104470142777e-15	2.75428538679786e-13	pet127	Bcpet127 [Botrytis cinerea B05.10]	-	-	-	-	GO:0005739//mitochondrion	-	GO:0000959//mitochondrial RNA metabolic process
Bcin04g02770	33	49	47	176	210	192	0.45	0.58	0.65	2.03	2.21	2.60	0.56	2.28	2.02553509210714	7.30369663677893e-15	2.8517723643345e-13	--	hypothetical protein BCIN_04g02770 [Botrytis cinerea B05.10]	-	-	-	-	-	-	-
Bcin08g02150	448	966	591	244	278	282	19.64	36.34	26.22	9.03	9.38	12.24	27.4	10.2166666666667	-1.4232513199909	7.53822671408415e-15	2.92429526283905e-13	--	hypothetical protein BCIN_08g02150 [Botrytis cinerea B05.10]	-	-	-	-	-	-	-
Bcin07g02270	441	735	618	1674	1708	1699	11.71	16.75	16.61	37.51	34.92	44.69	15.0233333333333	39.04	1.37774810356869	7.58364323055269e-15	2.92843542794407e-13	--	hsp70 family chaperone protein [Rutstroemia sp. NJR-2017a BVV2]	-	-	-	-	-	-	-
Bcin14g03110	685	721	737	1701	2073	1845	15.32	13.84	16.68	32.10	35.69	40.86	15.28	36.2166666666667	1.24500922531174	7.59775939009431e-15	2.92843542794407e-13	bzz1	Bcbzz1 [Botrytis cinerea B05.10]	-	-	-	-	-	GO:0005515//protein binding	GO:0035556//intracellular signal transduction
Bcin11g01940	62	99	79	261	347	352	1.21	1.66	1.57	4.31	5.23	6.83	1.48	5.45666666666667	1.88242274012405	7.65834367127848e-15	2.94232582011587e-13	--	signal peptide-containing protein [Rutstroemia sp. NJR-2017a BVV2]	-	-	-	-	-	-	-
Bcin05g07350	69	104	113	306	443	426	1.35	1.74	2.23	5.04	6.65	8.23	1.77333333333333	6.64	1.90471949656689	7.77428324554599e-15	2.97732694135335e-13	IQM5	IQ calmodulin-binding motif protein [Rutstroemia sp. NJR-2017a BBW]	-	-	-	-	-	GO:0005515//protein binding	-
Bcin07g05800	4044	6414	5432	13352	13904	12302	64.43	87.68	87.56	179.47	170.52	194.08	79.89	181.356666666667	1.18274294533535	8.19778516141662e-15	3.12951753916882e-13	PRR1	Bcprr1 [Botrytis cinerea B05.10]	-	-	-	-	-	GO:0004672//protein kinase activity;GO:0005524//ATP binding	GO:0006468//protein phosphorylation
Bcin15g02030	371	531	578	1331	1630	1466	10.43	12.81	16.44	31.58	35.28	40.82	13.2266666666667	35.8933333333333	1.44026638422344	8.41756205023201e-15	3.1930796296244e-13	sap145	Bccus1 [Botrytis cinerea B05.10]	Genetic Information Processing	Transcription	ko03040//Spliceosome	K12829	GO:0005634//nucleus	-	-
Bcin06g05340	695	819	586	394	464	282	30.82	31.16	26.29	14.74	15.84	12.38	29.4233333333333	14.32	-1.03892920440041	9.74304250044343e-15	3.68422241176074e-13	aclK	gliotoxin biosynthesis protein [Rutstroemia sp. NJR-2017a BVV2]	-	-	-	-	-	GO:0003839//gamma-glutamylcyclotransferase activity	-
Bcin15g00490	260	346	351	863	991	1011	4.62	5.27	6.31	12.93	13.55	17.78	5.4	14.7533333333333	1.45000963802902	9.92892414745727e-15	3.74270483508083e-13	fcp1	Bcfcp1 [Botrytis cinerea B05.10]	-	-	-	-	GO:0005634//nucleus	GO:0004721//phosphoprotein phosphatase activity;GO:0008420//RNA polymerase II CTD heptapeptide repeat phosphatase activity	GO:0070940//dephosphorylation of RNA polymerase II C-terminal domain
Bcin02g08740	81	115	120	340	393	388	1.63	1.98	2.44	5.77	6.08	7.72	2.01666666666667	6.52333333333333	1.69363670846484	1.08495642515148e-14	4.06417895884087e-13	msh-2	Bcmsh2 [Botrytis cinerea B05.10]	Genetic Information Processing	Replication and repair	ko03430//Mismatch repair	K08735	GO:0032300//mismatch repair complex	GO:0003677//DNA binding;GO:0005524//ATP binding;GO:0030983//mismatched DNA binding	GO:0006298//mismatch repair
Bcin01g08940	794	713	585	328	436	254	59.83	46.10	44.60	20.85	25.29	18.95	50.1766666666667	21.6966666666667	-1.20954321939366	1.12602391168683e-14	4.2048749624268e-13	SPBC31F10.02	esterase [Sclerotinia borealis F-4128]	-	-	-	-	-	GO:0047617//acyl-CoA hydrolase activity	-
Bcin05g04260	107	165	129	402	449	440	2.11	2.79	2.57	6.68	6.81	8.58	2.49	7.35666666666667	1.56290648149038	1.13381917455308e-14	4.22083554203967e-13	--	microtubule associated protein [Rutstroemia sp. NJR-2017a WRK4]	-	-	-	-	GO:0005815//microtubule organizing center	-	-
Bcin07g02890	175	212	115	61	59	36	9.30	9.67	6.18	2.73	2.42	1.90	8.38333333333333	2.35	-1.83486323740673	1.32449220331901e-14	4.90021235839043e-13	--	hypothetical protein BCIN_07g02890 [Botrytis cinerea B05.10]	-	-	-	-	-	-	-
Bcin06g06930	317	387	415	963	1159	1104	7.91	8.29	10.48	20.28	22.27	27.29	8.89333333333333	23.28	1.38829489244486	1.37201644724634e-14	5.06041881635135e-13	rhp7	Bcrad7 [Botrytis cinerea B05.10]	-	-	-	-	-	-	-
Bcin09g02970	755	764	556	388	400	259	64.96	56.40	48.40	28.17	26.49	22.07	56.5866666666667	25.5766666666667	-1.1456339013521	1.37700827726063e-14	5.06325098758381e-13	--	Bgt-5449 [Blumeria graminis f. sp. tritici]	-	-	-	-	-	-	-
Bcin06g05790	64	78	62	250	264	220	3.05	2.61	2.45	10.53	9.10	10.23	2.70333333333333	9.95333333333333	1.88044034591727	1.38463326218766e-14	5.0757183222763e-13	--	7b5b95ba-d0a0-49c5-afdd-8d11b7609188 [Thermothielavioides terrestris]	-	-	-	-	-	-	-
Bcin04g06080	75	105	69	301	327	240	1.83	2.23	1.73	6.27	6.20	5.88	1.93	6.11666666666667	1.66414480974134	1.52737093106161e-14	5.58188882641325e-13	HGT1	similar to sugar transporter [Botrytis cinerea T4]	-	-	-	-	GO:0016020//membrane;GO:0016021//integral component of membrane	GO:0022857//transmembrane transporter activity	GO:0055085//transmembrane transport
Bcin12g06460	4532	3347	3867	2019	2390	1738	227.39	144.08	196.30	85.47	92.31	86.35	189.256666666667	88.0433333333333	-1.10405844878666	1.75390676128081e-14	6.37093343862821e-13	tropI	dienelactone hydrolase [Sclerotinia borealis F-4128]	-	-	-	-	-	GO:0016787//hydrolase activity	-
Bcin13g01610	989	1363	1243	2713	3176	2711	27.75	32.81	35.28	64.22	68.59	75.32	31.9466666666667	69.3766666666667	1.11878511786856	1.92203842634091e-14	6.9605663494104e-13	ALT1	alanine transaminase-like protein [Sclerotinia borealis F-4128]	Metabolism;Metabolism;Metabolism;Metabolism;Metabolism;Metabolism	Global and overview maps;Global and overview maps;Global and overview maps;Global and overview maps;Amino acid metabolism;Amino acid metabolism	ko01100//Metabolic pathways;ko01200//Carbon metabolism;ko01230//Biosynthesis of amino acids;ko01210//2-Oxocarboxylic acid metabolism;ko00250//Alanine, aspartate and glutamate metabolism;ko00220//Arginine biosynthesis	K00814;K00814;K00814;K00814;K00814;K00814	-	GO:0003824//catalytic activity;GO:0030170//pyridoxal phosphate binding	GO:0009058//biosynthetic process
Bcin11g00130	205	261	331	766	1087	1073	3.93	4.29	6.41	12.37	16.02	20.34	4.87666666666667	16.2433333333333	1.73588045305382	1.93580795762567e-14	6.98931626146351e-13	NOC1	Bcmak21 [Botrytis cinerea B05.10]	-	-	-	-	-	-	GO:0042254//ribosome biogenesis
Bcin13g00050	96	120	132	28	42	33	3.98	4.26	5.53	0.98	1.34	1.35	4.59	1.22333333333333	-1.90767659129176	1.97307805179128e-14	7.10248847051714e-13	--	surface sp1 [Fusarium sporotrichioides]	-	-	-	-	-	-	-
Bcin15g02060	205	225	263	629	766	650	3.60	3.39	4.67	9.32	10.35	11.30	3.88666666666667	10.3233333333333	1.40930359447416	2.25430324777921e-14	8.07357243828954e-13	--	similar to transcription factor Zn, C2H2 [Botrytis cinerea T4]	-	-	-	-	-	-	-
Bcin06g02760	804	999	934	2014	2561	2195	22.90	24.35	26.87	48.32	56.03	61.68	24.7066666666667	55.3433333333333	1.1635091595569	2.43148835089887e-14	8.67447942328118e-13	Nipsnap1	similar to nipsnap family protein [Botrytis cinerea T4]	-	-	-	-	-	-	-
Bcin01g07290	156	247	272	709	767	741	3.17	4.30	5.58	12.14	12.00	14.89	4.35	13.01	1.5805336559817	2.62058543550128e-14	9.32135240811686e-13	tfg1	Bctfg1 [Botrytis cinerea B05.10]	Genetic Information Processing	Transcription	ko03022//Basal transcription factors	K03138	GO:0005634//nucleus	GO:0003677//DNA binding	GO:0006367//transcription initiation from RNA polymerase II promoter;GO:0032968//positive regulation of transcription elongation from RNA polymerase II promoter
Bcin07g01450	159	201	220	538	671	657	3.57	3.88	5.00	10.20	11.61	14.62	4.15	12.1433333333333	1.54898125278733	2.75824431316799e-14	9.78197472838601e-13	SPBC902.04	RNA recognition domain-containing protein [Diplocarpon rosae]	-	-	-	-	-	GO:0003676//nucleic acid binding;GO:0046872//metal ion binding	GO:0006397//mRNA processing
Bcin08g01390	1039	1595	1465	3378	3751	3252	17.86	23.63	25.74	49.25	50.00	55.65	22.41	51.6333333333333	1.20416008944538	2.81527591491117e-14	9.95478241653105e-13	--	glycosyltransferase family 15 protein [Rutstroemia sp. NJR-2017a BVV2]	-	-	-	-	-	-	-
Bcin15g00550	281	278	232	129	144	98	20.12	17.08	16.81	7.79	7.94	6.95	18.0033333333333	7.56	-1.25180590800976	3.01915885640342e-14	1.064431094462e-12	--	HotDog domain-containing protein [Naematelia encephala]	-	-	-	-	-	-	-
Bcin07g01500	119	178	145	417	480	418	5.08	6.37	6.24	13.74	14.93	15.99	5.89666666666667	14.8866666666667	1.33604920313202	3.04491634316225e-14	1.07036399429577e-12	--	related to TOB3 (member of AAA-ATPase family) [Fusarium proliferatum ET1]	-	-	-	-	-	-	-
Bcin09g06820	270	429	383	977	1068	1046	8.86	12.07	12.71	27.04	26.97	33.97	11.2133333333333	29.3266666666667	1.38699789565499	3.09006695403053e-14	1.08305943210421e-12	UBX3	similar to UBX domain containing protein [Botrytis cinerea T4]	-	-	-	-	-	GO:0005515//protein binding	-
Bcin07g05310	467	596	544	1259	1411	1269	10.26	11.23	12.09	23.33	23.85	27.60	11.1933333333333	24.9266666666667	1.15505024092115	3.20453381200178e-14	1.11990515464914e-12	--	hypothetical protein BCIN_07g05310 [Botrytis cinerea B05.10]	-	-	-	-	-	-	-
Bcin02g06610	1061	1502	1260	2967	3128	2624	30.23	36.72	36.33	71.33	68.61	74.04	34.4266666666667	71.3266666666667	1.05091505325553	3.34204054432955e-14	1.16456511642088e-12	DNAJC3	Bcjem1 [Botrytis cinerea B05.10]	Genetic Information Processing	Folding, sorting and degradation	ko04141//Protein processing in endoplasmic reticulum	K09523	-	GO:0005515//protein binding	-
Bcin05g08290	658	941	818	1906	2133	1988	5.64	6.92	7.10	13.79	14.08	16.88	6.55333333333333	14.9166666666667	1.1866243606984	3.46299533528857e-14	1.19628026178974e-12	rng2	GTPase-activator for Ras-like GTPase protein [Rutstroemia sp. NJR-2017a BBW]	-	-	-	-	-	GO:0005515//protein binding	GO:0007165//signal transduction;GO:0043087//regulation of GTPase activity
Bcin04g00960	320	413	415	933	1175	1048	3.52	3.90	4.62	8.66	9.96	11.42	4.01333333333333	10.0133333333333	1.31904942075457	3.49555445048219e-14	1.20405779304397e-12	--	SNF2 family protein [Diplocarpon rosae]	-	-	-	-	-	-	-
Bcin16g03480	123	206	253	696	761	902	3.32	4.77	6.92	15.86	15.83	24.13	5.00333333333333	18.6066666666667	1.89485814744538	3.59294350147701e-14	1.23053182149157e-12	PUS1	Bcpus1 [Botrytis cinerea B05.10]	-	-	-	-	-	GO:0003723//RNA binding;GO:0009982//pseudouridine synthase activity	GO:0001522//pseudouridine synthesis;GO:0009451//RNA modification;GO:0031119//tRNA pseudouridine synthesis
Bcin09g01180	496	796	698	1712	1867	1725	11.61	15.98	16.52	33.80	33.63	39.97	14.7033333333333	35.8	1.28381632778056	3.62654491296995e-14	1.238501249908e-12	sly1	SNARE docking complex subunit [Sclerotinia borealis F-4128]	-	-	-	-	-	-	GO:0006904//vesicle docking involved in exocytosis;GO:0016192//vesicle-mediated transport
Bcin03g09050	301	582	514	1461	1475	1477	8.72	14.46	15.06	35.70	32.88	42.36	12.7466666666667	36.98	1.5366252021446	4.41700796776612e-14	1.49145561998909e-12	--	hypothetical protein BCIN_03g09050 [Botrytis cinerea B05.10]	-	-	-	-	-	-	-
Bcin05g08170	52	71	61	232	251	191	1.55	1.82	1.84	5.84	5.76	5.64	1.73666666666667	5.74666666666667	1.72640449681059	4.937516319506e-14	1.66252831803142e-12	lsdB	Bcrco1 [Botrytis cinerea B05.10]	-	-	-	-	-	GO:0016702//oxidoreductase activity, acting on single donors with incorporation of molecular oxygen, incorporation of two atoms of oxygen	GO:0055114//oxidation-reduction process
Bcin07g05510	275	333	353	849	920	748	12.83	13.33	16.66	33.42	33.04	34.56	14.2733333333333	33.6733333333333	1.2382842460457	5.15638276785004e-14	1.73136023076242e-12	tlg2	Bctlg2 [Botrytis cinerea B05.10]	Genetic Information Processing	Folding, sorting and degradation	ko04130//SNARE interactions in vesicular transport	K08489	GO:0016020//membrane;GO:0031201//SNARE complex	GO:0005484//SNAP receptor activity	GO:0006886//intracellular protein transport;GO:0016192//vesicle-mediated transport
Bcin05g02190	799	956	926	1970	2444	1877	16.90	17.33	19.81	35.18	39.79	39.31	18.0133333333333	38.0933333333333	1.08047336161069	5.36271762930178e-14	1.79060992263065e-12	--	Bcscp1 [Botrytis cinerea B05.10]	-	-	-	-	-	GO:0005515//protein binding	-
Bcin07g06820	5214	3525	3231	1838	2193	1465	203.64	118.12	127.67	60.56	65.93	56.66	149.81	61.05	-1.2950707283371	5.4575596572289e-14	1.81721576697786e-12	--	Phosphatidylserine decarboxylase proenzyme 2 [Verticillium dahliae VDG1]	-	-	-	-	-	-	-
Bcin01g01080	526	649	639	1402	1722	1566	9.10	9.64	11.19	20.47	22.94	26.83	9.97666666666667	23.4133333333333	1.23070056603725	5.65653078824291e-14	1.87825026478304e-12	PNG1	Bcpng1 [Botrytis cinerea B05.10]	Genetic Information Processing	Folding, sorting and degradation	ko04141//Protein processing in endoplasmic reticulum	K01456	-	-	-
Bcin02g07860	86	101	116	312	397	408	1.88	1.90	2.57	5.76	6.69	8.84	2.11666666666667	7.09666666666667	1.74534745279276	6.40750451339199e-14	2.11588861162616e-12	rrp6	Bcrrp6 [Botrytis cinerea B05.10]	Genetic Information Processing	Folding, sorting and degradation	ko03018//RNA degradation	K12591	GO:0000176//nuclear exosome (RNase complex)	GO:0000166//nucleotide binding;GO:0003676//nucleic acid binding;GO:0003824//catalytic activity;GO:0008408//3'-5' exonuclease activity	GO:0006139//nucleobase-containing compound metabolic process;GO:0006396//RNA processing;GO:0044237//cellular metabolic process
Bcin12g04450	186	310	271	706	809	792	4.54	6.50	6.70	14.55	15.21	19.15	5.91333333333333	16.3033333333333	1.46312345503672	6.53376553863307e-14	2.15165515141743e-12	cef1	Bccef1 [Botrytis cinerea B05.10]	Genetic Information Processing	Transcription	ko03040//Spliceosome	K12860	-	GO:0003677//DNA binding	-
Bcin10g02590	143	187	149	473	481	528	4.05	4.55	4.27	11.31	10.49	14.82	4.29	12.2066666666667	1.50861973757664	7.49200832485003e-14	2.44039955951025e-12	gtr2	Bcgtr2 [Botrytis cinerea B05.10]	-	-	-	-	-	GO:0005525//GTP binding	-
Bcin01g09240	366	394	444	1023	1157	1002	9.01	8.32	11.06	21.25	21.92	24.43	9.46333333333333	22.5333333333333	1.25164039744515	9.35225548438245e-14	3.02171122618039e-12	--	hypothetical protein BCIN_01g09240 [Botrytis cinerea B05.10]	-	-	-	-	-	GO:0008017//microtubule binding	-
Bcin04g00830	153	200	264	650	741	743	1.92	2.15	3.35	6.88	7.16	9.23	2.47333333333333	7.75666666666667	1.64898011878455	9.93839717343544e-14	3.20246147628953e-12	HET-E1	similar to prolyl oligopeptidase [Botrytis cinerea T4]	-	-	-	-	-	GO:0005515//protein binding	-
Bcin01g10090	119	189	192	541	528	512	2.79	3.80	4.55	10.70	9.53	11.88	3.71333333333333	10.7033333333333	1.52727343238573	1.00867729217272e-13	3.24155890114595e-12	ATG28	related to cellular myosin heavy chain, type a [Phialocephala subalpina]	-	-	-	-	-	-	-
Bcin02g05890	725	1002	961	2177	2331	2201	17.70	20.99	23.74	44.84	43.81	53.21	20.81	47.2866666666667	1.18415648179832	1.09608506990717e-13	3.51304057031478e-12	SPAC3H8.02	phosphatidylinositol transfer protein CSR1 [Sclerotinia borealis F-4128]	-	-	-	-	-	-	-
Bcin05g01610	1308	2188	1887	4497	4988	4321	24.32	34.91	35.50	70.55	71.40	79.56	31.5766666666667	73.8366666666667	1.2254785406749	1.19618320531487e-13	3.81347023460354e-12	PXA1	Bcpxa1 [Botrytis cinerea B05.10]	Cellular Processes;Environmental Information Processing	Transport and catabolism;Membrane transport	ko04146//Peroxisome;ko02010//ABC transporters	K15628;K15628	GO:0005777//peroxisome;GO:0005779//integral component of peroxisomal membrane;GO:0016021//integral component of membrane	GO:0005324//long-chain fatty acid transporter activity;GO:0005524//ATP binding;GO:0016887//ATPase activity;GO:0042626//ATPase activity, coupled to transmembrane movement of substances	GO:0006635//fatty acid beta-oxidation;GO:0015908//fatty acid transport;GO:0015910//peroxisomal long-chain fatty acid import;GO:0015916//fatty-acyl-CoA transport;GO:0042758//long-chain fatty acid catabolic process;GO:0042760//very long-chain fatty acid catabolic process;GO:0055085//transmembrane transport
Bcin12g05780	581	764	804	1767	2036	1940	20.46	23.08	28.64	52.49	55.18	67.64	24.06	58.4366666666667	1.28023724403564	1.24375693603206e-13	3.95461920217941e-12	SEC14	phosphatidylinositol transporter protein [Rutstroemia sp. NJR-2017a WRK4]	-	-	-	-	-	-	-
Bcin07g01800	148	299	225	690	735	703	4.60	7.98	7.08	18.10	17.59	21.64	6.55333333333333	19.11	1.54402695735803	1.25160762339679e-13	3.96905306393051e-12	--	chromosome segregation protein [Rutstroemia sp. NJR-2017a BBW]	-	-	-	-	GO:0033551//monopolin complex	GO:0005515//protein binding	-
Bcin02g05050	416	393	347	214	221	134	16.82	13.63	14.20	7.30	6.88	5.37	14.8833333333333	6.51666666666667	-1.19149156781387	1.29452892776327e-13	4.09433199395733e-12	--	Mitochondrial chaperone bcs1 protein [Rutstroemia sp. NJR-2017a BBW]	-	-	-	-	-	-	-
Bcin10g03920	293	391	310	822	895	856	9.52	10.89	10.19	22.52	22.37	27.53	10.2	24.14	1.24285652389616	1.29808156899744e-13	4.09476414936115e-12	csnA	similar to COP9 signalosome complex subunit 1 [Botrytis cinerea T4]	-	-	-	-	GO:0008180//COP9 signalosome	-	GO:0000338//protein deneddylation
Bcin12g04190	96	60	110	329	465	393	2.79	1.49	3.23	8.05	10.39	11.29	2.50333333333333	9.91	1.98503465039337	1.37625391323683e-13	4.30735134672843e-12	--	zinc finger ring fyve phd-type protein [Rutstroemia sp. NJR-2017a WRK4]	-	-	-	-	-	-	-
Bcin08g00370	462	765	668	1584	1847	1607	8.90	12.65	13.03	25.76	27.40	30.67	11.5266666666667	27.9433333333333	1.27752876045643	1.40965966516787e-13	4.40041416832481e-12	mug137	bar domain-containing protein [Rutstroemia sp. NJR-2017a BBW]	-	-	-	-	GO:0005737//cytoplasm	GO:0005515//protein binding	-
Bcin11g01630	238	409	321	831	999	873	3.78	5.57	5.16	11.13	12.21	13.72	4.83666666666667	12.3533333333333	1.35281536196052	1.43286931781883e-13	4.44969028826276e-12	NUP120	dna repair rad51 protein [Rutstroemia sp. NJR-2017a WRK4]	-	-	-	-	-	-	-
Bcin04g00700	852	768	563	408	375	278	47.32	36.59	31.63	19.12	16.03	15.29	38.5133333333333	16.8133333333333	-1.19575221901191	1.52057268094563e-13	4.69967781411133e-12	--	transposase [Aspergillus niger CBS 513.88]	-	-	-	-	-	GO:0003677//DNA binding	-
Bcin03g08440	63	70	100	270	335	314	2.26	2.15	3.62	8.16	9.23	11.13	2.67666666666667	9.50666666666667	1.82850208892657	1.52217526595325e-13	4.69967781411133e-12	--	red protein [Rutstroemia sp. NJR-2017a WRK4]	-	-	-	-	GO:0005634//nucleus	-	-
Bcin10g01000	417	589	546	1260	1490	1078	8.43	10.22	11.17	21.49	23.19	21.58	9.94	22.0866666666667	1.15185794579757	1.52513111678427e-13	4.69967781411133e-12	--	WD domain-containing protein [Rutstroemia sp. NJR-2017a WRK4]	-	-	-	-	-	-	-
Bcin03g03780	226	209	162	589	658	542	6.33	5.02	4.59	13.91	14.18	15.02	5.31333333333333	14.37	1.43537093318802	1.60184473825494e-13	4.9108217077908e-12	At4g01020	ring finger protein [Rutstroemia sp. NJR-2017a WRK4]	-	-	-	-	-	GO:0004842//ubiquitin-protein transferase activity	GO:0016567//protein ubiquitination
Bcin11g00590	330	496	478	1112	1265	1029	7.79	10.04	11.42	22.14	22.98	24.05	9.75	23.0566666666667	1.24170983172627	1.61096737948709e-13	4.92619030048768e-12	orc1	origin recognition complex subunit 1 protein [Rutstroemia sp. NJR-2017a BVV2]	Cellular Processes;Cellular Processes	Cell growth and death;Cell growth and death	ko04111//Cell cycle - yeast;ko04113//Meiosis - yeast	K02603;K02603	GO:0000790//nuclear chromatin;GO:0005664//nuclear origin of replication recognition complex	GO:0003682//chromatin binding;GO:0003688//DNA replication origin binding;GO:0005524//ATP binding	GO:0006270//DNA replication initiation;GO:0033314//mitotic DNA replication checkpoint;GO:0051301//cell division;GO:1902969//mitotic DNA replication
Bcin09g05950	949	1250	1051	2535	2528	2241	22.49	25.42	25.20	50.69	46.12	52.60	24.37	49.8033333333333	1.03113605393358	1.62298175192766e-13	4.95030082960735e-12	OCH1	glycosyltransferase family 32 protein [Botrytis cinerea T4]	-	-	-	-	-	GO:0000009//alpha-1,6-mannosyltransferase activity	-
Bcin06g00350	429	556	417	1184	1176	1100	12.98	14.43	12.76	30.22	27.37	32.95	13.39	30.18	1.17243684520237	1.67613084675963e-13	5.07368193437063e-12	--	glycosyltransferase family 71 protein [Botrytis cinerea T4]	-	-	-	-	-	GO:0016757//transferase activity, transferring glycosyl groups	GO:0006486//protein glycosylation
Bcin03g03120	234	265	286	660	798	681	6.20	6.03	7.67	14.76	16.28	17.87	6.63333333333333	16.3033333333333	1.29736103390678	1.70826268103955e-13	5.15792059385922e-12	SPCP25A2.03	similar to THO complex subunit Tho1 [Botrytis cinerea T4]	Genetic Information Processing;Genetic Information Processing	Transcription;Translation	ko03040//Spliceosome;ko03013//RNA transport	K12878;K12878	-	-	-
Bcin13g03770	548	765	739	1648	1899	1822	4.82	5.77	6.57	12.22	12.85	15.86	5.72	13.6433333333333	1.25410911394354	1.72791489177834e-13	5.20414970043894e-12	Kif21b	similar to kinesin family protein [Botrytis cinerea T4]	-	-	-	-	-	GO:0003777//microtubule motor activity;GO:0005524//ATP binding;GO:0008017//microtubule binding	GO:0007018//microtubule-based movement
Bcin10g04660	155	196	180	447	579	474	2.26	2.45	2.65	5.50	6.50	6.84	2.45333333333333	6.28	1.35602129355577	1.83511757923089e-13	5.49938860556017e-12	dhkB	M3EW, histidine kinase-group I protein [Botrytis cinerea T4]	-	-	-	-	-	GO:0000155//phosphorelay sensor kinase activity;GO:0016772//transferase activity, transferring phosphorus-containing groups	GO:0000160//phosphorelay signal transduction system;GO:0007165//signal transduction;GO:0016310//phosphorylation
Bcin15g05630	134	90	83	30	23	18	5.15	2.97	3.23	0.97	0.68	0.68	3.78333333333333	0.776666666666667	-2.284290437524	1.88362933394704e-13	5.61668279254307e-12	SPAC513.07	NAD(P)-binding protein [Cadophora sp. DSE1049]	-	-	-	-	-	GO:0003854//3-beta-hydroxy-delta5-steroid dehydrogenase activity;GO:0016616//oxidoreductase activity, acting on the CH-OH group of donors, NAD or NADP as acceptor	GO:0006694//steroid biosynthetic process;GO:0055114//oxidation-reduction process
Bcin02g01000	265	336	322	767	841	710	5.55	6.04	6.82	13.55	13.56	14.72	6.13666666666667	13.9433333333333	1.18404837129412	1.92608260817155e-13	5.71483965944364e-12	H0219H12.3	similar to NAP family protein [Botrytis cinerea T4]	-	-	-	-	GO:0005634//nucleus	-	GO:0006334//nucleosome assembly
Bcin08g06930	164	195	227	557	658	712	2.27	2.32	3.18	6.50	7.01	9.76	2.59	7.75666666666667	1.58248470699764	1.99295440134849e-13	5.89865294048503e-12	ucp12	similar to ATP-dependent RNA helicase A [Botrytis cinerea T4]	-	-	-	-	-	GO:0003676//nucleic acid binding;GO:0004386//helicase activity;GO:0005515//protein binding;GO:0005524//ATP binding	-
Bcin16g04780	107	168	192	513	534	505	2.55	3.43	4.62	10.29	9.78	11.89	3.53333333333333	10.6533333333333	1.59220314347741	2.05531113420877e-13	6.06506256490416e-12	--	oligomeric golgi complex component protein [Rutstroemia sp. NJR-2017a BVV2]	-	-	-	-	GO:0017119//Golgi transport complex	-	GO:0006891//intra-Golgi vesicle-mediated transport
Bcin03g00430	844	1338	1108	2663	2846	2501	14.19	19.30	18.85	37.78	36.84	41.64	17.4466666666667	38.7533333333333	1.15136898418385	2.08433198301455e-13	6.10877444508446e-12	hyou1	Bclhs1 [Botrytis cinerea B05.10]	Genetic Information Processing	Folding, sorting and degradation	ko04141//Protein processing in endoplasmic reticulum	K09486	-	-	-
Bcin09g04480	319	414	515	1231	1282	1220	6.63	7.38	10.83	21.59	20.51	25.11	8.28	22.4033333333333	1.43601073023554	2.13648718601538e-13	6.24635899969913e-12	ucp3	Bcage2 [Botrytis cinerea B05.10]	-	-	-	-	-	GO:0005096//GTPase activator activity;GO:0005515//protein binding	-
Bcin02g08530	774	1055	878	2005	2238	1768	25.15	29.41	28.86	54.96	55.97	56.88	27.8066666666667	55.9366666666667	1.00836347293463	2.28620330397908e-13	6.66781484301635e-12	VPS4	Bcvps4 [Botrytis cinerea B05.10]	Cellular Processes	Transport and catabolism	ko04144//Endocytosis	K12196	-	GO:0005524//ATP binding	-
Bcin01g03850	345	321	243	104	119	141	11.54	9.21	8.22	2.93	3.06	4.67	9.65666666666667	3.55333333333333	-1.44235224651123	2.35745679433559e-13	6.84734921805896e-12	--	hypothetical protein BCIN_01g03850 [Botrytis cinerea B05.10]	-	-	-	-	-	-	-
Bcin04g06810	188	249	228	570	645	612	6.13	6.96	7.52	15.67	16.18	19.75	6.87	17.2	1.32402656077136	2.35918513978339e-13	6.84734921805896e-12	CHL4	CHL4 family chromosome segregation protein-like protein [Hyaloscypha variabilis F]	-	-	-	-	-	-	GO:0007059//chromosome segregation;GO:0051382//kinetochore assembly
Bcin07g01020	78	103	66	266	305	264	3.07	3.48	2.63	8.84	9.25	10.30	3.06	9.46333333333333	1.62881679031058	2.49315962978146e-13	7.21872088941797e-12	--	secretory lipase protein [Rutstroemia sp. NJR-2017a WRK4]	-	-	-	-	-	GO:0004806//triglyceride lipase activity	GO:0016042//lipid catabolic process
Bcin08g04330	126	147	124	369	428	423	7.00	7.00	6.97	17.29	18.30	23.26	6.99	19.6166666666667	1.48871555382922	2.50186721868009e-13	7.22647767477549e-12	--	glycosyltransferase family 8 protein [Rutstroemia sp. NJR-2017a BVV2]	-	-	-	-	-	-	-
Bcin02g07400	380	594	638	1431	1768	1630	4.74	6.39	8.06	15.13	17.03	20.16	6.39666666666667	17.44	1.4470078293027	2.55250477067338e-13	7.35501795338025e-12	wc-1	Bcwcl1 [Botrytis cinerea B05.10]	-	-	-	-	-	GO:0005515//protein binding;GO:0008270//zinc ion binding;GO:0043565//sequence-specific DNA binding	GO:0006355//regulation of transcription, DNA-templated
Bcin06g07280	1119	1552	1470	3230	3449	2931	29.97	35.66	39.83	72.98	71.10	77.73	35.1533333333333	73.9366666666667	1.07262850706507	2.66140457426195e-13	7.63211881140622e-12	SPAC458.02c	Bcbfr1 [Botrytis cinerea B05.10]	-	-	-	-	-	-	-
Bcin14g03720	91	94	87	21	15	28	8.33	7.42	8.09	1.63	1.07	2.58	7.94666666666667	1.76	-2.17477440110371	2.8863811188926e-13	8.23786916003942e-12	--	hypothetical protein BCIN_14g03720 [Botrytis cinerea B05.10]	-	-	-	-	-	-	-
Bcin08g06740	72	138	130	386	429	512	2.16	3.55	3.95	9.77	9.91	15.21	3.22	11.63	1.8527185033586	2.90306507038925e-13	8.2658054628874e-12	CYP8	similar to peptidyl-prolyl cis-trans isomerase-like 2 [Botrytis cinerea T4]	Genetic Information Processing	Folding, sorting and degradation	ko04120//Ubiquitin mediated proteolysis	K10598	-	GO:0003755//peptidyl-prolyl cis-trans isomerase activity;GO:0004842//ubiquitin-protein transferase activity	GO:0000413//protein peptidyl-prolyl isomerization;GO:0006457//protein folding;GO:0016567//protein ubiquitination
Bcin03g06680	5	3	7	61	136	60	0.15	0.08	0.21	1.54	3.14	1.78	0.146666666666667	2.15333333333333	3.87595873605662	3.14371996530043e-13	8.92980360759628e-12	aneD	cytochrome P450 [Clathrospora elynae]	-	-	-	-	-	GO:0005506//iron ion binding;GO:0016705//oxidoreductase activity, acting on paired donors, with incorporation or reduction of molecular oxygen;GO:0020037//heme binding	GO:0055114//oxidation-reduction process
Bcin02g09320	1063	1233	1236	2686	2909	2674	50.82	50.58	59.79	108.34	107.05	126.59	53.73	113.993333333333	1.0851497106343	3.47322305368596e-13	9.80886878570857e-12	PDAP1	casein kinase substrate phospho PP28 protein [Rutstroemia sp. NJR-2017a WRK4]	-	-	-	-	-	-	-
Bcin07g03560	109	191	194	487	610	510	1.82	2.75	3.30	6.90	7.88	8.46	2.62333333333333	7.74666666666667	1.56217452789704	3.47774191534674e-13	9.80886878570857e-12	ctf18	Bcctf18 [Botrytis cinerea B05.10]	-	-	-	-	-	GO:0005524//ATP binding	-
Bcin11g01930	227	481	417	1129	1312	1186	4.08	7.41	7.58	17.10	18.14	21.09	6.35666666666667	18.7766666666667	1.56259862792679	3.67359916361193e-13	1.03369561441822e-11	FOLH1	glutamate carboxypeptidase tre2 protein [Rutstroemia sp. NJR-2017a BBW]	-	-	-	-	-	-	-
Bcin06g00340	106	148	146	378	438	413	0.90	1.08	1.24	2.68	2.83	3.43	1.07333333333333	2.98	1.47321414306871	3.8004382029116e-13	1.06688179714991e-11	--	Ankyrin repeat-containing protein [Glarea lozoyensis ATCC 20868]	-	-	-	-	-	GO:0005515//protein binding;GO:0008270//zinc ion binding	-
Bcin12g06760	77	136	96	32	32	27	7.87	11.93	9.93	2.76	2.52	2.73	9.91	2.67	-1.89204531549893	3.92667346137379e-13	1.09974380330578e-11	--	hypothetical protein BCIN_12g06760 [Botrytis cinerea B05.10]	-	-	-	-	-	-	-
Bcin05g07470	75	97	105	288	330	323	2.62	2.90	3.71	8.48	8.86	11.16	3.07666666666667	9.5	1.62655936629369	4.01068515683732e-13	1.12065461480207e-11	--	nineteen complex-related 2 domain-containing protein [Rutstroemia sp. NJR-2017a BVV2]	-	-	-	-	GO:0005634//nucleus	GO:0003677//DNA binding;GO:0003700//DNA-binding transcription factor activity	GO:0006355//regulation of transcription, DNA-templated
Bcin16g00370	1062	1689	1402	3173	3827	3459	14.72	20.09	19.66	37.11	40.83	47.48	18.1566666666667	41.8066666666667	1.20323365240488	4.23996301858231e-13	1.18196364427317e-11	YJR054W	pheromone-regulated membrane protein [Rutstroemia sp. NJR-2017a BVV2]	-	-	-	-	GO:0005887//integral component of plasma membrane	GO:0015079//potassium ion transmembrane transporter activity	GO:0071805//potassium ion transmembrane transport
Bcin07g00860	2	1	2	94	67	71	0.09	0.04	0.09	3.45	2.24	3.06	0.0733333333333333	2.91666666666667	5.3137075880824	4.81446512728393e-13	1.33900216892697e-11	--	hypothetical protein BCIN_07g00860 [Botrytis cinerea B05.10]	-	-	-	-	-	-	-
Bcin16g01520	378	707	645	1580	1870	1603	7.65	12.35	13.31	27.19	29.29	32.28	11.1033333333333	29.5866666666667	1.41395431352267	4.9363727233441e-13	1.36972916284087e-11	klpA	Bckar3 [Botrytis cinerea B05.10]	-	-	-	-	-	GO:0003777//microtubule motor activity;GO:0005524//ATP binding;GO:0008017//microtubule binding	GO:0007018//microtubule-based movement
Bcin09g03280	221	328	296	705	810	691	3.56	4.53	4.82	9.57	10.03	11.01	4.30333333333333	10.2033333333333	1.2455140442198	5.41865936097682e-13	1.49662372718961e-11	SMC5	similar to structural maintenance of chromosomes protein 5 [Botrytis cinerea T4]	-	-	-	-	GO:0030915//Smc5-Smc6 complex	-	GO:0000724//double-strand break repair via homologous recombination;GO:0006281//DNA repair;GO:0007062//sister chromatid cohesion
MSTRG.6928	1032	1059	833	624	622	385	14.86	13.09	12.13	7.58	6.90	5.49	13.36	6.65666666666667	-1.00504817575124	5.83923193411528e-13	1.60538699986789e-11	--	hypothetical protein BofuT4_uP123680.1 [Botrytis cinerea T4]	-	-	-	-	-	-	-
Bcin11g03260	2036	1242	1493	651	823	690	256.01	133.99	189.94	69.06	79.66	85.91	193.313333333333	78.21	-1.30551615877715	6.14798369050666e-13	1.68640458805728e-11	--	Bcpio9 [Botrytis cinerea B05.10]	-	-	-	-	-	-	-
Bcin09g05690	525	742	496	379	321	246	18.89	22.91	18.06	11.51	8.89	8.77	19.9533333333333	9.72333333333333	-1.03710689259992	6.51292889863554e-13	1.77030563963592e-11	--	hypothetical protein BCIN_09g05690 [Botrytis cinerea B05.10]	-	-	-	-	-	-	-
Bcin07g03640	123	180	184	426	610	540	2.33	2.92	3.52	6.80	8.88	10.11	2.92333333333333	8.59666666666667	1.55616302534448	6.68616564148146e-13	1.81328207114114e-11	HELLS	SNF2 family helicase ATPase protein [Rutstroemia sp. NJR-2017a WRK4]	-	-	-	-	-	GO:0005524//ATP binding	-
Bcin02g06230	392	514	520	1128	1309	1168	5.09	5.72	6.83	12.35	13.07	15.01	5.88	13.4766666666667	1.19657564271418	6.76558087907081e-13	1.83067760716528e-11	ubp2	Bcubp2 [Botrytis cinerea B05.10]	-	-	-	-	-	GO:0036459//thiol-dependent ubiquitinyl hydrolase activity	GO:0006511//ubiquitin-dependent protein catabolic process;GO:0016579//protein deubiquitination
Bcin15g01500	491	773	780	1684	2180	1954	5.82	7.87	9.36	16.85	19.91	22.95	7.68333333333333	19.9033333333333	1.37320581805919	6.94453737699117e-13	1.87486868328813e-11	rga1	Bclrg1 [Botrytis cinerea B05.10]	-	-	-	-	-	-	GO:0007165//signal transduction;GO:0008360//regulation of cell shape;GO:0009272//fungal-type cell wall biogenesis;GO:0030036//actin cytoskeleton organization;GO:0051666//actin cortical patch localization
Bcin06g00010	55	57	51	10	8	6	4.62	4.11	4.34	0.71	0.52	0.50	4.35666666666667	0.576666666666667	-2.91741519815871	7.10650268941925e-13	1.90999210175041e-11	--	hypothetical protein BCIN_06g00010 [Botrytis cinerea B05.10]	-	-	-	-	-	-	-
Bcin15g02490	89	93	85	263	340	257	4.13	3.70	3.99	10.29	12.14	11.80	3.94	11.41	1.53403125683231	7.49598198486467e-13	2.00567714403064e-11	--	Bcbet1 [Botrytis cinerea B05.10]	Genetic Information Processing	Folding, sorting and degradation	ko04130//SNARE interactions in vesicular transport	K08504	GO:0030173//integral component of Golgi membrane	-	GO:0015031//protein transport
Bcin08g00830	149	231	231	548	681	660	3.35	4.47	5.27	10.41	11.78	14.74	4.36333333333333	12.31	1.49632816526037	7.57567206127115e-13	2.02248510018836e-11	--	arginine rich protein [Rutstroemia sp. NJR-2017a BVV2]	-	-	-	-	-	-	-
Bcin14g05580	46	73	45	4	11	5	1.64	2.24	1.63	0.12	0.30	0.18	1.83666666666667	0.2	-3.19901791296264	7.82807929179836e-13	2.08522636601749e-11	yhjG	probable 2-polyprenyl-6-methoxyphenol hydroxylase and related FAD-dependent oxidoreductases [Phialocephala subalpina]	-	-	-	-	-	GO:0071949//FAD binding	-
Bcin11g04010	102	134	150	388	418	381	1.88	2.11	2.79	6.02	5.92	6.94	2.26	6.29333333333333	1.4775015862255	8.0595103619404e-13	2.13737501567654e-11	mcm10	Bcmcm10 [Botrytis cinerea B05.10]	-	-	-	-	GO:0005634//nucleus	GO:0003690//double-stranded DNA binding;GO:0003697//single-stranded DNA binding	GO:0006260//DNA replication;GO:0006270//DNA replication initiation
Bcin10g04970	3528	6315	3642	2713	2057	1997	197.88	303.89	206.67	128.38	88.81	110.91	236.146666666667	109.366666666667	-1.11051007810426	8.63277419007753e-13	2.28404450393699e-11	--	Integral membrane protein [Rutstroemia sp. NJR-2017a BBW]	-	-	-	-	GO:0016020//membrane	-	-
Bcin14g02100	764	1120	1110	2406	2706	2368	17.25	21.70	25.36	45.83	47.03	52.94	21.4366666666667	48.6	1.18087572507553	8.65953029099141e-13	2.28404450393699e-11	ranbp9	Bcvid30 [Botrytis cinerea B05.10]	-	-	-	-	-	GO:0005515//protein binding	-
Bcin12g05740	428	582	552	1194	1602	1538	4.51	5.27	5.89	10.62	13.00	16.06	5.22333333333333	13.2266666666667	1.3404068459143	8.66972761567806e-13	2.28404450393699e-11	sec72	Bcsec7 [Botrytis cinerea B05.10]	Cellular Processes	Transport and catabolism	ko04144//Endocytosis	K18442	-	GO:0005086//ARF guanyl-nucleotide exchange factor activity	GO:0032012//regulation of ARF protein signal transduction
Bcin11g00230	2669	3698	3737	7793	8712	7472	43.13	51.28	61.10	106.25	108.38	119.57	51.8366666666667	111.4	1.10370437821017	9.34767847751822e-13	2.4572504804827e-11	--	Bcfrp1 [Botrytis cinerea B05.10]	-	-	-	-	-	GO:0005515//protein binding	-
Bcin09g05610	1172	1712	1468	3226	3554	3148	22.04	27.62	27.93	51.18	51.44	58.61	25.8633333333333	53.7433333333333	1.05517757928258	1.26675747406053e-12	3.29384421725891e-11	--	M serotype protein [Rutstroemia sp. NJR-2017a BBW]	-	-	-	-	-	-	-
Bcin01g10820	192	279	252	620	675	635	3.22	4.02	4.28	8.78	8.73	10.56	3.84	9.35666666666667	1.28488834707021	1.33407142867309e-12	3.46136671331262e-11	--	ankyrin repeat and SAM domain containing protein 6 [Sclerotinia borealis F-4128]	-	-	-	-	-	GO:0005515//protein binding	-
Bcin09g01210	647	945	882	1961	2152	2075	9.85	12.34	13.58	25.18	25.22	31.28	11.9233333333333	27.2266666666667	1.19123274788258	1.43244915447056e-12	3.70858920402563e-11	chsC	BcCHSI [Botrytis cinerea B05.10]	Metabolism;Metabolism	Global and overview maps;Carbohydrate metabolism	ko01100//Metabolic pathways;ko00520//Amino sugar and nucleotide sugar metabolism	K00698;K00698	-	GO:0004100//chitin synthase activity;GO:0016758//transferase activity, transferring hexosyl groups	GO:0006031//chitin biosynthetic process
Bcin03g08490	468	691	598	1350	1536	1399	19.21	23.43	25.35	44.51	42.56	49.89	22.6633333333333	45.6533333333333	1.01036013201311	1.47534125940684e-12	3.81140424062712e-11	bub1	similar to checkpoint protein kinase (SldA) [Botrytis cinerea T4]	Cellular Processes;Cellular Processes	Cell growth and death;Cell growth and death	ko04111//Cell cycle - yeast;ko04113//Meiosis - yeast	K02178;K02178	-	GO:0004672//protein kinase activity;GO:0005524//ATP binding	GO:0006468//protein phosphorylation;GO:0007094//mitotic spindle assembly checkpoint
Bcin07g00450	52	83	66	205	280	273	1.10	1.50	1.41	3.65	4.55	5.71	1.33666666666667	4.63666666666667	1.79444827808732	1.50614193499325e-12	3.87427540230988e-11	mof	Bcsas2 [Botrytis cinerea B05.10]	-	-	-	-	-	GO:0004402//histone acetyltransferase activity	GO:0006355//regulation of transcription, DNA-templated;GO:0016573//histone acetylation
Bcin02g05770	112	113	80	323	375	278	2.39	2.07	1.73	5.82	6.16	5.88	2.06333333333333	5.95333333333333	1.52872076590696	1.58342542941141e-12	4.06435131099669e-11	--	similar to ankyrin repeat containing protein [Botrytis cinerea T4]	-	-	-	-	-	GO:0005515//protein binding	-
Bcin14g02710	77	101	114	280	377	337	2.32	2.61	3.47	7.11	8.74	10.05	2.8	8.63333333333333	1.62449086490779	1.69353426692985e-12	4.33769129437779e-11	ctnnbl1	beta-catenin-like protein-like protein 1 [Cadophora sp. DSE1049]	Genetic Information Processing	Transcription	ko03040//Spliceosome	K12864	-	-	-
Bcin13g01850	192	327	306	757	844	869	4.65	6.79	7.49	15.45	15.72	20.82	6.31	17.33	1.45755974417762	1.71389938578531e-12	4.38049295040693e-11	--	similar to arrestin domain-containing protein [Botrytis cinerea T4]	-	-	-	-	-	-	-
Bcin02g01080	643	702	683	1526	1675	1450	24.04	22.51	25.83	48.13	48.20	53.67	24.1266666666667	50	1.05129948789807	1.75844252052355e-12	4.47525488185049e-11	andL	large-conductance mechanosensitive channel protein [Rutstroemia sp. NJR-2017a BBW]	-	-	-	-	-	-	-
Bcin06g00590	45	66	61	174	284	275	0.63	0.80	0.87	2.07	3.08	3.84	0.766666666666667	2.99666666666667	1.96668725457007	1.85107040208896e-12	4.68117740713933e-11	rad13	similar to DNA excision repair protein [Botrytis cinerea T4]	Genetic Information Processing	Replication and repair	ko03420//Nucleotide excision repair	K10846	GO:0005634//nucleus	GO:0003677//DNA binding;GO:0003697//single-stranded DNA binding;GO:0003824//catalytic activity;GO:0004518//nuclease activity;GO:0004519//endonuclease activity;GO:0016788//hydrolase activity, acting on ester bonds	GO:0006281//DNA repair;GO:0006289//nucleotide-excision repair
Bcin07g02470	234	359	322	743	890	812	5.02	6.61	6.99	13.45	14.70	17.25	6.20666666666667	15.1333333333333	1.28583922461948	2.13683306090751e-12	5.3698570023267e-11	cog4	Bccog4 [Botrytis cinerea B05.10]	-	-	-	-	-	-	-
Bcin05g03930	192	349	332	774	1010	887	2.99	4.66	5.23	10.16	12.09	13.66	4.29333333333333	11.97	1.47925305955004	2.1492533765403e-12	5.38976992146206e-11	--	similar to involucrin repeat protein [Botrytis cinerea T4]	-	-	-	-	-	-	-
Bcin07g06550	1311	1585	1521	3080	3616	3102	26.79	27.78	31.44	53.09	56.87	62.75	28.67	57.57	1.00577530767601	2.18395536393687e-12	5.46535969676645e-11	LEUA	Bcleu1 [Botrytis cinerea B05.10]	Metabolism;Metabolism;Metabolism;Metabolism;Metabolism	Global and overview maps;Global and overview maps;Global and overview maps;Global and overview maps;Amino acid metabolism	ko01100//Metabolic pathways;ko01110//Biosynthesis of secondary metabolites;ko01230//Biosynthesis of amino acids;ko01210//2-Oxocarboxylic acid metabolism;ko00290//Valine, leucine and isoleucine biosynthesis	K01702;K01702;K01702;K01702;K01702	GO:0009316//3-isopropylmalate dehydratase complex	GO:0003861//3-isopropylmalate dehydratase activity;GO:0051539//4 iron, 4 sulfur cluster binding	GO:0009098//leucine biosynthetic process
Bcin12g01040	53	68	98	256	318	367	0.90	0.99	1.68	3.65	4.14	6.15	1.19	4.64666666666667	1.96523458183932	2.2696459362212e-12	5.65618416579698e-11	bms1	Bcbms1 [Botrytis cinerea B05.10]	Genetic Information Processing	Translation	ko03008//Ribosome biogenesis in eukaryotes	K14569	GO:0005634//nucleus;GO:0005730//nucleolus;GO:0005737//cytoplasm;GO:0030686//90S preribosome	GO:0003924//GTPase activity;GO:0005525//GTP binding;GO:0034511//U3 snoRNA binding	GO:0000472//endonucleolytic cleavage to generate mature 5'-end of SSU-rRNA from (SSU-rRNA, 5.8S rRNA, LSU-rRNA);GO:0000480//endonucleolytic cleavage in 5'-ETS of tricistronic rRNA transcript (SSU-rRNA, 5.8S rRNA, LSU-rRNA);GO:0042254//ribosome biogenesis
Bcin03g06820	478	818	677	1597	1848	1580	5.60	8.22	8.03	15.79	16.67	18.33	7.28333333333333	16.93	1.21691119422884	2.31759360192048e-12	5.75175869694013e-11	ste20	Bctsc11 [Botrytis cinerea B05.10]	-	-	-	-	GO:0031932//TORC2 complex	-	GO:0007165//signal transduction;GO:0031929//TOR signaling
Bcin15g02510	1052	1400	1268	2655	2984	2623	16.36	18.68	19.95	34.84	35.72	40.39	18.33	36.9833333333333	1.01266847582333	2.41490835158295e-12	5.968558022768e-11	ada1	Bcamd1 [Botrytis cinerea B05.10]	Metabolism;Metabolism;Metabolism	Global and overview maps;Global and overview maps;Nucleotide metabolism	ko01100//Metabolic pathways;ko01110//Biosynthesis of secondary metabolites;ko00230//Purine metabolism	K01490;K01490;K01490	-	GO:0003876//AMP deaminase activity;GO:0019239//deaminase activity	GO:0009168//purine ribonucleoside monophosphate biosynthetic process;GO:0032264//IMP salvage
Bcin06g01230	138	185	167	419	491	449	2.86	3.29	3.50	7.32	7.82	9.20	3.21666666666667	8.11333333333333	1.33472832055828	2.46214144982941e-12	6.07277562944551e-11	--	Nibrin [Lachnellula occidentalis]	Genetic Information Processing	Replication and repair	ko03440//Homologous recombination	K10867	GO:0030870//Mre11 complex	GO:0005515//protein binding	GO:0006302//double-strand break repair;GO:0007095//mitotic G2 DNA damage checkpoint
MSTRG.10566	278	308	219	138	59	62	11.54	11.00	9.21	4.84	1.88	2.54	10.5833333333333	3.08666666666667	-1.77767249328665	2.47143481064489e-12	6.08318050825467e-11	--	alpha/beta-hydrolase [Trematosphaeria pertusa]	-	-	-	-	-	-	-
Bcin15g03130	387	568	494	1150	1230	1119	8.87	11.17	11.46	22.24	21.70	25.40	10.5	23.1133333333333	1.13833600792819	2.50656609252158e-12	6.1570097850525e-11	cut23	Bccdc23 [Botrytis cinerea B05.10]	Cellular Processes;Cellular Processes;Genetic Information Processing	Cell growth and death;Cell growth and death;Folding, sorting and degradation	ko04111//Cell cycle - yeast;ko04113//Meiosis - yeast;ko04120//Ubiquitin mediated proteolysis	K03355;K03355;K03355	GO:0005680//anaphase-promoting complex	GO:0005515//protein binding	GO:0030071//regulation of mitotic metaphase/anaphase transition
Bcin11g00420	282	441	388	888	1050	908	6.13	8.23	8.54	16.29	17.58	19.55	7.63333333333333	17.8066666666667	1.22203237765081	2.58035591071607e-12	6.32530190219908e-11	--	Bcrtt107 [Botrytis cinerea B05.10]	-	-	-	-	-	-	-
Bcin08g01150	867	1021	943	1965	2369	2035	14.00	14.15	15.41	26.77	29.45	32.54	14.52	29.5866666666667	1.02690571348011	3.28954738472723e-12	7.98214666006586e-11	AN11010	Bcmdr1 [Botrytis cinerea B05.10]	-	-	-	-	-	-	-
Bcin08g05560	284	445	449	987	1205	1128	4.04	5.43	6.46	11.85	13.19	15.89	5.31	13.6433333333333	1.36141239991777	3.48794363153772e-12	8.41247088757397e-11	psc3	Bcirr1 [Botrytis cinerea B05.10]	Cellular Processes;Cellular Processes	Cell growth and death;Cell growth and death	ko04111//Cell cycle - yeast;ko04113//Meiosis - yeast	K06671;K06671	-	-	-
Bcin08g06300	1142	1363	1597	3227	4087	4044	19.81	20.29	28.03	47.23	54.58	69.47	22.71	57.0933333333333	1.32999458895746	3.77603425488714e-12	9.0708061349363e-11	pfkA	6-phosphofructokinase [Sclerotinia borealis F-4128]	Metabolism;Metabolism;Metabolism;Metabolism;Genetic Information Processing;Metabolism;Metabolism;Metabolism;Metabolism;Metabolism	Global and overview maps;Global and overview maps;Global and overview maps;Global and overview maps;Folding, sorting and degradation;Carbohydrate metabolism;Carbohydrate metabolism;Carbohydrate metabolism;Energy metabolism;Carbohydrate metabolism	ko01100//Metabolic pathways;ko01110//Biosynthesis of secondary metabolites;ko01200//Carbon metabolism;ko01230//Biosynthesis of amino acids;ko03018//RNA degradation;ko00010//Glycolysis / Gluconeogenesis;ko00051//Fructose and mannose metabolism;ko00052//Galactose metabolism;ko00680//Methane metabolism;ko00030//Pentose phosphate pathway	K00850;K00850;K00850;K00850;K00850;K00850;K00850;K00850;K00850;K00850	GO:0005737//cytoplasm	GO:0003872//6-phosphofructokinase activity;GO:0005524//ATP binding	GO:0006002//fructose 6-phosphate metabolic process;GO:0006096//glycolytic process
Bcin02g06130	2892	3793	3906	7837	8926	7911	76.52	86.11	104.57	174.95	181.81	207.28	89.0666666666667	188.013333333333	1.07787746998117	3.96329550914022e-12	9.48263937486303e-11	obp1	oxysterol binding protein [Rutstroemia sp. NJR-2017a BVV2]	-	-	-	-	-	-	-
Bcin14g03470	244	211	164	101	89	67	6.86	5.09	4.66	2.40	1.93	1.86	5.53666666666667	2.06333333333333	-1.42404075874811	4.01545340975119e-12	9.58829482523655e-11	--	MFS general substrate transporter [Glarea lozoyensis ATCC 20868]	-	-	-	-	-	-	GO:0055085//transmembrane transport
Bcin14g00680	174	234	181	477	577	478	7.36	8.49	7.74	17.02	18.78	20.01	7.86333333333333	18.6033333333333	1.24234822781088	4.04510123636563e-12	9.63988638574848e-11	--	Kinetochore fta4 protein [Rutstroemia sp. NJR-2017a WRK4]	-	-	-	-	GO:0031511//Mis6-Sim4 complex	-	-
Bcin14g00370	115	124	115	331	365	351	2.98	2.76	3.01	7.23	7.28	9.00	2.91666666666667	7.83666666666667	1.42591961693333	4.08367713228396e-12	9.69327480884907e-11	DHX35	ATP dependent RNA helicase [Sclerotinia borealis F-4128]	-	-	-	-	-	GO:0004386//helicase activity	-
Bcin06g04130	82	240	94	656	610	482	2.73	6.86	3.17	18.44	15.64	15.90	4.25333333333333	16.66	1.96972257232184	4.29486173369634e-12	1.01543407498655e-10	--	Satratoxin biosynthesis SC1 cluster protein 4 [Lachnellula cervina]	-	-	-	-	-	-	-
Bcin10g04090	881	1473	1340	3002	3410	3220	12.95	17.76	19.19	33.93	34.23	41.95	16.6333333333333	36.7033333333333	1.14183377724867	4.45698464328588e-12	1.05169045116275e-10	YEL023C	peptidoglycan binding domain containing protein [Rutstroemia sp. NJR-2017a BVV2]	-	-	-	-	-	-	-
Bcin10g01690	452	817	758	2000	1868	1823	4.04	6.27	6.86	15.09	12.86	16.14	5.72333333333333	14.6966666666667	1.36056143761362	4.54892151129158e-12	1.07127548439788e-10	--	methyltransferase type 11 protein [Rutstroemia sp. NJR-2017a BBW]	-	-	-	-	-	-	-
Bcin06g05880	48	89	82	248	270	293	0.93	1.47	1.60	4.04	4.01	5.60	1.33333333333333	4.55	1.77082904603249	4.76360273325249e-12	1.11770239535949e-10	SPBC146.06c	coiled-coil domain-containing mtmr15 protein [Rutstroemia sp. NJR-2017a BBW]	-	-	-	-	-	GO:0004518//nuclease activity;GO:0016788//hydrolase activity, acting on ester bonds	GO:0036297//interstrand cross-link repair
Bcin13g03560	954	1246	867	2465	2440	2141	49.97	56.00	45.95	108.94	98.39	111.05	50.64	106.126666666667	1.06743790088745	4.77126244815147e-12	1.11770239535949e-10	--	hypothetical protein BCIN_13g03560 [Botrytis cinerea B05.10]	-	-	-	-	-	-	-
Bcin02g09160	892	1334	1307	2741	3187	2668	22.25	28.55	32.99	57.69	61.20	65.90	27.93	61.5966666666667	1.14103670727654	4.81972559164376e-12	1.12441666758328e-10	GGA2	vhs domain-containing protein [Rutstroemia sp. NJR-2017a WRK4]	-	-	-	-	-	-	GO:0006886//intracellular protein transport;GO:0016192//vesicle-mediated transport
Bcin16g03640	386	383	307	212	210	170	26.59	22.77	21.40	12.28	11.20	11.53	23.5866666666667	11.67	-1.01516698626196	4.82147465702683e-12	1.12441666758328e-10	--	hypothetical protein BCIN_16g03640 [Botrytis cinerea B05.10]	-	-	-	-	-	-	-
Bcin03g02000	164	145	129	65	64	47	9.65	7.32	7.68	3.23	2.90	2.74	8.21666666666667	2.95666666666667	-1.47458163696421	4.91375651991259e-12	1.14149611248435e-10	mpl1	similar to oxydoreductase [Botrytis cinerea T4]	-	-	-	-	-	-	-
Bcin15g04410	1357	2048	1771	3786	4421	4083	26.20	33.93	34.60	61.67	65.71	78.06	31.5766666666667	68.48	1.11682381797873	4.99700201153435e-12	1.15858922847703e-10	PRD1	metallopeptidase MepB [Sclerotinia borealis F-4128]	-	-	-	-	-	GO:0004222//metalloendopeptidase activity;GO:0008237//metallopeptidase activity	GO:0006508//proteolysis
Bcin08g03050	880	1304	1338	2801	3266	3022	16.87	21.45	25.95	45.30	48.20	57.37	21.4233333333333	50.29	1.23108858176332	5.00942890993454e-12	1.15922826917732e-10	dsk1	serine/threonine-protein kinase SRPK2 [Sclerotinia borealis F-4128]	-	-	-	-	-	GO:0004672//protein kinase activity;GO:0005524//ATP binding	GO:0006468//protein phosphorylation
Bcin08g05100	436	537	521	1150	1230	1114	11.44	12.09	13.83	25.45	24.84	28.94	12.4533333333333	26.41	1.08455234717859	5.05142916224134e-12	1.16527512825673e-10	mccA	similar to 3-methylcrotonyl-CoA carboxylase subunit alpha [Botrytis cinerea T4]	Metabolism;Metabolism	Global and overview maps;Amino acid metabolism	ko01100//Metabolic pathways;ko00280//Valine, leucine and isoleucine degradation	K01968;K01968	-	GO:0005524//ATP binding;GO:0046872//metal ion binding	-
Bcin06g01960	475	642	637	1398	1474	1303	15.91	18.45	21.59	39.51	38.00	43.22	18.65	40.2433333333333	1.10957417725491	5.05500180773753e-12	1.16527512825673e-10	SPBC4B4.01c	Bccab1 [Botrytis cinerea B05.10]	Metabolism;Metabolism	Global and overview maps;Metabolism of cofactors and vitamins	ko01100//Metabolic pathways;ko00770//Pantothenate and CoA biosynthesis	K09680;K09680	-	GO:0004594//pantothenate kinase activity;GO:0005524//ATP binding	GO:0015937//coenzyme A biosynthetic process
Bcin08g05890	105	169	174	430	493	509	4.19	5.79	7.03	14.49	15.16	20.13	5.67	16.5933333333333	1.54918308931765	5.10030823822767e-12	1.17346247315998e-10	EBP2	Bcebp2 [Botrytis cinerea B05.10]	-	-	-	-	-	-	-
Bcin06g04490	57	129	90	288	366	359	0.70	1.35	1.11	2.97	3.45	4.35	1.05333333333333	3.59	1.76902178636711	5.29765051609963e-12	1.21420529132861e-10	CLF	Bckmt6 [Botrytis cinerea B05.10]	-	-	-	-	-	GO:0005515//protein binding	-
Bcin14g03360	80	105	115	275	386	358	1.79	2.02	2.61	5.20	6.66	7.94	2.14	6.6	1.62485522784467	5.30991706341121e-12	1.21469419540287e-10	--	mediator subunit med1 protein [Rutstroemia sp. NJR-2017a WRK4]	-	-	-	-	GO:0016592//mediator complex	GO:0003712//transcription coregulator activity	GO:0006357//regulation of transcription by RNA polymerase II
Bcin12g05720	183	280	255	636	663	671	4.58	6.01	6.46	13.43	12.77	16.63	5.68333333333333	14.2766666666667	1.32884993797951	5.3365555654996e-12	1.21846269645036e-10	pep7	Bcpep7 [Botrytis cinerea B05.10]	Cellular Processes	Transport and catabolism	ko04144//Endocytosis	K12481	-	GO:0003677//DNA binding;GO:0046872//metal ion binding	GO:0006281//DNA repair
Bcin02g08670	246	346	366	816	906	834	5.03	6.07	7.58	14.08	14.27	16.89	6.22666666666667	15.08	1.27610447428016	5.63707301120567e-12	1.28219343805166e-10	tif225	Bcgcd6 [Botrytis cinerea B05.10]	Genetic Information Processing	Translation	ko03013//RNA transport	K03240	-	GO:0005515//protein binding;GO:0016779//nucleotidyltransferase activity	GO:0009058//biosynthetic process
Bcin15g00720	126	163	138	388	421	339	4.43	4.92	4.91	11.51	11.40	11.81	4.75333333333333	11.5733333333333	1.28379296600059	5.67976844359559e-12	1.28945803661705e-10	--	Transcriptional regulator protein [Rutstroemia sp. NJR-2017a BVV2]	-	-	-	-	-	-	-
Bcin12g00050	64	73	95	20	24	15	1.19	1.16	1.79	0.31	0.34	0.28	1.38	0.31	-2.15432814639129	5.86535644546139e-12	1.32907424785909e-10	--	secreted protein [Paraphaeosphaeria sporulosa]	-	-	-	-	-	-	-
Bcin11g03120	261	416	367	814	1086	836	5.46	7.46	7.76	14.35	17.47	17.30	6.89333333333333	16.3733333333333	1.24807437505524	5.97524971720888e-12	1.35142110113553e-10	--	decorin binding domain-containing protein [Rutstroemia sp. NJR-2017a BVV2]	-	-	-	-	-	-	-
Bcin05g02930	411	565	569	1303	1379	1056	12.14	14.23	16.86	32.23	31.05	30.80	14.41	31.36	1.12185522394046	6.02786618545488e-12	1.36075389764685e-10	DET1	Bcdet1 [Botrytis cinerea B05.10]	-	-	-	-	-	-	-
Bcin01g07330	2621	2339	1533	1233	1222	762	115.99	88.81	68.64	46.03	41.63	33.39	91.1466666666667	40.35	-1.17562122278984	6.4116290728193e-12	1.4446653702234e-10	pgaE	Bcpg5 [Botrytis cinerea B05.10]	Metabolism;Metabolism	Global and overview maps;Carbohydrate metabolism	ko01100//Metabolic pathways;ko00040//Pentose and glucuronate interconversions	K01184;K01184	-	GO:0004650//polygalacturonase activity	GO:0005975//carbohydrate metabolic process
Bcin15g02070	109	164	206	519	531	569	1.51	1.95	2.89	6.08	5.67	7.82	2.11666666666667	6.52333333333333	1.62381525896727	6.55376547942136e-12	1.4739209531299e-10	--	Neurofilament heavy polypeptide [Lasiodiplodia theobromae]	-	-	-	-	-	-	-
Bcin05g00640	353	512	472	1011	1228	1068	6.96	8.66	9.41	16.81	18.63	20.84	8.34333333333333	18.76	1.1689640375482	6.59610928857726e-12	1.48066595584598e-10	SPAC25B8.08	DIL domain-containing protein [Rutstroemia sp. NJR-2017a BVV2]	-	-	-	-	-	GO:0005515//protein binding	-
Bcin09g02730	811	1035	847	2183	2069	1703	17.97	19.68	18.99	40.81	35.29	37.36	18.88	37.82	1.00229059858792	6.70858056846668e-12	1.50029394168302e-10	nahG	FAD binding domain-containing protein [Lophiotrema nucula]	-	-	-	-	-	GO:0071949//FAD binding	-
Bcin12g06470	141	226	225	509	686	676	2.18	3.00	3.52	6.63	8.16	10.34	2.9	8.37666666666667	1.53032336514457	7.23825098520397e-12	1.60973867457588e-10	--	Tuberous sclerosis 1 protein [Rutstroemia sp. NJR-2017a WRK4]	-	-	-	-	-	-	-
Bcin03g08930	72	64	64	202	278	234	2.92	2.23	2.63	6.92	8.69	9.41	2.59333333333333	8.34	1.68523972917963	7.53749661212654e-12	1.66394055045232e-10	--	f-box domain-containing protein [Rutstroemia sp. NJR-2017a WRK4]	-	-	-	-	-	-	-
Bcin12g00290	446	642	536	1240	1321	1172	14.58	18.01	17.73	34.21	33.25	37.95	16.7733333333333	35.1366666666667	1.06680791123981	8.01863431098499e-12	1.76365815570233e-10	she9	Bcshe9 [Botrytis cinerea B05.10]	-	-	-	-	-	-	-
Bcin07g04890	1437	1615	1663	3298	4002	3431	17.18	16.56	20.11	33.26	36.83	40.61	17.95	36.9	1.03963697223734	8.60078986901466e-12	1.88823568058386e-10	ubp21	Bcubp15 [Botrytis cinerea B05.10]	-	-	-	-	-	GO:0005515//protein binding;GO:0036459//thiol-dependent ubiquitinyl hydrolase activity	GO:0006511//ubiquitin-dependent protein catabolic process;GO:0016579//protein deubiquitination
Bcin07g04740	132	219	199	511	566	440	3.45	4.92	5.27	11.28	11.40	11.40	4.54666666666667	11.36	1.32108169120166	9.08560435773445e-12	1.99102631510353e-10	--	RTC4-like domain-containing protein [Rutstroemia sp. NJR-2017a WRK4]	-	-	-	-	-	-	-
Bcin04g06720	1365	2055	1806	3796	4347	3725	16.45	21.25	22.02	38.59	40.32	44.45	19.9066666666667	41.12	1.04658859978049	9.43921391112113e-12	2.06474191884323e-10	ssp1	similar to serine/threonine-protein kinase ssp1 [Botrytis cinerea T4]	Cellular Processes	Transport and catabolism	ko04138//Autophagy - yeast	K21157	-	GO:0004672//protein kinase activity;GO:0005524//ATP binding	GO:0006468//protein phosphorylation
Bcin07g01480	264	410	373	886	953	1000	3.59	4.80	5.14	10.18	9.99	13.49	4.51	11.22	1.31487333735341	9.74949313301503e-12	2.12872812723955e-10	HLTF	similar to SNF2 family helicase/ATPase [Botrytis cinerea T4]	-	-	-	-	-	GO:0005524//ATP binding	-
Bcin05g07440	105	146	156	365	468	484	1.91	2.28	2.88	5.61	6.57	8.74	2.35666666666667	6.97333333333333	1.56510073143754	1.01519032106175e-11	2.20854562224451e-10	KRE33	Bckre33 [Botrytis cinerea B05.10]	Genetic Information Processing	Translation	ko03008//Ribosome biogenesis in eukaryotes	K14521	GO:0030688//preribosome, small subunit precursor	GO:0000049//tRNA binding;GO:0005524//ATP binding;GO:0008080//N-acetyltransferase activity;GO:0030515//snoRNA binding;GO:1990883//rRNA cytidine N-acetyltransferase activity	GO:0016072//rRNA metabolic process;GO:0016556//mRNA modification;GO:0034470//ncRNA processing;GO:0042274//ribosomal small subunit biogenesis
Bcin10g00610	228	378	363	857	928	808	2.59	3.68	4.17	8.21	8.11	9.09	3.48	8.47	1.28327466348347	1.09332273776858e-11	2.36564253747869e-10	--	sulfite exporter family protein [Rutstroemia sp. NJR-2017a WRK4]	-	-	-	-	-	-	-
Bcin08g03540	798	1152	1121	2374	2734	2799	4.95	6.13	7.03	12.41	13.04	17.18	6.03666666666667	14.21	1.23508250901377	1.23029300577492e-11	2.64292513624086e-10	Prpf8	Bcprp8 [Botrytis cinerea B05.10]	Genetic Information Processing	Transcription	ko03040//Spliceosome	K12856	GO:0005681//spliceosomal complex	GO:0003677//DNA binding;GO:0003723//RNA binding;GO:0004519//endonuclease activity;GO:0005515//protein binding;GO:0017070//U6 snRNA binding;GO:0030623//U5 snRNA binding	GO:0000398//mRNA splicing, via spliceosome;GO:0030908//protein splicing
Bcin09g01120	90	99	108	282	360	259	1.90	1.80	2.31	5.03	5.86	5.43	2.00333333333333	5.44	1.44120416126031	1.23622260833201e-11	2.65091241611375e-10	--	hypothetical protein BCIN_09g01120 [Botrytis cinerea B05.10]	-	-	-	-	-	GO:0003676//nucleic acid binding	-
Bcin11g03730	285	419	402	926	963	861	6.33	7.98	9.03	17.34	16.45	18.92	7.78	17.57	1.17527213102218	1.26155411777376e-11	2.69564760463345e-10	prp40	Bcprp40 [Botrytis cinerea B05.10]	Genetic Information Processing	Transcription	ko03040//Spliceosome	K12821	-	GO:0005515//protein binding	GO:0045292//mRNA cis splicing, via spliceosome
Bcin14g00140	47	106	75	253	302	245	1.65	3.16	2.45	7.27	7.98	8.44	2.42	7.89666666666667	1.70623674524448	1.26158196896585e-11	2.69564760463345e-10	SSN3	Bcssn3 [Botrytis cinerea B05.10]	-	-	-	-	-	GO:0004672//protein kinase activity;GO:0005524//ATP binding	GO:0006468//protein phosphorylation
Bcin10g04240	280	367	358	802	864	795	6.53	7.34	8.45	15.78	15.51	18.36	7.44	16.55	1.15345669058655	1.28996636225016e-11	2.75139266624424e-10	--	Anaphase-promoting complex subunit 4 protein [Rutstroemia sp. NJR-2017a BBW]	-	-	-	-	-	-	-
Bcin06g02700	69	72	105	282	299	271	1.33	1.19	2.04	4.57	4.42	5.16	1.52	4.71666666666667	1.6336963235545	1.34768254408115e-11	2.86430330778381e-10	--	Dynamin GTPase domain protein [Rutstroemia sp. NJR-2017a BBW]	-	-	-	-	-	-	-
Bcin01g08910	311	523	459	238	271	148	14.51	20.94	21.67	9.37	9.73	6.84	19.04	8.64666666666667	-1.1388174997774	1.37447814578083e-11	2.91608310326988e-10	aes1	fungal cellulose binding domain-containing protein [Rutstroemia sp. NJR-2017a BVV2]	-	-	-	-	-	-	-
Bcin14g05170	162	278	248	577	727	607	3.58	5.28	5.55	10.77	12.38	13.30	4.80333333333333	12.15	1.33884847903955	1.38067808784048e-11	2.92406152631517e-10	--	Bcsec6 [Botrytis cinerea B05.10]	-	-	-	-	GO:0000145//exocyst	-	GO:0006887//exocytosis
Bcin04g03190	2160	3571	3296	7345	7840	6945	18.54	26.30	28.63	53.19	51.80	59.03	24.49	54.6733333333333	1.15864456280021	1.43853816312694e-11	3.03587270447228e-10	--	dim2-associated 1 variant 1 protein [Rutstroemia sp. NJR-2017a BVV2]	-	-	-	-	-	-	-
Bcin13g00700	610	982	922	1956	2345	2014	22.13	30.57	33.85	59.88	65.50	72.36	28.85	65.9133333333333	1.19199901264738	1.47277476350695e-11	3.09179528724305e-10	--	Legume-like lectin protein [Rutstroemia sp. NJR-2017a BVV2]	Genetic Information Processing	Folding, sorting and degradation	ko04141//Protein processing in endoplasmic reticulum	K10080	GO:0016020//membrane	-	-
Bcin14g02480	675	920	868	1922	1930	1744	25.42	29.72	33.07	61.06	55.94	65.02	29.4033333333333	60.6733333333333	1.04508285714059	1.47934925557607e-11	3.10016774940391e-10	ERGIC2	Bcerv41 [Botrytis cinerea B05.10]	-	-	-	-	-	-	-
Bcin02g09200	342	500	440	961	1170	1098	5.43	6.81	7.07	12.87	14.30	17.26	6.43666666666667	14.81	1.20218597705935	1.48263625033509e-11	3.1016336357359e-10	infB	Bcifm1 [Botrytis cinerea B05.10]	-	-	-	-	-	GO:0003743//translation initiation factor activity;GO:0003924//GTPase activity;GO:0005525//GTP binding	GO:0006413//translational initiation
Bcin06g01510	451	910	704	1981	1895	1981	15.18	26.28	23.97	56.25	49.10	66.02	21.81	57.1233333333333	1.38909039781897	1.50563107115883e-11	3.14425081010121e-10	--	glycosyltransferase family 17 protein [Rutstroemia sp. NJR-2017a WRK4]	Metabolism;Metabolism	Global and overview maps;Glycan biosynthesis and metabolism	ko01100//Metabolic pathways;ko00510//N-Glycan biosynthesis	K00737;K00737	GO:0016020//membrane	GO:0003830//beta-1,4-mannosylglycoprotein 4-beta-N-acetylglucosaminyltransferase activity	GO:0006487//protein N-linked glycosylation
Bcin09g00340	109	235	206	547	646	540	2.16	3.99	4.12	9.13	9.84	10.58	3.42333333333333	9.85	1.5247219487467	1.54085298576217e-11	3.20107534494473e-10	--	SAE2-domain-containing protein [Hyaloscypha variabilis F]	-	-	-	-	-	GO:0004519//endonuclease activity	GO:0006281//DNA repair
Bcin03g08290	64	98	99	270	292	306	1.04	1.36	1.62	3.69	3.64	4.91	1.34	4.08	1.60633615151372	1.54887950372749e-11	3.21218315072343e-10	--	hypothetical protein BCIN_03g08290 [Botrytis cinerea B05.10]	-	-	-	-	-	-	-
Bcin05g00850	275	313	298	681	817	795	7.03	6.87	7.71	14.69	16.08	20.13	7.20333333333333	16.9666666666667	1.23596658410355	1.56594505681033e-11	3.24196604421166e-10	--	similar to deacetylase complex subunit Sds3 [Botrytis cinerea T4]	-	-	-	-	-	-	-
Bcin08g03730	1103	1799	1542	3584	3675	3210	20.25	28.25	28.57	55.43	51.81	58.30	25.69	55.18	1.10293856645246	1.58135676257309e-11	3.26822819189028e-10	--	hypothetical protein BCIN_08g03730 [Botrytis cinerea B05.10]	-	-	-	-	-	-	-
Bcin04g03450	138	211	195	430	666	570	3.90	5.12	5.58	10.26	14.50	15.97	4.86666666666667	13.5766666666667	1.48012344523604	1.59484113020097e-11	3.29042351595852e-10	crc-1	similar to DNA methyltransferase 1-associated protein DMAP1 [Botrytis cinerea T4]	-	-	-	-	GO:0035267//NuA4 histone acetyltransferase complex	-	GO:0006281//DNA repair;GO:0006338//chromatin remodeling;GO:0043967//histone H4 acetylation;GO:0043968//histone H2A acetylation
Bcin16g04910	321	509	546	1207	1350	1319	2.91	3.96	5.00	9.23	9.42	11.83	3.95666666666667	10.16	1.36054296785141	1.65369146759588e-11	3.40013715644456e-10	sepA	BcSep1 [Botrytis cinerea B05.10]	Environmental Information Processing	Signal transduction	ko04011//MAPK signaling pathway - yeast	K11238	-	GO:0003779//actin binding;GO:0017048//Rho GTPase binding	GO:0016043//cellular component organization;GO:0030036//actin cytoskeleton organization
Bcin12g04170	290	355	315	706	868	788	10.51	11.04	11.55	21.59	24.21	28.28	11.0333333333333	24.6933333333333	1.16225288156566	2.09809201016151e-11	4.24111786269917e-10	kpr-2	Bcnuf2 [Botrytis cinerea B05.10]	-	-	-	-	GO:0000776//kinetochore;GO:0031262//Ndc80 complex	-	-
Bcin02g05160	474	668	620	1269	1592	1409	7.06	8.53	9.34	15.94	18.25	20.77	8.31	18.32	1.1404991213266	2.10371574770139e-11	4.24532671173342e-10	cnd1	Bcycs4 [Botrytis cinerea B05.10]	Cellular Processes	Cell growth and death	ko04111//Cell cycle - yeast	K06677	GO:0000778//condensed nuclear chromosome kinetochore;GO:0000799//nuclear condensin complex;GO:0005634//nucleus;GO:0005730//nucleolus;GO:0005737//cytoplasm;GO:0035327//transcriptionally active chromatin	GO:0003690//double-stranded DNA binding;GO:0003697//single-stranded DNA binding;GO:0016887//ATPase activity	GO:0000278//mitotic cell cycle;GO:0007076//mitotic chromosome condensation;GO:0030261//chromosome condensation
Bcin02g09050	505	382	389	221	249	196	23.16	15.03	18.05	8.55	8.79	8.90	18.7466666666667	8.74666666666667	-1.09982887445445	2.1849868549687e-11	4.40192225722854e-10	Akr7a3	Aflatoxin B1 aldehyde reductase member 3 [Talaromyces pinophilus]	-	-	-	-	-	-	-
Bcin03g07920	410	533	526	1093	1287	1201	16.24	18.11	21.08	36.52	39.24	47.10	18.4766666666667	40.9533333333333	1.14827637567694	2.24921446339493e-11	4.5237137202542e-10	NAM9	similar to 30S ribosomal subunit S4 [Botrytis cinerea T4]	-	-	-	-	GO:0015935//small ribosomal subunit	GO:0003723//RNA binding;GO:0003735//structural constituent of ribosome;GO:0019843//rRNA binding	GO:0006412//translation
Bcin16g02310	403	551	576	1208	1376	1331	5.14	6.03	7.43	12.99	13.50	16.80	6.2	14.43	1.21873117921696	2.30991620835631e-11	4.63026180427544e-10	pol1	Bcpol1 [Botrytis cinerea B05.10]	Genetic Information Processing	Replication and repair	ko03030//DNA replication	K02320	-	GO:0000166//nucleotide binding;GO:0001882//nucleoside binding;GO:0003676//nucleic acid binding;GO:0003677//DNA binding;GO:0003887//DNA-directed DNA polymerase activity	GO:0006260//DNA replication
Bcin09g06650	24	22	25	138	124	92	0.93	0.73	0.98	4.51	3.70	3.53	0.88	3.91333333333333	2.1528225737516	2.42112404505418e-11	4.83700232134407e-10	--	hypothetical protein BCIN_09g06650 [Botrytis cinerea B05.10]	-	-	-	-	-	-	-
Bcin11g03390	51	100	93	260	300	272	0.75	1.27	1.39	3.24	3.42	3.97	1.13666666666667	3.54333333333333	1.64029795250693	2.43271252707472e-11	4.85206739801075e-10	SPBC23E6.02	Helicase-like transcription factor [Lachnellula hyalina]	-	-	-	-	-	GO:0005524//ATP binding	-
Bcin11g05760	428	613	549	1195	1328	1236	7.28	8.94	9.44	17.14	17.38	20.81	8.55333333333333	18.4433333333333	1.10854075335314	2.48912531566815e-11	4.95633640513522e-10	mcm4	Bcmcm4 [Botrytis cinerea B05.10]	Cellular Processes;Cellular Processes;Genetic Information Processing	Cell growth and death;Cell growth and death;Replication and repair	ko04111//Cell cycle - yeast;ko04113//Meiosis - yeast;ko03030//DNA replication	K02212;K02212;K02212	GO:0000790//nuclear chromatin;GO:0005634//nucleus;GO:0005656//nuclear pre-replicative complex;GO:0005737//cytoplasm;GO:0030875//rDNA protrusion;GO:0031261//DNA replication preinitiation complex;GO:0031298//replication fork protection complex;GO:0042555//MCM complex;GO:0043596//nuclear replication fork;GO:0071162//CMG complex;GO:0097373//MCM core complex	GO:0003677//DNA binding;GO:0003678//DNA helicase activity;GO:0003682//chromatin binding;GO:0003688//DNA replication origin binding;GO:0003697//single-stranded DNA binding;GO:0003727//single-stranded RNA binding;GO:0005524//ATP binding;GO:0009378//four-way junction helicase activity;GO:0016887//ATPase activity;GO:0017116//single-stranded DNA-dependent ATP-dependent DNA helicase activity;GO:0033679…	GO:0000727//double-strand break repair via break-induced replication;GO:0006260//DNA replication;GO:0006267//pre-replicative complex assembly involved in nuclear cell cycle DNA replication;GO:0006268//DNA unwinding involved in DNA replication;GO:0006270//DNA replication initiation;GO:0006271//DNA strand elongation involved in DNA replication;GO:0006279//premeiotic DNA replication;GO:0033260//nucl…
Bcin01g09340	246	396	335	811	974	672	6.87	9.49	9.46	19.10	20.93	18.58	8.60666666666667	19.5366666666667	1.18265783669151	2.54087983331684e-11	5.05099942984561e-10	--	UBX domain-containing protein [Rutstroemia sp. NJR-2017a WRK4]	-	-	-	-	-	-	-
Bcin13g00540	688	1027	1031	2121	2463	2178	16.86	21.60	25.57	43.86	46.47	52.86	21.3433333333333	47.73	1.16111082714792	2.6150946302359e-11	5.18992373056916e-10	snf5	Bcsnf5 [Botrytis cinerea B05.10]	-	-	-	-	GO:0000228//nuclear chromosome	-	GO:0006338//chromatin remodeling
Bcin12g04990	648	913	878	1850	2052	2009	18.16	21.96	24.90	43.75	44.28	55.76	21.6733333333333	47.93	1.14500788464977	2.64392962996966e-11	5.22983242152579e-10	mdv1	RecName: Full=Mitochondrial division protein 1 [Sclerotinia sclerotiorum 1980 UF-70]	-	-	-	-	-	GO:0005515//protein binding	-
Bcin05g05880	153	239	207	524	548	544	5.26	7.13	7.25	15.26	14.57	18.74	6.54666666666667	16.19	1.30627055670903	2.68449541764632e-11	5.29260634396816e-10	--	myosin-like coiled-coil protein [Rutstroemia sp. NJR-2017a BVV2]	-	-	-	-	-	GO:0019905//syntaxin binding	-
Bcin16g02040	268	419	412	858	1219	1209	4.40	5.91	6.85	11.89	15.41	19.67	5.72	15.6566666666667	1.45269004075825	2.73671219837312e-11	5.38669443709336e-10	sec8	Bcsec8 [Botrytis cinerea B05.10]	-	-	-	-	GO:0000145//exocyst	-	GO:0006904//vesicle docking involved in exocytosis;GO:0090522//vesicle tethering involved in exocytosis
MSTRG.10875	442	433	375	249	284	160	15.65	13.04	13.60	7.62	7.87	5.65	14.0966666666667	7.04666666666667	-1.00034118364612	2.78281092386313e-11	5.4595015620863e-10	--	hypothetical protein BofuT4_P140370.1 [Botrytis cinerea T4]	-	-	-	-	-	-	-
Bcin16g04370	460	619	559	1270	1346	1423	10.69	12.34	13.14	24.89	24.07	32.73	12.0566666666667	27.23	1.17536588510917	2.90788102411318e-11	5.6862593533515e-10	--	kinetoplast-associated kap protein [Rutstroemia sp. NJR-2017a WRK4]	-	-	-	-	-	-	-
Bcin15g01060	245	399	401	868	1091	1130	3.04	4.25	5.03	9.09	10.42	13.88	4.10666666666667	11.13	1.43841383736821	3.2707030390946e-11	6.37494590725642e-10	dhkJ	M4WV, histidine kinase-group IX protein [Botrytis cinerea T4]	-	-	-	-	-	GO:0000155//phosphorelay sensor kinase activity;GO:0005515//protein binding;GO:0016772//transferase activity, transferring phosphorus-containing groups	GO:0000160//phosphorelay signal transduction system;GO:0007165//signal transduction;GO:0016310//phosphorylation
Bcin06g01250	335	531	604	1308	1489	1332	6.40	8.71	11.68	21.10	21.91	25.21	8.93	22.74	1.34850017377103	3.81203122592497e-11	7.40596731039913e-10	--	Bgt-5023 [Blumeria graminis f. sp. tritici]	-	-	-	-	-	-	-
Bcin09g04700	329	293	251	167	170	112	17.54	13.29	13.58	7.50	6.97	5.97	14.8033333333333	6.81333333333333	-1.11948937502949	4.19743212565942e-11	8.10219305801601e-10	--	hypothetical protein BCIN_09g04700 [Botrytis cinerea B05.10]	-	-	-	-	-	-	-
Bcin10g03440	266	561	504	1196	1475	1383	3.67	6.64	7.04	13.93	15.67	18.90	5.78333333333333	16.1666666666667	1.48304908449623	4.27121839948887e-11	8.23136574833972e-10	tpr1	Bcctr9 [Botrytis cinerea B05.10]	-	-	-	-	-	GO:0005515//protein binding	GO:0006355//regulation of transcription, DNA-templated;GO:0016570//histone modification
Bcin07g06970	1142	1633	1535	3137	3464	2970	19.52	23.99	26.55	45.24	45.59	50.32	23.3533333333333	47.05	1.01056623553499	4.44460146333407e-11	8.53805092002972e-10	NDE1	nuclear distribution nudE protein [Rutstroemia sp. NJR-2017a BVV2]	-	-	-	-	-	-	GO:2000574//regulation of microtubule motor activity
Bcin01g09750	152	200	170	421	489	451	6.16	6.95	6.97	14.36	15.25	18.08	6.69333333333333	15.8966666666667	1.24792751344359	4.51693214485718e-11	8.66311449926448e-10	--	mRNA splicing factor RNA helicase protein [Rutstroemia sp. NJR-2017a BVV2]	-	-	-	-	-	-	-
Bcin15g04960	153	194	187	466	474	467	4.70	5.11	5.81	12.07	11.20	14.20	5.20666666666667	12.49	1.26234152418713	4.57016208910378e-11	8.75120334857619e-10	--	glucose-6-phosphate isomerase protein [Rutstroemia sp. NJR-2017a WRK4]	-	-	-	-	-	-	-
Bcin03g08340	154	206	171	432	489	425	2.51	2.88	2.82	5.95	6.14	6.87	2.73666666666667	6.32	1.20750483712045	4.76193556875186e-11	9.10387905305081e-10	HRQ1	Bchrq1 [Botrytis cinerea B05.10]	-	-	-	-	-	GO:0003676//nucleic acid binding;GO:0005524//ATP binding	-
Bcin16g04580	183	212	254	545	652	623	7.18	7.14	10.08	18.04	19.69	24.20	8.13333333333333	20.6433333333333	1.34375729826728	5.01367473280091e-11	9.54776624860985e-10	--	moz represents a chromatin-associated acetyltransferase protein [Rutstroemia sp. NJR-2017a WRK4]	-	-	-	-	-	-	-
Bcin03g05070	133	196	193	431	537	490	5.49	6.94	8.05	15.00	17.05	20.01	6.82666666666667	17.3533333333333	1.34595959640411	5.01776982096738e-11	9.54776624860985e-10	SPAC1071.09c	carbohydrate esterase family 8 protein [Sclerotinia borealis F-4128]	-	-	-	-	-	-	-
Bcin11g06260	542	703	777	1530	1932	1884	12.88	14.33	18.68	30.67	35.33	44.32	15.2966666666667	36.7733333333333	1.2654426501017	5.27000526385959e-11	9.97970823031358e-10	iml2	similar to outer membrane protein iml2 [Botrytis cinerea T4]	-	-	-	-	-	-	-
Bcin10g00580	82	123	114	285	348	337	0.68	0.88	0.96	2.00	2.23	2.78	0.84	2.33666666666667	1.47599071051071	5.40619812516841e-11	1.01893234160996e-09	ATRX	SNF2 family helicase ATPase protein [Rutstroemia sp. NJR-2017a BVV2]	-	-	-	-	-	GO:0005524//ATP binding	-
Bcin08g05880	869	1342	1149	2440	2760	2411	11.29	14.96	15.11	26.75	27.61	31.02	13.7866666666667	28.46	1.0456619769327	5.5581432104265e-11	1.04428624864236e-09	samB	Bcmub1 [Botrytis cinerea B05.10]	-	-	-	-	-	-	-
Bcin04g00240	333	437	345	800	965	853	9.62	10.83	10.08	19.49	21.45	24.39	10.1766666666667	21.7766666666667	1.09751805019436	5.59259064200109e-11	1.049113991012e-09	ssb1	Bcrfa1 [Botrytis cinerea B05.10]	Genetic Information Processing;Genetic Information Processing;Genetic Information Processing;Genetic Information Processing	Replication and repair;Replication and repair;Replication and repair;Replication and repair	ko03420//Nucleotide excision repair;ko03030//DNA replication;ko03430//Mismatch repair;ko03440//Homologous recombination	K07466;K07466;K07466;K07466	GO:0000784//nuclear chromosome, telomeric region;GO:0000790//nuclear chromatin;GO:0005634//nucleus;GO:0005662//DNA replication factor A complex;GO:0035861//site of double-strand break;GO:0090734//site of DNA damage	GO:0003676//nucleic acid binding;GO:0003677//DNA binding;GO:0003697//single-stranded DNA binding	GO:0000723//telomere maintenance;GO:0006260//DNA replication;GO:0006268//DNA unwinding involved in DNA replication;GO:0006279//premeiotic DNA replication;GO:0006281//DNA repair;GO:0006310//DNA recombination;GO:0032212//positive regulation of telomere maintenance via telomerase;GO:0106112//negative regulation of mitotic cohesin ssDNA (lagging strand) loading;GO:1902969//mitotic DNA replication
Bcin06g06470	127	188	155	409	434	429	2.31	2.93	2.85	6.28	6.08	7.73	2.69666666666667	6.69666666666667	1.31226595630331	5.69946804491194e-11	1.06749255397437e-09	--	F-box domain-containing protein [Rutstroemia sp. NJR-2017a WRK4]	-	-	-	-	-	GO:0005515//protein binding	-
Bcin12g05760	3468	5258	4567	9577	10483	9782	93.32	121.39	124.34	217.42	217.14	260.65	113.016666666667	231.736666666667	1.03595078968312	5.79189906074023e-11	1.07974329768419e-09	ras1	Bcras1 [Botrytis cinerea B05.10]	Cellular Processes;Cellular Processes;Organismal Systems	Cell growth and death;Transport and catabolism;Aging	ko04113//Meiosis - yeast;ko04138//Autophagy - yeast;ko04213//Longevity regulating pathway - multiple species	K07827;K07827;K07827	GO:0016020//membrane	GO:0003924//GTPase activity;GO:0005525//GTP binding	GO:0007165//signal transduction
Bcin09g03010	536	885	879	1882	2135	2009	7.84	11.10	13.00	23.22	24.03	29.09	10.6466666666667	25.4466666666667	1.25707487380432	6.02040333701274e-11	1.11886162481817e-09	--	ribosomal l19 protein [Rutstroemia sp. NJR-2017a BVV2]	-	-	-	-	-	-	-
Bcin03g09100	406	660	556	1260	1387	1206	8.68	12.10	12.03	22.72	22.82	25.53	10.9366666666667	23.69	1.11510510544296	6.09708122921312e-11	1.13135778164981e-09	nctA	Bcbur6 [Botrytis cinerea B05.10]	-	-	-	-	-	GO:0046982//protein heterodimerization activity	-
Bcin04g06830	9541	14024	13246	26184	30519	28297	126.99	160.14	178.42	293.97	312.61	372.86	155.183333333333	326.48	1.07302099509413	6.76097079514993e-11	1.24491178066762e-09	--	Apolipoprotein [Glarea lozoyensis ATCC 20868]	-	-	-	-	-	-	-
Bcin01g04040	622	786	776	1547	1790	1577	11.15	12.09	14.07	23.39	24.69	27.98	12.4366666666667	25.3533333333333	1.02757557881381	7.04391668957384e-11	1.2910616109774e-09	--	similar to cytoskeleton organisation protein (Dec1) [Botrytis cinerea T4]	-	-	-	-	-	-	-
Bcin10g02640	170	248	234	536	599	585	4.33	5.42	6.03	11.53	11.75	14.77	5.26	12.6833333333333	1.26979924837745	7.43658369921394e-11	1.3588769634524e-09	bdp1	Bcbdp1 [Botrytis cinerea B05.10]	-	-	-	-	-	GO:0003677//DNA binding	-
Bcin01g01070	267	370	374	767	944	827	4.70	5.59	6.67	11.40	12.80	14.42	5.65333333333333	12.8733333333333	1.18721199438745	7.4630019282345e-11	1.36162867753039e-09	TRK2	cation transporter protein [Rutstroemia sp. NJR-2017a BBW]	-	-	-	-	GO:0005887//integral component of plasma membrane	GO:0008324//cation transmembrane transporter activity;GO:0015079//potassium ion transmembrane transporter activity	GO:0006812//cation transport;GO:0030007//cellular potassium ion homeostasis;GO:0055085//transmembrane transport;GO:0071805//potassium ion transmembrane transport
Bcin14g00740	1548	1545	1532	3685	3497	3286	59.48	50.94	59.56	119.46	103.43	125.03	56.66	115.973333333333	1.03339060636481	7.64266744313678e-11	1.39228958420791e-09	--	life-span regulatory factor domain-containing protein [Rutstroemia sp. NJR-2017a WRK4]	-	-	-	-	-	-	-
MSTRG.9656	127	124	130	47	57	55	3.37	2.83	3.51	1.05	1.16	1.45	3.23666666666667	1.22	-1.40762764713515	8.13121211657452e-11	1.47680060062695e-09	--	predicted protein [Botrytis cinerea T4]	-	-	-	-	-	-	-
Bcin04g03970	268	284	300	686	731	663	4.25	3.87	4.82	9.19	8.93	10.42	4.31333333333333	9.51333333333333	1.14114771748326	8.19321994156555e-11	1.48581130770872e-09	rpc2	Bcret1 [Botrytis cinerea B05.10]	Genetic Information Processing	Transcription	ko03020//RNA polymerase	K03021	-	GO:0003677//DNA binding;GO:0003899//DNA-directed 5'-3' RNA polymerase activity;GO:0032549//ribonucleoside binding	GO:0006351//transcription, DNA-templated
Bcin13g00780	262	318	302	678	750	729	6.20	6.46	7.23	13.54	13.67	17.09	6.63	14.7666666666667	1.15526342260864	8.53095531225218e-11	1.54472147021098e-09	MBD9	similar to PHD and RING finger domain-containing protein c [Botrytis cinerea T4]	-	-	-	-	-	GO:0008270//zinc ion binding	-
Bcin02g04700	403	625	526	1303	1238	1098	6.17	8.21	8.15	16.83	14.59	16.64	7.51	16.02	1.09298933489444	8.55896600975203e-11	1.54745589078277e-09	--	peptidase family M20 M25 M40 protein [Rutstroemia sp. NJR-2017a WRK4]	-	-	-	-	-	-	-
Bcin10g05420	383	537	449	1075	1058	1010	8.57	10.31	10.17	20.30	18.23	22.38	9.68333333333334	20.3033333333333	1.06814094079178	8.98864116747626e-11	1.62025325826373e-09	SPAC19A8.03	Bcymr1 [Botrytis cinerea B05.10]	Metabolism;Cellular Processes;Metabolism;Environmental Information Processing	Global and overview maps;Transport and catabolism;Carbohydrate metabolism;Signal transduction	ko01100//Metabolic pathways;ko04138//Autophagy - yeast;ko00562//Inositol phosphate metabolism;ko04070//Phosphatidylinositol signaling system	K18083;K18083;K18083;K18083	-	GO:0004725//protein tyrosine phosphatase activity	GO:0016311//dephosphorylation
Bcin07g02180	3927	2686	2326	1526	1902	1139	115.96	68.05	69.49	38.02	43.23	33.30	84.5	38.1833333333333	-1.14600828858603	9.51692906723875e-11	1.71290433527013e-09	SPBC36.02c	Bctpo1 [Botrytis cinerea B05.10]	-	-	-	-	-	-	GO:0055085//transmembrane transport
Bcin14g04380	358	566	650	1302	1692	1587	6.94	9.41	12.74	21.28	25.23	30.45	9.69666666666667	25.6533333333333	1.40358550266973	1.06728997813402e-10	1.9152103245348e-09	Tbl1x	similar to WD repeat protein [Botrytis cinerea T4]	-	-	-	-	-	GO:0005515//protein binding	-
Bcin12g02550	206	376	307	748	830	763	9.18	14.38	13.84	28.13	28.48	33.67	12.4666666666667	30.0933333333333	1.27136814841683	1.08344114193633e-10	1.93838939826729e-09	TMP1	Bccdc21 [Botrytis cinerea B05.10]	Metabolism;Metabolism;Metabolism	Global and overview maps;Nucleotide metabolism;Metabolism of cofactors and vitamins	ko01100//Metabolic pathways;ko00240//Pyrimidine metabolism;ko00670//One carbon pool by folate	K00560;K00560;K00560	-	GO:0004799//thymidylate synthase activity	GO:0006231//dTMP biosynthetic process
Bcin03g01980	163	181	133	70	94	59	4.28	4.08	3.54	1.55	1.90	1.54	3.96666666666667	1.66333333333333	-1.25384985285805	1.10006127766624e-10	1.96519143597396e-09	ctnR	similar to fungal specific transcription factor [Botrytis cinerea T4]	-	-	-	-	GO:0005634//nucleus	GO:0000981//DNA-binding transcription factor activity, RNA polymerase II-specific;GO:0003677//DNA binding;GO:0008270//zinc ion binding	GO:0006351//transcription, DNA-templated;GO:0006355//regulation of transcription, DNA-templated
Bcin02g08920	409	544	384	1092	1251	819	14.17	16.17	13.46	31.91	33.36	28.09	14.6	31.12	1.09187369121881	1.15301368532658e-10	2.05366642585582e-09	ARB_01131	similar to cytochrome P450 alkane hydroxylase [Botrytis cinerea T4]	-	-	-	-	-	GO:0005506//iron ion binding;GO:0016705//oxidoreductase activity, acting on paired donors, with incorporation or reduction of molecular oxygen;GO:0016712//oxidoreductase activity, acting on paired donors, with incorporation or reduction of molecular oxygen, reduced flavin or flavoprotein as one donor, and incorporation of one atom of oxygen;GO:0020037//heme binding	GO:0055114//oxidation-reduction process
Bcin09g06490	162	215	222	504	568	444	5.18	5.90	7.18	13.59	13.98	14.06	6.08666666666667	13.8766666666667	1.188936793156	1.16530991473704e-10	2.07248812284168e-09	--	fasciclin domain family protein [Rutstroemia sp. NJR-2017a WRK4]	-	-	-	-	-	-	-
Bcin15g00070	124	127	90	49	48	36	6.20	5.45	4.55	2.07	1.85	1.78	5.4	1.9	-1.50695998871988	1.19689049284966e-10	2.12550019819095e-09	--	periplasmic binding protein-like II [Phialocephala scopiformis]	-	-	-	-	-	-	GO:0009228//thiamine biosynthetic process
Bcin01g00140	413	383	272	187	226	133	11.14	8.87	7.42	4.26	4.69	3.55	9.14333333333333	4.16666666666667	-1.13382652729883	1.23165019605765e-10	2.18399273670755e-09	BOA15	Bcboa15 [Botrytis cinerea B05.10]	-	-	-	-	GO:0005634//nucleus	GO:0003677//DNA binding;GO:0008270//zinc ion binding	GO:0006351//transcription, DNA-templated
Bcin02g00120	358	538	414	974	1075	926	7.86	10.14	9.20	18.05	18.17	20.14	9.06666666666667	18.7866666666667	1.05106496017194	1.30137396694125e-10	2.30082149582961e-09	SPAC29E6.06c	cysteinyl-tRNA synthetase [Sclerotinia borealis F-4128]	Genetic Information Processing	Translation	ko00970//Aminoacyl-tRNA biosynthesis	K01883	-	GO:0000166//nucleotide binding;GO:0004812//aminoacyl-tRNA ligase activity;GO:0004817//cysteine-tRNA ligase activity;GO:0005524//ATP binding	GO:0006418//tRNA aminoacylation for protein translation;GO:0006423//cysteinyl-tRNA aminoacylation
Bcin01g10610	350	500	470	981	1159	1128	7.02	8.60	9.53	16.59	17.88	22.39	8.38333333333333	18.9533333333333	1.17685569898464	1.309377818844e-10	2.31156287400338e-09	mcm7	Bcmcm7 [Botrytis cinerea B05.10]	Cellular Processes;Cellular Processes;Genetic Information Processing	Cell growth and death;Cell growth and death;Replication and repair	ko04111//Cell cycle - yeast;ko04113//Meiosis - yeast;ko03030//DNA replication	K02210;K02210;K02210	GO:0000790//nuclear chromatin;GO:0005634//nucleus;GO:0042555//MCM complex;GO:0097373//MCM core complex	GO:0003677//DNA binding;GO:0003678//DNA helicase activity;GO:0003697//single-stranded DNA binding;GO:0003727//single-stranded RNA binding;GO:0005524//ATP binding;GO:0016887//ATPase activity;GO:0033679//3'-5' DNA/RNA helicase activity;GO:1990518//single-stranded DNA-dependent ATP-dependent 3'-5' DNA helicase activity	GO:0006260//DNA replication;GO:0006270//DNA replication initiation
Bcin15g05000	133	171	180	414	467	384	2.12	2.36	2.94	5.64	5.81	6.14	2.47333333333333	5.86333333333333	1.24526439085116	1.32717988095163e-10	2.33954488720106e-09	nirA	similar to transcription factor Cys6 [Botrytis cinerea T4]	-	-	-	-	GO:0005634//nucleus	GO:0000981//DNA-binding transcription factor activity, RNA polymerase II-specific;GO:0008270//zinc ion binding	GO:0006355//regulation of transcription, DNA-templated
Bcin02g09170	195	252	261	581	628	536	8.54	9.47	11.56	21.46	21.16	23.24	9.85666666666667	21.9533333333333	1.15526826847502	1.37097473371199e-10	2.40965896378382e-09	TSR3	Bctsr3 [Botrytis cinerea B05.10]	-	-	-	-	-	-	-
Bcin01g01200	137	154	200	441	507	454	4.47	4.31	6.60	12.14	12.73	14.67	5.12666666666667	13.18	1.36225736776738	1.37997262199887e-10	2.42192266762817e-09	--	anaphase promoting complex subunit 11 protein [Rutstroemia sp. NJR-2017a BVV2]	-	-	-	-	-	-	-
Bcin07g04660	178	295	323	706	818	734	2.93	4.08	5.38	9.56	10.36	11.89	4.13	10.6033333333333	1.36030418439891	1.40145243197746e-10	2.45602489796985e-09	creB	similar to U1biquitin-specific peptidase [Botrytis cinerea T4]	-	-	-	-	-	GO:0036459//thiol-dependent ubiquitinyl hydrolase activity	GO:0006511//ubiquitin-dependent protein catabolic process;GO:0016579//protein deubiquitination
Bcin10g02310	95	147	161	394	423	345	2.28	3.03	3.92	7.99	7.83	8.21	3.07666666666667	8.01	1.38043409548409	1.41998856039889e-10	2.48481052992913e-09	--	Whi5 like protein [Ceratocystis platani]	-	-	-	-	-	-	-
Bcin07g00740	189	206	192	478	528	430	5.06	4.73	5.20	10.79	10.87	11.39	4.99666666666667	11.0166666666667	1.1406498884472	1.42202387881153e-10	2.48481052992913e-09	GPI10	Bcgpi10 [Botrytis cinerea B05.10]	Metabolism;Metabolism	Global and overview maps;Glycan biosynthesis and metabolism	ko01100//Metabolic pathways;ko00563//Glycosylphosphatidylinositol(GPI)-anchor biosynthesis	K05286;K05286	-	GO:0000030//mannosyltransferase activity;GO:0016757//transferase activity, transferring glycosyl groups	GO:0006506//GPI anchor biosynthetic process
MSTRG.7307	219	226	144	86	113	71	3.37	2.99	2.25	1.11	1.34	1.08	2.87	1.17666666666667	-1.28634505412566	1.4565622263786e-10	2.53513966205292e-09	--	hypothetical protein BofuT4_P067270.1 [Botrytis cinerea T4]	-	-	-	-	-	-	-
Bcin03g09080	44	54	56	154	212	183	0.71	0.75	0.91	2.09	2.63	2.91	0.79	2.54333333333333	1.68679599793627	1.45717129152787e-10	2.53513966205292e-09	--	Reticulocyte-binding 2 protein [Rutstroemia sp. NJR-2017a WRK4]	-	-	-	-	-	-	-
Bcin13g00140	71	77	49	1	0	0	3.26	3.03	2.28	0.04	0.00	0.00	2.85666666666667	0.0133333333333333	-7.74315139411251	1.48286009127016e-10	2.57236525529022e-09	ACTTS2	Protein TOXD 3 [Colletotrichum chlorophyti]	-	-	-	-	-	GO:0016491//oxidoreductase activity	GO:0055114//oxidation-reduction process
Bcin07g04650	201	370	305	682	935	819	2.42	3.82	3.72	6.93	8.67	9.77	3.32	8.45666666666667	1.34890587199586	1.50172685289075e-10	2.59504411253699e-09	RGR1	Bcrgr1 [Botrytis cinerea B05.10]	-	-	-	-	GO:0016592//mediator complex	GO:0003712//transcription coregulator activity	GO:0006357//regulation of transcription by RNA polymerase II
Bcin04g02090	475	694	674	1351	1706	1691	7.63	9.56	10.96	18.31	21.09	26.90	9.38333333333333	22.1	1.23587394803236	1.57221194122622e-10	2.7116697179106e-09	ufd2	Bcufd2 [Botrytis cinerea B05.10]	Genetic Information Processing;Genetic Information Processing	Folding, sorting and degradation;Folding, sorting and degradation	ko04141//Protein processing in endoplasmic reticulum;ko04120//Ubiquitin mediated proteolysis	K10597;K10597	GO:0000151//ubiquitin ligase complex	GO:0004842//ubiquitin-protein transferase activity;GO:0034450//ubiquitin-ubiquitin ligase activity	GO:0006511//ubiquitin-dependent protein catabolic process;GO:0016567//protein ubiquitination
Bcin03g01050	189	253	299	606	765	691	2.96	3.40	4.74	8.02	9.23	10.73	3.7	9.32666666666667	1.33383628592729	1.59240253414087e-10	2.74254729550958e-09	--	similar to transcription factor Cys6 [Botrytis cinerea T4]	-	-	-	-	GO:0005634//nucleus	GO:0000981//DNA-binding transcription factor activity, RNA polymerase II-specific;GO:0003677//DNA binding;GO:0008270//zinc ion binding	GO:0006351//transcription, DNA-templated;GO:0006355//regulation of transcription, DNA-templated
Bcin06g01970	322	418	432	863	1049	886	9.42	10.49	12.78	21.30	23.62	25.66	10.8966666666667	23.5266666666667	1.11041005301246	1.60486453932999e-10	2.76004465322074e-09	--	division 1 protein [Rutstroemia sp. NJR-2017a BVV2]	-	-	-	-	-	-	-
Bcin01g00840	205	364	346	792	875	877	3.06	4.65	5.22	9.96	10.04	12.94	4.31	10.98	1.3491182799161	1.63209049474565e-10	2.7988367325488e-09	--	myb dna-binding domain protein [Rutstroemia sp. NJR-2017a BVV2]	-	-	-	-	-	-	-
Bcin12g00260	277	372	349	762	825	715	7.79	8.97	9.92	18.07	17.85	19.90	8.89333333333333	18.6066666666667	1.06502345788149	1.66064806988518e-10	2.83968450980222e-09	YUC10	similar to flavin-containing monooxygenase [Botrytis cinerea T4]	-	-	-	-	-	GO:0004499//N,N-dimethylaniline monooxygenase activity;GO:0050660//flavin adenine dinucleotide binding;GO:0050661//NADP binding	GO:0055114//oxidation-reduction process
Bcin14g03530	1296	948	925	635	674	420	50.94	31.97	36.78	21.06	20.39	16.35	39.8966666666667	19.2666666666667	-1.05016122350655	1.67105089484977e-10	2.85340271745928e-09	COQ2	4-hydroxybenzoate polyprenyl transferase protein [Rutstroemia sp. NJR-2017a BVV2]	Metabolism;Metabolism;Metabolism	Global and overview maps;Global and overview maps;Metabolism of cofactors and vitamins	ko01100//Metabolic pathways;ko01110//Biosynthesis of secondary metabolites;ko00130//Ubiquinone and other terpenoid-quinone biosynthesis	K06125;K06125;K06125	GO:0016021//integral component of membrane	GO:0004659//prenyltransferase activity;GO:0016765//transferase activity, transferring alkyl or aryl (other than methyl) groups	-
Bcin15g03590	325	473	473	996	1093	989	5.21	6.51	7.68	13.48	13.50	15.71	6.46666666666667	14.23	1.13784151017315	1.88361914820057e-10	3.18911620472885e-09	AVL9	Bcavl9 [Botrytis cinerea B05.10]	-	-	-	-	-	-	-
Bcin13g01290	114	117	157	322	513	438	1.22	1.07	1.70	2.90	4.22	4.63	1.33	3.91666666666667	1.55820010523002	2.00111856239368e-10	3.37850819822718e-09	--	hypothetical protein BCIN_13g01290 [Botrytis cinerea B05.10]	-	-	-	-	-	-	-
Bcin09g06870	306	385	399	801	966	848	5.98	6.45	7.88	13.20	14.52	16.40	6.77	14.7066666666667	1.11924255129523	2.07177031348453e-10	3.48796499265998e-09	CKI1	similar to choline kinase [Botrytis cinerea T4]	Metabolism;Metabolism	Global and overview maps;Lipid metabolism	ko01100//Metabolic pathways;ko00564//Glycerophospholipid metabolism	K00866;K00866	-	GO:0016773//phosphotransferase activity, alcohol group as acceptor	-
Bcin03g07980	2020	2787	2682	5212	5916	5435	51.75	61.25	69.51	112.64	116.66	137.86	60.8366666666667	122.386666666667	1.00843338025886	2.13396271991507e-10	3.57759596134572e-09	SRV2	Bcsrv2 [Botrytis cinerea B05.10]	-	-	-	-	-	GO:0003779//actin binding	GO:0000902//cell morphogenesis;GO:0007010//cytoskeleton organization;GO:0007015//actin filament organization
Bcin15g03800	355	468	419	914	985	925	8.69	9.81	10.37	18.85	18.54	22.36	9.62333333333333	19.9166666666667	1.04936760551949	2.26855196840972e-10	3.79262656141245e-09	--	proliferating cell nuclear antigen protein [Rutstroemia sp. NJR-2017a BVV2]	-	-	-	-	-	GO:0017022//myosin binding	-
Bcin05g07840	2867	4552	3810	8176	8736	8208	57.58	78.56	77.32	138.61	135.22	163.41	71.1533333333333	145.746666666667	1.03445963865939	2.32017043501185e-10	3.86813393664632e-09	ARB_02390	Bcvps70 [Botrytis cinerea B05.10]	-	-	-	-	-	-	-
Bcin12g05100	522	801	782	1620	1796	1661	11.18	14.72	16.94	29.27	29.60	35.22	14.28	31.3633333333333	1.135082919624	2.34130523744676e-10	3.89794803906588e-09	SYF1	Bcsyf1 [Botrytis cinerea B05.10]	Genetic Information Processing	Transcription	ko03040//Spliceosome	K12867	-	GO:0005515//protein binding	GO:0006396//RNA processing
MSTRG.8547	316	318	247	160	196	98	35.04	30.25	27.71	14.97	16.73	10.76	31	14.1533333333333	-1.13112634497738	2.3472296590542e-10	3.89929761345235e-09	--	hypothetical protein BOTNAR_0018g00250 [Botryotinia narcissicola]	-	-	-	-	-	-	-
Bcin10g03370	1292	2010	1836	3680	4306	3728	15.11	20.17	21.73	36.32	38.77	43.18	19.0033333333333	39.4233333333333	1.0527972639664	2.34862173764294e-10	3.89929761345235e-09	--	ankyrin repeat protein [Rutstroemia sp. NJR-2017a BVV2]	-	-	-	-	-	GO:0005515//protein binding	-
Bcin16g04260	27	28	40	113	172	132	0.57	0.51	0.86	2.02	2.81	2.77	0.646666666666667	2.53333333333333	1.96994276614382	2.35354643705044e-10	3.90206931409733e-09	--	kinetoplast-associated kap protein [Rutstroemia sp. NJR-2017a WRK4]	-	-	-	-	-	-	-
Bcin16g01920	449	632	582	1170	1420	1118	5.44	6.57	7.14	11.96	13.25	13.42	6.38333333333333	12.8766666666667	1.01237728541962	2.4548042216969e-10	4.0587225111008e-09	--	similar to hypercellular protein HypA [Botrytis cinerea T4]	-	-	-	-	-	-	-
Bcin13g00130	108	108	93	49	34	32	4.97	4.26	4.33	1.90	1.20	1.46	4.52	1.52	-1.5722514489716	2.48509661887577e-10	4.10314781962312e-09	ARMGADRAFT_1018437	NAD(P)-binding protein [Aaosphaeria arxii CBS 175.79]	-	-	-	-	-	-	-
Bcin15g02990	254	325	370	740	957	710	6.28	6.89	9.26	15.44	18.21	17.38	7.47666666666667	17.01	1.18591602129827	2.50011017363242e-10	4.12225868656559e-09	mcm5	DNA replication licensing factor mcm5 [Sclerotinia borealis F-4128]	Cellular Processes;Cellular Processes;Genetic Information Processing	Cell growth and death;Cell growth and death;Replication and repair	ko04111//Cell cycle - yeast;ko04113//Meiosis - yeast;ko03030//DNA replication	K02209;K02209;K02209	GO:0005634//nucleus;GO:0042555//MCM complex	GO:0003677//DNA binding;GO:0003688//DNA replication origin binding;GO:0005524//ATP binding	GO:0006260//DNA replication;GO:0006270//DNA replication initiation
Bcin10g03770	551	314	528	146	248	191	15.16	7.41	14.69	3.39	5.25	5.20	12.42	4.61333333333333	-1.42878373130491	2.593918426117e-10	4.27105771619017e-09	--	Phosphoglycerate mutase-like protein [Glarea lozoyensis ATCC 20868]	Metabolism;Metabolism;Metabolism	Global and overview maps;Metabolism of cofactors and vitamins;Metabolism of cofactors and vitamins	ko01100//Metabolic pathways;ko00730//Thiamine metabolism;ko00740//Riboflavin metabolism	K01078;K01078;K01078	-	GO:0016791//phosphatase activity	-
Bcin16g00710	959	1506	1517	3029	3544	3244	21.62	29.13	34.60	57.61	61.50	72.42	28.45	63.8433333333333	1.1661073257503	2.70790106596092e-10	4.45262140983177e-09	SUP35	Bcsup35 [Botrytis cinerea B05.10]	Genetic Information Processing	Translation	ko03015//mRNA surveillance pathway	K03267	-	GO:0003747//translation release factor activity;GO:0003924//GTPase activity;GO:0005525//GTP binding	GO:0000288//nuclear-transcribed mRNA catabolic process, deadenylation-dependent decay;GO:0006415//translational termination
Bcin05g07110	24	25	34	117	122	138	0.55	0.49	0.78	2.25	2.14	3.11	0.606666666666667	2.5	2.04295214518455	2.7609891242299e-10	4.52749338333021e-09	--	ChaC-domain-containing protein, partial [Pseudomicrostroma glucosiphilum]	-	-	-	-	-	-	-
Bcin15g02700	231	316	305	659	743	746	5.18	6.08	6.92	12.47	12.83	16.57	6.06	13.9566666666667	1.2035647185462	2.82056393029776e-10	4.61886609733323e-09	ptr8	Bcssl2 [Botrytis cinerea B05.10]	Genetic Information Processing;Genetic Information Processing	Replication and repair;Transcription	ko03420//Nucleotide excision repair;ko03022//Basal transcription factors	K10843;K10843	-	GO:0003677//DNA binding;GO:0003678//DNA helicase activity;GO:0005524//ATP binding;GO:0016787//hydrolase activity	GO:0006289//nucleotide-excision repair;GO:0006367//transcription initiation from RNA polymerase II promoter
Bcin04g00860	26	12	30	106	136	146	0.69	0.27	0.81	2.38	2.78	3.84	0.59	3	2.34617564113404	2.87463817873646e-10	4.69458962513814e-09	casA	caspase domain-containing protein [Rutstroemia sp. NJR-2017a WRK4]	-	-	-	-	-	-	-
Bcin09g06590	55	57	67	178	225	194	1.10	0.96	1.35	2.97	3.44	3.82	1.13666666666667	3.41	1.58496250072115	3.03439252751171e-10	4.93531387073038e-09	RAD5A	related to global transactivator [Phialocephala subalpina]	-	-	-	-	-	GO:0005524//ATP binding	-
Bcin08g05490	22	54	38	136	172	159	0.85	1.79	1.49	4.44	5.12	6.09	1.37666666666667	5.21666666666667	1.92194897040053	3.28345656495531e-10	5.31875592488099e-09	--	hypothetical protein BCIN_08g05490 [Botrytis cinerea B05.10]	-	-	-	-	-	-	-
Bcin12g02820	435	750	686	1468	1684	1575	4.69	6.94	7.49	13.36	13.99	16.83	6.37333333333333	14.7266666666667	1.20831089537453	3.30993697388124e-10	5.35441491307886e-09	SPBC211.03c	similar to guanine nucleotide exchange factor (Gea2) [Botrytis cinerea T4]	Cellular Processes	Transport and catabolism	ko04144//Endocytosis	K18443	-	GO:0005086//ARF guanyl-nucleotide exchange factor activity	GO:0032012//regulation of ARF protein signal transduction
Bcin02g07780	27	31	33	105	160	120	0.72	0.71	0.89	2.36	3.28	3.17	0.773333333333333	2.93666666666667	1.92501721379284	3.55875491047099e-10	5.73370902040534e-09	--	similar to transcription factor Zn, C2H2 [Botrytis cinerea T4]	-	-	-	-	-	GO:0003676//nucleic acid binding	-
Bcin10g05510	462	596	595	1167	1495	1485	6.54	7.24	8.53	13.95	16.30	20.83	7.43666666666667	17.0266666666667	1.19506801145859	3.61917545617459e-10	5.82322901921675e-09	psm1	Bcsmc1 [Botrytis cinerea B05.10]	Cellular Processes;Cellular Processes	Cell growth and death;Cell growth and death	ko04111//Cell cycle - yeast;ko04113//Meiosis - yeast	K06636;K06636	GO:0005694//chromosome;GO:0008278//cohesin complex	GO:0003682//chromatin binding;GO:0005515//protein binding;GO:0005524//ATP binding;GO:0046982//protein heterodimerization activity	GO:0007064//mitotic sister chromatid cohesion;GO:0051276//chromosome organization
Bcin14g03210	154	180	120	75	79	60	8.13	8.23	6.23	3.21	3.16	3.20	7.53	3.19	-1.23909344090706	3.62740354955569e-10	5.82864428264397e-09	--	marvel domain-containing 2 protein [Rutstroemia sp. NJR-2017a WRK4]	-	-	-	-	-	-	-
Bcin13g04710	91	126	117	283	344	289	1.79	2.12	2.33	4.69	5.20	5.62	2.08	5.17	1.31358075217384	3.81692765818861e-10	6.12496811763144e-09	--	hypothetical protein BCIN_13g04710 [Botrytis cinerea B05.10]	-	-	-	-	-	-	-
Bcin02g02200	219	292	276	602	684	546	2.88	3.29	3.67	6.67	6.91	7.10	3.28	6.89333333333333	1.07150596497569	3.87906020776586e-10	6.21634956022585e-09	RAD53	related to protein kinase RAD53 [Phialocephala subalpina]	-	-	-	-	-	GO:0004672//protein kinase activity;GO:0005515//protein binding;GO:0005524//ATP binding	GO:0006468//protein phosphorylation
Bcin12g02850	37	63	68	166	238	250	0.99	1.44	1.84	3.74	4.89	6.61	1.42333333333333	5.08	1.83555492787284	4.07436504021453e-10	6.49460289056537e-09	esf1	Bcesf1 [Botrytis cinerea B05.10]	-	-	-	-	GO:0005634//nucleus	-	GO:0006364//rRNA processing
Bcin07g00390	465	694	617	1271	1463	1230	7.99	10.23	10.72	18.42	19.34	20.92	9.64666666666667	19.56	1.01980394914166	4.09626422979178e-10	6.52083921945738e-09	CXT1	glycosyltransferase family 90 protein [Botrytis cinerea T4]	-	-	-	-	-	-	-
Bcin02g08310	89	108	152	324	417	364	1.62	1.68	2.79	4.96	5.83	6.55	2.03	5.78	1.5095897653155	4.10751335079618e-10	6.53007460689573e-09	--	Bcltf6 [Botrytis cinerea B05.10]	-	-	-	-	GO:0005634//nucleus	GO:0000981//DNA-binding transcription factor activity, RNA polymerase II-specific;GO:0008270//zinc ion binding	GO:0006355//regulation of transcription, DNA-templated
Bcin14g05100	131	158	167	396	411	419	3.67	3.79	4.73	9.35	8.86	11.61	4.06333333333333	9.94	1.29058213166323	4.44302635270613e-10	7.00770485393269e-09	--	Kinetochore fta7 protein [Rutstroemia sp. NJR-2017a BVV2]	-	-	-	-	-	-	-
Bcin09g06200	133	291	272	667	761	659	2.90	5.45	6.01	12.28	12.79	14.24	4.78666666666667	13.1033333333333	1.45284061460104	4.59603434295138e-10	7.23000835550633e-09	--	hypothetical protein BCIN_09g06200 [Botrytis cinerea B05.10]	-	-	-	-	-	-	-
Bcin02g04140	8969	12059	12634	23710	27192	24149	134.32	154.94	191.43	299.57	313.46	358.10	160.23	323.71	1.01455764368704	4.67151512155002e-10	7.33911556514024e-09	--	bZIP transcription factor protein [Rutstroemia sp. NJR-2017a WRK4]	-	-	-	-	-	GO:0003700//DNA-binding transcription factor activity	GO:0006355//regulation of transcription, DNA-templated
Bcin03g02030	229	178	168	72	109	82	6.44	4.30	4.78	1.71	2.36	2.28	5.17333333333333	2.11666666666667	-1.2893000605276	4.692162702983e-10	7.36190501579283e-09	ARB_06414	similar to serine carboxypeptidase (CpdS) (secreted protein) [Botrytis cinerea T4]	-	-	-	-	-	GO:0004185//serine-type carboxypeptidase activity	GO:0006508//proteolysis
Bcin10g00130	464	586	632	1166	1643	1442	11.51	12.48	15.87	24.41	31.38	35.43	13.2866666666667	30.4066666666667	1.19440846001869	5.07870114272654e-10	7.94757057413356e-09	--	Wd tetratricopeptide repeat domain-containing protein [Rutstroemia sp. NJR-2017a BVV2]	-	-	-	-	-	GO:0005515//protein binding	-
Bcin06g00390	416	831	734	1755	1836	1678	5.11	8.76	9.12	18.18	17.35	20.40	7.66333333333333	18.6433333333333	1.2826158642674	5.13007647097494e-10	8.01750021611168e-09	--	Bcspc105 [Botrytis cinerea B05.10]	-	-	-	-	-	-	-
Bcin09g06580	131	116	124	379	351	309	2.51	1.91	2.41	6.14	5.19	5.87	2.27666666666667	5.73333333333333	1.33245108129937	5.13952105960474e-10	8.02180194550548e-09	--	similar to NACHT domain protein [Botrytis cinerea T4]	-	-	-	-	-	-	-
Bcin12g05880	376	643	632	1398	1451	1423	3.78	5.55	6.44	11.87	11.24	14.18	5.25666666666667	12.43	1.24160613698313	5.18164246030244e-10	8.07702837082514e-09	gef2	DBL homology (DH-domain) [Venustampulla echinocandica]	-	-	-	-	-	GO:0005085//guanyl-nucleotide exchange factor activity	-
Bcin14g00730	358	626	555	1209	1380	1187	7.27	10.91	11.39	20.73	21.51	23.88	9.85666666666667	22.04	1.16095248117199	5.38509964919887e-10	8.37239811867014e-09	--	carboxylesterase family protein [Rutstroemia sp. NJR-2017a BVV2]	-	-	-	-	-	-	-
Bcin15g00770	44	75	85	233	245	199	1.33	1.94	2.60	5.94	5.70	5.96	1.95666666666667	5.86666666666667	1.58414302041461	5.70312433844e-10	8.83247434688376e-09	SLD2	similar to gi|121750448|sp|Q0UZV8.1|SLD2_PHANO RecName: Full=DNA replication regulator SLD2 [Botrytis cinerea T4]	-	-	-	-	-	-	GO:0006270//DNA replication initiation
Bcin11g05520	228	190	173	92	115	88	7.53	5.38	5.78	2.56	2.92	2.88	6.23	2.78666666666667	-1.16069172166427	5.79780429134482e-10	8.96752000520649e-09	radE	similar to MFS multidrug transporter [Botrytis cinerea T4]	-	-	-	-	-	-	GO:0055085//transmembrane transport
Bcin10g04530	717	1117	1121	2234	2574	2436	5.56	7.44	8.80	14.63	15.38	18.72	7.26666666666667	16.2433333333333	1.16048208752802	5.82961249502772e-10	9.00509857962594e-09	--	SRm160 splicing coactivator protein [Rutstroemia sp. NJR-2017a BBW]	-	-	-	-	-	-	-
Bcin15g02100	359	493	526	1049	1225	975	8.23	9.70	12.21	20.30	21.63	22.15	10.0466666666667	21.36	1.08819473081088	6.03063159592452e-10	9.27974081390851e-09	clpX	Bcmcx1 [Botrytis cinerea B05.10]	-	-	-	-	-	GO:0005524//ATP binding;GO:0051082//unfolded protein binding	GO:0006457//protein folding
Bcin04g01560	255	180	251	84	118	107	12.92	7.82	12.87	3.59	4.60	5.37	11.2033333333333	4.52	-1.30953336417165	6.28636075707356e-10	9.66084697372318e-09	VdtF	Short-chain dehydrogenase/reductase, partial [Lachnellula hyalina]	-	-	-	-	-	-	-
Bcin10g06060	2540	1954	1567	1202	1349	809	170.43	112.49	106.38	68.04	69.67	53.75	129.766666666667	63.82	-1.02383933023418	6.39703000569887e-10	9.81833529811938e-09	--	hypothetical protein BCIN_10g06060 [Botrytis cinerea B05.10]	-	-	-	-	-	-	-
Bcin05g06990	221	242	268	662	1059	490	7.51	7.06	9.22	18.98	27.71	16.49	7.93	21.06	1.40911266532174	6.53910054379925e-10	9.99798446664817e-09	--	hypothetical protein BCIN_05g06990 [Botrytis cinerea B05.10]	-	-	-	-	-	-	-
Bcin14g02170	358	382	369	854	884	732	28.36	25.96	29.57	57.07	53.90	57.41	27.9633333333333	56.1266666666667	1.0051500353626	6.65123429825675e-10	1.01435554113491e-08	CCDC25	Bcjlp2 [Botrytis cinerea B05.10]	-	-	-	-	-	-	-
Bcin03g05470	113	146	158	360	394	398	2.91	3.22	4.12	7.82	7.81	10.15	3.41666666666667	8.59333333333333	1.33062835396884	6.99494446402065e-10	1.0640659808403e-08	--	transcription factor iiic protein [Rutstroemia sp. NJR-2017a BBW]	-	-	-	-	-	-	-
Bcin11g00870	20	36	28	113	149	95	1.00	1.54	1.41	4.75	5.71	4.69	1.31666666666667	5.05	1.93939323529584	7.07705909093693e-10	1.07519274173715e-08	--	E3 ubiquitin-protein ligase [Diplodia seriata]	-	-	-	-	-	-	-
Bcin01g03370	235	206	182	119	114	89	11.81	8.88	9.25	5.05	4.41	4.43	9.98	4.63	-1.10802762207702	7.18452285729191e-10	1.09013766443491e-08	--	hypothetical protein BCIN_01g03370 [Botrytis cinerea B05.10]	-	-	-	-	-	-	-
Bcin11g02570	264	353	322	656	840	673	3.12	3.58	3.85	6.54	7.65	7.88	3.51666666666667	7.35666666666667	1.06484363068507	7.37935417696334e-10	1.11828468418786e-08	hmt1	similar to ABC transporter [Botrytis cinerea T4]	-	-	-	-	GO:0016021//integral component of membrane	GO:0005524//ATP binding;GO:0016887//ATPase activity;GO:0042626//ATPase activity, coupled to transmembrane movement of substances	GO:0055085//transmembrane transport
Bcin16g00700	368	550	483	992	1173	1039	6.90	8.85	9.17	15.70	16.94	19.30	8.30666666666667	17.3133333333333	1.0595419456544	8.05967353800446e-10	1.21066800376014e-08	him1	Bcdbf4 [Botrytis cinerea B05.10]	Cellular Processes;Cellular Processes	Cell growth and death;Cell growth and death	ko04111//Cell cycle - yeast;ko04113//Meiosis - yeast	K02309;K02309	-	GO:0003676//nucleic acid binding;GO:0008270//zinc ion binding	-
Bcin09g04340	75	114	104	285	280	340	4.68	6.10	6.56	15.00	13.44	21.00	5.78	16.48	1.51157484468254	8.16337805207716e-10	1.22471104768772e-08	--	UPF0390 protein [Lachnellula suecica]	-	-	-	-	-	-	-
Bcin07g02110	145	253	190	497	527	569	3.95	5.91	5.23	11.41	11.04	15.33	5.03	12.5933333333333	1.32402989586168	8.54265074286076e-10	1.27522732820264e-08	cwc-27	related to peptidylprolyl isomerase (cyclophilin)-like protein [Rhynchosporium secalis]	-	-	-	-	-	GO:0003755//peptidyl-prolyl cis-trans isomerase activity	GO:0000413//protein peptidyl-prolyl isomerization;GO:0006457//protein folding
Bcin04g01960	591	1021	979	2036	2324	2060	6.57	9.74	11.02	19.10	19.89	22.68	9.11	20.5566666666667	1.17408338645481	8.57294584221971e-10	1.27815798272e-08	SPCC297.05	similar to dDENN domain-containing protein [Botrytis cinerea T4]	-	-	-	-	-	-	GO:0035556//intracellular signal transduction
Bcin06g07460	168	120	122	53	65	53	7.76	4.76	5.70	2.07	2.31	2.42	6.07333333333333	2.26666666666667	-1.42191630766435	8.65191322789773e-10	1.2883289920846e-08	--	hypothetical protein BCIN_06g07460 [Botrytis cinerea B05.10]	-	-	-	-	-	-	-
Bcin09g01970	4174	6186	5185	10330	12146	11599	104.71	133.15	131.60	218.64	234.55	288.13	123.153333333333	247.106666666667	1.00467825640733	8.91049760030827e-10	1.32354565966413e-08	glcA	glucan 1,3-beta-glucosidase [Sclerotinia sclerotiorum 1980 UF-70]	-	-	-	-	-	GO:0004553//hydrolase activity, hydrolyzing O-glycosyl compounds	GO:0005975//carbohydrate metabolic process
Bcin07g01090	311	578	491	1102	1247	1149	7.06	11.25	11.27	21.10	21.78	25.82	9.86	22.9	1.21568804660639	9.35897102495435e-10	1.38501216884108e-08	--	hypothetical protein BCIN_07g01090 [Botrytis cinerea B05.10]	-	-	-	-	-	-	-
Bcin09g00910	50	68	60	13	20	16	2.03	2.36	2.46	0.44	0.62	0.64	2.28333333333333	0.566666666666667	-2.01056924171018	9.6171033360661e-10	1.42145767804469e-08	IRL	cytochrome p450 [Stemphylium lycopersici]	-	-	-	-	-	-	-
Bcin07g02690	84	89	71	219	264	278	4.13	3.76	3.53	9.09	9.99	13.54	3.80666666666667	10.8733333333333	1.51419413134904	9.95815626430312e-10	1.46644249557987e-08	--	tho complex subunit 7 protein [Rutstroemia sp. NJR-2017a BVV2]	-	-	-	-	GO:0000445//THO complex part of transcription export complex	-	GO:0006397//mRNA processing
Bcin01g03990	87	82	50	15	27	19	4.13	3.34	2.40	0.60	0.99	0.89	3.29	0.826666666666667	-1.99270996406952	1.00300807287422e-09	1.4752218122139e-08	--	BTB POZ-like protein [Rutstroemia sp. NJR-2017a BVV2]	-	-	-	-	-	GO:0005515//protein binding	-
Bcin13g02940	267	380	382	824	850	747	3.07	3.75	4.45	8.00	7.53	8.51	3.75666666666667	8.01333333333333	1.09294938053896	1.01196772885366e-09	1.4865756330599e-08	ibtk	related to myosin-like protein [Phialocephala subalpina]	-	-	-	-	-	GO:0005515//protein binding	-
Bcin03g05670	122	163	122	65	78	56	5.33	6.11	5.39	2.39	2.62	2.42	5.61	2.47666666666667	-1.17960106079135	1.08206597375043e-09	1.58372708514608e-08	--	salicylate hydroxylase protein [Rutstroemia sp. NJR-2017a BVV2]	-	-	-	-	-	-	-
Bcin13g03850	92	81	110	266	323	261	2.21	1.67	2.67	5.39	5.97	6.20	2.18333333333333	5.85333333333333	1.42272603311055	1.09031752531712e-09	1.59385807024102e-08	mak5	Bcmak5 [Botrytis cinerea B05.10]	-	-	-	-	-	GO:0003676//nucleic acid binding;GO:0005524//ATP binding	-
Bcin03g01700	334	487	464	967	1047	1004	8.86	11.09	12.46	21.65	21.39	26.38	10.8033333333333	23.14	1.09891234451081	1.09225724294921e-09	1.59474879064947e-08	mpp	Bcmas2 [Botrytis cinerea B05.10]	-	-	-	-	-	GO:0003824//catalytic activity;GO:0004222//metalloendopeptidase activity;GO:0046872//metal ion binding	GO:0006508//proteolysis
Bcin10g04060	643	981	897	1906	1954	1731	9.29	12.16	13.11	23.23	21.73	24.76	11.52	23.24	1.01246935196222	1.14157937373584e-09	1.66473381423012e-08	SPAC1327.01c	Bcftf1 [Botrytis cinerea B05.10]	-	-	-	-	GO:0005634//nucleus	GO:0000981//DNA-binding transcription factor activity, RNA polymerase II-specific;GO:0003677//DNA binding;GO:0008270//zinc ion binding	GO:0006351//transcription, DNA-templated;GO:0006355//regulation of transcription, DNA-templated
Bcin06g02940	193	264	207	634	517	507	4.21	4.94	4.57	11.68	8.69	10.96	4.57333333333333	10.4433333333333	1.19126428819824	1.14308034967468e-09	1.66489722376068e-08	--	v-type c subunit family protein [Rutstroemia sp. NJR-2017a BVV2]	-	-	-	-	-	-	-
Bcin06g06740	245	335	314	639	779	701	5.01	5.87	6.49	11.02	12.26	14.19	5.79	12.49	1.10913822361872	1.18527286756601e-09	1.72216555921379e-08	--	is centromere binding at prophase protein [Rutstroemia sp. NJR-2017a WRK4]	-	-	-	-	GO:0000775//chromosome, centromeric region;GO:0005634//nucleus	-	GO:0000278//mitotic cell cycle
Bcin15g01210	234	334	326	710	749	622	9.96	12.20	14.04	25.50	24.55	26.22	12.0666666666667	25.4233333333333	1.0751260024493	1.33088117113148e-09	1.92672374376244e-08	--	Bctlg1 [Botrytis cinerea B05.10]	Genetic Information Processing	Folding, sorting and degradation	ko04130//SNARE interactions in vesicular transport	K08499	GO:0016020//membrane	-	GO:0016192//vesicle-mediated transport;GO:0048193//Golgi vesicle transport
Bcin02g04940	47	50	79	198	215	216	2.11	1.93	3.59	7.50	7.44	9.61	2.54333333333333	8.18333333333333	1.68596806236753	1.35370012857296e-09	1.95294504051278e-08	--	hypothetical protein BCIN_02g04940 [Botrytis cinerea B05.10]	-	-	-	-	-	-	-
Bcin15g01370	64	77	119	262	316	311	3.19	3.30	6.01	11.03	12.14	15.36	4.16666666666667	12.8433333333333	1.6240540911101	1.37138334787018e-09	1.97581396525479e-08	--	hypothetical protein BCIN_15g01370 [Botrytis cinerea B05.10]	-	-	-	-	-	-	-
Bcin05g05740	130	154	161	364	407	359	3.99	4.05	4.99	9.41	9.60	10.90	4.34333333333333	9.97	1.19879082655122	1.4702800508873e-09	2.11321906114941e-08	spb4	Bcspb4 [Botrytis cinerea B05.10]	-	-	-	-	-	GO:0003676//nucleic acid binding;GO:0005524//ATP binding	-
Bcin16g04320	284	437	530	1048	1241	1189	5.35	7.06	10.10	16.65	17.98	22.17	7.50333333333333	18.9333333333333	1.33532487293789	1.54816508251555e-09	2.21718695867549e-08	cbc1	Bcsto1 [Botrytis cinerea B05.10]	Genetic Information Processing;Genetic Information Processing;Genetic Information Processing	Transcription;Translation;Translation	ko03040//Spliceosome;ko03013//RNA transport;ko03015//mRNA surveillance pathway	K12882;K12882;K12882	GO:0005846//nuclear cap binding complex	GO:0000339//RNA cap binding	GO:0016070//RNA metabolic process;GO:0045292//mRNA cis splicing, via spliceosome;GO:0051028//mRNA transport
Bcin15g01310	34	52	61	171	181	157	0.65	0.85	1.18	2.76	2.67	2.98	0.893333333333333	2.80333333333333	1.64987279979737	1.5901953226433e-09	2.26909163853483e-08	--	9ceb8438-8679-4902-8adf-6c486c151b7d [Thermothielavioides terrestris]	-	-	-	-	-	-	-
Bcin05g03740	261	339	295	633	734	655	3.37	3.75	3.85	6.89	7.29	8.36	3.65666666666667	7.51333333333333	1.03892398976903	1.6964785767424e-09	2.40374570915026e-08	SPAC144.05	Bcirc20 [Botrytis cinerea B05.10]	-	-	-	-	-	GO:0005524//ATP binding	-
Bcin03g04720	238	147	207	80	103	80	9.89	5.24	8.70	2.80	3.29	3.29	7.94333333333333	3.12666666666667	-1.34511912367489	1.76783577772827e-09	2.5018946242773e-08	--	hypothetical protein BCIN_03g04720 [Botrytis cinerea B05.10]	-	-	-	-	-	-	-
Bcin12g02540	198	303	285	623	666	669	3.95	5.19	5.75	10.49	10.23	13.22	4.96333333333333	11.3133333333333	1.18864281096056	1.89095940764324e-09	2.67298707776174e-08	--	centromere binding Cbh2 protein [Rutstroemia sp. NJR-2017a BVV2]	-	-	-	-	-	-	-
Bcin10g06080	963	880	928	2019	2286	1886	17.27	13.54	16.84	30.54	31.55	33.49	15.8833333333333	31.86	1.00423255344916	1.89710911103425e-09	2.6785214268513e-08	plc1	Bcplc2 [Botrytis cinerea B05.10]	Metabolism;Metabolism;Environmental Information Processing	Global and overview maps;Carbohydrate metabolism;Signal transduction	ko01100//Metabolic pathways;ko00562//Inositol phosphate metabolism;ko04070//Phosphatidylinositol signaling system	K05857;K05857;K05857	-	GO:0004435//phosphatidylinositol phospholipase C activity;GO:0008081//phosphoric diester hydrolase activity	GO:0006629//lipid metabolic process;GO:0007165//signal transduction;GO:0035556//intracellular signal transduction
Bcin11g01080	119	224	198	449	543	569	2.23	3.61	3.76	7.11	7.85	10.58	3.2	8.51333333333333	1.4116522140942	2.01437421130683e-09	2.83075072343903e-08	--	reverse transcriptase protein [Rutstroemia sp. NJR-2017a WRK4]	-	-	-	-	-	-	-
Bcin04g02740	457	623	673	1294	1489	1268	20.85	24.39	31.06	49.81	52.29	57.28	25.4333333333333	53.1266666666667	1.06271564010998	2.04195453791262e-09	2.8652199446275e-08	--	similar to KOW motif domain-containing protein [Botrytis cinerea T4]	Genetic Information Processing	Translation	ko03010//Ribosome	K02895	GO:0005840//ribosome	GO:0003735//structural constituent of ribosome	GO:0006412//translation
Bcin12g06360	55	80	40	16	18	6	2.03	2.53	1.49	0.50	0.51	0.22	2.01666666666667	0.41	-2.29827682682272	2.04368320068117e-09	2.8652199446275e-08	ache	carboxylesteras-like protein [Chalara longipes BDJ]	-	-	-	-	-	-	-
Bcin04g01160	190	376	369	855	883	973	4.84	8.22	9.51	18.38	17.32	24.55	7.52333333333333	20.0833333333333	1.41655482281285	2.0496037073207e-09	2.87016350930529e-08	--	viral a-type inclusion protein [Rutstroemia sp. NJR-2017a BBW]	-	-	-	-	-	-	-
Bcin12g02530	456	692	649	1267	1517	1297	8.76	11.40	12.61	20.52	22.42	24.66	10.9233333333333	22.5333333333333	1.04464757362679	2.18556555101484e-09	3.05698649475086e-08	scd2	BcBem1 [Botrytis cinerea B05.10]	Environmental Information Processing	Signal transduction	ko04011//MAPK signaling pathway - yeast	K11237	-	GO:0005515//protein binding;GO:0035091//phosphatidylinositol binding	GO:0000902//cell morphogenesis
Bcin02g00190	450	702	709	1384	1637	1592	4.30	5.75	6.85	11.15	12.04	15.07	5.63333333333333	12.7533333333333	1.17881362717656	2.3008617629254e-09	3.21076018069694e-08	lid2	Bcecm5 [Botrytis cinerea B05.10]	-	-	-	-	-	GO:0003677//DNA binding	-
Bcin08g01780	98	77	68	22	31	28	2.73	1.84	1.92	0.52	0.66	0.77	2.16333333333333	0.65	-1.73474435424953	2.31451552315099e-09	3.22605785767568e-08	SPCC18.02	similar to MFS transporter [Botrytis cinerea T4]	-	-	-	-	-	-	GO:0055085//transmembrane transport
Bcin01g09300	380	476	507	982	1127	1053	3.95	4.24	5.33	8.60	9.01	10.83	4.50666666666667	9.48	1.07282631333723	2.32468594453693e-09	3.23647043172638e-08	ECM29	Bcecm29 [Botrytis cinerea B05.10]	-	-	-	-	-	GO:0060090//molecular adaptor activity	GO:0043248//proteasome assembly
Bcin03g08840	244	450	350	832	908	798	5.10	8.08	7.41	14.69	14.62	16.53	6.86333333333333	15.28	1.15466321412465	2.33512875316065e-09	3.2472376292502e-08	--	splicing factor 1 isoform 1 protein [Rutstroemia sp. NJR-2017a WRK4]	-	-	-	-	-	-	-
Bcin16g00970	45	45	40	155	144	163	1.73	1.49	1.56	5.03	4.27	6.21	1.59333333333333	5.17	1.69811616305534	2.37857000289724e-09	3.30381444087245e-08	--	P-loop containing nucleoside triphosphate hydrolase protein [Auricularia subglabra TFB-10046 SS5]	-	-	-	-	-	-	-
Bcin13g05510	307	444	465	935	1028	991	13.08	16.23	20.04	33.61	33.71	41.81	16.45	36.3766666666667	1.14492576541163	2.4698468576859e-09	3.41871296571373e-08	mrp5	Bcmrps5 [Botrytis cinerea B05.10]	Genetic Information Processing	Translation	ko03010//Ribosome	K02988	GO:0005840//ribosome	GO:0003723//RNA binding;GO:0003735//structural constituent of ribosome	GO:0006412//translation
Bcin04g00630	440	592	606	1211	1287	1206	5.28	6.09	7.35	12.24	11.87	14.32	6.24	12.81	1.0376525414794	2.58764006880617e-09	3.57762877794459e-08	sepH	similar to cell division control protein 15 [Botrytis cinerea T4]	-	-	-	-	-	GO:0004672//protein kinase activity;GO:0005524//ATP binding	GO:0006468//protein phosphorylation
Bcin11g00460	132	159	182	388	443	464	7.76	8.01	10.82	19.23	20.03	26.99	8.86333333333333	22.0833333333333	1.31703667736762	2.63861953119018e-09	3.6401002149218e-08	trm8	Bctrm8 [Botrytis cinerea B05.10]	-	-	-	-	-	GO:0008176//tRNA (guanine-N7-)-methyltransferase activity	GO:0006400//tRNA modification
Bcin08g00920	874	1447	1363	2778	3029	2801	6.38	9.07	10.07	17.12	17.03	20.26	8.50666666666667	18.1366666666667	1.09224349929498	2.75679206956451e-09	3.79056398869188e-08	--	myosin class II heavy chain protein [Rutstroemia sp. NJR-2017a WRK4]	-	-	-	-	-	-	-
Bcin05g07170	263	423	441	886	1084	839	8.92	12.30	15.12	25.34	28.29	28.16	12.1133333333333	27.2633333333333	1.17036604422674	2.76062597991825e-09	3.79056398869188e-08	--	phosphatase 4 core regulatory subunit R2 protein [Rutstroemia sp. NJR-2017a BVV2]	-	-	-	-	GO:0030289//protein phosphatase 4 complex	GO:0019888//protein phosphatase regulator activity	-
Bcin12g05280	258	129	165	44	81	70	8.11	3.48	5.25	1.17	1.96	2.18	5.61333333333333	1.77	-1.66510837226224	3.01244960259262e-09	4.13160565060385e-08	NAG4	similar to MFS multidrug transporter [Botrytis cinerea T4]	-	-	-	-	-	-	GO:0055085//transmembrane transport
Bcin10g00420	87	80	98	258	267	239	1.68	1.32	1.91	4.20	3.96	4.57	1.63666666666667	4.24333333333333	1.37443748958666	3.04870967932446e-09	4.17179028836328e-08	--	START-like domain protein [Rutstroemia sp. NJR-2017a BBW]	-	-	-	-	-	-	-
Bcin04g03550	1882	3635	2634	6693	6787	5560	75.41	124.96	106.78	226.25	209.33	220.59	102.383333333333	218.723333333333	1.09512625224818	3.07174239633818e-09	4.19851494924809e-08	--	Bcstc4 [Botrytis cinerea B05.10]	-	-	-	-	-	-	-
Bcin04g00930	15	14	15	79	72	97	0.21	0.17	0.21	0.94	0.78	1.36	0.196666666666667	1.02666666666667	2.38414349133306	3.09726078486447e-09	4.22857232667088e-08	TRPA1	similar to HET domain protein [Botrytis cinerea T4]	-	-	-	-	-	GO:0005515//protein binding	-
Bcin01g10600	255	414	362	742	930	760	3.95	5.51	5.68	9.70	11.10	11.67	5.04666666666667	10.8233333333333	1.10074217930035	3.12165253584326e-09	4.25702490866361e-08	PEX1	Bcpex1 [Botrytis cinerea B05.10]	Cellular Processes	Transport and catabolism	ko04146//Peroxisome	K13338	GO:0005777//peroxisome;GO:0005778//peroxisomal membrane	GO:0005524//ATP binding;GO:0042623//ATPase activity, coupled	GO:0006625//protein targeting to peroxisome;GO:0007031//peroxisome organization
Bcin08g01350	839	457	503	223	374	227	26.41	12.34	16.02	5.92	9.06	7.08	18.2566666666667	7.35333333333333	-1.31195308943716	3.26778854883575e-09	4.45124787896524e-08	--	PH domain-containing protein [Rutstroemia sp. NJR-2017a WRK4]	-	-	-	-	-	-	-
Bcin07g04370	393	633	474	1278	1207	928	9.45	13.06	11.53	25.92	22.34	22.09	11.3466666666667	23.45	1.04731938643793	3.33590859403937e-09	4.5337342762755e-08	ustP	pyridine nucleotide-disulfide oxidoreductase family protein [Rutstroemia sp. NJR-2017a WRK4]	-	-	-	-	-	-	-
Bcin01g01840	91	142	136	297	381	393	4.87	6.51	7.36	13.40	15.68	20.81	6.24666666666667	16.63	1.41262971634924	3.41390841569429e-09	4.6265965709336e-08	SPCC1739.07	exosome-associated family protein [Rutstroemia sp. NJR-2017a BBW]	Genetic Information Processing	Folding, sorting and degradation	ko03018//RNA degradation	K12592	-	-	-
Bcin11g03500	2455	4681	3545	8091	8880	7935	34.81	56.95	50.86	96.79	96.92	111.41	47.54	101.706666666667	1.09720043964917	3.50999005741202e-09	4.73809130835562e-08	--	intracellular transport protein [Rutstroemia sp. NJR-2017a BVV2]	-	-	-	-	-	-	-
Bcin08g06680	642	1078	1038	2148	2284	2201	8.64	12.44	14.13	24.38	23.65	29.32	11.7366666666667	25.7833333333333	1.13541606447326	3.59999512468227e-09	4.85412166024369e-08	CDC4	Bccdc4 [Botrytis cinerea B05.10]	Cellular Processes;Genetic Information Processing	Cell growth and death;Folding, sorting and degradation	ko04111//Cell cycle - yeast;ko04120//Ubiquitin mediated proteolysis	K03361;K03361	-	GO:0005515//protein binding	-
Bcin02g07960	258	348	319	643	776	675	5.20	6.02	6.51	10.94	12.05	13.48	5.91	12.1566666666667	1.04051766343743	3.62027858046173e-09	4.87598644314548e-08	rhp54	Bcrad54 [Botrytis cinerea B05.10]	Genetic Information Processing	Replication and repair	ko03440//Homologous recombination	K10875	-	GO:0005524//ATP binding;GO:0016817//hydrolase activity, acting on acid anhydrides	-
Bcin08g05760	77	78	89	229	243	264	1.50	1.31	1.76	3.77	3.65	5.10	1.52333333333333	4.17333333333333	1.45396849187455	3.68495777981341e-09	4.95752961914965e-08	--	telomere-binding alpha subunit central domain-containing protein [Rutstroemia sp. NJR-2017a BVV2]	-	-	-	-	GO:0000784//nuclear chromosome, telomeric region	GO:0003677//DNA binding;GO:0043047//single-stranded telomeric DNA binding	GO:0000723//telomere maintenance
Bcin16g04250	179	283	327	657	767	725	3.25	4.41	6.01	10.07	10.72	13.05	4.55666666666667	11.28	1.30771632551389	3.76864571762915e-09	5.06443455350006e-08	--	ubiquitin c-terminal hydrolase family protein [Rutstroemia sp. NJR-2017a BVV2]	-	-	-	-	-	GO:0036459//thiol-dependent ubiquitinyl hydrolase activity	GO:0016579//protein deubiquitination
Bcin05g04550	298	463	409	906	928	795	4.06	5.41	5.64	10.41	9.73	10.72	5.03666666666667	10.2866666666667	1.03023440140591	3.86206807214598e-09	5.18416685115496e-08	--	conserved serine-rich protein [Rutstroemia sp. NJR-2017a WRK4]	-	-	-	-	-	-	-
Bcin12g01580	119	165	138	322	395	341	3.71	4.42	4.36	8.49	9.50	10.54	4.16333333333333	9.51	1.19170626997376	3.9983009070745e-09	5.36103277104049e-08	lcsQ	Bccca1 [Botrytis cinerea B05.10]	Genetic Information Processing	Translation	ko03013//RNA transport	K00974	-	GO:0003723//RNA binding;GO:0016779//nucleotidyltransferase activity	GO:0006396//RNA processing
Bcin12g00010	49	46	38	1	0	0	1.55	1.25	1.21	0.03	0.00	0.00	1.33666666666667	0.01	-7.06249592573377	4.01414103698518e-09	5.37025765740416e-08	TRI11	cytochrome P450 [Aspergillus sclerotioniger CBS 115572]	-	-	-	-	-	GO:0005506//iron ion binding;GO:0016705//oxidoreductase activity, acting on paired donors, with incorporation or reduction of molecular oxygen;GO:0020037//heme binding	GO:0055114//oxidation-reduction process
Bcin06g07180	1466	943	912	641	691	486	62.90	34.71	39.59	23.20	22.82	20.65	45.7333333333333	22.2233333333333	-1.04117084928315	4.11366240938451e-09	5.49114379747128e-08	notO	Oxidoreductase lepF [Lachnellula suecica]	-	-	-	-	-	-	-
Bcin05g01640	217	299	329	617	818	682	3.04	3.60	4.67	7.30	8.84	9.48	3.77	8.54	1.17967154635183	4.24530906786894e-09	5.64800441693064e-08	UGT80B1	glycosyltransferase family 1 protein [Botrytis cinerea T4]	-	-	-	-	-	GO:0016758//transferase activity, transferring hexosyl groups	GO:0005975//carbohydrate metabolic process;GO:0030259//lipid glycosylation
Bcin13g01620	122	188	192	439	448	400	3.91	5.16	6.22	11.86	11.04	12.68	5.09666666666667	11.86	1.21847810390635	4.46110999892844e-09	5.89584625767974e-08	ABD1	Bcabd1 [Botrytis cinerea B05.10]	Genetic Information Processing	Translation	ko03015//mRNA surveillance pathway	K00565	GO:0005634//nucleus	GO:0004482//mRNA (guanine-N7-)-methyltransferase activity	GO:0006370//7-methylguanosine mRNA capping
Bcin03g03130	340	543	581	1132	1331	1219	4.63	6.35	8.01	13.01	13.95	16.44	6.33	14.4666666666667	1.19245513718235	4.5210110092656e-09	5.96186567305464e-08	AQR	similar to DEAD helicases superfamily protein (Aquarius) [Botrytis cinerea T4]	Genetic Information Processing	Transcription	ko03040//Spliceosome	K12874	GO:0005681//spliceosomal complex	-	GO:0000398//mRNA splicing, via spliceosome
Bcin02g06300	161	225	162	98	126	73	5.25	6.30	5.35	2.70	3.16	2.36	5.63333333333333	2.74	-1.03981294748786	4.5948747483434e-09	6.0462944862711e-08	--	Satratoxin biosynthesis SC1 cluster protein 4 [Fusarium oxysporum f. sp. cubense]	-	-	-	-	-	-	-
Bcin07g00010	23	28	47	2	1	3	0.96	1.00	1.98	0.07	0.03	0.12	1.31333333333333	0.0733333333333333	-4.16262020081908	4.59512328104862e-09	6.0462944862711e-08	sdnN	FAD binding domain-containing protein [Diaporthe helianthi]	-	-	-	-	-	GO:0071949//FAD binding	-
Bcin07g01060	292	378	451	797	1160	1064	3.86	4.28	6.03	8.88	11.79	13.92	4.72333333333333	11.53	1.28751525545491	4.82366310482142e-09	6.34004930235684e-08	AHK4	4MPY, histidine kinase-group I protein [Sclerotinia borealis F-4128]	-	-	-	-	-	GO:0000155//phosphorelay sensor kinase activity;GO:0016772//transferase activity, transferring phosphorus-containing groups	GO:0000160//phosphorelay signal transduction system;GO:0007165//signal transduction;GO:0016310//phosphorylation
Bcin13g00930	193	375	330	737	827	790	4.02	6.70	6.95	12.94	13.25	16.28	5.89	14.1566666666667	1.26514206879579	4.83076813775939e-09	6.3424334794438e-08	NUP82	nuclear pore complex An-Nup82 protein [Rutstroemia sp. NJR-2017a BBW]	-	-	-	-	-	GO:0005515//protein binding;GO:0017056//structural constituent of nuclear pore	GO:0000055//ribosomal large subunit export from nucleus;GO:0000056//ribosomal small subunit export from nucleus;GO:0006913//nucleocytoplasmic transport
Bcin09g01330	554	879	1013	1899	2392	2001	9.84	13.40	18.21	28.47	32.71	35.20	13.8166666666667	32.1266666666667	1.21736169935687	4.98069212905945e-09	6.52497885803668e-08	SPBC1861.04c	Bcprp24 [Botrytis cinerea B05.10]	-	-	-	-	-	GO:0003676//nucleic acid binding;GO:0005515//protein binding	GO:0006396//RNA processing
Bcin15g02150	86	74	110	244	315	280	1.29	0.95	1.67	3.10	3.65	4.17	1.30333333333333	3.64	1.4817323436125	5.13180002555358e-09	6.69479119725644e-08	NIK1	M2QJ, histidine kinase-group XI protein [Botrytis cinerea T4]	-	-	-	-	-	GO:0000155//phosphorelay sensor kinase activity;GO:0016772//transferase activity, transferring phosphorus-containing groups	GO:0000160//phosphorelay signal transduction system;GO:0007165//signal transduction;GO:0016310//phosphorylation
Bcin03g00610	101	164	177	371	449	493	2.55	3.55	4.51	7.89	8.71	12.31	3.53666666666667	9.63666666666667	1.44614395256228	5.2421947397197e-09	6.83023786358913e-08	SDA1	Bcsda1 [Botrytis cinerea B05.10]	-	-	-	-	-	-	GO:0000055//ribosomal large subunit export from nucleus;GO:0030036//actin cytoskeleton organization;GO:0042273//ribosomal large subunit biogenesis
Bcin09g00150	8463	4487	4934	1466	1997	1264	160.65	73.08	94.76	23.48	29.18	23.76	109.496666666667	25.4733333333333	-2.10382728941382	5.28232386990103e-09	6.87505062198736e-08	ght6	Bchex1 [Botrytis cinerea B05.10]	Cellular Processes	Cell growth and death	ko04113//Meiosis - yeast	K08139	GO:0016020//membrane;GO:0016021//integral component of membrane	GO:0022857//transmembrane transporter activity	GO:0055085//transmembrane transport
Bcin12g01380	354	622	673	1364	1530	1572	5.12	7.76	9.91	16.73	17.14	22.68	7.59666666666667	18.85	1.31112609961189	5.32704281329849e-09	6.92573342765825e-08	chs-2	BcCHSII [Botrytis cinerea B05.10]	Metabolism;Metabolism	Global and overview maps;Carbohydrate metabolism	ko01100//Metabolic pathways;ko00520//Amino sugar and nucleotide sugar metabolism	K00698;K00698	-	GO:0004100//chitin synthase activity;GO:0016758//transferase activity, transferring hexosyl groups	GO:0006031//chitin biosynthetic process
Bcin04g02020	288	431	369	757	905	743	7.19	9.23	9.32	15.94	17.39	18.37	8.58	17.2333333333333	1.00615222698159	5.6275886895069e-09	7.29274655363451e-08	SPBC119.12	Bcrud3 [Botrytis cinerea B05.10]	-	-	-	-	-	-	-
Bcin03g02650	343	551	533	1011	1306	1173	4.12	5.68	6.48	10.24	12.07	13.95	5.42666666666667	12.0866666666667	1.15527822547791	6.06305311828837e-09	7.8232311871822e-08	--	leucine rich repeat protein [Rutstroemia sp. NJR-2017a WRK4]	-	-	-	-	-	-	-
Bcin01g02610	539	943	887	1819	2090	1693	12.76	19.15	21.24	36.32	38.07	39.67	17.7166666666667	38.02	1.10165134095124	6.14192028074501e-09	7.91647294680543e-08	NSP1	Bcnsp1 [Botrytis cinerea B05.10]	Genetic Information Processing	Translation	ko03013//RNA transport	K14306	GO:0005643//nuclear pore	GO:0017056//structural constituent of nuclear pore	-
Bcin01g05790	66	122	116	317	309	246	1.03	1.64	1.84	4.19	3.73	3.82	1.50333333333333	3.91333333333333	1.38023306985467	6.3329447292955e-09	8.14517258262501e-08	niiA	BcniiA [Botrytis cinerea B05.10]	Metabolism;Metabolism	Global and overview maps;Energy metabolism	ko01100//Metabolic pathways;ko00910//Nitrogen metabolism	K17877;K17877	-	GO:0008942//nitrite reductase [NAD(P)H] activity;GO:0016491//oxidoreductase activity;GO:0020037//heme binding;GO:0051536//iron-sulfur cluster binding;GO:0051537//2 iron, 2 sulfur cluster binding	GO:0055114//oxidation-reduction process
Bcin15g04970	3331	3071	3261	6393	8305	7502	97.25	76.97	95.58	152.95	182.00	212.77	89.9333333333333	182.573333333333	1.02154821306258	6.43815035555419e-09	8.27007954295593e-08	pgiA	Bcpgi1 [Botrytis cinerea B05.10]	Metabolism;Metabolism;Metabolism;Metabolism;Metabolism;Metabolism;Metabolism	Global and overview maps;Global and overview maps;Global and overview maps;Carbohydrate metabolism;Carbohydrate metabolism;Carbohydrate metabolism;Carbohydrate metabolism	ko01100//Metabolic pathways;ko01110//Biosynthesis of secondary metabolites;ko01200//Carbon metabolism;ko00500//Starch and sucrose metabolism;ko00520//Amino sugar and nucleotide sugar metabolism;ko00010//Glycolysis / Gluconeogenesis;ko00030//Pentose phosphate pathway	K01810;K01810;K01810;K01810;K01810;K01810;K01810	GO:0005739//mitochondrion	GO:0004347//glucose-6-phosphate isomerase activity	GO:0006094//gluconeogenesis;GO:0006096//glycolytic process
Bcin06g02860	909	1406	1346	2543	2995	2654	8.56	11.36	12.83	20.21	21.71	24.75	10.9166666666667	22.2233333333333	1.02554282046485	6.64941614687265e-09	8.51565719578658e-08	tea1	related to cell polarity protein tea1p [Phialocephala subalpina]	-	-	-	-	-	GO:0005515//protein binding	-
Bcin01g10080	610	942	816	1581	1969	1876	16.00	21.20	21.65	34.98	39.75	48.72	19.6166666666667	41.15	1.06881251610434	7.02401375898908e-09	8.96665100415358e-08	--	f-box domain-containing protein [Rutstroemia sp. NJR-2017a BBW]	-	-	-	-	-	GO:0005515//protein binding	-
Bcin01g01530	205	292	312	599	751	768	6.72	8.21	10.34	16.56	18.94	24.92	8.42333333333333	20.14	1.25760051978317	7.26614871084975e-09	9.24621280222462e-08	prp17	Bccdc40 [Botrytis cinerea B05.10]	Genetic Information Processing	Transcription	ko03040//Spliceosome	K12816	GO:0071013//catalytic step 2 spliceosome	GO:0005515//protein binding	GO:0000398//mRNA splicing, via spliceosome
Bcin04g02070	6	5	12	52	70	57	0.20	0.14	0.41	1.47	1.80	1.89	0.25	1.72	2.78240856492737	7.75815616142724e-09	9.84095427587602e-08	--	hypothetical protein BCIN_04g02070 [Botrytis cinerea B05.10]	-	-	-	-	-	-	-
Bcin06g03990	192	341	295	644	741	616	4.33	6.60	6.74	12.26	12.87	13.77	5.89	12.9666666666667	1.13846811532194	7.93266707742623e-09	1.00410644410885e-07	mus-51	Bcku70 [Botrytis cinerea B05.10]	Genetic Information Processing	Replication and repair	ko03450//Non-homologous end-joining	K10884	GO:0005634//nucleus;GO:0043564//Ku70:Ku80 complex	GO:0003677//DNA binding;GO:0003678//DNA helicase activity;GO:0003684//damaged DNA binding;GO:0042162//telomeric DNA binding	GO:0000723//telomere maintenance;GO:0006303//double-strand break repair via nonhomologous end joining
Bcin10g03840	963	1175	1290	2319	2800	2660	35.09	36.73	47.55	71.28	78.53	95.96	39.79	81.9233333333333	1.04186851852347	7.95504221722851e-09	1.00587648795272e-07	gng-1	Bcgg1 [Botrytis cinerea B05.10]	Environmental Information Processing	Signal transduction	ko04011//MAPK signaling pathway - yeast	K07973	-	GO:0031681//G-protein beta-subunit binding	GO:0000750//pheromone-dependent signal transduction involved in conjugation with cellular fusion;GO:0007186//G protein-coupled receptor signaling pathway
Bcin08g01820	182	318	251	545	694	609	5.00	7.58	7.03	12.69	14.80	16.63	6.53666666666667	14.7066666666667	1.16984325539924	8.42053215316126e-09	1.06137664479436e-07	--	major facilitator superfamily transporter protein [Rutstroemia sp. NJR-2017a BVV2]	-	-	-	-	-	-	-
Bcin14g05250	37	59	53	164	161	153	0.69	0.95	1.00	2.59	2.32	2.84	0.88	2.58333333333333	1.55365838080314	8.53215859116651e-09	1.07318976948912e-07	--	similar to fungal specific transcription factor [Botrytis cinerea T4]	-	-	-	-	GO:0005634//nucleus	GO:0000981//DNA-binding transcription factor activity, RNA polymerase II-specific;GO:0003677//DNA binding;GO:0008270//zinc ion binding	GO:0006351//transcription, DNA-templated;GO:0006355//regulation of transcription, DNA-templated
Bcin15g01230	102	109	113	291	296	253	2.04	1.87	2.29	4.91	4.56	5.01	2.06666666666667	4.82666666666667	1.22372148180897	8.59338871208981e-09	1.07975839089959e-07	sfc1	Bctfc1 [Botrytis cinerea B05.10]	-	-	-	-	GO:0000127//transcription factor TFIIIC complex	-	GO:0006384//transcription initiation from RNA polymerase III promoter
Bcin01g07150	11	19	15	73	77	82	0.79	1.17	1.09	4.43	4.26	5.84	1.01666666666667	4.84333333333333	2.25215355518259	8.67723061671293e-09	1.08915144924123e-07	--	hypothetical protein BCIN_01g07150 [Botrytis cinerea B05.10]	-	-	-	-	-	-	-
Bcin13g00240	174	285	243	568	572	632	3.18	4.47	4.50	8.76	8.05	11.44	4.05	9.41666666666667	1.21729455369677	9.16500983847245e-09	1.14797254894221e-07	cdc17	Bccdc9 [Botrytis cinerea B05.10]	Genetic Information Processing;Genetic Information Processing;Genetic Information Processing;Genetic Information Processing	Replication and repair;Replication and repair;Replication and repair;Replication and repair	ko03420//Nucleotide excision repair;ko03030//DNA replication;ko03430//Mismatch repair;ko03410//Base excision repair	K10747;K10747;K10747;K10747	-	GO:0003677//DNA binding;GO:0003909//DNA ligase activity;GO:0003910//DNA ligase (ATP) activity;GO:0005524//ATP binding	GO:0006281//DNA repair;GO:0006310//DNA recombination;GO:0051103//DNA ligation involved in DNA repair;GO:0071897//DNA biosynthetic process
Bcin05g08390	43	55	25	3	3	10	1.71	1.87	1.00	0.10	0.09	0.39	1.52666666666667	0.193333333333333	-2.98122279296938	9.34760459427813e-09	1.16962146421307e-07	SPBC1773.06c	GroES-like protein [Cadophora sp. DSE1049]	-	-	-	-	-	GO:0016491//oxidoreductase activity	GO:0055114//oxidation-reduction process
Bcin04g00740	108	109	119	299	304	275	1.61	1.39	1.79	3.76	3.49	4.06	1.59666666666667	3.77	1.23950136825364	9.41667849930129e-09	1.17703571607012e-07	--	related to ankyrin repeat domain-containing protein 28 [Phialocephala subalpina]	-	-	-	-	-	GO:0005515//protein binding	-
Bcin01g00800	797	1450	1046	2374	2742	2224	17.22	26.88	22.87	43.28	45.61	47.59	22.3233333333333	45.4933333333333	1.02710267860614	1.00321390961915e-08	1.25005458779675e-07	lcc2	Bclcc8 [Botrytis cinerea B05.10]	-	-	-	-	-	GO:0005507//copper ion binding;GO:0016491//oxidoreductase activity	GO:0055114//oxidation-reduction process
Bcin02g07590	98	204	181	442	473	407	0.86	1.53	1.60	3.25	3.18	3.52	1.33	3.31666666666667	1.31830777920867	1.04079232623344e-08	1.29017348651088e-07	pol2	DNA polymerase epsilon [Sclerotinia borealis F-4128]	Genetic Information Processing;Genetic Information Processing;Genetic Information Processing	Replication and repair;Replication and repair;Replication and repair	ko03420//Nucleotide excision repair;ko03030//DNA replication;ko03410//Base excision repair	K02324;K02324;K02324	GO:0000784//nuclear chromosome, telomeric region;GO:0005634//nucleus;GO:0008622//epsilon DNA polymerase complex	GO:0000166//nucleotide binding;GO:0003676//nucleic acid binding;GO:0003677//DNA binding;GO:0003887//DNA-directed DNA polymerase activity;GO:0008270//zinc ion binding	GO:0006260//DNA replication;GO:0006279//premeiotic DNA replication;GO:0006281//DNA repair;GO:0006325//chromatin organization;GO:0010964//regulation of chromatin silencing by small RNA;GO:0090053//positive regulation of chromatin silencing at centromere;GO:1902975//mitotic DNA replication initiation;GO:1902983//DNA strand elongation involved in mitotic DNA replication;GO:1903097//regulation of CEN…
Bcin07g03950	124	126	183	367	452	522	3.78	3.30	5.65	9.45	10.62	15.78	4.24333333333333	11.95	1.49374069968791	1.04622210803106e-08	1.29548045859601e-07	dbp9	Bcdbp9 [Botrytis cinerea B05.10]	-	-	-	-	-	GO:0003676//nucleic acid binding;GO:0005524//ATP binding	-
Bcin08g05150	1292	1921	2024	3603	4547	4124	26.46	33.75	41.93	62.25	71.68	83.62	34.0466666666667	72.5166666666667	1.09079905271548	1.05483740865869e-08	1.30353979562801e-07	sho1	Bcsho1 [Botrytis cinerea B05.10]	Environmental Information Processing	Signal transduction	ko04011//MAPK signaling pathway - yeast	K11246	GO:0005886//plasma membrane;GO:0005933//cellular bud;GO:0005935//cellular bud neck;GO:0043332//mating projection tip;GO:0044697//HICS complex	GO:0005034//osmosensor activity;GO:0005078//MAP-kinase scaffold activity;GO:0005515//protein binding	GO:0001402//signal transduction involved in filamentous growth;GO:0007231//osmosensory signaling pathway;GO:0030010//establishment of cell polarity;GO:0034605//cellular response to heat
Bcin13g03700	37	64	64	163	197	167	0.95	1.41	1.66	3.53	3.89	4.25	1.34	3.89	1.53753715452842	1.05910989236383e-08	1.30747170749385e-07	--	ERCC4 domain-containing protein [Rutstroemia sp. NJR-2017a WRK4]	Genetic Information Processing	Replication and repair	ko03440//Homologous recombination	K10882	GO:0005634//nucleus;GO:0048476//Holliday junction resolvase complex	GO:0003677//DNA binding;GO:0004518//nuclease activity	GO:0006281//DNA repair
Bcin14g00600	39	64	48	153	175	146	0.30	0.43	0.38	1.00	1.04	1.12	0.37	1.05333333333333	1.50936488182699	1.06251109416157e-08	1.31032103762497e-07	alt5	Bcpks1 [Botrytis cinerea B05.10]	-	-	-	-	-	GO:0003824//catalytic activity;GO:0016491//oxidoreductase activity;GO:0016740//transferase activity;GO:0031177//phosphopantetheine binding	GO:0055114//oxidation-reduction process
Bcin05g02140	153	338	270	686	701	652	2.92	5.54	5.22	11.06	10.31	12.34	4.56	11.2366666666667	1.30110839709832	1.07896892449201e-08	1.32788506138458e-07	FEN1	flap structure-specific endonuclease protein [Rutstroemia sp. NJR-2017a BVV2]	-	-	-	-	-	GO:0004518//nuclease activity;GO:0008821//crossover junction endodeoxyribonuclease activity	GO:0006281//DNA repair
Bcin12g05950	48	54	30	161	212	112	1.87	1.80	1.18	5.29	6.35	4.32	1.61666666666667	5.32	1.71840399914785	1.12442472281473e-08	1.38240811819284e-07	hmt2	sulfide quinone reductase [Sclerotinia borealis F-4128]	Metabolism;Metabolism	Global and overview maps;Energy metabolism	ko01100//Metabolic pathways;ko00920//Sulfur metabolism	K22470;K22470	-	GO:0016491//oxidoreductase activity	GO:0055114//oxidation-reduction process
Bcin14g00880	461	649	670	1246	1465	1388	6.82	8.24	10.03	15.56	16.69	20.34	8.36333333333333	17.53	1.06767602607152	1.15956015289421e-08	1.42123185610868e-07	BUD6	Bcbud6 [Botrytis cinerea B05.10]	-	-	-	-	-	GO:0005519//cytoskeletal regulatory protein binding	GO:0051125//regulation of actin nucleation
Bcin12g00590	46	60	40	5	17	11	2.56	2.86	2.25	0.23	0.73	0.61	2.55666666666667	0.523333333333333	-2.28846201861131	1.18240180029088e-08	1.44627044694763e-07	Rnaseh1	ribonuclease h [Marssonina brunnea f. sp. 'multigermtubi' MB_m1]	Genetic Information Processing	Replication and repair	ko03030//DNA replication	K03469	-	GO:0003676//nucleic acid binding;GO:0004523//RNA-DNA hybrid ribonuclease activity	-
Bcin10g04360	76	130	106	270	291	284	2.06	3.02	2.91	6.18	6.07	7.62	2.66333333333333	6.62333333333333	1.31432446432169	1.24288780335918e-08	1.51715846220636e-07	hypBA1	DUF1680 domain protein [Sclerotinia borealis F-4128]	-	-	-	-	-	GO:0003824//catalytic activity	-
Bcin01g06030	183	291	350	692	803	705	1.96	2.67	3.79	6.24	6.61	7.46	2.80666666666667	6.77	1.27029810122976	1.26590527355691e-08	1.5410467066185e-07	rqh1	Bcsgs1 [Botrytis cinerea B05.10]	Genetic Information Processing	Replication and repair	ko03440//Homologous recombination	K10901	-	GO:0003676//nucleic acid binding;GO:0004386//helicase activity;GO:0005524//ATP binding;GO:0043138//3'-5' DNA helicase activity	GO:0006260//DNA replication;GO:0006281//DNA repair;GO:0006310//DNA recombination
Bcin07g06580	222	269	255	532	625	657	10.86	11.29	12.62	21.95	23.53	31.82	11.59	25.7666666666667	1.15262534708458	1.26631434555704e-08	1.5410467066185e-07	KRR1	Bckrr1 [Botrytis cinerea B05.10]	-	-	-	-	GO:0005730//nucleolus;GO:0030688//preribosome, small subunit precursor;GO:0032040//small-subunit processome	GO:0003676//nucleic acid binding;GO:0003723//RNA binding	GO:0000447//endonucleolytic cleavage in ITS1 to separate SSU-rRNA from 5.8S rRNA and LSU-rRNA from tricistronic rRNA transcript (SSU-rRNA, 5.8S rRNA, LSU-rRNA);GO:0006364//rRNA processing;GO:0042274//ribosomal small subunit biogenesis
Bcin08g07000	124	200	204	464	461	421	3.66	5.06	6.09	11.54	10.46	12.29	4.93666666666667	11.43	1.21121626364679	1.27583006335791e-08	1.54948074665362e-07	dre4	similar to FF domain-containing protein [Botrytis cinerea T4]	-	-	-	-	-	GO:0005515//protein binding	GO:0045292//mRNA cis splicing, via spliceosome
Bcin02g04710	143	254	233	483	595	558	5.98	9.11	9.85	17.03	19.14	23.10	8.31333333333333	19.7566666666667	1.24884059233794	1.3131272133436e-08	1.59316355327427e-07	ask1	dash complex subunit ask1 protein [Rutstroemia sp. NJR-2017a WRK4]	-	-	-	-	GO:0042729//DASH complex;GO:0072686//mitotic spindle	-	GO:0008608//attachment of spindle microtubules to kinetochore
Bcin04g00300	306	511	490	997	1136	916	6.81	9.75	11.03	18.71	19.45	20.18	9.19666666666667	19.4466666666667	1.08033992954491	1.32792214597813e-08	1.60948460706167e-07	--	kinetoplast-associated KAP protein [Rutstroemia sp. NJR-2017a BVV2]	-	-	-	-	-	-	GO:0007052//mitotic spindle organization
Bcin03g00005	28	43	46	0	1	0	2.58	3.40	4.28	0.00	0.07	0.00	3.42	0.0233333333333333	-7.19546009354945	1.32962735395443e-08	1.60992354463148e-07	AFUA_3G00590	Aegerolysin family protein [Lizonia empirigonia]	-	-	-	-	-	-	GO:0019836//hemolysis by symbiont of host erythrocytes
Bcin01g10590	103	137	102	35	53	58	4.35	4.96	4.35	1.25	1.72	2.42	4.55333333333333	1.79666666666667	-1.34160030553758	1.34030639688909e-08	1.6179509344924e-07	--	F-box domain-containing protein [Coniochaeta sp. 2T2.1]	-	-	-	-	-	-	-
Bcin15g00970	32	50	49	128	163	160	0.57	0.77	0.89	1.93	2.24	2.83	0.743333333333333	2.33333333333333	1.65031121191202	1.3460741870782e-08	1.62327880085577e-07	CHL1	Bcchl1 [Botrytis cinerea B05.10]	-	-	-	-	-	GO:0003676//nucleic acid binding;GO:0003677//DNA binding;GO:0003678//DNA helicase activity;GO:0004386//helicase activity;GO:0005524//ATP binding;GO:0016818//hydrolase activity, acting on acid anhydrides, in phosphorus-containing anhydrides	GO:0006139//nucleobase-containing compound metabolic process
Bcin03g08120	163	243	269	538	602	596	2.87	3.67	4.79	7.99	8.16	10.39	3.77666666666667	8.84666666666667	1.22802050954968	1.48360749022072e-08	1.77131503837409e-07	fmpF	FAD binding domain protein [Pezoloma ericae]	-	-	-	-	-	GO:0071949//FAD binding	-
Bcin09g00090	103	144	146	304	375	334	3.22	3.86	4.61	8.01	9.01	10.33	3.89666666666667	9.11666666666667	1.22626590314826	1.52008848633488e-08	1.8130647448454e-07	--	DNA mismatch repair protein msh-2 [Marssonina brunnea f. sp. 'multigermtubi' MB_m1]	-	-	-	-	-	-	-
Bcin10g02210	101	171	147	313	431	360	1.94	2.82	2.85	5.07	6.37	6.84	2.53666666666667	6.09333333333333	1.26429771155452	1.57210164568724e-08	1.87137859253753e-07	CBX5	chromo domain-containing protein [Hamiltosporidium tvaerminnensis]	-	-	-	-	-	-	-
Bcin03g02100	99	136	65	40	47	30	6.16	7.26	4.09	2.10	2.25	1.85	5.83666666666667	2.06666666666667	-1.49783896315932	1.60931248949578e-08	1.91187599718394e-07	serac1	similar to ribonuclease p/mrp subunit [Botrytis cinerea T4]	-	-	-	-	-	-	-
Bcin08g01480	248	374	356	680	876	886	8.91	11.53	12.94	20.61	24.23	31.52	11.1266666666667	25.4533333333333	1.19383314804133	1.65690802416485e-08	1.96452586406172e-07	NUP57	Bcnup57 [Botrytis cinerea B05.10]	Genetic Information Processing	Translation	ko03013//RNA transport	K14308	GO:0005643//nuclear pore	-	-
Bcin03g07960	235	396	372	729	908	774	4.70	6.79	7.52	12.29	13.97	15.31	6.33666666666667	13.8566666666667	1.12878421597582	1.66979624288317e-08	1.97785054974709e-07	mcm3	Bcmcm3 [Botrytis cinerea B05.10]	Cellular Processes;Cellular Processes;Genetic Information Processing	Cell growth and death;Cell growth and death;Replication and repair	ko04111//Cell cycle - yeast;ko04113//Meiosis - yeast;ko03030//DNA replication	K02541;K02541;K02541	GO:0042555//MCM complex	GO:0003677//DNA binding;GO:0005524//ATP binding	GO:0006260//DNA replication;GO:0006270//DNA replication initiation
Bcin04g03280	61	86	59	171	248	189	1.01	1.22	0.98	2.38	3.15	3.08	1.07	2.87	1.42343994027454	1.68863901827243e-08	1.99622444891831e-07	--	similar to transcription factor Zn, C2H2 [Botrytis cinerea T4]	-	-	-	-	-	GO:0003676//nucleic acid binding	-
Bcin12g01810	149	232	245	516	549	490	3.21	4.29	5.34	9.38	9.10	10.45	4.28	9.64333333333333	1.1719211208073	1.71773646618653e-08	2.02463195871956e-07	dbp10	Bcdbp10 [Botrytis cinerea B05.10]	-	-	-	-	GO:0005634//nucleus	GO:0003676//nucleic acid binding;GO:0003723//RNA binding;GO:0003724//RNA helicase activity;GO:0005524//ATP binding	-
Bcin11g03680	409	766	681	1392	1623	1521	6.83	10.97	11.50	19.60	20.85	25.13	9.76666666666667	21.86	1.16235523708345	1.72058762846179e-08	2.02600038333708e-07	--	2-oxoacid dehydrogenase acyltransferase protein [Rutstroemia sp. NJR-2017a WRK4]	-	-	-	-	-	-	-
Bcin09g02260	4323	2543	2736	1721	2245	1366	135.71	68.69	86.99	45.45	54.23	42.31	97.13	47.33	-1.0371620395474	1.75111654815477e-08	2.05588972210883e-07	ARB_04618	PI-PLC X domain-containing protein [Rutstroemia sp. NJR-2017a BVV2]	-	-	-	-	-	GO:0008081//phosphoric diester hydrolase activity	GO:0006629//lipid metabolic process
Bcin06g07230	53	75	54	182	178	182	0.29	0.36	0.30	0.85	0.76	1.00	0.316666666666667	0.87	1.45805038823894	1.77111827985289e-08	2.07733804506817e-07	--	Bgt-5137 [Blumeria graminis f. sp. tritici]	-	-	-	-	-	-	-
Bcin08g00070	27	47	34	4	5	8	0.47	0.71	0.60	0.06	0.07	0.14	0.593333333333333	0.09	-2.72084592880293	1.80553663395618e-08	2.11357105773758e-07	UGT80B1	glycosyltransferase family 1 protein [Cadophora sp. DSE1049]	-	-	-	-	-	GO:0016758//transferase activity, transferring hexosyl groups	GO:0005975//carbohydrate metabolic process;GO:0030259//lipid glycosylation
Bcin14g04050	174	227	193	459	467	415	9.08	10.16	10.19	20.20	18.75	21.44	9.81	20.13	1.0370221307021	1.87221965372763e-08	2.18735838101687e-07	tsn1	similar to recombination hotspot-binding protein (Translin) [Botrytis cinerea T4]	-	-	-	-	-	GO:0003697//single-stranded DNA binding;GO:0003723//RNA binding;GO:0035939//microsatellite binding;GO:0043047//single-stranded telomeric DNA binding;GO:0043565//sequence-specific DNA binding;GO:1990605//GU repeat RNA binding	GO:0016070//RNA metabolic process
Bcin12g05610	189	253	277	530	634	556	5.57	6.40	8.26	13.18	14.38	16.23	6.74333333333333	14.5966666666667	1.11410512989437	1.97440947982368e-08	2.30002394894523e-07	--	transcription-silencing Clr2 protein [Rutstroemia sp. NJR-2017a BBW]	-	-	-	-	GO:0070824//SHREC complex	-	GO:0006342//chromatin silencing
Bcin01g00430	459	778	774	1506	1729	1534	5.75	8.36	9.81	15.92	16.67	19.03	7.97333333333333	17.2066666666667	1.10971275189587	1.98489333447113e-08	2.30999188352479e-07	--	SH3 domain-containing protein [Rutstroemia sp. NJR-2017a BVV2]	-	-	-	-	-	GO:0005515//protein binding	-
Bcin16g01960	121	181	180	395	412	391	5.55	7.12	8.35	15.28	14.54	17.76	7.00666666666667	15.86	1.17859260246296	1.98837864369909e-08	2.31180356954617e-07	--	u4 tri-snrnp-associated 3 protein [Rutstroemia sp. NJR-2017a BVV2]	Genetic Information Processing	Transcription	ko03040//Spliceosome	K12846	-	-	GO:0008380//RNA splicing
Bcin01g04700	254	362	418	816	896	782	3.65	4.47	6.08	9.90	9.92	11.13	4.73333333333333	10.3166666666667	1.12404847970959	2.00554535464194e-08	2.32766560560442e-07	--	upf0183 domain containing protein [Rutstroemia sp. NJR-2017a BVV2]	-	-	-	-	-	-	-
Bcin15g02570	604	920	853	1578	1940	1746	11.24	14.70	16.06	24.77	27.78	32.17	14	28.24	1.01231326143885	2.00590520613112e-08	2.32766560560442e-07	--	similar to sister chromatid separation protein (Src1) [Botrytis cinerea T4]	-	-	-	-	-	-	-
Bcin03g08450	309	352	346	676	815	735	11.32	11.06	12.82	20.89	22.98	26.66	11.7333333333333	23.51	1.00266161084952	2.09543726699159e-08	2.42073452586095e-07	APN1	Bcapn1 [Botrytis cinerea B05.10]	Genetic Information Processing	Replication and repair	ko03410//Base excision repair	K10771	-	GO:0003677//DNA binding;GO:0008270//zinc ion binding	GO:0006281//DNA repair
Bcin10g01470	184	201	140	101	114	64	7.67	7.18	5.90	3.55	3.66	2.64	6.91666666666667	3.28333333333333	-1.07491570677791	2.09620625497929e-08	2.42073452586095e-07	cipB	GroES-like protein [Aspergillus saccharolyticus JOP 1030-1]	-	-	-	-	-	GO:0016491//oxidoreductase activity	GO:0055114//oxidation-reduction process
Bcin04g04240	209	202	270	485	756	818	5.05	4.19	6.60	9.89	14.06	19.57	5.28	14.5066666666667	1.45810622117073	2.14775299190913e-08	2.47311384380545e-07	mug65	meiotically up-regulated 65 protein [Rutstroemia sp. NJR-2017a BVV2]	-	-	-	-	GO:0016021//integral component of membrane	-	-
Bcin09g03020	154	192	220	429	518	558	4.90	5.24	7.08	11.52	12.69	17.58	5.74	13.93	1.27907261592557	2.17256462805367e-08	2.49688707540549e-07	--	histone H1-binding protein [Sclerotinia borealis F-4128]	-	-	-	-	-	GO:0005515//protein binding	-
Bcin05g01850	33	57	61	153	173	176	0.57	0.85	1.07	2.24	2.31	3.03	0.83	2.52666666666667	1.60605210610301	2.38294339595539e-08	2.73081668138789e-07	--	artemis protein [Rutstroemia sp. NJR-2017a WRK4]	-	-	-	-	-	-	-
Bcin13g02800	131	163	162	390	384	313	5.32	5.68	6.65	13.36	12.00	12.58	5.88333333333333	12.6466666666667	1.10405149525294	2.50769946030949e-08	2.85739481280702e-07	--	Zinc finger RING FYVE PHD-type protein [Rutstroemia sp. NJR-2017a BBW]	-	-	-	-	GO:0030915//Smc5-Smc6 complex	GO:0008270//zinc ion binding;GO:0019789//SUMO transferase activity	GO:0000724//double-strand break repair via homologous recombination
Bcin08g05280	59	74	41	17	17	18	2.49	2.68	1.75	0.61	0.55	0.75	2.30666666666667	0.636666666666667	-1.85719939960098	2.52646796196274e-08	2.87331797533656e-07	--	metallo-beta-lactamase domain protein [Colletotrichum tofieldiae]	-	-	-	-	-	-	-
Bcin14g02610	278	441	422	829	964	796	4.05	5.51	6.22	10.19	10.81	11.48	5.26	10.8266666666667	1.04145442717172	2.55113932660768e-08	2.89862626616552e-07	BOI2	similar to polarized growth protein Boi2 [Botrytis cinerea T4]	-	-	-	-	-	GO:0005515//protein binding	-
Bcin14g04220	260	420	388	828	911	680	6.16	8.54	9.30	16.56	16.62	15.96	8	16.38	1.03386345186628	2.57167881421904e-08	2.91822629869552e-07	--	NIMA interactive protein [Rutstroemia sp. NJR-2017a BBW]	-	-	-	-	-	-	-
MSTRG.10794	0	8	11	53	83	44	0.00	0.21	0.35	1.33	1.92	1.31	0.186666666666667	1.52	3.02553509210713	2.57325869502058e-08	2.91822629869552e-07	--	hypothetical protein BofuT4_P111580.1 [Botrytis cinerea T4]	-	-	-	-	-	-	-
Bcin16g01100	258	362	362	696	800	715	5.19	6.25	7.37	11.82	12.39	14.25	6.27	12.82	1.0318589138167	2.62218585413508e-08	2.96988679954946e-07	sin1	Bcavo1 [Botrytis cinerea B05.10]	-	-	-	-	-	-	-
Bcin09g01360	102	230	224	486	593	541	1.42	2.74	3.15	5.70	6.35	7.45	2.43666666666667	6.5	1.41553081268453	2.63442267411529e-08	2.97913439571887e-07	--	Bcmrc1 [Botrytis cinerea B05.10]	Cellular Processes	Cell growth and death	ko04111//Cell cycle - yeast	K11272	-	-	-
Bcin14g00590	33	31	19	99	124	104	1.26	1.02	0.73	3.21	3.67	3.95	1.00333333333333	3.61	1.84719785084863	2.65151213065615e-08	2.99563392178843e-07	--	Ankyrin repeats (many copies) family protein [Aspergillus niger]	-	-	-	-	-	-	-
Bcin13g00520	165	255	237	465	603	500	5.29	7.01	7.68	12.57	14.87	15.86	6.66	14.4333333333333	1.11581044182167	2.68559807203918e-08	3.03128663743255e-07	sgf73	Bcsgf73 [Botrytis cinerea B05.10]	-	-	-	-	GO:0000124//SAGA complex	-	-
Bcin10g05800	839	1282	1398	2587	2967	2562	10.65	13.96	17.95	27.70	28.99	32.20	14.1866666666667	29.63	1.06252297618125	2.81159274445312e-08	3.15862813755947e-07	ATJ13	Molecular chaperone protein [Rutstroemia sp. NJR-2017a BVV2]	-	-	-	-	-	-	-
Bcin11g05420	198	303	358	684	788	758	6.04	7.87	10.91	17.48	18.32	22.74	8.27333333333333	19.5133333333333	1.23791963027839	2.87258572746533e-08	3.21810141262869e-07	--	BTB POZ domain-containing protein [Rutstroemia sp. NJR-2017a WRK4]	-	-	-	-	-	-	-
Bcin09g06260	246	347	353	701	765	647	15.90	19.25	23.09	38.23	38.07	41.41	19.4133333333333	39.2366666666667	1.01515462844057	2.92029077121035e-08	3.26544080918829e-07	--	BRCA1 C Terminus domain-containing protein [Sclerotinia borealis F-4128]	-	-	-	-	-	-	-
Bcin05g02110	1052	1141	1347	2334	2974	2704	21.64	20.14	28.04	40.51	47.10	55.09	23.2733333333333	47.5666666666667	1.03127307281038	3.27187999525779e-08	3.63484944422198e-07	--	integral membrane protein [Rutstroemia sp. NJR-2017a BVV2]	-	-	-	-	-	-	-
Bcin03g00780	124	181	169	380	397	350	1.74	2.17	2.39	4.49	4.28	4.85	2.1	4.54	1.11230296962479	3.28350908160925e-08	3.6443910519676e-07	elg1	ATPase family AAA domain-containing protein 5 [Lachnellula cervina]	-	-	-	-	-	GO:0005524//ATP binding	-
Bcin03g06380	97	143	150	323	350	329	2.13	2.70	3.34	5.99	5.92	7.16	2.72333333333333	6.35666666666667	1.22289686016708	3.30052155611671e-08	3.65650202339843e-07	SPAC16E8.13	Bcetp1 [Botrytis cinerea B05.10]	-	-	-	-	-	GO:0008270//zinc ion binding	-
Bcin03g02020	150	149	141	86	93	47	5.54	4.72	5.27	2.68	2.65	1.72	5.17666666666667	2.35	-1.13936266710115	3.36977601542186e-08	3.71947560744584e-07	aclE	Bcgal80 [Botrytis cinerea B05.10]	-	-	-	-	-	GO:0016491//oxidoreductase activity	-
Bcin04g00020	236	255	256	539	590	534	4.85	4.50	5.33	9.35	9.34	10.87	4.89333333333333	9.85333333333333	1.00979430130294	3.4617237773854e-08	3.8174501305905e-07	--	similar to kinesin light chain [Botrytis cinerea T4]	-	-	-	-	GO:0005871//kinesin complex	GO:0003777//microtubule motor activity;GO:0005515//protein binding	-
Bcin05g08080	72	81	96	222	240	228	1.22	1.18	1.65	3.18	3.14	3.84	1.35	3.38666666666667	1.32690658900018	3.51051381723974e-08	3.86769569184309e-07	slx4	RecName: Full=Structure-specific endonuclease subunit slx4 [Botrytis cinerea B05.10]	-	-	-	-	GO:0005634//nucleus;GO:0033557//Slx1-Slx4 complex	GO:0017108//5'-flap endonuclease activity	GO:0006260//DNA replication;GO:0006281//DNA repair
Bcin02g06030	106	189	161	427	388	340	2.93	4.48	4.50	9.95	8.25	9.30	3.97	9.16666666666667	1.20725820543527	3.51435071545216e-08	3.86836749551194e-07	SPBC19G7.04	dna ligase 1 protein [Rutstroemia sp. NJR-2017a BBW]	-	-	-	-	-	-	-
Bcin11g06100	215	422	373	818	874	818	6.89	11.61	12.10	22.12	21.56	25.96	10.2	23.2133333333333	1.18638455007109	3.67329722206058e-08	4.0295815749776e-07	rsc7	Bcnpl6 [Botrytis cinerea B05.10]	-	-	-	-	GO:0016586//RSC-type complex	-	-
Bcin11g00360	660	1132	1053	2140	2250	2020	15.72	23.14	25.38	43.01	41.26	47.65	21.4133333333333	43.9733333333333	1.03811950592015	3.67425766367775e-08	4.0295815749776e-07	NDC80	Bcndc80 [Botrytis cinerea B05.10]	-	-	-	-	GO:0031262//Ndc80 complex	-	GO:0051315//attachment of mitotic spindle microtubules to kinetochore
Bcin10g05250	135	310	310	619	856	771	2.17	4.28	5.04	8.40	10.59	12.27	3.83	10.42	1.44393898035355	3.85808009034923e-08	4.21575260191579e-07	set-2	Bcset2 [Botrytis cinerea B05.10]	Metabolism;Metabolism	Global and overview maps;Amino acid metabolism	ko01100//Metabolic pathways;ko00310//Lysine degradation	K23700;K23700	GO:0005634//nucleus;GO:0005694//chromosome	GO:0005515//protein binding;GO:0018024//histone-lysine N-methyltransferase activity;GO:0046975//histone methyltransferase activity (H3-K36 specific)	GO:0006354//DNA-templated transcription, elongation;GO:0006355//regulation of transcription, DNA-templated;GO:0010452//histone H3-K36 methylation;GO:0034968//histone lysine methylation
Bcin09g06530	62	126	82	236	268	274	2.54	4.43	3.40	8.16	8.45	11.12	3.45666666666667	9.24333333333333	1.41903172222625	3.87815367327204e-08	4.23382769412677e-07	--	CSEP0054 effector protein [Rutstroemia sp. NJR-2017a BVV2]	-	-	-	-	-	-	-
Bcin02g04340	56	75	72	176	227	169	1.73	1.98	2.24	4.57	5.38	5.16	1.98333333333333	5.03666666666667	1.34454208696953	3.93046768325202e-08	4.2831378290129e-07	--	hypothetical protein BCIN_02g04340 [Botrytis cinerea B05.10]	-	-	-	-	-	-	-
Bcin04g05610	469	809	766	1499	1684	1569	7.59	11.23	12.54	20.46	20.97	25.13	10.4533333333333	22.1866666666667	1.08572987402589	4.08977372354243e-08	4.43256036384296e-07	SPAC23H4.01c	Bcosh3 [Botrytis cinerea B05.10]	-	-	-	-	-	-	-
MSTRG.6453	126	107	101	40	44	58	6.20	4.51	5.03	1.66	1.67	2.82	5.24666666666667	2.05	-1.35577722528089	4.1262713859929e-08	4.4680772451578e-07	--	hypothetical protein BofuT4_P108160.1 [Botrytis cinerea T4]	-	-	-	-	-	-	-
Bcin01g00390	227	348	384	735	831	767	4.46	5.87	7.64	12.19	12.57	14.93	5.99	13.23	1.14318515348989	4.22478981963409e-08	4.556618304978e-07	RYL2	Bcypt10 [Botrytis cinerea B05.10]	-	-	-	-	-	GO:0003924//GTPase activity;GO:0005525//GTP binding	-
Bcin13g03060	162	230	225	499	505	411	3.47	4.23	4.87	9.02	8.32	8.71	4.19	8.68333333333333	1.05129872274536	4.32966327161634e-08	4.65885759756418e-07	rhp41	nitrilase [Sclerotinia borealis F-4128]	Genetic Information Processing	Replication and repair	ko03420//Nucleotide excision repair	K10838	GO:0005634//nucleus	GO:0003677//DNA binding;GO:0003684//damaged DNA binding	GO:0006289//nucleotide-excision repair
Bcin13g04630	465	753	785	1467	1708	1509	7.05	9.80	12.05	18.78	19.95	22.67	9.63333333333333	20.4666666666667	1.0871691628695	4.3433303182902e-08	4.66937224442553e-07	PKH2	serine threonine- kinase ksg1 protein [Rutstroemia sp. NJR-2017a WRK4]	Environmental Information Processing	Signal transduction	ko04011//MAPK signaling pathway - yeast	K06276	-	GO:0004672//protein kinase activity;GO:0005524//ATP binding	GO:0006468//protein phosphorylation
Bcin06g07200	223	500	389	926	1017	883	4.26	8.20	7.52	14.93	14.96	16.70	6.66	15.53	1.22146374731604	4.50388989139511e-08	4.82467632959367e-07	sna41	related to sna41 protein [Rhynchosporium agropyri]	Cellular Processes;Cellular Processes	Cell growth and death;Cell growth and death	ko04111//Cell cycle - yeast;ko04113//Meiosis - yeast	K06628;K06628	-	-	GO:0006270//DNA replication initiation
Bcin14g01580	428	269	340	150	252	130	21.49	11.59	17.27	6.35	9.74	6.46	16.7833333333333	7.51666666666667	-1.1588643447514	4.59342836404059e-08	4.90743545452358e-07	ADH6	similar to alcohol dehydrogenase [Botrytis cinerea T4]	Metabolism;Metabolism;Metabolism;Metabolism;Metabolism	Global and overview maps;Global and overview maps;Carbohydrate metabolism;Carbohydrate metabolism;Lipid metabolism	ko01100//Metabolic pathways;ko01110//Biosynthesis of secondary metabolites;ko00040//Pentose and glucuronate interconversions;ko00010//Glycolysis / Gluconeogenesis;ko00561//Glycerolipid metabolism	K00002;K00002;K00002;K00002;K00002	-	GO:0008270//zinc ion binding;GO:0016491//oxidoreductase activity	GO:0055114//oxidation-reduction process
Bcin03g03900	592	1077	954	1972	2255	1722	9.23	14.40	15.04	25.93	27.05	26.57	12.89	26.5166666666667	1.0406471661356	4.74560397417936e-08	5.05649376342116e-07	rid1	similar to GTPase binding protein Rid1 [Botrytis cinerea T4]	-	-	-	-	-	GO:0003779//actin binding;GO:0017048//Rho GTPase binding	GO:0030036//actin cytoskeleton organization
Bcin06g05410	163	93	121	50	70	36	8.05	3.94	6.04	2.08	2.66	1.76	6.01	2.16666666666667	-1.47188777351652	4.99936203099082e-08	5.30800289331151e-07	--	flavin-binding monooxygenase protein [Rutstroemia sp. NJR-2017a WRK4]	-	-	-	-	-	-	-
Bcin13g05550	158	209	146	403	407	421	5.50	6.25	5.15	11.84	10.91	14.52	5.63333333333333	12.4233333333333	1.1409915725593	5.13288945670915e-08	5.43053362026236e-07	tfb4	Bctfb4 [Botrytis cinerea B05.10]	Genetic Information Processing;Genetic Information Processing	Replication and repair;Transcription	ko03420//Nucleotide excision repair;ko03022//Basal transcription factors	K03143;K03143	GO:0000439//transcription factor TFIIH core complex	-	GO:0006289//nucleotide-excision repair;GO:0006355//regulation of transcription, DNA-templated
Bcin04g03400	93	177	227	445	546	546	2.34	3.81	5.77	9.43	10.56	13.58	3.97333333333333	11.19	1.49378830123539	5.17720764993184e-08	5.47259154318633e-07	mpp10	Bcmpp10 [Botrytis cinerea B05.10]	Genetic Information Processing	Translation	ko03008//Ribosome biogenesis in eukaryotes	K14559	GO:0005634//nucleus;GO:0005732//small nucleolar ribonucleoprotein complex;GO:0034457//Mpp10 complex	-	GO:0006364//rRNA processing
Bcin06g05510	121	193	144	376	367	373	2.90	3.98	3.50	7.62	6.78	8.87	3.46	7.75666666666667	1.16466476704747	5.22409824080182e-08	5.51729212444858e-07	Gpatch1	similar to G-patch domain containing protein [Botrytis cinerea T4]	-	-	-	-	-	GO:0003676//nucleic acid binding;GO:0003723//RNA binding	GO:0006397//mRNA processing
Bcin08g01030	136	207	158	348	481	372	2.21	2.89	2.60	4.77	6.02	5.99	2.56666666666667	5.59333333333333	1.12381236485756	5.24590506496972e-08	5.53544577586197e-07	mtr1	Bctae2 [Botrytis cinerea B05.10]	-	-	-	-	-	-	-
Bcin11g02450	82	97	71	227	220	240	1.17	1.18	1.02	2.72	2.41	3.38	1.12333333333333	2.83666666666667	1.33641054050411	5.51445564578846e-08	5.78318283692618e-07	--	related to vegetatible incompatibility protein HET-E-1 [Phialocephala subalpina]	-	-	-	-	-	GO:0005515//protein binding	-
Bcin14g04550	365	541	635	1173	1318	1399	5.26	6.69	9.26	14.26	14.62	19.97	7.07	16.2833333333333	1.20361394132519	5.54082462960196e-08	5.80068688515622e-07	psd3	similar to phosphatidylserine decarboxylase [Botrytis cinerea T4]	Metabolism;Metabolism;Metabolism	Global and overview maps;Global and overview maps;Lipid metabolism	ko01100//Metabolic pathways;ko01110//Biosynthesis of secondary metabolites;ko00564//Glycerophospholipid metabolism	K01613;K01613;K01613	-	GO:0004609//phosphatidylserine decarboxylase activity;GO:0005509//calcium ion binding	GO:0008654//phospholipid biosynthetic process
Bcin11g02420	32	54	48	127	154	172	1.23	1.77	1.86	4.10	4.54	6.52	1.62	5.05333333333333	1.64124153456531	5.62910474819147e-08	5.87259169857016e-07	--	MYND finger family protein [Diplocarpon rosae]	-	-	-	-	-	-	-
Bcin11g01750	225	377	317	666	737	718	6.44	9.26	9.19	16.09	16.25	20.36	8.29666666666667	17.5666666666667	1.08223673154354	5.72038059893758e-08	5.95227449995354e-07	prpf31	Bcprp31 [Botrytis cinerea B05.10]	Genetic Information Processing	Transcription	ko03040//Spliceosome	K12844	GO:0046540//U4/U6 x U5 tri-snRNP complex	-	GO:0000244//spliceosomal tri-snRNP complex assembly;GO:0000398//mRNA splicing, via spliceosome;GO:0045292//mRNA cis splicing, via spliceosome
Bcin02g03410	179	252	236	470	559	460	3.05	3.69	4.07	6.76	7.34	7.77	3.60333333333333	7.29	1.01658669731344	6.29957921815732e-08	6.52098929948634e-07	pso2	Bcpso2 [Botrytis cinerea B05.10]	-	-	-	-	-	-	-
Bcin03g05230	271	426	361	793	780	754	7.01	9.46	9.45	17.32	15.54	19.33	8.64	17.3966666666667	1.0097076837359	6.53794854401752e-08	6.74443968994303e-07	ITP1	MFS general substrate transporter [Chalara longipes BDJ]	-	-	-	-	-	-	GO:0055085//transmembrane transport
Bcin08g03550	443	817	695	1444	1617	1350	9.12	14.43	14.48	25.08	25.62	27.52	12.6766666666667	26.0733333333333	1.04039959710235	6.69898361880216e-08	6.89868699644171e-07	--	MYB DNA-binding domain-containing protein [Diplocarpon rosae]	-	-	-	-	-	GO:0003677//DNA binding	-
Bcin12g05200	1972	2541	2898	4515	7492	7405	28.09	31.05	41.77	54.26	82.15	104.45	33.6366666666667	80.2866666666667	1.2551256728089	7.26548942822721e-08	7.43100868397265e-07	bor	AAA family ATPase [Sclerotinia borealis F-4128]	-	-	-	-	-	GO:0005524//ATP binding	-
Bcin04g05800	176	233	277	527	588	561	4.52	5.13	7.19	11.41	11.62	14.26	5.61333333333333	12.43	1.14689665870725	7.72331666158929e-08	7.85539394220997e-07	UTP25	Bcutp25 [Botrytis cinerea B05.10]	-	-	-	-	GO:0005634//nucleus	-	-
Bcin11g01000	67	139	149	330	359	345	0.76	1.36	1.72	3.17	3.14	3.90	1.28	3.40333333333333	1.41080465015664	7.78280712269038e-08	7.90614482878725e-07	dna2	Bcdna2 [Botrytis cinerea B05.10]	Genetic Information Processing	Replication and repair	ko03030//DNA replication	K10742	-	GO:0017108//5'-flap endonuclease activity;GO:0017116//single-stranded DNA-dependent ATP-dependent DNA helicase activity	GO:0033567//DNA replication, Okazaki fragment processing
Bcin04g05510	622	784	795	1417	1717	1717	10.01	10.83	12.95	19.24	21.28	27.37	11.2633333333333	22.63	1.00660273482425	7.85769809569428e-08	7.97546376571442e-07	ISW2	similar to chromatin remodelling complex ATPase chain ISW1 [Botrytis cinerea T4]	-	-	-	-	GO:0005634//nucleus	GO:0003676//nucleic acid binding;GO:0003677//DNA binding;GO:0005524//ATP binding;GO:0016818//hydrolase activity, acting on acid anhydrides, in phosphorus-containing anhydrides;GO:0031491//nucleosome binding	GO:0006338//chromatin remodeling;GO:0043044//ATP-dependent chromatin remodeling
Bcin09g06960	97	130	161	313	368	367	1.92	2.21	3.23	5.24	5.62	7.21	2.45333333333333	6.02333333333333	1.29581883480759	8.4695463386209e-08	8.56024046889112e-07	--	respiratory complex assembly rmp1 protein [Rutstroemia sp. NJR-2017a BVV2]	-	-	-	-	GO:0005743//mitochondrial inner membrane	-	-
Bcin09g02590	332	294	187	146	184	107	16.93	12.86	9.65	6.28	7.22	5.40	13.1466666666667	6.3	-1.06127331726948	8.91718423356927e-08	8.97483521476027e-07	DHRS4	similar to short chain dehydrogenase/reductase [Botrytis cinerea T4]	-	-	-	-	-	-	-
Bcin05g04530	769	1221	1196	2148	2584	2321	7.92	10.79	12.46	18.67	20.49	23.67	10.39	20.9433333333333	1.01129542512073	9.08647175499781e-08	9.12223927363139e-07	dhkK	M4R8, histidine kinase-group XI protein [Botrytis cinerea T4]	-	-	-	-	-	GO:0000155//phosphorelay sensor kinase activity	GO:0000160//phosphorelay signal transduction system;GO:0006355//regulation of transcription, DNA-templated;GO:0007165//signal transduction
Bcin09g04540	48	88	57	168	214	174	1.26	1.98	1.51	3.71	4.31	4.51	1.58333333333333	4.17666666666667	1.39938699610355	9.70804899297074e-08	9.6813962794293e-07	--	hypothetical protein BCIN_09g04540 [Botrytis cinerea B05.10]	-	-	-	-	-	-	-
Bcin04g03420	339	584	592	1096	1320	1225	4.15	6.14	7.33	11.32	12.44	14.85	5.87333333333333	12.87	1.13176063002145	9.7566140046227e-08	9.72173998947733e-07	NUP133	Bcnup133 [Botrytis cinerea B05.10]	Genetic Information Processing	Translation	ko03013//RNA transport	K14300	-	GO:0005515//protein binding;GO:0017056//structural constituent of nuclear pore	-
Bcin11g05530	32	46	57	160	150	127	0.50	0.61	0.89	2.09	1.79	1.95	0.666666666666667	1.94333333333333	1.54349588342577	9.81493397332661e-08	9.77172869919154e-07	rev1	Bcrev1 [Botrytis cinerea B05.10]	-	-	-	-	-	GO:0003684//damaged DNA binding;GO:0016779//nucleotidyltransferase activity	GO:0006281//DNA repair;GO:0042276//error-prone translesion synthesis
Bcin05g01260	4659	9999	7257	17127	17930	15774	108.40	199.60	170.83	336.19	321.11	363.40	159.61	340.233333333333	1.09197344846073	9.96612734065731e-08	9.90580169423377e-07	--	ncu06413-like protein [Diplodia corticola]	-	-	-	-	-	-	-
Bcin03g03160	76	155	134	305	343	382	1.23	2.15	2.20	4.17	4.28	6.13	1.86	4.86	1.38565369249775	9.98089342456873e-08	9.91225927757294e-07	TOF1	Bctof1 [Botrytis cinerea B05.10]	-	-	-	-	-	-	-
Bcin07g05330	164	197	158	400	402	369	4.41	4.55	4.30	9.08	8.32	9.83	4.42	9.07666666666667	1.03811620693121	1.01814000111855e-07	1.00863175152133e-06	--	hypothetical protein BCIN_07g05330 [Botrytis cinerea B05.10]	-	-	-	-	-	-	-
Bcin12g06200	195	330	271	601	627	553	2.96	4.30	4.16	7.70	7.33	8.32	3.80666666666667	7.78333333333333	1.03185989923418	1.05708528402204e-07	1.04204615950429e-06	--	Pc21g21920 [Penicillium rubens Wisconsin 54-1255]	-	-	-	-	-	-	-
Bcin13g04790	368	742	686	1324	1641	1584	8.73	15.10	16.46	26.50	29.96	37.21	13.43	31.2233333333333	1.2171652596729	1.06788974259001e-07	1.05096833698083e-06	--	Membrane involved in colicin uptake protein [Rutstroemia sp. NJR-2017a WRK4]	-	-	-	-	-	-	-
Bcin11g05110	204	218	193	409	543	475	6.28	5.75	6.01	10.62	12.86	14.47	6.01333333333333	12.65	1.07290054704745	1.07403061211698e-07	1.05527909405297e-06	TBCE	Bcpac2 [Botrytis cinerea B05.10]	-	-	-	-	-	GO:0005515//protein binding	-
Bcin02g03780	295	423	431	796	912	866	4.08	5.03	6.04	9.32	9.75	11.91	5.05	10.3266666666667	1.03201935042926	1.14442049904769e-07	1.1171147004955e-06	PEX6	Bcpex6 [Botrytis cinerea B05.10]	Cellular Processes	Transport and catabolism	ko04146//Peroxisome	K13339	-	GO:0005524//ATP binding	-
Bcin04g05360	305	547	494	992	1090	1039	5.85	8.99	9.58	16.04	16.08	19.72	8.14	17.28	1.08600251789722	1.1776196961092e-07	1.1457895533491e-06	--	Bcsog2 [Botrytis cinerea B05.10]	-	-	-	-	-	GO:0005515//protein binding	-
Bcin09g00560	156	214	225	433	499	464	5.68	6.68	8.28	13.29	13.98	16.72	6.88	14.6633333333333	1.09173263048687	1.20345602566113e-07	1.16902977144246e-06	--	transcription factor tau55-related protein [Rutstroemia sp. NJR-2017a WRK4]	-	-	-	-	-	-	-
Bcin08g01080	29	22	31	101	106	102	0.94	0.61	1.02	2.77	2.65	3.28	0.856666666666667	2.9	1.75924704154221	1.2191369058665e-07	1.18330316523253e-06	--	hypothetical protein BCIN_08g01080 [Botrytis cinerea B05.10]	-	-	-	-	-	-	-
Bcin06g04150	125	311	146	648	601	428	6.03	12.87	7.12	26.36	22.31	20.44	8.67333333333333	23.0366666666667	1.40927351710474	1.23122391311952e-07	1.19310275234953e-06	linB	glucose 1-dehydrogenase [Sclerotinia borealis F-4128]	-	-	-	-	-	GO:0016491//oxidoreductase activity	-
MSTRG.11986	284	286	202	112	205	112	6.82	5.72	4.74	2.13	3.83	2.43	5.76	2.79666666666667	-1.04236050172364	1.25349605363956e-07	1.21174654798205e-06	--	hypothetical protein BofuT4_uP157070.1 [Botrytis cinerea T4]	-	-	-	-	-	-	-
Bcin06g02490	2410	1210	1364	403	601	376	141.46	60.93	81.00	19.96	27.15	21.85	94.4633333333333	22.9866666666667	-2.03895717114766	1.25937423480292e-07	1.21644794138458e-06	pmp3	similar to stress response RCI peptide [Botrytis cinerea T4]	-	-	-	-	GO:0016021//integral component of membrane	-	-
Bcin10g03960	102	246	177	415	526	510	1.92	3.97	3.36	6.58	7.61	9.49	3.08333333333333	7.89333333333333	1.35614381022528	1.33584376093472e-07	1.28307365082728e-06	RAD54B	Bcrdh54 [Botrytis cinerea B05.10]	Genetic Information Processing	Replication and repair	ko03440//Homologous recombination	K10877	-	GO:0005524//ATP binding	-
Bcin02g05560	129	197	120	90	87	65	5.69	7.46	5.36	3.35	2.96	2.84	6.17	3.05	-1.01646124669917	1.3952065836962e-07	1.3336795310021e-06	--	hypothetical protein BCIN_02g05560 [Botrytis cinerea B05.10]	-	-	-	-	-	-	-
Bcin14g01870	259	312	341	616	746	684	3.10	3.20	4.13	6.22	6.87	8.11	3.47666666666667	7.06666666666667	1.02332510693079	1.40778622981987e-07	1.34463215433074e-06	tcsB	Bchhk5 [Botrytis cinerea B05.10]	Environmental Information Processing;Cellular Processes	Signal transduction;Transport and catabolism	ko04011//MAPK signaling pathway - yeast;ko04139//Mitophagy - yeast	K11231;K11231	-	GO:0000155//phosphorelay sensor kinase activity;GO:0016772//transferase activity, transferring phosphorus-containing groups	GO:0000160//phosphorelay signal transduction system;GO:0007165//signal transduction;GO:0016310//phosphorylation
Bcin07g01220	84	140	162	304	391	397	1.55	2.22	3.03	4.75	5.57	7.27	2.26666666666667	5.86333333333333	1.37114883133426	1.55243624364427e-07	1.47690898829872e-06	pol5	Bcpol5 [Botrytis cinerea B05.10]	-	-	-	-	GO:0005730//nucleolus	GO:0003677//DNA binding;GO:0008134//transcription factor binding	GO:0006355//regulation of transcription, DNA-templated
Bcin12g00510	166	226	227	432	517	461	4.08	4.77	5.65	8.97	9.79	11.23	4.83333333333333	9.99666666666667	1.04842862196644	1.58419604353006e-07	1.50116663824465e-06	SPAC323.04	similar to ABC transporter [Botrytis cinerea T4]	-	-	-	-	-	GO:0005524//ATP binding;GO:0016887//ATPase activity	-
Bcin03g08040	37	39	32	125	124	102	1.35	1.22	1.18	3.84	3.47	3.68	1.25	3.66333333333333	1.55122888556599	1.64128569886921e-07	1.54792224015305e-06	--	Transcription initiation factor Rrn11 protein [Rutstroemia sp. NJR-2017a BVV2]	-	-	-	-	-	GO:0001164//RNA polymerase I CORE element sequence-specific DNA binding;GO:0001181//RNA polymerase I general transcription initiation factor activity	GO:0006361//transcription initiation from RNA polymerase I promoter
MSTRG.10532	115	135	116	322	296	255	3.31	3.33	3.37	7.81	6.55	7.26	3.33666666666667	7.20666666666667	1.11092454889866	1.64477438782424e-07	1.54999297066424e-06	--	hypothetical protein BHYA_0056g00550 [Botrytis hyacinthi]	-	-	-	-	-	-	-
Bcin05g08200	48	74	58	193	155	182	1.31	1.74	1.60	4.45	3.26	4.93	1.55	4.21333333333333	1.44269384218171	1.64867242492279e-07	1.5524459039709e-06	--	hypothetical protein BCIN_05g08200 [Botrytis cinerea B05.10]	-	-	-	-	-	-	-
Bcin08g04870	81	165	129	295	365	313	1.81	3.17	2.92	5.57	6.29	6.94	2.63333333333333	6.26666666666667	1.25080810350054	1.67605363736235e-07	1.57575332949509e-06	rad4	Bcdpb11 [Botrytis cinerea B05.10]	-	-	-	-	-	-	-
Bcin07g03730	100	167	109	293	344	277	3.31	4.74	3.65	8.18	8.76	9.07	3.9	8.67	1.15255786947222	1.68974662070033e-07	1.58738187635854e-06	--	hypothetical protein BCIN_07g03730 [Botrytis cinerea B05.10]	-	-	-	-	-	-	-
Bcin13g03160	37	28	31	6	8	4	2.84	1.85	2.41	0.39	0.47	0.30	2.36666666666667	0.386666666666667	-2.61369421926447	1.70332126151043e-07	1.59761922368536e-06	--	CFEM domain-containing protein [Colletotrichum incanum]	-	-	-	-	-	-	-
Bcin14g00920	214	328	337	652	699	701	8.89	11.68	14.16	22.84	22.34	28.82	11.5766666666667	24.6666666666667	1.09134286002158	1.70462608628115e-07	1.59761922368536e-06	ypi1	protein phosphatase inhibitor [Diplocarpon rosae]	-	-	-	-	-	GO:0004865//protein serine/threonine phosphatase inhibitor activity	GO:0032515//negative regulation of phosphoprotein phosphatase activity
Bcin04g00950	85	94	72	209	238	199	1.20	1.14	1.03	2.49	2.59	2.79	1.12333333333333	2.62333333333333	1.22361504432563	1.70464251863984e-07	1.59761922368536e-06	HET-E1	similar to ankyrin repeat domain-containing protein [Botrytis cinerea T4]	-	-	-	-	-	GO:0005515//protein binding	-
Bcin06g07260	108	211	255	460	630	605	2.18	3.66	5.21	7.84	9.80	12.11	3.68333333333333	9.91666666666667	1.42884329880388	1.77772236702018e-07	1.66091644688003e-06	trm4a	Bcncl1 [Botrytis cinerea B05.10]	-	-	-	-	-	GO:0003723//RNA binding;GO:0008168//methyltransferase activity;GO:0016428//tRNA (cytosine-5-)-methyltransferase activity	-
Bcin09g03900	340	595	543	1162	1122	1039	4.27	6.39	6.90	12.31	10.85	12.93	5.85333333333333	12.03	1.03930629836188	1.80693699585234e-07	1.68558395091689e-06	chr3	Chitin synthase regulatory factor 3, partial [Lachnellula cervina]	-	-	-	-	-	GO:0005515//protein binding	-
Bcin14g05110	132	204	233	416	544	525	2.04	2.71	3.65	5.44	6.49	8.05	2.8	6.66	1.2500953501263	1.84906880115271e-07	1.72086861175602e-06	RRP12	Bcrrp12 [Botrytis cinerea B05.10]	-	-	-	-	GO:0005634//nucleus;GO:0030688//preribosome, small subunit precursor	-	GO:0000462//maturation of SSU-rRNA from tricistronic rRNA transcript (SSU-rRNA, 5.8S rRNA, LSU-rRNA)
Bcin15g05120	3404	1867	1839	741	969	652	122.01	57.41	66.69	22.41	26.73	23.14	82.0366666666667	24.0933333333333	-1.7676348675996	1.90049318323638e-07	1.7659854098802e-06	--	related to FK506 suppressor Sfk1 [Rhynchosporium agropyri]	-	-	-	-	GO:0000139//Golgi membrane	-	-
Bcin12g02250	142	212	157	488	392	341	6.86	8.79	7.68	19.90	14.58	16.32	7.77666666666667	16.9333333333333	1.12264218967533	1.92751078880719e-07	1.78831825274239e-06	spf31	DnaJ domain-containing protein [Sclerotinia borealis F-4128]	-	-	-	-	-	-	-
Bcin07g06910	143	182	190	364	438	403	2.46	2.69	3.31	5.29	5.81	6.88	2.82	5.99333333333333	1.0876634523945	1.97255690479688e-07	1.82587178515832e-06	sconB	Bcmet30 [Botrytis cinerea B05.10]	Cellular Processes;Genetic Information Processing	Cell growth and death;Folding, sorting and degradation	ko04111//Cell cycle - yeast;ko04120//Ubiquitin mediated proteolysis	K10259;K10259	-	GO:0005515//protein binding	-
Bcin09g01170	105	186	214	425	468	462	1.35	2.05	2.79	4.61	4.64	5.89	2.06333333333333	5.04666666666667	1.29035389077147	2.00569147995943e-07	1.85367955052226e-06	--	C-x8-C-x5-C-x3-H type zinc finger protein [Rutstroemia sp. NJR-2017a BVV2]	-	-	-	-	-	GO:0046872//metal ion binding	-
Bcin13g02390	129	193	188	364	441	443	2.44	3.13	3.59	5.80	6.41	8.28	3.05333333333333	6.83	1.1615004809143	2.07285566890648e-07	1.91133237716784e-06	--	pentatricopeptide repeat domain-containing protein [Rutstroemia sp. NJR-2017a BVV2]	-	-	-	-	-	-	-
Bcin05g07240	604	1129	1366	2392	3097	2815	6.26	10.03	14.31	20.90	24.69	28.87	10.2	24.82	1.2829339632715	2.08719527937094e-07	1.92307531236122e-06	dhkJ	ATPase-like ATP-binding domain protein [Rutstroemia sp. NJR-2017a BVV2]	-	-	-	-	-	GO:0000155//phosphorelay sensor kinase activity;GO:0005515//protein binding;GO:0016772//transferase activity, transferring phosphorus-containing groups	GO:0000160//phosphorelay signal transduction system;GO:0007165//signal transduction;GO:0016310//phosphorylation
Bcin10g05170	137	233	198	410	531	382	2.20	3.20	3.21	5.54	6.55	6.06	2.87	6.05	1.07588440548627	2.23053576385496e-07	2.05041657985655e-06	--	vegetative cell wall variant protein [Rutstroemia sp. NJR-2017a WRK4]	-	-	-	-	-	-	-
Bcin06g00560	54	90	112	232	259	257	1.12	1.60	2.35	4.06	4.13	5.28	1.69	4.49	1.40969219845896	2.23387918396706e-07	2.05059886913809e-06	--	hypothetical protein BCIN_06g00560 [Botrytis cinerea B05.10]	-	-	-	-	-	-	-
MSTRG.4889	98	123	89	51	64	45	2.32	2.50	2.13	1.02	1.17	1.05	2.31666666666667	1.08	-1.10101916472625	2.26866441961984e-07	2.07750041237456e-06	--	predicted protein [Botrytis cinerea T4]	-	-	-	-	-	-	-
Bcin16g00440	191	324	252	598	582	517	3.67	5.34	4.90	9.69	8.61	9.84	4.63666666666667	9.38	1.01649990869429	2.27737770507385e-07	2.08229798251107e-06	--	Telomeric repeat-binding factor 2-interacting 1 protein [Rutstroemia sp. NJR-2017a BVV2]	-	-	-	-	-	GO:0003677//DNA binding	GO:0000723//telomere maintenance
Bcin14g01960	153	149	154	336	394	328	5.52	4.61	5.62	10.23	10.95	11.72	5.25	10.9666666666667	1.06273575534797	2.36138526427723e-07	2.14927298123699e-06	--	hypothetical protein BCIN_14g01960 [Botrytis cinerea B05.10]	-	-	-	-	-	-	-
Bcin04g04210	185	322	406	752	886	796	3.30	4.84	7.31	11.26	12.07	14.01	5.15	12.4466666666667	1.27311508943447	2.40711116137005e-07	2.18756948380157e-06	--	similar to similar to PX domain-containing protein [Botrytis cinerea T4]	Metabolism;Metabolism	Global and overview maps;Metabolism of other amino acids	ko01100//Metabolic pathways;ko00480//Glutathione metabolism	K01469;K01469	-	GO:0035091//phosphatidylinositol binding;GO:0047617//acyl-CoA hydrolase activity	-
Bcin14g02930	137	319	269	555	725	649	2.41	4.82	4.79	8.24	9.82	11.31	4.00666666666667	9.79	1.28890636961366	2.48053761411898e-07	2.24748332429661e-06	rfc1	Bcrfc1 [Botrytis cinerea B05.10]	Genetic Information Processing;Genetic Information Processing;Genetic Information Processing	Replication and repair;Replication and repair;Replication and repair	ko03420//Nucleotide excision repair;ko03030//DNA replication;ko03430//Mismatch repair	K10754;K10754;K10754	GO:0005663//DNA replication factor C complex	GO:0003677//DNA binding;GO:0003689//DNA clamp loader activity;GO:0005524//ATP binding	GO:0006260//DNA replication;GO:0006281//DNA repair
Bcin02g04560	431	655	650	1154	1374	1298	7.52	9.81	11.48	16.99	18.46	22.43	9.60333333333333	19.2933333333333	1.00649526137185	2.5212339461907e-07	2.27575536995391e-06	SPAC17A2.14	similar to corA family metal ion transporter [Botrytis cinerea T4]	-	-	-	-	GO:0016020//membrane	GO:0046873//metal ion transmembrane transporter activity	GO:0030001//metal ion transport;GO:0055085//transmembrane transport
Bcin09g06830	377	642	621	1207	1265	1285	8.43	12.28	14.00	22.69	21.71	28.36	11.57	24.2533333333333	1.06779417782284	2.6489197223781e-07	2.37669167007083e-06	PAN3	Bcpan3 [Botrytis cinerea B05.10]	Genetic Information Processing	Folding, sorting and degradation	ko03018//RNA degradation	K12572	GO:0031251//PAN complex	GO:0003723//RNA binding;GO:0046872//metal ion binding	GO:0000289//nuclear-transcribed mRNA poly(A) tail shortening;GO:0006397//mRNA processing
Bcin11g04680	305	283	319	626	735	681	12.76	10.16	13.50	22.09	23.67	28.21	12.14	24.6566666666667	1.02220935347084	2.73306261326769e-07	2.44304411224756e-06	uap2	Erg2 [Botrytis cinerea B05.10]	-	-	-	-	-	GO:0003676//nucleic acid binding	GO:0000398//mRNA splicing, via spliceosome
Bcin03g01250	184	229	132	502	446	378	11.75	12.54	8.53	27.04	21.92	23.90	10.94	24.2866666666667	1.15055175622907	2.74412780781905e-07	2.4511073049424e-06	--	hypothetical protein BCIN_03g01250 [Botrytis cinerea B05.10]	-	-	-	-	-	-	-
Bcin07g03940	8	8	7	37	56	61	0.09	0.08	0.08	0.34	0.47	0.66	0.0833333333333333	0.49	2.55581615506164	2.76532235011807e-07	2.46636302164176e-06	--	hypothetical protein BCIN_07g03940 [Botrytis cinerea B05.10]	-	-	-	-	-	-	-
Bcin05g06550	16	26	34	91	96	115	0.44	0.61	0.94	2.09	2.01	3.10	0.663333333333333	2.4	1.85522847578603	2.95431585139968e-07	2.62905598446384e-06	--	similar to transcription factor Cys6 [Botrytis cinerea T4]	-	-	-	-	GO:0005634//nucleus	GO:0000981//DNA-binding transcription factor activity, RNA polymerase II-specific;GO:0003677//DNA binding;GO:0008270//zinc ion binding	GO:0006351//transcription, DNA-templated;GO:0006355//regulation of transcription, DNA-templated
Bcin01g00380	79	148	129	289	319	292	1.11	1.79	1.84	3.44	3.47	4.08	1.58	3.66333333333333	1.21323242205097	2.9732683289659e-07	2.64353370949687e-06	--	824309c7-f528-479b-95fa-1169344889fe [Thermothielavioides terrestris]	-	-	-	-	-	-	-
Bcin08g03290	110	156	153	298	371	328	4.98	6.06	7.01	11.38	12.92	14.70	6.01666666666667	13	1.11147528686244	3.30933337455797e-07	2.92759993806837e-06	--	similar to translation initiation factor IF3 [Botrytis cinerea T4]	-	-	-	-	-	GO:0003743//translation initiation factor activity	GO:0006413//translational initiation
Bcin03g07880	466	727	778	1413	1569	1397	10.83	14.49	18.29	27.69	28.06	32.14	14.5366666666667	29.2966666666667	1.01104003648367	3.36665717479362e-07	2.97173192593896e-06	--	cyclin protein [Rutstroemia sp. NJR-2017a BBW]	-	-	-	-	-	-	-
Bcin13g01460	143	133	103	64	85	53	5.17	4.12	3.77	1.95	2.36	1.90	4.35333333333333	2.07	-1.07248972332595	3.49478281302114e-07	3.0780280367145e-06	--	50s ribosomal protein l17 [Venturia nashicola]	-	-	-	-	-	GO:0005515//protein binding	-
Bcin05g06800	93	124	129	246	326	310	2.53	2.89	3.55	5.64	6.82	8.34	2.99	6.93333333333333	1.21340363810919	3.5136945320151e-07	3.09241236088583e-06	ROK1	Bcrok1 [Botrytis cinerea B05.10]	-	-	-	-	-	GO:0003676//nucleic acid binding;GO:0005524//ATP binding	-
Bcin09g03790	651	376	448	257	356	224	35.55	17.61	24.75	11.84	14.96	12.11	25.97	12.97	-1.00166753442671	3.55841575052968e-07	3.12717958956007e-06	--	BTB and MATH domain-containing protein 43 [Lachnellula cervina]	-	-	-	-	-	GO:0005515//protein binding	-
Bcin13g02900	177	279	230	469	545	516	3.57	4.83	4.69	7.98	8.46	10.30	4.36333333333333	8.91333333333333	1.03053436814811	3.60616062199573e-07	3.16218342178952e-06	SPCC320.03	similar to transcription factor Cys6, partial sequence [Botrytis cinerea T4]	-	-	-	-	GO:0005634//nucleus	GO:0000981//DNA-binding transcription factor activity, RNA polymerase II-specific;GO:0008270//zinc ion binding	GO:0006355//regulation of transcription, DNA-templated
Bcin10g02150	16	26	26	98	79	86	0.60	0.84	0.99	3.10	2.28	3.20	0.81	2.86	1.82002133389376	3.82714803943147e-07	3.33643807626654e-06	--	hypothetical protein BCIN_10g02150 [Botrytis cinerea B05.10]	-	-	-	-	-	-	-
Bcin16g02920	114	145	150	284	368	371	1.62	1.75	2.15	3.40	4.02	5.19	1.84	4.20333333333333	1.19182810355005	3.8452560235358e-07	3.34978807806131e-06	ECM16	Bcecm16 [Botrytis cinerea B05.10]	-	-	-	-	-	GO:0003676//nucleic acid binding;GO:0004386//helicase activity;GO:0005524//ATP binding	-
Bcin10g02490	120	237	210	422	521	459	1.10	1.86	1.94	3.25	3.66	4.15	1.63333333333333	3.68666666666667	1.17449773123214	3.93072040230095e-07	3.41184253891249e-06	bimB	Bcesp1 [Botrytis cinerea B05.10]	Cellular Processes;Cellular Processes	Cell growth and death;Cell growth and death	ko04111//Cell cycle - yeast;ko04113//Meiosis - yeast	K02365;K02365	GO:0005634//nucleus	GO:0005515//protein binding;GO:0008233//peptidase activity	GO:0006508//proteolysis
Bcin02g09060	160	237	249	461	565	447	2.66	3.38	4.19	6.47	7.24	7.37	3.41	7.02666666666667	1.04306872189189	4.05463519468563e-07	3.51431034553121e-06	RSN1	DUF221 domain-containing protein [Rutstroemia sp. NJR-2017a BVV2]	-	-	-	-	GO:0016020//membrane	-	-
Bcin03g05410	133	207	167	353	417	400	3.34	4.46	4.24	7.48	8.06	9.94	4.01333333333333	8.49333333333333	1.0815298854966	4.1822162695346e-07	3.60923156392449e-06	KIF1A	kinesin family protein [Sclerotinia borealis F-4128]	-	-	-	-	-	GO:0003777//microtubule motor activity;GO:0005524//ATP binding;GO:0008017//microtubule binding	GO:0007018//microtubule-based movement
Bcin02g04880	745	1546	1411	2772	3120	2945	10.84	19.31	20.78	34.04	34.96	42.45	16.9766666666667	37.15	1.12980899424958	4.27149301739347e-07	3.68102223274443e-06	its3	Bcmss4 [Botrytis cinerea B05.10]	Metabolism;Cellular Processes;Environmental Information Processing;Cellular Processes;Metabolism;Environmental Information Processing	Global and overview maps;Transport and catabolism;Signal transduction;Transport and catabolism;Carbohydrate metabolism;Signal transduction	ko01100//Metabolic pathways;ko04144//Endocytosis;ko04011//MAPK signaling pathway - yeast;ko04139//Mitophagy - yeast;ko00562//Inositol phosphate metabolism;ko04070//Phosphatidylinositol signaling system	K00889;K00889;K00889;K00889;K00889;K00889	GO:0000935//division septum;GO:0005886//plasma membrane	GO:0016307//phosphatidylinositol phosphate kinase activity;GO:0016308//1-phosphatidylinositol-4-phosphate 5-kinase activity;GO:0052811//1-phosphatidylinositol-3-phosphate 4-kinase activity;GO:0052812//phosphatidylinositol-3,4-bisphosphate 5-kinase activity	GO:0046488//phosphatidylinositol metabolic process;GO:0046854//phosphatidylinositol phosphorylation
Bcin16g01540	64	96	109	223	256	232	1.84	2.37	3.17	5.41	5.67	6.61	2.46	5.89666666666667	1.26124132663006	4.27154577938392e-07	3.68102223274443e-06	--	Transcription factor Iwr1 protein [Rutstroemia sp. NJR-2017a WRK4]	-	-	-	-	-	-	GO:0006606//protein import into nucleus
Bcin03g08600	109	148	154	292	363	347	3.25	3.78	4.64	7.34	8.33	10.24	3.89	8.63666666666667	1.15070445447275	4.34309643692272e-07	3.7373077522895e-06	wdr5	similar to prolyl oligopeptidase [Botrytis cinerea T4]	-	-	-	-	-	GO:0005515//protein binding	-
Bcin12g00350	152	297	168	510	503	470	5.38	9.02	6.02	15.24	13.71	16.48	6.80666666666667	15.1433333333333	1.15366243917894	4.39171462089845e-07	3.77643351224604e-06	--	related to cell wall mannoprotein [Rhynchosporium secalis]	-	-	-	-	-	-	-
Bcin16g02360	1155	2266	1871	3724	4281	3647	9.90	16.66	16.22	26.92	28.24	30.94	14.26	28.7	1.00907675511916	4.53242424700725e-07	3.88627821522717e-06	BUD4	Bcbud4 [Botrytis cinerea B05.10]	-	-	-	-	-	-	-
Bcin01g06720	161	183	171	353	415	385	2.32	2.26	2.49	4.29	4.60	5.49	2.35666666666667	4.79333333333333	1.0242815556299	4.67185482843173e-07	3.99825751713271e-06	trt1	Bcest2 [Botrytis cinerea B05.10]	-	-	-	-	-	GO:0003677//DNA binding;GO:0003721//telomerase RNA reverse transcriptase activity;GO:0003964//RNA-directed DNA polymerase activity	-
MSTRG.1845	85	67	50	31	18	23	3.70	2.53	2.23	1.15	0.58	1.00	2.82	0.91	-1.6317567122001	5.10019386286468e-07	4.32974673046451e-06	--	predicted protein [Botrytis cinerea T4]	-	-	-	-	-	-	-
Bcin14g01400	50	54	61	147	203	127	0.87	0.81	1.08	2.16	2.72	2.19	0.92	2.35666666666667	1.35704194803123	5.29960710505844e-07	4.48949755253254e-06	Capn8	similar to calpain [Botrytis cinerea T4]	-	-	-	-	-	GO:0004198//calcium-dependent cysteine-type endopeptidase activity	GO:0006508//proteolysis
Bcin10g04150	147	165	162	326	392	390	2.91	2.80	3.24	5.44	5.97	7.64	2.98333333333333	6.35	1.08983141022907	5.31045018907363e-07	4.49550610285492e-06	trz1	Bctrz1 [Botrytis cinerea B05.10]	Genetic Information Processing	Translation	ko03013//RNA transport	K00784	-	-	GO:0008033//tRNA processing
Bcin08g03080	94	152	170	374	357	311	2.14	2.97	3.90	7.13	6.25	7.02	3.00333333333333	6.8	1.17897014104532	5.31874375035361e-07	4.49934942381713e-06	sre1	Sterol regulatory element-binding protein 1 [Lachnellula cervina]	-	-	-	-	-	GO:0046983//protein dimerization activity	-
Bcin11g03230	83	58	49	197	210	161	2.47	1.48	1.48	4.95	4.81	4.75	1.81	4.83666666666667	1.41802341626238	5.4224251094064e-07	4.58059265584598e-06	--	Pc21g08530 [Penicillium rubens Wisconsin 54-1255]	-	-	-	-	-	-	-
Bcin11g02910	416	805	704	1495	1534	1282	6.83	11.33	11.69	20.70	19.38	20.83	9.95	20.3033333333333	1.02894817293151	5.44741997507294e-07	4.5952303477269e-06	--	c2h2 and c2hc zinc finger protein [Rutstroemia sp. NJR-2017a BVV2]	-	-	-	-	-	-	-
Bcin04g05710	159	156	155	341	379	374	8.74	7.35	8.62	15.81	16.03	20.35	8.23666666666667	17.3966666666667	1.07867839129174	5.51370619706142e-07	4.64134804664152e-06	rrp4	Bcrrp4 [Botrytis cinerea B05.10]	Genetic Information Processing	Folding, sorting and degradation	ko03018//RNA degradation	K03679	GO:0000176//nuclear exosome (RNase complex);GO:0000177//cytoplasmic exosome (RNase complex);GO:0000178//exosome (RNase complex);GO:0000790//nuclear chromatin	GO:0003723//RNA binding	GO:0000467//exonucleolytic trimming to generate mature 3'-end of 5.8S rRNA from tricistronic rRNA transcript (SSU-rRNA, 5.8S rRNA, LSU-rRNA);GO:0034427//nuclear-transcribed mRNA catabolic process, exonucleolytic, 3'-5';GO:0034475//U4 snRNA 3'-end processing;GO:0071035//nuclear polyadenylation-dependent rRNA catabolic process;GO:0071038//nuclear polyadenylation-dependent tRNA catabolic process;GO:…
Bcin14g00350	50	40	31	118	149	122	0.53	0.37	0.34	1.06	1.23	1.29	0.413333333333333	1.19333333333333	1.52961946687738	5.62627959642275e-07	4.71294294355832e-06	HET-E1	Pfs NB-ARC and Ankyrin domain protein [Rutstroemia sp. NJR-2017a BVV2]	-	-	-	-	-	GO:0005515//protein binding	-
Bcin02g01340	92	119	114	225	309	265	1.36	1.51	1.70	2.80	3.51	3.87	1.52333333333333	3.39333333333333	1.15547149101763	5.87409014331216e-07	4.89998041390973e-06	--	hypothetical protein BCIN_02g01340 [Botrytis cinerea B05.10]	-	-	-	-	-	-	-
Bcin15g03400	198	336	320	670	642	630	3.98	5.80	6.51	11.35	9.94	12.54	5.43	11.2766666666667	1.05431657326847	6.08377656320197e-07	5.05029291295721e-06	--	nuclear RNA binding protein [Rutstroemia sp. NJR-2017a WRK4]	-	-	-	-	-	-	-
Bcin12g01820	63	79	154	281	331	378	1.54	1.66	3.82	5.81	6.24	9.17	2.34	7.07333333333333	1.5958817206102	6.25081360722523e-07	5.17819645541181e-06	dbp4	Bchca4 [Botrytis cinerea B05.10]	-	-	-	-	-	GO:0003676//nucleic acid binding;GO:0005524//ATP binding	-
Bcin13g04560	66	115	121	246	277	282	0.92	1.38	1.71	2.89	2.97	3.89	1.33666666666667	3.25	1.28179998218205	6.61895521914034e-07	5.46428486307405e-06	--	centrin-binding Sfi1 protein [Rutstroemia sp. NJR-2017a WRK4]	-	-	-	-	-	-	-
Bcin11g00760	10	15	23	90	70	60	0.29	0.37	0.65	2.14	1.47	1.68	0.436666666666667	1.76333333333333	2.01370091057657	6.63120922102215e-07	5.47063351220871e-06	--	S-adenosyl-L-methionine-dependent methyltransferase [Glarea lozoyensis ATCC 20868]	-	-	-	-	-	GO:0008168//methyltransferase activity	GO:0032259//methylation
Bcin01g00150	35	54	25	10	9	9	2.19	2.90	1.58	0.53	0.43	0.56	2.22333333333333	0.506666666666667	-2.133615437741	6.64372678234761e-07	5.47719071114174e-06	--	Bcboa16 [Botrytis cinerea B05.10]	-	-	-	-	-	-	-
Bcin01g00300	14	32	24	1	1	1	0.66	1.29	1.14	0.04	0.04	0.05	1.03	0.0433333333333333	-4.57102330976328	6.74086921983162e-07	5.54583385985735e-06	himH	Zinc-binding alcohol dehydrogenase domain-containing protein cipB [Talaromyces pinophilus]	Metabolism;Metabolism	Global and overview maps;Lipid metabolism	ko01110//Biosynthesis of secondary metabolites;ko00592//alpha-Linolenic acid metabolism	K00224;K00224	-	GO:0016491//oxidoreductase activity	GO:0055114//oxidation-reduction process
Bcin04g00800	159	255	245	512	495	496	2.17	2.99	3.39	5.90	5.21	6.71	2.85	5.94	1.05950101174866	6.80878703473094e-07	5.59020069762464e-06	AKR1	Ankyrin repeat-containing domain protein [Rutstroemia sp. NJR-2017a WRK4]	-	-	-	-	-	GO:0005515//protein binding	-
Bcin14g03700	26	25	19	1	0	0	1.45	1.19	1.07	0.05	0.00	0.00	1.23666666666667	0.0166666666666667	-6.21334728173344	7.07049572412613e-07	5.79316693404648e-06	--	GNAT family acetyltransferase [Lasallia pustulata]	-	-	-	-	-	GO:0008080//N-acetyltransferase activity	-
Bcin06g06610	75	120	169	309	360	401	1.46	2.01	3.33	5.08	5.40	7.73	2.26666666666667	6.07	1.42112427083913	7.26190528331861e-07	5.92973151438284e-06	utp13	Bcutp13 [Botrytis cinerea B05.10]	Genetic Information Processing	Translation	ko03008//Ribosome biogenesis in eukaryotes	K14555	GO:0032040//small-subunit processome	GO:0005515//protein binding	GO:0006364//rRNA processing
Bcin10g00400	133	233	283	524	596	562	3.66	5.51	7.89	12.18	12.64	15.33	5.68666666666667	13.3833333333333	1.23478234108638	7.27393051514411e-07	5.93477839820082e-06	kri1	Bckri1 [Botrytis cinerea B05.10]	-	-	-	-	-	-	-
Bcin15g02330	268	418	424	763	871	871	5.72	7.65	9.15	13.74	14.31	18.40	7.50666666666667	15.4833333333333	1.04447176918978	7.2779880248229e-07	5.93477839820082e-06	--	28c1f0ce-8d76-4ce9-a61b-1da24279fda5 [Thermothielavioides terrestris]	-	-	-	-	-	-	-
Bcin10g01570	419	725	683	1226	1465	1369	19.58	29.06	32.29	48.33	52.69	63.34	26.9766666666667	54.7866666666667	1.0221127350403	7.3042725880432e-07	5.94811926038545e-06	easG	NAD(P)-binding protein [Chalara longipes BDJ]	-	-	-	-	-	-	-
Bcin16g04270	43	57	44	140	138	130	1.32	1.50	1.37	3.63	3.26	3.95	1.39666666666667	3.61333333333333	1.37134260765451	7.93668975080534e-07	6.41950742529714e-06	--	2-amino-3-carboxymuconate-6-semialdehyde decarboxylase protein [Rutstroemia sp. NJR-2017a BVV2]	-	-	-	-	-	-	-
Bcin07g04230	99	71	94	34	48	39	3.95	2.43	3.80	1.15	1.48	1.54	3.39333333333333	1.39	-1.28761827263103	7.97837834494112e-07	6.44887533518605e-06	VdtF	short chain dehydrogenase reductase family protein [Rutstroemia sp. NJR-2017a BBW]	-	-	-	-	-	GO:0016491//oxidoreductase activity	-
Bcin02g02020	120	183	199	374	422	404	3.87	5.07	6.50	10.19	10.49	12.92	5.14666666666667	11.2	1.12178848039804	8.41812528459779e-07	6.76781138742278e-06	trm6	Bcgcd10 [Botrytis cinerea B05.10]	-	-	-	-	GO:0031515//tRNA (m1A) methyltransferase complex	-	GO:0030488//tRNA methylation
Bcin02g02160	79	132	141	275	313	336	1.83	2.62	3.30	5.37	5.58	7.70	2.58333333333333	6.21666666666667	1.266907414981	8.42631557120806e-07	6.76985554638546e-06	ofd1	Bctpa1 [Botrytis cinerea B05.10]	-	-	-	-	-	GO:0005506//iron ion binding;GO:0016491//oxidoreductase activity;GO:0016705//oxidoreductase activity, acting on paired donors, with incorporation or reduction of molecular oxygen;GO:0016706//oxidoreductase activity, acting on paired donors, with incorporation or reduction of molecular oxygen, 2-oxoglutarate as one donor, and incorporation of one atom each of oxygen into both donors;GO:0031418//L-…	GO:0055114//oxidation-reduction process
Bcin16g04890	4	14	14	55	80	43	0.10	0.30	0.35	1.16	1.54	1.07	0.25	1.25666666666667	2.32960202277279	8.93899331629962e-07	7.14821300083279e-06	--	hypothetical protein BCIN_16g04890 [Botrytis cinerea B05.10]	-	-	-	-	-	-	-
Bcin01g09690	172	302	313	563	694	613	2.38	3.58	4.37	6.56	7.38	8.38	3.44333333333333	7.44	1.11149677296413	9.01646769342607e-07	7.2005892548954e-06	fft2	Bcfun30 [Botrytis cinerea B05.10]	-	-	-	-	-	GO:0005524//ATP binding	-
Bcin11g03800	35	18	40	7	6	4	1.77	0.78	2.05	0.30	0.23	0.20	1.53333333333333	0.243333333333333	-2.65566549206436	9.01650494001668e-07	7.2005892548954e-06	--	similar to transcription factor MADS [Botrytis cinerea T4]	-	-	-	-	-	GO:0003677//DNA binding;GO:0046983//protein dimerization activity	-
Bcin13g05670	27	35	33	112	104	90	1.13	1.25	1.39	3.94	3.34	3.72	1.25666666666667	3.66666666666667	1.54486709514336	9.0366356506105e-07	7.21186095498456e-06	Cht	Carbon-nitrogen hydrolase [Penicillium expansum]	Metabolism;Metabolism;Metabolism;Metabolism	Global and overview maps;Amino acid metabolism;Metabolism of other amino acids;Energy metabolism	ko01100//Metabolic pathways;ko00380//Tryptophan metabolism;ko00460//Cyanoamino acid metabolism;ko00910//Nitrogen metabolism	K01501;K01501;K01501;K01501	-	-	GO:0006807//nitrogen compound metabolic process
Bcin15g05150	193	220	114	109	106	65	6.00	5.86	3.58	2.86	2.54	2.00	5.14666666666667	2.46666666666667	-1.06107557675177	9.06644730899104e-07	7.22608244911114e-06	fdc1	similar to 3-octaprenyl-4-hydroxybenzoate carboxy-lyase, partial sequence [Botrytis cinerea T4]	-	-	-	-	-	GO:0016831//carboxy-lyase activity	-
Bcin06g04140	37	125	41	601	399	400	1.26	3.66	1.42	17.32	10.49	13.53	2.11333333333333	13.78	2.70498364328604	9.06651205761504e-07	7.22608244911114e-06	HGT1	High-affinity glucose transporter [Lachnellula cervina]	-	-	-	-	GO:0016020//membrane;GO:0016021//integral component of membrane	GO:0022857//transmembrane transporter activity	GO:0055085//transmembrane transport
Bcin12g06650	105	170	150	307	353	333	5.70	7.92	8.24	14.07	14.76	17.91	7.28666666666667	15.58	1.09636433311092	9.16761625807532e-07	7.29695989943883e-06	REX4	Bcrex4 [Botrytis cinerea B05.10]	-	-	-	-	-	GO:0003676//nucleic acid binding;GO:0008408//3'-5' exonuclease activity	GO:0006364//rRNA processing
Bcin08g00030	119	132	90	63	73	51	6.93	6.59	5.30	3.09	3.27	2.94	6.27333333333333	3.1	-1.01696400673314	9.21706720723013e-07	7.32659049158273e-06	--	Acyl-CoA N-acyltransferases (Nat) [Venustampulla echinocandica]	-	-	-	-	-	GO:0008080//N-acetyltransferase activity	-
Bcin06g04930	209	118	115	56	88	62	12.97	6.28	7.22	2.93	4.20	3.81	8.82333333333333	3.64666666666667	-1.27474545670284	9.40382017089682e-07	7.47008564536383e-06	--	methyltransferase domain-containing protein [Rutstroemia sp. NJR-2017a BVV2]	-	-	-	-	-	-	-
Bcin08g00020	13	14	15	0	0	0	0.96	0.89	1.12	0.00	0.00	0.00	0.99	0.001	-9.95128471496697	9.55410530808272e-07	7.56940253324439e-06	--	hypothetical protein BCIN_08g00020 [Botrytis cinerea B05.10]	-	-	-	-	-	-	-
Bcin04g00130	512	995	943	1753	2068	1768	7.55	12.59	14.07	21.81	23.47	25.81	11.4033333333333	23.6966666666667	1.05522853077324	1.00549921914689e-06	7.934772310674e-06	ptaB	Topoisomerase II-associated PAT1 protein [Rutstroemia sp. NJR-2017a BVV2]	-	-	-	-	-	-	-
Bcin02g05480	8	12	15	45	70	62	0.08	0.10	0.14	0.36	0.51	0.58	0.106666666666667	0.483333333333333	2.17990909001493	1.03038059868644e-06	8.10152178837208e-06	--	similar to An07g06420 [Aspergillus kawachii IFO 4308]	-	-	-	-	-	-	-
Bcin09g05560	151	162	105	65	105	42	5.55	5.11	3.90	2.01	2.97	1.53	4.85333333333333	2.17	-1.16128090703306	1.03109575903678e-06	8.10152178837208e-06	GPD	glyceraldehyde 3-phosphate dehydrogenase [Aureobasidium pullulans]	Metabolism;Metabolism;Metabolism;Metabolism;Metabolism	Global and overview maps;Global and overview maps;Global and overview maps;Global and overview maps;Carbohydrate metabolism	ko01100//Metabolic pathways;ko01110//Biosynthesis of secondary metabolites;ko01200//Carbon metabolism;ko01230//Biosynthesis of amino acids;ko00010//Glycolysis / Gluconeogenesis	K00134;K00134;K00134;K00134;K00134	-	GO:0016620//oxidoreductase activity, acting on the aldehyde or oxo group of donors, NAD or NADP as acceptor;GO:0050661//NADP binding;GO:0051287//NAD binding	GO:0006006//glucose metabolic process;GO:0055114//oxidation-reduction process
Bcin01g03300	108	98	104	54	71	38	6.65	5.18	6.48	2.80	3.36	2.32	6.10333333333333	2.82666666666667	-1.11049562123414	1.03136082831866e-06	8.10152178837208e-06	--	Ceramidase family protein [Aspergillus niger]	-	-	-	-	-	-	-
Bcin07g05260	278	256	379	620	862	825	9.94	7.85	13.70	18.69	23.71	29.20	10.4966666666667	23.8666666666667	1.18506583001621	1.06033947789117e-06	8.30737864149117e-06	YAF9	Bcyaf9 [Botrytis cinerea B05.10]	-	-	-	-	-	-	GO:0006355//regulation of transcription, DNA-templated
Bcin03g02830	178	274	276	500	584	599	4.36	5.76	6.84	10.33	11.01	14.53	5.65333333333333	11.9566666666667	1.08064157539433	1.08714488626524e-06	8.47859840706663e-06	--	Urease accessory protein [Rutstroemia sp. NJR-2017a WRK4]	-	-	-	-	-	-	-
Bcin05g04690	100	69	77	24	53	24	4.83	2.86	3.77	0.98	1.97	1.15	3.82	1.36666666666667	-1.48291122925146	1.09372797513916e-06	8.52439352275238e-06	--	hypothetical protein BCIN_05g04690 [Botrytis cinerea B05.10]	-	-	-	-	-	-	-
Bcin07g04910	231	480	385	802	891	839	7.19	12.82	12.13	21.07	21.35	25.87	10.7133333333333	22.7633333333333	1.08730440489537	1.10312138340556e-06	8.58643897589771e-06	prp45	Bcprp45 [Botrytis cinerea B05.10]	Genetic Information Processing	Transcription	ko03040//Spliceosome	K06063	GO:0005681//spliceosomal complex	-	GO:0000398//mRNA splicing, via spliceosome
Bcin02g08720	38	90	51	132	223	235	2.02	4.10	2.74	5.91	9.12	12.36	2.95333333333333	9.13	1.62827066215036	1.12760626795571e-06	8.75995873881084e-06	--	kinetochore mis14 protein [Rutstroemia sp. NJR-2017a BBW]	-	-	-	-	GO:0000776//kinetochore	-	GO:0000070//mitotic sister chromatid segregation
Bcin02g09340	228	184	226	443	562	557	4.05	2.80	4.06	6.64	7.69	9.80	3.63666666666667	8.04333333333333	1.14517681389214	1.13565517611994e-06	8.81106705252412e-06	PIN4	similar to transcription factor Zn, C2H2 [Botrytis cinerea T4]	-	-	-	-	GO:0005634//nucleus	GO:0000981//DNA-binding transcription factor activity, RNA polymerase II-specific;GO:0003676//nucleic acid binding;GO:0008270//zinc ion binding	GO:0006355//regulation of transcription, DNA-templated
Bcin06g02570	100	124	90	67	60	42	4.56	4.85	4.15	2.58	2.11	1.90	4.52	2.19666666666667	-1.04100680812829	1.16431047585136e-06	9.02171278217861e-06	TIC32	similar to short-chain dehydrogenase/reductase family Oxidoreductase [Botrytis cinerea T4]	-	-	-	-	-	-	-
Bcin09g01000	64	115	122	241	279	278	2.42	3.72	4.66	7.67	8.11	10.39	3.6	8.72333333333333	1.2768826119972	1.18303161656428e-06	9.14313345438817e-06	NOP13	Bcnop13 [Botrytis cinerea B05.10]	-	-	-	-	-	GO:0003676//nucleic acid binding	-
MSTRG.1083	205	79	100	60	54	34	4.46	1.48	2.19	1.09	0.90	0.73	2.71	0.906666666666667	-1.57964870082469	1.2043037330128e-06	9.29554980529581e-06	--	hypothetical protein BcDW1_9790 [Botrytis cinerea BcDW1]	-	-	-	-	-	-	-
Bcin05g05840	132	211	150	352	389	351	4.04	5.54	4.65	9.10	9.17	10.64	4.74333333333333	9.63666666666667	1.02263294695057	1.23114983752817e-06	9.48444286789859e-06	--	opioid growth factor receptor region protein [Rutstroemia sp. NJR-2017a BBW]	-	-	-	-	GO:0016020//membrane	GO:0004985//opioid receptor activity;GO:0038023//signaling receptor activity	-
Bcin10g01760	5	16	6	56	52	46	0.14	0.39	0.17	1.34	1.13	1.29	0.233333333333333	1.25333333333333	2.42530583473267	1.23518773401042e-06	9.50943825792091e-06	--	PNG1- with de-N-glycosylation function (N-glycanase) protein [Rutstroemia sp. NJR-2017a BVV2]	-	-	-	-	-	-	-
Bcin03g08680	100	177	198	390	399	438	0.76	1.15	1.52	2.49	2.32	3.28	1.14333333333333	2.69666666666667	1.23793112625717	1.24801817036694e-06	9.5835962896787e-06	utp20	Bcutp20 [Botrytis cinerea B05.10]	-	-	-	-	-	-	-
Bcin16g04670	83	131	214	365	461	478	1.93	2.61	5.03	7.15	8.24	11.00	3.19	8.79666666666667	1.46340052084024	1.2538301105655e-06	9.62206244260474e-06	SPBC4F6.14	Bcnop4 [Botrytis cinerea B05.10]	Genetic Information Processing	Translation	ko03008//Ribosome biogenesis in eukaryotes	K14573	-	GO:0003676//nucleic acid binding	-
Bcin07g01490	364	311	257	706	743	640	18.64	13.66	13.32	30.50	29.29	32.45	15.2066666666667	30.7466666666667	1.01572606633963	1.29433055692254e-06	9.90117446447379e-06	--	adenosine trna methylthiotransferase [Diplodia corticola]	-	-	-	-	-	-	-
Bcin10g02370	110	149	165	307	360	326	2.79	3.24	4.23	6.57	7.03	8.19	3.42	7.26333333333333	1.08663546550885	1.29540792924266e-06	9.90309620397432e-06	--	Magnesium transport protein CorA, transmembrane region [Glarea lozoyensis ATCC 20868]	-	-	-	-	-	-	-
Bcin01g03980	288	200	165	133	142	79	11.02	6.57	6.39	4.29	4.18	2.99	7.99333333333333	3.82	-1.06522461465732	1.30546249121696e-06	9.97353626712018e-06	--	BTB POZ fold protein [Rutstroemia sp. NJR-2017a WRK4]	-	-	-	-	-	GO:0005515//protein binding	-
Bcin14g03780	173	183	190	347	485	407	1.73	1.57	1.93	2.93	3.74	4.04	1.74333333333333	3.57	1.03407562850332	1.30628613826468e-06	9.97353626712018e-06	SPCC1259.12c	Ankyrin-1 [Lasiodiplodia theobromae]	-	-	-	-	-	GO:0005515//protein binding	-
Bcin06g04320	2469	1386	1965	807	1382	1156	95.98	46.36	75.22	23.83	39.47	41.50	72.52	34.9333333333333	-1.0537746140405	1.30988096819549e-06	9.99461691009508e-06	--	related to FMP45 Cell cortex protein involved in sporulation [Phialocephala subalpina]	-	-	-	-	GO:0005886//plasma membrane	-	-
Bcin08g02200	27	35	9	1	0	0	1.34	1.48	0.44	0.04	0.00	0.00	1.08666666666667	0.0133333333333333	-6.34872815423109	1.32281454452531e-06	1.00804691323744e-05	--	cytochrome P450 [Chalara longipes BDJ]	-	-	-	-	-	-	-
Bcin04g00720	55	49	28	149	165	107	1.81	1.38	0.93	4.13	4.17	3.48	1.37333333333333	3.92666666666667	1.51562329664725	1.32894583407679e-06	1.0120758394586e-05	--	Protein SERAC1 [Lachnellula subtilissima]	-	-	-	-	-	GO:0008374//O-acyltransferase activity;GO:0043531//ADP binding	GO:0006629//lipid metabolic process
Bcin06g03590	10	5	7	44	51	42	0.48	0.21	0.34	1.78	1.89	2.00	0.343333333333333	1.89	2.46070439775901	1.3739789144163e-06	1.04239780044988e-05	--	hypothetical protein BCIN_06g03590 [Botrytis cinerea B05.10]	-	-	-	-	-	-	-
Bcin12g05240	23	58	56	114	195	153	0.27	0.59	0.67	1.14	1.78	1.80	0.51	1.57333333333333	1.62525520666919	1.4335738893412e-06	1.08349623023537e-05	Nuggc	Tat pathway signal sequence protein [Rutstroemia sp. NJR-2017a WRK4]	-	-	-	-	-	-	-
Bcin02g08220	73	118	109	220	269	254	3.61	5.01	5.46	9.19	10.25	12.45	4.69333333333333	10.63	1.17945676361496	1.48670559704873e-06	1.11661278144255e-05	VPS51	vps51 vps67 protein [Rutstroemia sp. NJR-2017a BBW]	-	-	-	-	-	-	-
Bcin16g03260	24	24	29	87	91	88	0.42	0.37	0.51	1.32	1.25	1.51	0.433333333333333	1.36	1.65005752894304	1.5068767953668e-06	1.12893325912886e-05	--	hypothetical protein BCIN_16g03260 [Botrytis cinerea B05.10]	-	-	-	-	-	-	-
Bcin05g01310	31	23	24	98	96	79	1.37	0.87	1.07	3.66	3.27	3.46	1.10333333333333	3.46333333333333	1.650292532097	1.52353700336352e-06	1.13998989134323e-05	--	hypothetical protein BCIN_05g01310 [Botrytis cinerea B05.10]	-	-	-	-	-	-	-
Bcin02g08510	320	629	658	1240	1400	1175	4.52	7.63	9.41	14.78	15.23	16.44	7.18666666666667	15.4833333333333	1.10732141851751	1.53967218147121e-06	1.14919367617033e-05	spt7	Bcspt7 [Botrytis cinerea B05.10]	-	-	-	-	GO:0000124//SAGA complex;GO:0046695//SLIK (SAGA-like) complex	GO:0005515//protein binding;GO:0046982//protein heterodimerization activity	-
Bcin08g06090	80	84	99	198	238	239	2.12	1.91	2.65	4.42	4.84	6.26	2.22666666666667	5.17333333333333	1.21620854971307	1.61067051809277e-06	1.19580882539262e-05	--	DNA-directed RNA polymerase III RPC4 [Oidium neolycopersici]	Genetic Information Processing	Transcription	ko03020//RNA polymerase	K03026	GO:0005666//RNA polymerase III complex	GO:0003677//DNA binding;GO:0003899//DNA-directed 5'-3' RNA polymerase activity	GO:0006383//transcription by RNA polymerase III
Bcin13g04690	282	462	541	800	1293	1349	2.63	3.70	5.11	6.30	9.29	12.47	3.81333333333333	9.35333333333333	1.29442795684151	1.61708884686955e-06	1.19876586316792e-05	bphB	Bcphy1 [Botrytis cinerea B05.10]	-	-	-	-	-	GO:0000155//phosphorelay sensor kinase activity;GO:0005515//protein binding;GO:0016772//transferase activity, transferring phosphorus-containing groups	GO:0000160//phosphorelay signal transduction system;GO:0006355//regulation of transcription, DNA-templated;GO:0007165//signal transduction;GO:0009584//detection of visible light;GO:0016310//phosphorylation;GO:0018298//protein-chromophore linkage
MSTRG.11181	141	109	102	56	84	42	5.37	3.56	3.93	1.80	2.46	1.59	4.28666666666667	1.95	-1.13638211285718	1.62714336807757e-06	1.20472931149758e-05	--	gram-negative bacteria-binding protein 1 precursor [Pyrenophora tritici-repentis]	-	-	-	-	-	-	-
Bcin14g00150	45	71	64	142	180	166	2.64	3.57	3.80	7.03	8.12	9.64	3.33666666666667	8.26333333333333	1.30831629725073	1.67689549611276e-06	1.23926919308901e-05	--	hypothetical protein BCIN_14g00150 [Botrytis cinerea B05.10]	-	-	-	-	-	-	-
Bcin14g01270	15	25	23	1	0	3	0.39	0.56	0.61	0.02	0.00	0.08	0.52	0.0333333333333333	-3.96347412397489	1.67991292601666e-06	1.2407342109773e-05	FGRAMPH1_01T09369	similar to cytochrome P450 [Botrytis cinerea T4]	-	-	-	-	-	GO:0004497//monooxygenase activity;GO:0005506//iron ion binding;GO:0016705//oxidoreductase activity, acting on paired donors, with incorporation or reduction of molecular oxygen;GO:0020037//heme binding	GO:0055114//oxidation-reduction process
Bcin01g10720	117	218	203	380	478	422	2.36	3.73	4.12	6.43	7.49	8.38	3.40333333333333	7.43333333333333	1.12706084392987	1.73189077566168e-06	1.2751950078536e-05	--	bZIP family transcription factor protein [Rutstroemia sp. NJR-2017a BBW]	-	-	-	-	-	GO:0003700//DNA-binding transcription factor activity	GO:0006355//regulation of transcription, DNA-templated
Bcin05g02020	20	54	33	141	136	86	1.23	2.85	2.06	7.33	6.45	5.25	2.04666666666667	6.34333333333333	1.63196500090384	1.73339082168092e-06	1.27551600856287e-05	--	DUF3328 domain containing protein [Pyrenophora tritici-repentis]	-	-	-	-	-	-	-
Bcin15g02200	262	558	439	924	990	1007	6.46	11.80	10.95	19.21	18.78	24.58	9.73666666666667	20.8566666666667	1.09900874587016	1.73486791833594e-06	1.27581973847196e-05	MNN4	mannosylphosphate transferase protein [Rutstroemia sp. NJR-2017a BBW]	-	-	-	-	-	-	-
Bcin01g09800	74	115	116	240	269	225	3.72	4.96	5.90	10.18	10.41	11.20	4.86	10.5966666666667	1.12458229681104	1.80471824048709e-06	1.32312890206231e-05	utp23	Bcutp23 [Botrytis cinerea B05.10]	-	-	-	-	GO:0032040//small-subunit processome	-	-
Bcin15g02450	53	120	94	232	238	236	1.71	3.32	3.06	6.31	5.90	7.53	2.69666666666667	6.58	1.28691038202642	1.8349456776081e-06	1.3428262416049e-05	--	Anaphase-promoting complex subunit 15 MND2 protein [Rutstroemia sp. NJR-2017a BBW]	-	-	-	-	GO:0005680//anaphase-promoting complex	-	GO:0030071//regulation of mitotic metaphase/anaphase transition;GO:0031145//anaphase-promoting complex-dependent catabolic process
Bcin01g11230	111	169	158	298	387	309	4.59	6.00	6.62	10.40	12.33	12.66	5.73666666666667	11.7966666666667	1.04009466438503	1.86302573084481e-06	1.36254358972768e-05	--	cytochrome oxidase c assembly domain-containing protein [Rutstroemia sp. NJR-2017a BVV2]	-	-	-	-	-	-	-
Bcin04g06170	71	167	111	269	321	329	1.30	2.63	2.06	4.17	4.54	5.98	1.99666666666667	4.89666666666667	1.29420648776749	1.86727135428547e-06	1.36481595876951e-05	MLH3	Bcmlh3 [Botrytis cinerea B05.10]	Genetic Information Processing	Replication and repair	ko03430//Mismatch repair	K08739	-	GO:0005524//ATP binding	GO:0006298//mismatch repair
Bcin16g03580	113	133	85	260	296	226	1.84	1.86	1.40	3.57	3.71	3.64	1.7	3.64	1.09840370406099	1.90628488294073e-06	1.3899414167768e-05	--	Reticulocyte-binding 2 protein [Rutstroemia sp. NJR-2017a WRK4]	-	-	-	-	-	-	-
Bcin08g05670	118	72	79	35	54	32	10.75	5.63	7.28	2.69	3.79	2.89	7.88666666666667	3.12333333333333	-1.3363291206806	1.91394829305407e-06	1.39468074096287e-05	--	hypothetical protein BCIN_08g05670 [Botrytis cinerea B05.10]	-	-	-	-	-	-	-
Bcin01g02650	244	425	391	765	784	770	9.15	13.67	14.83	24.20	22.63	28.59	12.55	25.14	1.00229728558237	1.92430203853778e-06	1.40137354410404e-05	spp27	swib mdm2 domain protein [Rutstroemia sp. NJR-2017a BBW]	-	-	-	-	-	GO:0005515//protein binding	-
Bcin03g03230	89	174	173	300	427	525	2.59	4.34	5.09	7.35	9.55	15.11	4.00666666666667	10.67	1.41308578083439	1.95020400540234e-06	1.41937434200108e-05	SPBC3B8.09	Bcsas10 [Botrytis cinerea B05.10]	-	-	-	-	-	-	-
Bcin08g00870	94	104	83	205	244	231	5.72	5.43	5.11	10.53	11.44	13.93	5.42	11.9666666666667	1.14265658663539	2.04807993241638e-06	1.48250810083787e-05	--	Ribosome biogenesis Alb1 protein [Rutstroemia sp. NJR-2017a BBW]	-	-	-	-	-	-	-
Bcin04g06670	274	416	492	874	915	958	5.49	7.15	9.97	14.77	14.11	19.00	7.53666666666667	15.96	1.08246216019197	2.05999422434121e-06	1.48933358065007e-05	palA	Bcrim20 [Botrytis cinerea B05.10]	Cellular Processes	Transport and catabolism	ko04144//Endocytosis	K12200	-	GO:0005515//protein binding	-
Bcin08g01740	1100	1561	1814	2648	4089	3650	17.80	21.68	29.71	36.14	50.95	58.50	23.0633333333333	48.53	1.07327581996877	2.07631286096589e-06	1.50022677904751e-05	mcs4	Brrg1 [Botrytis cinerea B05.10]	Environmental Information Processing;Cellular Processes	Signal transduction;Transport and catabolism	ko04011//MAPK signaling pathway - yeast;ko04139//Mitophagy - yeast	K11233;K11233	-	-	GO:0000160//phosphorelay signal transduction system
Bcin13g01990	100	76	95	226	246	222	2.59	1.69	2.49	4.94	4.90	5.69	2.25666666666667	5.17666666666667	1.1978300908123	2.19203907841858e-06	1.57974995050195e-05	--	C6 zinc finger domain protein [Rutstroemia sp. NJR-2017a WRK4]	-	-	-	-	GO:0005634//nucleus	GO:0000981//DNA-binding transcription factor activity, RNA polymerase II-specific;GO:0008270//zinc ion binding	GO:0006355//regulation of transcription, DNA-templated
Bcin02g03510	124	97	133	46	67	67	10.65	7.15	11.56	3.33	4.43	5.70	9.78666666666667	4.48666666666667	-1.1251735582329	2.19394249855306e-06	1.57974995050195e-05	--	hypothetical protein BCIN_02g03510 [Botrytis cinerea B05.10]	-	-	-	-	-	-	-
Bcin14g02840	86	114	153	272	323	312	8.07	9.18	14.53	21.54	23.34	29.00	10.5933333333333	24.6266666666667	1.21706474163393	2.19428019319742e-06	1.57974995050195e-05	--	ribosomal L3 protein [Rutstroemia sp. NJR-2017a BBW]	-	-	-	-	-	-	-
Bcin05g00990	76	98	108	202	285	211	3.04	3.36	4.37	6.82	8.78	8.36	3.59	7.98666666666667	1.15360965824458	2.21778699847077e-06	1.59571505106057e-05	SPP2	pre-mRNA-splicing factor spp2 protein [Rutstroemia sp. NJR-2017a BVV2]	-	-	-	-	-	-	-
Bcin05g02250	134	185	181	346	386	384	3.17	3.76	4.33	6.91	7.03	9.00	3.75333333333333	7.64666666666667	1.0266585639356	2.28429557538898e-06	1.63865057224343e-05	dus3	Bcdus3 [Botrytis cinerea B05.10]	-	-	-	-	-	GO:0003824//catalytic activity;GO:0017150//tRNA dihydrouridine synthase activity;GO:0050660//flavin adenine dinucleotide binding	GO:0008033//tRNA processing;GO:0055114//oxidation-reduction process
Bcin01g04360	327	558	613	1071	1218	1126	6.12	8.95	11.60	16.90	17.53	20.85	8.89	18.4266666666667	1.05153979083734	2.29226044737397e-06	1.64338074059041e-05	--	Lyr family protein [Rutstroemia sp. NJR-2017a WRK4]	-	-	-	-	-	-	-
Bcin06g02530	441	845	958	1780	1988	1603	10.73	17.64	23.58	36.53	37.23	38.61	17.3166666666667	37.4566666666667	1.11306126896646	2.30888752900746e-06	1.65172989277682e-05	YEL023C	Phospholipase D/Transphosphatidylase [Penicillium camemberti]	-	-	-	-	-	-	-
Bcin04g05000	500	1427	844	2401	2471	2031	7.50	18.37	12.81	30.39	28.54	30.18	12.8933333333333	29.7033333333333	1.20399954648212	2.30941795302741e-06	1.65172989277682e-05	ppoC	BcppoA90 [Botrytis cinerea B05.10]	Metabolism	Lipid metabolism	ko00591//Linoleic acid metabolism	K17862	-	GO:0004601//peroxidase activity;GO:0005506//iron ion binding;GO:0016491//oxidoreductase activity;GO:0016705//oxidoreductase activity, acting on paired donors, with incorporation or reduction of molecular oxygen;GO:0020037//heme binding	GO:0006979//response to oxidative stress;GO:0055114//oxidation-reduction process
MSTRG.2592	34	20	26	2	7	5	1.80	0.91	1.39	0.09	0.29	0.26	1.36666666666667	0.213333333333333	-2.67948009950545	2.35397175144853e-06	1.68058721766609e-05	--	C-3 sterol dehydrogenase/C-4 decarboxylase family protein [Aspergillus fumigatus A1163]	Metabolism;Metabolism;Metabolism	Global and overview maps;Global and overview maps;Lipid metabolism	ko01100//Metabolic pathways;ko01110//Biosynthesis of secondary metabolites;ko00100//Steroid biosynthesis	K07748;K07748;K07748	-	GO:0016616//oxidoreductase activity, acting on the CH-OH group of donors, NAD or NADP as acceptor	GO:0008202//steroid metabolic process
Bcin12g06290	35	48	43	16	18	8	2.02	2.37	2.51	0.78	0.80	0.46	2.3	0.68	-1.75802720969404	2.35905200935584e-06	1.68321169262789e-05	--	hypothetical protein BCIN_12g06290 [Botrytis cinerea B05.10]	-	-	-	-	-	-	-
Bcin14g05350	125	139	185	298	433	418	1.73	1.65	2.58	3.47	4.60	5.70	1.98666666666667	4.59	1.2081443236728	2.42477728272328e-06	1.72497360759667e-05	mug190	c2 domain-containing protein [Rutstroemia sp. NJR-2017a WRK4]	-	-	-	-	-	GO:0008289//lipid binding	GO:0061817//endoplasmic reticulum-plasma membrane tethering
MSTRG.1008	246	211	175	126	164	63	3.95	2.90	2.84	1.71	2.03	1.00	3.23	1.58	-1.03160960651682	2.5989928959047e-06	1.83367438747555e-05	--	predicted protein [Botrytis cinerea T4]	-	-	-	-	-	-	-
Bcin03g06560	327	584	575	1009	1210	1065	12.55	19.23	22.33	32.67	35.75	40.47	18.0366666666667	36.2966666666667	1.00890432265539	2.61134052769409e-06	1.84021980631799e-05	PYR4	Bcura3 [Botrytis cinerea B05.10]	Metabolism;Metabolism	Global and overview maps;Nucleotide metabolism	ko01100//Metabolic pathways;ko00240//Pyrimidine metabolism	K13421;K13421	-	GO:0003824//catalytic activity;GO:0004590//orotidine-5'-phosphate decarboxylase activity	GO:0006207//'de novo' pyrimidine nucleobase biosynthetic process;GO:0044205//'de novo' UMP biosynthetic process
Bcin13g05390	138	170	156	293	399	339	2.57	2.69	2.92	4.54	5.65	6.19	2.72666666666667	5.46	1.00176260869926	2.6296065174609e-06	1.85178641863223e-05	SPBC18H10.09	similar to CHY zinc finger domain-containing protein [Botrytis cinerea T4]	-	-	-	-	-	GO:0008270//zinc ion binding;GO:0046872//metal ion binding	-
Bcin03g01310	623	327	399	229	335	206	40.05	17.95	26.00	12.36	16.54	13.07	28	13.99	-1.00103086466758	2.63126311872558e-06	1.85178641863223e-05	--	d7e3fbb6-4dbe-4fa6-9e1a-a7ddc5b345d3 [Thermothielavioides terrestris]	-	-	-	-	-	-	-
Bcin03g09010	52	51	99	188	259	173	1.03	0.86	1.98	3.13	3.94	3.38	1.29	3.48333333333333	1.43309747082383	2.63393329754564e-06	1.85178641863223e-05	--	hypothetical protein BCIN_03g09010 [Botrytis cinerea B05.10]	-	-	-	-	-	-	-
Bcin08g05850	103	138	164	320	319	329	3.87	4.45	6.24	10.15	9.23	12.25	4.85333333333333	10.5433333333333	1.11928320031869	2.75558972082553e-06	1.93137601703924e-05	SPBC11C11.10	Bcpus4 [Botrytis cinerea B05.10]	-	-	-	-	-	GO:0003723//RNA binding;GO:0009982//pseudouridine synthase activity	GO:0001522//pseudouridine synthesis;GO:0006396//RNA processing;GO:0009451//RNA modification
Bcin13g01670	354	736	638	1207	1411	1316	9.66	17.22	17.61	27.78	29.63	35.54	14.83	30.9833333333333	1.06297376663106	2.75780400521192e-06	1.93137601703924e-05	--	tRNA splicing endonuclease subunit [Diplocarpon rosae]	-	-	-	-	-	-	-
Bcin08g06850	54	92	119	191	296	320	3.01	4.40	6.72	8.99	12.71	17.68	4.71	13.1266666666667	1.47870164556762	2.75841807055241e-06	1.93137601703924e-05	--	urease accessory protein [Rutstroemia sp. NJR-2017a WRK4]	-	-	-	-	-	-	-
Bcin03g08820	1193	2522	2097	4326	4566	3850	21.68	39.33	38.56	66.33	63.88	69.28	33.19	66.4966666666667	1.00253339384424	2.78297879747907e-06	1.9474353091291e-05	TRPA1	ankyrin repeat domain containing protein [Rutstroemia sp. NJR-2017a BBW]	-	-	-	-	-	GO:0005515//protein binding	-
Bcin15g01320	29	52	46	103	158	120	0.71	1.09	1.13	2.12	2.96	2.90	0.976666666666667	2.66	1.4454880818001	2.87668377327535e-06	2.00598070914785e-05	SPAC637.09	similar to RNA exonuclease [Botrytis cinerea T4]	Genetic Information Processing	Translation	ko03008//Ribosome biogenesis in eukaryotes	K14570	-	GO:0003676//nucleic acid binding	-
Bcin04g00590	55	71	63	150	168	177	1.79	1.98	2.08	4.12	4.21	5.71	1.95	4.68	1.26303440583379	2.90276245707428e-06	2.01686595769564e-05	--	Quinone oxidoreductase protein [Rutstroemia sp. NJR-2017a BVV2]	-	-	-	-	-	-	-
Bcin14g04600	207	402	343	678	798	618	8.41	14.02	14.11	23.25	24.97	24.87	12.18	24.3633333333333	1.0001973996091	2.94847429897314e-06	2.04178864366211e-05	sde2	Telomere maintenance SDE2 protein [Rutstroemia sp. NJR-2017a BVV2]	-	-	-	-	-	-	-
Bcin08g07100	30	30	27	6	8	7	1.04	0.89	0.95	0.18	0.21	0.25	0.96	0.213333333333333	-2.16992500144231	3.01661348483018e-06	2.08295770983061e-05	--	modin protein [Rutstroemia sp. NJR-2017a BVV2]	-	-	-	-	-	-	-
Bcin03g02820	125	157	193	362	369	393	3.76	4.05	5.87	9.18	8.54	11.70	4.56	9.80666666666667	1.10472901636893	3.13091322453728e-06	2.15196426734681e-05	orc2	Bcorc2 [Botrytis cinerea B05.10]	Cellular Processes;Cellular Processes	Cell growth and death;Cell growth and death	ko04111//Cell cycle - yeast;ko04113//Meiosis - yeast	K02604;K02604	GO:0000808//origin recognition complex;GO:0005634//nucleus	-	GO:0006260//DNA replication
Bcin01g06000	55	114	106	227	258	219	0.94	1.68	1.84	3.29	3.41	3.72	1.48666666666667	3.47333333333333	1.2242396623582	3.20583316324804e-06	2.19841659770334e-05	--	hypothetical protein BCIN_01g06000 [Botrytis cinerea B05.10]	-	-	-	-	-	-	-
Bcin01g08950	142	102	84	45	75	42	4.13	2.55	2.47	1.10	1.68	1.21	3.05	1.33	-1.19738299694906	3.41208795642377e-06	2.3305241215756e-05	mfs1	similar to MFS sugar transporter [Botrytis cinerea T4]	-	-	-	-	GO:0016020//membrane;GO:0016021//integral component of membrane	GO:0022857//transmembrane transporter activity	GO:0055085//transmembrane transport
MSTRG.13365	64	55	45	25	25	17	2.54	2.12	1.96	0.90	0.82	0.69	2.20666666666667	0.803333333333333	-1.45779807057726	3.46881355580458e-06	2.36657188921056e-05	--	hypothetical protein BofuT4_P056020.1 [Botrytis cinerea T4]	-	-	-	-	-	-	-
Bcin15g01200	39	50	56	142	129	135	0.68	0.75	0.99	2.09	1.73	2.33	0.806666666666667	2.05	1.34557936295201	3.59334410857945e-06	2.44457524571748e-05	BCS1L	related to human BCS1 protein [Phialocephala subalpina]	-	-	-	-	-	GO:0005524//ATP binding	GO:0034551//mitochondrial respiratory chain complex III assembly
Bcin08g01330	53	61	66	144	165	170	2.43	2.40	3.06	5.58	5.83	7.73	2.63	6.38	1.27849362447257	3.61696986229825e-06	2.45925228243728e-05	CAF17	Bciba57 [Botrytis cinerea B05.10]	-	-	-	-	-	GO:0005515//protein binding	-
Bcin02g04000	176	303	288	494	650	587	3.56	5.26	5.89	8.43	10.12	11.75	4.90333333333333	10.1	1.04252054710548	3.84109741146888e-06	2.60146800873255e-05	MPS1	Bcmps1 [Botrytis cinerea B05.10]	Cellular Processes	Cell growth and death	ko04111//Cell cycle - yeast	K08866	-	GO:0004672//protein kinase activity;GO:0004712//protein serine/threonine/tyrosine kinase activity;GO:0005524//ATP binding	GO:0006468//protein phosphorylation;GO:0007093//mitotic cell cycle checkpoint;GO:0051304//chromosome separation
MSTRG.9178	71	94	62	37	48	27	2.26	2.57	2.00	1.00	1.18	0.85	2.27666666666667	1.01	-1.17256778481714	3.9139641542902e-06	2.64700149064331e-05	--	-	-	-	-	-	-	-	-
Bcin06g06990	52	54	32	6	19	17	1.85	1.65	1.15	0.18	0.52	0.60	1.55	0.433333333333333	-1.83871909296694	3.91518615409242e-06	2.64700149064331e-05	--	similar to nmrA-like family protein [Botrytis cinerea T4]	-	-	-	-	-	-	-
Bcin02g05990	112	176	153	301	351	331	3.35	4.51	4.63	7.59	8.07	9.80	4.16333333333333	8.48666666666667	1.0274589422934	4.02901277788076e-06	2.7178264585513e-05	ubp8	Bcubp10 [Botrytis cinerea B05.10]	-	-	-	-	-	GO:0004843//thiol-dependent ubiquitin-specific protease activity;GO:0008270//zinc ion binding;GO:0036459//thiol-dependent ubiquitinyl hydrolase activity	GO:0006511//ubiquitin-dependent protein catabolic process;GO:0016578//histone deubiquitination;GO:0016579//protein deubiquitination
MSTRG.2544	17	26	30	68	97	96	0.51	0.67	0.91	1.71	2.23	2.82	0.696666666666667	2.25333333333333	1.6935203042013	4.11123387649703e-06	2.76706122838685e-05	--	cytochrome P450 [Sclerotinia borealis F-4128]	-	-	-	-	-	GO:0005488//binding	-
Bcin16g01890	7	5	4	33	56	28	0.16	0.10	0.09	0.63	0.98	0.63	0.116666666666667	0.746666666666667	2.67807190511263	4.12405312675592e-06	2.77413158419883e-05	--	C6 transcription factor protein [Rutstroemia sp. NJR-2017a BBW]	-	-	-	-	GO:0005634//nucleus	GO:0000981//DNA-binding transcription factor activity, RNA polymerase II-specific;GO:0008270//zinc ion binding	GO:0006355//regulation of transcription, DNA-templated
Bcin15g01040	108	89	64	44	38	42	6.02	4.26	3.61	2.07	1.63	2.32	4.63	2.00666666666667	-1.20621120722169	4.14444402202392e-06	2.78316249254906e-05	--	hypothetical protein BCIN_15g01040 [Botrytis cinerea B05.10]	-	-	-	-	-	-	-
Bcin12g06500	32	48	25	12	8	9	1.37	1.77	1.09	0.43	0.26	0.38	1.41	0.356666666666667	-1.9830468667188	4.30361713414897e-06	2.88037178040445e-05	--	similar to Ubiquitinyl hydrolase [Botrytis cinerea T4]	-	-	-	-	-	GO:0004843//thiol-dependent ubiquitin-specific protease activity	GO:0006511//ubiquitin-dependent protein catabolic process
Bcin02g06550	135	295	235	488	538	549	4.04	7.57	7.11	12.32	12.39	16.26	6.24	13.6566666666667	1.1299874578969	4.45126256382828e-06	2.9692423123322e-05	Ecd	similar to regulatory factor Sgt1 [Botrytis cinerea T4]	-	-	-	-	-	-	-
Bcin03g07370	4874	2568	2841	1066	1617	894	215.53	97.43	127.11	39.77	55.04	39.15	146.69	44.6533333333333	-1.71593074400296	4.60628993622641e-06	3.05734205235581e-05	--	membrane-associating domain-containing protein [Rutstroemia sp. NJR-2017a BBW]	-	-	-	-	-	-	-
Bcin12g01670	79	122	98	237	251	196	3.08	4.08	3.87	7.79	7.53	7.57	3.67666666666667	7.63	1.0532846719643	4.6593878378253e-06	3.08743713239318e-05	rad18	Bcrad18 [Botrytis cinerea B05.10]	-	-	-	-	-	GO:0003697//single-stranded DNA binding;GO:0061630//ubiquitin protein ligase activity	GO:0006301//postreplication repair;GO:0006513//protein monoubiquitination
Bcin07g01620	126	210	247	436	515	429	4.00	5.72	7.94	11.68	12.59	13.49	5.88666666666667	12.5866666666667	1.09637342171338	4.74189764967987e-06	3.13692754562431e-05	RPR8	Bcrrp8 [Botrytis cinerea B05.10]	-	-	-	-	GO:0005730//nucleolus	GO:0008168//methyltransferase activity	-
Bcin02g04210	14	11	17	58	73	49	0.46	0.31	0.56	1.59	1.83	1.58	0.443333333333333	1.66666666666667	1.9105018491609	4.79282515050183e-06	3.16558563398279e-05	--	hypothetical protein BCIN_02g04210 [Botrytis cinerea B05.10]	-	-	-	-	-	-	-
MSTRG.12704	31	43	31	13	8	10	1.20	1.43	1.22	0.43	0.24	0.38	1.28333333333333	0.35	-1.87446911791614	4.793140840643e-06	3.16558563398279e-05	cipB	similar to zinc-binding oxidoreductase CipB [Botrytis cinerea T4]	-	-	-	-	-	-	-
Bcin08g06860	81	81	114	205	252	273	0.61	0.52	0.87	1.30	1.46	2.03	0.666666666666667	1.59666666666667	1.26002565596146	4.81961135840099e-06	3.18131505248638e-05	--	similar to transcription factor Zn, C2H2 [Botrytis cinerea T4]	-	-	-	-	-	GO:0003676//nucleic acid binding	-
Bcin15g02360	108	253	218	403	560	494	1.16	2.32	2.36	3.64	4.62	5.24	1.94666666666667	4.5	1.20891913305817	5.12058157677237e-06	3.36884804395008e-05	--	Telomere end binding protein [Rutstroemia sp. NJR-2017a BVV2]	-	-	-	-	GO:0000784//nuclear chromosome, telomeric region	GO:0003677//DNA binding	GO:0000723//telomere maintenance
Bcin06g07310	88	72	58	36	39	29	2.21	1.55	1.47	0.76	0.75	0.72	1.74333333333333	0.743333333333333	-1.22976723632663	5.14532423129682e-06	3.38238456113205e-05	hpm7	Cyclohexanone monooxygenase protein [Rutstroemia sp. NJR-2017a WRK4]	-	-	-	-	-	GO:0016491//oxidoreductase activity	GO:0055114//oxidation-reduction process
Bcin15g05160	128	101	79	57	66	36	7.35	4.98	4.59	2.76	2.92	2.05	5.64	2.57666666666667	-1.1301892491951	5.14680023317332e-06	3.38238456113205e-05	PAD1	similar to 3-octaprenyl-4-hydroxybenzoate carboxy-lyase, partial sequence [Botrytis cinerea T4]	Metabolism;Metabolism;Metabolism	Global and overview maps;Global and overview maps;Metabolism of cofactors and vitamins	ko01100//Metabolic pathways;ko01110//Biosynthesis of secondary metabolites;ko00130//Ubiquinone and other terpenoid-quinone biosynthesis	K03186;K03186;K03186	-	GO:0003824//catalytic activity	-
Bcin08g03500	82	161	115	281	277	303	1.26	2.12	1.79	3.64	3.27	4.61	1.72333333333333	3.84	1.15590453112738	5.22121676321527e-06	3.42565546473243e-05	mus-41	similar to DNA repair protein rad5 [Botrytis cinerea T4]	-	-	-	-	-	GO:0003676//nucleic acid binding;GO:0005524//ATP binding;GO:0008270//zinc ion binding;GO:0016818//hydrolase activity, acting on acid anhydrides, in phosphorus-containing anhydrides;GO:0046872//metal ion binding	-
Bcin07g05190	106	100	88	64	40	48	5.81	4.70	4.88	2.96	1.69	2.60	5.13	2.41666666666667	-1.08594033142591	5.32956506044972e-06	3.4940105539947e-05	--	hypothetical protein BCIN_07g05190 [Botrytis cinerea B05.10]	-	-	-	-	-	-	-
Bcin13g00180	22	23	19	5	1	3	1.12	1.01	0.98	0.22	0.04	0.15	1.03666666666667	0.136666666666667	-2.92321876551252	5.56403898555188e-06	3.63664859977156e-05	patA	acetate transporter [Sclerotinia borealis F-4128]	-	-	-	-	GO:0016021//integral component of membrane	-	-
Bcin12g05410	92	109	108	214	256	252	5.02	5.11	5.97	9.86	10.76	13.62	5.36666666666667	11.4133333333333	1.08862201339916	5.60562656671592e-06	3.66183355069339e-05	ESF2	Bcesf2 [Botrytis cinerea B05.10]	-	-	-	-	GO:0005730//nucleolus	GO:0001671//ATPase activator activity;GO:0003676//nucleic acid binding;GO:0003723//RNA binding	GO:0000447//endonucleolytic cleavage in ITS1 to separate SSU-rRNA from 5.8S rRNA and LSU-rRNA from tricistronic rRNA transcript (SSU-rRNA, 5.8S rRNA, LSU-rRNA);GO:0000472//endonucleolytic cleavage to generate mature 5'-end of SSU-rRNA from (SSU-rRNA, 5.8S rRNA, LSU-rRNA);GO:0000480//endonucleolytic cleavage in 5'-ETS of tricistronic rRNA transcript (SSU-rRNA, 5.8S rRNA, LSU-rRNA);GO:0034462//smal…
Bcin15g03190	294	634	512	1074	1131	973	4.81	8.89	8.47	14.81	14.23	15.75	7.39	14.93	1.01456789598839	5.64498216628819e-06	3.68352755728343e-05	--	Pleckstrin -likey-like domain protein [Rutstroemia sp. NJR-2017a BBW]	-	-	-	-	-	-	-
Bcin15g05020	229	434	416	767	870	742	5.09	8.28	9.36	14.39	14.90	16.34	7.57666666666667	15.21	1.0053849696278	5.65179097656853e-06	3.68396552040092e-05	RBM25	similar to U1 snRNP-associated protein Usp107 [Botrytis cinerea T4]	-	-	-	-	-	GO:0003676//nucleic acid binding	GO:0006397//mRNA processing
Bcin11g02260	79	84	72	173	202	204	1.20	1.10	1.11	2.22	2.37	3.08	1.13666666666667	2.55666666666667	1.16945483847876	5.72417193911993e-06	3.72304118471137e-05	--	ankyrin repeat protein [Rutstroemia sp. NJR-2017a BBW]	-	-	-	-	-	GO:0005515//protein binding	-
Bcin13g00270	105	146	124	283	274	266	5.10	6.08	6.09	11.59	10.24	12.79	5.75666666666667	11.54	1.00333764183771	6.22032193303626e-06	4.0087633877046e-05	--	similar to RING finger domain-containing protein [Botrytis cinerea T4]	-	-	-	-	-	GO:0061630//ubiquitin protein ligase activity	-
Bcin09g06470	34	53	50	108	141	140	0.96	1.29	1.43	2.58	3.07	3.92	1.22666666666667	3.19	1.37881315842901	6.31354706340664e-06	4.06447307460018e-05	TRM44	Bctrm44 [Botrytis cinerea B05.10]	-	-	-	-	-	GO:0008168//methyltransferase activity	-
MSTRG.9712	171	156	107	94	91	72	4.88	3.95	3.01	2.14	1.86	1.91	3.94666666666667	1.97	-1.00243904545142	6.51834489249686e-06	4.18732048372776e-05	--	kinase-like protein [Hyaloscypha bicolor E]	-	-	-	-	-	-	-
Bcin08g05120	73	141	154	256	367	343	3.75	6.21	8.00	11.09	14.50	17.44	5.98666666666667	14.3433333333333	1.26055549020716	6.63879679341947e-06	4.25229894652159e-05	cyt-21	Bcmrps16 [Botrytis cinerea B05.10]	Genetic Information Processing	Translation	ko03010//Ribosome	K02959	GO:0005840//ribosome	GO:0003735//structural constituent of ribosome	GO:0006412//translation
Bcin13g03710	46	60	49	133	136	138	0.86	0.96	0.93	2.10	1.96	2.56	0.916666666666667	2.20666666666667	1.2673995983952	7.001836480827e-06	4.45730291533049e-05	--	Tetratricopeptide-like helical domain protein [Rutstroemia sp. NJR-2017a WRK4]	-	-	-	-	-	GO:0005515//protein binding;GO:0043531//ADP binding	-
Bcin11g02100	32	76	63	184	183	119	0.89	1.82	1.78	4.33	3.93	3.29	1.49666666666667	3.85	1.36310550156227	7.03711169083245e-06	4.46968865419356e-05	MUS81	Bcmus81 [Botrytis cinerea B05.10]	Genetic Information Processing	Replication and repair	ko03440//Homologous recombination	K08991	GO:0048476//Holliday junction resolvase complex	GO:0003677//DNA binding;GO:0004518//nuclease activity;GO:0008821//crossover junction endodeoxyribonuclease activity	GO:0000712//resolution of meiotic recombination intermediates;GO:0000724//double-strand break repair via homologous recombination;GO:0000737//DNA catabolic process, endonucleolytic;GO:0006302//double-strand break repair;GO:0007131//reciprocal meiotic recombination;GO:0010520//regulation of reciprocal meiotic recombination;GO:0031297//replication fork processing;GO:0031573//intra-S DNA damage chec…
Bcin13g02480	111	151	159	298	321	334	2.63	3.06	3.80	5.95	5.84	7.82	3.16333333333333	6.53666666666667	1.04710954317104	7.18004362657893e-06	4.54900544142715e-05	--	catalytic domain-containing protein [Rutstroemia sp. NJR-2017a WRK4]	-	-	-	-	-	-	-
Bcin08g03480	26	15	15	80	85	55	0.55	0.27	0.32	1.44	1.39	1.16	0.38	1.33	1.8073549220576	7.21270803196842e-06	4.56728638030668e-05	--	UDP-N-acetylglucosamine--N-acetylmuramyl- pyrophosphoryl-undecaprenol N-acetylglucosamine transferase protein [Rutstroemia sp. NJR-2017a BVV2]	-	-	-	-	-	-	-
Bcin11g01560	200	126	156	55	119	79	8.12	4.39	6.41	1.88	3.72	3.18	6.30666666666667	2.92666666666667	-1.10761924380404	7.24958676036051e-06	4.5857940103663e-05	--	similar to Auxin Efflux Carrier superfamily [Botrytis cinerea T4]	-	-	-	-	GO:0016021//integral component of membrane	-	GO:0055085//transmembrane transport
Bcin02g01130	10	16	13	44	71	53	0.49	0.67	0.65	1.82	2.69	2.58	0.603333333333333	2.36333333333333	1.96979593015631	7.51405620304638e-06	4.73061931228555e-05	--	Peptidase C14 caspase domain protein [Rutstroemia sp. NJR-2017a BBW]	-	-	-	-	-	-	-
Bcin13g02120	40	63	102	197	215	187	1.40	1.89	3.60	5.80	5.77	6.46	2.29666666666667	6.01	1.38782350872805	7.60766867067666e-06	4.78704064857749e-05	bud22	Bcbud22 [Botrytis cinerea B05.10]	-	-	-	-	-	-	-
Bcin04g04530	11	24	22	71	81	58	0.64	1.19	1.29	3.46	3.60	3.32	1.04	3.46	1.73418850949563	7.79073767230886e-06	4.89196293755717e-05	--	hypothetical protein BofuT4_P094850.1 [Botrytis cinerea T4]	-	-	-	-	-	-	-
Bcin04g06430	29	47	45	106	121	118	0.30	0.42	0.47	0.93	0.97	1.21	0.396666666666667	1.03666666666667	1.38595300682266	8.05631081532117e-06	5.04287194481749e-05	--	Chaperone protein DnaJ, partial [Lachnellula hyalina]	-	-	-	-	-	-	-
Bcin10g04050	100	142	196	304	407	437	2.28	2.77	4.52	5.84	7.13	9.85	3.19	7.60666666666667	1.25370796180266	8.38872834616387e-06	5.23018199640803e-05	drs1	Bcdrs1 [Botrytis cinerea B05.10]	-	-	-	-	-	GO:0003676//nucleic acid binding;GO:0005524//ATP binding	-
Bcin16g01830	84	130	110	255	310	186	0.95	1.26	1.26	2.43	2.69	2.08	1.15666666666667	2.4	1.05306124375141	8.82839268907456e-06	5.48036992045245e-05	gsfA	Bcpks14 [Botrytis cinerea B05.10]	-	-	-	-	-	GO:0003824//catalytic activity;GO:0016740//transferase activity	-
Bcin05g06170	103	57	57	36	31	26	7.30	3.47	4.09	2.15	1.69	1.82	4.95333333333333	1.88666666666667	-1.39256015770671	9.07931694228643e-06	5.62739256397039e-05	--	similar to transcription factor Zn, C2H2 [Botrytis cinerea T4]	-	-	-	-	-	GO:0003676//nucleic acid binding	-
Bcin11g03130	182	281	327	503	692	638	7.72	10.23	14.04	18.01	22.60	26.81	10.6633333333333	22.4733333333333	1.07555563486854	9.15313886111671e-06	5.6614383657485e-05	SPAC1B9.03c	Brix-domain-containing protein [Pezoloma ericae]	-	-	-	-	-	-	-
MSTRG.11123	109	105	75	62	50	45	4.70	3.98	3.34	2.33	1.70	1.87	4.00666666666667	1.96666666666667	-1.02665003646198	9.38056877966396e-06	5.79015849443007e-05	--	hypothetical protein BofuT4_P070040.1 [Botrytis cinerea T4]	-	-	-	-	-	-	-
Bcin03g03530	4	13	3	32	60	36	0.10	0.27	0.07	0.64	1.10	0.85	0.146666666666667	0.863333333333333	2.55737666904925	9.82416253504288e-06	6.03290145018232e-05	moc3	similar to transcription factor Cys6 [Botrytis cinerea T4]	-	-	-	-	GO:0005634//nucleus	GO:0000981//DNA-binding transcription factor activity, RNA polymerase II-specific;GO:0008270//zinc ion binding	GO:0006355//regulation of transcription, DNA-templated
Bcin10g01860	45	65	39	20	25	17	1.15	1.43	1.01	0.43	0.49	0.43	1.19666666666667	0.45	-1.41102443677222	1.04756605248329e-05	6.40672156689651e-05	--	hypothetical protein BCIN_10g01860 [Botrytis cinerea B05.10]	-	-	-	-	-	-	-
Bcin04g04840	24	28	40	69	122	131	0.41	0.41	0.70	1.00	1.61	2.23	0.506666666666667	1.61333333333333	1.67093572383101	1.15102356301836e-05	6.98952353085158e-05	--	kinase-like protein [Phialocephala scopiformis]	-	-	-	-	-	GO:0004672//protein kinase activity;GO:0005524//ATP binding	GO:0006468//protein phosphorylation
Bcin02g07200	69	75	60	180	210	123	2.48	2.31	2.17	5.45	5.79	4.36	2.32	5.2	1.16438681790088	1.20176249675429e-05	7.26817711836207e-05	--	Biofilm regulator [Lachnellula suecica]	-	-	-	-	-	-	-
Bcin02g00600	4	6	8	32	37	41	0.10	0.13	0.21	0.70	0.74	1.06	0.146666666666667	0.833333333333333	2.50635266602479	1.31775782631656e-05	7.89009144058773e-05	--	ankyrin [Phialocephala scopiformis]	-	-	-	-	-	GO:0005515//protein binding	-
Bcin10g02320	57	61	57	122	170	168	1.40	1.29	1.42	2.53	3.22	4.09	1.37	3.28	1.25951992165756	1.34753468064527e-05	8.05229223175218e-05	--	c2h2 transcription factor protein [Rutstroemia sp. NJR-2017a BVV2]	-	-	-	-	-	GO:0003676//nucleic acid binding	-
Bcin12g05120	13	17	14	56	55	60	0.25	0.28	0.27	0.91	0.82	1.15	0.266666666666667	0.96	1.84799690655495	1.37981931004001e-05	8.23289898927308e-05	--	eukaryotic aspartyl protease protein [Rutstroemia sp. NJR-2017a WRK4]	-	-	-	-	-	-	-
Bcin15g00090	74	68	69	25	52	25	2.60	2.05	2.46	0.74	1.41	0.87	2.37	1.00666666666667	-1.23530101029433	1.38441997697936e-05	8.25623993236397e-05	SPAC11D3.18c	similar to high-affinity nicotinic acid transporter [Botrytis cinerea T4]	-	-	-	-	-	-	GO:0055085//transmembrane transport
Bcin03g05080	62	126	90	246	241	178	3.04	5.30	4.47	10.18	9.10	8.65	4.27	9.31	1.1245450979383	1.48361754827588e-05	8.77794844579612e-05	--	ob-fold nucleic acid binding domain-containing protein [Rutstroemia sp. NJR-2017a BVV2]	-	-	-	-	-	-	-
Bcin15g01640	174	382	241	585	623	532	3.84	7.24	5.39	10.90	10.59	11.63	5.49	11.04	1.00786211777297	1.49327529439652e-05	8.82637621002521e-05	--	similar to ELMO/CED-12 family protein [Botrytis cinerea T4]	-	-	-	-	-	-	-
Bcin03g05940	105	180	179	338	352	351	4.78	7.03	8.24	12.97	12.33	15.81	6.68333333333333	13.7033333333333	1.03588713522165	1.552787928767e-05	9.13310544756136e-05	rrp36	Bcrrp36 [Botrytis cinerea B05.10]	-	-	-	-	-	-	GO:0000469//cleavage involved in rRNA processing
Bcin15g04780	18	33	64	130	129	143	0.56	0.89	2.03	3.43	3.11	4.43	1.16	3.65666666666667	1.65640431455447	1.56027688629412e-05	9.16909350673264e-05	FUM15	cytochrome P450 78A3 [Phialocephala scopiformis]	-	-	-	-	-	GO:0005506//iron ion binding;GO:0016705//oxidoreductase activity, acting on paired donors, with incorporation or reduction of molecular oxygen;GO:0020037//heme binding	GO:0055114//oxidation-reduction process
Bcin07g02540	143	131	124	247	344	357	3.26	2.56	2.86	4.74	6.03	8.05	2.89333333333333	6.27333333333333	1.11649968028406	1.64690152919126e-05	9.62056950799985e-05	--	cytochrome p450 3a10 [Pyrenophora seminiperda CCB06]	-	-	-	-	-	-	-
Bcin04g01710	21	17	22	4	5	0	0.95	0.66	1.00	0.15	0.17	0.00	0.87	0.106666666666667	-3.02790599656988	1.64789756822382e-05	9.6216990503161e-05	--	hypothetical protein BCIN_04g01710 [Botrytis cinerea B05.10]	-	-	-	-	-	-	-
Bcin13g02340	7	18	12	45	70	45	0.24	0.53	0.42	1.30	1.85	1.53	0.396666666666667	1.56	1.97554695627546	1.68334769077673e-05	9.80957159423463e-05	--	hypothetical protein BCIN_13g02340 [Botrytis cinerea B05.10]	-	-	-	-	-	-	-
Bcin07g00460	99	75	116	231	256	231	2.78	1.81	3.30	5.48	5.54	6.43	2.63	5.81666666666667	1.14512983108356	1.73545978121646e-05	0.000100985225230299	--	hypothetical protein BCIN_07g00460 [Botrytis cinerea B05.10]	-	-	-	-	-	-	-
Bcin14g03020	97	79	97	34	62	49	7.52	5.25	7.61	2.22	3.70	3.76	6.79333333333333	3.22666666666667	-1.07407509889122	1.76890019432618e-05	0.000102778666886806	--	tubulin gamma chain protein [Rutstroemia sp. NJR-2017a WRK4]	-	-	-	-	-	-	-
Bcin01g04490	151	338	344	627	718	630	2.24	4.33	5.18	7.90	8.24	9.30	3.91666666666667	8.48	1.11443791383199	1.79343523144296e-05	0.000104005361002935	msh6	Bcmsh6 [Botrytis cinerea B05.10]	Genetic Information Processing	Replication and repair	ko03430//Mismatch repair	K08737	-	GO:0005524//ATP binding;GO:0030983//mismatched DNA binding	GO:0006298//mismatch repair
Bcin04g03300	4	4	1	24	33	26	0.13	0.11	0.03	0.63	0.80	0.81	0.09	0.746666666666667	3.05246741989414	1.88576600299572e-05	0.000108780929152597	--	kinesin heavy chain protein [Rutstroemia sp. NJR-2017a WRK4]	-	-	-	-	-	-	-
Bcin11g01730	66	40	55	25	25	19	3.67	1.91	3.09	1.17	1.07	1.05	2.89	1.09666666666667	-1.39794440948659	1.94924327532104e-05	0.000112065127775891	--	hypothetical protein BCIN_11g01730 [Botrytis cinerea B05.10]	-	-	-	-	-	-	-
Bcin01g04890	66	54	62	176	173	120	2.13	1.50	2.03	4.80	4.30	3.84	1.88666666666667	4.31333333333333	1.19296365916062	1.99375308763924e-05	0.000114349848141299	cyp-13A3	cytochrome p450 protein [Rutstroemia sp. NJR-2017a WRK4]	-	-	-	-	-	GO:0005506//iron ion binding;GO:0016705//oxidoreductase activity, acting on paired donors, with incorporation or reduction of molecular oxygen;GO:0020037//heme binding	GO:0055114//oxidation-reduction process
Bcin08g02160	85	92	109	230	214	217	1.93	1.84	2.42	4.39	3.66	4.84	2.06333333333333	4.29666666666667	1.05824094914739	2.03417760136118e-05	0.000116223483829916	--	f587c4b2-5b37-4028-a1a5-ad56ecb54262 [Thermothielavioides terrestris]	-	-	-	-	-	-	-
Bcin03g09200	66	65	43	23	25	30	2.80	2.36	1.84	0.82	0.82	1.26	2.33333333333333	0.966666666666667	-1.27130202181739	2.20897741278479e-05	0.00012519627539977	--	integral membrane family protein [Rutstroemia sp. NJR-2017a BBW]	-	-	-	-	-	-	-
Bcin05g08240	25	34	30	94	109	64	0.87	1.01	1.06	2.76	2.92	2.21	0.98	2.63	1.42420914517709	2.53074739386434e-05	0.000141558884788856	pgxC	exopolygalacturonase C protein [Rutstroemia sp. NJR-2017a BVV2]	-	-	-	-	-	GO:0004650//polygalacturonase activity	GO:0005975//carbohydrate metabolic process
Bcin06g01450	45	48	49	104	164	111	1.03	0.95	1.14	2.02	2.90	2.53	1.04	2.48333333333333	1.25569439648727	2.69063492237886e-05	0.000149594808972892	--	Transcription factor protein [Rutstroemia sp. NJR-2017a BBW]	-	-	-	-	-	GO:0005515//protein binding	-
Bcin13g02190	89	135	95	239	231	229	1.70	2.21	1.83	3.84	3.39	4.32	1.91333333333333	3.85	1.00877020962773	2.80184636901392e-05	0.000155417549400138	--	AMP-dependent synthetase ligase protein [Rutstroemia sp. NJR-2017a WRK4]	-	-	-	-	-	-	-
Bcin06g06550	147	200	246	388	467	475	2.83	3.30	4.79	6.30	6.92	9.05	3.64	7.42333333333333	1.02812870186794	2.80451253825562e-05	0.000155493486568317	SPBC3D6.12	similar to WD repeat-containing protein [Botrytis cinerea T4]	Genetic Information Processing	Translation	ko03008//Ribosome biogenesis in eukaryotes	K14556	-	GO:0005515//protein binding	-
Bcin01g01600	54	53	44	109	157	128	1.25	1.05	1.03	2.13	2.79	2.93	1.11	2.61666666666667	1.23717047670773	2.92429734437404e-05	0.000161388362186978	sdnS	similar to transcription factor Cys6 [Botrytis cinerea T4]	-	-	-	-	GO:0005634//nucleus	GO:0000981//DNA-binding transcription factor activity, RNA polymerase II-specific;GO:0008270//zinc ion binding	GO:0006355//regulation of transcription, DNA-templated
Bcin05g05730	77	120	93	209	216	224	3.80	5.09	4.65	8.71	8.22	10.96	4.51333333333333	9.29666666666667	1.04252019545332	3.10931511398678e-05	0.000170175990812016	--	hypothetical protein BCIN_05g05730 [Botrytis cinerea B05.10]	-	-	-	-	-	-	-
Bcin12g02690	36	49	38	91	125	117	0.97	1.09	1.02	2.06	2.53	3.09	1.02666666666667	2.56	1.31817596002625	3.29123842011846e-05	0.000178677875642935	--	hypothetical protein BCIN_12g02690 [Botrytis cinerea B05.10]	-	-	-	-	-	-	-
Bcin10g02840	104	135	187	310	329	397	2.57	2.87	4.68	6.47	6.27	9.73	3.37333333333333	7.49	1.1507908344856	3.41515377331214e-05	0.000184619358241009	dus1	FMN-linked oxidoreductase [Hyaloscypha bicolor E]	-	-	-	-	-	GO:0003824//catalytic activity;GO:0017150//tRNA dihydrouridine synthase activity;GO:0050660//flavin adenine dinucleotide binding	GO:0008033//tRNA processing;GO:0055114//oxidation-reduction process
MSTRG.1051	57	85	61	33	44	32	5.02	6.42	5.43	2.45	2.98	2.79	5.62333333333333	2.74	-1.03724967460588	3.6141484125333e-05	0.000193838017991215	--	predicted protein [Botrytis cinerea T4]	-	-	-	-	GO:0043231//intracellular membrane-bounded organelle	GO:0004812//aminoacyl-tRNA ligase activity;GO:0032550//purine ribonucleoside binding	GO:0000959//mitochondrial RNA metabolic process;GO:0043039//tRNA aminoacylation
Bcin01g10480	121	189	228	372	422	427	7.27	9.75	13.87	18.87	19.53	25.42	10.2966666666667	21.2733333333333	1.04686873765167	3.75544098478064e-05	0.000200697597345366	RRS1	Bcrrs1 [Botrytis cinerea B05.10]	-	-	-	-	GO:0005634//nucleus	-	GO:0042254//ribosome biogenesis
Bcin07g05000	70	46	58	29	31	23	4.93	2.78	4.13	1.72	1.68	1.60	3.94666666666667	1.66666666666667	-1.24366908096686	3.77332067106046e-05	0.000201383770632243	--	640fcbc6-deb0-419d-8721-15944957a1c0 [Thermothielavioides terrestris]	-	-	-	-	-	-	-
Bcin01g04240	2411	1395	1892	568	1127	785	108.80	53.72	86.29	21.44	38.66	35.09	82.9366666666667	31.73	-1.38616254334897	3.8114890170009e-05	0.00020333030194388	--	Outer spore wall protein RRT8 [Lachnellula suecica]	-	-	-	-	-	-	-
Bcin02g05780	26	34	26	79	96	74	1.03	1.15	1.04	2.63	2.92	2.90	1.07333333333333	2.81666666666667	1.39189065305494	3.94598862335635e-05	0.0002097586058899	egt-2	aminotransferase family protein-like protein [Hyaloscypha variabilis F]	Metabolism;Metabolism	Global and overview maps;Amino acid metabolism	ko01100//Metabolic pathways;ko00340//Histidine metabolism	K20247;K20247	-	GO:0003824//catalytic activity	-
Bcin11g02020	24	12	22	68	69	72	1.74	0.74	1.68	4.30	3.93	5.37	1.38666666666667	4.53333333333333	1.70895121799661	3.95921593629115e-05	0.000210182114385837	--	gnat family protein [Rutstroemia sp. NJR-2017a BBW]	-	-	-	-	-	GO:0008080//N-acetyltransferase activity	-
Bcin10g04510	84	141	160	284	297	312	2.94	4.23	5.66	8.37	7.99	10.80	4.27666666666667	9.05333333333333	1.08196230915505	3.99245119811067e-05	0.000211478181669256	--	similar to transposase [Botrytis cinerea T4]	-	-	-	-	-	GO:0003676//nucleic acid binding;GO:0003677//DNA binding;GO:0008270//zinc ion binding	-
Bcin04g03560	4	11	5	46	26	41	0.18	0.43	0.23	1.78	0.92	1.86	0.28	1.52	2.44057259138598	4.00943121957326e-05	0.000212283798714773	--	similar to prolyl aminopeptidase [Botrytis cinerea T4]	-	-	-	-	-	-	-
Bcin11g06320	121	278	268	460	565	548	2.38	4.70	5.34	7.65	8.56	10.69	4.14	8.96666666666667	1.11494099922351	4.13297212465993e-05	0.000218246417877967	klp9	similar to kinesin family protein [Botrytis cinerea T4]	-	-	-	-	-	GO:0003777//microtubule motor activity;GO:0005524//ATP binding;GO:0008017//microtubule binding	GO:0007018//microtubule-based movement
Bcin09g03340	44	80	62	142	153	164	1.27	1.98	1.81	3.45	3.39	4.67	1.68666666666667	3.83666666666667	1.18567854343792	4.15004271172652e-05	0.00021905135176339	--	Protein saf1 [Colletotrichum spinosum]	-	-	-	-	-	-	GO:0006396//RNA processing
Bcin01g10000	65	66	72	170	154	160	1.15	1.00	1.29	2.54	2.10	2.81	1.14666666666667	2.48333333333333	1.11483186064742	4.21704110265689e-05	0.000222001193225947	srs2	similar to ATP-depentend DNA helicase [Botrytis cinerea T4]	Genetic Information Processing;Genetic Information Processing	Replication and repair;Replication and repair	ko03420//Nucleotide excision repair;ko03430//Mismatch repair	K03657;K03657	-	GO:0003677//DNA binding;GO:0003678//DNA helicase activity;GO:0005524//ATP binding;GO:0016787//hydrolase activity	-
Bcin01g04770	66	84	51	31	38	36	4.48	4.89	3.50	1.78	1.99	2.42	4.29	2.06333333333333	-1.05600073900644	4.68872455609336e-05	0.000244364092408222	--	hypothetical protein BCIN_01g04770 [Botrytis cinerea B05.10]	-	-	-	-	-	-	-
Bcin01g04670	241	102	162	60	135	59	11.58	4.20	7.87	2.43	4.99	2.81	7.88333333333333	3.41	-1.20903403848143	4.78018364335695e-05	0.000248482486265914	--	hypothetical protein BcDW1_5343 [Botrytis cinerea BcDW1]	-	-	-	-	-	-	-
Bcin15g01190	50	47	53	118	139	120	1.43	1.16	1.54	2.86	3.07	3.41	1.37666666666667	3.11333333333333	1.17728076829021	4.96972863269692e-05	0.000257108921537065	--	zinc finger c2h2-type protein [Rutstroemia sp. NJR-2017a BVV2]	-	-	-	-	-	-	-
Bcin04g04870	50	119	80	198	214	183	4.54	9.26	7.34	15.15	14.94	16.44	7.04666666666667	15.51	1.13818581037456	5.00840615526261e-05	0.000258998121583835	--	hypothetical protein BCIN_04g04870 [Botrytis cinerea B05.10]	-	-	-	-	-	-	-
Bcin06g07000	19	29	12	5	1	4	0.62	0.81	0.39	0.14	0.02	0.13	0.606666666666667	0.0966666666666667	-2.64981364507112	5.12893267102293e-05	0.000264773970402893	faeB-1	tannase and feruloyl esterase [Aspergillus indologenus CBS 114.80]	-	-	-	-	-	-	-
Bcin12g06210	51	84	64	167	157	141	1.48	2.09	1.88	4.09	3.51	4.05	1.81666666666667	3.88333333333333	1.09600181987735	5.18524442961134e-05	0.000266930864370831	--	similar to transcription factor Cys6 [Botrytis cinerea T4]	-	-	-	-	GO:0005634//nucleus	GO:0000981//DNA-binding transcription factor activity, RNA polymerase II-specific;GO:0008270//zinc ion binding	GO:0006355//regulation of transcription, DNA-templated
Bcin13g01510	59	67	60	151	167	119	0.46	0.45	0.48	1.00	1.01	0.92	0.463333333333333	0.976666666666667	1.07581578169874	5.24029054655109e-05	0.000269131802834224	Bref-PKS	Bcpks10 [Botrytis cinerea B05.10]	-	-	-	-	-	GO:0003824//catalytic activity;GO:0016491//oxidoreductase activity;GO:0016740//transferase activity;GO:0031177//phosphopantetheine binding	GO:0055114//oxidation-reduction process
Bcin12g02020	54	72	72	147	159	160	3.74	4.28	5.05	8.59	8.48	10.98	4.35666666666667	9.35	1.10174162970072	5.61830146017288e-05	0.000286581189800393	--	Bcpop4 [Botrytis cinerea B05.10]	Genetic Information Processing;Genetic Information Processing	Translation;Translation	ko03013//RNA transport;ko03008//Ribosome biogenesis in eukaryotes	K03538;K03538	GO:0030677//ribonuclease P complex	GO:0003723//RNA binding;GO:0004540//ribonuclease activity	GO:0006396//RNA processing;GO:0008033//tRNA processing
Bcin05g02300	67	124	94	205	218	216	2.15	3.42	3.06	5.56	5.39	6.87	2.87666666666667	5.94	1.04606487234297	5.68233036167601e-05	0.000289477662751425	SPAC23H3.03c	Bcnpr2 [Botrytis cinerea B05.10]	-	-	-	-	-	-	-
Bcin02g06110	35	38	40	94	120	87	0.50	0.47	0.58	1.13	1.32	1.23	0.516666666666667	1.22666666666667	1.24743755078278	5.9530081765518e-05	0.00030211138447217	abcB	similar to ABC transporter [Botrytis cinerea T4]	Environmental Information Processing	Membrane transport	ko02010//ABC transporters	K05665	GO:0016021//integral component of membrane	GO:0005524//ATP binding;GO:0016887//ATPase activity;GO:0042626//ATPase activity, coupled to transmembrane movement of substances	GO:0055085//transmembrane transport
Bcin15g00110	120	75	79	52	44	51	6.19	3.29	4.09	2.23	1.73	2.61	4.52333333333333	2.19	-1.04645544509652	6.17744758208291e-05	0.000312707196648766	--	hypothetical protein BCIN_15g00110 [Botrytis cinerea B05.10]	-	-	-	-	-	-	-
Bcin10g01850	15	19	13	2	1	3	0.34	0.37	0.30	0.04	0.02	0.07	0.336666666666667	0.0433333333333333	-2.95777176461071	6.19116665869987e-05	0.000313005123314363	--	hypothetical protein BCIN_10g01850 [Botrytis cinerea B05.10]	-	-	-	-	-	-	-
Bcin03g02070	34	51	48	22	22	16	1.02	1.31	1.45	0.55	0.51	0.47	1.26	0.51	-1.30485458152842	6.29565052876198e-05	0.000317751422687452	mpl7	similar to Glucose-methanol-choline oxidoreductase:GMC oxidoreductase [Botrytis cinerea T4]	-	-	-	-	-	GO:0016614//oxidoreductase activity, acting on CH-OH group of donors;GO:0050660//flavin adenine dinucleotide binding	GO:0055114//oxidation-reduction process
Bcin11g01110	25	20	12	82	69	50	1.02	0.70	0.50	2.83	2.14	2.00	0.74	2.32333333333333	1.65059897951832	6.40241138998985e-05	0.000322054995097811	--	hypothetical protein BCIN_11g01110 [Botrytis cinerea B05.10]	-	-	-	-	-	-	-
Bcin05g08250	25	44	24	94	103	69	0.72	1.09	0.70	2.29	2.29	1.97	0.836666666666667	2.18333333333333	1.38380754247404	6.76979412029785e-05	0.00033953774945611	--	cfem domain-containing protein [Rutstroemia sp. NJR-2017a BBW]	-	-	-	-	-	-	-
Bcin02g05300	326	246	147	645	615	490	13.05	8.45	5.95	21.78	18.94	19.42	9.15	20.0466666666667	1.13151871868144	6.89699324917362e-05	0.000344907209336021	--	major royal jelly protein-domain-containing protein [Pseudomassariella vexata]	-	-	-	-	-	-	-
Bcin15g01280	83	122	74	194	223	195	2.29	2.88	2.06	4.51	4.73	5.32	2.41	4.85333333333333	1.00994280324758	7.10601584861723e-05	0.000353883722382114	set6	SET domain protein [Rutstroemia sp. NJR-2017a WRK4]	Metabolism;Metabolism	Global and overview maps;Amino acid metabolism	ko01100//Metabolic pathways;ko00310//Lysine degradation	K11426;K11426	-	GO:0005515//protein binding	-
Bcin10g03940	68	99	114	195	224	230	1.07	1.33	1.81	2.58	2.70	3.57	1.40333333333333	2.95	1.07185722190397	7.15289626729783e-05	0.000355922654861349	SPBC20F10.05	duf1740 domain containing protein [Rutstroemia sp. NJR-2017a WRK4]	-	-	-	-	-	-	-
Bcin03g00830	12	21	19	51	69	57	0.50	0.75	0.80	1.80	2.22	2.36	0.683333333333333	2.12666666666667	1.63793251425943	7.18062428216453e-05	0.000357005986189574	--	hypothetical protein BCIN_03g00830 [Botrytis cinerea B05.10]	-	-	-	-	-	-	-
Bcin07g02710	54	49	32	21	12	21	14.28	11.11	8.56	4.68	2.44	5.50	11.3166666666667	4.20666666666667	-1.42769966414955	7.42263874385892e-05	0.000366907920093348	RUB1	ubiquitin [Sclerotinia borealis F-4128]	-	-	-	-	-	GO:0005515//protein binding	-
Bcin08g01100	9	27	26	59	79	74	0.38	0.98	1.11	2.10	2.56	3.10	0.823333333333333	2.58666666666667	1.65154561060245	7.44531863380331e-05	0.000367877306114593	--	ankyrin repeat protein [Rutstroemia sp. NJR-2017a BVV2]	-	-	-	-	-	-	-
Bcin05g03670	5	3	2	30	29	19	0.21	0.11	0.08	1.04	0.92	0.77	0.133333333333333	0.91	2.77082904603249	7.51216928046545e-05	0.000370874683545879	--	Protein kinase-like (PK-like) [Glarea lozoyensis ATCC 20868]	-	-	-	-	-	-	-
Bcin13g05450	60	82	53	147	176	129	1.22	1.43	1.09	2.53	2.76	2.60	1.24666666666667	2.63	1.07698703012582	7.53600723991264e-05	0.000371745344793551	--	BgtA-20728 [Blumeria graminis f. sp. tritici]	-	-	-	-	-	-	-
Bcin02g09380	56	63	57	36	38	15	2.31	2.23	2.38	1.25	1.21	0.61	2.30666666666667	1.02333333333333	-1.17253338226655	8.29202311385688e-05	0.000406197307175326	--	calcium-dependent phosphotriesterase [Aureobasidium pullulans]	Metabolism;Metabolism;Metabolism;Metabolism;Metabolism	Global and overview maps;Global and overview maps;Global and overview maps;Carbohydrate metabolism;Carbohydrate metabolism	ko01100//Metabolic pathways;ko01110//Biosynthesis of secondary metabolites;ko01200//Carbon metabolism;ko00030//Pentose phosphate pathway;ko00053//Ascorbate and aldarate metabolism	K01053;K01053;K01053;K01053;K01053	-	-	-
MSTRG.11585	88	69	56	31	46	37	4.41	3.87	3.46	1.32	2.04	2.23	3.91333333333333	1.86333333333333	-1.07051222026686	8.41617284850895e-05	0.000410600992816755	--	predicted protein [Botrytis cinerea T4]	-	-	-	-	-	-	-
MSTRG.6313	106	94	56	51	53	38	8.17	6.21	4.37	3.31	3.14	2.90	6.25	3.11666666666667	-1.00385232549561	8.52692369879472e-05	0.000415328055170468	--	Heterokaryon incompatibility protein 6 OR allele [Lachnellula suecica]	-	-	-	-	-	-	-
Bcin09g05430	33	43	44	114	95	106	0.38	0.42	0.51	1.10	0.84	1.20	0.436666666666667	1.04666666666667	1.26119774735418	8.56754727125734e-05	0.000416967881204067	DHX36	atp-dependent RNA helicase a protein [Rutstroemia sp. NJR-2017a BVV2]	Genetic Information Processing	Folding, sorting and degradation	ko03018//RNA degradation	K14442	-	GO:0003676//nucleic acid binding;GO:0004386//helicase activity;GO:0005524//ATP binding	-
Bcin15g03110	65	61	63	124	168	172	1.90	1.52	1.86	3.05	3.76	4.96	1.76	3.92333333333333	1.15650448567999	8.97898890018451e-05	0.000433996532042386	--	hypothetical protein BCIN_15g03110 [Botrytis cinerea B05.10]	-	-	-	-	-	-	-
Bcin03g05770	29	33	36	78	102	89	0.66	0.64	0.82	1.49	1.78	1.99	0.706666666666667	1.75333333333333	1.3109985347291	8.98346070670566e-05	0.00043403766018251	fhkC	Bcmek1 [Botrytis cinerea B05.10]	-	-	-	-	-	GO:0004672//protein kinase activity;GO:0005515//protein binding;GO:0005524//ATP binding	GO:0006468//protein phosphorylation
Bcin07g05710	10	13	28	48	67	88	0.21	0.24	0.60	0.86	1.09	1.84	0.35	1.26333333333333	1.85180852050497	9.07001257025871e-05	0.000437514047000769	bcsl1b	mitochondrial chaperone bcs1 protein [Rutstroemia sp. NJR-2017a BVV2]	-	-	-	-	-	GO:0005524//ATP binding	GO:0034551//mitochondrial respiratory chain complex III assembly
Bcin07g00030	8	16	23	3	0	2	0.30	0.51	0.86	0.09	0.00	0.07	0.556666666666667	0.0533333333333333	-3.38370429247405	9.23955806585602e-05	0.000444262264482215	calI	short-chain dehydrogenase [Aspergillus bombycis]	-	-	-	-	-	-	-
Bcin08g01130	27	14	30	81	97	59	0.66	0.29	0.74	1.67	1.82	1.42	0.563333333333333	1.63666666666667	1.53869977803251	9.85202545895815e-05	0.000470375045654985	--	tRNA processing endoribonuclease [Colletotrichum asianum]	-	-	-	-	GO:0005634//nucleus	GO:0000981//DNA-binding transcription factor activity, RNA polymerase II-specific;GO:0008270//zinc ion binding	GO:0006355//regulation of transcription, DNA-templated
Bcin04g03860	109	128	170	255	323	355	5.99	6.04	9.46	11.83	13.67	19.33	7.16333333333333	14.9433333333333	1.0607990166229	0.000106077010307266	0.000502587004961738	RRP15	Bcrrp15 [Botrytis cinerea B05.10]	-	-	-	-	-	-	GO:0006364//rRNA processing
Bcin04g03290	12	7	17	50	56	40	0.33	0.17	0.48	1.18	1.20	1.10	0.326666666666667	1.16	1.82823365173352	0.000106232472855708	0.000503124714390112	--	similar to Hsp70 family protein [Botrytis cinerea T4]	-	-	-	-	-	-	-
Bcin05g04940	7251	3271	5087	1570	2883	1744	341.13	132.03	242.13	62.31	104.40	81.24	238.43	82.65	-1.5284790469427	0.000107295612916338	0.00050695802602607	--	major facilitator superfamily MFS_1 protein [Rutstroemia sp. NJR-2017a WRK4]	-	-	-	-	-	-	-
Bcin08g03680	59	68	55	153	132	140	2.38	2.35	2.25	5.21	4.10	5.59	2.32666666666667	4.96666666666667	1.09401338913987	0.000114175588941396	0.000534200930773036	--	Bgt-5373 [Blumeria graminis f. sp. tritici]	-	-	-	-	-	-	-
Bcin13g03760	75	80	100	169	221	183	3.26	2.99	4.40	6.20	7.40	7.88	3.55	7.16	1.01214056287221	0.000120566420622305	0.000560383747188666	--	similar to origin recognition complex subunit 6 [Botrytis cinerea T4]	Cellular Processes;Cellular Processes	Cell growth and death;Cell growth and death	ko04111//Cell cycle - yeast;ko04113//Meiosis - yeast	K02608;K02608	GO:0005664//nuclear origin of replication recognition complex	GO:0003677//DNA binding	GO:0006260//DNA replication
Bcin15g01010	34	42	40	88	125	87	1.03	1.09	1.22	2.24	2.91	2.60	1.11333333333333	2.58333333333333	1.21434820768755	0.000123585911893676	0.000573084845597483	meu13	Tat binding 1-interacting protein [Rutstroemia sp. NJR-2017a WRK4]	-	-	-	-	-	-	GO:0007131//reciprocal meiotic recombination
Bcin07g05200	23	17	15	47	81	60	1.01	0.64	0.67	1.75	2.75	2.62	0.773333333333333	2.37333333333333	1.61775243583882	0.000127494227531149	0.000589384228853019	--	hypothetical protein BCIN_07g05200 [Botrytis cinerea B05.10]	-	-	-	-	-	-	-
Bcin07g06460	112	135	208	239	457	522	2.09	2.17	3.94	3.77	6.58	9.67	2.73333333333333	6.67333333333333	1.28774615933055	0.000127688888297767	0.000589829173034809	--	Inositol monophosphatase 2 [Daldinia childiae]	-	-	-	-	-	-	-
Bcin07g03200	48	73	74	135	164	156	1.47	1.92	2.30	3.49	3.87	4.74	1.89666666666667	4.03333333333333	1.08850648985537	0.000129242577381932	0.000596087254743062	--	hypothetical protein BCIN_07g03200 [Botrytis cinerea B05.10]	-	-	-	-	-	-	-
Bcin15g05080	46	63	57	27	40	21	1.06	1.25	1.33	0.53	0.71	0.48	1.21333333333333	0.573333333333333	-1.0815298854966	0.000130851748947738	0.000602350197633076	gel1	Bcgas5 [Botrytis cinerea B05.10]	-	-	-	-	-	-	-
Bcin05g06250	47	75	38	173	164	87	1.89	2.58	1.54	5.86	5.07	3.46	2.00333333333333	4.79666666666667	1.25962969602912	0.000133695419583089	0.000613790499633277	--	hypothetical protein BCIN_05g06250 [Botrytis cinerea B05.10]	-	-	-	-	-	-	-
Bcin15g00290	4	13	8	39	44	30	0.43	1.20	0.87	3.53	3.63	3.18	0.833333333333333	3.44666666666667	2.04823618565285	0.000136199468312269	0.00062271738610869	--	hypothetical protein BCIN_15g00290 [Botrytis cinerea B05.10]	-	-	-	-	-	-	-
Bcin10g00050	6	17	18	0	1	1	0.53	1.29	1.60	0.00	0.07	0.09	1.14	0.0533333333333333	-4.4178525148859	0.000136773428767545	0.000625048833639558	--	hypothetical protein BCIN_10g00050 [Botrytis cinerea B05.10]	-	-	-	-	-	-	-
Bcin07g03420	93	68	58	51	41	25	2.66	1.67	1.68	1.23	0.90	0.71	2.00333333333333	0.946666666666667	-1.0814740612065	0.00013772941702455	0.000629177790348049	ZRC1	similar to cation diffusion facilitator family metal ion transporter [Botrytis cinerea T4]	-	-	-	-	GO:0016021//integral component of membrane	GO:0008324//cation transmembrane transporter activity	GO:0006812//cation transport;GO:0055085//transmembrane transport
Bcin14g02410	98	98	57	63	43	32	2.54	2.18	1.50	1.38	0.86	0.82	2.07333333333333	1.02	-1.02338292743795	0.000138393096913453	0.000631581637833421	yncC	arabinose-proton symporter protein [Rutstroemia sp. NJR-2017a BVV2]	-	-	-	-	GO:0016020//membrane;GO:0016021//integral component of membrane	GO:0022857//transmembrane transporter activity	GO:0055085//transmembrane transport
MSTRG.13369	26	22	29	10	10	0	1.58	1.16	1.77	0.51	0.47	0.00	1.50333333333333	0.326666666666667	-2.20227377914017	0.000138576237382344	0.000632082708334152	--	-	-	-	-	-	-	-	-
Bcin09g03300	89	86	58	45	60	24	4.69	3.89	3.09	2.00	2.44	1.25	3.89	1.89666666666667	-1.03630400340076	0.000139642669395047	0.000636220706209968	--	hypothetical protein BCIN_09g03300 [Botrytis cinerea B05.10]	-	-	-	-	-	-	-
Bcin15g01540	41	49	34	24	20	12	1.81	1.86	1.52	0.89	0.68	0.52	1.73	0.696666666666667	-1.312231596277	0.000140771564593668	0.000640255207326293	--	BTB/POZ fold [Penicillium camemberti]	-	-	-	-	-	GO:0005515//protein binding	-
Bcin06g02050	56	33	36	24	12	14	1.63	0.82	1.06	0.59	0.27	0.40	1.17	0.42	-1.47804729680464	0.000143551567167319	0.000650568104209701	--	hypothetical protein BCIN_06g02050 [Botrytis cinerea B05.10]	-	-	-	-	-	-	-
Bcin04g06010	119	95	72	240	260	168	2.29	1.60	1.41	3.95	3.90	3.22	1.76666666666667	3.69	1.06259095733099	0.000149182239877813	0.00067257164235439	--	hypothetical protein BCIN_04g06010 [Botrytis cinerea B05.10]	-	-	-	-	-	-	-
Bcin05g01970	40	155	68	402	536	261	2.23	7.41	3.83	18.88	22.97	14.39	4.49	18.7466666666667	2.06184674361023	0.000149192291400711	0.00067257164235439	--	exported protein-like protein [Diplodia corticola]	-	-	-	-	-	-	-
Bcin05g04320	70	70	110	177	208	215	4.83	4.15	7.68	10.31	11.05	14.70	5.55333333333333	12.02	1.11401099606679	0.000150878428760201	0.000679406358207561	--	DNA-directed RNA polymerase II subunit RPB1 [Diplocarpon rosae]	-	-	-	-	-	-	-
Bcin11g04920	83	45	43	23	30	27	6.17	2.88	3.27	1.43	1.74	2.01	4.10666666666667	1.72666666666667	-1.24997825300835	0.000155412108717052	0.000698247731331073	--	hypothetical protein BCIN_11g04920 [Botrytis cinerea B05.10]	-	-	-	-	-	-	-
Bcin09g03090	2578	422	1347	126	343	205	89.10	12.51	47.10	3.67	9.13	7.02	49.57	6.60666666666667	-2.90747279700499	0.000158191051767609	0.000709138420919345	Plpp5	phosphatidic acid phosphatase beta protein [Rutstroemia sp. NJR-2017a BVV2]	Metabolism;Metabolism;Metabolism	Global and overview maps;Lipid metabolism;Lipid metabolism	ko01110//Biosynthesis of secondary metabolites;ko00564//Glycerophospholipid metabolism;ko00561//Glycerolipid metabolism	K18693;K18693;K18693	-	-	-
Bcin05g07680	1357	579	952	253	527	279	80.18	29.35	56.91	12.61	23.97	16.32	55.48	17.6333333333333	-1.65366256604337	0.000159166748384871	0.000712180594583594	--	Six-hairpin glycosidase protein [Rutstroemia sp. NJR-2017a BBW]	-	-	-	-	-	-	-
MSTRG.11448	58	39	38	27	22	10	2.25	1.30	1.49	0.88	0.66	0.38	1.68	0.64	-1.39231742277876	0.000164333339335313	0.000733928367590311	--	-	-	-	-	-	-	-	-
Bcin14g04820	76	82	105	178	204	211	1.90	1.76	2.65	3.75	3.92	5.22	2.10333333333333	4.29666666666667	1.03054035337911	0.000164734047490776	0.000734896549040541	--	Genetic interactor of prohibitins 3 mitochondrial protein [Rutstroemia sp. NJR-2017a BVV2]	-	-	-	-	-	-	-
Bcin03g05220	115	180	244	378	408	435	2.36	3.16	5.06	6.53	6.43	8.82	3.52666666666667	7.26	1.04166432660288	0.000166134303006722	0.000740041579391149	SPAC57A7.06	Bcutp14 [Botrytis cinerea B05.10]	Genetic Information Processing	Translation	ko03008//Ribosome biogenesis in eukaryotes	K14567	GO:0032040//small-subunit processome	-	GO:0006364//rRNA processing
MSTRG.12084	7	11	4	0	0	0	0.35	0.47	0.20	0.00	0.00	0.00	0.34	0.001	-8.4093909361377	0.000172974620209119	0.000768227777860954	rho2	probable GTP-binding protein rho2 [Phialocephala subalpina]	-	-	-	-	GO:0043231//intracellular membrane-bounded organelle;GO:0044444//cytoplasmic part;GO:0060187//cell pole	GO:0017111//nucleoside-triphosphatase activity;GO:0032550//purine ribonucleoside binding	GO:0007163//establishment or maintenance of cell polarity;GO:0010962//regulation of glucan biosynthetic process;GO:0015031//protein transport;GO:0030036//actin cytoskeleton organization;GO:0035556//intracellular signal transduction;GO:0046907//intracellular transport
Bcin11g03470	65	107	87	181	182	211	3.82	5.39	5.17	8.97	8.23	12.27	4.79333333333333	9.82333333333333	1.0351833846847	0.000178219519412693	0.000790058202366844	dpb4	related to DPB4 DNA polymerase II (epsilon) 4th subunit [Rhynchosporium agropyri]	Genetic Information Processing;Genetic Information Processing;Genetic Information Processing	Replication and repair;Replication and repair;Replication and repair	ko03420//Nucleotide excision repair;ko03030//DNA replication;ko03410//Base excision repair	K02326;K02326;K02326	-	GO:0046982//protein heterodimerization activity	-
Bcin06g05680	20	36	20	68	70	86	0.64	0.99	0.65	1.83	1.72	2.72	0.76	2.09	1.4594316186373	0.000178772187123215	0.000791922471192159	SPAC521.02	similar to WLM domain-containing protein [Botrytis cinerea T4]	-	-	-	-	-	-	-
Bcin02g01150	18	48	23	79	95	81	0.56	1.29	0.73	2.08	2.28	2.50	0.86	2.28666666666667	1.41083751074956	0.000184591052670074	0.000814053650762811	--	homeobox domain containing protein [Rutstroemia sp. NJR-2017a WRK4]	-	-	-	-	-	-	-
Bcin15g04510	21	33	29	80	74	75	0.43	0.57	0.60	1.37	1.16	1.51	0.533333333333333	1.34666666666667	1.33628338786444	0.00019252731749576	0.000844120319978666	--	RING/U-box [Glarea lozoyensis ATCC 20868]	-	-	-	-	-	GO:0004842//ubiquitin-protein transferase activity	GO:0016567//protein ubiquitination
Bcin15g03920	94	169	203	344	350	338	2.71	4.18	5.92	8.37	7.77	9.65	4.27	8.59666666666667	1.00954129744757	0.000195215819675116	0.000855282174870472	pch1	related to CTK2 Carboxy-terminal domain (CTD) kinase, beta subunit [Phialocephala subalpina]	-	-	-	-	-	-	-
Bcin11g02980	35	64	64	141	135	115	1.96	3.08	3.63	6.67	5.82	6.38	2.89	6.29	1.12199052437861	0.000198123846543685	0.000866439455862513	calI	short-chain dehydrogenase/reductase-like protein [Lophium mytilinum]	-	-	-	-	-	-	-
Bcin07g06640	2	4	8	23	32	29	0.08	0.14	0.32	0.77	0.97	1.14	0.18	0.96	2.41503749927884	0.00020024559591248	0.000874442243425462	asqD	S-adenosyl-L-methionine-dependent methyltransferase [Glarea lozoyensis ATCC 20868]	-	-	-	-	-	GO:0008168//methyltransferase activity;GO:0008171//O-methyltransferase activity	-
Bcin06g00120	28	75	42	19	23	22	0.70	1.61	1.06	0.40	0.44	0.55	1.12333333333333	0.463333333333333	-1.27766370845835	0.000202083086933482	0.000881182234656837	OPT7	isp4 protein [Sclerotinia borealis F-4128]	-	-	-	-	-	-	GO:0055085//transmembrane transport
Bcin10g05390	42	69	56	140	118	137	1.91	2.69	2.58	5.38	4.13	6.18	2.39333333333333	5.23	1.12778960314505	0.000209281209507152	0.00090959168178471	EFM4	Bcefm4 [Botrytis cinerea B05.10]	-	-	-	-	-	GO:0008168//methyltransferase activity	-
Bcin02g04820	11	20	21	47	62	62	0.23	0.35	0.44	0.81	0.98	1.26	0.34	1.01666666666667	1.58024009047876	0.00020985001981399	0.000911733304643094	--	hypothetical protein BCIN_02g04820 [Botrytis cinerea B05.10]	-	-	-	-	-	-	-
Bcin09g00500	189	73	139	43	74	84	21.38	7.08	15.91	4.10	6.44	9.41	14.79	6.65	-1.15319580671052	0.000210547421551743	0.000914431863094473	--	GroL, Chaperonin GroEL (HSP60 family) [Pyrenophora tritici-repentis]	-	-	-	-	-	-	-
Bcin06g07160	38	44	51	106	112	106	1.33	1.32	1.80	3.12	3.01	3.66	1.48333333333333	3.26333333333333	1.13750352374994	0.000228481414449558	0.000987669208440985	bapA	peptidase family S58 protein [Rutstroemia sp. NJR-2017a BBW]	-	-	-	-	-	-	-
MSTRG.3861	62	52	32	16	28	24	6.46	4.65	3.37	1.41	2.24	2.48	4.82666666666667	2.04333333333333	-1.24010262339243	0.000237251659794868	0.00101714436550825	--	-	-	-	-	-	-	-	-
Bcin13g00190	69	93	56	35	23	50	6.07	7.02	4.99	2.60	1.56	4.36	6.02666666666667	2.84	-1.08546934218935	0.000243662898943897	0.00104053693254025	--	amino acid permease [Marssonina brunnea f. sp. 'multigermtubi' MB_m1]	-	-	-	-	-	-	-
MSTRG.10568	74	75	61	54	28	7	2.19	1.90	1.82	1.35	0.64	0.21	1.97	0.733333333333333	-1.42565460665287	0.000245405842786453	0.00104648873620819	--	-	-	-	-	-	-	-	-
Bcin04g01230	1	3	2	26	19	14	0.03	0.07	0.05	0.59	0.40	0.38	0.05	0.456666666666667	3.19114148735201	0.000246357232814201	0.00105017217273963	--	RPS24A, Ribosomal protein S24E [Pyrenophora tritici-repentis]	-	-	-	-	-	-	-
Bcin10g00030	11	18	8	0	0	2	0.83	1.17	0.61	0.00	0.00	0.15	0.87	0.05	-4.12101540096137	0.000262342230482739	0.00110924032338504	--	dimeric alpha-beta barrel protein [Rutstroemia sp. NJR-2017a BBW]	-	-	-	-	-	-	-
Bcin07g05110	135	263	332	489	607	546	3.36	5.61	8.36	10.26	11.62	13.45	5.77666666666667	11.7766666666667	1.02762209473049	0.000266466841520859	0.00112350968319048	nop2	Bcnop2 [Botrytis cinerea B05.10]	-	-	-	-	GO:0005730//nucleolus;GO:0030687//preribosome, large subunit precursor	GO:0003723//RNA binding;GO:0008168//methyltransferase activity;GO:0008757//S-adenosylmethionine-dependent methyltransferase activity;GO:0009383//rRNA (cytosine-C5-)-methyltransferase activity	GO:0000463//maturation of LSU-rRNA from tricistronic rRNA transcript (SSU-rRNA, 5.8S rRNA, LSU-rRNA);GO:0006364//rRNA processing;GO:0042273//ribosomal large subunit biogenesis;GO:0070475//rRNA base methylation;GO:1902626//assembly of large subunit precursor of preribosome
Bcin09g01980	37	49	46	105	114	95	0.54	0.62	0.68	1.30	1.29	1.38	0.613333333333333	1.32333333333333	1.10943324108594	0.000272322562174092	0.00114618348061125	--	Nucleotide-diphospho-sugar transferase [Glarea lozoyensis ATCC 20868]	-	-	-	-	-	-	-
Bcin02g07480	35	26	31	48	142	110	1.68	1.07	1.50	1.94	5.24	5.22	1.41666666666667	4.13333333333333	1.54480537424917	0.000276208082820362	0.00115946134577094	P4H7	2OG-Fe(II)oxygenase superfamily protein [Rutstroemia sp. NJR-2017a BVV2]	Metabolism;Metabolism	Global and overview maps;Amino acid metabolism	ko01100//Metabolic pathways;ko00330//Arginine and proline metabolism	K00472;K00472	-	GO:0005506//iron ion binding;GO:0016491//oxidoreductase activity;GO:0016705//oxidoreductase activity, acting on paired donors, with incorporation or reduction of molecular oxygen;GO:0031418//L-ascorbic acid binding	GO:0055114//oxidation-reduction process
Bcin09g06210	4674	1436	3068	594	1145	914	309.92	81.69	205.82	33.23	58.44	60.01	199.143333333333	50.56	-1.97773881517725	0.000279705314044288	0.00117231734246464	--	magnesium ion transporter protein [Rutstroemia sp. NJR-2017a WRK4]	-	-	-	-	-	-	-
Bcin16g01750	91	62	68	39	61	21	4.35	2.56	3.26	1.57	2.23	1.00	3.39	1.6	-1.08321336824898	0.00028251844910955	0.00118245413738693	SPAPB1A11.02	alpha/beta-hydrolase [Phialocephala scopiformis]	-	-	-	-	-	GO:0016787//hydrolase activity	-
Bcin03g00050	12	10	7	0	0	1	0.45	0.32	0.27	0.00	0.00	0.04	0.346666666666667	0.0133333333333333	-4.7004397181411	0.000284662733521067	0.0011910129796569	REX3	Bcrex3 [Botrytis cinerea B05.10]	-	-	-	-	-	GO:0003676//nucleic acid binding	-
Bcin11g01520	2	1	4	15	21	26	0.27	0.11	0.54	1.69	2.16	3.43	0.306666666666667	2.42666666666667	2.98423268414168	0.000285358497375943	0.00119309114337127	--	hypothetical protein BCIN_11g01520 [Botrytis cinerea B05.10]	-	-	-	-	-	-	-
Bcin09g05730	16	9	5	0	1	0	0.48	0.23	0.15	0.00	0.02	0.00	0.286666666666667	0.00666666666666667	-5.4262647547021	0.000287009935580623	0.00119874149749301	--	hypothetical protein BCIN_09g05730 [Botrytis cinerea B05.10]	-	-	-	-	-	-	-
Bcin02g02620	41	30	31	19	16	7	1.44	0.90	1.10	0.56	0.43	0.24	1.14666666666667	0.41	-1.48375024936286	0.000287195246227979	0.0011990976720776	--	hypothetical protein BCIN_02g02620 [Botrytis cinerea B05.10]	-	-	-	-	-	-	-
Bcin06g02060	24	27	19	62	74	63	0.97	0.94	0.78	2.12	2.31	2.53	0.896666666666667	2.32	1.3714811332921	0.000290012414086035	0.00121001698839168	--	hypothetical protein BCIN_06g02060 [Botrytis cinerea B05.10]	-	-	-	-	-	-	-
Bcin15g04760	186	415	476	727	860	820	6.45	12.35	16.70	21.27	22.96	28.16	11.8333333333333	24.13	1.0279713916575	0.00029326851190178	0.00122190116516046	--	related to trichothecene 3-O-acetyltransferase [Phialocephala subalpina]	-	-	-	-	-	GO:0016747//transferase activity, transferring acyl groups other than amino-acyl groups	-
Bcin07g01730	22	22	22	8	10	1	1.05	0.90	1.06	0.32	0.37	0.05	1.00333333333333	0.246666666666667	-2.02416631113075	0.000307699758513317	0.00127670370553795	--	hypothetical protein BCIN_07g01730 [Botrytis cinerea B05.10]	-	-	-	-	-	-	-
Bcin03g01210	55	70	57	147	148	109	0.68	0.74	0.71	1.53	1.41	1.33	0.71	1.42333333333333	1.00338263939465	0.00030929655023719	0.00128111186858784	--	Zinc finger protein [Rutstroemia sp. NJR-2017a BVV2]	-	-	-	-	-	-	-
Bcin01g11440	11	6	3	0	0	0	0.78	0.36	0.21	0.00	0.00	0.00	0.45	0.001	-8.81378119121704	0.000317533658608332	0.00131024990214736	AO090103000074	carboxylic ester hydrolase-6 [Coleophoma cylindrospora]	-	-	-	-	-	-	-
Bcin06g03140	36	88	57	30	27	34	2.05	4.30	3.28	1.44	1.18	1.92	3.21	1.51333333333333	-1.08484350055255	0.000320429284067839	0.00132174323059917	--	hypothetical protein BCIN_06g03140 [Botrytis cinerea B05.10]	-	-	-	-	-	-	-
Bcin10g04040	23	22	25	68	75	56	0.35	0.29	0.39	0.88	0.88	0.85	0.343333333333333	0.87	1.34140546938667	0.000323049634208514	0.00133072026297507	--	acyl- n-acyltransferase protein [Rutstroemia sp. NJR-2017a BBW]	-	-	-	-	-	-	-
Bcin04g04980	134	390	362	941	1022	1072	1.11	2.76	3.02	6.55	6.49	8.76	2.29666666666667	7.26666666666667	1.66175224696	0.000332112891307968	0.00136290216641856	Dock1	SH3 domain-containing protein [Rutstroemia sp. NJR-2017a BVV2]	-	-	-	-	-	GO:0005085//guanyl-nucleotide exchange factor activity;GO:0005515//protein binding	GO:0007264//small GTPase mediated signal transduction
Bcin09g01540	52	61	72	143	146	125	0.89	0.89	1.24	2.06	1.91	2.11	1.00666666666667	2.02666666666667	1.0095227741185	0.000342932054514399	0.00140106562285756	--	HET-domain-containing protein [Chalara longipes BDJ]	-	-	-	-	-	-	-
Bcin14g00070	7	4	8	0	0	0	0.54	0.26	0.62	0.00	0.00	0.00	0.473333333333333	0.001	-8.88671271367089	0.00034653787113972	0.00141386979623956	--	Methyltransferase [Lachnellula willkommii]	-	-	-	-	-	-	-
Bcin08g06790	24	28	18	53	69	87	1.33	1.33	1.01	2.47	2.94	4.77	1.22333333333333	3.39333333333333	1.47188559323249	0.000359801758080839	0.00146350311303529	--	similar to PEX11 domain-containing protein [Botrytis cinerea T4]	-	-	-	-	GO:0005779//integral component of peroxisomal membrane	-	GO:0016559//peroxisome fission
MSTRG.1230	33	59	25	20	21	7	1.68	2.58	1.29	0.86	0.82	0.35	1.85	0.676666666666667	-1.45100804405229	0.000360016858437471	0.00146388130328696	--	hypothetical protein BofuT4_P014990.1 [Botrytis cinerea T4]	-	-	-	-	-	-	-
Bcin12g05920	46	33	26	108	114	67	1.37	0.84	0.79	2.72	2.62	1.98	1	2.44	1.28688114778816	0.000360261518015837	0.00146437938842178	--	RNI-like protein [Aureobasidium pullulans]	-	-	-	-	GO:0005634//nucleus	GO:0000981//DNA-binding transcription factor activity, RNA polymerase II-specific;GO:0003677//DNA binding;GO:0008270//zinc ion binding	GO:0006351//transcription, DNA-templated;GO:0006355//regulation of transcription, DNA-templated
Bcin13g00160	5	5	9	0	0	0	0.34	0.29	0.61	0.00	0.00	0.00	0.413333333333333	0.001	-8.69116190455308	0.000361480362816886	0.00146833788854152	yngF	enoyl-CoA hydratase [Fusarium oxysporum f. sp. vasinfectum 25433]	-	-	-	-	-	GO:0003824//catalytic activity	-
Bcin14g04160	42	31	44	23	21	9	1.04	0.66	1.11	0.48	0.40	0.22	0.936666666666667	0.366666666666667	-1.35306660669627	0.000366387614191487	0.00148424749283993	thi9	similar to amino acid transporter [Botrytis cinerea T4]	-	-	-	-	GO:0016020//membrane	GO:0022857//transmembrane transporter activity	GO:0055085//transmembrane transport
Bcin06g00310	48	49	62	107	157	113	3.00	2.62	3.92	5.64	7.54	6.98	3.18	6.72	1.0794344674944	0.000370594239442556	0.00149926194674246	--	hypothetical protein BCIN_06g00310 [Botrytis cinerea B05.10]	-	-	-	-	-	-	-
Bcin08g04270	114	203	262	368	471	447	2.48	3.79	5.77	6.76	7.89	9.64	4.01333333333333	8.09666666666667	1.01252709787616	0.000382501119290002	0.00154222701544879	SPB1	Bcspb1 [Botrytis cinerea B05.10]	-	-	-	-	GO:0005634//nucleus	GO:0008168//methyltransferase activity;GO:0008649//rRNA methyltransferase activity	GO:0001510//RNA methylation;GO:0006364//rRNA processing;GO:0031167//rRNA methylation;GO:0032259//methylation
Bcin01g10760	49	49	28	21	21	19	2.63	2.25	1.52	0.95	0.87	1.01	2.13333333333333	0.943333333333333	-1.17726985205548	0.000415571434720157	0.00165827389746689	alt3	benzoate 4-monooxygenase cytochrome p450 protein [Rutstroemia sp. NJR-2017a BVV2]	-	-	-	-	-	GO:0004497//monooxygenase activity;GO:0005506//iron ion binding;GO:0016705//oxidoreductase activity, acting on paired donors, with incorporation or reduction of molecular oxygen;GO:0020037//heme binding	GO:0055114//oxidation-reduction process
Bcin03g02060	48	49	50	24	25	30	2.62	2.29	2.76	1.10	1.05	1.62	2.55666666666667	1.25666666666667	-1.02466205423427	0.000420968498497838	0.00167813415081263	mpl6	similar to short-chain dehydrogenase/reductase SDR [Botrytis cinerea T4]	-	-	-	-	-	-	-
Bcin15g05620	20	26	16	5	3	9	0.65	0.68	0.53	0.14	0.08	0.29	0.62	0.17	-1.86673346913654	0.000426229219861142	0.00169628474716982	bmr3	similar to MFS multidrug transporter [Botrytis cinerea T4]	-	-	-	-	-	-	GO:0055085//transmembrane transport
Bcin08g05300	52	46	75	133	147	131	3.55	2.70	5.19	7.67	7.74	8.87	3.81333333333333	8.09333333333333	1.08568136947729	0.000436751752012942	0.00173585651570926	--	BgtA-20074 [Blumeria graminis f. sp. tritici]	-	-	-	-	-	-	-
Bcin16g05195	27	34	31	7	21	9	1.87	2.02	2.18	0.41	1.12	0.62	2.02333333333333	0.716666666666667	-1.49735985666622	0.000437834530331847	0.00173958320022799	--	phosphatidylethanolamine-binding PEBP protein [Rutstroemia sp. NJR-2017a BBW]	-	-	-	-	-	-	-
Bcin16g03350	37	55	58	26	31	25	1.15	1.47	1.82	0.68	0.74	0.77	1.48	0.73	-1.01962880674893	0.000438052804237938	0.00173987374565943	--	duf1295 domain protein [Rutstroemia sp. NJR-2017a BVV2]	-	-	-	-	-	GO:0005515//protein binding	-
Bcin12g05030	941	325	671	154	317	183	98.84	29.29	71.31	13.65	25.63	19.03	66.48	19.4366666666667	-1.77413956006835	0.00047350553221049	0.00186523523319328	--	Bcpio7 [Botrytis cinerea B05.10]	-	-	-	-	-	-	-
Bcin02g07630	39	36	37	23	19	12	1.32	1.04	1.26	0.65	0.49	0.40	1.20666666666667	0.513333333333333	-1.23305934638831	0.000474721675667	0.00186941153949419	--	p-loop containing nucleoside triphosphate hydrolase protein [Rutstroemia sp. NJR-2017a WRK4]	-	-	-	-	-	-	-
Bcin03g08980	11	16	8	46	52	29	0.27	0.33	0.20	0.94	0.97	0.69	0.266666666666667	0.866666666666667	1.70043971814109	0.00049073656002062	0.00192425879783028	--	HET-domain-containing protein [Cadophora sp. DSE1049]	-	-	-	-	-	-	-
Bcin06g06790	29	55	58	90	125	154	1.78	2.90	3.60	4.66	5.91	9.36	2.76	6.64333333333333	1.26723903733973	0.000496911435102449	0.00194592530956323	--	Bcrrp17 [Botrytis cinerea B05.10]	-	-	-	-	-	-	-
Bcin11g02870	2	3	2	19	16	21	0.10	0.13	0.10	0.79	0.61	1.03	0.11	0.81	2.88041838424733	0.000500345636270448	0.00195745533354238	--	hypothetical protein BCIN_11g02870 [Botrytis cinerea B05.10]	-	-	-	-	-	-	-
Bcin03g08410	6	7	12	28	31	49	0.07	0.07	0.15	0.29	0.29	0.60	0.0966666666666667	0.393333333333333	2.02466205423427	0.000510778942953382	0.00199047697957808	--	hypothetical protein BCIN_03g08410 [Botrytis cinerea B05.10]	-	-	-	-	-	-	-
Bcin09g06320	34	49	52	22	29	21	1.30	1.61	2.01	0.71	0.85	0.80	1.64	0.786666666666667	-1.0598714559774	0.000542938018948636	0.00210417007214268	--	hypothetical protein BCIN_09g06320 [Botrytis cinerea B05.10]	-	-	-	-	-	-	-
Bcin02g07990	76	213	224	509	630	673	2.19	5.27	6.54	12.39	13.99	19.23	4.66666666666667	15.2033333333333	1.70392334302542	0.000593770435820469	0.00227179259948291	--	Bcrrp14 [Botrytis cinerea B05.10]	-	-	-	-	-	-	-
Bcin07g02060	0	1	2	18	22	8	0.00	0.03	0.07	0.56	0.62	0.29	0.0333333333333333	0.49	3.877744249949	0.000610798756519652	0.00232728693401178	--	hypothetical protein BCIN_07g02060 [Botrytis cinerea B05.10]	-	-	-	-	-	-	-
Bcin10g03850	29	28	25	69	83	63	0.74	0.61	0.65	1.49	1.63	1.60	0.666666666666667	1.57333333333333	1.23878685958711	0.000613023022651232	0.0023350196925708	--	HET-domain-containing protein [Aspergillus campestris IBT 28561]	-	-	-	-	-	-	-
Bcin06g03000	64	55	33	32	32	12	3.03	2.23	1.58	1.28	1.17	0.56	2.28	1.00333333333333	-1.1842328381262	0.000640669596465837	0.00242891521979213	--	hypothetical protein BCIN_06g03000 [Botrytis cinerea B05.10]	-	-	-	-	-	-	-
Bcin02g00780	56	79	98	135	222	172	1.60	1.93	2.83	3.25	4.87	4.86	2.12	4.32666666666667	1.02919171271478	0.000651698951451555	0.00246666098233337	PLA2G7	similar to platelet-activating factor acetylhydrolase [Botrytis cinerea T4]	Metabolism;Metabolism	Global and overview maps;Lipid metabolism	ko01100//Metabolic pathways;ko00565//Ether lipid metabolism	K01062;K01062	-	GO:0003847//1-alkyl-2-acetylglycerophosphocholine esterase activity	GO:0016042//lipid catabolic process
MSTRG.129	54	81	22	27	31	9	3.77	5.25	1.69	1.69	1.78	0.63	3.57	1.36666666666667	-1.38526266524481	0.000669844111687511	0.00252576953972891	--	hypothetical protein BOTNAR_0639g00010 [Botryotinia narcissicola]	-	-	-	-	-	-	-
Bcin06g02210	31	42	24	13	19	12	1.09	1.26	0.85	0.38	0.51	0.42	1.06666666666667	0.436666666666667	-1.28850509334992	0.000686462318348553	0.00258310832811618	--	CMP-sialic acid transporter 2 protein [Rutstroemia sp. NJR-2017a WRK4]	-	-	-	-	GO:0000139//Golgi membrane;GO:0016021//integral component of membrane	GO:0015165//pyrimidine nucleotide-sugar transmembrane transporter activity	GO:0090481//pyrimidine nucleotide-sugar transmembrane transport
Bcin07g02390	38	36	23	12	21	10	2.18	1.77	1.33	0.58	0.93	0.57	1.76	0.693333333333333	-1.34395440121736	0.00068687525998742	0.00258348721100383	--	hypothetical protein BCIN_07g02390 [Botrytis cinerea B05.10]	-	-	-	-	-	-	-
MSTRG.11496	20	22	20	5	12	3	1.30	1.23	1.32	0.27	0.60	0.19	1.28333333333333	0.353333333333333	-1.86079418101906	0.000687287945378777	0.00258422854493582	--	predicted protein [Botrytis cinerea T4]	-	-	-	-	-	-	-
Bcin14g05520	7	3	1	22	35	15	0.38	0.14	0.06	1.01	1.47	0.81	0.193333333333333	1.09666666666667	2.50396277860768	0.000777561002859389	0.00288385635559267	--	heterokaryon incompatibility protein [Rutstroemia sp. NJR-2017a BBW]	-	-	-	-	-	-	-
Bcin01g10620	45	58	35	28	31	16	5.19	5.74	4.09	2.73	2.75	1.83	5.00666666666667	2.43666666666667	-1.03894150156183	0.000793441257486445	0.00293234314100512	--	hypothetical protein BCIN_01g10620 [Botrytis cinerea B05.10]	-	-	-	-	-	-	-
MSTRG.2528	53	45	52	115	125	100	1.55	1.13	1.54	2.84	2.82	2.90	1.40666666666667	2.85333333333333	1.02036779769396	0.000826424919127004	0.00303875935753847	--	hypothetical protein BOTCAL_0603g00070 [Botryotinia calthae]	-	-	-	-	-	-	-
MSTRG.9290	44	28	27	20	16	7	2.06	1.12	1.28	0.79	0.58	0.32	1.48666666666667	0.563333333333333	-1.40002046363812	0.000835967687549085	0.00306914078733565	--	hypothetical protein BOTCAL_0203g00050 [Botryotinia calthae]	-	-	-	-	-	-	-
Bcin06g02440	38	27	45	65	112	128	2.11	1.29	2.53	3.04	4.78	7.03	1.97666666666667	4.95	1.32435892114212	0.000896516435640415	0.00326654542391312	--	hypothetical protein BCIN_06g02440 [Botrytis cinerea B05.10]	-	-	-	-	-	-	-
MSTRG.3594	84	54	42	28	50	10	1.80	1.00	0.92	0.51	0.83	0.21	1.24	0.516666666666667	-1.26303440583379	0.000929345327447805	0.00336761258770159	--	-	-	-	-	-	-	-	-
Bcin05g06220	49	50	51	128	115	93	0.42	0.37	0.44	0.93	0.76	0.79	0.41	0.826666666666667	1.01168180504764	0.000932935086503751	0.00337959893681489	orsA	Bcpks15 [Botrytis cinerea B05.10]	-	-	-	-	-	GO:0003824//catalytic activity;GO:0016740//transferase activity;GO:0016788//hydrolase activity, acting on ester bonds;GO:0031177//phosphopantetheine binding	GO:0009058//biosynthetic process
Bcin09g05710	6	5	5	0	0	0	0.26	0.19	0.22	0.00	0.00	0.00	0.223333333333333	0.001	-7.80305478462398	0.000937051385871528	0.00339245997053519	dbaD	MFS monocarboxylate transporter protein [Rutstroemia sp. NJR-2017a WRK4]	-	-	-	-	-	-	GO:0055085//transmembrane transport
Bcin12g01680	71	215	155	299	334	328	2.80	7.28	6.19	9.95	10.14	12.81	5.42333333333333	10.9666666666667	1.01587333295008	0.00102359302137807	0.00366153671956399	--	DNA polymerase delta subunit [Lachnellula hyalina]	Genetic Information Processing;Genetic Information Processing;Genetic Information Processing;Genetic Information Processing;Genetic Information Processing	Replication and repair;Replication and repair;Replication and repair;Replication and repair;Replication and repair	ko03420//Nucleotide excision repair;ko03030//DNA replication;ko03430//Mismatch repair;ko03440//Homologous recombination;ko03410//Base excision repair	K03504;K03504;K03504;K03504;K03504	GO:0005634//nucleus;GO:0043625//delta DNA polymerase complex	GO:0003887//DNA-directed DNA polymerase activity	GO:0006260//DNA replication
Bcin16g05190	51	56	22	14	31	16	2.25	2.12	0.98	0.52	1.05	0.70	1.78333333333333	0.756666666666667	-1.23684659399759	0.00110749203079237	0.00392186321214421	ADH6	zinc-binding alcohol dehydrogenase [Sclerotinia borealis F-4128]	Metabolism;Metabolism;Metabolism;Metabolism;Metabolism	Global and overview maps;Global and overview maps;Carbohydrate metabolism;Carbohydrate metabolism;Lipid metabolism	ko01100//Metabolic pathways;ko01110//Biosynthesis of secondary metabolites;ko00040//Pentose and glucuronate interconversions;ko00010//Glycolysis / Gluconeogenesis;ko00561//Glycerolipid metabolism	K00002;K00002;K00002;K00002;K00002	-	GO:0008270//zinc ion binding;GO:0016491//oxidoreductase activity	GO:0055114//oxidation-reduction process
Bcin08g00200	42	51	29	26	20	18	2.29	2.39	1.60	1.20	0.84	0.96	2.09333333333333	1	-1.06580205839574	0.00114545166130457	0.00404314754536451	--	hypothetical protein BCIN_08g00200 [Botrytis cinerea B05.10]	-	-	-	-	-	-	-
MSTRG.7226	29	20	24	9	12	9	3.17	1.80	2.36	0.61	0.79	0.82	2.44333333333333	0.74	-1.7232535217837	0.00117491060646888	0.00413495403398193	--	-	-	-	-	-	-	-	-
MSTRG.7269	46	39	45	21	33	19	2.23	1.62	2.21	0.86	1.23	0.91	2.02	1	-1.01435529297707	0.00119731971869293	0.00420764335032898	--	-	-	-	-	-	-	-	-
Bcin14g04930	29	43	41	21	25	14	1.57	2.00	2.24	0.96	1.04	0.75	1.93666666666667	0.916666666666667	-1.07910654499251	0.00126619513093352	0.00442374847988928	bli-4	kynurenine-oxoglutarate transaminase [Sclerotinia borealis F-4128]	-	-	-	-	-	-	-
MSTRG.3278	25	28	20	5	13	11	1.05	1.01	0.85	0.18	0.42	0.46	0.97	0.353333333333333	-1.45695488834509	0.00133311323412738	0.00462920867250433	--	-	-	-	-	-	-	-	-
Bcin04g04740	14	28	13	42	58	61	0.41	0.70	0.38	1.03	1.30	1.76	0.496666666666667	1.36333333333333	1.45678851247958	0.00137985619842286	0.00477079211147817	--	hypothetical protein BCIN_04g04740 [Botrytis cinerea B05.10]	-	-	-	-	-	-	-
MSTRG.10997	23	36	13	9	12	6	0.77	1.01	0.43	0.25	0.29	0.19	0.736666666666667	0.243333333333333	-1.59807800051142	0.00140865970073222	0.00486196482369049	--	predicted protein [Botrytis cinerea T4]	-	-	-	-	-	-	-
Bcin14g01760	20	35	37	64	94	73	0.19	0.29	0.36	0.52	0.69	0.69	0.28	0.633333333333333	1.17753818555219	0.00144282940609086	0.00495564357902897	--	Major facilitator superfamily transporter protein [Rutstroemia sp. NJR-2017a BVV2]	-	-	-	-	-	-	-
Bcin09g06350	5	6	4	0	0	0	0.56	0.58	0.45	0.00	0.00	0.00	0.53	0.001	-9.04984854945056	0.00144948178270988	0.00497706620720232	--	polyketide synthase protein [Rutstroemia sp. NJR-2017a BBW]	-	-	-	-	-	-	-
Bcin12g00090	19	32	13	8	9	6	0.80	1.16	0.55	0.28	0.29	0.25	0.836666666666667	0.273333333333333	-1.61399154933269	0.00151718460472793	0.00517907750530923	xynB	Xyn2 [Sclerotinia sclerotiorum]	-	-	-	-	GO:0005576//extracellular region	GO:0004553//hydrolase activity, hydrolyzing O-glycosyl compounds;GO:0030248//cellulose binding	GO:0005975//carbohydrate metabolic process
Bcin08g01800	4	7	4	0	0	0	0.11	0.18	0.12	0.00	0.00	0.00	0.136666666666667	0.001	-7.09451759878429	0.00158287092203732	0.00538321323478984	spe-1	similar to ornithine decarboxylase [Botrytis cinerea T4]	Metabolism;Metabolism;Metabolism;Metabolism	Global and overview maps;Global and overview maps;Amino acid metabolism;Metabolism of other amino acids	ko01100//Metabolic pathways;ko01110//Biosynthesis of secondary metabolites;ko00330//Arginine and proline metabolism;ko00480//Glutathione metabolism	K01581;K01581;K01581;K01581	-	GO:0003824//catalytic activity	GO:0006596//polyamine biosynthetic process
Bcin11g03770	21	60	41	20	25	16	0.37	0.90	0.73	0.30	0.34	0.28	0.666666666666667	0.306666666666667	-1.12029423371771	0.00160017764784095	0.00543612936636477	--	fungal-specific transcription factor domain-containing protein [Aspergillus pseudocaelatus]	-	-	-	-	GO:0005634//nucleus	GO:0003677//DNA binding;GO:0008270//zinc ion binding	GO:0006351//transcription, DNA-templated
Bcin02g01110	25	17	12	63	60	39	1.67	0.97	0.81	3.53	3.07	2.57	1.15	3.05666666666667	1.41032537192953	0.00161157913156946	0.00546787405890833	--	hypothetical protein BCIN_02g01110 [Botrytis cinerea B05.10]	-	-	-	-	-	-	-
Bcin07g04020	13	17	17	56	53	32	0.46	0.52	0.61	1.67	1.44	1.12	0.53	1.41	1.41163089783559	0.00161378018524237	0.00547379260908328	--	integral membrane protein [Aspergillus sp. HF37]	-	-	-	-	-	-	-
Bcin09g00050	9	3	3	0	0	0	0.44	0.12	0.15	0.00	0.00	0.00	0.236666666666667	0.001	-7.88671271367089	0.00161950821837044	0.00548701102702274	--	major facilitator superfamily domain-containing 5 protein [Rutstroemia sp. NJR-2017a BVV2]	-	-	-	-	-	-	-
Bcin09g02080	27	21	19	7	11	9	0.56	0.37	0.40	0.12	0.17	0.18	0.443333333333333	0.156666666666667	-1.50069358382355	0.00165413145438919	0.00558694667336241	atnN	similar to transcription factor Cys6 [Botrytis cinerea T4]	-	-	-	-	GO:0005634//nucleus	GO:0000981//DNA-binding transcription factor activity, RNA polymerase II-specific;GO:0008270//zinc ion binding	GO:0006355//regulation of transcription, DNA-templated
Bcin05g06240	33	31	32	87	78	66	1.15	0.93	1.13	2.56	2.09	2.28	1.07	2.31	1.11028205501491	0.00166244855781433	0.00561187577091533	--	similar to metalloprotease [Botrytis cinerea T4]	-	-	-	-	-	GO:0004222//metalloendopeptidase activity;GO:0008237//metallopeptidase activity;GO:0008270//zinc ion binding;GO:0030246//carbohydrate binding	GO:0006508//proteolysis;GO:0007155//cell adhesion
Bcin08g03240	32	26	23	65	65	79	1.26	0.88	0.92	2.16	1.97	3.08	1.02	2.40333333333333	1.23646760654817	0.0016913048888698	0.00569165404348183	--	hypothetical protein BCIN_08g03240 [Botrytis cinerea B05.10]	-	-	-	-	-	-	-
Bcin13g00810	34	79	42	129	106	117	1.15	2.29	1.43	3.67	2.75	3.91	1.62333333333333	3.44333333333333	1.08484657678272	0.0017039892698499	0.00572790784567885	DAO1	Bcdao3 [Botrytis cinerea B05.10]	Metabolism;Metabolism;Cellular Processes;Metabolism;Metabolism;Metabolism;Metabolism	Global and overview maps;Global and overview maps;Transport and catabolism;Amino acid metabolism;Amino acid metabolism;Biosynthesis of other secondary metabolites;Metabolism of other amino acids	ko01100//Metabolic pathways;ko01110//Biosynthesis of secondary metabolites;ko04146//Peroxisome;ko00260//Glycine, serine and threonine metabolism;ko00330//Arginine and proline metabolism;ko00311//Penicillin and cephalosporin biosynthesis;ko00472//D-Arginine and D-ornithine metabolism	K00273;K00273;K00273;K00273;K00273;K00273;K00273	-	GO:0003884//D-amino-acid oxidase activity;GO:0016491//oxidoreductase activity;GO:0071949//FAD binding	GO:0046416//D-amino acid metabolic process;GO:0055114//oxidation-reduction process
Bcin11g06500	62	35	38	29	22	22	4.22	2.04	2.62	1.67	1.15	1.48	2.96	1.43333333333333	-1.04622301676065	0.00173965699519097	0.00583634715962893	--	sphingomyelin phosphodiesteras-like protein [Aureobasidium pullulans]	-	-	-	-	-	-	-
Bcin04g04720	8	4	8	31	28	24	0.37	0.16	0.38	1.22	1.00	1.11	0.303333333333333	1.11	1.87158372687257	0.00175719076556715	0.00588857861527912	--	DUF890 domain protein [Rutstroemia sp. NJR-2017a BVV2]	-	-	-	-	-	-	-
Bcin14g00020	24	16	23	8	5	10	0.38	0.22	0.37	0.11	0.06	0.16	0.323333333333333	0.11	-1.55551872282867	0.00177408605113531	0.00594021494272598	--	P-loop containing nucleoside triphosphate hydrolase [Glarea lozoyensis ATCC 20868]	-	-	-	-	-	-	-
MSTRG.12957	30	26	42	11	23	14	1.65	1.23	2.33	0.51	0.97	0.76	1.73666666666667	0.746666666666667	-1.21778464022091	0.00189270591987474	0.00629868569170975	--	-	-	-	-	-	-	-	-
Bcin04g06980	1	9	6	0	0	0	0.04	0.27	0.21	0.00	0.00	0.00	0.173333333333333	0.001	-7.4374053123073	0.00195064455173452	0.00647173435971263	--	FAD dependent oxidoreductase/monooxygenase [Colletotrichum tofieldiae]	-	-	-	-	-	GO:0071949//FAD binding	-
Bcin09g07100	2	8	5	0	0	0	0.17	0.59	0.44	0.00	0.00	0.00	0.4	0.001	-8.64385618977473	0.00203108561752788	0.00670705875958864	--	signal peptide-containing protein [Rutstroemia sp. NJR-2017a WRK4]	-	-	-	-	-	-	-
Bcin04g04250	1693	607	1025	347	623	459	108.54	33.39	66.48	18.77	30.74	29.14	69.47	26.2166666666667	-1.40590583241121	0.00204176929218748	0.00673677085203724	--	calcofluor white hypersensitive protein [Rutstroemia sp. NJR-2017a WRK4]	-	-	-	-	-	-	-
Bcin09g00940	24	102	21	29	8	15	1.02	3.71	0.90	1.04	0.26	0.63	1.87666666666667	0.643333333333333	-1.54453407481215	0.00206422408762716	0.0067940291428849	--	Glutamyl endopeptidase [Penicillium rolfsii]	-	-	-	-	-	-	-
Bcin06g07050	11	14	9	4	2	1	0.67	0.73	0.55	0.20	0.09	0.06	0.65	0.116666666666667	-2.47804729680464	0.00214163098881454	0.00701221815430753	cel61b	glycosyl hydrolase family 61 protein [Rutstroemia sp. NJR-2017a BBW]	-	-	-	-	-	-	-
Bcin09g03630	30	55	30	91	87	85	1.20	1.89	1.22	3.08	2.69	3.37	1.43666666666667	3.04666666666667	1.08450629596897	0.00219440493309238	0.00715374814603709	--	similar to nmrA-like family protein [Botrytis cinerea T4]	-	-	-	-	-	-	-
Bcin03g08320	3	3	5	20	20	18	0.07	0.06	0.12	0.41	0.38	0.43	0.0833333333333333	0.406666666666667	2.28688114778816	0.00221389854130105	0.00720945444568751	--	RNA-binding, RBD [Glarea lozoyensis ATCC 20868]	-	-	-	-	-	-	-
Bcin09g05570	11	23	12	52	47	36	0.38	0.68	0.42	1.50	1.24	1.22	0.493333333333333	1.32	1.41990325445066	0.00221854881954728	0.0072187146308125	STL1	similar to MFS sugar transporter [Botrytis cinerea T4]	-	-	-	-	GO:0016020//membrane;GO:0016021//integral component of membrane	GO:0022857//transmembrane transporter activity	GO:0055085//transmembrane transport
MSTRG.7589	57	48	38	14	29	34	2.20	1.57	1.47	0.45	0.85	1.24	1.74666666666667	0.846666666666667	-1.04473831476529	0.00230340120596317	0.00746643327633328	--	hypothetical protein BofuT4_uP061150.1 [Botrytis cinerea T4]	-	-	-	-	-	-	-
Bcin08g03230	59	41	33	26	32	18	2.37	1.43	1.32	0.89	0.96	0.69	1.70666666666667	0.846666666666667	-1.01131531322784	0.00234993789965344	0.00760288950152383	--	similar to nmrA-like family protein [Botrytis cinerea T4]	-	-	-	-	-	-	-
Bcin15g05670	31	16	16	7	12	5	0.54	0.24	0.28	0.11	0.16	0.09	0.353333333333333	0.12	-1.55799545312089	0.00237182871619752	0.00766130714660731	ENA2	Sodium transport ATPase, partial [Lachnellula occidentalis]	-	-	-	-	GO:0016021//integral component of membrane	GO:0000166//nucleotide binding;GO:0019829//cation-transporting ATPase activity	GO:0006812//cation transport
Bcin05g02030	12	21	11	55	60	24	0.36	0.55	0.34	1.41	1.40	0.72	0.416666666666667	1.17666666666667	1.4977400886091	0.00243953121746738	0.00785037871242456	sut1	similar to MFS sugar transporter [Botrytis cinerea T4]	-	-	-	-	-	-	-
Bcin08g06640	17	27	30	47	71	76	0.19	0.26	0.34	0.44	0.60	0.83	0.263333333333333	0.623333333333333	1.24311371171054	0.0025309507572907	0.00811190019455713	HFM1	Bchfm1 [Botrytis cinerea B05.10]	-	-	-	-	-	GO:0003676//nucleic acid binding;GO:0005524//ATP binding	-
Bcin03g02180	5	1	2	12	24	17	0.31	0.05	0.13	0.63	1.16	1.06	0.163333333333333	0.95	2.5401082649369	0.00255921893646271	0.00819592770274606	--	hypothetical protein BCIN_03g02180 [Botrytis cinerea B05.10]	-	-	-	-	-	-	-
Bcin14g03740	5	19	15	1	6	1	0.20	0.66	0.61	0.03	0.19	0.04	0.49	0.0866666666666667	-2.49923262669527	0.00256123930986553	0.00820020716008496	--	Zinc finger protein [Lachnellula subtilissima]	-	-	-	-	-	GO:0003676//nucleic acid binding	-
Bcin12g05940	55	49	43	110	148	75	2.63	2.01	2.08	4.44	5.45	3.56	2.24	4.48333333333333	1.00107303466523	0.00261473850928243	0.00834359184002579	blh	beta-lactamase-like protein [Aspergillus pseudonomius]	-	-	-	-	-	-	-
Bcin12g04610	23	25	30	64	83	49	0.78	0.73	1.03	1.84	2.18	1.65	0.846666666666667	1.89	1.15852023817006	0.0026352864405239	0.00840583138685901	cyp-13A2	similar to cytochrome P450 monooxygenase [Botrytis cinerea T4]	-	-	-	-	-	GO:0005506//iron ion binding;GO:0016705//oxidoreductase activity, acting on paired donors, with incorporation or reduction of molecular oxygen;GO:0020037//heme binding	GO:0055114//oxidation-reduction process
MSTRG.13575	45	23	31	15	23	12	2.72	1.22	1.84	0.82	0.90	0.76	1.92666666666667	0.826666666666667	-1.22072937211381	0.00270232774504623	0.00859815335093038	--	Zn2/Cys6 DNA-binding protein [Glarea lozoyensis ATCC 20868]	-	-	-	-	-	-	-
Bcin14g03560	19	11	21	2	6	8	0.91	0.44	1.02	0.08	0.22	0.38	0.79	0.226666666666667	-1.80128040764792	0.00273972406607738	0.00869731789726418	--	hypothetical protein BCIN_14g03560 [Botrytis cinerea B05.10]	-	-	-	-	-	-	-
Bcin05g03530	13	16	13	6	2	4	0.62	0.65	0.63	0.24	0.07	0.19	0.633333333333333	0.166666666666667	-1.92599941855622	0.00278683231477105	0.0088326226552846	--	chp3 [Metarhizium robertsii ARSEF 23]	-	-	-	-	-	-	-
Bcin16g01590	14	33	17	9	11	5	0.53	1.06	0.65	0.29	0.32	0.19	0.746666666666667	0.266666666666667	-1.48542682717024	0.00286293582011691	0.00905249582583523	ARB_03514	class III chitinase protein [Rutstroemia sp. NJR-2017a BBW]	Metabolism;Metabolism	Global and overview maps;Carbohydrate metabolism	ko01100//Metabolic pathways;ko00520//Amino sugar and nucleotide sugar metabolism	K01183;K01183	GO:0005576//extracellular region	GO:0004553//hydrolase activity, hydrolyzing O-glycosyl compounds;GO:0030248//cellulose binding	GO:0005975//carbohydrate metabolic process
Bcin11g02850	37	43	36	84	80	96	1.43	1.42	1.40	2.73	2.38	3.67	1.41666666666667	2.92666666666667	1.04675809851029	0.00293572973403757	0.00925824580949969	--	hypothetical protein BCIN_11g02850 [Botrytis cinerea B05.10]	-	-	-	-	-	-	-
Bcin05g07250	29	43	36	82	98	64	0.71	0.90	0.89	1.68	1.83	1.54	0.833333333333333	1.68333333333333	1.01435529297707	0.00293747289848202	0.00926130658445661	--	similar to HET domain protein [Botrytis cinerea T4]	-	-	-	-	-	GO:0005515//protein binding	-
Bcin13g03130	5	3	5	0	0	0	0.17	0.09	0.17	0.00	0.00	0.00	0.143333333333333	0.001	-7.1632303488683	0.00295654132967632	0.00931407645698556	--	hypothetical protein BCIN_13g03130 [Botrytis cinerea B05.10]	-	-	-	-	-	-	-
Bcin07g00360	3864	1717	3026	943	1553	1643	481.95	183.74	381.86	99.23	149.10	202.92	349.183333333333	150.416666666667	-1.2150202688938	0.00299987982944016	0.0094332527585255	--	hypothetical protein BCIN_07g00360 [Botrytis cinerea B05.10]	-	-	-	-	-	-	-
Bcin15g00040	16	14	15	5	7	3	0.53	0.40	0.51	0.14	0.18	0.10	0.48	0.14	-1.77760757866355	0.00307485280893881	0.00963866648032153	SPCC18.02	MFS general substrate transporter [Xylona heveae TC161]	-	-	-	-	-	-	GO:0055085//transmembrane transport
Bcin05g07930	7	11	15	41	35	30	0.36	0.49	0.78	1.79	1.39	1.54	0.543333333333333	1.57333333333333	1.53391489513076	0.00318210054421522	0.00994364943261413	--	POZ [Glarea lozoyensis ATCC 20868]	-	-	-	-	-	-	-
MSTRG.9524	35	47	38	28	30	10	2.08	2.72	2.01	1.38	1.27	0.47	2.27	1.04	-1.12610876914982	0.00328527646920989	0.0102207653870799	--	predicted protein [Botrytis cinerea T4]	-	-	-	-	-	-	-
Bcin07g00220	37	33	23	89	81	55	1.09	0.83	0.68	2.20	1.83	1.60	0.866666666666667	1.87666666666667	1.11462329905178	0.00332536018054408	0.0103213600425121	--	mRNA degradation protein, mitochondrial [Lachnellula hyalina]	-	-	-	-	-	-	-
Bcin04g04650	19	29	33	76	55	69	0.67	0.88	1.18	2.27	1.50	2.42	0.91	2.06333333333333	1.18103845829441	0.00347490817056469	0.0107438030024656	--	hypothetical protein BCIN_04g04650 [Botrytis cinerea B05.10]	-	-	-	-	-	-	-
Bcin08g06000	0	0	1	12	8	6	0.00	0.00	0.03	0.35	0.21	0.20	0.01	0.253333333333333	4.66296501272243	0.00356128587860697	0.0109656136210793	OCH1	glycosyltransferase family 32 protein [Botrytis cinerea T4]	-	-	-	-	-	GO:0000009//alpha-1,6-mannosyltransferase activity	-
Bcin10g01770	4	3	2	18	18	14	0.14	0.09	0.07	0.52	0.47	0.47	0.1	0.486666666666667	2.2829339632715	0.00372679461515593	0.0114020130300853	--	phthalate transporter protein [Rutstroemia sp. NJR-2017a WRK4]	-	-	-	-	-	-	-
Bcin03g01360	23	11	16	54	45	45	1.85	0.76	1.30	3.67	2.79	3.58	1.30333333333333	3.34666666666667	1.36051875664342	0.00382891553624186	0.0116697713025505	--	hypothetical protein BCIN_03g01360 [Botrytis cinerea B05.10]	-	-	-	-	-	-	-
Bcin04g00160	859	312	548	111	362	137	35.50	11.06	22.91	3.87	11.52	5.61	23.1566666666667	7	-1.72600076943962	0.00391289930980097	0.0118971468155343	--	Protein transport protein sec72 [Elsinoe australis]	-	-	-	-	-	-	-
Bcin16g00140	27	9	22	7	9	6	1.30	0.38	1.06	0.29	0.33	0.29	0.913333333333333	0.303333333333333	-1.59023744276183	0.0039515565246289	0.0119947602078315	--	hypothetical protein BCIN_16g00140 [Botrytis cinerea B05.10]	-	-	-	-	-	-	-
Bcin05g01960	11	38	14	64	63	45	0.35	1.03	0.45	1.70	1.53	1.40	0.61	1.54333333333333	1.33916854497619	0.00397838593697156	0.0120624567141641	--	similar to transcription factor Cys6 [Botrytis cinerea T4]	-	-	-	-	GO:0005634//nucleus	GO:0000981//DNA-binding transcription factor activity, RNA polymerase II-specific;GO:0008270//zinc ion binding	GO:0006355//regulation of transcription, DNA-templated
Bcin08g00260	29	30	27	10	25	8	0.64	0.57	0.60	0.19	0.42	0.17	0.603333333333333	0.26	-1.21444366822096	0.00398060114477322	0.0120645931535769	--	hypothetical protein BCIN_08g00260 [Botrytis cinerea B05.10]	-	-	-	-	-	-	-
Bcin04g06250	18	18	15	48	42	47	0.62	0.54	0.53	1.41	1.12	1.62	0.563333333333333	1.38333333333333	1.2960880899521	0.00406427853144617	0.0122933400848966	amyA	glycoside hydrolase family 13 protein [Botrytis cinerea T4]	Metabolism;Metabolism;Metabolism	Global and overview maps;Global and overview maps;Carbohydrate metabolism	ko01100//Metabolic pathways;ko01110//Biosynthesis of secondary metabolites;ko00500//Starch and sucrose metabolism	K01176;K01176;K01176	-	GO:0003824//catalytic activity;GO:0004556//alpha-amylase activity;GO:0005509//calcium ion binding	GO:0005975//carbohydrate metabolic process;GO:0016052//carbohydrate catabolic process
MSTRG.6456	10	16	30	0	13	2	0.48	0.69	1.42	0.00	0.41	0.09	0.863333333333333	0.166666666666667	-2.37295209791183	0.00408881931057239	0.0123488730349789	--	hypothetical protein BofuT4_uP108180.1 [Botrytis cinerea T4]	-	-	-	-	-	-	-
Bcin15g00240	6	10	4	24	19	34	0.19	0.27	0.13	0.63	0.45	1.04	0.196666666666667	0.706666666666667	1.84527740520136	0.00411929844686023	0.0124096583268443	--	hypothetical protein BCIN_15g00240 [Botrytis cinerea B05.10]	-	-	-	-	-	-	-
Bcin01g09190	56	20	37	16	21	21	2.62	0.80	1.75	0.63	0.76	0.97	1.72333333333333	0.786666666666667	-1.13137742095309	0.00424310241994074	0.0127441916080756	--	Kelch-like protein 40 [Lachnellula arida]	-	-	-	-	-	GO:0005515//protein binding	-
Bcin02g04280	5	4	5	23	19	19	0.06	0.04	0.06	0.25	0.19	0.24	0.0533333333333333	0.226666666666667	2.08746284125034	0.00426184461451793	0.012790869152285	HET-E1	similar to prolyl oligopeptidase [Botrytis cinerea T4]	-	-	-	-	-	GO:0005515//protein binding	-
MSTRG.2597	9	10	13	2	4	2	1.48	1.42	2.17	0.28	0.51	0.33	1.69	0.373333333333333	-2.17848701494574	0.00452932197087125	0.0134956456536996	--	hypothetical protein BofuT4_P080490.1 [Botrytis cinerea T4]	-	-	-	-	-	-	-
Bcin08g01070	21	23	7	41	55	49	0.43	0.40	0.14	0.70	0.86	0.99	0.323333333333333	0.85	1.39444059467173	0.00460095425171752	0.0136886668193939	alnE	similar to MFS multidrug transporter [Botrytis cinerea T4]	-	-	-	-	-	-	GO:0055085//transmembrane transport
Bcin02g07770	1043	805	442	507	504	264	55.77	36.93	23.91	22.87	20.74	13.98	38.87	19.1966666666667	-1.01780128636424	0.00469884498268836	0.0139246118189086	NLP10	Bcnep2 [Botrytis cinerea B05.10]	-	-	-	-	-	-	-
Bcin12g00390	426	129	212	53	119	105	16.86	4.38	8.49	1.77	3.63	4.12	9.91	3.17333333333333	-1.6428859845997	0.00501647543112528	0.0147455838628982	SPBC1198.01	similar to alcohol dehydrogenase [Botrytis cinerea T4]	-	-	-	-	-	GO:0008270//zinc ion binding;GO:0016491//oxidoreductase activity	GO:0055114//oxidation-reduction process
MSTRG.13349	4	15	4	0	1	1	0.47	1.53	0.48	0.00	0.09	0.12	0.826666666666667	0.07	-3.56187888760812	0.00518042924287891	0.0151458061791194	--	-	-	-	-	-	-	-	-
Bcin03g00030	13	22	11	0	10	3	0.61	0.88	0.52	0.00	0.36	0.14	0.67	0.166666666666667	-2.0071955014042	0.00518579514841347	0.0151541020097592	calI	similar to short-chain dehydrogenase/reductase [Botrytis cinerea T4]	-	-	-	-	-	-	-
Bcin09g06920	9	7	14	3	2	2	0.60	0.40	0.95	0.17	0.10	0.13	0.65	0.133333333333333	-2.28540221886225	0.00522946422050845	0.0152705450940889	--	hypothetical protein BCIN_09g06920 [Botrytis cinerea B05.10]	-	-	-	-	-	-	-
Bcin03g08400	22	5	15	38	66	36	0.68	0.13	0.47	1.00	1.58	1.11	0.426666666666667	1.23	1.52747700606039	0.00524411085319836	0.015309585191741	--	hypothetical protein BCIN_03g08400 [Botrytis cinerea B05.10]	-	-	-	-	-	-	-
Bcin09g07070	12	8	14	0	0	6	0.39	0.23	0.47	0.00	0.00	0.20	0.363333333333333	0.0666666666666667	-2.44625622988956	0.00527713961206436	0.0153907876587361	patB	carboxylesterase family protein [Sclerotinia borealis F-4128]	-	-	-	-	-	-	-
Bcin01g10440	11	23	19	43	46	50	0.17	0.30	0.29	0.55	0.54	0.76	0.253333333333333	0.616666666666667	1.28345394707273	0.00527789375763074	0.0153907876587361	--	T-complex 1 subunit beta protein [Rutstroemia sp. NJR-2017a WRK4]	-	-	-	-	-	GO:0003676//nucleic acid binding	-
Bcin12g03460	43	22	29	17	16	17	2.56	1.12	1.75	0.85	0.73	1.00	1.81	0.86	-1.07358113238111	0.00536510207833711	0.0156057943734596	--	hypothetical protein BCIN_12g03460 [Botrytis cinerea B05.10]	-	-	-	-	-	-	-
MSTRG.3184	28	26	23	14	13	13	1.65	1.32	1.37	0.70	0.59	0.76	1.44666666666667	0.683333333333333	-1.08207113293904	0.00537026044918627	0.0156170092198922	--	hypothetical protein BGAL_0152g00250 [Botrytis galanthina]	-	-	-	-	-	-	-
Bcin16g02740	37	27	20	14	17	13	1.75	1.07	0.93	0.57	0.60	0.59	1.25	0.586666666666667	-1.09131516674595	0.00544335665839924	0.0157842578162958	--	hypothetical protein BCIN_16g02740 [Botrytis cinerea B05.10]	-	-	-	-	-	-	-
Bcin04g00870	19	14	19	32	59	53	0.28	0.18	0.28	0.40	0.67	0.77	0.246666666666667	0.613333333333333	1.31410859042806	0.00544357402290538	0.0157842578162958	--	TPR domain-containing protein [Rutstroemia sp. NJR-2017a WRK4]	-	-	-	-	-	GO:0005515//protein binding	-
Bcin03g09020	30	30	28	79	68	55	0.66	0.56	0.62	1.46	1.15	1.19	0.613333333333333	1.26666666666667	1.04629365227394	0.00551564385877565	0.0159647460263119	pho-5	MFS general substrate transporter [Cadophora sp. DSE1049]	-	-	-	-	GO:0016021//integral component of membrane	GO:0022857//transmembrane transporter activity	GO:0055085//transmembrane transport
Bcin06g06950	21	22	17	13	6	7	1.01	0.89	0.80	0.51	0.24	0.31	0.9	0.353333333333333	-1.34889514248763	0.00555436944255397	0.0160627808221699	--	hypothetical protein BCIN_06g06950 [Botrytis cinerea B05.10]	-	-	-	-	-	-	-
Bcin03g01600	78	44	39	137	142	91	4.28	2.07	2.17	6.34	6.00	4.95	2.84	5.76333333333333	1.02101253341644	0.00563197494729829	0.0162558352259245	--	glycoside hydrolase protein [Rutstroemia sp. NJR-2017a BBW]	-	-	-	-	-	-	-
Bcin04g04990	4	12	13	2	3	1	0.23	0.58	0.75	0.10	0.13	0.06	0.52	0.0966666666666667	-2.42742122373468	0.00575446920212318	0.0165655192905501	--	hypothetical protein BCIN_04g04990 [Botrytis cinerea B05.10]	-	-	-	-	-	-	-
Bcin09g02880	6	7	11	17	25	46	0.16	0.16	0.30	0.39	0.53	1.24	0.206666666666667	0.72	1.80069119177659	0.00595286653676633	0.0170425152080769	--	hypothetical protein BCIN_09g02880 [Botrytis cinerea B05.10]	-	-	-	-	-	-	-
Bcin12g01540	29	32	33	93	71	52	0.49	0.47	0.57	1.33	0.93	0.87	0.51	1.04333333333333	1.03263100423996	0.00633832469459287	0.0180169547341913	--	glycosyltransferase family 2 protein [Rutstroemia sp. NJR-2017a WRK4]	-	-	-	-	-	-	-
Bcin04g03470	22	21	22	63	41	59	0.39	0.32	0.39	0.95	0.56	1.04	0.366666666666667	0.85	1.2129937233342	0.00636290939325205	0.0180739798333916	--	HET-domain-containing protein [Lepidopterella palustris CBS 459.81]	-	-	-	-	-	GO:0004672//protein kinase activity;GO:0005524//ATP binding	GO:0006468//protein phosphorylation
Bcin01g04650	17	10	12	3	6	4	1.38	0.70	0.99	0.21	0.38	0.32	1.02333333333333	0.303333333333333	-1.75430020517148	0.00642899384054852	0.0182228302593178	--	hypothetical protein BCIN_01g04650 [Botrytis cinerea B05.10]	-	-	-	-	-	-	-
Bcin07g02170	20	11	16	41	41	48	0.70	0.33	0.56	1.20	1.10	1.65	0.53	1.31666666666667	1.31282588778011	0.00662880812664818	0.0187139715059189	ABA1	similar to cytochrome P450 monooxygenase [Botrytis cinerea T4]	-	-	-	-	-	GO:0005506//iron ion binding;GO:0016705//oxidoreductase activity, acting on paired donors, with incorporation or reduction of molecular oxygen;GO:0020037//heme binding	GO:0055114//oxidation-reduction process
MSTRG.4287	40	28	22	14	10	21	2.41	1.43	1.34	0.70	0.48	1.21	1.72666666666667	0.796666666666667	-1.11594147970581	0.00665953372267006	0.0187697697469189	--	-	-	-	-	-	-	-	-
Bcin15g04800	3	3	22	46	73	92	0.11	0.10	0.85	1.49	2.15	3.49	0.353333333333333	2.37666666666667	2.74983781188069	0.00684639080102021	0.019219598719398	atnL	Thioesterase/thiol ester dehydrase-isomerase [Glarea lozoyensis ATCC 20868]	-	-	-	-	-	-	-
Bcin13g02300	3	1	6	12	23	17	0.08	0.02	0.17	0.28	0.48	0.46	0.09	0.406666666666667	2.17584983539942	0.0069102917382818	0.0193581834696854	--	hypothetical protein BCIN_13g02300 [Botrytis cinerea B05.10]	-	-	-	-	-	-	-
Bcin13g04320	18	16	16	9	7	5	1.72	1.31	1.55	0.73	0.52	0.47	1.52666666666667	0.573333333333333	-1.41293903339485	0.00693395163703681	0.0194063222678403	--	hypothetical protein BCIN_13g04320 [Botrytis cinerea B05.10]	-	-	-	-	-	-	-
[truncated: 88 more rows]
