# Supplementary material for: Normal distribution of H3K9me3 occupancy co-mediated by histone methyltransferase BcDIM5 and histone deacetylase BcHda1 maintains stable ABA synthesis in Botrytis cinerea TB-31
Source: Front Microbiol. 2024 Mar 4;15:1339576. doi: 10.3389/fmicb.2024.1339576 (PMC10944950; doi:10.3389/fmicb.2024.1339576)
Supplement: Supplementary file 4 [file Data_Sheet_2.ZIP › Dataset 1/TB-31-vs-KOBchda1.all.annot.xls]

id	TB-31-1_count	TB-31-2_count	TB-31-3_count	KOBchda1-1_count	KOBchda1-2_count	KOBchda1-3_count	TB-31-1_fpkm	TB-31-2_fpkm	TB-31-3_fpkm	KOBchda1-1_fpkm	KOBchda1-2_fpkm	KOBchda1-3_fpkm	TB-31_mean	KOBchda1_mean	log2(fc)	PValue	FDR	Symbol	Description	KEGG_A_class	KEGG_B_class	Pathway	K_ID	GO Component	GO Function	GO Process
Bcin05g05520	108	125	126	692	672	1026	1.44	1.43	1.71	8.15	8.18	10.71	1.52666666666667	9.01333333333333	2.56167564818524	8.71679350669522e-42	1.04462053384236e-37	rad50	Bcrad50 [Botrytis cinerea B05.10]	Genetic Information Processing;Genetic Information Processing	Replication and repair;Replication and repair	ko03440//Homologous recombination;ko03450//Non-homologous end-joining	K10866;K10866	GO:0005634//nucleus;GO:0030870//Mre11 complex	GO:0016887//ATPase activity	GO:0000723//telomere maintenance;GO:0006281//DNA repair
Bcin01g03900	416	379	403	3947	4040	2812	58.62	45.82	57.46	489.88	517.68	309.23	53.9666666666667	438.93	3.02385039400941	4.39861114878928e-41	2.63564780035453e-37	--	hypothetical protein BCIN_01g03900 [Botrytis cinerea B05.10]	-	-	-	-	-	-	-
Bcin03g01000	112	137	170	793	783	1045	2.93	3.07	4.50	18.26	18.62	21.32	3.5	19.4	2.47062982524216	6.69264708165497e-37	2.67348942088511e-33	--	PAP2 superfamily protein [Rutstroemia sp. NJR-2017a BVV2]	-	-	-	-	-	-	-
Bcin16g00980	102	147	122	856	687	750	2.38	2.93	2.88	17.61	14.57	13.66	2.73	15.28	2.4846716871159	3.10564235757435e-36	9.30450450329276e-33	--	similar to Hsp70 family protein [Botrytis cinerea T4]	-	-	-	-	-	-	-
Bcin01g03910	644	595	641	4959	4763	3341	56.83	45.05	57.30	386.22	382.70	230.39	53.06	333.103333333333	2.65027321031713	2.29080199497555e-31	5.4905942215574e-28	--	hypothetical protein BCIN_01g03910 [Botrytis cinerea B05.10]	-	-	-	-	-	-	-
Bcin09g04630	227	337	257	1050	1005	1349	4.60	5.84	5.26	18.72	18.48	21.29	5.23333333333333	19.4966666666667	1.89742542996167	2.89521040316456e-31	5.782700245254e-28	prp1	Bcprp6 [Botrytis cinerea B05.10]	Genetic Information Processing	Transcription	ko03040//Spliceosome	K12855	GO:0046540//U4/U6 x U5 tri-snRNP complex	GO:0005515//protein binding	GO:0000398//mRNA splicing, via spliceosome;GO:0006396//RNA processing;GO:0045292//mRNA cis splicing, via spliceosome
Bcin08g03850	58707	70527	45779	19358	18483	26295	1853.98	1910.89	1462.67	538.41	530.74	647.99	1742.51333333333	572.38	-1.60612452766006	1.93150158439477e-30	2.94599913804343e-27	caba1	Bcaba1 [Botrytis cinerea B05.10]	-	-	-	-	-	GO:0005506//iron ion binding;GO:0016705//oxidoreductase activity, acting on paired donors, with incorporation or reduction of molecular oxygen;GO:0020037//heme binding	GO:0055114//oxidation-reduction process
Bcin04g03260	18892	24354	18633	9590	8855	11277	777.62	860.06	775.96	347.66	331.41	362.21	804.546666666667	347.093333333333	-1.21285244959399	1.96662158747892e-30	2.94599913804343e-27	--	cupin domain-containing protein [Trichoderma gamsii]	-	-	-	-	-	-	-
Bcin08g06320	241	298	339	1305	1208	1422	6.88	7.30	9.79	32.81	31.36	31.68	7.99	31.95	1.99954852290638	2.41798500270827e-30	3.21968136360621e-27	--	transcriptional regulator atrx protein [Rutstroemia sp. NJR-2017a BBW]	-	-	-	-	-	GO:0003677//DNA binding;GO:0008270//zinc ion binding	-
Bcin10g05490	165	198	184	737	713	834	4.13	4.25	4.66	16.25	16.23	16.29	4.34666666666667	16.2566666666667	1.90305010280479	7.70077064257027e-30	9.22860353805621e-27	KU80	Bcku80 [Botrytis cinerea B05.10]	Genetic Information Processing	Replication and repair	ko03450//Non-homologous end-joining	K10885	GO:0005634//nucleus;GO:0043564//Ku70:Ku80 complex	GO:0003677//DNA binding;GO:0003684//damaged DNA binding;GO:0016817//hydrolase activity, acting on acid anhydrides;GO:0042162//telomeric DNA binding	GO:0000723//telomere maintenance;GO:0006303//double-strand break repair via nonhomologous end joining;GO:0006310//DNA recombination
Bcin02g07380	184	229	206	745	771	965	4.43	4.73	5.01	15.78	16.86	18.11	4.72333333333333	16.9166666666667	1.84056806404189	7.56714696470856e-29	8.24406265682431e-26	NCU09025	Bcpet112 [Botrytis cinerea B05.10]	Metabolism;Genetic Information Processing	Global and overview maps;Translation	ko01100//Metabolic pathways;ko00970//Aminoacyl-tRNA biosynthesis	K02434;K02434	-	GO:0003824//catalytic activity;GO:0016874//ligase activity;GO:0016884//carbon-nitrogen ligase activity, with glutamine as amido-N-donor	-
Bcin05g01870	439	518	508	1643	1639	1890	14.29	14.47	16.73	47.12	48.53	48.02	15.1633333333333	47.89	1.65913750166551	1.52459587909103e-28	1.52256308458558e-25	GCN5	histone acetyltransferase [Sclerotinia sclerotiorum 1980 UF-70]	-	-	-	-	-	GO:0004402//histone acetyltransferase activity;GO:0005515//protein binding;GO:0008080//N-acetyltransferase activity	-
Bcin06g07120	1175	1087	1349	5136	4316	6161	40.27	31.96	46.78	155.04	134.51	164.78	39.67	151.443333333333	1.93265776825035	2.27076313724685e-28	1.96875194996372e-25	nicC	related to salicylate 1-monooxygenase [Phialocephala subalpina]	-	-	-	-	-	GO:0071949//FAD binding	-
Bcin09g07140	23469	25086	19874	8854	9622	10356	905.20	830.30	775.62	300.67	337.31	311.55	837.04	316.51	-1.40304548541255	2.29994386678004e-28	1.96875194996372e-25	--	hypothetical protein BCIN_09g07140 [Botrytis cinerea B05.10]	-	-	-	-	-	-	-
Bcin14g03670	1147	1207	1088	439	448	556	32.07	28.95	30.77	10.81	11.39	12.13	30.5966666666667	11.4433333333333	-1.41886713146105	2.74032634690547e-28	2.18933806275434e-25	MET7	tetrahydrofolylpolyglutamate synthase [Sclerotinia borealis F-4128]	Metabolism;Metabolism	Global and overview maps;Metabolism of cofactors and vitamins	ko01100//Metabolic pathways;ko00790//Folate biosynthesis	K01930;K01930	-	GO:0004326//tetrahydrofolylpolyglutamate synthase activity;GO:0005524//ATP binding;GO:0016874//ligase activity	GO:0009058//biosynthetic process;GO:0009396//folic acid-containing compound biosynthetic process
Bcin08g05510	81	147	147	692	619	1064	1.29	2.00	2.36	9.67	8.93	13.18	1.88333333333333	10.5933333333333	2.49179635204597	1.34924084046369e-27	1.0105813895073e-24	pol3	Bcpol3 [Botrytis cinerea B05.10]	Genetic Information Processing;Genetic Information Processing;Genetic Information Processing;Genetic Information Processing;Genetic Information Processing	Replication and repair;Replication and repair;Replication and repair;Replication and repair;Replication and repair	ko03420//Nucleotide excision repair;ko03030//DNA replication;ko03430//Mismatch repair;ko03440//Homologous recombination;ko03410//Base excision repair	K02327;K02327;K02327;K02327;K02327	GO:0000784//nuclear chromosome, telomeric region;GO:0005634//nucleus;GO:0043625//delta DNA polymerase complex	GO:0000166//nucleotide binding;GO:0003676//nucleic acid binding;GO:0003677//DNA binding;GO:0003887//DNA-directed DNA polymerase activity	GO:0006271//DNA strand elongation involved in DNA replication;GO:1903459//mitotic DNA replication lagging strand elongation;GO:1904161//DNA synthesis involved in UV-damage excision repair
Bcin09g06620	59	89	57	343	404	473	1.45	1.88	1.42	7.42	9.02	9.06	1.58333333333333	8.5	2.42449782852791	1.46249916048577e-27	1.03097587878008e-24	SPP1	Signal peptide peptidase protein [Rutstroemia sp. NJR-2017a BVV2]	-	-	-	-	GO:0016021//integral component of membrane	GO:0004190//aspartic-type endopeptidase activity	-
Bcin14g00010	221	245	186	1147	1167	991	13.85	13.18	11.80	63.32	66.51	48.47	12.9433333333333	59.4333333333333	2.19906309060388	2.18265005935468e-27	1.45315990618369e-24	SDR1	short chain dehydrogenase [Colletotrichum orchidophilum]	-	-	-	-	-	-	-
Bcin07g03930	193	319	284	1086	1055	1653	2.90	4.11	4.31	14.36	14.40	19.37	3.77333333333333	16.0433333333333	2.08806246513299	3.76756208477826e-27	2.37634021178856e-24	sudA	Bcsmc3 [Botrytis cinerea B05.10]	Cellular Processes;Cellular Processes	Cell growth and death;Cell growth and death	ko04111//Cell cycle - yeast;ko04113//Meiosis - yeast	K06669;K06669	GO:0005694//chromosome	GO:0005515//protein binding;GO:0005524//ATP binding	GO:0051276//chromosome organization
Bcin04g05030	107	197	185	797	727	1106	1.54	2.44	2.70	10.13	9.54	12.46	2.22666666666667	10.71	2.26600097299736	5.63831206694763e-27	3.37847659051502e-24	ro-3	Bcnip100 [Botrytis cinerea B05.10]	-	-	-	-	-	-	-
Bcin07g03840	112	190	185	777	678	920	1.21	1.76	2.02	7.37	6.64	7.73	1.66333333333333	7.24666666666667	2.12324021969005	9.82212739701408e-27	5.60516070122937e-24	--	het-s domain-containing protein [Rutstroemia sp. NJR-2017a BBW]	-	-	-	-	-	GO:0004672//protein kinase activity;GO:0005524//ATP binding	GO:0006468//protein phosphorylation
Bcin01g11350	221	293	271	905	863	1207	9.08	10.33	11.27	32.76	32.26	38.72	10.2266666666667	34.58	1.7576018868605	2.28094690560852e-26	1.24249398712784e-23	rtf2	DUF602-domain-containing protein [Hyaloscypha variabilis F]	-	-	-	-	-	-	GO:1902979//mitotic DNA replication termination
Bcin12g03660	93	141	103	515	470	795	2.32	3.02	2.60	11.34	10.68	15.51	2.64666666666667	12.51	2.24083337774402	2.79083203296064e-26	1.45414482969567e-23	--	aldo keto reductase protein [Rutstroemia sp. NJR-2017a BVV2]	-	-	-	-	-	-	-
Bcin08g03830	2220	2881	1949	521	532	1023	139.15	154.93	123.60	28.76	30.32	50.04	139.226666666667	36.3733333333333	-1.93648251432376	3.13127149248514e-26	1.56354823191425e-23	aba4	Bcaba4 [Botrytis cinerea B05.10]	-	-	-	-	-	GO:0016491//oxidoreductase activity	-
Bcin07g04460	154	180	149	1056	740	785	4.94	4.96	4.84	29.84	21.59	19.66	4.91333333333333	23.6966666666667	2.26991011044606	4.40917077065719e-26	2.11358010062223e-23	SUOX	Bcsox1 [Botrytis cinerea B05.10]	Metabolism;Metabolism	Global and overview maps;Energy metabolism	ko01100//Metabolic pathways;ko00920//Sulfur metabolism	K00387;K00387	-	GO:0016491//oxidoreductase activity;GO:0030151//molybdenum ion binding	GO:0042128//nitrate assimilation;GO:0055114//oxidation-reduction process
Bcin07g06280	93	153	177	753	657	1026	1.44	2.03	2.77	10.26	9.24	12.39	2.08	10.63	2.35348616339001	4.94223176429816e-26	2.27798867166728e-23	cut14	Bcsmc2 [Botrytis cinerea B05.10]	Cellular Processes	Cell growth and death	ko04111//Cell cycle - yeast	K06674	GO:0005694//chromosome	GO:0005515//protein binding;GO:0005524//ATP binding	GO:0051276//chromosome organization
Bcin01g00510	209	324	320	1129	1030	1464	4.58	6.09	7.09	21.77	20.50	25.01	5.92	22.4266666666667	1.92154612390504	8.42482556217232e-26	3.73937442729901e-23	arp5	Bcarp5 [Botrytis cinerea B05.10]	-	-	-	-	-	-	-
Bcin02g09180	289	419	450	1612	1398	2256	5.16	6.42	8.13	25.36	22.70	31.44	6.57	26.5	2.01202708401559	8.93783409092238e-26	3.82539299091478e-23	NOP9	Bcnop9 [Botrytis cinerea B05.10]	-	-	-	-	-	GO:0003723//RNA binding	-
Bcin02g09240	2148	2652	1640	650	736	619	159.34	168.78	123.08	42.47	49.64	35.83	150.4	42.6466666666667	-1.81829967936061	4.27734469091643e-25	1.76757581986009e-22	--	hypothetical protein BCIN_02g09240 [Botrytis cinerea B05.10]	-	-	-	-	-	-	-
Bcin03g09316	107	145	125	727	732	582	4.60	5.38	5.48	27.55	28.63	19.54	5.15333333333333	25.24	2.29213409177886	4.52874578195796e-25	1.80908298169947e-22	--	hypothetical protein BCIN_03g09316 [Botrytis cinerea B05.10]	-	-	-	-	-	-	-
Bcin16g00990	76	148	124	599	543	630	1.85	3.09	3.06	12.85	12.03	11.97	2.66666666666667	12.2833333333333	2.2035927142077	6.02639424354339e-25	2.32968737466529e-22	--	similar to transcription factor Zn, C2H2 [Botrytis cinerea T4]	-	-	-	-	-	-	-
MSTRG.1610	400	475	404	1618	1461	1525	11.54	11.99	11.95	41.93	38.88	34.76	11.8266666666667	38.5233333333333	1.70368903266979	6.50058366503963e-25	2.43446858255734e-22	--	domain V protein [Rutstroemia sp. NJR-2017a WRK4]	-	-	-	-	-	-	-
Bcin03g00550	89	119	144	573	506	826	1.37	1.57	2.24	7.77	7.09	9.93	1.72666666666667	8.26333333333333	2.25873426840017	7.97844995291772e-25	2.8973861889626e-22	--	pathway-specific nitrogen regulator protein [Rutstroemia sp. NJR-2017a BVV2]	-	-	-	-	-	-	-
Bcin03g00760	177	204	248	830	802	1158	2.88	2.84	4.08	11.88	11.85	14.69	3.26666666666667	12.8066666666667	1.97100386466296	9.13871835946733e-25	3.22112943587813e-22	--	nipped-B B protein [Rutstroemia sp. NJR-2017a WRK4]	-	-	-	-	-	-	-
Bcin12g02160	215	240	249	791	815	1101	6.02	5.77	7.06	19.51	20.75	24.06	6.28333333333333	21.44	1.7707028830229	1.16299121563567e-24	3.94423029379198e-22	nae1	Bcula1 [Botrytis cinerea B05.10]	-	-	-	-	-	GO:0008641//ubiquitin-like modifier activating enzyme activity;GO:0019781//NEDD8 activating enzyme activity	GO:0045116//protein neddylation
Bcin13g05880	632	622	646	2336	2249	2349	11.15	9.42	11.53	36.30	36.08	32.34	10.7	34.9066666666667	1.70589179993558	1.18484888665313e-24	3.94423029379198e-22	--	DUF4238 domain containing protein [Pyrenophora teres f. maculata]	-	-	-	-	-	-	-
Bcin11g05460	1096	1377	1236	4638	4297	8621	87.49	94.31	99.82	326.08	311.89	537.01	93.8733333333333	391.66	2.06081450048414	1.36668760008744e-24	4.42659032417511e-22	--	hypothetical protein BCIN_11g05460 [Botrytis cinerea B05.10]	-	-	-	-	-	-	-
Bcin08g02540	55	74	78	344	315	424	1.03	1.19	1.48	5.69	5.38	6.22	1.23333333333333	5.76333333333333	2.22434069312597	1.55006746857523e-24	4.88842330089619e-22	LIG4	Bcdnl4 [Botrytis cinerea B05.10]	Genetic Information Processing	Replication and repair	ko03450//Non-homologous end-joining	K10777	-	GO:0003677//DNA binding;GO:0003910//DNA ligase (ATP) activity;GO:0005524//ATP binding	GO:0006281//DNA repair;GO:0006310//DNA recombination;GO:0051103//DNA ligation involved in DNA repair;GO:0071897//DNA biosynthetic process
Bcin07g02270	441	735	618	2169	2048	2405	11.71	16.75	16.61	50.74	49.47	49.85	15.0233333333333	50.02	1.73530010818677	1.66689209366751e-24	5.12206021807985e-22	--	hsp70 family chaperone protein [Rutstroemia sp. NJR-2017a BVV2]	-	-	-	-	-	-	-
Bcin02g02600	832	1151	1081	3075	2913	3982	37.33	44.30	49.07	121.50	118.83	139.40	43.5666666666667	126.576666666667	1.53871484028748	2.37115777180575e-24	7.10398868433003e-22	rpn-8	Bcrpn8 [Botrytis cinerea B05.10]	Genetic Information Processing	Folding, sorting and degradation	ko03050//Proteasome	K03038	GO:0005838//proteasome regulatory particle	GO:0005515//protein binding	-
Bcin01g00460	167	244	227	756	747	1109	1.64	2.05	2.25	6.53	6.66	8.48	1.98	7.22333333333333	1.86716431729291	8.20739669198732e-24	2.39896199894576e-21	mug81	Bcslh1 [Botrytis cinerea B05.10]	-	-	-	-	GO:0010494//cytoplasmic stress granule	GO:0003676//nucleic acid binding;GO:0005524//ATP binding	GO:0002181//cytoplasmic translation;GO:0006417//regulation of translation
Bcin02g05510	46	80	83	374	330	515	0.67	1.00	1.22	4.78	4.35	5.83	0.963333333333333	4.98666666666667	2.37196877738696	1.4796103575302e-23	4.22182155348617e-21	REB1	Myb transcription factor protein [Rutstroemia sp. NJR-2017a BVV2]	-	-	-	-	-	GO:0003677//DNA binding	-
Bcin11g03290	594	743	861	2620	2419	3037	11.48	12.32	16.83	44.58	42.50	45.79	13.5433333333333	44.29	1.70939813337539	1.84864314594207e-23	5.15212545603949e-21	--	zinc-responsiveness transcriptional activator protein [Rutstroemia sp. NJR-2017a BVV2]	-	-	-	-	-	GO:0003676//nucleic acid binding	-
Bcin06g00340	106	148	146	528	554	607	0.90	1.08	1.24	3.91	4.24	3.97	1.07333333333333	4.04	1.91225710535834	1.92453846201565e-23	5.24174293836262e-21	--	Ankyrin repeat-containing protein [Glarea lozoyensis ATCC 20868]	-	-	-	-	-	GO:0005515//protein binding;GO:0008270//zinc ion binding	-
Bcin13g00490	252	362	302	953	942	1272	5.85	7.21	7.10	19.49	19.89	23.05	6.72	20.81	1.63074382695657	2.94452426417723e-23	7.84159528486664e-21	--	CAF1 family ribonuclease protein [Rutstroemia sp. NJR-2017a BVV2]	Genetic Information Processing	Folding, sorting and degradation	ko03018//RNA degradation	K01148	-	GO:0003676//nucleic acid binding	-
Bcin07g03920	145	138	164	694	535	743	4.98	4.06	5.66	20.85	16.62	19.80	4.9	19.09	1.96196344840137	6.63976841962481e-23	1.72980401610399e-20	CTHT_0021480	Bcrio1 [Botrytis cinerea B05.10]	Genetic Information Processing	Translation	ko03008//Ribosome biogenesis in eukaryotes	K07178	-	GO:0004674//protein serine/threonine kinase activity;GO:0005524//ATP binding	-
Bcin04g01120	180	235	268	926	769	1104	2.58	2.89	3.89	11.70	10.03	12.36	3.12	11.3633333333333	1.86476816455654	9.48402938947871e-23	2.41822570645772e-20	SPAC20G8.02	similar to DDHD domain-containing protein [Botrytis cinerea T4]	-	-	-	-	-	GO:0046872//metal ion binding	-
Bcin13g01670	354	736	638	2995	2731	2704	9.66	17.22	17.61	71.95	67.74	57.56	14.83	65.75	2.1484722966124	1.28088011238334e-22	3.19793068058374e-20	--	tRNA splicing endonuclease subunit [Diplocarpon rosae]	-	-	-	-	-	-	-
Bcin12g00820	161	224	216	729	644	986	2.95	3.52	4.01	11.77	10.74	14.11	3.49333333333333	12.2066666666667	1.80499307425989	1.57126420058395e-22	3.8428633019996e-20	cdc10	Bcswi6 [Botrytis cinerea B05.10]	Cellular Processes;Cellular Processes;Environmental Information Processing	Cell growth and death;Cell growth and death;Signal transduction	ko04111//Cell cycle - yeast;ko04113//Meiosis - yeast;ko04011//MAPK signaling pathway - yeast	K06648;K06648;K06648	-	GO:0003677//DNA binding;GO:0005515//protein binding	-
Bcin11g06440	2315	3172	2671	7404	9653	10523	43.61	51.27	50.91	122.84	165.35	154.69	48.5966666666667	147.626666666667	1.60302408209309	2.47849413091121e-22	5.94045473296798e-20	agdA	glycoside hydrolase family 31 protein [Botrytis cinerea T4]	Metabolism;Metabolism;Metabolism;Metabolism	Global and overview maps;Global and overview maps;Carbohydrate metabolism;Carbohydrate metabolism	ko01100//Metabolic pathways;ko01110//Biosynthesis of secondary metabolites;ko00500//Starch and sucrose metabolism;ko00052//Galactose metabolism	K01187;K01187;K01187;K01187	-	GO:0003824//catalytic activity;GO:0004553//hydrolase activity, hydrolyzing O-glycosyl compounds;GO:0030246//carbohydrate binding	GO:0005975//carbohydrate metabolic process
Bcin08g04080	799	1040	1022	2650	2820	3507	27.28	30.46	35.30	79.69	87.55	93.43	31.0133333333333	86.89	1.48630155355544	2.82688099768617e-22	6.64261605417079e-20	--	alpha beta-Hydrolase protein [Rutstroemia sp. NJR-2017a WRK4]	-	-	-	-	-	-	-
Bcin04g00570	1101	1530	1494	4400	3949	6405	33.60	40.06	46.13	118.27	109.59	152.54	39.93	126.8	1.66700976839372	3.0199577408514e-22	6.95984107045447e-20	bcp1	Bcprx1 [Botrytis cinerea B05.10]	-	-	-	-	-	GO:0016209//antioxidant activity;GO:0016491//oxidoreductase activity	GO:0045454//cell redox homeostasis;GO:0055114//oxidation-reduction process
Bcin12g04510	439	723	708	2302	2026	2852	4.46	6.30	7.27	20.58	18.70	22.59	6.01	20.6233333333333	1.77884063718129	6.45590978408234e-22	1.45976646891402e-19	AHK5	hsp90 protein [Rutstroemia sp. NJR-2017a BVV2]	-	-	-	-	-	GO:0000155//phosphorelay sensor kinase activity;GO:0016772//transferase activity, transferring phosphorus-containing groups	GO:0000160//phosphorelay signal transduction system;GO:0007165//signal transduction;GO:0016310//phosphorylation
Bcin03g05700	695	897	846	2262	2137	2973	12.00	13.29	14.78	34.41	33.56	40.07	13.3566666666667	36.0133333333333	1.43097113007816	9.43109365541532e-22	2.09300419197217e-19	ain1	probable alpha-actinin, sarcomeric (f-actin cross linking protein) [Rhynchosporium secalis]	-	-	-	-	-	GO:0005509//calcium ion binding;GO:0005515//protein binding	-
Bcin13g03490	283	398	367	1159	984	1405	4.50	5.43	5.90	16.22	14.21	17.42	5.27666666666667	15.95	1.59585766923621	1.07353477160945e-21	2.33913467326684e-19	SPBC582.10c	snf2 family domain-containing protein [Rutstroemia sp. NJR-2017a BBW]	-	-	-	-	-	GO:0005524//ATP binding	-
Bcin10g05140	49	78	63	285	279	418	0.57	0.79	0.75	2.95	2.98	3.84	0.703333333333333	3.25666666666667	2.2111155632612	1.37558194708079e-21	2.94374536675288e-19	swi5	Swi5-domain-containing protein [Pezoloma ericae]	-	-	-	-	-	GO:0003677//DNA binding	-
Bcin11g01080	119	224	198	964	790	820	2.23	3.61	3.76	15.94	13.48	12.01	3.2	13.81	2.10956950937069	1.83657604629153e-21	3.86132058574696e-19	--	reverse transcriptase protein [Rutstroemia sp. NJR-2017a WRK4]	-	-	-	-	-	-	-
Bcin12g05630	85	133	113	475	380	619	2.36	3.17	3.18	11.63	9.61	13.43	2.90333333333333	11.5566666666667	1.99294321260398	3.06021106293041e-21	6.32302920313069e-19	--	Zinc finger RING FYVE PHD-type protein [Rutstroemia sp. NJR-2017a BBW]	-	-	-	-	-	-	-
Bcin12g05540	41	40	55	274	217	388	0.63	0.53	0.85	3.69	3.02	4.63	0.67	3.78	2.4961532337633	5.21394765947776e-21	1.05904997883358e-18	rhp42	xeroderma pigmentosum group C-complementing protein [Rutstroemia sp. NJR-2017a BVV2]	Genetic Information Processing	Replication and repair	ko03420//Nucleotide excision repair	K10838	GO:0005634//nucleus	GO:0003677//DNA binding;GO:0003684//damaged DNA binding	GO:0006289//nucleotide-excision repair
Bcin10g01410	316	464	462	1336	1241	1737	9.43	11.87	13.94	35.10	33.66	40.43	11.7466666666667	36.3966666666667	1.63155490590673	1.29937084953473e-20	2.59527671013736e-18	ctc-1	Bcpob3 [Botrytis cinerea B05.10]	-	-	-	-	GO:0000790//nuclear chromatin;GO:0005634//nucleus;GO:0031298//replication fork protection complex;GO:0035101//FACT complex	GO:0003677//DNA binding;GO:0003682//chromatin binding;GO:0031491//nucleosome binding;GO:0042393//histone binding	GO:0006261//DNA-dependent DNA replication;GO:0034724//DNA replication-independent nucleosome organization;GO:0045899//positive regulation of RNA polymerase II transcriptional preinitiation complex assembly
Bcin13g02530	1479	1710	1470	838	728	891	148.30	147.10	149.12	74.00	66.37	69.71	148.173333333333	70.0266666666667	-1.08130950941398	1.64993837489765e-20	3.24145270242187e-18	ELC1	Bcelc1 [Botrytis cinerea B05.10]	Genetic Information Processing	Folding, sorting and degradation	ko04120//Ubiquitin mediated proteolysis	K03872	-	-	GO:0006511//ubiquitin-dependent protein catabolic process
Bcin16g04000	2004	3014	2937	7794	7846	9954	23.95	30.61	35.22	80.57	84.03	91.18	29.9266666666667	85.26	1.51043745976955	1.7221416957005e-20	3.32873323891529e-18	SSD1	Bcssd1 [Botrytis cinerea B05.10]	-	-	-	-	-	GO:0003723//RNA binding;GO:0004540//ribonuclease activity	-
Bcin04g05040	246	392	408	1342	1184	2071	4.22	5.77	7.08	20.27	18.46	27.72	5.69	22.15	1.9608061411358	1.97280994760952e-20	3.75272292256389e-18	GYP5	similar to GTPase-activating protein GYP5 [Botrytis cinerea T4]	-	-	-	-	-	-	-
Bcin06g05380	1066	1381	1308	3364	3095	4337	18.82	20.92	23.36	52.31	49.69	59.75	21.0333333333333	53.9166666666667	1.35805380189732	2.71542408067431e-20	5.08463159106264e-18	klp1	kinesin heavy chain [Sclerotinia sclerotiorum 1980 UF-70]	Cellular Processes	Transport and catabolism	ko04144//Endocytosis	K10396	-	GO:0003777//microtubule motor activity;GO:0005524//ATP binding;GO:0008017//microtubule binding	GO:0007018//microtubule-based movement
Bcin09g06640	128	186	130	518	476	709	3.34	4.17	3.44	11.92	11.31	14.45	3.65	12.56	1.78286809512425	4.05238041321538e-20	7.47134259568818e-18	--	transcriptional activator protein [Rutstroemia sp. NJR-2017a BBW]	-	-	-	-	-	-	-
Bcin08g07050	911	859	747	373	317	379	24.54	20.19	19.70	8.67	7.55	7.80	21.4766666666667	8.00666666666667	-1.4234964437158	4.12176325126557e-20	7.48412284896463e-18	CTS1	glycoside hydrolase family 18 protein [Botrytis cinerea T4]	Metabolism;Metabolism	Global and overview maps;Carbohydrate metabolism	ko01100//Metabolic pathways;ko00520//Amino sugar and nucleotide sugar metabolism	K01183;K01183	-	GO:0004553//hydrolase activity, hydrolyzing O-glycosyl compounds;GO:0008061//chitin binding	GO:0005975//carbohydrate metabolic process
Bcin07g02310	133	167	153	505	469	629	5.42	5.84	6.31	18.14	17.39	20.02	5.85666666666667	18.5166666666667	1.66067272026808	4.29767067723497e-20	7.68705752178864e-18	rhp14	Bcrad14 [Botrytis cinerea B05.10]	Genetic Information Processing	Replication and repair	ko03420//Nucleotide excision repair	K10847	GO:0005634//nucleus	GO:0003684//damaged DNA binding	GO:0006289//nucleotide-excision repair
Bcin10g00780	435	698	615	1766	1711	2429	3.83	5.28	5.48	13.71	13.71	16.70	4.86333333333333	14.7066666666667	1.5964529076735	5.35364270335023e-20	9.43500796425723e-18	mot1	probable MOT1-transcriptional accessory protein [Phialocephala subalpina]	-	-	-	-	-	GO:0005524//ATP binding	-
Bcin08g06700	1301	1594	1413	3483	3722	4907	52.85	55.55	58.07	124.61	137.47	155.54	55.49	139.206666666667	1.32692859602053	6.93762036207108e-20	1.20493394810232e-17	SPBC1711.08	Bchch1 [Botrytis cinerea B05.10]	-	-	-	-	-	GO:0001671//ATPase activator activity;GO:0051087//chaperone binding;GO:0051879//Hsp90 protein binding	-
Bcin07g00380	62	134	115	509	417	741	0.72	1.33	1.35	5.19	4.39	6.70	1.13333333333333	5.42666666666667	2.25949404812855	8.62996119794786e-20	1.46262248639765e-17	apsB	similar to microtubule associated protein [Botrytis cinerea T4]	-	-	-	-	GO:0005815//microtubule organizing center	-	-
Bcin06g03730	7139	8083	6761	3300	3061	4868	819.40	795.97	785.12	333.59	319.46	436.00	800.163333333333	363.016666666667	-1.14025873403078	8.66540358262958e-20	1.46262248639765e-17	--	hypothetical protein BCIN_06g03730 [Botrytis cinerea B05.10]	-	-	-	-	-	-	-
Bcin02g04090	1283	1220	1031	496	444	410	34.32	28.00	27.90	11.68	10.80	8.56	30.0733333333333	10.3466666666667	-1.53931872853222	1.03048509214365e-19	1.71518518670132e-17	An02g00850	Tat pathway signal sequence protein [Rutstroemia sp. NJR-2017a WRK4]	-	-	-	-	-	GO:0004553//hydrolase activity, hydrolyzing O-glycosyl compounds	GO:0005975//carbohydrate metabolic process
Bcin08g05690	749	732	624	312	277	341	30.53	25.59	25.73	11.20	10.26	10.84	27.2833333333333	10.7666666666667	-1.34144825178022	1.21407704204015e-19	1.99308209202866e-17	--	hypothetical protein BCIN_08g05690 [Botrytis cinerea B05.10]	-	-	-	-	-	-	-
Bcin02g08740	81	115	120	405	378	567	1.63	1.98	2.44	7.17	6.91	8.90	2.01666666666667	7.66	1.92537175048415	1.40555151028095e-19	2.27623368908202e-17	msh-2	Bcmsh2 [Botrytis cinerea B05.10]	Genetic Information Processing	Replication and repair	ko03430//Mismatch repair	K08735	GO:0032300//mismatch repair complex	GO:0003677//DNA binding;GO:0005524//ATP binding;GO:0030983//mismatched DNA binding	GO:0006298//mismatch repair
MSTRG.10567	160	122	90	6	4	22	3.46	2.25	1.97	0.12	0.09	0.39	2.56	0.2	-3.67807190511264	1.9157407722742e-19	3.06109832199121e-17	--	alpha/beta-hydrolase [Trematosphaeria pertusa]	-	-	-	-	-	-	-
Bcin07g00890	1943	1505	1580	665	637	758	71.51	47.52	58.83	21.55	21.32	21.77	59.2866666666667	21.5466666666667	-1.46024298755857	2.16896689624732e-19	3.42011832692472e-17	chit33	glycoside hydrolase family 18 protein [Sclerotinia borealis F-4128]	Metabolism;Metabolism	Global and overview maps;Carbohydrate metabolism	ko01100//Metabolic pathways;ko00520//Amino sugar and nucleotide sugar metabolism	K01183;K01183	GO:0005576//extracellular region	GO:0004553//hydrolase activity, hydrolyzing O-glycosyl compounds;GO:0030248//cellulose binding	GO:0005975//carbohydrate metabolic process
Bcin12g05560	151	183	227	739	627	827	7.57	7.87	11.51	32.63	28.58	32.35	8.98333333333333	31.1866666666667	1.79560658871256	2.44913814860635e-19	3.81174955492188e-17	--	Syntaxin ufe1 [Lachnellula cervina]	Cellular Processes;Genetic Information Processing	Transport and catabolism;Folding, sorting and degradation	ko04145//Phagosome;ko04130//SNARE interactions in vesicular transport	K08492;K08492	-	-	-
Bcin07g04410	208	273	273	763	766	934	4.86	5.47	6.45	15.69	16.26	17.01	5.59333333333333	16.32	1.54486084225283	2.59192635328706e-19	3.98226223305027e-17	--	Mob1 phocein family protein [Rutstroemia sp. NJR-2017a BBW]	-	-	-	-	-	-	-
Bcin14g01970	326	441	444	1171	1200	1722	9.13	10.60	12.58	28.88	30.56	37.63	10.77	32.3566666666667	1.58704474134782	2.70513353438853e-19	4.10358484507749e-17	--	related to USO1-intracellular protein transport protein [Rhynchosporium secalis]	-	-	-	-	-	-	-
Bcin02g06170	225	293	305	934	778	1256	2.94	3.29	4.04	10.76	9.25	12.82	3.42333333333333	10.9433333333333	1.67657856825478	2.97576796446324e-19	4.45770041076593e-17	cut3	Bcsmc4 [Botrytis cinerea B05.10]	Cellular Processes	Cell growth and death	ko04111//Cell cycle - yeast	K06675	GO:0005694//chromosome	GO:0005515//protein binding;GO:0005524//ATP binding	GO:0051276//chromosome organization
Bcin08g00880	61	111	76	314	358	488	2.15	3.36	2.71	9.75	11.47	13.42	2.74	11.5466666666667	2.07522863104505	4.69892359849523e-19	6.95208646967492e-17	--	related to microfibril-associated protein [Rhynchosporium agropyri]	-	-	-	-	-	-	-
Bcin02g01160	86	125	169	593	503	806	1.62	2.02	3.22	9.85	8.62	11.86	2.28666666666667	10.11	2.14446501645136	5.1446967541763e-19	7.5187860856157e-17	rlf2	Bcrlf2 [Botrytis cinerea B05.10]	-	-	-	-	-	-	-
Bcin11g05920	24969	27279	22842	12796	12861	12690	1648.58	1545.27	1525.84	744.09	772.10	653.81	1573.23	723.333333333333	-1.12099706052963	5.60574367025655e-19	8.09388339088608e-17	RPL9A	60S ribosomal protein L9 [Sclerotinia sclerotiorum 1980 UF-70]	Genetic Information Processing	Translation	ko03010//Ribosome	K02940	GO:0005840//ribosome	GO:0003735//structural constituent of ribosome;GO:0019843//rRNA binding	GO:0006412//translation
Bcin08g06760	309	402	366	1037	1019	1631	2.89	3.23	3.47	8.55	8.68	11.92	3.19666666666667	9.71666666666667	1.60389316306973	5.83565344770663e-19	8.32553225206146e-17	MLP1	tpr mlp1 mlp2 protein [Rutstroemia sp. NJR-2017a WRK4]	Genetic Information Processing	Translation	ko03013//RNA transport	K09291	-	-	GO:0006606//protein import into nucleus
Bcin14g04860	8470	9008	7482	4447	4346	4952	690.38	629.94	617.01	319.24	322.10	314.97	645.776666666667	318.77	-1.01851945297067	8.32887403803199e-19	1.17427325260912e-16	qcr8	Bcqcr8 [Botrytis cinerea B05.10]	Metabolism;Metabolism	Global and overview maps;Energy metabolism	ko01100//Metabolic pathways;ko00190//Oxidative phosphorylation	K00418;K00418	-	GO:0008121//ubiquinol-cytochrome-c reductase activity	-
Bcin11g04160	3869	4152	3291	1674	1922	2157	205.81	189.49	177.12	78.43	92.96	89.54	190.806666666667	86.9766666666667	-1.1334112546214	1.00594948821931e-18	1.40177891474654e-16	--	hypothetical protein BCIN_11g04160 [Botrytis cinerea B05.10]	-	-	-	-	-	-	-
Bcin04g00780	4444	4371	3077	1395	1592	1240	272.75	230.16	191.07	75.41	88.84	59.39	231.326666666667	74.5466666666667	-1.63371583589867	1.31252859415532e-18	1.80797042211003e-16	--	MARVEL-like domain protein [Rutstroemia sp. NJR-2017a WRK4]	-	-	-	-	GO:0016020//membrane	-	-
Bcin12g05780	581	764	804	2400	1861	2684	20.46	23.08	28.64	74.43	59.58	73.75	24.06	69.2533333333333	1.52524687078117	1.40925585055431e-18	1.91915024011851e-16	SEC14	phosphatidylinositol transporter protein [Rutstroemia sp. NJR-2017a WRK4]	-	-	-	-	-	-	-
Bcin08g06410	8194	8692	7316	3709	4201	3973	284.47	258.90	256.97	113.41	132.61	107.63	266.78	117.883333333333	-1.17829075383273	1.9641533717636e-18	2.6447656187882e-16	ARB_03399	Bcgpi12 [Botrytis cinerea B05.10]	Metabolism;Metabolism	Global and overview maps;Glycan biosynthesis and metabolism	ko01100//Metabolic pathways;ko00563//Glycosylphosphatidylinositol(GPI)-anchor biosynthesis	K03434;K03434	-	GO:0000225//N-acetylglucosaminylphosphatidylinositol deacetylase activity	GO:0006506//GPI anchor biosynthetic process
MSTRG.10566	278	308	219	41	37	104	11.54	11.00	9.21	1.51	1.40	3.37	10.5833333333333	2.09333333333333	-2.33792012765526	2.75706237098244e-18	3.67118171709484e-16	--	alpha/beta-hydrolase [Trematosphaeria pertusa]	-	-	-	-	-	-	-
Bcin07g00480	24	57	63	348	230	388	0.61	1.24	1.61	7.79	5.38	7.76	1.15333333333333	6.97666666666667	2.59672836861899	2.97434670119363e-18	3.91698580957191e-16	--	wound-responsive ked protein [Rutstroemia sp. NJR-2017a BBW]	-	-	-	-	-	-	-
Bcin07g00530	754	1315	1087	3128	3062	4649	5.66	8.48	8.26	20.70	20.92	27.25	7.46666666666667	22.9566666666667	1.62037694474684	4.04520372784693e-18	5.269317551578e-16	--	chromosome segregation atpase protein [Rutstroemia sp. NJR-2017a BBW]	-	-	-	-	-	-	-
Bcin08g07110	96	85	78	458	359	380	1.80	1.37	1.48	7.55	6.11	5.55	1.55	6.40333333333333	2.04655489767013	4.39252099790642e-18	5.66021200418393e-16	--	related to small s protein [Phialocephala subalpina]	-	-	-	-	-	-	-
Bcin13g02690	578	686	603	1711	1481	1885	13.69	13.94	14.45	35.69	31.89	34.84	14.0266666666667	34.14	1.28329085445659	4.47009475638124e-18	5.69889527239073e-16	--	similar to snoRNA binding protein [Botrytis cinerea T4]	-	-	-	-	-	-	-
Bcin09g00260	214	389	367	1196	1052	1858	3.73	5.82	6.48	18.38	16.69	25.30	5.34333333333333	20.1233333333333	1.91305737565818	5.01714870751781e-18	6.32900106430457e-16	ctc-2	Bcspt16 [Botrytis cinerea B05.10]	-	-	-	-	GO:0000790//nuclear chromatin;GO:0005634//nucleus;GO:0031298//replication fork protection complex;GO:0035101//FACT complex	GO:0003682//chromatin binding;GO:0031491//nucleosome binding;GO:0042393//histone binding	GO:0006261//DNA-dependent DNA replication;GO:0006334//nucleosome assembly;GO:0006338//chromatin remodeling;GO:0007063//regulation of sister chromatid cohesion;GO:0034724//DNA replication-independent nucleosome organization;GO:0045899//positive regulation of RNA polymerase II transcriptional preinitiation complex assembly;GO:0060261//positive regulation of transcription initiation from RNA polymer…
Bcin16g01150	123	189	140	494	461	707	6.52	8.60	7.51	23.06	22.22	29.25	7.54333333333333	24.8433333333333	1.71958467505456	5.35680883433601e-18	6.68708302819611e-16	--	coiled-coil domain-containing protein 55 [Diplocarpon rosae]	-	-	-	-	-	-	-
Bcin04g00940	18	27	21	178	141	156	0.28	0.36	0.33	2.41	1.97	1.87	0.323333333333333	2.08333333333333	2.68779953736232	6.76733784974508e-18	8.3608017310665e-16	--	kinesin light chain 1 protein [Rutstroemia sp. NJR-2017a BVV2]	-	-	-	-	-	GO:0005515//protein binding;GO:0043531//ADP binding	-
Bcin09g01640	231	425	434	1380	1215	1900	4.98	7.86	9.47	26.21	23.82	31.97	7.43666666666667	27.3333333333333	1.87793339614867	7.10002837033417e-18	8.68232040715151e-16	nim-1	Bckin3 [Botrytis cinerea B05.10]	-	-	-	-	-	GO:0004672//protein kinase activity;GO:0005524//ATP binding	GO:0006468//protein phosphorylation
Bcin08g06660	344	606	534	1788	1397	2381	6.37	9.63	10.01	29.17	23.53	34.41	8.67	29.0366666666667	1.74377194666481	7.88143642653128e-18	9.54051859955059e-16	--	proteophosphoglycan ppg1 protein [Rutstroemia sp. NJR-2017a BVV2]	-	-	-	-	-	-	-
Bcin02g02490	1082	1428	1312	3409	3059	4907	24.31	27.52	29.82	67.45	62.48	86.02	27.2166666666667	71.9833333333333	1.40317252564532	8.38341159067282e-18	1.00466804502623e-15	--	Microtubule binding protein [Rutstroemia sp. NJR-2017a BVV2]	-	-	-	-	-	-	-
Bcin08g04960	304	342	298	140	107	134	15.50	14.96	15.36	6.28	4.96	5.35	15.2733333333333	5.53	-1.46566357234881	8.91952691244129e-18	1.05783961022689e-15	--	hypothetical protein BCIN_08g04960 [Botrytis cinerea B05.10]	-	-	-	-	-	-	-
Bcin04g04920	18685	17316	14875	7526	8383	8779	898.18	714.14	723.43	318.62	366.41	329.30	778.583333333333	338.11	-1.20335877584683	9.03151743060594e-18	1.05783961022689e-15	nmt1	Bcnmt1 [Botrytis cinerea B05.10]	Metabolism;Metabolism	Global and overview maps;Metabolism of cofactors and vitamins	ko01100//Metabolic pathways;ko00730//Thiamine metabolism	K18278;K18278	-	-	GO:0009228//thiamine biosynthetic process
Bcin10g04120	319	420	373	968	967	1286	5.50	6.22	6.51	14.71	15.17	17.31	6.07666666666667	15.73	1.37216661009771	9.09191253783126e-18	1.05783961022689e-15	APP1	Bcapp1 [Botrytis cinerea B05.10]	-	-	-	-	-	-	-
Bcin16g03010	2610	3046	2275	9458	9297	7933	22.56	22.59	19.89	71.99	73.06	53.50	21.68	66.1833333333333	1.6101031983368	1.05668613635328e-17	1.21762756327478e-15	--	nacht domain protein [Rutstroemia sp. NJR-2017a BVV2]	-	-	-	-	-	-	-
Bcin02g07860	86	101	116	384	337	465	1.88	1.90	2.57	7.40	6.71	7.94	2.11666666666667	7.35	1.79595015878535	1.16306579139033e-17	1.3274457565735e-15	rrp6	Bcrrp6 [Botrytis cinerea B05.10]	Genetic Information Processing	Folding, sorting and degradation	ko03018//RNA degradation	K12591	GO:0000176//nuclear exosome (RNase complex)	GO:0000166//nucleotide binding;GO:0003676//nucleic acid binding;GO:0003824//catalytic activity;GO:0008408//3'-5' exonuclease activity	GO:0006139//nucleobase-containing compound metabolic process;GO:0006396//RNA processing;GO:0044237//cellular metabolic process
Bcin03g08780	16008	15646	13923	7957	7595	7896	500.93	420.06	440.80	219.30	216.10	192.81	453.93	209.403333333333	-1.11618543077612	1.43745990440448e-17	1.62514334852672e-15	--	similar to transcription factor Zn, C2H2 [Botrytis cinerea T4]	-	-	-	-	-	GO:0003676//nucleic acid binding	-
Bcin02g00800	25000	22471	17784	9916	9544	11211	2416.63	1863.62	1739.26	844.20	838.86	845.66	2006.50333333333	842.906666666667	-1.25123875436959	1.48122866015823e-17	1.65897609937722e-15	--	Bcpic4 [Botrytis cinerea B05.10]	-	-	-	-	-	-	-
Bcin01g00380	79	148	129	448	469	516	1.11	1.79	1.84	5.57	6.02	5.68	1.58	5.75666666666667	1.86530911863067	1.66520619739708e-17	1.84776213607468e-15	--	824309c7-f528-479b-95fa-1169344889fe [Thermothielavioides terrestris]	-	-	-	-	-	-	-
Bcin08g05010	13078	14419	11806	7514	7145	8793	630.61	596.52	575.96	319.11	313.27	330.86	601.03	321.08	-0.904504201149431	1.80427348016711e-17	1.98370765012134e-15	--	CIC11C00000002810 [[Candida] intermedia]	-	-	-	-	-	-	-
Bcin10g06060	2540	1954	1567	721	704	927	170.43	112.49	106.38	42.61	42.95	48.54	129.766666666667	44.7	-1.53757310744281	2.41565755278879e-17	2.63174910114735e-15	--	hypothetical protein BCIN_10g06060 [Botrytis cinerea B05.10]	-	-	-	-	-	-	-
Bcin11g04740	161	196	196	594	526	659	3.31	3.45	4.07	10.75	9.82	10.56	3.61	10.3766666666667	1.52327233386086	2.51695528022741e-17	2.71740469173381e-15	trl1	Bctrl1 [Botrytis cinerea B05.10]	-	-	-	-	-	GO:0003972//RNA ligase (ATP) activity;GO:0005524//ATP binding;GO:0008081//phosphoric diester hydrolase activity;GO:0051730//GTP-dependent polyribonucleotide 5'-hydroxyl-kinase activity	GO:0006388//tRNA splicing, via endonucleolytic cleavage and ligation
Bcin02g02450	466	709	359	117	175	114	24.06	31.41	18.76	5.32	8.22	4.59	24.7433333333333	6.04333333333333	-2.03362344375978	2.74427797791097e-17	2.93637743636474e-15	--	prp 4 C domain-containing protein [Rutstroemia sp. NJR-2017a BBW]	-	-	-	-	-	-	-
Bcin05g01260	4659	9999	7257	27908	27001	27347	108.40	199.60	170.83	571.87	571.22	496.50	159.61	546.53	1.77574964700301	2.82641484363555e-17	2.99750048549809e-15	--	ncu06413-like protein [Diplodia corticola]	-	-	-	-	-	-	-
Bcin11g01760	135	162	187	570	492	842	3.72	3.83	5.22	13.84	12.33	18.11	4.25666666666667	14.76	1.79389669707883	3.04497601819426e-17	3.20096426333684e-15	CLF1	Bcclf1 [Botrytis cinerea B05.10]	Genetic Information Processing	Transcription	ko03040//Spliceosome	K12869	GO:0000785//chromatin;GO:0000974//Prp19 complex;GO:0071004//U2-type prespliceosome;GO:0071006//U2-type catalytic step 1 spliceosome;GO:0071007//U2-type catalytic step 2 spliceosome;GO:0071008//U2-type post-mRNA release spliceosomal complex	GO:0003682//chromatin binding;GO:0003688//DNA replication origin binding;GO:0005515//protein binding	GO:0000354//cis assembly of pre-catalytic spliceosome;GO:0006270//DNA replication initiation;GO:0006396//RNA processing
Bcin15g02310	3276	3958	3609	8163	9540	11361	84.45	87.53	94.12	185.32	223.60	228.53	88.7	212.483333333333	1.26034367462155	3.07517970884687e-17	3.20460466354964e-15	nmr	similar to nitrogen metabolic regulation protein [Botrytis cinerea T4]	-	-	-	-	-	-	-
Bcin03g07930	184	244	233	678	588	815	5.15	5.86	6.60	16.72	14.97	17.80	5.87	16.4966666666667	1.4907421330358	3.17585961692532e-17	3.2809915214856e-15	sla1	Bclhp1 [Botrytis cinerea B05.10]	-	-	-	-	GO:0005634//nucleus;GO:1990904//ribonucleoprotein complex	GO:0003676//nucleic acid binding;GO:0003723//RNA binding	GO:0006396//RNA processing
Bcin13g00480	215	379	368	1176	1056	2064	2.31	3.50	4.00	11.13	10.32	17.31	3.27	12.92	1.98224352919584	3.34697805944807e-17	3.42822094567741e-15	pds5	Bcpds5 [Botrytis cinerea B05.10]	-	-	-	-	-	-	GO:0007064//mitotic sister chromatid cohesion
Bcin03g08260	1396	1891	1867	4579	4100	5900	29.84	34.68	40.38	86.21	79.69	98.42	34.9666666666667	88.1066666666667	1.33327091395481	3.7373938602779e-17	3.79567186623477e-15	SPBC3D6.13c	disulfide isomerase protein [Rutstroemia sp. NJR-2017a WRK4]	Genetic Information Processing	Folding, sorting and degradation	ko04141//Protein processing in endoplasmic reticulum	K13996	-	-	GO:0045454//cell redox homeostasis
Bcin10g02630	762	810	867	2205	1982	2847	17.47	15.93	20.11	44.51	41.31	50.92	17.8366666666667	45.58	1.35355489638509	3.85534479738807e-17	3.88255899595787e-15	upl-1	Bcbre1 [Botrytis cinerea B05.10]	-	-	-	-	-	GO:0004842//ubiquitin-protein transferase activity	GO:0010390//histone monoubiquitination
Bcin08g02080	2574	3375	2376	1432	1429	1792	142.43	160.23	133.02	69.79	71.90	77.38	145.226666666667	73.0233333333333	-0.991876955948443	3.94291964283628e-17	3.93766241664583e-15	--	Rho2 protein [Rutstroemia sp. NJR-2017a BBW]	-	-	-	-	-	-	-
Bcin01g07420	50	49	75	374	241	342	2.00	1.68	3.03	13.17	8.76	10.67	2.23666666666667	10.8666666666667	2.28048729291826	4.17469137432336e-17	4.13466953966042e-15	pxr1	Bcpxr1 [Botrytis cinerea B05.10]	-	-	-	-	-	GO:0003676//nucleic acid binding	-
Bcin08g06430	160	243	269	794	706	1192	3.82	4.98	6.50	16.71	15.34	22.23	5.1	18.0933333333333	1.82688906783884	4.6044721750794e-17	4.48633185020636e-15	--	ATPase expression 2 mitochondrial protein [Rutstroemia sp. NJR-2017a BVV2]	-	-	-	-	-	-	-
Bcin16g03710	3967	4259	3369	1938	1945	1865	299.49	275.59	257.76	128.78	133.16	109.53	277.613333333333	123.823333333333	-1.16479365758788	4.60462965266507e-17	4.48633185020636e-15	RPB9	Bcrpb9 [Botrytis cinerea B05.10]	Genetic Information Processing	Transcription	ko03020//RNA polymerase	K03017	GO:0005665//RNA polymerase II, core complex	GO:0003676//nucleic acid binding;GO:0003899//DNA-directed 5'-3' RNA polymerase activity;GO:0003968//RNA-directed 5'-3' RNA polymerase activity;GO:0008270//zinc ion binding	GO:0001193//maintenance of transcriptional fidelity during DNA-templated transcription elongation from RNA polymerase II promoter;GO:0006283//transcription-coupled nucleotide-excision repair;GO:0006351//transcription, DNA-templated;GO:0006366//transcription by RNA polymerase II;GO:0006367//transcription initiation from RNA polymerase II promoter;GO:0006379//mRNA cleavage
Bcin10g05970	611	641	809	2094	2054	3366	10.96	9.82	14.52	32.60	32.98	47.07	11.7666666666667	37.55	1.67410722496424	4.85436173764078e-17	4.69150573095864e-15	ING2	FYVE zinc finger [Venustampulla echinocandica]	-	-	-	-	-	-	-
Bcin03g05200	537	605	443	238	231	268	10.53	10.18	8.79	4.11	4.12	4.10	9.83333333333333	4.11	-1.25854215473373	5.87411817697435e-17	5.63163457862885e-15	ARB_01444	glycoside hydrolase family 81 protein [Botrytis cinerea T4]	-	-	-	-	-	GO:0052861//glucan endo-1,3-beta-glucanase activity, C-3 substituted reducing group	-
Bcin01g00330	483	635	675	1749	1598	2632	7.62	8.59	10.77	24.30	22.92	32.40	8.99333333333333	26.54	1.56124052314308	6.91234276041403e-17	6.57440600323823e-15	SPBC216.01c	Bcpsy2 [Botrytis cinerea B05.10]	-	-	-	-	-	-	-
Bcin08g06750	363	443	441	1161	1009	1454	14.08	14.74	17.31	39.66	35.59	44.01	15.3766666666667	39.7533333333333	1.37033304435851	6.97142603985944e-17	6.57839131194296e-15	tfa2	Bctfa2 [Botrytis cinerea B05.10]	Genetic Information Processing	Transcription	ko03022//Basal transcription factors	K03137	GO:0005673//transcription factor TFIIE complex	-	GO:0006367//transcription initiation from RNA polymerase II promoter
Bcin16g00720	81	105	111	330	362	435	1.69	1.88	2.35	6.08	6.89	7.10	1.97333333333333	6.69	1.76137153573367	9.20962027575405e-17	8.62250698317473e-15	YRB30	Bcyrb30 [Botrytis cinerea B05.10]	-	-	-	-	-	-	-
Bcin01g01520	9559	9141	7700	4146	4376	4106	452.12	370.94	368.47	172.71	188.20	151.54	397.176666666667	170.816666666667	-1.21733212361801	1.12489097016337e-16	1.04501499119674e-14	ERV14	cornichon [Phialocephala scopiformis]	-	-	-	-	-	-	GO:0016192//vesicle-mediated transport
Bcin08g06890	274	286	250	748	779	1193	7.64	6.84	7.05	18.37	19.75	25.95	7.17666666666667	21.3566666666667	1.57330067099703	1.19241774119119e-16	1.09922570849502e-14	yfjQ	similar to corA family metal ion transporter [Botrytis cinerea T4]	-	-	-	-	GO:0016020//membrane	GO:0046873//metal ion transmembrane transporter activity	GO:0030001//metal ion transport;GO:0055085//transmembrane transport
Bcin08g03030	114	241	282	928	891	1530	1.68	3.05	4.20	12.04	11.93	17.59	2.97666666666667	13.8533333333333	2.21846357378298	1.41742970923073e-16	1.29667768209321e-14	ATG23	Bcimh1 [Botrytis cinerea B05.10]	-	-	-	-	-	-	-
Bcin13g00240	174	285	243	722	661	870	3.18	4.47	4.50	11.63	10.99	12.41	4.05	11.6766666666667	1.52763467430892	1.47796086274132e-16	1.34180931659787e-14	cdc17	Bccdc9 [Botrytis cinerea B05.10]	Genetic Information Processing;Genetic Information Processing;Genetic Information Processing;Genetic Information Processing	Replication and repair;Replication and repair;Replication and repair;Replication and repair	ko03420//Nucleotide excision repair;ko03030//DNA replication;ko03430//Mismatch repair;ko03410//Base excision repair	K10747;K10747;K10747;K10747	-	GO:0003677//DNA binding;GO:0003909//DNA ligase activity;GO:0003910//DNA ligase (ATP) activity;GO:0005524//ATP binding	GO:0006281//DNA repair;GO:0006310//DNA recombination;GO:0051103//DNA ligation involved in DNA repair;GO:0071897//DNA biosynthetic process
Bcin02g06540	251	429	391	1182	1054	1921	3.24	4.75	5.10	13.43	12.36	19.34	4.36333333333333	15.0433333333333	1.78562168126724	1.49525305463662e-16	1.34730169975679e-14	pcp1	similar to microtubule associated protein [Botrytis cinerea T4]	-	-	-	-	GO:0005815//microtubule organizing center	-	-
Bcin10g02590	143	187	149	457	490	586	4.05	4.55	4.27	11.41	12.63	12.96	4.29	12.3333333333333	1.52351321718297	1.72040951033452e-16	1.53861101282454e-14	gtr2	Bcgtr2 [Botrytis cinerea B05.10]	-	-	-	-	-	GO:0005525//GTP binding	-
Bcin09g01260	251	430	379	1129	985	1630	5.72	8.40	8.73	22.64	20.39	28.96	7.61666666666667	23.9966666666667	1.6556023530442	1.91550982935559e-16	1.7004051699998e-14	RTF1	Bcrtf1 [Botrytis cinerea B05.10]	-	-	-	-	-	GO:0003677//DNA binding	-
Bcin16g00750	364	526	474	1209	1137	1523	5.91	7.32	7.78	17.28	16.78	19.29	7.00333333333333	17.7833333333333	1.34441210903874	1.96731631795749e-16	1.73355284958842e-14	PAN2	Bcpan2 [Botrytis cinerea B05.10]	Genetic Information Processing	Folding, sorting and degradation	ko03018//RNA degradation	K12571	GO:0031251//PAN complex	GO:0003676//nucleic acid binding;GO:0004535//poly(A)-specific ribonuclease activity;GO:0005515//protein binding	GO:0000289//nuclear-transcribed mRNA poly(A) tail shortening;GO:0006397//mRNA processing
Bcin06g02400	3076	3301	3353	7665	7453	9963	86.30	79.46	95.18	189.41	190.14	218.13	86.98	199.226666666667	1.19565515243162	3.12187910938154e-16	2.73084666035243e-14	erg-6	Bcerg9 [Botrytis cinerea B05.10]	Metabolism;Metabolism;Metabolism;Metabolism	Global and overview maps;Global and overview maps;Lipid metabolism;Metabolism of terpenoids and polyketides	ko01100//Metabolic pathways;ko01110//Biosynthesis of secondary metabolites;ko00100//Steroid biosynthesis;ko00909//Sesquiterpenoid and triterpenoid biosynthesis	K00801;K00801;K00801;K00801	GO:0016021//integral component of membrane	GO:0004310//farnesyl-diphosphate farnesyltransferase activity;GO:0016740//transferase activity;GO:0016765//transferase activity, transferring alkyl or aryl (other than methyl) groups;GO:0051996//squalene synthase activity	GO:0006696//ergosterol biosynthetic process;GO:0008610//lipid biosynthetic process;GO:0009058//biosynthetic process
Bcin04g00240	333	437	345	1009	873	1222	9.62	10.83	10.08	25.67	22.93	27.54	10.1766666666667	25.38	1.31842698035548	3.41966699362069e-16	2.96965864141669e-14	ssb1	Bcrfa1 [Botrytis cinerea B05.10]	Genetic Information Processing;Genetic Information Processing;Genetic Information Processing;Genetic Information Processing	Replication and repair;Replication and repair;Replication and repair;Replication and repair	ko03420//Nucleotide excision repair;ko03030//DNA replication;ko03430//Mismatch repair;ko03440//Homologous recombination	K07466;K07466;K07466;K07466	GO:0000784//nuclear chromosome, telomeric region;GO:0000790//nuclear chromatin;GO:0005634//nucleus;GO:0005662//DNA replication factor A complex;GO:0035861//site of double-strand break;GO:0090734//site of DNA damage	GO:0003676//nucleic acid binding;GO:0003677//DNA binding;GO:0003697//single-stranded DNA binding	GO:0000723//telomere maintenance;GO:0006260//DNA replication;GO:0006268//DNA unwinding involved in DNA replication;GO:0006279//premeiotic DNA replication;GO:0006281//DNA repair;GO:0006310//DNA recombination;GO:0032212//positive regulation of telomere maintenance via telomerase;GO:0106112//negative regulation of mitotic cohesin ssDNA (lagging strand) loading;GO:1902969//mitotic DNA replication
Bcin04g04180	193	277	254	718	626	955	5.59	6.88	7.44	18.32	16.49	21.58	6.63666666666667	18.7966666666667	1.50194612189287	3.57476052066712e-16	3.08200935824998e-14	Sart1	similar to DNA binding protein SART-1 [Botrytis cinerea T4]	Genetic Information Processing	Transcription	ko03040//Spliceosome	K11984	-	-	GO:0000398//mRNA splicing, via spliceosome
Bcin16g04060	614	559	350	172	170	157	27.40	21.42	15.83	6.77	6.92	5.47	21.55	6.38666666666667	-1.75455280896144	3.66326800218921e-16	3.1167655131254e-14	AFUB_029980	glycoside hydrolase family 16 protein [Coleophoma crateriformis]	-	-	-	-	-	GO:0004553//hydrolase activity, hydrolyzing O-glycosyl compounds	GO:0005975//carbohydrate metabolic process
Bcin10g01760	5	16	6	147	81	129	0.14	0.39	0.17	3.67	2.09	2.85	0.233333333333333	2.87	3.62058641045188	3.66708892982879e-16	3.1167655131254e-14	--	PNG1- with de-N-glycosylation function (N-glycanase) protein [Rutstroemia sp. NJR-2017a BVV2]	-	-	-	-	-	-	-
Bcin12g02430	615	774	691	2049	2397	2040	14.83	16.02	16.86	43.53	52.57	38.39	15.9033333333333	44.83	1.49513531378754	4.02326588877179e-16	3.39540974725642e-14	bioDA	TPA_inf: bifunctional dethiobiotin synthetase/adenosylmethionine-8-amino-7-oxononanoate aminotransferase [Sclerotinia sclerotiorum 1980 UF-70]	Metabolism;Metabolism	Global and overview maps;Metabolism of cofactors and vitamins	ko01100//Metabolic pathways;ko00780//Biotin metabolism	K19562;K19562	-	GO:0003824//catalytic activity;GO:0008483//transaminase activity;GO:0030170//pyridoxal phosphate binding	-
Bcin06g02500	1524	1534	1224	647	724	804	44.66	38.57	36.29	16.70	19.29	18.39	39.84	18.1266666666667	-1.13610399676447	4.16536690154088e-16	3.49075223413048e-14	VCX1	Ca2+/H+ antiporter [Sclerotinia sclerotiorum 1980 UF-70]	-	-	-	-	GO:0016021//integral component of membrane	GO:0015369//calcium:proton antiporter activity	GO:0006816//calcium ion transport;GO:0055085//transmembrane transport
Bcin11g03360	275	364	347	954	796	1142	5.67	6.43	7.23	17.31	14.91	18.36	6.44333333333333	16.86	1.387725399452	4.41829120308718e-16	3.67700012345811e-14	--	mucin protein [Rutstroemia sp. NJR-2017a WRK4]	-	-	-	-	-	-	-
Bcin12g04450	186	310	271	868	681	1040	4.54	6.50	6.70	18.67	15.12	19.82	5.91333333333333	17.87	1.59549612546158	4.48809604520446e-16	3.69609735029571e-14	cef1	Bccef1 [Botrytis cinerea B05.10]	Genetic Information Processing	Transcription	ko03040//Spliceosome	K12860	-	GO:0003677//DNA binding	-
Bcin08g05560	284	445	449	1215	1084	1677	4.04	5.43	6.46	15.22	14.02	18.62	5.31	15.9533333333333	1.58707413001319	4.51938476136704e-16	3.69609735029571e-14	psc3	Bcirr1 [Botrytis cinerea B05.10]	Cellular Processes;Cellular Processes	Cell growth and death;Cell growth and death	ko04111//Cell cycle - yeast;ko04113//Meiosis - yeast	K06671;K06671	-	-	-
Bcin15g05340	183	337	284	864	809	1352	4.15	6.56	6.52	17.27	16.69	23.94	5.74333333333333	19.3	1.74864064665165	4.55670092164536e-16	3.69609735029571e-14	mad1	Bcmad1 [Botrytis cinerea B05.10]	Cellular Processes;Cellular Processes	Cell growth and death;Cell growth and death	ko04111//Cell cycle - yeast;ko04113//Meiosis - yeast	K06679;K06679	-	-	GO:0007094//mitotic spindle assembly checkpoint
Bcin11g00560	518	667	666	1721	1752	1813	10.37	11.45	13.49	30.34	31.88	28.32	11.77	30.18	1.35847848548824	4.56460620697401e-16	3.69609735029571e-14	sgm1	Bcsgm1 [Botrytis cinerea B05.10]	-	-	-	-	-	-	-
Bcin02g07190	488	725	633	1547	1566	1978	9.62	12.27	12.63	26.87	28.08	30.44	11.5066666666667	28.4633333333333	1.30663466159184	4.95235149121176e-16	3.98315303830079e-14	--	related to USO1 Intracellular protein transport protein [Rhynchosporium agropyri]	-	-	-	-	-	-	-
Bcin01g00850	43	57	79	261	280	313	1.32	1.51	2.46	7.08	7.84	7.52	1.76333333333333	7.48	2.08473304849477	5.01292565513153e-16	4.00499340340642e-14	--	related to TSM1-component of TFIID complex [Rhynchosporium agropyri]	-	-	-	-	-	-	-
Bcin13g02410	97	159	199	606	558	1008	2.75	3.87	5.71	15.13	14.38	22.29	4.11	17.2666666666667	2.07077929817108	5.19044464669882e-16	4.11935686397607e-14	uba2	Bcuba2 [Botrytis cinerea B05.10]	Genetic Information Processing	Folding, sorting and degradation	ko04120//Ubiquitin mediated proteolysis	K10685	GO:0005634//nucleus;GO:0031510//SUMO activating enzyme complex	GO:0008641//ubiquitin-like modifier activating enzyme activity;GO:0019948//SUMO activating enzyme activity	GO:0016925//protein sumoylation
Bcin04g05960	6005	6246	4274	2418	2487	2138	226.39	202.03	163.02	80.29	85.25	62.90	197.146666666667	76.1466666666667	-1.37241652874315	6.19051059597869e-16	4.88072888040846e-14	--	serine-threonine rich protein [Rutstroemia sp. NJR-2017a WRK4]	-	-	-	-	-	-	-
Bcin16g03480	123	206	253	854	653	968	3.32	4.77	6.92	20.32	16.04	20.41	5.00333333333333	18.9233333333333	1.91920476465419	6.33101965438097e-16	4.95888493713082e-14	PUS1	Bcpus1 [Botrytis cinerea B05.10]	-	-	-	-	-	GO:0003723//RNA binding;GO:0009982//pseudouridine synthase activity	GO:0001522//pseudouridine synthesis;GO:0009451//RNA modification;GO:0031119//tRNA pseudouridine synthesis
Bcin11g06230	5092	4074	3513	1720	1867	1736	231.97	159.23	161.92	69.01	77.34	61.71	184.373333333333	69.3533333333333	-1.41059287832738	7.3293025836767e-16	5.70353001057024e-14	sym1	similar to integral membrane protein [Botrytis cinerea T4]	-	-	-	-	GO:0016021//integral component of membrane	-	-
Bcin12g05800	226	263	235	671	598	866	5.58	5.57	5.87	14.60	13.43	16.70	5.67333333333333	14.91	1.39401172131864	7.67230264424125e-16	5.93192741216691e-14	--	receptor-activated Ca2+-permeable cation channel [Sclerotinia borealis F-4128]	-	-	-	-	-	-	-
Bcin03g03730	532	626	673	1691	1544	2580	4.20	4.24	5.37	11.75	11.08	15.88	4.60333333333333	12.9033333333333	1.48699298803426	7.76652295242261e-16	5.96628276037388e-14	myo2	myosin type II heavy chain [Sclerotinia borealis F-4128]	-	-	-	-	GO:0016459//myosin complex	GO:0003774//motor activity;GO:0005515//protein binding;GO:0005524//ATP binding;GO:0051015//actin filament binding	-
Bcin07g01100	210	240	213	81	78	109	9.67	9.55	9.85	3.24	3.22	3.92	9.69	3.46	-1.48572462777836	8.25908942389747e-16	6.30426290802467e-14	--	D-arabinitol dehydrogenase 1 [Aspergillus niger]	-	-	-	-	-	-	GO:0043386//mycotoxin biosynthetic process
Bcin12g06690	2255	2055	1749	905	994	964	114.92	89.85	90.18	40.62	46.06	38.33	98.3166666666667	41.67	-1.23842690329226	8.38599168241947e-16	6.32243437389362e-14	easG	similar to NmrA family protein [Botrytis cinerea T4]	-	-	-	-	-	-	-
Bcin13g01760	599	1022	1037	2756	2613	4197	6.12	8.95	10.71	24.78	24.26	33.43	8.59333333333333	27.49	1.67761714387246	8.38841009219865e-16	6.32243437389362e-14	--	myosin heavy chain protein [Rutstroemia sp. NJR-2017a WRK4]	-	-	-	-	-	-	-
Bcin15g04360	382	552	584	1451	1384	2111	6.98	8.69	10.80	23.44	23.04	30.20	8.82333333333333	25.56	1.53449214217275	9.12769815311803e-16	6.83664591668541e-14	--	MFS transporter protein [Rutstroemia sp. NJR-2017a WRK4]	-	-	-	-	-	-	-
Bcin07g04070	2909	2521	2159	1044	1072	1522	171.72	127.68	128.95	54.28	57.54	70.11	142.783333333333	60.6433333333333	-1.2354066275067	1.31809924123399e-15	9.81124304779387e-14	--	similar to ethyl tert-butyl ether degradation EthD [Botrytis cinerea T4]	-	-	-	-	-	-	-
Bcin06g03150	4920	4831	4022	2404	2401	2469	370.74	312.33	306.63	159.54	164.51	145.18	329.9	156.41	-1.07669602427798	1.70576100774628e-15	1.26184197017478e-13	YPR170W-B	Pyridoxamine phosphate oxidase family protein [Rutstroemia sp. NJR-2017a WRK4]	-	-	-	-	-	GO:0004521//endoribonuclease activity	GO:0090305//nucleic acid phosphodiester bond hydrolysis
Bcin02g01850	508	626	676	1586	1509	1964	9.26	9.79	12.47	25.46	25.01	27.94	10.5066666666667	26.1366666666667	1.314770125036	1.75865299996143e-15	1.29298757984894e-13	SPCC1450.12	similar to PX domain-containing protein [Botrytis cinerea T4]	-	-	-	-	-	GO:0035091//phosphatidylinositol binding	-
Bcin12g06470	141	226	225	632	570	820	2.18	3.00	3.52	8.60	8.01	9.89	2.9	8.83333333333333	1.60690505360183	1.79064740640125e-15	1.30848283648247e-13	--	Tuberous sclerosis 1 protein [Rutstroemia sp. NJR-2017a WRK4]	-	-	-	-	-	-	-
Bcin05g06410	654	1181	1242	3709	3027	4434	12.29	19.04	23.61	61.39	51.72	65.02	18.3133333333333	59.3766666666667	1.69700169477288	1.9186735380564e-15	1.3935384048526e-13	--	Bcmsb1 [Botrytis cinerea B05.10]	-	-	-	-	-	-	-
Bcin15g02140	1253	1298	1140	614	676	747	41.83	37.18	38.51	18.05	20.52	19.46	39.1733333333333	19.3433333333333	-1.01803546700293	2.17409462022842e-15	1.5695391523384e-13	--	F-box domain-containing protein [Rutstroemia sp. NJR-2017a WRK4]	-	-	-	-	-	GO:0005515//protein binding	-
Bcin03g08100	7610	8696	6602	3854	4309	4145	405.86	397.90	356.23	181.03	208.96	172.50	386.663333333333	187.496666666667	-1.04421301497053	2.40676008245578e-15	1.72710256455988e-13	Arp2	Bcbrn2 [Botrytis cinerea B05.10]	Metabolism;Metabolism;Metabolism;Metabolism;Metabolism	Global and overview maps;Global and overview maps;Global and overview maps;Lipid metabolism;Metabolism of cofactors and vitamins	ko01100//Metabolic pathways;ko01110//Biosynthesis of secondary metabolites;ko01212//Fatty acid metabolism;ko00061//Fatty acid biosynthesis;ko00780//Biotin metabolism	K00059;K00059;K00059;K00059;K00059	-	GO:0016491//oxidoreductase activity	-
Bcin01g00830	854	1182	1181	2980	2476	3810	15.77	18.72	22.06	48.45	41.56	54.89	18.85	48.3	1.35745866556711	2.57472208781395e-15	1.83663508930728e-13	GDT1	Bcgdt1 [Botrytis cinerea B05.10]	-	-	-	-	-	-	-
Bcin08g00370	462	765	668	1833	1562	2387	8.90	12.65	13.03	31.11	27.37	35.90	11.5266666666667	31.46	1.44854330249456	3.15758770367359e-15	2.23908467697185e-13	mug137	bar domain-containing protein [Rutstroemia sp. NJR-2017a BBW]	-	-	-	-	GO:0005737//cytoplasm	GO:0005515//protein binding	-
Bcin15g02030	371	531	578	1439	1312	1899	10.43	12.81	16.44	35.64	33.55	41.67	13.2266666666667	36.9533333333333	1.48225498190009	3.18665725486581e-15	2.24640591425364e-13	sap145	Bccus1 [Botrytis cinerea B05.10]	Genetic Information Processing	Transcription	ko03040//Spliceosome	K12829	GO:0005634//nucleus	-	-
Bcin13g05140	1470	1606	1362	4760	4106	4052	40.58	38.04	38.04	115.73	103.07	87.29	38.8866666666667	102.03	1.39164593333639	3.27566234730757e-15	2.29564547193766e-13	buaG	cytochrome P450 alkane hydroxylase protein [Rutstroemia sp. NJR-2017a BBW]	-	-	-	-	-	GO:0004497//monooxygenase activity;GO:0005506//iron ion binding;GO:0016705//oxidoreductase activity, acting on paired donors, with incorporation or reduction of molecular oxygen;GO:0016712//oxidoreductase activity, acting on paired donors, with incorporation or reduction of molecular oxygen, reduced flavin or flavoprotein as one donor, and incorporation of one atom of oxygen;GO:0020037//heme bind…	GO:0055114//oxidation-reduction process
Bcin12g03420	2751	2756	2062	1066	1284	1159	161.32	138.66	122.34	55.05	68.46	53.03	140.773333333333	58.8466666666667	-1.2583414682848	3.75544043583691e-15	2.61658128971335e-13	--	integral component of membrane protein [Rutstroemia sp. NJR-2017a WRK4]	-	-	-	-	GO:0016021//integral component of membrane	-	-
Bcin13g04650	328	532	410	1154	1040	1539	9.79	13.63	12.39	30.35	28.23	35.86	11.9366666666667	31.48	1.39903552290811	4.47303237379278e-15	3.0985445067938e-13	Bap60	related to SWI/SNF complex 60 KDa subunit [Phialocephala subalpina]	-	-	-	-	-	GO:0005515//protein binding	-
Bcin03g03120	234	265	286	698	695	916	6.20	6.03	7.67	16.29	16.75	18.95	6.63333333333333	17.33	1.38546572445032	5.59898132340251e-15	3.85621794135952e-13	SPCP25A2.03	similar to THO complex subunit Tho1 [Botrytis cinerea T4]	Genetic Information Processing;Genetic Information Processing	Transcription;Translation	ko03040//Spliceosome;ko03013//RNA transport	K12878;K12878	-	-	-
Bcin12g04030	3562	4079	2984	1903	1901	1899	309.07	303.65	261.95	145.42	149.98	128.58	291.556666666667	141.326666666667	-1.04474260065678	5.70615709895556e-15	3.90757638136477e-13	toa2	Bctoa2 [Botrytis cinerea B05.10]	Genetic Information Processing	Transcription	ko03022//Basal transcription factors	K03123	GO:0005672//transcription factor TFIIA complex	GO:0000979//RNA polymerase II core promoter sequence-specific DNA binding;GO:0017025//TBP-class protein binding	GO:0006367//transcription initiation from RNA polymerase II promoter;GO:0051123//RNA polymerase II preinitiation complex assembly
Bcin09g01770	2523	2285	2032	1106	1145	1089	116.05	90.17	94.56	44.80	47.89	39.09	100.26	43.9266666666667	-1.19057720807742	5.98521682061465e-15	4.07538854421852e-13	--	similar to transcription factor Zn, C2H2 [Botrytis cinerea T4]	-	-	-	-	-	GO:0003676//nucleic acid binding	-
Bcin05g00780	117	171	193	500	509	760	2.11	2.65	3.53	7.95	8.36	10.71	2.76333333333333	9.00666666666667	1.70458366782994	7.21901469883813e-15	4.88772159044498e-13	--	c-14 sterol reductase protein [Rutstroemia sp. NJR-2017a WRK4]	-	-	-	-	-	-	-
Bcin09g03280	221	328	296	754	723	974	3.56	4.53	4.82	10.68	10.58	12.23	4.30333333333333	11.1633333333333	1.37524137539952	7.35725009051972e-15	4.95333062274092e-13	SMC5	similar to structural maintenance of chromosomes protein 5 [Botrytis cinerea T4]	-	-	-	-	GO:0030915//Smc5-Smc6 complex	-	GO:0000724//double-strand break repair via homologous recombination;GO:0006281//DNA repair;GO:0007062//sister chromatid cohesion
Bcin01g01150	222	436	451	1337	1162	1809	3.36	5.67	6.91	17.85	16.01	21.38	5.31333333333333	18.4133333333333	1.79306169026758	8.56469421607293e-15	5.73403885393397e-13	bimC	similar to kinesin-like protein bimC [Botrytis cinerea T4]	-	-	-	-	-	GO:0003777//microtubule motor activity;GO:0005524//ATP binding;GO:0008017//microtubule binding	GO:0007018//microtubule-based movement
Bcin06g00350	429	556	417	1249	1434	1355	12.98	14.43	12.76	33.28	39.42	31.92	13.39	34.8733333333333	1.38096830863253	1.05783906334453e-14	7.04285740840047e-13	--	glycosyltransferase family 71 protein [Botrytis cinerea T4]	-	-	-	-	-	GO:0016757//transferase activity, transferring glycosyl groups	GO:0006486//protein glycosylation
Bcin10g00050	6	17	18	151	133	102	0.53	1.29	1.60	11.72	10.66	7.01	1.14	9.79666666666667	3.10325712876544	1.20870619589426e-14	8.0028370450811e-13	--	hypothetical protein BCIN_10g00050 [Botrytis cinerea B05.10]	-	-	-	-	-	-	-
Bcin03g07900	348	468	408	1015	968	1486	7.21	8.31	8.55	18.51	18.22	24.01	8.02333333333333	20.2466666666667	1.33541076669297	1.22032114053132e-14	8.03534535611395e-13	exo70	Bcexo70 [Botrytis cinerea B05.10]	-	-	-	-	GO:0000145//exocyst	-	GO:0006887//exocytosis
Bcin07g03640	123	180	184	494	465	738	2.33	2.92	3.52	8.23	8.00	10.89	2.92333333333333	9.04	1.62870843069161	1.26844301273319e-14	8.30656888775656e-13	HELLS	SNF2 family helicase ATPase protein [Rutstroemia sp. NJR-2017a WRK4]	-	-	-	-	-	GO:0005524//ATP binding	-
Bcin01g01300	1069	1362	880	392	438	694	54.70	59.80	45.56	17.67	20.38	27.71	53.3533333333333	21.92	-1.28333061020659	1.36837179684017e-14	8.91226500724596e-13	notP'	similar to oxidoreductase [Botrytis cinerea T4]	Metabolism;Metabolism	Global and overview maps;Carbohydrate metabolism	ko01100//Metabolic pathways;ko00051//Fructose and mannose metabolism	K17742;K17742	-	GO:0016491//oxidoreductase activity	-
Bcin08g05540	116085	183105	143170	76561	83825	93334	5335.57	7220.55	6657.67	3099.22	3503.23	3347.53	6404.59666666667	3316.66	-0.949376593795621	1.45886014336962e-14	9.45025943683327e-13	--	CND1 [Botrytis cinerea B05.10]	-	-	-	-	-	-	-
Bcin12g03250	180	264	233	632	566	784	3.88	4.88	5.08	11.99	11.09	13.18	4.61333333333333	12.0866666666667	1.38953498210744	1.52730666306804e-14	9.84045325279971e-13	--	holo-acyl-carrier-protein synthase, partial [Metarhizium brunneum ARSEF 3297]	Metabolism	Metabolism of cofactors and vitamins	ko00770//Pantothenate and CoA biosynthesis	K00997	-	GO:0000287//magnesium ion binding;GO:0008897//holo-[acyl-carrier-protein] synthase activity	-
Bcin14g00120	12127	14735	11805	7138	7977	8176	461.97	481.59	454.98	239.49	276.31	243.04	466.18	252.946666666667	-0.882053884037132	1.58464914067075e-14	1.01553129956141e-12	ARP2	Bcarp2 [Botrytis cinerea B05.10]	Cellular Processes	Transport and catabolism	ko04138//Autophagy - yeast	K17260	GO:0005739//mitochondrion;GO:0005856//cytoskeleton;GO:0005885//Arp2/3 protein complex	GO:0005524//ATP binding;GO:0016887//ATPase activity	GO:0000001//mitochondrion inheritance;GO:0007015//actin filament organization;GO:0030476//ascospore wall assembly;GO:0032258//protein localization by the Cvt pathway;GO:0034314//Arp2/3 complex-mediated actin nucleation;GO:0044396//actin cortical patch organization;GO:0051654//establishment of mitochondrion localization
Bcin13g00690	1621	1762	1376	785	871	814	61.07	56.96	52.45	26.05	29.84	23.93	56.8266666666667	26.6066666666667	-1.09478031427143	1.8508928888809e-14	1.17984576491217e-12	alg-8	glycosyltransferase family 57 protein [Botrytis cinerea T4]	Metabolism;Metabolism	Global and overview maps;Glycan biosynthesis and metabolism	ko01100//Metabolic pathways;ko00510//N-Glycan biosynthesis	K03849;K03849	GO:0005783//endoplasmic reticulum;GO:0005789//endoplasmic reticulum membrane	GO:0016758//transferase activity, transferring hexosyl groups;GO:0042283//dolichyl pyrophosphate Glc1Man9GlcNAc2 alpha-1,3-glucosyltransferase activity	GO:0006487//protein N-linked glycosylation;GO:0006490//oligosaccharide-lipid intermediate biosynthetic process
Bcin08g00560	1470	1861	1453	928	915	969	44.93	48.80	44.93	24.98	25.43	23.11	46.22	24.5066666666667	-0.915342993899751	1.90035258788168e-14	1.20496430757535e-12	ARMGADRAFT_974139	similar to cytochrome P450 [Botrytis cinerea T4]	Metabolism;Metabolism	Global and overview maps;Amino acid metabolism	ko01100//Metabolic pathways;ko00380//Tryptophan metabolism	K07408;K07408	-	GO:0005506//iron ion binding;GO:0016705//oxidoreductase activity, acting on paired donors, with incorporation or reduction of molecular oxygen;GO:0020037//heme binding	GO:0055114//oxidation-reduction process
Bcin14g03780	173	183	190	627	566	568	1.73	1.57	1.93	5.53	5.15	4.44	1.74333333333333	5.04	1.53157528797413	1.94355687938398e-14	1.22587292855461e-12	SPCC1259.12c	Ankyrin-1 [Lasiodiplodia theobromae]	-	-	-	-	-	GO:0005515//protein binding	-
Bcin10g05510	462	596	595	1327	1364	1966	6.54	7.24	8.53	16.56	17.57	21.73	7.43666666666667	18.62	1.32412506003581	2.00374319091916e-14	1.25721771727619e-12	psm1	Bcsmc1 [Botrytis cinerea B05.10]	Cellular Processes;Cellular Processes	Cell growth and death;Cell growth and death	ko04111//Cell cycle - yeast;ko04113//Meiosis - yeast	K06636;K06636	GO:0005694//chromosome;GO:0008278//cohesin complex	GO:0003682//chromatin binding;GO:0005515//protein binding;GO:0005524//ATP binding;GO:0046982//protein heterodimerization activity	GO:0007064//mitotic sister chromatid cohesion;GO:0051276//chromosome organization
Bcin04g00070	325	466	367	973	918	1150	19.46	23.94	22.24	51.32	49.99	53.74	21.88	51.6833333333333	1.24008638198627	2.05091546617082e-14	1.28011307013495e-12	MRPL24	Bcmrpl24 [Botrytis cinerea B05.10]	Genetic Information Processing	Translation	ko03010//Ribosome	K02902	GO:0005840//ribosome	GO:0003735//structural constituent of ribosome	GO:0006412//translation
Bcin09g00600	12387	12666	9302	5898	5885	5607	495.04	434.29	376.12	207.60	213.85	174.86	435.15	198.77	-1.13041276630462	2.12086536732338e-14	1.31691453689136e-12	SDR2a	similar to short-chain dehydrogenase/reductase [Botrytis cinerea T4]	-	-	-	-	-	GO:0016491//oxidoreductase activity	-
Bcin14g03890	470	650	610	1457	1305	1877	11.48	13.63	15.08	31.35	28.99	35.79	13.3966666666667	32.0433333333333	1.2581501563811	2.15984110423407e-14	1.33420287593511e-12	pkp1	similar to pyruvate dehydrogenase kinase [Botrytis cinerea T4]	-	-	-	-	-	GO:0004672//protein kinase activity;GO:0016772//transferase activity, transferring phosphorus-containing groups	GO:0016310//phosphorylation
Bcin15g02700	231	316	305	742	712	952	5.18	6.08	6.92	14.66	14.52	16.66	6.06	15.28	1.3342548445628	2.23828244626041e-14	1.37556804287102e-12	ptr8	Bcssl2 [Botrytis cinerea B05.10]	Genetic Information Processing;Genetic Information Processing	Replication and repair;Transcription	ko03420//Nucleotide excision repair;ko03022//Basal transcription factors	K10843;K10843	-	GO:0003677//DNA binding;GO:0003678//DNA helicase activity;GO:0005524//ATP binding;GO:0016787//hydrolase activity	GO:0006289//nucleotide-excision repair;GO:0006367//transcription initiation from RNA polymerase II promoter
Bcin06g00590	45	66	61	209	206	352	0.63	0.80	0.87	2.60	2.64	3.87	0.766666666666667	3.03666666666667	1.98581719285768	2.37661263658463e-14	1.45312886922603e-12	rad13	similar to DNA excision repair protein [Botrytis cinerea T4]	Genetic Information Processing	Replication and repair	ko03420//Nucleotide excision repair	K10846	GO:0005634//nucleus	GO:0003677//DNA binding;GO:0003697//single-stranded DNA binding;GO:0003824//catalytic activity;GO:0004518//nuclease activity;GO:0004519//endonuclease activity;GO:0016788//hydrolase activity, acting on ester bonds	GO:0006281//DNA repair;GO:0006289//nucleotide-excision repair
Bcin01g09810	493	719	750	1714	1712	2486	6.63	8.29	10.20	20.29	20.93	26.08	8.37333333333333	22.4333333333333	1.42177004060605	2.79497278039128e-14	1.70025146193955e-12	SPAC6F6.13c	similar to DUF726 domain-containing protein [Botrytis cinerea T4]	-	-	-	-	-	-	-
Bcin03g08660	229	240	261	658	622	857	3.96	3.58	4.59	10.06	9.80	11.61	4.04333333333333	10.49	1.37539762817791	2.97744362400557e-14	1.8021052722264e-12	Cul3	Cullin family protein [Rutstroemia sp. NJR-2017a WRK4]	Genetic Information Processing	Folding, sorting and degradation	ko04120//Ubiquitin mediated proteolysis	K03869	-	GO:0031625//ubiquitin protein ligase binding	GO:0006511//ubiquitin-dependent protein catabolic process
Bcin01g07290	156	247	272	666	711	985	3.17	4.30	5.58	11.92	13.13	15.60	4.35	13.55	1.63920554550514	3.1217895079916e-14	1.87997615395836e-12	tfg1	Bctfg1 [Botrytis cinerea B05.10]	Genetic Information Processing	Transcription	ko03022//Basal transcription factors	K03138	GO:0005634//nucleus	GO:0003677//DNA binding	GO:0006367//transcription initiation from RNA polymerase II promoter;GO:0032968//positive regulation of transcription elongation from RNA polymerase II promoter
Bcin12g01770	3308	5203	4088	2430	2062	2836	139.88	188.77	174.90	90.50	79.28	93.58	167.85	87.7866666666667	-0.935098796884442	3.33451704915841e-14	1.99804261585572e-12	SPCC550.08	acetyltransferase protein [Rutstroemia sp. NJR-2017a BBW]	-	-	-	-	-	GO:0008080//N-acetyltransferase activity	-
Bcin14g03110	685	721	737	1694	1650	2139	15.32	13.84	16.68	33.37	33.56	37.33	15.28	34.7533333333333	1.18550681583911	3.52076789635317e-14	2.09179270373157e-12	bzz1	Bcbzz1 [Botrytis cinerea B05.10]	-	-	-	-	-	GO:0005515//protein binding	GO:0035556//intracellular signal transduction
Bcin05g07350	69	104	113	354	286	473	1.35	1.74	2.23	6.08	5.07	7.20	1.77333333333333	6.11666666666667	1.78628191222939	3.52588556536863e-14	2.09179270373157e-12	IQM5	IQ calmodulin-binding motif protein [Rutstroemia sp. NJR-2017a BBW]	-	-	-	-	-	GO:0005515//protein binding	-
Bcin06g01230	138	185	167	429	471	591	2.86	3.29	3.50	7.82	8.86	9.55	3.21666666666667	8.74333333333333	1.44261696010954	3.56401758200614e-14	2.10399934496362e-12	--	Nibrin [Lachnellula occidentalis]	Genetic Information Processing	Replication and repair	ko03440//Homologous recombination	K10867	GO:0030870//Mre11 complex	GO:0005515//protein binding	GO:0006302//double-strand break repair;GO:0007095//mitotic G2 DNA damage checkpoint
Bcin11g01940	62	99	79	293	259	547	1.21	1.66	1.57	5.05	4.61	8.36	1.48	6.00666666666667	2.02096742946343	3.73123126545423e-14	2.19191546496095e-12	--	signal peptide-containing protein [Rutstroemia sp. NJR-2017a BVV2]	-	-	-	-	-	-	-
Bcin13g00500	409	672	614	1465	1491	2062	13.11	18.48	19.91	41.36	43.46	51.58	17.1666666666667	45.4666666666667	1.40519930695359	4.15873137943389e-14	2.43113350493345e-12	--	peroxin 26 protein [Rutstroemia sp. NJR-2017a WRK4]	-	-	-	-	-	-	-
Bcin13g01290	114	117	157	464	416	489	1.22	1.07	1.70	4.37	4.04	4.08	1.33	4.16333333333333	1.64631282538561	4.20479279710717e-14	2.44612800390933e-12	--	hypothetical protein BCIN_13g01290 [Botrytis cinerea B05.10]	-	-	-	-	-	-	-
Bcin08g05660	218	220	169	65	62	100	15.77	13.66	12.37	4.14	4.08	5.65	13.9333333333333	4.62333333333333	-1.59153515464464	4.26327250627609e-14	2.46816703938225e-12	--	hypothetical protein BCIN_08g05660 [Botrytis cinerea B05.10]	-	-	-	-	-	-	-
Bcin05g04830	2384	2456	1924	1229	1233	1383	171.50	151.58	140.03	77.87	80.65	77.63	154.37	78.7166666666667	-0.971651374208378	5.06777394722125e-14	2.91981745112978e-12	--	ribonuclease p complex subunit [Sclerotinia borealis F-4128]	-	-	-	-	-	-	-
Bcin12g06210	51	84	64	237	221	299	1.48	2.09	1.88	6.05	5.83	6.77	1.81666666666667	6.21666666666667	1.77484749547831	5.10723019955778e-14	2.92847113452155e-12	--	similar to transcription factor Cys6 [Botrytis cinerea T4]	-	-	-	-	GO:0005634//nucleus	GO:0000981//DNA-binding transcription factor activity, RNA polymerase II-specific;GO:0008270//zinc ion binding	GO:0006355//regulation of transcription, DNA-templated
Bcin11g06260	542	703	777	1845	1593	2439	12.88	14.33	18.68	38.61	34.41	45.22	15.2966666666667	39.4133333333333	1.36546646273387	6.82344607032818e-14	3.89391322413395e-12	iml2	similar to outer membrane protein iml2 [Botrytis cinerea T4]	-	-	-	-	-	-	-
Bcin08g01650	148	219	214	525	599	682	3.44	4.37	5.03	10.74	12.65	12.36	4.28	11.9166666666667	1.47729803943082	7.00026959201484e-14	3.97588771519933e-12	SPCC1827.04	Bcvms1 [Botrytis cinerea B05.10]	-	-	-	-	-	GO:0003676//nucleic acid binding	-
Bcin16g04370	460	619	559	1251	1293	1594	10.69	12.34	13.14	25.60	27.31	28.90	12.0566666666667	27.27	1.17748360298064	7.05858932831562e-14	3.99010068445917e-12	--	kinetoplast-associated kap protein [Rutstroemia sp. NJR-2017a WRK4]	-	-	-	-	-	-	-
Bcin03g08490	468	691	598	1380	1422	1742	19.21	23.43	25.35	44.08	48.62	48.50	22.6633333333333	47.0666666666667	1.05434561377051	7.60984225052549e-14	4.28151875729096e-12	bub1	similar to checkpoint protein kinase (SldA) [Botrytis cinerea T4]	Cellular Processes;Cellular Processes	Cell growth and death;Cell growth and death	ko04111//Cell cycle - yeast;ko04113//Meiosis - yeast	K02178;K02178	-	GO:0004672//protein kinase activity;GO:0005524//ATP binding	GO:0006468//protein phosphorylation;GO:0007094//mitotic spindle assembly checkpoint
Bcin04g04800	17948	17251	12571	7550	7634	6456	974.00	803.20	690.21	360.85	376.69	273.39	822.47	336.976666666667	-1.28731435870797	7.79577426126731e-14	4.35091036381869e-12	Pfmaj	Bcbrn1 [Botrytis cinerea B05.10]	-	-	-	-	-	GO:0016491//oxidoreductase activity	-
Bcin09g06820	270	429	383	974	884	1226	8.86	12.07	12.71	28.14	26.37	31.38	11.2133333333333	28.63	1.35231246546537	7.80578878689102e-14	4.35091036381869e-12	UBX3	similar to UBX domain containing protein [Botrytis cinerea T4]	-	-	-	-	-	GO:0005515//protein binding	-
Bcin07g01800	148	299	225	683	670	862	4.60	7.98	7.08	18.70	18.94	20.91	6.55333333333333	19.5166666666667	1.574405849048	7.93353295829759e-14	4.40164161908511e-12	--	chromosome segregation protein [Rutstroemia sp. NJR-2017a BBW]	-	-	-	-	GO:0033551//monopolin complex	GO:0005515//protein binding	-
Bcin12g05740	428	582	552	1341	1211	2037	4.51	5.27	5.89	12.45	11.61	16.76	5.22333333333333	13.6066666666667	1.38127100256014	8.88811853930442e-14	4.90853514170619e-12	sec72	Bcsec7 [Botrytis cinerea B05.10]	Cellular Processes	Transport and catabolism	ko04144//Endocytosis	K18442	-	GO:0005086//ARF guanyl-nucleotide exchange factor activity	GO:0032012//regulation of ARF protein signal transduction
MSTRG.10568	74	75	61	5	11	16	2.19	1.90	1.82	0.13	0.30	0.38	1.97	0.27	-2.86716431729291	9.50038261844918e-14	5.22259565594014e-12	--	-	-	-	-	-	-	-	-
Bcin01g00030	132679	134794	113256	59584	71012	88329	4297.52	3745.87	3711.45	1699.75	2091.41	2232.54	3918.28	2007.9	-0.964533076033535	1.01233517315191e-13	5.53964598860844e-12	BOA3	Bcboa3 [Botrytis cinerea B05.10]	-	-	-	-	-	GO:0005506//iron ion binding;GO:0016705//oxidoreductase activity, acting on paired donors, with incorporation or reduction of molecular oxygen;GO:0020037//heme binding	GO:0055114//oxidation-reduction process
Bcin03g08290	64	98	99	276	288	441	1.04	1.36	1.62	3.94	4.25	5.58	1.34	4.59	1.77626115295604	1.03222883217099e-13	5.62283196578961e-12	--	hypothetical protein BCIN_03g08290 [Botrytis cinerea B05.10]	-	-	-	-	-	-	-
Bcin14g02780	111	180	159	463	423	775	1.42	1.95	2.01	5.20	4.84	7.58	1.79333333333333	5.87333333333333	1.71153584636379	1.04311753225502e-13	5.65643461834579e-12	--	clumping factor b protein [Rutstroemia sp. NJR-2017a BVV2]	-	-	-	-	-	-	-
Bcin12g00040	161	256	206	543	558	769	4.04	5.51	5.23	11.99	12.72	15.05	4.92666666666667	13.2533333333333	1.42767148741613	1.10911166339476e-13	5.9872045829382e-12	amdS	probable general amidase [Phialocephala subalpina]	Metabolism;Metabolism;Metabolism;Metabolism	Global and overview maps;Amino acid metabolism;Amino acid metabolism;Amino acid metabolism	ko01100//Metabolic pathways;ko00380//Tryptophan metabolism;ko00330//Arginine and proline metabolism;ko00360//Phenylalanine metabolism	K01426;K01426;K01426;K01426	-	-	-
Bcin02g05160	474	668	620	1404	1352	1773	7.06	8.53	9.34	18.41	18.30	20.60	8.31	19.1033333333333	1.2009040134243	1.13237325626557e-13	6.08536372335723e-12	cnd1	Bcycs4 [Botrytis cinerea B05.10]	Cellular Processes	Cell growth and death	ko04111//Cell cycle - yeast	K06677	GO:0000778//condensed nuclear chromosome kinetochore;GO:0000799//nuclear condensin complex;GO:0005634//nucleus;GO:0005730//nucleolus;GO:0005737//cytoplasm;GO:0035327//transcriptionally active chromatin	GO:0003690//double-stranded DNA binding;GO:0003697//single-stranded DNA binding;GO:0016887//ATPase activity	GO:0000278//mitotic cell cycle;GO:0007076//mitotic chromosome condensation;GO:0030261//chromosome condensation
Bcin02g05050	416	393	347	175	182	198	16.82	13.63	14.20	6.23	6.69	6.25	14.8833333333333	6.39	-1.21980983834043	1.22524425816062e-13	6.55505678115933e-12	--	Mitochondrial chaperone bcs1 protein [Rutstroemia sp. NJR-2017a BBW]	-	-	-	-	-	-	-
Bcin11g04690	1647	1920	1614	1090	1002	1118	110.51	110.53	109.57	64.41	61.13	58.54	110.203333333333	61.36	-0.844797473984075	1.50446730010112e-13	8.01312716640524e-12	erg-1	Bcerg2 [Botrytis cinerea B05.10]	Metabolism;Metabolism;Metabolism	Global and overview maps;Global and overview maps;Lipid metabolism	ko01100//Metabolic pathways;ko01110//Biosynthesis of secondary metabolites;ko00100//Steroid biosynthesis	K09829;K09829;K09829	-	-	-
Bcin01g04240	2411	1395	1892	718	660	922	108.80	53.72	86.29	28.45	26.78	31.96	82.9366666666667	29.0633333333333	-1.51280988648983	1.70458126339559e-13	9.0388061329791e-12	--	Outer spore wall protein RRT8 [Lachnellula suecica]	-	-	-	-	-	-	-
Bcin16g00370	1062	1689	1402	3444	3085	4114	14.72	20.09	19.66	42.05	38.88	44.50	18.1566666666667	41.81	1.20334867692485	1.76068677891452e-13	9.29518517996106e-12	YJR054W	pheromone-regulated membrane protein [Rutstroemia sp. NJR-2017a BVV2]	-	-	-	-	GO:0005887//integral component of plasma membrane	GO:0015079//potassium ion transmembrane transporter activity	GO:0071805//potassium ion transmembrane transport
Bcin14g00740	1548	1545	1532	3997	3895	4060	59.48	50.94	59.56	135.27	136.09	121.74	56.66	131.033333333333	1.2095313562122	1.92994895751095e-13	1.01440825907067e-11	--	life-span regulatory factor domain-containing protein [Rutstroemia sp. NJR-2017a WRK4]	-	-	-	-	-	-	-
Bcin12g05950	48	54	30	217	168	220	1.87	1.80	1.18	7.44	5.95	6.68	1.61666666666667	6.69	2.04898396428812	2.06059196788349e-13	1.07834646913169e-11	hmt2	sulfide quinone reductase [Sclerotinia borealis F-4128]	Metabolism;Metabolism	Global and overview maps;Energy metabolism	ko01100//Metabolic pathways;ko00920//Sulfur metabolism	K22470;K22470	-	GO:0016491//oxidoreductase activity	GO:0055114//oxidation-reduction process
Bcin03g05860	202	338	343	874	793	1227	6.72	9.65	11.54	25.60	23.98	31.85	9.30333333333333	27.1433333333333	1.54477827792045	2.20176508608497e-13	1.14721533876706e-11	SPAC664.03	Bcpaf1 [Botrytis cinerea B05.10]	Environmental Information Processing	Signal transduction	ko04011//MAPK signaling pathway - yeast	K15174	GO:0016593//Cdc73/Paf1 complex	-	GO:0006368//transcription elongation from RNA polymerase II promoter;GO:0016570//histone modification
Bcin02g09200	342	500	440	1071	968	1308	5.43	6.81	7.07	14.97	13.97	16.20	6.43666666666667	15.0466666666667	1.22505825424119	2.24735634965479e-13	1.16590123351788e-11	infB	Bcifm1 [Botrytis cinerea B05.10]	-	-	-	-	-	GO:0003743//translation initiation factor activity;GO:0003924//GTPase activity;GO:0005525//GTP binding	GO:0006413//translational initiation
Bcin06g04490	57	129	90	303	336	500	0.70	1.35	1.11	3.26	3.74	4.77	1.05333333333333	3.92333333333333	1.89711785686134	2.27886754451977e-13	1.17715295920366e-11	CLF	Bckmt6 [Botrytis cinerea B05.10]	-	-	-	-	-	GO:0005515//protein binding	-
Bcin02g08000	586	941	824	2116	1759	2703	19.03	26.22	27.07	60.52	51.94	68.50	24.1066666666667	60.32	1.32320425157463	2.32716721233833e-13	1.19694299882672e-11	vps74	Bcvps74 [Botrytis cinerea B05.10]	-	-	-	-	-	GO:0070273//phosphatidylinositol-4-phosphate binding	-
Bcin12g05550	978	1048	1023	2428	2119	2874	29.73	27.33	31.46	65.01	58.57	68.18	29.5066666666667	63.92	1.11522645784812	2.34764194243878e-13	1.20231371958061e-11	GOT1	aspartate aminotransferase [Sclerotinia borealis F-4128]	Metabolism;Metabolism;Metabolism;Metabolism;Metabolism;Metabolism;Metabolism;Metabolism;Metabolism;Metabolism;Metabolism;Metabolism	Global and overview maps;Global and overview maps;Global and overview maps;Global and overview maps;Amino acid metabolism;Amino acid metabolism;Amino acid metabolism;Global and overview maps;Amino acid metabolism;Amino acid metabolism;Amino acid metabolism;Amino acid metabolism	ko01100//Metabolic pathways;ko01110//Biosynthesis of secondary metabolites;ko01200//Carbon metabolism;ko01230//Biosynthesis of amino acids;ko00270//Cysteine and methionine metabolism;ko00330//Arginine and proline metabolism;ko00350//Tyrosine metabolism;ko01210//2-Oxocarboxylic acid metabolism;ko00250//Alanine, aspartate and glutamate metabolism;ko00360//Phenylalanine metabolism;ko00400//Phenylala…	K14454;K14454;K14454;K14454;K14454;K14454;K14454;K14454;K14454;K14454;K14454;K14454	-	GO:0003824//catalytic activity;GO:0008483//transaminase activity;GO:0030170//pyridoxal phosphate binding	GO:0006520//cellular amino acid metabolic process;GO:0009058//biosynthetic process
Bcin01g10590	103	137	102	17	25	46	4.35	4.96	4.35	0.63	0.96	1.51	4.55333333333333	1.03333333333333	-2.13961736301586	2.78641900229958e-13	1.42095512015141e-11	--	F-box domain-containing protein [Coniochaeta sp. 2T2.1]	-	-	-	-	-	-	-
Bcin15g00590	423	566	567	1211	1314	1868	8.45	9.70	11.46	21.31	23.87	29.12	9.87	24.7666666666667	1.32727772024841	2.80095477920989e-13	1.42231534212082e-11	vid27	Bcvid27 [Botrytis cinerea B05.10]	-	-	-	-	-	-	-
Bcin11g01630	238	409	321	885	792	1256	3.78	5.57	5.16	12.37	11.43	15.56	4.83666666666667	13.12	1.43968270127249	2.81839087450671e-13	1.4251306430417e-11	NUP120	dna repair rad51 protein [Rutstroemia sp. NJR-2017a WRK4]	-	-	-	-	-	-	-
Bcin01g01080	526	649	639	1508	1278	1907	9.10	9.64	11.19	22.98	20.11	25.75	9.97666666666667	22.9466666666667	1.2016548185421	2.83204267889997e-13	1.42601678419904e-11	PNG1	Bcpng1 [Botrytis cinerea B05.10]	Genetic Information Processing	Folding, sorting and degradation	ko04141//Protein processing in endoplasmic reticulum	K01456	-	-	-
Bcin04g00700	852	768	563	315	327	287	47.32	36.59	31.63	15.41	16.51	12.44	38.5133333333333	14.7866666666667	-1.38106112917841	2.90717961953862e-13	1.45772554646656e-11	--	transposase [Aspergillus niger CBS 513.88]	-	-	-	-	-	GO:0003677//DNA binding	-
Bcin10g00790	298	516	453	1200	1046	1744	4.38	6.51	6.74	15.55	13.99	20.02	5.87666666666667	16.52	1.49114371282042	2.99777276626142e-13	1.4968878679532e-11	ARK1	similar to serine/threonine protein kinase [Botrytis cinerea T4]	-	-	-	-	-	GO:0004672//protein kinase activity;GO:0005524//ATP binding	GO:0006468//protein phosphorylation
Bcin15g04210	851	1036	932	1977	2050	2687	26.62	27.80	29.49	54.39	58.24	65.53	27.97	59.3866666666667	1.08625880359044	3.79877920899717e-13	1.8889863087395e-11	--	Bgt-1403 [Blumeria graminis f. sp. tritici]	-	-	-	-	-	-	-
Bcin13g03770	548	765	739	1654	1534	2268	4.82	5.77	6.57	12.80	12.26	15.55	5.72	13.5366666666667	1.24278547442478	3.90487580450303e-13	1.93372031575059e-11	Kif21b	similar to kinesin family protein [Botrytis cinerea T4]	-	-	-	-	-	GO:0003777//microtubule motor activity;GO:0005524//ATP binding;GO:0008017//microtubule binding	GO:0007018//microtubule-based movement
Bcin12g04170	290	355	315	783	710	1062	10.51	11.04	11.55	24.99	23.40	30.03	11.0333333333333	26.14	1.24439042482201	4.03538197212213e-13	1.99012417917332e-11	kpr-2	Bcnuf2 [Botrytis cinerea B05.10]	-	-	-	-	GO:0000776//kinetochore;GO:0031262//Ndc80 complex	-	-
Bcin07g05770	1418	1517	1298	814	801	787	110.64	101.46	102.42	55.91	56.81	47.92	104.84	53.5466666666667	-0.969320585098801	4.09354354260112e-13	2.01053384485786e-11	--	Bcenv10 [Botrytis cinerea B05.10]	-	-	-	-	-	-	-
Bcin03g07370	4874	2568	2841	988	1105	1613	215.53	97.43	127.11	38.48	44.43	55.66	146.69	46.19	-1.66711807313948	4.30361211301543e-13	2.10508112499498e-11	--	membrane-associating domain-containing protein [Rutstroemia sp. NJR-2017a BBW]	-	-	-	-	-	-	-
Bcin09g04480	319	414	515	1228	1080	1690	6.63	7.38	10.83	22.48	20.41	27.41	8.28	23.4333333333333	1.50085951573941	4.37300719117903e-13	2.13033000728006e-11	ucp3	Bcage2 [Botrytis cinerea B05.10]	-	-	-	-	-	GO:0005096//GTPase activator activity;GO:0005515//protein binding	-
Bcin08g03540	798	1152	1121	2643	2345	4074	4.95	6.13	7.03	14.43	13.21	19.70	6.03666666666667	15.78	1.38627315978445	4.6805292374791e-13	2.2709094081761e-11	Prpf8	Bcprp8 [Botrytis cinerea B05.10]	Genetic Information Processing	Transcription	ko03040//Spliceosome	K12856	GO:0005681//spliceosomal complex	GO:0003677//DNA binding;GO:0003723//RNA binding;GO:0004519//endonuclease activity;GO:0005515//protein binding;GO:0017070//U6 snRNA binding;GO:0030623//U5 snRNA binding	GO:0000398//mRNA splicing, via spliceosome;GO:0030908//protein splicing
Bcin04g06850	4130	5004	3788	2483	2619	3227	180.70	187.84	167.68	95.68	104.19	110.17	178.74	103.346666666667	-0.790370672452967	5.16941725305445e-13	2.49799582099212e-11	SPCC736.13	Retinol dehydrogenase protein [Rutstroemia sp. NJR-2017a WRK4]	-	-	-	-	-	-	-
Bcin12g04040	4471	4980	3788	2435	2624	2571	290.85	277.95	249.31	139.51	155.21	130.51	272.703333333333	141.743333333333	-0.944051452894994	5.25996984650091e-13	2.53154532692638e-11	VMA16	Bcvma16 [Botrytis cinerea B05.10]	Metabolism;Metabolism;Cellular Processes	Global and overview maps;Energy metabolism;Transport and catabolism	ko01100//Metabolic pathways;ko00190//Oxidative phosphorylation;ko04145//Phagosome	K03661;K03661;K03661	GO:0033177//proton-transporting two-sector ATPase complex, proton-transporting domain;GO:0033179//proton-transporting V-type ATPase, V0 domain	GO:0015078//proton transmembrane transporter activity	GO:1902600//proton transmembrane transport
Bcin07g05760	1417	1438	1116	655	739	737	110.97	96.62	88.42	45.18	52.62	45.04	98.67	47.6133333333333	-1.05124587569165	5.53059621472208e-13	2.65114660148918e-11	GIG1	N-acetylglucosamine-induced 1 2 protein [Rutstroemia sp. NJR-2017a BVV2]	-	-	-	-	-	-	-
Bcin05g03740	261	339	295	746	678	861	3.37	3.75	3.85	8.47	7.95	8.66	3.65666666666667	8.36	1.19297382239884	5.90350831809139e-13	2.81863122247041e-11	SPAC144.05	Bcirc20 [Botrytis cinerea B05.10]	-	-	-	-	-	GO:0005524//ATP binding	-
Bcin06g07000	19	29	12	189	135	111	0.62	0.81	0.39	5.39	3.98	2.81	0.606666666666667	4.06	2.74250377770764	6.00767175685898e-13	2.8569816799285e-11	faeB-1	tannase and feruloyl esterase [Aspergillus indologenus CBS 114.80]	-	-	-	-	-	-	-
Bcin07g06010	142731	115458	97412	56682	59160	64711	5430.96	3769.89	3751.29	1899.97	2046.61	1922.50	4317.38	1956.36	-1.14198420657699	6.30668847686643e-13	2.98732627299475e-11	SS1G_09727	Bcthi4 [Botrytis cinerea B05.10]	Metabolism;Metabolism	Global and overview maps;Metabolism of cofactors and vitamins	ko01100//Metabolic pathways;ko00730//Thiamine metabolism	K03146;K03146	GO:0005829//cytosol	GO:0008198//ferrous iron binding	GO:0000002//mitochondrial genome maintenance;GO:0009228//thiamine biosynthetic process;GO:0052837//thiazole biosynthetic process
Bcin07g01090	311	578	491	1677	1699	1359	7.06	11.25	11.27	33.52	35.06	24.07	9.86	30.8833333333333	1.64716892381556	6.72772624320847e-13	3.1742154054571e-11	--	hypothetical protein BCIN_07g01090 [Botrytis cinerea B05.10]	-	-	-	-	-	-	-
Bcin02g01000	265	336	322	748	720	914	5.55	6.04	6.82	13.80	13.71	14.94	6.13666666666667	14.15	1.20527492709049	6.75748078072597e-13	3.1757509676949e-11	H0219H12.3	similar to NAP family protein [Botrytis cinerea T4]	-	-	-	-	GO:0005634//nucleus	-	GO:0006334//nucleosome assembly
Bcin16g01520	378	707	645	1628	1534	2306	7.65	12.35	13.31	29.10	28.34	36.66	11.1033333333333	31.3666666666667	1.49823936894155	6.89580582142481e-13	3.22809910015449e-11	klpA	Bckar3 [Botrytis cinerea B05.10]	-	-	-	-	-	GO:0003777//microtubule motor activity;GO:0005524//ATP binding;GO:0008017//microtubule binding	GO:0007018//microtubule-based movement
Bcin04g04150	41425	48591	41574	28777	28564	31292	2735.09	2752.53	2777.14	1673.38	1714.83	1612.22	2754.92	1666.81	-0.724920764442297	7.15291481071702e-13	3.33542922535536e-11	--	transcription factor protein [Rutstroemia sp. NJR-2017a BBW]	-	-	-	-	-	-	-
Bcin08g06930	164	195	227	591	483	740	2.27	2.32	3.18	7.20	6.08	7.99	2.59	7.09	1.45283352955296	7.6457270487217e-13	3.55141057953026e-11	ucp12	similar to ATP-dependent RNA helicase A [Botrytis cinerea T4]	-	-	-	-	-	GO:0003676//nucleic acid binding;GO:0004386//helicase activity;GO:0005515//protein binding;GO:0005524//ATP binding	-
Bcin03g02440	2904	3066	2485	1556	1706	1829	348.17	315.38	301.43	164.30	185.98	171.12	321.66	173.8	-0.888108458782041	8.11566389739683e-13	3.75513961955226e-11	nuo14.8	similar to NADH dehydrogenase 1 alpha subcomplex subunit 6 [Botrytis cinerea T4]	Metabolism;Metabolism	Global and overview maps;Energy metabolism	ko01100//Metabolic pathways;ko00190//Oxidative phosphorylation	K03950;K03950	-	-	-
Bcin09g02370	665	664	640	1502	1597	1877	18.32	15.69	17.84	36.44	40.00	40.34	17.2833333333333	38.9266666666667	1.1713773220919	8.23616240661158e-13	3.79623731849358e-11	WRS1	Bcwrs1 [Botrytis cinerea B05.10]	Genetic Information Processing	Translation	ko00970//Aminoacyl-tRNA biosynthesis	K01867	-	GO:0000166//nucleotide binding;GO:0004812//aminoacyl-tRNA ligase activity;GO:0004830//tryptophan-tRNA ligase activity;GO:0005524//ATP binding	GO:0006418//tRNA aminoacylation for protein translation;GO:0006436//tryptophanyl-tRNA aminoacylation
Bcin06g06930	317	387	415	1034	841	1452	7.91	8.29	10.48	22.74	19.09	28.29	8.89333333333333	23.3733333333333	1.39406732957495	8.54021531268578e-13	3.92130039491289e-11	rhp7	Bcrad7 [Botrytis cinerea B05.10]	-	-	-	-	-	-	-
Bcin01g05040	1202	1407	1077	684	734	778	26.29	26.40	23.83	13.17	14.59	13.28	25.5066666666667	13.68	-0.89880614273906	9.04299132465219e-13	4.13630565017679e-11	--	hypothetical protein BCIN_01g05040 [Botrytis cinerea B05.10]	-	-	-	-	-	-	-
Bcin16g04640	5490	8023	5582	15393	17708	16757	225.36	282.06	231.12	556.85	660.97	533.87	246.18	583.896666666667	1.24599951507164	9.12889492963791e-13	4.15972155272931e-11	fdh	Bcfdh1 [Botrytis cinerea B05.10]	Metabolism;Metabolism;Metabolism;Metabolism	Global and overview maps;Global and overview maps;Carbohydrate metabolism;Energy metabolism	ko01100//Metabolic pathways;ko01200//Carbon metabolism;ko00630//Glyoxylate and dicarboxylate metabolism;ko00680//Methane metabolism	K00122;K00122;K00122;K00122	-	GO:0008863//formate dehydrogenase (NAD+) activity;GO:0016616//oxidoreductase activity, acting on the CH-OH group of donors, NAD or NADP as acceptor;GO:0051287//NAD binding	GO:0055114//oxidation-reduction process
Bcin14g02510	970	1078	718	3500	3388	2539	26.67	25.43	19.97	84.76	84.70	54.48	24.0233333333333	74.6466666666667	1.63564149388855	1.00142969156838e-12	4.54588387263462e-11	lcc2	Bclcc2 [Botrytis cinerea B05.10]	-	-	-	-	-	GO:0005507//copper ion binding;GO:0016491//oxidoreductase activity	GO:0055114//oxidation-reduction process
Bcin01g09240	366	394	444	943	1103	1584	9.01	8.32	11.06	20.45	24.69	30.43	9.46333333333333	25.19	1.41243077373101	1.02186189061036e-12	4.6211293951225e-11	--	hypothetical protein BCIN_01g09240 [Botrytis cinerea B05.10]	-	-	-	-	-	GO:0008017//microtubule binding	-
Bcin08g05890	105	169	174	551	390	599	4.19	5.79	7.03	19.38	14.16	18.67	5.67	17.4033333333333	1.61794301768454	1.03395910271729e-12	4.6582578522421e-11	EBP2	Bcebp2 [Botrytis cinerea B05.10]	-	-	-	-	-	-	-
Bcin08g03840	20243	26143	19668	10314	9682	17130	646.87	716.75	635.87	290.28	281.32	427.15	666.496666666667	332.916666666667	-1.00143656269772	1.06517263258612e-12	4.78090967374985e-11	Bcaba2	Bcaba2 [Botrytis cinerea B05.10]	-	-	-	-	-	GO:0005506//iron ion binding;GO:0016705//oxidoreductase activity, acting on paired donors, with incorporation or reduction of molecular oxygen;GO:0020037//heme binding	GO:0055114//oxidation-reduction process
Bcin06g03160	1340	1893	1378	795	775	1161	66.48	80.57	69.17	34.74	34.96	44.95	72.0733333333333	38.2166666666667	-0.91526362128201	1.14461814832092e-12	5.11832234682012e-11	ARB_03674	Bcsod2 [Botrytis cinerea B05.10]	-	-	-	-	-	GO:0046872//metal ion binding	GO:0006801//superoxide metabolic process
Bcin09g05580	529	808	874	2025	1840	2550	10.70	14.02	17.89	36.08	33.85	40.26	14.2033333333333	36.73	1.3707293452746	1.15570267746133e-12	5.14867690955263e-11	--	Bgt-3963 [Blumeria graminis f. sp. tritici]	-	-	-	-	-	-	-
Bcin06g02530	441	845	958	4491	2459	2910	10.73	17.64	23.58	96.22	54.39	55.24	17.3166666666667	68.6166666666667	1.98639779441706	1.16360951538653e-12	5.16470238236747e-11	YEL023C	Phospholipase D/Transphosphatidylase [Penicillium camemberti]	-	-	-	-	-	-	-
Bcin14g05390	3279	3839	3044	1583	1621	2634	150.15	150.83	141.03	63.84	67.49	94.12	147.336666666667	75.15	-0.971271499431346	1.18892270567347e-12	5.25758291689701e-11	--	CFEM domain-containing protein [Rutstroemia sp. NJR-2017a WRK4]	-	-	-	-	-	-	-
Bcin07g06820	5214	3525	3231	1830	1632	1750	203.64	118.12	127.67	62.95	57.96	53.33	149.81	58.08	-1.36702057021612	1.25826212464063e-12	5.54375489032841e-11	--	Phosphatidylserine decarboxylase proenzyme 2 [Verticillium dahliae VDG1]	-	-	-	-	-	-	-
Bcin04g02090	475	694	674	1629	1354	1922	7.63	9.56	10.96	23.05	19.78	24.10	9.38333333333333	22.31	1.24951809199771	1.26665152461352e-12	5.56027541061116e-11	ufd2	Bcufd2 [Botrytis cinerea B05.10]	Genetic Information Processing;Genetic Information Processing	Folding, sorting and degradation;Folding, sorting and degradation	ko04141//Protein processing in endoplasmic reticulum;ko04120//Ubiquitin mediated proteolysis	K10597;K10597	GO:0000151//ubiquitin ligase complex	GO:0004842//ubiquitin-protein transferase activity;GO:0034450//ubiquitin-ubiquitin ligase activity	GO:0006511//ubiquitin-dependent protein catabolic process;GO:0016567//protein ubiquitination
Bcin10g03970	1350	1640	1533	3155	3131	3912	30.82	32.12	35.41	63.43	64.99	69.69	32.7833333333333	66.0366666666667	1.01030474737768	1.27986865582626e-12	5.59779050051894e-11	sec63	Bcsec63 [Botrytis cinerea B05.10]	Genetic Information Processing;Genetic Information Processing	Folding, sorting and degradation;Folding, sorting and degradation	ko04141//Protein processing in endoplasmic reticulum;ko03060//Protein export	K09540;K09540	-	-	GO:0031204//posttranslational protein targeting to membrane, translocation
Bcin03g07920	410	533	526	1214	1124	1343	16.24	18.11	21.08	42.35	40.48	41.51	18.4766666666667	41.4466666666667	1.16555157125047	1.3709703953049e-12	5.97443971539416e-11	NAM9	similar to 30S ribosomal subunit S4 [Botrytis cinerea T4]	-	-	-	-	GO:0015935//small ribosomal subunit	GO:0003723//RNA binding;GO:0003735//structural constituent of ribosome;GO:0019843//rRNA binding	GO:0006412//translation
Bcin06g03440	1677	1348	1144	714	594	623	59.76	41.21	41.25	22.41	19.25	17.32	47.4066666666667	19.66	-1.26982663387191	1.43537620638449e-12	6.23244509322889e-11	aox	Bcaox [Botrytis cinerea B05.10]	-	-	-	-	-	GO:0009916//alternative oxidase activity	GO:0055114//oxidation-reduction process
Bcin04g00960	320	413	415	898	908	1163	3.52	3.90	4.62	8.71	9.09	9.99	4.01333333333333	9.26333333333333	1.20673044244086	1.47034275007816e-12	6.36122293030207e-11	--	SNF2 family protein [Diplocarpon rosae]	-	-	-	-	-	-	-
Bcin07g02690	84	89	71	242	253	342	4.13	3.76	3.53	10.48	11.31	13.12	3.80666666666667	11.6366666666667	1.61207770618991	1.49484199963118e-12	6.44395198689928e-11	--	tho complex subunit 7 protein [Rutstroemia sp. NJR-2017a BVV2]	-	-	-	-	GO:0000445//THO complex part of transcription export complex	-	GO:0006397//mRNA processing
Bcin08g00620	1499	1760	1446	1013	920	1025	169.85	171.09	165.76	101.09	94.78	90.63	168.9	95.5	-0.822596689878275	1.50657280641649e-12	6.47124319429936e-11	--	Bcmrp17 [Botrytis cinerea B05.10]	Genetic Information Processing	Translation	ko03010//Ribosome	K02990	GO:0005840//ribosome	GO:0003735//structural constituent of ribosome;GO:0019843//rRNA binding	GO:0006412//translation
Bcin10g01690	452	817	758	1991	1959	2087	4.04	6.27	6.86	15.68	15.93	14.56	5.72333333333333	15.39	1.42706569304723	1.52415716665356e-12	6.52339267327724e-11	--	methyltransferase type 11 protein [Rutstroemia sp. NJR-2017a BBW]	-	-	-	-	-	-	-
Bcin09g00540	9308	9482	8204	5357	5418	5427	510.50	446.18	455.23	258.76	270.19	232.26	470.636666666667	253.736666666667	-0.891281709691639	1.55896175096847e-12	6.64861125395237e-11	nuo-24	NADH:ubiquinone oxidoreductase 24 [Venturia inaequalis]	Metabolism;Metabolism	Global and overview maps;Energy metabolism	ko01100//Metabolic pathways;ko00190//Oxidative phosphorylation	K03943;K03943	-	GO:0016491//oxidoreductase activity	GO:0055114//oxidation-reduction process
Bcin07g02470	234	359	322	771	719	1015	5.02	6.61	6.99	14.57	14.03	17.00	6.20666666666667	15.2	1.29218075149331	1.72356369952503e-12	7.32453453018014e-11	cog4	Bccog4 [Botrytis cinerea B05.10]	-	-	-	-	-	-	-
Bcin10g04220	31096	27283	23629	14039	14877	13595	1719.19	1294.13	1321.69	683.59	747.87	586.51	1445.00333333333	672.656666666667	-1.10313059457368	1.76990142157528e-12	7.49487584316543e-11	NCU06464	Bctma19 [Botrytis cinerea B05.10]	-	-	-	-	-	-	-
Bcin10g02370	110	149	165	430	368	593	2.79	3.24	4.23	9.61	8.49	11.74	3.42	9.94666666666667	1.54021680464818	1.79194136210851e-12	7.56148777588325e-11	--	Magnesium transport protein CorA, transmembrane region [Glarea lozoyensis ATCC 20868]	-	-	-	-	-	-	-
Bcin13g00780	262	318	302	698	665	927	6.20	6.46	7.23	14.55	14.32	17.13	6.63	15.3333333333333	1.20959058499799	1.80740175072934e-12	7.59996581780363e-11	MBD9	similar to PHD and RING finger domain-containing protein c [Botrytis cinerea T4]	-	-	-	-	-	GO:0008270//zinc ion binding	-
Bcin12g01480	485	575	620	1291	1328	1915	10.95	11.13	14.16	25.66	27.25	33.73	12.08	28.88	1.25745028756209	1.82238789495715e-12	7.63618759900927e-11	sec1	Bcsec1 [Botrytis cinerea B05.10]	-	-	-	-	-	-	GO:0006904//vesicle docking involved in exocytosis;GO:0016192//vesicle-mediated transport
Bcin10g06080	963	880	928	2287	2397	2604	17.27	13.54	16.84	36.12	39.08	36.44	15.8833333333333	37.2133333333333	1.22830591026877	1.8313320482797e-12	7.64692796745083e-11	plc1	Bcplc2 [Botrytis cinerea B05.10]	Metabolism;Metabolism;Environmental Information Processing	Global and overview maps;Carbohydrate metabolism;Signal transduction	ko01100//Metabolic pathways;ko00562//Inositol phosphate metabolism;ko04070//Phosphatidylinositol signaling system	K05857;K05857;K05857	-	GO:0004435//phosphatidylinositol phospholipase C activity;GO:0008081//phosphoric diester hydrolase activity	GO:0006629//lipid metabolic process;GO:0007165//signal transduction;GO:0035556//intracellular signal transduction
Bcin14g00280	42	92	89	288	249	377	0.96	1.81	2.06	5.80	5.18	6.73	1.61	5.90333333333333	1.87446911791614	1.87206917564824e-12	7.78988784755851e-11	res2	Ank-repeat mbp1 protein [Rutstroemia sp. NJR-2017a BBW]	Cellular Processes	Cell growth and death	ko04111//Cell cycle - yeast	K06647	GO:0030907//MBF transcription complex	GO:0003677//DNA binding;GO:0005515//protein binding	GO:0000083//regulation of transcription involved in G1/S transition of mitotic cell cycle
Bcin02g00015	1230	1596	1092	685	724	921	116.40	129.68	104.68	57.17	62.34	68.07	116.92	62.5266666666667	-0.902978220765096	1.96004291687437e-12	8.12773505737799e-11	--	hypothetical protein BCIN_02g00015 [Botrytis cinerea B05.10]	-	-	-	-	-	-	-
Bcin03g04850	2041	2825	1699	1133	1168	1369	141.08	167.54	118.82	68.98	73.41	73.84	142.48	72.0766666666667	-0.983155224137533	2.05670891317511e-12	8.49917228120365e-11	--	Double-stranded RNA-binding domain [Lasallia pustulata]	-	-	-	-	-	-	-
Bcin09g01180	496	796	698	1632	1499	2155	11.61	15.98	16.52	33.63	31.89	39.35	14.7033333333333	34.9566666666667	1.24942436183591	2.21248277023449e-12	9.11147543590726e-11	sly1	SNARE docking complex subunit [Sclerotinia borealis F-4128]	-	-	-	-	-	-	GO:0006904//vesicle docking involved in exocytosis;GO:0016192//vesicle-mediated transport
Bcin12g01830	410	514	501	1124	1057	1293	14.07	15.15	17.39	34.07	33.11	34.71	15.5366666666667	33.9633333333333	1.12830104707308	2.41897741821861e-12	9.92774841778485e-11	SPCC1235.04c	Bcfad1 [Botrytis cinerea B05.10]	Metabolism;Metabolism;Metabolism	Global and overview maps;Global and overview maps;Metabolism of cofactors and vitamins	ko01100//Metabolic pathways;ko01110//Biosynthesis of secondary metabolites;ko00740//Riboflavin metabolism	K00953;K00953;K00953	-	GO:0003824//catalytic activity	-
Bcin05g05170	1063	937	784	464	469	450	89.60	67.76	66.86	34.44	35.94	29.60	74.74	33.3266666666667	-1.16520353741838	2.54090054513384e-12	1.03925433900628e-10	SAV1559	similar to structural toxin protein RtxA [Botrytis cinerea T4]	-	-	-	-	-	-	-
Bcin03g00430	844	1338	1108	2471	2480	3431	14.19	19.30	18.85	36.60	37.92	45.02	17.4466666666667	39.8466666666667	1.19150761837757	2.55040266402536e-12	1.0395927049551e-10	hyou1	Bclhs1 [Botrytis cinerea B05.10]	Genetic Information Processing	Folding, sorting and degradation	ko04141//Protein processing in endoplasmic reticulum	K09486	-	-	-
Bcin02g04270	320	429	353	839	851	1013	4.27	4.91	4.77	9.86	10.33	10.55	4.65	10.2466666666667	1.13985204297423	2.68170703439028e-12	1.08940939322485e-10	--	HDA1 complex subunit protein [Rutstroemia sp. NJR-2017a BBW]	-	-	-	-	GO:0070823//HDA1 complex	-	GO:0016575//histone deacetylation
Bcin02g07930	1726	1785	1458	902	974	926	89.36	79.28	76.37	41.13	45.85	37.41	81.67	41.4633333333333	-0.977970125001175	2.78315484035399e-12	1.12680160833791e-10	lxr4	similar to 3-oxoacyl-acyl-carrier-protein reductase [Botrytis cinerea T4]	-	-	-	-	-	GO:0016491//oxidoreductase activity	-
Bcin13g03560	954	1246	867	2180	2474	3262	49.97	56.00	45.95	100.58	117.84	133.34	50.64	117.253333333333	1.21127962706315	2.85859953064553e-12	1.15344972307259e-10	--	hypothetical protein BCIN_13g03560 [Botrytis cinerea B05.10]	-	-	-	-	-	-	-
Bcin16g04910	321	509	546	1221	1209	1744	2.91	3.96	5.00	9.74	9.96	12.33	3.95666666666667	10.6766666666667	1.43210386313278	2.87680341061248e-12	1.15689973398591e-10	sepA	BcSep1 [Botrytis cinerea B05.10]	Environmental Information Processing	Signal transduction	ko04011//MAPK signaling pathway - yeast	K11238	-	GO:0003779//actin binding;GO:0017048//Rho GTPase binding	GO:0016043//cellular component organization;GO:0030036//actin cytoskeleton organization
Bcin11g03430	10241	10981	8757	5705	6219	6220	745.37	685.71	644.84	365.70	411.57	353.27	691.973333333333	376.846666666667	-0.876738809989395	2.90361508588517e-12	1.16377669529257e-10	SMT3	Bcsmt3 [Botrytis cinerea B05.10]	Genetic Information Processing	Translation	ko03013//RNA transport	K12160	GO:0000794//condensed nuclear chromosome;GO:0005634//nucleus;GO:0005940//septin ring;GO:0030998//linear element;GO:0044732//mitotic spindle pole body	GO:0005515//protein binding;GO:0031386//protein tag;GO:0042802//identical protein binding	GO:0000723//telomere maintenance;GO:0016925//protein sumoylation;GO:0030466//chromatin silencing at silent mating-type cassette;GO:0030702//chromatin silencing at centromere;GO:0051572//negative regulation of histone H3-K4 methylation;GO:0051573//negative regulation of histone H3-K9 methylation;GO:0071441//negative regulation of histone H3-K14 acetylation;GO:1903379//regulation of mitotic chromos…
Bcin03g01900	26035	28761	23061	16418	15138	15188	1922.04	1821.69	1722.46	1067.49	1016.17	874.96	1822.06333333333	986.206666666667	-0.885611196362795	3.00950179809044e-12	1.20219565161053e-10	RPL39	60S ribosomal protein L39 [Sclerotinia sclerotiorum 1980 UF-70]	Genetic Information Processing	Translation	ko03010//Ribosome	K02924	GO:0005840//ribosome;GO:0022625//cytosolic large ribosomal subunit	GO:0003735//structural constituent of ribosome	GO:0006412//translation
Bcin12g06740	408	632	507	1303	1109	1504	8.25	10.96	10.37	23.20	20.39	23.73	9.86	22.44	1.18641312423088	3.18264091336967e-12	1.2671351729509e-10	mcm6	Bcmcm6 [Botrytis cinerea B05.10]	Cellular Processes;Cellular Processes;Genetic Information Processing	Cell growth and death;Cell growth and death;Replication and repair	ko04111//Cell cycle - yeast;ko04113//Meiosis - yeast;ko03030//DNA replication	K02542;K02542;K02542	GO:0005634//nucleus;GO:0042555//MCM complex	GO:0003677//DNA binding;GO:0003678//DNA helicase activity;GO:0005524//ATP binding	GO:0006260//DNA replication;GO:0006270//DNA replication initiation
Bcin12g06630	884	922	732	2665	2618	2194	38.24	34.22	32.04	101.54	102.99	74.07	34.8333333333333	92.8666666666667	1.41469231563301	3.24691357884726e-12	1.28844411685118e-10	celB	glycoside hydrolase family 45 protein [Botrytis cinerea T4]	-	-	-	-	-	GO:0008810//cellulase activity	GO:0005975//carbohydrate metabolic process
Bcin11g00130	205	261	331	1094	751	890	3.93	4.29	6.41	18.45	13.08	13.30	4.87666666666667	14.9433333333333	1.6155347299122	3.34605404517835e-12	1.32340302565734e-10	NOC1	Bcmak21 [Botrytis cinerea B05.10]	-	-	-	-	-	-	GO:0042254//ribosome biogenesis
Bcin15g05690	121	132	95	492	469	352	6.77	6.32	5.38	24.24	23.87	15.37	6.15666666666667	21.16	1.78111826185274	3.67368829637142e-12	1.44820659683273e-10	BOA17	oxidoreductase,short chain dehydrogenase-like protein [Chalara longipes BDJ]	-	-	-	-	-	-	-
Bcin03g04130	38	60	76	266	186	302	0.61	0.83	1.24	3.79	2.73	3.81	0.893333333333333	3.44333333333333	1.94653534840729	3.70304810990071e-12	1.45499437865738e-10	pet127	Bcpet127 [Botrytis cinerea B05.10]	-	-	-	-	GO:0005739//mitochondrion	-	GO:0000959//mitochondrial RNA metabolic process
Bcin08g02760	6358	6997	5860	4010	3753	3636	262.40	247.76	244.69	145.76	140.84	117.10	251.616666666667	134.566666666667	-0.902906400988706	3.7362948478509e-12	1.46107697624877e-10	TMBIM4	Bcbxi1 [Botrytis cinerea B05.10]	-	-	-	-	-	-	-
Bcin15g02060	205	225	263	569	633	892	3.60	3.39	4.67	8.80	10.11	12.22	3.88666666666667	10.3766666666667	1.41673778826869	3.74291248087762e-12	1.46107697624877e-10	--	similar to transcription factor Zn, C2H2 [Botrytis cinerea T4]	-	-	-	-	-	-	-
Bcin01g08500	3168	2969	2858	1735	1780	1866	174.68	140.45	159.44	84.26	89.24	80.29	158.19	84.5966666666667	-0.902985678989796	4.03612545848492e-12	1.57041972384686e-10	sym-1	Bcsym1 [Botrytis cinerea B05.10]	Cellular Processes	Transport and catabolism	ko04146//Peroxisome	K13348	GO:0016021//integral component of membrane	-	-
Bcin10g00340	1175	1736	1663	3681	3253	4918	21.17	26.83	30.31	58.41	53.29	69.14	26.1033333333333	60.28	1.20744536966515	4.06884170033053e-12	1.57802585555861e-10	ssh4	Bcear1 [Botrytis cinerea B05.10]	-	-	-	-	-	GO:0005515//protein binding	-
Bcin05g02110	1052	1141	1347	2822	2693	3627	21.64	20.14	28.04	51.13	50.38	58.23	23.2733333333333	53.2466666666667	1.19401335679354	4.08920354604489e-12	1.58080694502587e-10	--	integral membrane protein [Rutstroemia sp. NJR-2017a BVV2]	-	-	-	-	-	-	-
Bcin15g00720	126	163	138	359	370	505	4.43	4.92	4.91	11.12	11.83	13.86	4.75333333333333	12.27	1.36812376794017	4.20207320092501e-12	1.61921688874229e-10	--	Transcriptional regulator protein [Rutstroemia sp. NJR-2017a BVV2]	-	-	-	-	-	-	-
Bcin07g03560	109	191	194	522	441	750	1.82	2.75	3.30	7.72	6.75	9.83	2.62333333333333	8.1	1.62652077298566	4.22970271761599e-12	1.62463965922789e-10	ctf18	Bcctf18 [Botrytis cinerea B05.10]	-	-	-	-	-	GO:0005524//ATP binding	-
Bcin03g01050	189	253	299	775	602	904	2.96	3.40	4.74	10.70	8.58	11.06	3.7	10.1133333333333	1.45066140900956	4.73388525922305e-12	1.81248820915428e-10	--	similar to transcription factor Cys6 [Botrytis cinerea T4]	-	-	-	-	GO:0005634//nucleus	GO:0000981//DNA-binding transcription factor activity, RNA polymerase II-specific;GO:0003677//DNA binding;GO:0008270//zinc ion binding	GO:0006351//transcription, DNA-templated;GO:0006355//regulation of transcription, DNA-templated
Bcin14g00730	358	626	555	1331	1283	1635	7.27	10.91	11.39	23.74	23.65	25.89	9.85666666666667	24.4266666666667	1.30928525997662	5.0848371658775e-12	1.94065887248012e-10	--	carboxylesterase family protein [Rutstroemia sp. NJR-2017a BVV2]	-	-	-	-	-	-	-
Bcin06g07280	1119	1552	1470	3132	3077	3570	29.97	35.66	39.83	73.88	74.93	74.61	35.1533333333333	74.4733333333333	1.08306243622592	5.41870594639843e-12	2.06151657338536e-10	SPAC458.02c	Bcbfr1 [Botrytis cinerea B05.10]	-	-	-	-	-	-	-
Bcin08g00110	318	319	293	73	101	185	18.08	15.56	16.86	3.66	5.22	8.21	16.8333333333333	5.69666666666667	-1.56313099085038	5.59915836151562e-12	2.12342765203808e-10	--	alpha/beta hydrolase fold family protein [Sclerotinia borealis F-4128]	-	-	-	-	-	GO:0003824//catalytic activity	-
Bcin02g08310	89	108	152	421	328	531	1.62	1.68	2.79	6.73	5.42	7.53	2.03	6.56	1.69221608743291	5.6751422968529e-12	2.14545442540963e-10	--	Bcltf6 [Botrytis cinerea B05.10]	-	-	-	-	GO:0005634//nucleus	GO:0000981//DNA-binding transcription factor activity, RNA polymerase II-specific;GO:0008270//zinc ion binding	GO:0006355//regulation of transcription, DNA-templated
Bcin13g05530	14283	15764	12110	7746	8415	7357	557.49	527.90	478.22	266.28	298.65	224.08	521.203333333333	263.003333333333	-0.986765226119219	5.80539565182905e-12	2.18779438652576e-10	arp-3	Bcarp3 [Botrytis cinerea B05.10]	Cellular Processes	Transport and catabolism	ko04138//Autophagy - yeast	K18584	-	-	-
Bcin08g06740	72	138	130	363	328	522	2.16	3.55	3.95	9.59	8.95	12.22	3.22	10.2533333333333	1.67096040912605	5.93320352283246e-12	2.22895018864026e-10	CYP8	similar to peptidyl-prolyl cis-trans isomerase-like 2 [Botrytis cinerea T4]	Genetic Information Processing	Folding, sorting and degradation	ko04120//Ubiquitin mediated proteolysis	K10598	-	GO:0003755//peptidyl-prolyl cis-trans isomerase activity;GO:0004842//ubiquitin-protein transferase activity	GO:0000413//protein peptidyl-prolyl isomerization;GO:0006457//protein folding;GO:0016567//protein ubiquitination
Bcin16g01330	1044	1053	861	569	529	679	88.97	77.09	74.18	42.84	40.94	45.15	80.08	42.9766666666667	-0.897888384613437	5.98823439270687e-12	2.24259378006872e-10	Isc1	similar to isochorismatase domain-containing protein [Botrytis cinerea T4]	-	-	-	-	-	GO:0003824//catalytic activity	-
Bcin06g04360	480	630	525	1165	1208	1764	14.37	16.18	15.90	30.71	32.88	41.20	15.4833333333333	34.93	1.17375054684601	6.13880299472852e-12	2.29181978469865e-10	csnB	similar to COP9 signalosome complex subunit 2 [Botrytis cinerea T4]	-	-	-	-	GO:0008180//COP9 signalosome	-	-
Bcin07g00810	130	192	180	481	436	514	3.15	3.99	4.42	10.28	9.61	9.72	3.85333333333333	9.87	1.35694309267688	6.32746881223161e-12	2.353419673337e-10	--	hypothetical protein BCIN_07g00810 [Botrytis cinerea B05.10]	-	-	-	-	-	-	-
Bcin09g06490	162	215	222	523	570	604	5.18	5.90	7.18	14.73	16.57	15.07	6.08666666666667	15.4566666666667	1.34450496139031	6.3430787256997e-12	2.353419673337e-10	--	fasciclin domain family protein [Rutstroemia sp. NJR-2017a WRK4]	-	-	-	-	-	-	-
Bcin08g05180	130	188	184	418	463	619	5.80	7.20	8.31	16.43	18.79	21.56	7.10333333333333	18.9266666666667	1.41385225594169	6.38432508253935e-12	2.36141209225777e-10	cwc24	Bccwc24 [Botrytis cinerea B05.10]	-	-	-	-	-	GO:0046872//metal ion binding	-
Bcin14g03680	1597	1908	1620	1164	940	1099	41.76	42.75	42.82	26.74	22.32	22.40	42.4433333333333	23.82	-0.833364551123819	7.09062661316189e-12	2.61458674868099e-10	epaB	4-coumarate-CoA ligase 1 [Sclerotinia borealis F-4128]	Metabolism;Metabolism;Metabolism	Global and overview maps;Global and overview maps;Metabolism of cofactors and vitamins	ko01100//Metabolic pathways;ko01110//Biosynthesis of secondary metabolites;ko00130//Ubiquinone and other terpenoid-quinone biosynthesis	K01904;K01904;K01904	-	GO:0003824//catalytic activity	-
Bcin05g02320	1893	2137	1950	1323	1258	1501	191.67	185.64	199.76	117.98	115.82	118.60	192.356666666667	117.466666666667	-0.711532407658408	7.54697412262482e-12	2.77432324802257e-10	RPB10	Bcrpb10 [Botrytis cinerea B05.10]	Genetic Information Processing	Transcription	ko03020//RNA polymerase	K03007	-	GO:0003677//DNA binding;GO:0003899//DNA-directed 5'-3' RNA polymerase activity;GO:0008270//zinc ion binding	GO:0006351//transcription, DNA-templated
Bcin08g05100	436	537	521	1209	1025	1662	11.44	12.09	13.83	27.94	24.45	34.03	12.4533333333333	28.8066666666667	1.20987077588008	7.65896996944576e-12	2.80688367320605e-10	mccA	similar to 3-methylcrotonyl-CoA carboxylase subunit alpha [Botrytis cinerea T4]	Metabolism;Metabolism	Global and overview maps;Amino acid metabolism	ko01100//Metabolic pathways;ko00280//Valine, leucine and isoleucine degradation	K01968;K01968	-	GO:0005524//ATP binding;GO:0046872//metal ion binding	-
Bcin11g01330	2222	2251	1900	1232	1288	1313	176.01	152.98	152.27	85.95	92.77	81.16	160.42	86.6266666666667	-0.888970908165251	7.97757841113765e-12	2.91473474631322e-10	rib5	Bcrib5 [Botrytis cinerea B05.10]	Metabolism;Metabolism;Metabolism	Global and overview maps;Global and overview maps;Metabolism of cofactors and vitamins	ko01100//Metabolic pathways;ko01110//Biosynthesis of secondary metabolites;ko00740//Riboflavin metabolism	K00793;K00793;K00793	-	-	-
Bcin07g05800	4044	6414	5432	13485	12398	13454	64.43	87.68	87.56	189.22	179.61	167.27	79.89	178.7	1.16145279999708	8.05844017431355e-12	2.93532969753719e-10	PRR1	Bcprr1 [Botrytis cinerea B05.10]	-	-	-	-	-	GO:0004672//protein kinase activity;GO:0005524//ATP binding	GO:0006468//protein phosphorylation
MSTRG.10875	442	433	375	207	220	208	15.65	13.04	13.60	6.60	7.22	5.90	14.0966666666667	6.57333333333333	-1.10065700865089	8.17967592190924e-12	2.9704617044897e-10	--	hypothetical protein BofuT4_P140370.1 [Botrytis cinerea T4]	-	-	-	-	-	-	-
Bcin05g07470	75	97	105	300	243	388	2.62	2.90	3.71	9.22	7.71	10.56	3.07666666666667	9.16333333333333	1.57450435386718	8.50083965704572e-12	3.07776623716121e-10	--	nineteen complex-related 2 domain-containing protein [Rutstroemia sp. NJR-2017a BVV2]	-	-	-	-	GO:0005634//nucleus	GO:0003677//DNA binding;GO:0003700//DNA-binding transcription factor activity	GO:0006355//regulation of transcription, DNA-templated
Bcin04g03810	682	596	513	259	303	355	25.20	18.90	19.18	8.43	10.18	10.24	21.0933333333333	9.61666666666667	-1.13317828093994	8.92644973170875e-12	3.22212571038547e-10	--	N-acetyl-gamma-glutamyl-phosphate reductase protein [Rutstroemia sp. NJR-2017a WRK4]	-	-	-	-	-	-	-
Bcin04g05720	3145	2769	2367	1311	1546	1721	136.61	103.37	104.00	50.19	61.13	58.32	114.66	56.5466666666667	-1.01984829682333	9.21538696996967e-12	3.31643235579929e-10	--	metal ion binding protein [Rutstroemia sp. NJR-2017a WRK4]	-	-	-	-	-	-	-
Bcin01g09840	4126	4411	3523	2349	2524	2604	207.19	190.04	178.99	103.89	115.24	102.04	192.073333333333	107.056666666667	-0.843282596614304	9.55246940088491e-12	3.42744890120374e-10	txl1	thioredoxin [Sclerotinia borealis F-4128]	-	-	-	-	-	GO:0015035//protein disulfide oxidoreductase activity	GO:0006662//glycerol ether metabolic process;GO:0045454//cell redox homeostasis
Bcin15g02070	109	164	206	488	468	701	1.51	1.95	2.89	5.97	5.91	7.59	2.11666666666667	6.49	1.61642438706076	1.02280884758438e-11	3.65890782968694e-10	--	Neurofilament heavy polypeptide [Lasiodiplodia theobromae]	-	-	-	-	-	-	-
Bcin04g06810	188	249	228	538	511	686	6.13	6.96	7.52	15.44	15.14	17.45	6.87	16.01	1.22059130369816	1.04820694693062e-11	3.73860477738589e-10	CHL4	CHL4 family chromosome segregation protein-like protein [Hyaloscypha variabilis F]	-	-	-	-	-	-	GO:0007059//chromosome segregation;GO:0051382//kinetochore assembly
Bcin12g02090	438	523	379	192	179	312	10.00	10.24	8.75	3.86	3.71	5.56	9.66333333333333	4.37666666666667	-1.14268841716851	1.07493046602875e-11	3.82254204892835e-10	isp4	similar to small oligopeptide transporter [Botrytis cinerea T4]	-	-	-	-	-	-	GO:0055085//transmembrane transport
Bcin14g04380	358	566	650	1659	1294	1922	6.94	9.41	12.74	28.31	22.80	29.06	9.69666666666667	26.7233333333333	1.46253917779599	1.15524012904804e-11	4.09597565281411e-10	Tbl1x	similar to WD repeat protein [Botrytis cinerea T4]	-	-	-	-	-	GO:0005515//protein binding	-
Bcin14g02710	77	101	114	277	288	449	2.32	2.61	3.47	7.35	7.89	10.55	2.8	8.59666666666667	1.61835054012309	1.18061424294518e-11	4.17359324113716e-10	ctnnbl1	beta-catenin-like protein-like protein 1 [Cadophora sp. DSE1049]	Genetic Information Processing	Transcription	ko03040//Spliceosome	K12864	-	-	-
Bcin09g01680	1099	1061	903	466	588	482	66.99	55.48	55.68	25.02	32.59	22.93	59.3833333333333	26.8466666666667	-1.14531510607491	1.18932872284447e-11	4.1920339454612e-10	--	similar to N-acetyltransferase [Botrytis cinerea T4]	-	-	-	-	-	GO:0008080//N-acetyltransferase activity	-
Bcin15g00490	260	346	351	819	757	1406	4.62	5.27	6.31	12.81	12.22	19.48	5.4	14.8366666666667	1.45813568768029	1.20908399704355e-11	4.24916792392078e-10	fcp1	Bcfcp1 [Botrytis cinerea B05.10]	-	-	-	-	GO:0005634//nucleus	GO:0004721//phosphoprotein phosphatase activity;GO:0008420//RNA polymerase II CTD heptapeptide repeat phosphatase activity	GO:0070940//dephosphorylation of RNA polymerase II C-terminal domain
Bcin07g02410	228	336	282	755	678	1407	3.66	4.63	4.58	10.67	9.89	17.62	4.29	12.7266666666667	1.56880504918324	1.23120419802195e-11	4.3142547102617e-10	nimT	Bcmih1 [Botrytis cinerea B05.10]	Cellular Processes;Environmental Information Processing	Cell growth and death;Signal transduction	ko04111//Cell cycle - yeast;ko04011//MAPK signaling pathway - yeast	K02555;K02555	-	GO:0004725//protein tyrosine phosphatase activity	GO:0006470//protein dephosphorylation;GO:1902751//positive regulation of cell cycle G2/M phase transition
Bcin04g06830	9541	14024	13246	26984	26436	39750	126.99	160.14	178.42	316.33	319.94	412.76	155.183333333333	349.676666666667	1.17204791002964	1.27712345833567e-11	4.46211298096054e-10	--	Apolipoprotein [Glarea lozoyensis ATCC 20868]	-	-	-	-	-	-	-
Bcin10g00610	228	378	363	834	800	1134	2.59	3.68	4.17	8.34	8.26	10.05	3.48	8.88333333333333	1.35201382107665	1.29567387633586e-11	4.51376620174677e-10	--	sulfite exporter family protein [Rutstroemia sp. NJR-2017a WRK4]	-	-	-	-	-	-	-
Bcin09g02970	755	764	556	316	379	350	64.96	56.40	48.40	23.95	29.65	23.50	56.5866666666667	25.7	-1.13869379611237	1.32199735638883e-11	4.59212067216342e-10	--	Bgt-5449 [Blumeria graminis f. sp. tritici]	-	-	-	-	-	-	-
Bcin02g06610	1061	1502	1260	2615	2659	3469	30.23	36.72	36.33	65.63	68.90	77.14	34.4266666666667	70.5566666666667	1.03525590483396	1.36202180143179e-11	4.71747666715564e-10	DNAJC3	Bcjem1 [Botrytis cinerea B05.10]	Genetic Information Processing	Folding, sorting and degradation	ko04141//Protein processing in endoplasmic reticulum	K09523	-	GO:0005515//protein binding	-
Bcin14g01680	1131	1416	969	565	608	866	62.92	67.59	54.54	27.68	30.76	37.60	61.6833333333333	32.0133333333333	-0.946207826957167	1.39773950991643e-11	4.82723639390158e-10	entA	oxidoreductase short chain dehydrogenase reductase family protein [Rutstroemia sp. NJR-2017a BBW]	-	-	-	-	-	-	-
Bcin13g00840	815	831	688	453	439	487	33.37	29.19	28.50	16.34	16.34	15.56	30.3533333333333	16.08	-0.916587552119113	1.43582527645733e-11	4.94452014743238e-10	Rv2449c	Saccharopine dehydrogenase protein [Rutstroemia sp. NJR-2017a WRK4]	-	-	-	-	-	GO:0016491//oxidoreductase activity	GO:0055114//oxidation-reduction process
Bcin01g09300	380	476	507	1066	1087	1279	3.95	4.24	5.33	9.75	10.26	10.37	4.50666666666667	10.1266666666667	1.1680267182199	1.46919550133034e-11	5.04493950943921e-10	ECM29	Bcecm29 [Botrytis cinerea B05.10]	-	-	-	-	-	GO:0060090//molecular adaptor activity	GO:0043248//proteasome assembly
Bcin01g01070	267	370	374	897	814	939	4.70	5.59	6.67	13.92	13.04	12.91	5.65333333333333	13.29	1.23316743543413	1.50114408241939e-11	5.139917338204e-10	TRK2	cation transporter protein [Rutstroemia sp. NJR-2017a BBW]	-	-	-	-	GO:0005887//integral component of plasma membrane	GO:0008324//cation transmembrane transporter activity;GO:0015079//potassium ion transmembrane transporter activity	GO:0006812//cation transport;GO:0030007//cellular potassium ion homeostasis;GO:0055085//transmembrane transport;GO:0071805//potassium ion transmembrane transport
Bcin10g04660	155	196	180	415	453	599	2.26	2.45	2.65	5.33	6.00	6.81	2.45333333333333	6.04666666666667	1.30139678447151	1.52840705601342e-11	5.21835617073074e-10	dhkB	M3EW, histidine kinase-group I protein [Botrytis cinerea T4]	-	-	-	-	-	GO:0000155//phosphorelay sensor kinase activity;GO:0016772//transferase activity, transferring phosphorus-containing groups	GO:0000160//phosphorelay signal transduction system;GO:0007165//signal transduction;GO:0016310//phosphorylation
Bcin16g02310	403	551	576	1266	1153	1950	5.14	6.03	7.43	14.21	13.36	19.40	6.2	15.6566666666667	1.3364369722624	1.56404118460928e-11	5.3248493057834e-10	pol1	Bcpol1 [Botrytis cinerea B05.10]	Genetic Information Processing	Replication and repair	ko03030//DNA replication	K02320	-	GO:0000166//nucleotide binding;GO:0001882//nucleoside binding;GO:0003676//nucleic acid binding;GO:0003677//DNA binding;GO:0003887//DNA-directed DNA polymerase activity	GO:0006260//DNA replication
Bcin04g05440	12565	14454	10962	8151	7289	7297	836.75	825.82	738.57	478.06	441.36	379.19	800.38	432.87	-0.886751299222385	1.58169399998133e-11	5.36969430475249e-10	rps23	40S ribosomal protein S23 [Sclerotinia sclerotiorum 1980 UF-70]	Genetic Information Processing	Translation	ko03010//Ribosome	K02973	GO:0005840//ribosome;GO:0015935//small ribosomal subunit	GO:0003735//structural constituent of ribosome	GO:0006412//translation
Bcin08g06300	1142	1363	1597	3283	3041	4517	19.81	20.29	28.03	50.16	47.97	61.15	22.71	53.0933333333333	1.22520301429246	1.60147646881078e-11	5.42149548085548e-10	pfkA	6-phosphofructokinase [Sclerotinia borealis F-4128]	Metabolism;Metabolism;Metabolism;Metabolism;Genetic Information Processing;Metabolism;Metabolism;Metabolism;Metabolism;Metabolism	Global and overview maps;Global and overview maps;Global and overview maps;Global and overview maps;Folding, sorting and degradation;Carbohydrate metabolism;Carbohydrate metabolism;Carbohydrate metabolism;Energy metabolism;Carbohydrate metabolism	ko01100//Metabolic pathways;ko01110//Biosynthesis of secondary metabolites;ko01200//Carbon metabolism;ko01230//Biosynthesis of amino acids;ko03018//RNA degradation;ko00010//Glycolysis / Gluconeogenesis;ko00051//Fructose and mannose metabolism;ko00052//Galactose metabolism;ko00680//Methane metabolism;ko00030//Pentose phosphate pathway	K00850;K00850;K00850;K00850;K00850;K00850;K00850;K00850;K00850;K00850	GO:0005737//cytoplasm	GO:0003872//6-phosphofructokinase activity;GO:0005524//ATP binding	GO:0006002//fructose 6-phosphate metabolic process;GO:0006096//glycolytic process
Bcin14g01730	1927	2670	2411	4938	4660	6032	38.45	45.67	48.66	86.71	84.48	93.84	44.26	88.3433333333333	0.997117817425956	1.79883846614795e-11	6.07247328966677e-10	gna-2	Bcg2 [Botrytis cinerea B05.10]	-	-	-	-	GO:0005834//heterotrimeric G-protein complex;GO:0005886//plasma membrane;GO:0090726//cortical dynamic polarity patch	GO:0001664//G protein-coupled receptor binding;GO:0003924//GTPase activity;GO:0005525//GTP binding;GO:0019001//guanyl nucleotide binding;GO:0031683//G-protein beta/gamma-subunit complex binding	GO:0000750//pheromone-dependent signal transduction involved in conjugation with cellular fusion;GO:0007165//signal transduction;GO:0007186//G protein-coupled receptor signaling pathway;GO:0031139//positive regulation of conjugation with cellular fusion;GO:0034307//regulation of ascospore formation
Bcin04g03970	268	284	300	711	623	896	4.25	3.87	4.82	9.94	8.99	11.10	4.31333333333333	10.01	1.21456685756464	1.81605995008425e-11	6.11338832635101e-10	rpc2	Bcret1 [Botrytis cinerea B05.10]	Genetic Information Processing	Transcription	ko03020//RNA polymerase	K03021	-	GO:0003677//DNA binding;GO:0003899//DNA-directed 5'-3' RNA polymerase activity;GO:0032549//ribonucleoside binding	GO:0006351//transcription, DNA-templated
Bcin02g06360	690	859	813	1763	1557	2073	12.24	13.08	14.59	27.55	25.12	28.70	13.3033333333333	27.1233333333333	1.02774671184905	1.85246011209989e-11	6.21845433708827e-10	SPBC25H2.03	Bcvac14 [Botrytis cinerea B05.10]	-	-	-	-	GO:0070772//PAS complex	-	GO:0006661//phosphatidylinositol biosynthetic process
Bcin14g00370	115	124	115	304	317	484	2.98	2.76	3.01	6.94	7.47	9.78	2.91666666666667	8.06333333333333	1.46705584726023	2.03579930799006e-11	6.81480975054551e-10	DHX35	ATP dependent RNA helicase [Sclerotinia borealis F-4128]	-	-	-	-	-	GO:0004386//helicase activity	-
Bcin05g07440	105	146	156	574	326	540	1.91	2.28	2.88	9.22	5.40	7.68	2.35666666666667	7.43333333333333	1.65726158999827	2.06089568677141e-11	6.87960276052049e-10	KRE33	Bckre33 [Botrytis cinerea B05.10]	Genetic Information Processing	Translation	ko03008//Ribosome biogenesis in eukaryotes	K14521	GO:0030688//preribosome, small subunit precursor	GO:0000049//tRNA binding;GO:0005524//ATP binding;GO:0008080//N-acetyltransferase activity;GO:0030515//snoRNA binding;GO:1990883//rRNA cytidine N-acetyltransferase activity	GO:0016072//rRNA metabolic process;GO:0016556//mRNA modification;GO:0034470//ncRNA processing;GO:0042274//ribosomal small subunit biogenesis
Bcin07g01450	159	201	220	552	443	754	3.57	3.88	5.00	10.93	9.06	13.23	4.15	11.0733333333333	1.41590633100693	2.11553982937079e-11	7.04239703199432e-10	SPBC902.04	RNA recognition domain-containing protein [Diplocarpon rosae]	-	-	-	-	-	GO:0003676//nucleic acid binding;GO:0046872//metal ion binding	GO:0006397//mRNA processing
Bcin04g00420	47	175	79	1481	1011	1050	1.27	4.06	2.16	35.28	24.87	22.16	2.49666666666667	27.4366666666667	3.45803009329002	2.17314246693798e-11	7.21411061600684e-10	agn1	glycoside hydrolase family 71 protein [Botrytis cinerea T4]	-	-	-	-	-	GO:0016787//hydrolase activity	-
Bcin12g05760	3468	5258	4567	10216	8947	11674	93.32	121.39	124.34	242.12	218.92	245.14	113.016666666667	235.393333333333	1.05853791799543	2.23898285821883e-11	7.41214656709793e-10	ras1	Bcras1 [Botrytis cinerea B05.10]	Cellular Processes;Cellular Processes;Organismal Systems	Cell growth and death;Transport and catabolism;Aging	ko04113//Meiosis - yeast;ko04138//Autophagy - yeast;ko04213//Longevity regulating pathway - multiple species	K07827;K07827;K07827	GO:0016020//membrane	GO:0003924//GTPase activity;GO:0005525//GTP binding	GO:0007165//signal transduction
Bcin15g04990	309	436	400	952	828	1472	6.73	8.15	8.82	18.27	16.41	25.03	7.9	19.9033333333333	1.33308550959027	2.24785440872876e-11	7.42101576699875e-10	ADA2	Bcada2 [Botrytis cinerea B05.10]	-	-	-	-	GO:0000124//SAGA complex;GO:0005671//Ada2/Gcn5/Ada3 transcription activator complex;GO:0046695//SLIK (SAGA-like) complex	GO:0001786//phosphatidylserine binding;GO:0003677//DNA binding;GO:0003682//chromatin binding;GO:0003713//transcription coactivator activity;GO:0004402//histone acetyltransferase activity;GO:0005515//protein binding;GO:0008270//zinc ion binding	GO:0000183//chromatin silencing at rDNA;GO:0006325//chromatin organization;GO:0006348//chromatin silencing at telomere;GO:0006357//regulation of transcription by RNA polymerase II;GO:0035065//regulation of histone acetylation;GO:0035066//positive regulation of histone acetylation;GO:1990414//replication-born double-strand break repair via sister chromatid exchange
Bcin07g02890	175	212	115	55	63	65	9.30	9.67	6.18	2.56	3.06	2.70	8.38333333333333	2.77333333333333	-1.5959029665518	2.28962279901248e-11	7.53814275367185e-10	--	hypothetical protein BCIN_07g02890 [Botrytis cinerea B05.10]	-	-	-	-	-	-	-
Bcin01g07770	3218	2868	2547	1567	1681	1691	231.49	177.01	185.37	99.28	109.95	94.92	197.956666666667	101.383333333333	-0.965364150921354	2.56496531926191e-11	8.42151900987254e-10	trx	Bctrx2 [Botrytis cinerea B05.10]	-	-	-	-	-	-	GO:0045454//cell redox homeostasis
Bcin09g02930	78163	66557	65402	34663	33070	53077	2426.29	1772.56	2053.99	947.65	933.40	1285.67	2084.28	1055.57333333333	-0.981522290963481	2.75049234612353e-11	9.00598368195203e-10	pepA	Bcap1 [Botrytis cinerea B05.10]	-	-	-	-	-	GO:0004190//aspartic-type endopeptidase activity	GO:0006508//proteolysis
Bcin14g00480	295	491	412	955	957	1186	6.26	8.94	8.84	17.84	18.46	19.63	8.01333333333333	18.6433333333333	1.21818543427439	2.78761534907069e-11	9.10266548862755e-10	bglI	glycoside hydrolase family 3 protein [Sclerotinia borealis F-4128]	Metabolism;Metabolism;Metabolism;Metabolism	Global and overview maps;Global and overview maps;Carbohydrate metabolism;Metabolism of other amino acids	ko01100//Metabolic pathways;ko01110//Biosynthesis of secondary metabolites;ko00500//Starch and sucrose metabolism;ko00460//Cyanoamino acid metabolism	K05349;K05349;K05349;K05349	-	GO:0004553//hydrolase activity, hydrolyzing O-glycosyl compounds	GO:0005975//carbohydrate metabolic process
Bcin02g06370	285	308	225	126	130	154	11.30	10.48	9.03	4.40	4.69	4.77	10.27	4.62	-1.15247142490214	2.84960435121644e-11	9.27979851765702e-10	--	hypothetical protein BCIN_02g06370 [Botrytis cinerea B05.10]	-	-	-	-	-	-	-
Bcin12g01140	304	533	418	1025	978	1307	2.39	3.60	3.33	7.10	6.99	8.02	3.10666666666667	7.37	1.24629716516194	2.91097977735855e-11	9.45397876744305e-10	--	Cutinase transcription factor 1 beta protein [Rutstroemia sp. NJR-2017a BVV2]	-	-	-	-	-	-	-
Bcin01g00200	133	169	147	386	363	460	3.42	3.73	3.82	8.74	8.48	9.23	3.65666666666667	8.81666666666667	1.26970419659819	3.02144944921176e-11	9.7862297836091e-10	--	related to amidohydrolase family protein [Phialocephala subalpina]	-	-	-	-	-	GO:0016810//hydrolase activity, acting on carbon-nitrogen (but not peptide) bonds	-
Bcin03g08840	244	450	350	1174	1062	952	5.10	8.08	7.41	21.63	20.20	15.54	6.86333333333333	19.1233333333333	1.47835268801971	3.09882814972239e-11	1.00097996081599e-09	--	splicing factor 1 isoform 1 protein [Rutstroemia sp. NJR-2017a WRK4]	-	-	-	-	-	-	-
Bcin05g05290	5497	7582	5730	3900	4159	4500	222.35	261.03	234.13	136.43	150.00	141.98	239.17	142.803333333333	-0.74400678284621	3.46303006785546e-11	1.11561699820376e-09	NMRAL1	related to nitrogen metabolic regulation protein nmr [Phialocephala subalpina]	-	-	-	-	-	-	-
Bcin07g05510	275	333	353	723	760	1013	12.83	13.33	16.66	29.71	32.24	36.88	14.2733333333333	32.9433333333333	1.20666424488792	3.4889765008909e-11	1.12096231599669e-09	tlg2	Bctlg2 [Botrytis cinerea B05.10]	Genetic Information Processing	Folding, sorting and degradation	ko04130//SNARE interactions in vesicular transport	K08489	GO:0016020//membrane;GO:0031201//SNARE complex	GO:0005484//SNAP receptor activity	GO:0006886//intracellular protein transport;GO:0016192//vesicle-mediated transport
Bcin10g03280	596	875	797	1707	1625	2602	6.65	8.37	8.99	16.76	16.47	22.64	8.00333333333333	18.6233333333333	1.21843841672361	3.78708989007196e-11	1.21348891023054e-09	PSK1	similar to serine/threonine protein kinase [Botrytis cinerea T4]	-	-	-	-	-	GO:0004672//protein kinase activity;GO:0005524//ATP binding	GO:0006468//protein phosphorylation
Bcin01g09620	21400	19419	16719	11322	10532	9916	1152.24	897.06	910.76	536.90	515.62	416.63	986.686666666667	489.716666666667	-1.01064471700938	3.81499894083078e-11	1.21917192818443e-09	rpl-11	60S ribosomal protein L11 [Sclerotinia sclerotiorum 1980 UF-70]	Genetic Information Processing	Translation	ko03010//Ribosome	K02868	GO:0005840//ribosome	GO:0003735//structural constituent of ribosome	GO:0006412//translation
Bcin12g01040	53	68	98	468	203	393	0.90	0.99	1.68	6.97	3.12	5.19	1.19	5.09333333333333	2.09764856400665	4.09123326862423e-11	1.30397179497853e-09	bms1	Bcbms1 [Botrytis cinerea B05.10]	Genetic Information Processing	Translation	ko03008//Ribosome biogenesis in eukaryotes	K14569	GO:0005634//nucleus;GO:0005730//nucleolus;GO:0005737//cytoplasm;GO:0030686//90S preribosome	GO:0003924//GTPase activity;GO:0005525//GTP binding;GO:0034511//U3 snoRNA binding	GO:0000472//endonucleolytic cleavage to generate mature 5'-end of SSU-rRNA from (SSU-rRNA, 5.8S rRNA, LSU-rRNA);GO:0000480//endonucleolytic cleavage in 5'-ETS of tricistronic rRNA transcript (SSU-rRNA, 5.8S rRNA, LSU-rRNA);GO:0042254//ribosome biogenesis
Bcin10g04670	1796	1986	1570	1111	1108	1331	103.26	97.97	91.33	56.26	57.93	59.72	97.52	57.97	-0.7503916403457	4.17238030594601e-11	1.32630784048957e-09	--	NADh-ubiquinone oxidoreductase b12 subunit family protein [Rutstroemia sp. NJR-2017a WRK4]	Metabolism;Metabolism	Global and overview maps;Energy metabolism	ko01100//Metabolic pathways;ko00190//Oxidative phosphorylation	K03959;K03959	GO:0005739//mitochondrion	-	GO:0022900//electron transport chain
Bcin03g01700	334	487	464	1054	936	1211	8.86	11.09	12.46	24.64	22.59	25.08	10.8033333333333	24.1033333333333	1.15775615560483	4.47804159577661e-11	1.41970503925362e-09	mpp	Bcmas2 [Botrytis cinerea B05.10]	-	-	-	-	-	GO:0003824//catalytic activity;GO:0004222//metalloendopeptidase activity;GO:0046872//metal ion binding	GO:0006508//proteolysis
Bcin08g01720	2423	2759	2588	5122	5074	6414	59.82	58.44	64.64	111.36	113.90	123.56	60.9666666666667	116.273333333333	0.931427685996141	4.97256844440035e-11	1.57232876616606e-09	--	hypothetical protein BCIN_08g01720 [Botrytis cinerea B05.10]	-	-	-	-	-	-	-
Bcin16g02040	268	419	412	949	832	1411	4.40	5.91	6.85	13.73	12.43	18.09	5.72	14.75	1.36662790235818	5.2080086642526e-11	1.64244146927377e-09	sec8	Bcsec8 [Botrytis cinerea B05.10]	-	-	-	-	GO:0000145//exocyst	-	GO:0006904//vesicle docking involved in exocytosis;GO:0090522//vesicle tethering involved in exocytosis
Bcin13g02740	3170	3181	2481	1568	1782	2033	158.67	136.60	125.64	69.12	81.10	79.41	140.303333333333	76.5433333333333	-0.874200650555204	5.40295012175985e-11	1.69944761835092e-09	PEX11B	Bcpex11 [Botrytis cinerea B05.10]	Cellular Processes	Transport and catabolism	ko04146//Peroxisome	K13352	GO:0005779//integral component of peroxisomal membrane	-	GO:0016559//peroxisome fission
Bcin05g01690	574	615	554	353	339	377	27.76	25.52	27.11	15.04	14.91	14.23	26.7966666666667	14.7266666666667	-0.863622631869202	5.48567563724477e-11	1.7209512260927e-09	YNL035C	similar to WD repeat-containing protein 89 [Botrytis cinerea T4]	Genetic Information Processing	Folding, sorting and degradation	ko04141//Protein processing in endoplasmic reticulum	K14026	-	GO:0005515//protein binding	-
Bcin03g07980	2020	2787	2682	5609	4952	6524	51.75	61.25	69.51	126.55	115.35	130.41	60.8366666666667	124.103333333333	1.02852885293306	5.86715143850051e-11	1.83582096185353e-09	SRV2	Bcsrv2 [Botrytis cinerea B05.10]	-	-	-	-	-	GO:0003779//actin binding	GO:0000902//cell morphogenesis;GO:0007010//cytoskeleton organization;GO:0007015//actin filament organization
Bcin02g03450	5985	5598	4911	3181	3363	3303	411.86	330.51	341.92	192.79	210.43	177.37	361.43	193.53	-0.901159037407829	6.16531424277903e-11	1.92409181993396e-09	--	NADH-ubiquinone oxidoreductase 17.8 kDa subunit [Sclerotinia borealis F-4128]	-	-	-	-	GO:0005739//mitochondrion	-	GO:0055114//oxidation-reduction process
Bcin09g01290	595	340	429	127	123	254	18.55	9.10	13.53	3.49	3.49	6.18	13.7266666666667	4.38666666666667	-1.64578434089702	6.6039492532445e-11	2.05562929482811e-09	csbC	general substrate transporter [Cadophora sp. DSE1049]	-	-	-	-	GO:0016020//membrane;GO:0016021//integral component of membrane	GO:0022857//transmembrane transporter activity	GO:0055085//transmembrane transport
Bcin04g03450	138	211	195	616	397	659	3.90	5.12	5.58	15.35	10.21	14.55	4.86666666666667	13.37	1.45799359704713	6.66403004929577e-11	2.06895689406115e-09	crc-1	similar to DNA methyltransferase 1-associated protein DMAP1 [Botrytis cinerea T4]	-	-	-	-	GO:0035267//NuA4 histone acetyltransferase complex	-	GO:0006281//DNA repair;GO:0006338//chromatin remodeling;GO:0043967//histone H4 acetylation;GO:0043968//histone H2A acetylation
Bcin05g08070	15887	15550	12682	8673	9063	9022	608.96	511.38	491.81	292.79	315.87	269.85	537.383333333333	292.836666666667	-0.875855369929668	6.72112545142262e-11	2.08129114754131e-09	rps21	40S ribosomal protein S21 [Sclerotinia sclerotiorum 1980 UF-70]	Genetic Information Processing	Translation	ko03010//Ribosome	K02971	GO:0005840//ribosome	GO:0003735//structural constituent of ribosome	GO:0006412//translation
Bcin08g00830	149	231	231	573	469	790	3.35	4.47	5.27	11.35	9.59	13.89	4.36333333333333	11.61	1.41186537564148	6.9093727509743e-11	2.13407018164113e-09	--	arginine rich protein [Rutstroemia sp. NJR-2017a BVV2]	-	-	-	-	-	-	-
Bcin01g07720	6828	7709	5811	4362	4292	4618	550.74	533.48	474.21	309.87	314.78	290.66	519.476666666667	305.103333333333	-0.767761007230409	6.96075683765288e-11	2.14441413733759e-09	--	similar to dolichol phosphate mannosyltransferase subunit 3 [Botrytis cinerea T4]	Metabolism;Metabolism	Global and overview maps;Glycan biosynthesis and metabolism	ko01100//Metabolic pathways;ko00510//N-Glycan biosynthesis	K09659;K09659	-	-	GO:0006486//protein glycosylation
Bcin10g01120	2792	2899	2625	1815	1791	2023	264.11	235.28	251.23	151.21	154.05	149.33	250.206666666667	151.53	-0.723516782503561	7.133880232294e-11	2.19211335137978e-09	--	NADH:ubiquinone oxidoreductase 11.5kD subunit [Sclerotinia borealis F-4128]	Metabolism;Metabolism	Global and overview maps;Energy metabolism	ko01100//Metabolic pathways;ko00190//Oxidative phosphorylation	K03938;K03938	-	-	-
Bcin02g06230	392	514	520	1082	1007	1392	5.09	5.72	6.83	12.36	11.88	14.09	5.88	12.7766666666667	1.119623437243	7.22618309720888e-11	2.21479739736448e-09	ubp2	Bcubp2 [Botrytis cinerea B05.10]	-	-	-	-	-	GO:0036459//thiol-dependent ubiquitinyl hydrolase activity	GO:0006511//ubiquitin-dependent protein catabolic process;GO:0016579//protein deubiquitination
Bcin01g10090	119	189	192	442	435	583	2.79	3.80	4.55	9.13	9.27	10.66	3.71333333333333	9.68666666666667	1.38328547029281	7.42680771683101e-11	2.27048121628834e-09	ATG28	related to cellular myosin heavy chain, type a [Phialocephala subalpina]	-	-	-	-	-	-	-
Bcin12g01020	7049	7191	3759	22776	27985	17651	312.83	273.81	168.78	890.23	1129.28	611.27	251.806666666667	876.926666666667	1.80013972237901	7.63141131666735e-11	2.32709499284838e-09	bcpA	Bcoah [Botrytis cinerea B05.10]	Metabolism;Metabolism	Global and overview maps;Carbohydrate metabolism	ko01100//Metabolic pathways;ko00640//Propanoate metabolism	K03417;K03417	-	GO:0003824//catalytic activity	-
Bcin10g02640	170	248	234	594	475	697	4.33	5.42	6.03	13.34	11.01	13.86	5.26	12.7366666666667	1.27585305234406	7.73006523479265e-11	2.35119547649125e-09	bdp1	Bcbdp1 [Botrytis cinerea B05.10]	-	-	-	-	-	GO:0003677//DNA binding	-
Bcin01g08940	794	713	585	321	365	266	59.83	46.10	44.60	21.30	25.01	15.64	50.1766666666667	20.65	-1.2808748512546	8.06815221364574e-11	2.4478161045147e-09	SPBC31F10.02	esterase [Sclerotinia borealis F-4128]	-	-	-	-	-	GO:0047617//acyl-CoA hydrolase activity	-
Bcin09g03020	154	192	220	495	453	743	4.90	5.24	7.08	13.87	13.11	18.45	5.74	15.1433333333333	1.3995601626599	8.64672780543462e-11	2.61672691970527e-09	--	histone H1-binding protein [Sclerotinia borealis F-4128]	-	-	-	-	-	GO:0005515//protein binding	-
Bcin13g00540	688	1027	1031	2141	1988	2901	16.86	21.60	25.57	46.22	44.31	55.49	21.3433333333333	48.6733333333333	1.18934606995193	8.71611776849118e-11	2.62691227906308e-09	snf5	Bcsnf5 [Botrytis cinerea B05.10]	-	-	-	-	GO:0000228//nuclear chromosome	-	GO:0006338//chromatin remodeling
Bcin07g00450	52	83	66	205	190	338	1.10	1.50	1.41	3.81	3.65	5.57	1.33666666666667	4.34333333333333	1.70016294211321	8.74588436260368e-11	2.62691227906308e-09	mof	Bcsas2 [Botrytis cinerea B05.10]	-	-	-	-	-	GO:0004402//histone acetyltransferase activity	GO:0006355//regulation of transcription, DNA-templated;GO:0016573//histone acetylation
Bcin09g01210	647	945	882	1813	1724	2429	9.85	12.34	13.58	24.31	23.86	28.85	11.9233333333333	25.6733333333333	1.10648300480176	8.74614485435720e-11	2.62691227906308e-09	chsC	BcCHSI [Botrytis cinerea B05.10]	Metabolism;Metabolism	Global and overview maps;Carbohydrate metabolism	ko01100//Metabolic pathways;ko00520//Amino sugar and nucleotide sugar metabolism	K00698;K00698	-	GO:0004100//chitin synthase activity;GO:0016758//transferase activity, transferring hexosyl groups	GO:0006031//chitin biosynthetic process
Bcin09g00340	109	235	206	526	516	819	2.16	3.99	4.12	9.17	9.29	12.65	3.42333333333333	10.37	1.59894221321619	9.48139302111035e-11	2.84062534912466e-09	--	SAE2-domain-containing protein [Hyaloscypha variabilis F]	-	-	-	-	-	GO:0004519//endonuclease activity	GO:0006281//DNA repair
Bcin14g05170	162	278	248	565	588	759	3.58	5.28	5.55	11.01	11.83	13.10	4.80333333333333	11.98	1.3185200733352	9.66148078876112e-11	2.88736124120981e-09	--	Bcsec6 [Botrytis cinerea B05.10]	-	-	-	-	GO:0000145//exocyst	-	GO:0006887//exocytosis
MSTRG.2346	141	149	137	21	37	73	3.67	3.33	3.61	0.48	0.88	1.48	3.53666666666667	0.946666666666667	-1.90146182141008	9.9815175411122e-11	2.97558473165892e-09	--	hypothetical protein EYC84_010150 [Monilinia fructicola]	-	-	-	-	-	-	-
MSTRG.11992	66	69	70	10	8	26	2.44	2.19	2.62	0.33	0.27	0.75	2.41666666666667	0.45	-2.42502158785147	1.00138514885528e-10	2.9778162838416e-09	--	-	-	-	-	-	-	-	-
Bcin02g01080	643	702	683	1483	1351	1748	24.04	22.51	25.83	48.82	45.92	50.99	24.1266666666667	48.5766666666667	1.00963488857398	1.00578042440144e-10	2.98348331832349e-09	andL	large-conductance mechanosensitive channel protein [Rutstroemia sp. NJR-2017a BBW]	-	-	-	-	-	-	-
Bcin09g05300	15295	17241	13243	9764	9835	9961	550.14	532.05	481.92	309.31	321.65	279.58	521.37	303.513333333333	-0.780547676133614	1.02677726852814e-10	3.03824661383734e-09	--	ornithine decarboxylase antizyme [Botrytis cinerea]	-	-	-	-	-	GO:0008073//ornithine decarboxylase inhibitor activity	-
Bcin02g03080	6824	6606	5414	3735	3838	3840	373.60	310.30	299.89	180.10	191.06	164.05	327.93	178.403333333333	-0.87824531855824	1.04654011825801e-10	3.08909772837537e-09	mev-1	SdhC [Botrytis cinerea]	Metabolism;Metabolism;Metabolism;Metabolism;Metabolism	Global and overview maps;Global and overview maps;Global and overview maps;Energy metabolism;Carbohydrate metabolism	ko01100//Metabolic pathways;ko01110//Biosynthesis of secondary metabolites;ko01200//Carbon metabolism;ko00190//Oxidative phosphorylation;ko00020//Citrate cycle (TCA cycle)	K00236;K00236;K00236;K00236;K00236	GO:0016020//membrane;GO:0045281//succinate dehydrogenase complex	GO:0000104//succinate dehydrogenase activity;GO:0009055//electron transfer activity;GO:0016627//oxidoreductase activity, acting on the CH-CH group of donors	GO:0006099//tricarboxylic acid cycle
Bcin02g05890	725	1002	961	1967	1884	3046	17.70	20.99	23.74	42.29	41.82	58.03	20.81	47.38	1.1870012335049	1.10907889127195e-10	3.26565145774032e-09	SPAC3H8.02	phosphatidylinositol transfer protein CSR1 [Sclerotinia borealis F-4128]	-	-	-	-	-	-	-
Bcin04g04300	1366	1267	1047	688	700	806	102.43	81.52	79.43	45.44	47.73	47.16	87.7933333333333	46.7766666666667	-0.908322333520015	1.11341476898531e-10	3.27038298811764e-09	FUB3	YCII-related domain protein [Diplocarpon rosae]	-	-	-	-	-	-	-
Bcin13g05620	28809	29952	25880	17025	18719	22032	1776.96	1585.04	1615.02	924.86	1049.84	1060.43	1659.00666666667	1011.71	-0.713523873460475	1.13559268645628e-10	3.32018169177542e-09	B23L21.190	Bccyb5 [Botrytis cinerea B05.10]	-	-	-	-	-	GO:0020037//heme binding	-
Bcin02g04700	403	625	526	1157	1227	1378	6.17	8.21	8.15	15.60	17.08	16.46	7.51	16.38	1.12505054412674	1.13590995796722e-10	3.32018169177542e-09	--	peptidase family M20 M25 M40 protein [Rutstroemia sp. NJR-2017a WRK4]	-	-	-	-	-	-	-
Bcin11g05760	428	613	549	1238	1052	1614	7.28	8.94	9.44	18.54	16.26	21.41	8.55333333333333	18.7366666666667	1.13130564448524	1.15260009864924e-10	3.36076875479622e-09	mcm4	Bcmcm4 [Botrytis cinerea B05.10]	Cellular Processes;Cellular Processes;Genetic Information Processing	Cell growth and death;Cell growth and death;Replication and repair	ko04111//Cell cycle - yeast;ko04113//Meiosis - yeast;ko03030//DNA replication	K02212;K02212;K02212	GO:0000790//nuclear chromatin;GO:0005634//nucleus;GO:0005656//nuclear pre-replicative complex;GO:0005737//cytoplasm;GO:0030875//rDNA protrusion;GO:0031261//DNA replication preinitiation complex;GO:0031298//replication fork protection complex;GO:0042555//MCM complex;GO:0043596//nuclear replication fork;GO:0071162//CMG complex;GO:0097373//MCM core complex	GO:0003677//DNA binding;GO:0003678//DNA helicase activity;GO:0003682//chromatin binding;GO:0003688//DNA replication origin binding;GO:0003697//single-stranded DNA binding;GO:0003727//single-stranded RNA binding;GO:0005524//ATP binding;GO:0009378//four-way junction helicase activity;GO:0016887//ATPase activity;GO:0017116//single-stranded DNA-dependent ATP-dependent DNA helicase activity;GO:0033679…	GO:0000727//double-strand break repair via break-induced replication;GO:0006260//DNA replication;GO:0006267//pre-replicative complex assembly involved in nuclear cell cycle DNA replication;GO:0006268//DNA unwinding involved in DNA replication;GO:0006270//DNA replication initiation;GO:0006271//DNA strand elongation involved in DNA replication;GO:0006279//premeiotic DNA replication;GO:0033260//nucl…
Bcin03g03290	552	541	478	312	283	303	28.95	24.34	25.36	14.41	13.49	12.40	26.2166666666667	13.4333333333333	-0.964666926887725	1.19618788577943e-10	3.47939699591766e-09	mtq1	Bcmtq1 [Botrytis cinerea B05.10]	-	-	-	-	-	GO:0003676//nucleic acid binding;GO:0008168//methyltransferase activity;GO:0008276//protein methyltransferase activity	GO:0006479//protein methylation;GO:0032259//methylation
Bcin11g03980	2271	2827	2210	1630	1578	1658	123.24	131.62	121.34	77.91	77.87	70.21	125.4	75.33	-0.735240913696745	1.24201416436874e-10	3.60394618542252e-09	tvp18	Bctvp18 [Botrytis cinerea B05.10]	-	-	-	-	GO:0016021//integral component of membrane;GO:0030173//integral component of Golgi membrane	-	GO:0016192//vesicle-mediated transport
Bcin11g06180	919	1840	1043	620	600	729	23.96	41.16	27.51	14.24	14.22	14.83	30.8766666666667	14.43	-1.09744571304112	1.26628093278308e-10	3.66548567595953e-09	TPN1	nucleoside transporter protein [Rutstroemia sp. NJR-2017a WRK4]	-	-	-	-	GO:0016020//membrane;GO:0016021//integral component of membrane	GO:0022857//transmembrane transporter activity	GO:0055085//transmembrane transport
Bcin03g08440	63	70	100	235	247	354	2.26	2.15	3.62	7.41	8.04	9.89	2.67666666666667	8.44666666666667	1.65794463162349	1.27677091091537e-10	3.68694520395415e-09	--	red protein [Rutstroemia sp. NJR-2017a WRK4]	-	-	-	-	GO:0005634//nucleus	-	-
Bcin12g05880	376	643	632	1364	1432	1694	3.78	5.55	6.44	12.09	13.10	13.30	5.25666666666667	12.83	1.28730101102033	1.28026740160262e-10	3.6881549376937e-09	gef2	DBL homology (DH-domain) [Venustampulla echinocandica]	-	-	-	-	-	GO:0005085//guanyl-nucleotide exchange factor activity	-
Bcin13g01850	192	327	306	676	680	1007	4.65	6.79	7.49	14.40	14.96	19.01	6.31	16.1233333333333	1.35343812674215	1.28578673905805e-10	3.6951722496095e-09	--	similar to arrestin domain-containing protein [Botrytis cinerea T4]	-	-	-	-	-	-	-
Bcin04g04140	396	515	362	221	243	233	20.67	23.07	19.12	10.16	11.54	9.49	20.9533333333333	10.3966666666667	-1.01105871942459	1.29736330390676e-10	3.71952196986091e-09	--	Telomere length regulation capping TEN1 protein [Rutstroemia sp. NJR-2017a BVV2]	-	-	-	-	GO:1990879//CST complex	GO:0043047//single-stranded telomeric DNA binding	GO:0016233//telomere capping
Bcin01g05520	2554	2428	2155	1392	1476	1696	163.57	133.41	139.63	78.51	85.95	84.76	145.536666666667	83.0733333333333	-0.808925323978184	1.35246654538566e-10	3.86610756913418e-09	bna1	Bcbna1 [Botrytis cinerea B05.10]	Metabolism;Metabolism	Global and overview maps;Amino acid metabolism	ko01100//Metabolic pathways;ko00380//Tryptophan metabolism	K00452;K00452	GO:0005737//cytoplasm	GO:0000334//3-hydroxyanthranilate 3,4-dioxygenase activity;GO:0005506//iron ion binding	GO:0034354//'de novo' NAD biosynthetic process from tryptophan;GO:0055114//oxidation-reduction process
Bcin12g02850	37	63	68	260	155	274	0.99	1.44	1.84	6.12	3.76	5.71	1.42333333333333	5.19666666666667	1.8683129530773	1.35494424151899e-10	3.86610756913418e-09	esf1	Bcesf1 [Botrytis cinerea B05.10]	-	-	-	-	GO:0005634//nucleus	-	GO:0006364//rRNA processing
Bcin10g04060	643	981	897	1778	1897	2573	9.29	12.16	13.11	22.62	24.91	29.00	11.52	25.51	1.14692218216016	1.44451183476732e-10	4.11188356956094e-09	SPAC1327.01c	Bcftf1 [Botrytis cinerea B05.10]	-	-	-	-	GO:0005634//nucleus	GO:0000981//DNA-binding transcription factor activity, RNA polymerase II-specific;GO:0003677//DNA binding;GO:0008270//zinc ion binding	GO:0006351//transcription, DNA-templated;GO:0006355//regulation of transcription, DNA-templated
Bcin11g04010	102	134	150	357	318	528	1.88	2.11	2.79	5.78	5.32	7.58	2.26	6.22666666666667	1.46213727657332	1.45720473323262e-10	4.13818519503785e-09	mcm10	Bcmcm10 [Botrytis cinerea B05.10]	-	-	-	-	GO:0005634//nucleus	GO:0003690//double-stranded DNA binding;GO:0003697//single-stranded DNA binding	GO:0006260//DNA replication;GO:0006270//DNA replication initiation
Bcin08g05390	6068	6445	5642	3787	4103	4246	474.59	432.48	446.45	260.86	291.79	259.14	451.173333333333	270.596666666667	-0.737537731905125	1.47751576737588e-10	4.185945379724e-09	nuo20.9	NADH-ubiquinone oxidoreductase 21 kDa subunit [Sclerotinia borealis F-4128]	-	-	-	-	-	-	-
Bcin03g00750	2634	3272	3091	6211	5716	7060	59.13	63.02	70.20	122.79	116.67	123.67	64.1166666666667	121.043333333333	0.916752293737828	1.48969821532724e-10	4.2105055218117e-09	MBZ1	BczipA [Botrytis cinerea B05.10]	-	-	-	-	-	GO:0003700//DNA-binding transcription factor activity	GO:0006355//regulation of transcription, DNA-templated
Bcin02g08700	5054	5053	4045	2635	2995	2890	270.47	232.01	219.02	124.20	145.74	120.69	240.5	130.21	-0.885196643676047	1.55401258700024e-10	4.38194984532021e-09	--	Bgt-1623 [Blumeria graminis f. sp. tritici]	-	-	-	-	-	-	-
Bcin07g05310	467	596	544	1162	1045	1523	10.26	11.23	12.09	22.48	20.87	26.10	11.1933333333333	23.15	1.04837246393173	1.57373731637462e-10	4.42715211254307e-09	--	hypothetical protein BCIN_07g05310 [Botrytis cinerea B05.10]	-	-	-	-	-	-	-
Bcin03g06120	2393	2335	2146	1450	1431	1701	361.08	302.29	327.61	192.70	196.33	200.29	330.326666666667	196.44	-0.749804712806624	1.57941730797624e-10	4.43272529713986e-09	At1g76200	NADH dehydrogenase 1 beta subcomplex subunit [Penicillium chrysogenum]	-	-	-	-	-	-	-
Bcin04g05510	622	784	795	1777	1414	2284	10.01	10.83	12.95	25.19	20.70	28.69	11.2633333333333	24.86	1.14219244660984	1.61709071494788e-10	4.52785400185407e-09	ISW2	similar to chromatin remodelling complex ATPase chain ISW1 [Botrytis cinerea T4]	-	-	-	-	GO:0005634//nucleus	GO:0003676//nucleic acid binding;GO:0003677//DNA binding;GO:0005524//ATP binding;GO:0016818//hydrolase activity, acting on acid anhydrides, in phosphorus-containing anhydrides;GO:0031491//nucleosome binding	GO:0006338//chromatin remodeling;GO:0043044//ATP-dependent chromatin remodeling
Bcin01g00840	205	364	346	860	709	1044	3.06	4.65	5.22	11.29	9.61	12.14	4.31	11.0133333333333	1.35349141160919	1.67149944360144e-10	4.66928888860599e-09	--	myb dna-binding domain protein [Rutstroemia sp. NJR-2017a BVV2]	-	-	-	-	-	-	-
Bcin14g03360	80	105	115	347	234	426	1.79	2.02	2.61	6.85	4.77	7.45	2.14	6.35666666666667	1.57065964119045	1.69010517633067e-10	4.71028382166202e-09	--	mediator subunit med1 protein [Rutstroemia sp. NJR-2017a WRK4]	-	-	-	-	GO:0016592//mediator complex	GO:0003712//transcription coregulator activity	GO:0006357//regulation of transcription by RNA polymerase II
Bcin11g01670	1558	1805	1633	3361	3100	4486	46.72	46.44	49.55	88.77	84.53	104.98	47.57	92.76	0.963450794683549	1.73210063355514e-10	4.81612389617746e-09	--	Nuclease subunit C protein [Rutstroemia sp. NJR-2017a BVV2]	-	-	-	-	-	-	-
Bcin14g01400	50	54	61	180	184	207	0.87	0.81	1.08	2.76	2.92	2.82	0.92	2.83333333333333	1.62279457424689	1.75439186418444e-10	4.86681298620055e-09	Capn8	similar to calpain [Botrytis cinerea T4]	-	-	-	-	-	GO:0004198//calcium-dependent cysteine-type endopeptidase activity	GO:0006508//proteolysis
Bcin03g09110	483	446	357	168	237	213	17.47	13.84	13.07	5.35	7.80	6.01	14.7933333333333	6.38666666666667	-1.21181210646083	1.77834289945459e-10	4.92186173373299e-09	An01g11360	Bcmap2 [Botrytis cinerea B05.10]	-	-	-	-	-	GO:0004177//aminopeptidase activity;GO:0008235//metalloexopeptidase activity	GO:0006508//proteolysis
Bcin06g00500	1097	560	700	339	290	291	68.41	29.96	44.17	18.62	16.44	14.16	47.5133333333333	16.4066666666667	-1.53405026657084	1.82812008826331e-10	5.04797030823675e-09	--	phosphoglycerate mutase family protein [Aspergillus fumigatus Z5]	-	-	-	-	-	GO:0003824//catalytic activity	-
Bcin10g04410	1803	1768	1430	1000	1003	1093	79.45	66.84	63.75	38.81	40.19	37.58	70.0133333333333	38.86	-0.849343794021738	1.83720549603472e-10	5.05312601427042e-09	SPAC19G12.04	Bcdal3 [Botrytis cinerea B05.10]	Metabolism;Metabolism	Global and overview maps;Nucleotide metabolism	ko01100//Metabolic pathways;ko00230//Purine metabolism	K01483;K01483	-	GO:0004848//ureidoglycolate hydrolase activity;GO:0050385//ureidoglycolate lyase activity	GO:0000256//allantoin catabolic process
Bcin04g01160	190	376	369	869	816	1347	4.84	8.22	9.51	19.50	18.91	26.78	7.52333333333333	21.73	1.5302442567106	1.84347318192798e-10	5.05312601427042e-09	--	viral a-type inclusion protein [Rutstroemia sp. NJR-2017a BBW]	-	-	-	-	-	-	-
Bcin01g11290	492	538	342	208	216	294	18.73	17.57	13.17	6.97	7.48	8.73	16.49	7.72666666666667	-1.09367333315215	1.84511721349915e-10	5.05312601427042e-09	DFG5	glycoside hydrolase family 76 protein [Botrytis cinerea T4]	-	-	-	-	-	GO:0003824//catalytic activity	-
Bcin01g05020	8739	10042	7864	6268	5632	6870	575.15	567.03	523.64	363.32	337.04	352.82	555.273333333333	351.06	-0.661480489043769	1.84685346649737e-10	5.05312601427042e-09	cfmC	cell wall protein [Fusarium langsethiae]	-	-	-	-	-	-	-
Bcin06g00390	416	831	734	1659	1711	2408	5.11	8.76	9.12	17.94	19.10	23.07	7.66333333333333	20.0366666666667	1.38659855400344	1.91249759172127e-10	5.22081347134117e-09	--	Bcspc105 [Botrytis cinerea B05.10]	-	-	-	-	-	-	-
Bcin09g04050	2435	2854	2652	1882	1348	1589	81.74	82.19	90.07	55.64	41.14	41.62	84.6666666666667	46.1333333333333	-0.875984554022805	1.92715235263208e-10	5.2488622258961e-09	MRS6	Bcmrs6 [Botrytis cinerea B05.10]	-	-	-	-	-	GO:0005092//GDP-dissociation inhibitor activity	GO:0007264//small GTPase mediated signal transduction
Bcin03g09050	301	582	514	1199	1135	1802	8.72	14.46	15.06	30.58	29.89	40.73	12.7466666666667	33.7333333333333	1.40405486160092	1.94217299395551e-10	5.27777804071719e-09	--	hypothetical protein BCIN_03g09050 [Botrytis cinerea B05.10]	-	-	-	-	-	-	-
Bcin07g05520	11220	13039	10486	8154	7741	8805	787.00	784.68	744.14	503.72	493.71	481.94	771.94	493.123333333333	-0.64654019748931	1.98448343290984e-10	5.38055417646867e-09	CMD1	Bc4 [Botrytis cinerea B05.10]	Environmental Information Processing	Signal transduction	ko04070//Phosphatidylinositol signaling system	K02183	-	GO:0005509//calcium ion binding	GO:0019722//calcium-mediated signaling
Bcin03g01970	215	229	199	75	106	124	9.20	8.41	8.61	2.83	4.12	4.14	8.74	3.69666666666667	-1.24140832006004	2.01809603962684e-10	5.45347875145819e-09	--	Cyclochlorotine biosynthesis protein O, partial [Lachnellula arida]	-	-	-	-	-	-	GO:0043386//mycotoxin biosynthetic process
Bcin03g08340	154	206	171	423	395	607	2.51	2.88	2.82	6.08	5.86	7.73	2.73666666666667	6.55666666666667	1.26054283050072	2.02048111285667e-10	5.45347875145819e-09	HRQ1	Bchrq1 [Botrytis cinerea B05.10]	-	-	-	-	-	GO:0003676//nucleic acid binding;GO:0005524//ATP binding	-
Bcin10g02210	101	171	147	384	332	529	1.94	2.82	2.85	6.49	5.79	7.92	2.53666666666667	6.73333333333333	1.40838693413561	2.16523695704187e-10	5.83105611082917e-09	CBX5	chromo domain-containing protein [Hamiltosporidium tvaerminnensis]	-	-	-	-	-	-	-
Bcin11g06240	19346	17852	15756	10418	10702	9766	724.49	573.58	596.97	343.61	364.41	285.39	631.68	331.136666666667	-0.931767126125153	2.17588898256063e-10	5.84660393879073e-09	pgkA	Bcpgk1 [Botrytis cinerea B05.10]	Metabolism;Metabolism;Metabolism;Metabolism;Metabolism	Global and overview maps;Global and overview maps;Global and overview maps;Global and overview maps;Carbohydrate metabolism	ko01100//Metabolic pathways;ko01110//Biosynthesis of secondary metabolites;ko01200//Carbon metabolism;ko01230//Biosynthesis of amino acids;ko00010//Glycolysis / Gluconeogenesis	K00927;K00927;K00927;K00927;K00927	-	GO:0004618//phosphoglycerate kinase activity	GO:0006096//glycolytic process
Bcin04g00720	55	49	28	186	188	180	1.81	1.38	0.93	5.38	5.61	4.61	1.37333333333333	5.2	1.9208297865664	2.22232023545009e-10	5.95800574980624e-09	--	Protein SERAC1 [Lachnellula subtilissima]	-	-	-	-	-	GO:0008374//O-acyltransferase activity;GO:0043531//ADP binding	GO:0006629//lipid metabolic process
Bcin07g04310	334	289	246	129	146	143	22.43	16.64	16.71	7.62	8.91	7.51	18.5933333333333	8.01333333333333	-1.21431103831712	2.26711939186657e-10	6.06454437324307e-09	FAU1	Bcfau1 [Botrytis cinerea B05.10]	Metabolism;Metabolism	Global and overview maps;Metabolism of cofactors and vitamins	ko01100//Metabolic pathways;ko00670//One carbon pool by folate	K01934;K01934	-	-	-
Bcin05g07090	308	538	327	1247	1003	1061	8.63	12.93	9.27	30.76	25.54	23.19	10.2766666666667	26.4966666666667	1.36643848846334	2.29449335852086e-10	6.12409986826593e-09	CYP3A24	similar to cytochrome P450 monooxygenase [Botrytis cinerea T4]	-	-	-	-	-	GO:0004497//monooxygenase activity;GO:0005506//iron ion binding;GO:0016705//oxidoreductase activity, acting on paired donors, with incorporation or reduction of molecular oxygen;GO:0020037//heme binding	GO:0055114//oxidation-reduction process
Bcin13g00700	610	982	922	1963	1828	2991	22.13	30.57	33.85	62.73	60.31	84.69	28.85	69.2433333333333	1.26310385799608	2.31526303484627e-10	6.16580271324394e-09	--	Legume-like lectin protein [Rutstroemia sp. NJR-2017a BVV2]	Genetic Information Processing	Folding, sorting and degradation	ko04141//Protein processing in endoplasmic reticulum	K10080	GO:0016020//membrane	-	-
Bcin08g03720	565	735	542	325	384	378	30.21	33.72	29.32	15.31	18.67	15.77	31.0833333333333	16.5833333333333	-0.90640719971159	2.37862796147944e-10	6.32050498677817e-09	--	gnat family protein [Rutstroemia sp. NJR-2017a WRK4]	-	-	-	-	-	GO:0008080//N-acetyltransferase activity	-
Bcin12g04990	648	913	878	1916	1614	2200	18.16	21.96	24.90	47.30	41.14	48.12	21.6733333333333	45.52	1.07057950233738	2.46791209460486e-10	6.54324304020898e-09	mdv1	RecName: Full=Mitochondrial division protein 1 [Sclerotinia sclerotiorum 1980 UF-70]	-	-	-	-	-	GO:0005515//protein binding	-
Bcin01g10610	350	500	470	976	930	1389	7.02	8.60	9.53	17.23	16.95	21.73	8.38333333333333	18.6366666666667	1.15254794493638	2.53832091529969e-10	6.71506354281489e-09	mcm7	Bcmcm7 [Botrytis cinerea B05.10]	Cellular Processes;Cellular Processes;Genetic Information Processing	Cell growth and death;Cell growth and death;Replication and repair	ko04111//Cell cycle - yeast;ko04113//Meiosis - yeast;ko03030//DNA replication	K02210;K02210;K02210	GO:0000790//nuclear chromatin;GO:0005634//nucleus;GO:0042555//MCM complex;GO:0097373//MCM core complex	GO:0003677//DNA binding;GO:0003678//DNA helicase activity;GO:0003697//single-stranded DNA binding;GO:0003727//single-stranded RNA binding;GO:0005524//ATP binding;GO:0016887//ATPase activity;GO:0033679//3'-5' DNA/RNA helicase activity;GO:1990518//single-stranded DNA-dependent ATP-dependent 3'-5' DNA helicase activity	GO:0006260//DNA replication;GO:0006270//DNA replication initiation
Bcin08g01150	867	1021	943	1928	1779	2501	14.00	14.15	15.41	27.42	26.12	31.52	14.52	28.3533333333333	0.965476900908855	2.60784164219057e-10	6.8837828722493e-09	AN11010	Bcmdr1 [Botrytis cinerea B05.10]	-	-	-	-	-	-	-
Bcin06g03320	1358	1162	1211	709	730	737	74.65	54.73	67.43	34.38	36.52	31.71	65.6033333333333	34.2033333333333	-0.939632188844923	2.64111607836857e-10	6.95629342487229e-09	--	GTP1 OBG domain-containing protein [Rutstroemia sp. NJR-2017a WRK4]	-	-	-	-	-	-	-
Bcin11g03730	285	419	402	874	784	1101	6.33	7.98	9.03	17.09	15.82	19.07	7.78	17.3266666666667	1.15515207276486	2.6692204824246e-10	7.01489874152991e-09	prp40	Bcprp40 [Botrytis cinerea B05.10]	Genetic Information Processing	Transcription	ko03040//Spliceosome	K12821	-	GO:0005515//protein binding	GO:0045292//mRNA cis splicing, via spliceosome
Bcin09g06050	564	640	571	346	358	451	33.94	33.04	34.77	18.34	19.59	21.18	33.9166666666667	19.7033333333333	-0.783554668790085	2.74795881450678e-10	7.20602591532806e-09	--	Acyl- N-acyltransferase protein [Rutstroemia sp. NJR-2017a BBW]	-	-	-	-	-	GO:0008080//N-acetyltransferase activity	-
Bcin01g09750	152	200	170	401	410	523	6.16	6.95	6.97	14.31	15.09	16.54	6.69333333333333	15.3133333333333	1.19399158742715	2.82198902401218e-10	7.38399922789564e-09	--	mRNA splicing factor RNA helicase protein [Rutstroemia sp. NJR-2017a BVV2]	-	-	-	-	-	-	-
Bcin01g04860	306	429	288	181	144	229	18.63	22.41	17.74	9.71	7.97	10.88	19.5933333333333	9.52	-1.04132937962223	2.83583043366445e-10	7.38879044810402e-09	--	Tautomerase protein [Rutstroemia sp. NJR-2017a BVV2]	-	-	-	-	-	-	-
Bcin06g00520	4657	4280	3213	2303	2167	1948	276.50	218.02	193.00	120.42	116.99	90.25	229.173333333333	109.22	-1.06920211957852	2.83805514402974e-10	7.38879044810402e-09	--	adhesive plaque matrix protein [Rutstroemia sp. NJR-2017a WRK4]	-	-	-	-	-	-	-
Bcin04g06060	372	481	424	902	884	1094	5.64	6.24	6.50	12.02	12.18	12.93	6.12666666666667	12.3766666666667	1.01444854856571	2.84231675281705e-10	7.38879044810402e-09	--	WD40 repeat protein [Rutstroemia sp. NJR-2017a BBW]	-	-	-	-	-	GO:0005515//protein binding	-
Bcin02g03670	494	557	448	251	232	387	27.07	26.19	24.84	12.11	11.56	16.55	26.0333333333333	13.4066666666667	-0.957409466723984	2.86786067311395e-10	7.43905677631981e-09	budC	similar to acetoin dehydrogenase (diacetyl reductase) [Botrytis cinerea T4]	-	-	-	-	-	GO:0016491//oxidoreductase activity	-
Bcin10g05670	359	461	475	1373	976	1148	7.69	8.47	10.29	25.89	19.00	19.18	8.81666666666667	21.3566666666667	1.27638126816287	2.96844186526107e-10	7.68332771345326e-09	--	hypothetical protein BCIN_10g05670 [Botrytis cinerea B05.10]	-	-	-	-	-	-	-
Bcin12g02550	206	376	307	800	667	937	9.18	14.38	13.84	31.40	27.03	32.59	12.4666666666667	30.34	1.28314531619319	3.01244394920632e-10	7.78041557915701e-09	TMP1	Bccdc21 [Botrytis cinerea B05.10]	Metabolism;Metabolism;Metabolism	Global and overview maps;Nucleotide metabolism;Metabolism of cofactors and vitamins	ko01100//Metabolic pathways;ko00240//Pyrimidine metabolism;ko00670//One carbon pool by folate	K00560;K00560;K00560	-	GO:0004799//thymidylate synthase activity	GO:0006231//dTMP biosynthetic process
Bcin02g09060	160	237	249	640	560	605	2.66	3.38	4.19	9.38	8.47	7.86	3.41	8.57	1.32952346508833	3.11972699436643e-10	8.04017382806178e-09	RSN1	DUF221 domain-containing protein [Rutstroemia sp. NJR-2017a BVV2]	-	-	-	-	GO:0016020//membrane	-	-
Bcin08g06610	562	596	428	267	305	301	26.91	24.48	20.73	11.26	13.28	11.25	24.04	11.93	-1.01084285301596	3.18028604424805e-10	8.17865835928512e-09	GEP4	Bcgep4 [Botrytis cinerea B05.10]	Metabolism;Metabolism	Global and overview maps;Lipid metabolism	ko01100//Metabolic pathways;ko00564//Glycerophospholipid metabolism	K01094;K01094	-	-	-
Bcin03g00790	26419	24270	20474	13947	14476	13856	2382.55	1877.85	1868.07	1107.76	1187.04	975.09	2042.82333333333	1089.96333333333	-0.906284839704696	3.19336558131768e-10	8.1947094489317e-09	rps-25	40S ribosomal protein S25 [Sclerotinia borealis F-4128]	Genetic Information Processing	Translation	ko03010//Ribosome	K02975	-	-	-
Bcin08g05760	77	78	89	220	231	352	1.50	1.31	1.76	3.78	4.10	5.36	1.52333333333333	4.41333333333333	1.53463705174915	3.23686597838888e-10	8.28859014637015e-09	--	telomere-binding alpha subunit central domain-containing protein [Rutstroemia sp. NJR-2017a BVV2]	-	-	-	-	GO:0000784//nuclear chromosome, telomeric region	GO:0003677//DNA binding;GO:0043047//single-stranded telomeric DNA binding	GO:0000723//telomere maintenance
Bcin02g06030	106	189	161	420	371	506	2.93	4.48	4.50	10.22	9.32	10.91	3.97	10.15	1.35426881492958	3.38876546835371e-10	8.65905445047992e-09	SPBC19G7.04	dna ligase 1 protein [Rutstroemia sp. NJR-2017a BBW]	-	-	-	-	-	-	-
Bcin08g04330	126	147	124	377	335	371	7.00	7.00	6.97	18.44	16.92	16.08	6.99	17.1466666666667	1.29456378123136	3.49711989227567e-10	8.91691165724076e-09	--	glycosyltransferase family 8 protein [Rutstroemia sp. NJR-2017a BVV2]	-	-	-	-	-	-	-
Bcin03g05070	133	196	193	449	396	614	5.49	6.94	8.05	16.31	14.85	19.76	6.82666666666667	16.9733333333333	1.31401670390135	3.51659543925347e-10	8.94753285435533e-09	SPAC1071.09c	carbohydrate esterase family 8 protein [Sclerotinia borealis F-4128]	-	-	-	-	-	-	-
Bcin15g04970	3331	3071	3261	7200	6906	8329	97.25	76.97	95.58	180.96	179.14	187.12	89.9333333333333	182.406666666667	1.02023061105593	3.55459049040467e-10	9.02504500784101e-09	pgiA	Bcpgi1 [Botrytis cinerea B05.10]	Metabolism;Metabolism;Metabolism;Metabolism;Metabolism;Metabolism;Metabolism	Global and overview maps;Global and overview maps;Global and overview maps;Carbohydrate metabolism;Carbohydrate metabolism;Carbohydrate metabolism;Carbohydrate metabolism	ko01100//Metabolic pathways;ko01110//Biosynthesis of secondary metabolites;ko01200//Carbon metabolism;ko00500//Starch and sucrose metabolism;ko00520//Amino sugar and nucleotide sugar metabolism;ko00010//Glycolysis / Gluconeogenesis;ko00030//Pentose phosphate pathway	K01810;K01810;K01810;K01810;K01810;K01810;K01810	GO:0005739//mitochondrion	GO:0004347//glucose-6-phosphate isomerase activity	GO:0006094//gluconeogenesis;GO:0006096//glycolytic process
Bcin05g00630	422	551	447	946	1031	1461	5.85	6.55	6.27	11.55	12.99	15.80	6.22333333333333	13.4466666666667	1.11148915638676	3.66318866113888e-10	9.2811105528728e-09	SPBC1778.09	TBC domain-containing protein [Rutstroemia sp. NJR-2017a WRK4]	-	-	-	-	-	-	-
Bcin14g05430	460	581	514	1059	1031	1393	11.53	12.50	13.04	23.38	23.50	27.25	12.3566666666667	24.71	0.999805396230781	3.69016771730165e-10	9.32974049032553e-09	--	similar to chromosome 10 open reading frame 76 [Botrytis cinerea T4]	-	-	-	-	-	-	-
Bcin09g02590	332	294	187	114	112	126	16.93	12.86	9.65	5.12	5.19	5.01	13.1466666666667	5.10666666666667	-1.36424325445296	3.69868620898159e-10	9.33159063756535e-09	DHRS4	similar to short chain dehydrogenase/reductase [Botrytis cinerea T4]	-	-	-	-	-	-	-
Bcin07g04740	132	219	199	478	431	596	3.45	4.92	5.27	11.01	10.25	12.17	4.54666666666667	11.1433333333333	1.29329971059323	3.70671570934104e-10	9.33220190351745e-09	--	RTC4-like domain-containing protein [Rutstroemia sp. NJR-2017a WRK4]	-	-	-	-	-	-	-
Bcin06g06470	127	188	155	388	356	576	2.31	2.93	2.85	6.22	5.89	8.18	2.69666666666667	6.76333333333333	1.32655725732668	3.81457921503846e-10	9.58363046394568e-09	--	F-box domain-containing protein [Rutstroemia sp. NJR-2017a WRK4]	-	-	-	-	-	GO:0005515//protein binding	-
Bcin02g09350	423	576	563	1168	1062	1694	8.13	9.50	10.95	19.77	18.55	25.40	9.52666666666667	21.24	1.15674035042949	3.98871737184441e-10	1.00001650594526e-08	--	gtpase-activator for ras-like gtpase containing protein [Rutstroemia sp. NJR-2017a WRK4]	-	-	-	-	GO:0016020//membrane	GO:0046873//metal ion transmembrane transporter activity	GO:0030001//metal ion transport;GO:0055085//transmembrane transport
Bcin10g03920	293	391	310	698	708	1038	9.52	10.89	10.19	19.96	20.91	26.30	10.2	22.39	1.13428537599374	4.18631268407088e-10	1.04736474333832e-08	csnA	similar to COP9 signalosome complex subunit 1 [Botrytis cinerea T4]	-	-	-	-	GO:0008180//COP9 signalosome	-	GO:0000338//protein deneddylation
Bcin14g03470	244	211	164	89	91	96	6.86	5.09	4.66	2.20	2.33	2.11	5.53666666666667	2.21333333333333	-1.32279692661545	4.29904245536392e-10	1.07332759968919e-08	--	MFS general substrate transporter [Glarea lozoyensis ATCC 20868]	-	-	-	-	-	-	GO:0055085//transmembrane transport
Bcin01g07180	1679	1917	1543	1155	1105	1179	130.17	127.51	121.03	78.86	77.89	71.32	126.236666666667	76.0233333333333	-0.731616827608841	4.36015978643602e-10	1.08632338629208e-08	mgr2	Bcmgr2 [Botrytis cinerea B05.10]	-	-	-	-	-	-	-
Bcin12g01380	354	622	673	1569	1299	1987	5.12	7.76	9.91	20.14	17.18	22.54	7.59666666666667	19.9533333333333	1.3931913542328	4.45916699763822e-10	1.10868583609329e-08	chs-2	BcCHSII [Botrytis cinerea B05.10]	Metabolism;Metabolism	Global and overview maps;Carbohydrate metabolism	ko01100//Metabolic pathways;ko00520//Amino sugar and nucleotide sugar metabolism	K00698;K00698	-	GO:0004100//chitin synthase activity;GO:0016758//transferase activity, transferring hexosyl groups	GO:0006031//chitin biosynthetic process
Bcin04g05190	27061	27815	23687	16876	16305	15036	1917.69	1691.14	1698.29	1053.28	1050.62	831.47	1769.04	978.456666666667	-0.854386805247035	4.47801408235192e-10	1.11106668246181e-08	RPS8A	40S ribosomal protein S8 [Sclerotinia sclerotiorum 1980 UF-70]	Genetic Information Processing	Translation	ko03010//Ribosome	K02995	GO:0005840//ribosome	GO:0003735//structural constituent of ribosome	GO:0006412//translation
Bcin14g05350	125	139	185	385	405	601	1.73	1.65	2.58	4.68	5.08	6.46	1.98666666666667	5.40666666666667	1.44438958375511	4.64540167702213e-10	1.15021681193044e-08	mug190	c2 domain-containing protein [Rutstroemia sp. NJR-2017a WRK4]	-	-	-	-	-	GO:0008289//lipid binding	GO:0061817//endoplasmic reticulum-plasma membrane tethering
Bcin10g02310	95	147	161	387	388	420	2.28	3.03	3.92	8.19	8.48	7.88	3.07666666666667	8.18333333333333	1.41132047155628	4.93524492499166e-10	1.2193231600023e-08	--	Whi5 like protein [Ceratocystis platani]	-	-	-	-	-	-	-
Bcin09g05610	1172	1712	1468	2975	2804	3814	22.04	27.62	27.93	49.27	47.94	55.96	25.8633333333333	51.0566666666667	0.981191126278828	4.94485193392119e-10	1.2193231600023e-08	--	M serotype protein [Rutstroemia sp. NJR-2017a BBW]	-	-	-	-	-	-	-
Bcin01g06720	161	183	171	417	394	489	2.32	2.26	2.49	5.29	5.16	5.50	2.35666666666667	5.31666666666667	1.17377430384283	5.03000768947437e-10	1.23777437681029e-08	trt1	Bcest2 [Botrytis cinerea B05.10]	-	-	-	-	-	GO:0003677//DNA binding;GO:0003721//telomerase RNA reverse transcriptase activity;GO:0003964//RNA-directed DNA polymerase activity	-
Bcin02g07400	380	594	638	1390	1189	2037	4.74	6.39	8.06	15.39	13.51	19.86	6.39666666666667	16.2533333333333	1.34534341442483	5.06059877679354e-10	1.2427503225634e-08	wc-1	Bcwcl1 [Botrytis cinerea B05.10]	-	-	-	-	-	GO:0005515//protein binding;GO:0008270//zinc ion binding;GO:0043565//sequence-specific DNA binding	GO:0006355//regulation of transcription, DNA-templated
Bcin05g08290	658	941	818	1678	1639	2598	5.64	6.92	7.10	12.67	12.78	17.39	6.55333333333333	14.28	1.12369515840968	5.34498405728764e-10	1.30990365935655e-08	rng2	GTPase-activator for Ras-like GTPase protein [Rutstroemia sp. NJR-2017a BBW]	-	-	-	-	-	GO:0005515//protein binding	GO:0007165//signal transduction;GO:0043087//regulation of GTPase activity
Bcin05g08200	48	74	58	160	221	248	1.31	1.74	1.60	3.85	5.50	5.29	1.55	4.88	1.65461293228865	5.40518153144667e-10	1.32195296883381e-08	--	hypothetical protein BCIN_05g08200 [Botrytis cinerea B05.10]	-	-	-	-	-	-	-
Bcin07g04890	1437	1615	1663	3233	3045	4548	17.18	16.56	20.11	34.04	33.10	42.43	17.95	36.5233333333333	1.02483459608254	5.45896332270641e-10	1.33238730059702e-08	ubp21	Bcubp15 [Botrytis cinerea B05.10]	-	-	-	-	-	GO:0005515//protein binding;GO:0036459//thiol-dependent ubiquitinyl hydrolase activity	GO:0006511//ubiquitin-dependent protein catabolic process;GO:0016579//protein deubiquitination
Bcin09g02490	21866	20271	17633	12060	12436	11845	1170.20	930.75	954.74	568.43	605.15	494.66	1018.56333333333	556.08	-0.873171333397331	5.67931548616667e-10	1.38335196719962e-08	RPL44	60S ribosomal protein L44, partial [Diplocarpon rosae]	Genetic Information Processing	Translation	ko03010//Ribosome	K02929	GO:0005840//ribosome	GO:0003735//structural constituent of ribosome	GO:0006412//translation
Bcin15g03130	387	568	494	1021	1012	1508	8.87	11.17	11.46	20.61	21.09	26.97	10.5	22.89	1.1243281350022	5.70402709495095e-10	1.38655295549477e-08	cut23	Bccdc23 [Botrytis cinerea B05.10]	Cellular Processes;Cellular Processes;Genetic Information Processing	Cell growth and death;Cell growth and death;Folding, sorting and degradation	ko04111//Cell cycle - yeast;ko04113//Meiosis - yeast;ko04120//Ubiquitin mediated proteolysis	K03355;K03355;K03355	GO:0005680//anaphase-promoting complex	GO:0005515//protein binding	GO:0030071//regulation of mitotic metaphase/anaphase transition
Bcin10g00420	87	80	98	236	252	364	1.68	1.32	1.91	4.01	4.42	5.48	1.63666666666667	4.63666666666667	1.50232749022754	5.79696396441279e-10	1.40629182488913e-08	--	START-like domain protein [Rutstroemia sp. NJR-2017a BBW]	-	-	-	-	-	-	-
Bcin01g07200	80	108	60	28	17	27	4.27	4.95	3.24	1.32	0.83	1.12	4.15333333333333	1.09	-1.92994152752592	5.98519977748438e-10	1.4464466815058e-08	--	extracellular serine-rich protein [Rutstroemia sp. NJR-2017a BBW]	-	-	-	-	-	-	-
Bcin01g09130	467	533	427	258	292	326	24.93	24.41	23.06	12.13	14.17	13.58	24.1333333333333	13.2933333333333	-0.860324287572374	5.98662845483041e-10	1.4464466815058e-08	SPAC5H10.03	phosphoglycerate mutase-like protein [Hyaloscypha bicolor E]	-	-	-	-	-	-	-
Bcin11g03120	261	416	367	794	807	967	5.46	7.46	7.76	14.62	15.34	15.77	6.89333333333333	15.2433333333333	1.14490473349203	6.1288951033224e-10	1.47784062209689e-08	--	decorin binding domain-containing protein [Rutstroemia sp. NJR-2017a BVV2]	-	-	-	-	-	-	-
Bcin16g04780	107	168	192	463	376	691	2.55	3.43	4.62	9.70	8.13	12.83	3.53333333333333	10.22	1.53229343220822	6.16486445371963e-10	1.48352882757783e-08	--	oligomeric golgi complex component protein [Rutstroemia sp. NJR-2017a BVV2]	-	-	-	-	GO:0017119//Golgi transport complex	-	GO:0006891//intra-Golgi vesicle-mediated transport
Bcin05g01610	1308	2188	1887	3894	3818	5550	24.32	34.91	35.50	63.77	64.55	80.53	31.5766666666667	69.6166666666667	1.14057385390659	6.2096034982578e-10	1.49130036719682e-08	PXA1	Bcpxa1 [Botrytis cinerea B05.10]	Cellular Processes;Environmental Information Processing	Transport and catabolism;Membrane transport	ko04146//Peroxisome;ko02010//ABC transporters	K15628;K15628	GO:0005777//peroxisome;GO:0005779//integral component of peroxisomal membrane;GO:0016021//integral component of membrane	GO:0005324//long-chain fatty acid transporter activity;GO:0005524//ATP binding;GO:0016887//ATPase activity;GO:0042626//ATPase activity, coupled to transmembrane movement of substances	GO:0006635//fatty acid beta-oxidation;GO:0015908//fatty acid transport;GO:0015910//peroxisomal long-chain fatty acid import;GO:0015916//fatty-acyl-CoA transport;GO:0042758//long-chain fatty acid catabolic process;GO:0042760//very long-chain fatty acid catabolic process;GO:0055085//transmembrane transport
Bcin07g06550	1311	1585	1521	2958	2892	4537	26.79	27.78	31.44	53.23	53.73	72.33	28.67	59.7633333333333	1.05971871291543	6.29423391066693e-10	1.50860198370865e-08	LEUA	Bcleu1 [Botrytis cinerea B05.10]	Metabolism;Metabolism;Metabolism;Metabolism;Metabolism	Global and overview maps;Global and overview maps;Global and overview maps;Global and overview maps;Amino acid metabolism	ko01100//Metabolic pathways;ko01110//Biosynthesis of secondary metabolites;ko01230//Biosynthesis of amino acids;ko01210//2-Oxocarboxylic acid metabolism;ko00290//Valine, leucine and isoleucine biosynthesis	K01702;K01702;K01702;K01702;K01702	GO:0009316//3-isopropylmalate dehydratase complex	GO:0003861//3-isopropylmalate dehydratase activity;GO:0051539//4 iron, 4 sulfur cluster binding	GO:0009098//leucine biosynthetic process
Bcin10g03840	963	1175	1290	2515	2329	3720	35.09	36.73	47.55	80.70	77.16	105.76	39.79	87.8733333333333	1.14301952225694	6.48188939120273e-10	1.55047829269807e-08	gng-1	Bcgg1 [Botrytis cinerea B05.10]	Environmental Information Processing	Signal transduction	ko04011//MAPK signaling pathway - yeast	K07973	-	GO:0031681//G-protein beta-subunit binding	GO:0000750//pheromone-dependent signal transduction involved in conjugation with cellular fusion;GO:0007186//G protein-coupled receptor signaling pathway
Bcin10g04710	16639	19096	20276	40284	35341	46270	381.77	377.18	472.24	817.80	740.64	830.68	410.396666666667	796.373333333333	0.956425899931061	6.49862318429601e-10	1.55138446694429e-08	--	hypothetical protein BCIN_10g04710 [Botrytis cinerea B05.10]	-	-	-	-	-	-	-
Bcin02g09160	892	1334	1307	2630	2491	3186	22.25	28.55	32.99	57.78	56.50	62.02	27.93	58.7666666666667	1.07318249520644	6.71745703101359e-10	1.59877695327682e-08	GGA2	vhs domain-containing protein [Rutstroemia sp. NJR-2017a WRK4]	-	-	-	-	-	-	GO:0006886//intracellular protein transport;GO:0016192//vesicle-mediated transport
Bcin14g03530	1296	948	925	565	540	552	50.94	31.97	36.78	19.56	19.30	16.93	39.8966666666667	18.5966666666667	-1.10122416484651	6.72382830817354e-10	1.59877695327682e-08	COQ2	4-hydroxybenzoate polyprenyl transferase protein [Rutstroemia sp. NJR-2017a BVV2]	Metabolism;Metabolism;Metabolism	Global and overview maps;Global and overview maps;Metabolism of cofactors and vitamins	ko01100//Metabolic pathways;ko01110//Biosynthesis of secondary metabolites;ko00130//Ubiquinone and other terpenoid-quinone biosynthesis	K06125;K06125;K06125	GO:0016021//integral component of membrane	GO:0004659//prenyltransferase activity;GO:0016765//transferase activity, transferring alkyl or aryl (other than methyl) groups	-
Bcin08g01390	1039	1595	1465	2813	3043	3766	17.86	23.63	25.74	42.83	47.78	50.78	22.41	47.13	1.07250303250496	7.05760269985846e-10	1.67481803475453e-08	--	glycosyltransferase family 15 protein [Rutstroemia sp. NJR-2017a BVV2]	-	-	-	-	-	-	-
Bcin06g06740	245	335	314	624	716	866	5.01	5.87	6.49	11.23	13.31	13.81	5.79	12.7833333333333	1.1426288236799	7.07692610235026e-10	1.67608463261987e-08	--	is centromere binding at prophase protein [Rutstroemia sp. NJR-2017a WRK4]	-	-	-	-	GO:0000775//chromosome, centromeric region;GO:0005634//nucleus	-	GO:0000278//mitotic cell cycle
Bcin13g01610	989	1363	1243	2431	2370	3620	27.75	32.81	35.28	60.07	60.46	79.26	31.9466666666667	66.5966666666667	1.05978456112495	7.17223705918904e-10	1.69530747371443e-08	ALT1	alanine transaminase-like protein [Sclerotinia borealis F-4128]	Metabolism;Metabolism;Metabolism;Metabolism;Metabolism;Metabolism	Global and overview maps;Global and overview maps;Global and overview maps;Global and overview maps;Amino acid metabolism;Amino acid metabolism	ko01100//Metabolic pathways;ko01200//Carbon metabolism;ko01230//Biosynthesis of amino acids;ko01210//2-Oxocarboxylic acid metabolism;ko00250//Alanine, aspartate and glutamate metabolism;ko00220//Arginine biosynthesis	K00814;K00814;K00814;K00814;K00814;K00814	-	GO:0003824//catalytic activity;GO:0030170//pyridoxal phosphate binding	GO:0009058//biosynthetic process
Bcin04g00830	153	200	264	582	555	664	1.92	2.15	3.35	6.43	6.33	6.50	2.47333333333333	6.42	1.37611661122266	7.23976900782562e-10	1.70790141318469e-08	HET-E1	similar to prolyl oligopeptidase [Botrytis cinerea T4]	-	-	-	-	-	GO:0005515//protein binding	-
Bcin03g01250	184	229	132	488	596	539	11.75	12.54	8.53	27.44	34.60	26.85	10.94	29.63	1.43744588816873	7.2614177871588e-10	1.70964304049727e-08	--	hypothetical protein BCIN_03g01250 [Botrytis cinerea B05.10]	-	-	-	-	-	-	-
Bcin14g00060	10	16	18	97	83	80	0.31	0.43	0.57	2.66	2.35	1.94	0.436666666666667	2.31666666666667	2.40744616607342	7.46786458058897e-10	1.75480174772114e-08	--	similar to transcription factor Zn, C2H2 [Botrytis cinerea T4]	-	-	-	-	-	-	-
Bcin11g05620	315	400	416	839	811	1032	4.67	5.08	6.24	10.94	10.92	11.93	5.33	11.2633333333333	1.07942641168347	7.66267651516556e-10	1.79705509506348e-08	HK3	M4GK, histidine kinase-group I protein [Botrytis cinerea T4]	-	-	-	-	-	GO:0000155//phosphorelay sensor kinase activity;GO:0016772//transferase activity, transferring phosphorus-containing groups	GO:0000160//phosphorelay signal transduction system;GO:0007165//signal transduction;GO:0016310//phosphorylation
Bcin08g01480	248	374	356	831	665	1012	8.91	11.53	12.94	26.29	21.72	28.37	11.1266666666667	25.46	1.19421096525991	8.40994848354199e-10	1.96845356692905e-08	NUP57	Bcnup57 [Botrytis cinerea B05.10]	Genetic Information Processing	Translation	ko03013//RNA transport	K14308	GO:0005643//nuclear pore	-	-
MSTRG.4889	98	123	89	31	33	53	2.32	2.50	2.13	0.65	0.71	0.98	2.31666666666667	0.78	-1.57050444802747	8.44280986313509e-10	1.97229304872926e-08	--	predicted protein [Botrytis cinerea T4]	-	-	-	-	-	-	-
Bcin03g06990	17730	19487	16300	12051	11819	11502	1259.33	1187.52	1171.35	753.87	763.31	637.51	1206.06666666667	718.23	-0.747791836196079	8.50553987843457e-10	1.98117210244345e-08	rps1601	similar to 40S ribosomal protein S16 [Botrytis cinerea T4]	Genetic Information Processing	Translation	ko03010//Ribosome	K02960	GO:0005840//ribosome	GO:0003735//structural constituent of ribosome	GO:0006412//translation
Bcin16g01920	449	632	582	1220	1079	1604	5.44	6.57	7.14	13.02	11.89	15.17	6.38333333333333	13.36	1.06553811638289	8.51388211580756e-10	1.98117210244345e-08	--	similar to hypercellular protein HypA [Botrytis cinerea T4]	-	-	-	-	-	-	-
Bcin10g04090	881	1473	1340	2812	2599	4065	12.95	17.76	19.19	32.77	30.86	42.23	16.6333333333333	35.2866666666667	1.08504583841026	8.57940207302259e-10	1.99254950471129e-08	YEL023C	peptidoglycan binding domain containing protein [Rutstroemia sp. NJR-2017a BVV2]	-	-	-	-	-	-	-
Bcin08g06110	1482	1454	1109	839	769	859	49.88	41.99	37.77	24.87	23.54	22.56	43.2133333333333	23.6566666666667	-0.869229714315121	8.81823345351027e-10	2.04405628059704e-08	SPCC970.02	glycoside hydrolase family 76 protein [Botrytis cinerea T4]	-	-	-	-	-	GO:0003824//catalytic activity;GO:0008496//mannan endo-1,6-alpha-mannosidase activity	GO:0016052//carbohydrate catabolic process
Bcin06g05390	6248	5547	4636	3245	3278	3302	299.87	228.41	225.12	137.17	143.05	123.67	251.133333333333	134.63	-0.899453606801144	8.95584495832194e-10	2.07194683360097e-08	UBC2	ubiquitin-conjugating enzyme E2 [Sclerotinia sclerotiorum 1980 UF-70]	Genetic Information Processing	Folding, sorting and degradation	ko04120//Ubiquitin mediated proteolysis	K10573	-	-	-
Bcin02g06070	55473	50395	43540	28510	31006	27107	4980.95	3882.23	3955.35	2254.56	2531.43	1899.31	4272.84333333333	2228.43333333333	-0.939166619229715	8.98271257240776e-10	2.07415852538988e-08	ubi::crp-6	ubiquitin-40S ribosomal protein S31 fusion protein [Sclerotinia sclerotiorum 1980 UF-70]	Genetic Information Processing	Translation	ko03010//Ribosome	K02977	GO:0005840//ribosome	GO:0003735//structural constituent of ribosome;GO:0005515//protein binding	GO:0006412//translation
Bcin06g02770	5937	6572	5491	4342	3742	4986	440.40	418.26	412.10	283.67	252.39	288.61	423.586666666667	274.89	-0.623802752832228	9.0439305609617e-10	2.08427815081856e-08	--	similar to mitochondrial F1F0 ATP synthase subunit Atp18 [Botrytis cinerea T4]	Metabolism;Metabolism	Global and overview maps;Energy metabolism	ko01100//Metabolic pathways;ko00190//Oxidative phosphorylation	K02142;K02142	GO:0045263//proton-transporting ATP synthase complex, coupling factor F(o)	GO:0015078//proton transmembrane transporter activity	GO:0015986//ATP synthesis coupled proton transport
Bcin06g01600	1591	1283	1115	581	635	956	65.75	45.48	46.60	21.13	23.86	30.84	52.61	25.2766666666667	-1.05753082787673	9.14387387292882e-10	2.10326649699e-08	--	glycoside hydrolase family 43 protein [Sclerotinia borealis F-4128]	-	-	-	-	-	GO:0004553//hydrolase activity, hydrolyzing O-glycosyl compounds	GO:0005975//carbohydrate metabolic process
Bcin15g04410	1357	2048	1771	3622	3326	4556	26.20	33.93	34.60	61.60	58.39	68.65	31.5766666666667	62.88	0.993742333836192	9.18929943083196e-10	2.10966598427376e-08	PRD1	metallopeptidase MepB [Sclerotinia borealis F-4128]	-	-	-	-	-	GO:0004222//metalloendopeptidase activity;GO:0008237//metallopeptidase activity	GO:0006508//proteolysis
Bcin07g01480	264	410	373	882	701	1112	3.59	4.80	5.14	10.61	8.70	11.82	4.51	10.3766666666667	1.20214373749265	9.61152901890706e-10	2.20238171630176e-08	HLTF	similar to SNF2 family helicase/ATPase [Botrytis cinerea T4]	-	-	-	-	-	GO:0005524//ATP binding	-
Bcin12g05570	755	1239	1316	3120	2305	3933	19.05	26.82	33.59	69.33	52.88	77.43	26.4866666666667	66.5466666666667	1.32910011041339	9.97813854425604e-10	2.28202313577031e-08	R5	related to dityrosine transporter [Phialocephala subalpina]	-	-	-	-	-	-	GO:0055085//transmembrane transport
MSTRG.11986	284	286	202	119	127	98	6.82	5.72	4.74	2.49	2.68	1.77	5.76	2.31333333333333	-1.31609564958521	1.0005875195932e-09	2.28400777805809e-08	--	hypothetical protein BofuT4_uP157070.1 [Botrytis cinerea T4]	-	-	-	-	-	-	-
Bcin13g04710	91	126	117	308	264	350	1.79	2.12	2.33	5.33	4.72	5.37	2.08	5.14	1.30518483105279	1.0584116408151e-09	2.40725533221134e-08	--	hypothetical protein BCIN_13g04710 [Botrytis cinerea B05.10]	-	-	-	-	-	-	-
Bcin01g08050	4974	5203	4064	3187	2857	2920	189.81	170.39	156.92	107.11	99.14	86.98	172.373333333333	97.7433333333333	-0.818466391827665	1.05859776374781e-09	2.40725533221134e-08	ARG1	Bcass1 [Botrytis cinerea B05.10]	Metabolism;Metabolism;Metabolism;Metabolism;Metabolism	Global and overview maps;Global and overview maps;Global and overview maps;Amino acid metabolism;Amino acid metabolism	ko01100//Metabolic pathways;ko01110//Biosynthesis of secondary metabolites;ko01230//Biosynthesis of amino acids;ko00250//Alanine, aspartate and glutamate metabolism;ko00220//Arginine biosynthesis	K01940;K01940;K01940;K01940;K01940	-	GO:0004055//argininosuccinate synthase activity;GO:0005524//ATP binding	GO:0006526//arginine biosynthetic process
Bcin09g00090	103	144	146	340	309	434	3.22	3.86	4.61	9.35	8.77	10.58	3.89666666666667	9.56666666666666	1.29577580703139	1.06160850318368e-09	2.40952960268052e-08	--	DNA mismatch repair protein msh-2 [Marssonina brunnea f. sp. 'multigermtubi' MB_m1]	-	-	-	-	-	-	-
Bcin10g01530	11760	10048	9282	6167	6177	5676	529.12	387.88	422.53	244.38	252.71	199.28	446.51	232.123333333333	-0.94380093466766	1.06366942698241e-09	2.4096435563246e-08	tca-8	succinyl- ligase subunit alpha protein [Rutstroemia sp. NJR-2017a BBW]	Metabolism;Metabolism;Metabolism;Metabolism;Metabolism	Global and overview maps;Global and overview maps;Global and overview maps;Carbohydrate metabolism;Carbohydrate metabolism	ko01100//Metabolic pathways;ko01110//Biosynthesis of secondary metabolites;ko01200//Carbon metabolism;ko00020//Citrate cycle (TCA cycle);ko00640//Propanoate metabolism	K01899;K01899;K01899;K01899;K01899	-	GO:0003824//catalytic activity;GO:0048037//cofactor binding	-
Bcin07g03950	124	126	183	509	346	536	3.78	3.30	5.65	13.68	9.60	12.77	4.24333333333333	12.0166666666667	1.50176684022683	1.06891945930158e-09	2.41696807552267e-08	dbp9	Bcdbp9 [Botrytis cinerea B05.10]	-	-	-	-	-	GO:0003676//nucleic acid binding;GO:0005524//ATP binding	-
Bcin15g00510	1837	1592	1378	852	973	991	111.09	82.60	84.31	45.38	53.50	46.77	92.6666666666667	48.55	-0.932579181470522	1.08262756707438e-09	2.44335381616185e-08	Cda	Bccdd1 [Botrytis cinerea B05.10]	Metabolism;Metabolism	Global and overview maps;Nucleotide metabolism	ko01100//Metabolic pathways;ko00240//Pyrimidine metabolism	K01489;K01489	-	GO:0003824//catalytic activity;GO:0004126//cytidine deaminase activity;GO:0008270//zinc ion binding	GO:0009972//cytidine deamination
Bcin04g04240	209	202	270	658	497	872	5.05	4.19	6.60	14.00	10.92	16.44	5.28	13.7866666666667	1.38466385023533	1.11007196677664e-09	2.50058316726526e-08	mug65	meiotically up-regulated 65 protein [Rutstroemia sp. NJR-2017a BVV2]	-	-	-	-	GO:0016021//integral component of membrane	-	-
Bcin12g03290	217	308	273	608	552	895	6.71	8.17	8.54	16.56	15.53	21.60	7.80666666666667	17.8966666666667	1.19691232905932	1.11279036917793e-09	2.50200371186272e-08	AFG1	Bcafg1 [Botrytis cinerea B05.10]	-	-	-	-	-	GO:0005524//ATP binding	-
Bcin03g08930	72	64	64	178	223	266	2.92	2.23	2.63	6.37	8.24	8.43	2.59333333333333	7.68	1.56629865645612	1.13442522866906e-09	2.54587114988202e-08	--	f-box domain-containing protein [Rutstroemia sp. NJR-2017a WRK4]	-	-	-	-	-	-	-
Bcin03g07490	1092	1133	993	717	672	731	96.79	86.16	89.04	55.97	54.16	50.56	90.6633333333333	53.5633333333333	-0.759273459693601	1.14142810982979e-09	2.55679896601873e-08	SPCS1	microsomal signal peptidase 12kDa subunit [Sclerotinia borealis F-4128]	Genetic Information Processing	Folding, sorting and degradation	ko03060//Protein export	K12946	GO:0005787//signal peptidase complex;GO:0016021//integral component of membrane	GO:0008233//peptidase activity	GO:0006465//signal peptide processing
Bcin06g01960	475	642	637	1354	1128	1830	15.91	18.45	21.59	39.94	34.35	47.83	18.65	40.7066666666667	1.12608945834302	1.14763756869096e-09	2.56591205656575e-08	SPBC4B4.01c	Bccab1 [Botrytis cinerea B05.10]	Metabolism;Metabolism	Global and overview maps;Metabolism of cofactors and vitamins	ko01100//Metabolic pathways;ko00770//Pantothenate and CoA biosynthesis	K09680;K09680	-	GO:0004594//pantothenate kinase activity;GO:0005524//ATP binding	GO:0015937//coenzyme A biosynthetic process
Bcin05g00850	275	313	298	627	631	963	7.03	6.87	7.71	14.12	14.67	19.22	7.20333333333333	16.0033333333333	1.15163586379908	1.18663638695372e-09	2.64816582146246e-08	--	similar to deacetylase complex subunit Sds3 [Botrytis cinerea T4]	-	-	-	-	-	-	-
Bcin11g01000	67	139	149	366	347	475	0.76	1.36	1.72	3.68	3.60	4.23	1.28	3.83666666666667	1.58370961741108	1.21742329062518e-09	2.71011119104248e-08	dna2	Bcdna2 [Botrytis cinerea B05.10]	Genetic Information Processing	Replication and repair	ko03030//DNA replication	K10742	-	GO:0017108//5'-flap endonuclease activity;GO:0017116//single-stranded DNA-dependent ATP-dependent DNA helicase activity	GO:0033567//DNA replication, Okazaki fragment processing
Bcin16g02920	114	145	150	386	345	381	1.62	1.75	2.15	4.83	4.45	4.22	1.84	4.5	1.29021923516002	1.22071108344497e-09	2.71011119104248e-08	ECM16	Bcecm16 [Botrytis cinerea B05.10]	-	-	-	-	-	GO:0003676//nucleic acid binding;GO:0004386//helicase activity;GO:0005524//ATP binding	-
Bcin02g08850	501	540	371	262	259	277	15.99	15.13	12.51	7.31	7.67	6.76	14.5433333333333	7.24666666666667	-1.00496853334919	1.22117827366734e-09	2.71011119104248e-08	bsc6	S-adenosyl-L-methionine-dependent methyltransferase [Aspergillus ellipticus CBS 707.79]	Metabolism;Metabolism;Metabolism	Global and overview maps;Global and overview maps;Biosynthesis of other secondary metabolites	ko01100//Metabolic pathways;ko01110//Biosynthesis of secondary metabolites;ko00254//Aflatoxin biosynthesis	K17649;K17649;K17649	-	GO:0008168//methyltransferase activity;GO:0008171//O-methyltransferase activity	-
Bcin02g02480	5262	4924	4243	2844	3118	3276	310.04	248.91	252.93	147.58	167.04	150.62	270.626666666667	155.08	-0.803291364568186	1.23083467662168e-09	2.7264921930932e-08	B24G3.190	ase inhibitor propeptide protein [Rutstroemia sp. NJR-2017a BVV2]	-	-	-	-	-	-	-
Bcin16g00490	1262	1729	1452	2893	2818	3504	38.23	44.94	44.51	77.19	77.63	82.84	42.56	79.22	0.89636655040343	1.23720303888933e-09	2.73554266015678e-08	CDC2	Bccdc28 [Botrytis cinerea B05.10]	Cellular Processes;Cellular Processes;Environmental Information Processing	Cell growth and death;Cell growth and death;Signal transduction	ko04111//Cell cycle - yeast;ko04113//Meiosis - yeast;ko04011//MAPK signaling pathway - yeast	K04563;K04563;K04563	-	GO:0004672//protein kinase activity;GO:0005524//ATP binding	GO:0006468//protein phosphorylation
Bcin15g03800	355	468	419	867	821	1221	8.69	9.81	10.37	18.66	18.24	23.21	9.62333333333333	20.0366666666667	1.05803391248564	1.25879788161962e-09	2.77816460650636e-08	--	proliferating cell nuclear antigen protein [Rutstroemia sp. NJR-2017a BVV2]	-	-	-	-	-	GO:0017022//myosin binding	-
Bcin01g00890	1099	964	738	426	530	570	58.16	43.77	39.51	19.86	25.50	23.54	47.1466666666667	22.9666666666667	-1.03761429179978	1.26286985715827e-09	2.78202800885748e-08	APC11	RING/U-box [Cadophora sp. DSE1049]	Cellular Processes;Cellular Processes;Genetic Information Processing	Cell growth and death;Cell growth and death;Folding, sorting and degradation	ko04111//Cell cycle - yeast;ko04113//Meiosis - yeast;ko04120//Ubiquitin mediated proteolysis	K03358;K03358;K03358	GO:0005680//anaphase-promoting complex	GO:0004842//ubiquitin-protein transferase activity	-
Bcin09g05560	151	162	105	62	53	49	5.55	5.11	3.90	2.01	1.77	1.40	4.85333333333333	1.72666666666667	-1.49098635251214	1.26797992081675e-09	2.78815988459962e-08	GPD	glyceraldehyde 3-phosphate dehydrogenase [Aureobasidium pullulans]	Metabolism;Metabolism;Metabolism;Metabolism;Metabolism	Global and overview maps;Global and overview maps;Global and overview maps;Global and overview maps;Carbohydrate metabolism	ko01100//Metabolic pathways;ko01110//Biosynthesis of secondary metabolites;ko01200//Carbon metabolism;ko01230//Biosynthesis of amino acids;ko00010//Glycolysis / Gluconeogenesis	K00134;K00134;K00134;K00134;K00134	-	GO:0016620//oxidoreductase activity, acting on the aldehyde or oxo group of donors, NAD or NADP as acceptor;GO:0050661//NADP binding;GO:0051287//NAD binding	GO:0006006//glucose metabolic process;GO:0055114//oxidation-reduction process
Bcin08g05410	443	494	485	1010	921	1304	6.65	6.36	7.36	13.34	12.56	15.26	6.79	13.72	1.01479700192808	1.270640940248e-09	2.78889396115971e-08	SPCC550.03c	Bcski2 [Botrytis cinerea B05.10]	Genetic Information Processing	Folding, sorting and degradation	ko03018//RNA degradation	K12599	-	GO:0003676//nucleic acid binding;GO:0003723//RNA binding;GO:0003724//RNA helicase activity;GO:0005524//ATP binding	GO:0006401//RNA catabolic process
Bcin05g02270	78	66	61	21	15	22	4.02	2.92	3.18	0.95	0.70	0.88	3.37333333333333	0.843333333333333	-2	1.30029630073861e-09	2.84876615503684e-08	--	hypothetical protein BCIN_05g02270 [Botrytis cinerea B05.10]	-	-	-	-	-	-	-
Bcin10g01000	417	589	546	1084	1070	1376	8.43	10.22	11.17	19.30	19.67	21.71	9.94	20.2266666666667	1.02494082796359	1.30346973355174e-09	2.85050753410293e-08	--	WD domain-containing protein [Rutstroemia sp. NJR-2017a WRK4]	-	-	-	-	-	-	-
Bcin07g02150	3135	3800	3279	2367	2425	2825	151.61	159.54	162.33	101.79	108.26	107.85	157.826666666667	105.966666666667	-0.574730470442247	1.39167638081123e-09	3.037859699024e-08	HTZ1	Bchtz1 [Botrytis cinerea B05.10]	-	-	-	-	GO:0000786//nucleosome	GO:0003677//DNA binding;GO:0046982//protein heterodimerization activity	-
Bcin05g03220	175	167	128	62	68	83	9.74	7.98	7.21	3.04	3.44	3.61	8.31	3.36333333333333	-1.30495670838514	1.49775201006319e-09	3.26346547065406e-08	--	hypothetical protein BCIN_05g03220 [Botrytis cinerea B05.10]	-	-	-	-	-	-	-
Bcin04g00020	236	255	256	645	597	619	4.85	4.50	5.33	11.68	11.16	9.93	4.89333333333333	10.9233333333333	1.15852370469954	1.56741117672885e-09	3.40904819272569e-08	--	similar to kinesin light chain [Botrytis cinerea T4]	-	-	-	-	GO:0005871//kinesin complex	GO:0003777//microtubule motor activity;GO:0005515//protein binding	-
Bcin16g01960	121	181	180	405	369	527	5.55	7.12	8.35	16.36	15.39	18.86	7.00666666666667	16.87	1.26765980504654	1.60125952944319e-09	3.47635764508102e-08	--	u4 tri-snrnp-associated 3 protein [Rutstroemia sp. NJR-2017a BVV2]	Genetic Information Processing	Transcription	ko03040//Spliceosome	K12846	-	-	GO:0008380//RNA splicing
Bcin05g03930	192	349	332	756	667	1159	2.99	4.66	5.23	10.36	9.43	14.07	4.29333333333333	11.2866666666667	1.39444937978103	1.63313007675787e-09	3.53616613516383e-08	--	similar to involucrin repeat protein [Botrytis cinerea T4]	-	-	-	-	-	-	-
Bcin01g07480	528	545	449	273	309	353	40.83	36.16	35.13	18.59	21.73	21.30	37.3733333333333	20.54	-0.863573061993141	1.63470964526098e-09	3.53616613516383e-08	--	mfs transporter protein [Rutstroemia sp. NJR-2017a WRK4]	-	-	-	-	-	-	-
Bcin02g05980	1158	1171	906	604	681	723	72.95	63.29	57.75	33.51	39.01	35.54	64.6633333333333	36.02	-0.844149697693954	1.6679247309099e-09	3.60151531085121e-08	adaB	Metallo-hydrolase/oxidoreductase [Pezoloma ericae]	-	-	-	-	-	-	-
Bcin08g02830	3424	3327	2747	1944	2051	2169	295.02	245.95	239.47	147.52	160.69	145.84	260.146666666667	151.35	-0.781436546605153	1.69687305081355e-09	3.65743284909164e-08	nuo9.5	similar to NADH-ubiquinone oxidoreductase 9.5 kDa subunit [Botrytis cinerea T4]	-	-	-	-	-	-	-
Bcin06g02940	193	264	207	494	463	671	4.21	4.94	4.57	9.50	9.19	11.43	4.57333333333333	10.04	1.13444128849912	1.71080501380906e-09	3.68084152342688e-08	--	v-type c subunit family protein [Rutstroemia sp. NJR-2017a BVV2]	-	-	-	-	-	-	-
Bcin15g03480	2948	2935	2328	1665	1742	2019	281.45	240.41	224.87	140.00	151.22	150.41	248.91	147.21	-0.757748514752789	1.7296002677396e-09	3.71461104096619e-08	vma7	Bcvma7 [Botrytis cinerea B05.10]	Metabolism;Metabolism;Cellular Processes	Global and overview maps;Energy metabolism;Transport and catabolism	ko01100//Metabolic pathways;ko00190//Oxidative phosphorylation;ko04145//Phagosome	K02151;K02151;K02151	GO:0033180//proton-transporting V-type ATPase, V1 domain	GO:0046961//proton-transporting ATPase activity, rotational mechanism	GO:0034220//ion transmembrane transport;GO:1902600//proton transmembrane transport
Bcin07g01570	233	204	148	66	95	76	7.89	5.93	5.07	1.97	2.93	2.01	6.29666666666667	2.30333333333333	-1.45086508600011	1.74159295986865e-09	3.73036807464438e-08	fsdD	UMTA methyltransferase [Cadophora sp. DSE1049]	-	-	-	-	-	-	-
Bcin07g00390	465	694	617	1298	1174	1562	7.99	10.23	10.72	19.63	18.33	20.93	9.64666666666667	19.63	1.0249577516556	1.74316265170298e-09	3.73036807464438e-08	CXT1	glycosyltransferase family 90 protein [Botrytis cinerea T4]	-	-	-	-	-	-	-
Bcin15g01210	234	334	326	641	694	861	9.96	12.20	14.04	24.04	26.87	28.61	12.0666666666667	26.5066666666667	1.13532805959172	1.7680932953498e-09	3.77697505373832e-08	--	Bctlg1 [Botrytis cinerea B05.10]	Genetic Information Processing	Folding, sorting and degradation	ko04130//SNARE interactions in vesicular transport	K08499	GO:0016020//membrane	-	GO:0016192//vesicle-mediated transport;GO:0048193//Golgi vesicle transport
Bcin07g04880	1447	1881	1824	3419	3361	4138	50.15	55.93	63.96	104.36	105.92	111.91	56.68	107.396666666667	0.922037552877494	1.78510957501053e-09	3.80653970585876e-08	sfh5	RecName: Full=Phosphatidylinositol transfer protein sfh5; Short=PITP sfh5 [Botrytis cinerea B05.10]	-	-	-	-	-	GO:0008526//phosphatidylinositol transporter activity	-
Bcin14g00140	47	106	75	247	200	388	1.65	3.16	2.45	7.46	6.13	10.26	2.42	7.95	1.71594781289712	1.84132142750124e-09	3.91943090358346e-08	SSN3	Bcssn3 [Botrytis cinerea B05.10]	-	-	-	-	-	GO:0004672//protein kinase activity;GO:0005524//ATP binding	GO:0006468//protein phosphorylation
MSTRG.9344	250	505	424	197	184	192	1.88	3.30	3.30	1.44	1.43	1.28	2.82666666666667	1.38333333333333	-1.03095292832892	1.88938625245803e-09	4.01461078891082e-08	--	predicted protein [Botrytis cinerea T4]	-	-	-	-	-	-	-
Bcin11g00610	2335	2158	1799	1117	1303	1049	124.21	98.49	96.82	52.33	63.02	43.54	106.506666666667	52.9633333333333	-1.00787790870458	1.95310725635708e-09	4.14266147967846e-08	--	Bcnas6 [Botrytis cinerea B05.10]	-	-	-	-	-	GO:0005515//protein binding	-
Bcin13g05100	1018	1309	947	597	683	868	46.72	51.54	43.97	24.13	28.50	31.09	47.41	27.9066666666667	-0.76458158219184	1.97411164833141e-09	4.17981519321618e-08	ustO	pyridoxamine phosphate oxidase family protein [Sclerotinia borealis F-4128]	-	-	-	-	-	GO:0048037//cofactor binding	-
Bcin13g05400	552	794	735	1497	1337	1947	10.18	12.57	13.72	24.33	22.43	28.03	12.1566666666667	24.93	1.03613518387654	1.98102272387507e-09	4.18705049786927e-08	SPAC1420.01c	DUF1752-domain-containing protein [Pezoloma ericae]	-	-	-	-	-	-	-
Bcin13g03250	1086	1465	1410	2741	2473	3496	21.62	25.02	28.40	48.05	44.76	54.30	25.0133333333333	49.0366666666667	0.971163586094882	2.09481573693628e-09	4.41976616046555e-08	MAM3	Bcmam3 [Botrytis cinerea B05.10]	-	-	-	-	-	-	GO:0007005//mitochondrion organization;GO:0030026//cellular manganese ion homeostasis
Bcin06g01970	322	418	432	886	790	1087	9.42	10.49	12.78	22.83	21.01	24.81	10.8966666666667	22.8833333333333	1.07041034326719	2.12463670362214e-09	4.47480602042315e-08	--	division 1 protein [Rutstroemia sp. NJR-2017a BVV2]	-	-	-	-	-	-	-
Bcin02g07310	451	587	443	325	281	338	17.56	19.61	17.45	11.14	9.95	10.27	18.2066666666667	10.4533333333333	-0.800503754650085	2.20392948986817e-09	4.6336650888737e-08	opsB	Bcap6 [Botrytis cinerea B05.10]	-	-	-	-	-	GO:0004190//aspartic-type endopeptidase activity	GO:0006508//proteolysis
Bcin08g07000	124	200	204	450	410	654	3.66	5.06	6.09	11.69	10.99	15.05	4.93666666666667	12.5766666666667	1.34914045952126	2.2355190117415e-09	4.6918493584431e-08	dre4	similar to FF domain-containing protein [Botrytis cinerea T4]	-	-	-	-	-	GO:0005515//protein binding	GO:0045292//mRNA cis splicing, via spliceosome
Bcin15g05110	11100	13333	8569	6225	6974	7938	353.25	364.04	275.90	174.47	201.80	197.13	331.063333333333	191.133333333333	-0.792527831137851	2.2411882779508e-09	4.69552453198643e-08	Rv1533	oxidoreductase, 2-nitropropane dioxygenase family [Sclerotinia borealis F-4128]	-	-	-	-	-	GO:0003824//catalytic activity;GO:0018580//nitronate monooxygenase activity	GO:0055114//oxidation-reduction process
Bcin13g02480	111	151	159	340	341	457	2.63	3.06	3.80	7.08	7.33	8.43	3.16333333333333	7.61333333333333	1.26708265834173	2.31812351719851e-09	4.84823599129266e-08	--	catalytic domain-containing protein [Rutstroemia sp. NJR-2017a WRK4]	-	-	-	-	-	-	-
Bcin13g04420	44780	51575	43973	32569	33822	35511	4397.37	4345.24	4368.79	2816.78	3019.95	2721.14	4370.46666666667	2852.62333333333	-0.615498072178809	2.32541013728926e-09	4.8550026280966e-08	H4.1	Histone H4 [Colletotrichum higginsianum IMI 349063]	-	-	-	-	GO:0000786//nucleosome;GO:0005634//nucleus	GO:0003677//DNA binding;GO:0046982//protein heterodimerization activity	-
MSTRG.9197	1066	1038	1023	707	625	682	13.33	11.13	12.90	7.79	7.11	6.64	12.4533333333333	7.18	-0.794476205165451	2.34288208029593e-09	4.87871697620392e-08	--	hypothetical protein BPAE_0027g00790 [Botrytis paeoniae]	-	-	-	-	-	-	-
Bcin01g01010	951	1169	851	593	617	794	26.38	27.82	23.89	14.49	15.56	17.19	26.03	15.7466666666667	-0.725128847728108	2.34491069617278e-09	4.87871697620392e-08	nodJ	cytochrome P450 [Cadophora sp. DSE1049]	-	-	-	-	-	GO:0004497//monooxygenase activity;GO:0005506//iron ion binding;GO:0016705//oxidoreductase activity, acting on paired donors, with incorporation or reduction of molecular oxygen;GO:0020037//heme binding	GO:0055114//oxidation-reduction process
Bcin02g00190	450	702	709	1402	1341	2068	4.30	5.75	6.85	11.77	11.65	15.42	5.63333333333333	12.9466666666667	1.20051995424965	2.40097305666081e-09	4.98670036586189e-08	lid2	Bcecm5 [Botrytis cinerea B05.10]	-	-	-	-	-	GO:0003677//DNA binding	-
Bcin01g02220	935	1108	1186	2244	2140	2734	19.04	19.57	24.92	40.50	40.12	43.69	21.1766666666667	41.4366666666667	0.968432433041006	2.42839251334349e-09	5.03492316261392e-08	sec2	Bcsec2 [Botrytis cinerea B05.10]	-	-	-	-	-	GO:0005085//guanyl-nucleotide exchange factor activity	-
Bcin05g01600	18113	18648	14842	11470	10767	10385	979.52	865.21	812.05	546.29	529.43	438.24	885.593333333333	504.653333333333	-0.811351678813317	2.54423605056875e-09	5.26599737996821e-08	RPL20A	60S ribosomal protein L20 [Sclerotinia sclerotiorum 1980 UF-70]	Genetic Information Processing	Translation	ko03010//Ribosome	K02882	GO:0005840//ribosome	GO:0003735//structural constituent of ribosome	GO:0006412//translation
Bcin13g04790	368	742	686	1704	1331	2155	8.73	15.10	16.46	35.60	28.71	39.89	13.43	34.7333333333333	1.37086156701727	2.56047423616735e-09	5.29046952521198e-08	--	Membrane involved in colicin uptake protein [Rutstroemia sp. NJR-2017a WRK4]	-	-	-	-	-	-	-
Bcin05g00450	637	692	593	1271	1341	1598	11.34	10.57	10.68	19.93	21.71	22.21	10.8633333333333	21.2833333333333	0.970257267851524	2.61942868959317e-09	5.40296616455844e-08	Ipo11	Bckap120 [Botrytis cinerea B05.10]	-	-	-	-	-	GO:0008536//Ran GTPase binding	GO:0006886//intracellular protein transport
Bcin08g05490	22	54	38	151	118	193	0.85	1.79	1.49	5.15	4.15	5.83	1.37666666666667	5.04333333333333	1.87319830079729	2.69385901666456e-09	5.54694268998421e-08	--	hypothetical protein BCIN_08g05490 [Botrytis cinerea B05.10]	-	-	-	-	-	-	-
Bcin07g06970	1142	1633	1535	2920	2785	4024	19.52	23.99	26.55	43.99	43.33	53.66	23.3533333333333	46.9933333333333	1.00882761726233	2.79805489990891e-09	5.75161062101343e-08	NDE1	nuclear distribution nudE protein [Rutstroemia sp. NJR-2017a BVV2]	-	-	-	-	-	-	GO:2000574//regulation of microtubule motor activity
Bcin10g01400	2899	3483	2696	2177	2031	2414	92.93	95.79	87.43	61.46	59.20	60.38	92.05	60.3466666666667	-0.609143637691532	2.87699073555396e-09	5.90374263268471e-08	--	ca0f310d-8441-4527-a474-8dc33a3604d7 [Thermothielavioides terrestris]	-	-	-	-	-	-	-
Bcin15g01500	491	773	780	1657	1392	2389	5.82	7.87	9.36	17.31	15.02	22.12	7.68333333333333	18.15	1.24016529828757	2.90320952761011e-09	5.94142878576121e-08	rga1	Bclrg1 [Botrytis cinerea B05.10]	-	-	-	-	-	-	GO:0007165//signal transduction;GO:0008360//regulation of cell shape;GO:0009272//fungal-type cell wall biogenesis;GO:0030036//actin cytoskeleton organization;GO:0051666//actin cortical patch localization
Bcin10g02230	11264	13237	10579	8300	8221	8820	643.45	648.75	611.41	417.58	427.01	393.16	634.536666666667	412.583333333333	-0.62101798906308	2.90527141893864e-09	5.94142878576121e-08	sar1	Bcsar1 [Botrytis cinerea B05.10]	Genetic Information Processing	Folding, sorting and degradation	ko04141//Protein processing in endoplasmic reticulum	K07953	-	GO:0005525//GTP binding	GO:0006886//intracellular protein transport;GO:0006888//ER to Golgi vesicle-mediated transport;GO:0006998//nuclear envelope organization
Bcin15g02510	1052	1400	1268	2478	2349	2890	16.36	18.68	19.95	33.94	33.22	35.07	18.33	34.0766666666667	0.894577434114767	2.92485977072045e-09	5.97129803957646e-08	ada1	Bcamd1 [Botrytis cinerea B05.10]	Metabolism;Metabolism;Metabolism	Global and overview maps;Global and overview maps;Nucleotide metabolism	ko01100//Metabolic pathways;ko01110//Biosynthesis of secondary metabolites;ko00230//Purine metabolism	K01490;K01490;K01490	-	GO:0003876//AMP deaminase activity;GO:0019239//deaminase activity	GO:0009168//purine ribonucleoside monophosphate biosynthetic process;GO:0032264//IMP salvage
Bcin09g01360	102	230	224	554	482	830	1.42	2.74	3.15	6.78	6.09	9.00	2.43666666666667	7.29	1.58100990909565	2.97890187025939e-09	6.07128571652866e-08	--	Bcmrc1 [Botrytis cinerea B05.10]	Cellular Processes	Cell growth and death	ko04111//Cell cycle - yeast	K11272	-	-	-
Bcin04g04980	134	390	362	971	854	1524	1.11	2.76	3.02	7.05	6.41	9.81	2.29666666666667	7.75666666666667	1.75589532270106	3.00530955835606e-09	6.11470793672989e-08	Dock1	SH3 domain-containing protein [Rutstroemia sp. NJR-2017a BVV2]	-	-	-	-	-	GO:0005085//guanyl-nucleotide exchange factor activity;GO:0005515//protein binding	GO:0007264//small GTPase mediated signal transduction
Bcin11g02220	708	920	786	1687	1550	1827	13.91	15.51	15.63	29.20	27.70	28.02	15.0166666666667	28.3066666666667	0.914577265204475	3.0542633144192e-09	6.20377823050843e-08	dis3	Bcdis3 [Botrytis cinerea B05.10]	Genetic Information Processing	Folding, sorting and degradation	ko03018//RNA degradation	K12585	GO:0000176//nuclear exosome (RNase complex);GO:0000177//cytoplasmic exosome (RNase complex);GO:0005730//nucleolus	GO:0000049//tRNA binding;GO:0000175//3'-5'-exoribonuclease activity;GO:0003723//RNA binding;GO:0004521//endoribonuclease activity;GO:0004540//ribonuclease activity	GO:0000467//exonucleolytic trimming to generate mature 3'-end of 5.8S rRNA from tricistronic rRNA transcript (SSU-rRNA, 5.8S rRNA, LSU-rRNA);GO:0006397//mRNA processing;GO:0016075//rRNA catabolic process;GO:0043628//ncRNA 3'-end processing;GO:0070651//nonfunctional rRNA decay;GO:0071028//nuclear mRNA surveillance;GO:0071035//nuclear polyadenylation-dependent rRNA catabolic process;GO:0071038//nuc…
Bcin02g03370	646	780	684	417	466	553	32.79	33.96	35.12	18.64	21.50	21.90	33.9566666666667	20.68	-0.715458659000849	3.11729681910559e-09	6.31755726217462e-08	NUS1	Bcnus1 [Botrytis cinerea B05.10]	Metabolism;Metabolism	Global and overview maps;Metabolism of terpenoids and polyketides	ko01110//Biosynthesis of secondary metabolites;ko00900//Terpenoid backbone biosynthesis	K19177;K19177	GO:1904423//dehydrodolichyl diphosphate synthase complex	GO:0016765//transferase activity, transferring alkyl or aryl (other than methyl) groups	GO:0001525//angiogenesis;GO:0019408//dolichol biosynthetic process
Bcin03g08370	3845	3821	3524	2597	2450	2939	465.51	396.89	431.65	276.91	269.70	277.66	431.35	274.756666666667	-0.650704468978741	3.12082267957892e-09	6.31755726217462e-08	qcr9	similar to ubiquinol-cytochrome c reductase complex 7.3 kda protein [Botrytis cinerea T4]	Metabolism;Metabolism	Global and overview maps;Energy metabolism	ko01100//Metabolic pathways;ko00190//Oxidative phosphorylation	K00419;K00419	GO:0005743//mitochondrial inner membrane;GO:0005750//mitochondrial respiratory chain complex III	-	GO:0006122//mitochondrial electron transport, ubiquinol to cytochrome c
Bcin14g02100	764	1120	1110	2103	2077	2735	17.25	21.70	25.36	41.82	42.64	48.19	21.4366666666667	44.2166666666667	1.04450968097729	3.13907802799834e-09	6.34379613617742e-08	ranbp9	Bcvid30 [Botrytis cinerea B05.10]	-	-	-	-	-	GO:0005515//protein binding	-
MSTRG.2491	583	606	449	260	267	421	8.29	7.37	6.45	3.26	3.47	4.68	7.37	3.80333333333333	-0.954400233527545	3.1765566532499e-09	6.40872978662405e-08	--	-	-	-	-	-	-	-	-
Bcin13g02800	131	163	162	344	357	476	5.32	5.68	6.65	12.30	13.18	15.08	5.88333333333333	13.52	1.2003894688448	3.21445181702086e-09	6.47428413028202e-08	--	Zinc finger RING FYVE PHD-type protein [Rutstroemia sp. NJR-2017a BBW]	-	-	-	-	GO:0030915//Smc5-Smc6 complex	GO:0008270//zinc ion binding;GO:0019789//SUMO transferase activity	GO:0000724//double-strand break repair via homologous recombination
Bcin07g04660	178	295	323	679	627	960	2.93	4.08	5.38	9.79	9.31	12.40	4.13	10.5	1.34617564113404	3.22796915768713e-09	6.49060107142996e-08	creB	similar to U1biquitin-specific peptidase [Botrytis cinerea T4]	-	-	-	-	-	GO:0036459//thiol-dependent ubiquitinyl hydrolase activity	GO:0006511//ubiquitin-dependent protein catabolic process;GO:0016579//protein deubiquitination
Bcin03g05910	73	124	82	294	278	267	2.03	2.96	2.31	7.21	7.04	5.80	2.43333333333333	6.68333333333333	1.4576338675749	3.28184042723537e-09	6.58786862311368e-08	--	LPXTG-domain-containing protein [Rutstroemia sp. NJR-2017a WRK4]	-	-	-	-	-	-	-
Bcin06g03990	192	341	295	740	599	815	4.33	6.60	6.74	14.71	12.29	14.35	5.89	13.7833333333333	1.22658528950702	3.31036760887788e-09	6.63402097404556e-08	mus-51	Bcku70 [Botrytis cinerea B05.10]	Genetic Information Processing	Replication and repair	ko03450//Non-homologous end-joining	K10884	GO:0005634//nucleus;GO:0043564//Ku70:Ku80 complex	GO:0003677//DNA binding;GO:0003678//DNA helicase activity;GO:0003684//damaged DNA binding;GO:0042162//telomeric DNA binding	GO:0000723//telomere maintenance;GO:0006303//double-strand break repair via nonhomologous end joining
Bcin14g01990	362	370	220	162	141	166	22.74	19.94	13.98	8.96	8.05	8.14	18.8866666666667	8.38333333333333	-1.17177220168521	3.53320397194145e-09	7.06876734553361e-08	--	similar to transcription factor bZIP [Botrytis cinerea T4]	-	-	-	-	-	GO:0003700//DNA-binding transcription factor activity	GO:0006355//regulation of transcription, DNA-templated
Bcin03g04790	11020	11160	9436	6670	7120	6628	478.29	415.69	413.97	254.95	280.41	224.43	435.983333333333	253.263333333333	-0.783634761724563	3.62449618142838e-09	7.23932703970628e-08	gld2	aldo/keto reductase [Sclerotinia borealis F-4128]	-	-	-	-	-	GO:0016491//oxidoreductase activity	GO:0055114//oxidation-reduction process
Bcin10g05370	1327	2090	2063	4732	3537	5354	24.81	33.52	39.02	77.92	60.13	78.11	32.45	72.0533333333333	1.15084669571803	3.6348554338868e-09	7.24793802324449e-08	FGRAMPH1_01T09365	Aminotransferase class-III protein [Rutstroemia sp. NJR-2017a WRK4]	-	-	-	-	-	GO:0003824//catalytic activity;GO:0008483//transaminase activity;GO:0030170//pyridoxal phosphate binding	-
Bcin02g08200	1378	1475	1250	951	881	946	101.73	93.43	93.36	61.83	59.14	54.50	96.1733333333333	58.49	-0.717446934012912	3.66402836447938e-09	7.29134461591084e-08	SPAC8C9.11	Bcfra2 [Botrytis cinerea B05.10]	-	-	-	-	GO:0005829//cytosol	GO:0051536//iron-sulfur cluster binding	GO:0034396//negative regulation of transcription from RNA polymerase II promoter in response to iron
Bcin03g09100	406	660	556	1271	1116	1388	8.68	12.10	12.03	23.93	21.69	23.15	10.9366666666667	22.9233333333333	1.06764375173669	3.66879239268544e-09	7.29134461591084e-08	nctA	Bcbur6 [Botrytis cinerea B05.10]	-	-	-	-	-	GO:0046982//protein heterodimerization activity	-
Bcin08g01900	318	220	204	113	97	131	13.74	8.15	8.92	4.30	3.81	4.42	10.27	4.17666666666667	-1.29801226771749	3.70738992489862e-09	7.35585444701739e-08	--	glycoside hydrolase family 18 protein [Botrytis cinerea T4]	-	-	-	-	-	GO:0004553//hydrolase activity, hydrolyzing O-glycosyl compounds	GO:0005975//carbohydrate metabolic process
Bcin06g03810	328	491	225	170	108	186	18.17	23.33	12.61	8.29	5.44	8.04	18.0366666666667	7.25666666666667	-1.31355383379425	3.74014931885637e-09	7.40858668383054e-08	himH	similar to zinc-binding oxidoreductase CipB [Botrytis cinerea T4]	-	-	-	-	-	GO:0016491//oxidoreductase activity	GO:0055114//oxidation-reduction process
Bcin11g03280	26571	25762	22421	15930	15706	13737	2767.39	2302.02	2362.57	1461.23	1487.37	1116.44	2477.32666666667	1355.01333333333	-0.87047707083664	3.80172170834772e-09	7.51812424964342e-08	RPL35	60S ribosomal protein L35 [Sclerotinia sclerotiorum 1980 UF-70]	Genetic Information Processing	Translation	ko03010//Ribosome	K02918	GO:0005840//ribosome	GO:0003735//structural constituent of ribosome	GO:0006412//translation
Bcin11g01930	227	481	417	963	898	1544	4.08	7.41	7.58	15.23	14.66	21.64	6.35666666666667	17.1766666666667	1.43410774884027	3.88536931912362e-09	7.67088400665196e-08	FOLH1	glutamate carboxypeptidase tre2 protein [Rutstroemia sp. NJR-2017a BBW]	-	-	-	-	-	-	-
Bcin06g06960	38	47	52	179	138	165	0.84	0.89	1.17	3.50	2.78	2.86	0.966666666666667	3.04666666666667	1.65614126504314	3.9180375039926e-09	7.72265813286962e-08	--	C2H2 and C2HC zinc finger [Glarea lozoyensis ATCC 20868]	-	-	-	-	-	-	-
Bcin10g04030	570	607	453	349	295	317	35.66	32.58	28.67	19.23	16.78	15.47	32.3033333333333	17.16	-0.912633489337008	3.99178775629795e-09	7.85510418250815e-08	ARL2	Bccin4 [Botrytis cinerea B05.10]	-	-	-	-	-	GO:0005525//GTP binding	-
Bcin09g04700	329	293	251	131	162	167	17.54	13.29	13.58	6.17	7.80	7.00	14.8033333333333	6.99	-1.08255770987052	4.00697956496494e-09	7.87207264041637e-08	--	hypothetical protein BCIN_09g04700 [Botrytis cinerea B05.10]	-	-	-	-	-	-	-
Bcin06g05560	3822	3728	3187	2332	2356	2693	251.01	210.06	211.76	134.89	140.69	138.01	224.276666666667	137.863333333333	-0.70204072978181	4.06091956588224e-09	7.96498528273859e-08	--	Copper resistance crd2 protein [Rutstroemia sp. NJR-2017a WRK4]	-	-	-	-	-	-	-
Bcin03g06030	1061	1422	942	548	683	873	83.72	96.27	75.21	38.09	49.01	53.76	85.0666666666667	46.9533333333333	-0.857366341262895	4.1167723435051e-09	8.06133983081129e-08	--	PMP-22 EMP MP20 Claudin tight junction domain-containing protein [Rutstroemia sp. NJR-2017a WRK4]	-	-	-	-	-	-	-
Bcin05g05760	8833	9224	9243	6665	6101	7076	280.96	251.72	297.45	186.71	176.45	175.63	276.71	179.596666666667	-0.623614208574413	4.44140722951967e-09	8.68284245327303e-08	--	Biogenesis of lysosome-related organelles complex 1 subunit KXD1 protein [Rutstroemia sp. NJR-2017a BBW]	-	-	-	-	-	-	-
Bcin05g02140	153	338	270	702	674	779	2.92	5.54	5.22	11.82	11.71	11.62	4.56	11.7166666666667	1.361456459074	4.63290428309605e-09	9.03676701230427e-08	FEN1	flap structure-specific endonuclease protein [Rutstroemia sp. NJR-2017a BVV2]	-	-	-	-	-	GO:0004518//nuclease activity;GO:0008821//crossover junction endodeoxyribonuclease activity	GO:0006281//DNA repair
Bcin09g03010	536	885	879	1692	1750	2937	7.84	11.10	13.00	21.79	23.27	33.51	10.6466666666667	26.19	1.29861424766052	4.6375264624225e-09	9.03676701230427e-08	--	ribosomal l19 protein [Rutstroemia sp. NJR-2017a BVV2]	-	-	-	-	-	-	-
Bcin10g05660	1558	1976	1806	3530	3620	3923	25.02	27.17	29.54	50.05	52.78	49.20	27.2433333333333	50.6766666666667	0.895418398388814	4.656952830847e-09	9.05989005273872e-08	--	proline-rich -15 protein [Rutstroemia sp. NJR-2017a WRK4]	-	-	-	-	-	-	-
Bcin03g05720	62	76	54	354	132	347	4.46	4.69	3.93	22.43	8.63	19.48	4.36	16.8466666666667	1.9500631234467	4.80767801054674e-09	9.33796001270537e-08	--	hypothetical protein BCIN_03g05720 [Botrytis cinerea B05.10]	-	-	-	-	-	-	-
Bcin15g02990	254	325	370	780	704	852	6.28	6.89	9.26	16.99	15.83	16.44	7.47666666666667	16.42	1.13498700741269	4.97200752274436e-09	9.64151102792369e-08	mcm5	DNA replication licensing factor mcm5 [Sclerotinia borealis F-4128]	Cellular Processes;Cellular Processes;Genetic Information Processing	Cell growth and death;Cell growth and death;Replication and repair	ko04111//Cell cycle - yeast;ko04113//Meiosis - yeast;ko03030//DNA replication	K02209;K02209;K02209	GO:0005634//nucleus;GO:0042555//MCM complex	GO:0003677//DNA binding;GO:0003688//DNA replication origin binding;GO:0005524//ATP binding	GO:0006260//DNA replication;GO:0006270//DNA replication initiation
Bcin03g03130	340	543	581	1185	1088	1497	4.63	6.35	8.01	14.22	13.47	15.91	6.33	14.5333333333333	1.19908822951479	5.00897924955152e-09	9.68774894638233e-08	AQR	similar to DEAD helicases superfamily protein (Aquarius) [Botrytis cinerea T4]	Genetic Information Processing	Transcription	ko03040//Spliceosome	K12874	GO:0005681//spliceosomal complex	-	GO:0000398//mRNA splicing, via spliceosome
MSTRG.9656	127	124	130	49	53	72	3.37	2.83	3.51	1.14	1.29	1.50	3.23666666666667	1.31	-1.30494198316059	5.01201964849553e-09	9.68774894638233e-08	--	predicted protein [Botrytis cinerea T4]	-	-	-	-	-	-	-
Bcin10g00580	82	123	114	292	239	368	0.68	0.88	0.96	2.16	1.82	2.40	0.84	2.12666666666667	1.34013269026496	5.1314130064747e-09	9.89395759319702e-08	ATRX	SNF2 family helicase ATPase protein [Rutstroemia sp. NJR-2017a BVV2]	-	-	-	-	-	GO:0005524//ATP binding	-
Bcin08g04970	996	1154	740	413	434	758	25.80	25.63	19.39	9.42	10.22	15.30	23.6066666666667	11.6466666666667	-1.01927723547415	5.13521497243704e-09	9.89395759319702e-08	SPCC584.13	similar to amino acid transporter [Botrytis cinerea T4]	-	-	-	-	GO:0016020//membrane	GO:0022857//transmembrane transporter activity	GO:0055085//transmembrane transport
Bcin10g04530	717	1117	1121	2101	2172	2847	5.56	7.44	8.80	14.36	15.33	17.24	7.26666666666667	15.6433333333333	1.10618232536397	5.15541917563145e-09	9.91694115582139e-08	--	SRm160 splicing coactivator protein [Rutstroemia sp. NJR-2017a BBW]	-	-	-	-	-	-	-
Bcin01g05300	367	365	272	167	192	193	21.32	18.19	15.99	8.54	10.14	8.75	18.5	9.14333333333333	-1.01673314927655	5.36372080757343e-09	1.03010945765962e-07	novR	similar to class II aldolase/adducin domain protein [Botrytis cinerea T4]	-	-	-	-	-	-	-
Bcin01g09970	1712	1579	1396	1065	780	1118	51.44	40.70	42.44	28.18	21.31	26.21	44.86	25.2333333333333	-0.830098820934336	5.46495367499023e-09	1.04787207745733e-07	amdhd2	carbohydrate esterase family 9 protein [Sclerotinia borealis F-4128]	Metabolism;Metabolism	Global and overview maps;Carbohydrate metabolism	ko01100//Metabolic pathways;ko00520//Amino sugar and nucleotide sugar metabolism	K01443;K01443	-	GO:0008448//N-acetylglucosamine-6-phosphate deacetylase activity;GO:0016787//hydrolase activity;GO:0016810//hydrolase activity, acting on carbon-nitrogen (but not peptide) bonds	GO:0006044//N-acetylglucosamine metabolic process
Bcin03g05470	113	146	158	340	316	503	2.91	3.22	4.12	7.71	7.40	10.11	3.41666666666667	8.40666666666667	1.29894436593541	5.51716894974966e-09	1.05619413248882e-07	--	transcription factor iiic protein [Rutstroemia sp. NJR-2017a BBW]	-	-	-	-	-	-	-
Bcin13g03850	92	81	110	321	265	289	2.21	1.67	2.67	6.79	5.78	5.41	2.18333333333333	5.99333333333333	1.45682620908964	5.58020325350569e-09	1.06655750861263e-07	mak5	Bcmak5 [Botrytis cinerea B05.10]	-	-	-	-	-	GO:0003676//nucleic acid binding;GO:0005524//ATP binding	-
Bcin01g06220	48528	47942	38620	28048	28336	24010	2523.29	2138.72	2031.67	1284.42	1339.68	974.17	2231.22666666667	1199.42333333333	-0.895496137975769	5.60297689078647e-09	1.069205016866e-07	GSP1	GTP-binding nuclear protein GSP1/Ran [Sclerotinia sclerotiorum 1980 UF-70]	Genetic Information Processing;Genetic Information Processing	Translation;Translation	ko03013//RNA transport;ko03008//Ribosome biogenesis in eukaryotes	K07936;K07936	-	GO:0003924//GTPase activity;GO:0005525//GTP binding	GO:0006913//nucleocytoplasmic transport
Bcin01g07510	3084	3269	3178	2346	2095	2568	130.50	118.68	136.06	87.43	80.61	84.80	128.413333333333	84.28	-0.607532787983611	5.79226515979441e-09	1.10224344498745e-07	SPAC2E1P5.03	Bcerj5 [Botrytis cinerea B05.10]	-	-	-	-	-	-	-
Bcin07g04650	201	370	305	750	609	1138	2.42	3.82	3.72	7.96	6.67	10.69	3.32	8.44	1.34605975736026	5.79450409163964e-09	1.10224344498745e-07	RGR1	Bcrgr1 [Botrytis cinerea B05.10]	-	-	-	-	GO:0016592//mediator complex	GO:0003712//transcription coregulator activity	GO:0006357//regulation of transcription by RNA polymerase II
Bcin04g03190	2160	3571	3296	6419	6416	8141	18.54	26.30	28.63	48.53	50.08	54.53	24.49	51.0466666666667	1.05962398268642	5.85046292223789e-09	1.1111243686228e-07	--	dim2-associated 1 variant 1 protein [Rutstroemia sp. NJR-2017a BVV2]	-	-	-	-	-	-	-
Bcin05g02240	15018	11447	11151	7178	7480	7359	702.27	459.25	527.56	295.62	318.04	268.53	563.026666666667	294.063333333333	-0.937076348139839	5.87814931411358e-09	1.11461616108128e-07	YET3	Bcyet3 [Botrytis cinerea B05.10]	Genetic Information Processing	Folding, sorting and degradation	ko04141//Protein processing in endoplasmic reticulum	K14009	GO:0005783//endoplasmic reticulum;GO:0016021//integral component of membrane	-	GO:0006886//intracellular protein transport
Bcin15g01310	34	52	61	177	132	230	0.65	0.85	1.18	2.98	2.30	3.44	0.893333333333333	2.90666666666667	1.70209513431916	6.05287852556226e-09	1.14593516983157e-07	--	9ceb8438-8679-4902-8adf-6c486c151b7d [Thermothielavioides terrestris]	-	-	-	-	-	-	-
Bcin13g03060	162	230	225	516	477	536	3.47	4.23	4.87	9.73	9.29	8.96	4.19	9.32666666666667	1.15441131274425	6.1453495745706e-09	1.16160677131947e-07	rhp41	nitrilase [Sclerotinia borealis F-4128]	Genetic Information Processing	Replication and repair	ko03420//Nucleotide excision repair	K10838	GO:0005634//nucleus	GO:0003677//DNA binding;GO:0003684//damaged DNA binding	GO:0006289//nucleotide-excision repair
Bcin13g03410	243	313	261	915	683	641	10.73	11.86	11.66	35.59	27.42	22.09	11.4166666666667	28.3666666666667	1.31305514383807	6.16791173834834e-09	1.16403550035223e-07	--	PAF acetylhydrolase family protein [Rutstroemia sp. NJR-2017a WRK4]	-	-	-	-	-	GO:0003847//1-alkyl-2-acetylglycerophosphocholine esterase activity	GO:0016042//lipid catabolic process
Bcin05g04360	1109	1345	816	575	673	656	77.00	80.12	57.32	35.16	42.49	35.54	71.48	37.73	-0.921827534231381	6.22872633791161e-09	1.17366440933228e-07	--	riboflavin aldehyde-forming enzyme protein [Rutstroemia sp. NJR-2017a BBW]	-	-	-	-	-	-	-
Bcin13g02210	201	292	242	140	111	90	9.37	11.68	11.41	5.75	4.71	3.27	10.82	4.57666666666667	-1.24133137440087	6.24619847218657e-09	1.17510898729488e-07	--	hypothetical protein BCIN_13g02210 [Botrytis cinerea B05.10]	-	-	-	-	-	-	-
Bcin16g00002	76	72	75	258	211	222	2.18	1.77	2.18	6.51	5.50	4.97	2.04333333333333	5.66	1.46987747986226	6.50858925157752e-09	1.22255381803926e-07	MT2056	FAD-dependent pyridine nucleotide-disulfide oxidoreductase, partial [Metarhizium brunneum ARSEF 3297]	-	-	-	-	-	-	-
Bcin12g02820	435	750	686	1450	1288	2069	4.69	6.94	7.49	13.78	12.64	17.42	6.37333333333333	14.6133333333333	1.19716527497978	6.52883461631852e-09	1.2244374654454e-07	SPBC211.03c	similar to guanine nucleotide exchange factor (Gea2) [Botrytis cinerea T4]	Cellular Processes	Transport and catabolism	ko04144//Endocytosis	K18443	-	GO:0005086//ARF guanyl-nucleotide exchange factor activity	GO:0032012//regulation of ARF protein signal transduction
Bcin12g03310	740	970	808	560	516	713	28.09	31.59	31.03	18.72	17.81	21.12	30.2366666666667	19.2166666666667	-0.653940996406583	6.55890782034194e-09	1.22731796709533e-07	--	putative transcription factor c2h2 protein [Botrytis cinerea BcDW1]	-	-	-	-	-	GO:0003676//nucleic acid binding	-
Bcin15g01370	64	77	119	251	261	362	3.19	3.30	6.01	11.03	11.84	14.09	4.16666666666667	12.32	1.56403666186661	6.56467637606898e-09	1.22731796709533e-07	--	hypothetical protein BCIN_15g01370 [Botrytis cinerea B05.10]	-	-	-	-	-	-	-
Bcin08g06840	399	520	513	1066	891	1438	9.35	10.45	12.16	21.99	18.98	26.29	10.6533333333333	22.42	1.07348137059861	6.71238446865708e-09	1.25297843414932e-07	ARB_06966	altered inheritance of mitochondria 6 protein [Rutstroemia sp. NJR-2017a WRK4]	-	-	-	-	-	GO:0008081//phosphoric diester hydrolase activity	GO:0006629//lipid metabolic process
Bcin04g01760	4034	4279	3673	2683	2772	2709	202.57	184.35	186.61	118.66	126.57	106.15	191.176666666667	117.126666666667	-0.706836874447757	6.76170716683589e-09	1.26022237460904e-07	PEP12	SNARE domain protein [Sclerotinia borealis F-4128]	-	-	-	-	GO:0016020//membrane	GO:0005484//SNAP receptor activity	GO:0006886//intracellular protein transport;GO:0016192//vesicle-mediated transport
Bcin03g08120	163	243	269	547	522	709	2.87	3.67	4.79	8.48	8.36	9.74	3.77666666666667	8.86	1.23019324345566	6.8040107398418e-09	1.26519097021465e-07	fmpF	FAD binding domain protein [Pezoloma ericae]	-	-	-	-	-	GO:0071949//FAD binding	-
Bcin05g01710	1237	1473	1149	851	843	782	59.83	61.13	56.23	36.25	37.08	29.52	59.0633333333333	34.2833333333333	-0.784755391534006	6.80948077260055e-09	1.26519097021465e-07	--	HLH, helix-loop-helix DNA-binding protein [Glarea lozoyensis ATCC 20868]	-	-	-	-	-	GO:0046983//protein dimerization activity	-
Bcin16g03640	386	383	307	206	206	220	26.59	22.77	21.40	12.51	12.91	11.83	23.5866666666667	12.4166666666667	-0.92569362245357	7.03804750234013e-09	1.30563407535672e-07	--	hypothetical protein BCIN_16g03640 [Botrytis cinerea B05.10]	-	-	-	-	-	-	-
Bcin05g00990	76	98	108	233	242	400	3.04	3.36	4.37	8.21	8.81	12.49	3.59	9.83666666666667	1.4541856708878	7.1122538759986e-09	1.31548072302032e-07	SPP2	pre-mRNA-splicing factor spp2 protein [Rutstroemia sp. NJR-2017a BVV2]	-	-	-	-	-	-	-
Bcin08g02490	21637	22481	18478	14758	13775	14423	1316.21	1173.30	1137.23	790.67	761.92	684.64	1208.91333333333	745.743333333333	-0.696959741304398	7.12234456046359e-09	1.31548072302032e-07	crp-63	Bcrpl32 [Botrytis cinerea B05.10]	Genetic Information Processing	Translation	ko03010//Ribosome	K02912	GO:0005840//ribosome	GO:0003735//structural constituent of ribosome	GO:0006412//translation
Bcin08g06680	642	1078	1038	2167	1898	2710	8.64	12.44	14.13	25.68	23.22	28.45	11.7366666666667	25.7833333333333	1.13541606447326	7.13305484722207e-09	1.31548072302032e-07	CDC4	Bccdc4 [Botrytis cinerea B05.10]	Cellular Processes;Genetic Information Processing	Cell growth and death;Folding, sorting and degradation	ko04111//Cell cycle - yeast;ko04120//Ubiquitin mediated proteolysis	K03361;K03361	-	GO:0005515//protein binding	-
Bcin12g06280	1580	1847	1688	3323	3006	4565	27.70	27.78	29.94	51.31	47.92	62.45	28.4733333333333	53.8933333333333	0.920495423737594	7.13503396164227e-09	1.31548072302032e-07	TMN7	Bctmn3 [Botrytis cinerea B05.10]	-	-	-	-	GO:0016021//integral component of membrane	-	-
Bcin09g06530	62	126	82	241	235	394	2.54	4.43	3.40	8.70	8.75	12.60	3.45666666666667	10.0166666666667	1.53494909678533	7.16569405299939e-09	1.31910410954139e-07	--	CSEP0054 effector protein [Rutstroemia sp. NJR-2017a BVV2]	-	-	-	-	-	-	-
Bcin02g01540	2190	2489	2334	4369	4228	5509	55.73	54.34	60.09	97.92	97.83	109.40	56.72	101.716666666667	0.842626652000085	7.24473540305792e-09	1.33160903481973e-07	cna-1	BccnA [Botrytis cinerea B05.10]	-	-	-	-	-	GO:0016787//hydrolase activity	-
Bcin08g06040	458	701	720	1626	1253	1780	8.24	10.82	13.11	25.77	20.50	24.99	10.7233333333333	23.7533333333333	1.14737654748056	7.2702509847155e-09	1.33425249312145e-07	Slc25a12	Bcagc1 [Botrytis cinerea B05.10]	-	-	-	-	-	GO:0005509//calcium ion binding;GO:0022857//transmembrane transporter activity	GO:0055085//transmembrane transport
Bcin01g01840	91	142	136	407	267	404	4.87	6.51	7.36	19.17	12.98	16.86	6.24666666666667	16.3366666666667	1.38695519375057	7.33722081035085e-09	1.34448400904044e-07	SPCC1739.07	exosome-associated family protein [Rutstroemia sp. NJR-2017a BBW]	Genetic Information Processing	Folding, sorting and degradation	ko03018//RNA degradation	K12592	-	-	-
Bcin03g03160	76	155	134	324	307	560	1.23	2.15	2.20	4.62	4.52	7.08	1.86	5.40666666666667	1.53943679238809	7.42469173709211e-09	1.35843520270705e-07	TOF1	Bctof1 [Botrytis cinerea B05.10]	-	-	-	-	-	-	-
Bcin10g03370	1292	2010	1836	3659	3297	5396	15.11	20.17	21.73	37.69	35.07	49.25	19.0033333333333	40.67	1.09771249005023	7.52516952432107e-09	1.37471999358939e-07	--	ankyrin repeat protein [Rutstroemia sp. NJR-2017a BVV2]	-	-	-	-	-	GO:0005515//protein binding	-
Bcin01g09490	2237	2265	2340	1615	1502	1754	129.70	112.67	137.27	82.47	79.19	79.36	126.546666666667	80.34	-0.655479139792527	7.9750398956526e-09	1.45468612038814e-07	--	methyltransferase protein [Rutstroemia sp. NJR-2017a WRK4]	-	-	-	-	-	GO:0008168//methyltransferase activity	-
Bcin02g00770	221	312	252	617	590	628	3.90	4.73	4.50	9.60	9.47	8.65	4.37666666666667	9.24	1.07806034124433	8.09090952132354e-09	1.47252600075034e-07	--	Formylmethionine deformylase-like protein [Ophiocordyceps sinensis CO18]	-	-	-	-	-	-	-
Bcin16g01830	84	130	110	229	345	557	0.95	1.26	1.26	2.28	3.54	4.91	1.15666666666667	3.57666666666667	1.62864250817826	8.09741851213682e-09	1.47252600075034e-07	gsfA	Bcpks14 [Botrytis cinerea B05.10]	-	-	-	-	-	GO:0003824//catalytic activity;GO:0016740//transferase activity	-
Bcin10g04230	1848	2665	2414	4516	4358	5738	45.17	55.89	59.70	97.22	96.86	109.45	53.5866666666667	101.176666666667	0.916930632694173	8.12049105507210e-09	1.47448431521188e-07	SUR2	similar to sphinganine hydroxylase Sur2 [Botrytis cinerea T4]	Metabolism;Metabolism	Global and overview maps;Lipid metabolism	ko01100//Metabolic pathways;ko00600//Sphingolipid metabolism	K04713;K04713	-	GO:0005506//iron ion binding;GO:0016491//oxidoreductase activity	GO:0008610//lipid biosynthetic process;GO:0055114//oxidation-reduction process
Bcin04g02040	2106	1819	1527	1007	1126	983	151.85	112.53	111.40	63.95	73.82	55.31	125.26	64.36	-0.960689552881324	8.13754512439657e-09	1.4753455487257e-07	get1	RecName: Full=Protein get1; AltName: Full=Guided entry of tail-anchored proteins 1 [Botrytis cinerea B05.10]	-	-	-	-	GO:0043529//GET complex	-	GO:0071816//tail-anchored membrane protein insertion into ER membrane
Bcin03g07110	10400	11135	9617	7515	6966	7114	877.77	806.31	821.20	558.62	534.59	468.53	835.093333333333	520.58	-0.681817561543082	8.19847884901859e-09	1.48321131083348e-07	crp-27	40S ribosomal protein S22 [Sclerotinia sclerotiorum 1980 UF-70]	Genetic Information Processing	Translation	ko03010//Ribosome	K02957	GO:0005840//ribosome	GO:0003735//structural constituent of ribosome	GO:0006412//translation
Bcin10g01470	184	201	140	83	86	94	7.67	7.18	5.90	3.05	3.26	3.06	6.91666666666667	3.12333333333333	-1.14699038346246	8.20568340355975e-09	1.48321131083348e-07	cipB	GroES-like protein [Aspergillus saccharolyticus JOP 1030-1]	-	-	-	-	-	GO:0016491//oxidoreductase activity	GO:0055114//oxidation-reduction process
Bcin01g01210	1151	1477	1326	2423	2536	3615	38.74	42.65	45.16	71.83	77.61	94.95	42.1833333333333	81.4633333333333	0.949477746425037	8.2767857864962e-09	1.49381025399654e-07	psy1	syntaxin-like protein [Sclerotinia borealis F-4128]	Genetic Information Processing	Folding, sorting and degradation	ko04130//SNARE interactions in vesicular transport	K08486	GO:0016020//membrane	-	GO:0016192//vesicle-mediated transport
Bcin16g01540	64	96	109	270	229	303	1.84	2.37	3.17	6.84	5.99	6.80	2.46	6.54333333333333	1.41136745140577	8.33799223496263e-09	1.50165575804006e-07	--	Transcription factor Iwr1 protein [Rutstroemia sp. NJR-2017a WRK4]	-	-	-	-	-	-	GO:0006606//protein import into nucleus
Bcin03g03250	4153	4389	3407	2579	2516	2203	165.61	150.03	137.45	90.50	91.07	68.44	151.03	83.3366666666667	-0.857811848421231	8.34588103062729e-09	1.50165575804006e-07	--	ilp is an apoptosis inhibitor protein [Rutstroemia sp. NJR-2017a BBW]	-	-	-	-	-	-	-
Bcin04g05660	536	580	450	293	326	382	32.70	30.36	27.78	15.74	18.09	18.19	30.28	17.34	-0.804261306763897	8.35784705117423e-09	1.50165575804006e-07	alg13	Bcalg13 [Botrytis cinerea B05.10]	Metabolism;Metabolism;Metabolism	Global and overview maps;Glycan biosynthesis and metabolism;Glycan biosynthesis and metabolism	ko01100//Metabolic pathways;ko00510//N-Glycan biosynthesis;ko00513//Various types of N-glycan biosynthesis	K07432;K07432;K07432	-	GO:0016758//transferase activity, transferring hexosyl groups	-
Bcin07g04900	3495	4086	3218	2538	2533	2976	271.98	272.80	253.36	173.95	179.23	180.72	266.046666666667	177.966666666667	-0.580072279638791	8.42614781121918e-09	1.5116610085277e-07	SPAC17A5.08	transcriptional regulator Cwf13/SkiP [Sclerotinia borealis F-4128]	-	-	-	-	-	-	-
Bcin07g05090	13987	15476	12201	9329	9390	8701	551.14	523.66	486.65	323.57	336.33	267.43	520.483333333333	309.11	-0.751731639482264	8.76562550630809e-09	1.57021309518081e-07	RAB11B	ras-domain-containing protein [Hyaloscypha variabilis F]	Cellular Processes	Transport and catabolism	ko04144//Endocytosis	K07904	-	GO:0003924//GTPase activity;GO:0005525//GTP binding	-
Bcin02g02510	8013	8656	7465	5930	5613	6545	662.74	614.23	624.66	431.96	422.12	422.41	633.876666666667	425.496666666667	-0.575054332700364	8.88010716016512e-09	1.58834633145401e-07	--	mitochondrial ATP synthase epsilon chain domain-containing protein [Rhynchosporium secalis]	Metabolism;Metabolism	Global and overview maps;Energy metabolism	ko01100//Metabolic pathways;ko00190//Oxidative phosphorylation	K02135;K02135	GO:0000275//mitochondrial proton-transporting ATP synthase complex, catalytic core F(1)	GO:0046933//proton-transporting ATP synthase activity, rotational mechanism	GO:0015986//ATP synthesis coupled proton transport
Bcin11g02910	416	805	704	1555	1553	1801	6.83	11.33	11.69	22.47	23.17	23.06	9.95	22.9	1.2025791675533	8.91992655661017e-09	1.59143218828202e-07	--	c2h2 and c2hc zinc finger protein [Rutstroemia sp. NJR-2017a BVV2]	-	-	-	-	-	-	-
Bcin04g02340	7205	5536	4982	2439	3037	4396	224.89	148.25	157.33	67.05	86.19	107.07	176.823333333333	86.77	-1.02704042881957	8.92391881279638e-09	1.59143218828202e-07	--	MARVEL-like domain protein [Rutstroemia sp. NJR-2017a WRK4]	-	-	-	-	GO:0016020//membrane	-	-
Bcin03g08680	100	177	198	446	407	532	0.76	1.15	1.52	2.97	2.80	3.14	1.14333333333333	2.97	1.37721685534911	8.94257492821888e-09	1.59238956819874e-07	utp20	Bcutp20 [Botrytis cinerea B05.10]	-	-	-	-	-	-	-
Bcin12g05720	183	280	255	524	514	744	4.58	6.01	6.46	11.55	11.70	14.53	5.68333333333333	12.5933333333333	1.14785096247683	8.96964426876028e-09	1.59484001360272e-07	pep7	Bcpep7 [Botrytis cinerea B05.10]	Cellular Processes	Transport and catabolism	ko04144//Endocytosis	K12481	-	GO:0003677//DNA binding;GO:0046872//metal ion binding	GO:0006281//DNA repair
Bcin16g00710	959	1506	1517	3007	2746	3640	21.62	29.13	34.60	59.71	56.29	64.04	28.45	60.0133333333333	1.07685441147045	9.0475792132716e-09	1.6061094541848e-07	SUP35	Bcsup35 [Botrytis cinerea B05.10]	Genetic Information Processing	Translation	ko03015//mRNA surveillance pathway	K03267	-	GO:0003747//translation release factor activity;GO:0003924//GTPase activity;GO:0005525//GTP binding	GO:0000288//nuclear-transcribed mRNA catabolic process, deadenylation-dependent decay;GO:0006415//translational termination
Bcin09g06960	97	130	161	397	293	452	1.92	2.21	3.23	6.94	5.28	7.00	2.45333333333333	6.40666666666667	1.38483066471674	9.05982969817193e-09	1.6061094541848e-07	--	respiratory complex assembly rmp1 protein [Rutstroemia sp. NJR-2017a BVV2]	-	-	-	-	GO:0005743//mitochondrial inner membrane	-	-
Bcin13g00930	193	375	330	722	688	1164	4.02	6.70	6.95	13.24	13.02	18.91	5.89	15.0566666666667	1.3540628738859	9.15159575008471e-09	1.6199811442986e-07	NUP82	nuclear pore complex An-Nup82 protein [Rutstroemia sp. NJR-2017a BBW]	-	-	-	-	-	GO:0005515//protein binding;GO:0017056//structural constituent of nuclear pore	GO:0000055//ribosomal large subunit export from nucleus;GO:0000056//ribosomal small subunit export from nucleus;GO:0006913//nucleocytoplasmic transport
Bcin05g01250	1928	2814	2030	5157	5430	4915	71.51	89.55	76.18	168.46	183.12	142.25	79.08	164.61	1.05766720546182	9.17368097642346e-09	1.62079092286317e-07	--	hypothetical protein BCIN_05g01250 [Botrytis cinerea B05.10]	-	-	-	-	-	-	-
Bcin07g06590	1349	1459	1254	912	603	1064	62.08	57.95	58.41	37.04	25.38	38.34	59.48	33.5866666666667	-0.824516026039332	9.18321959799811e-09	1.62079092286317e-07	nucS	nuclease s1 protein [Rutstroemia sp. NJR-2017a BBW]	-	-	-	-	-	GO:0003676//nucleic acid binding;GO:0004519//endonuclease activity;GO:0016788//hydrolase activity, acting on ester bonds	GO:0006308//DNA catabolic process
Bcin03g06820	478	818	677	1413	1340	2034	5.60	8.22	8.03	14.58	14.28	18.60	7.28333333333333	15.82	1.11907882080599	9.23510452150053e-09	1.62755136155386e-07	ste20	Bctsc11 [Botrytis cinerea B05.10]	-	-	-	-	GO:0031932//TORC2 complex	-	GO:0007165//signal transduction;GO:0031929//TOR signaling
Bcin12g03900	3107	3161	2783	2026	2055	2006	190.50	166.28	172.64	109.41	114.57	95.98	176.473333333333	106.653333333333	-0.726521139867117	9.5225435048538e-09	1.67574392602302e-07	tom20	Bctom20 [Botrytis cinerea B05.10]	-	-	-	-	GO:0005742//mitochondrial outer membrane translocase complex	-	GO:0006605//protein targeting;GO:0006886//intracellular protein transport
MSTRG.9999	1102	929	733	381	428	691	18.53	13.43	11.04	4.37	6.15	8.15	14.3333333333333	6.22333333333333	-1.20361473225062	9.59128926462099e-09	1.68536672356624e-07	--	-	-	-	-	-	-	-	-
Bcin12g00990	135	176	185	455	485	416	2.90	3.24	4.02	8.60	9.46	6.97	3.38666666666667	8.34333333333333	1.30075788891616	9.60700655303682e-09	1.68565690383006e-07	--	Ankyrin repeat-containing protein [Glarea lozoyensis ATCC 20868]	-	-	-	-	-	GO:0005515//protein binding	-
Bcin07g06620	1657	1610	1292	878	942	1194	51.80	43.18	40.86	24.17	26.78	29.13	45.28	26.6933333333333	-0.762394484717047	9.63089525995223e-09	1.68737790636356e-07	atg22	RecName: Full=Autophagy-related protein 22 [Botrytis cinerea B05.10]	Cellular Processes	Transport and catabolism	ko04138//Autophagy - yeast	K06902	-	-	-
Bcin03g05810	501	532	427	251	313	254	30.90	28.15	26.65	13.64	17.55	12.23	28.5666666666667	14.4733333333333	-0.980935478384723	9.65172968452573e-09	1.68855954072053e-07	--	Pc12g08090 [Penicillium rubens Wisconsin 54-1255]	-	-	-	-	-	-	-
Bcin10g03440	266	561	504	1182	995	1852	3.67	6.64	7.04	14.37	12.49	19.95	5.78333333333333	15.6033333333333	1.43188110224633	9.69391612931206e-09	1.6934677972839e-07	tpr1	Bcctr9 [Botrytis cinerea B05.10]	-	-	-	-	-	GO:0005515//protein binding	GO:0006355//regulation of transcription, DNA-templated;GO:0016570//histone modification
Bcin09g02460	2614	2636	2236	1633	1704	1914	186.52	161.38	161.42	102.63	110.56	106.57	169.773333333333	106.586666666667	-0.671582892288636	9.84440709964611e-09	1.71725436218572e-07	MP3	similar to progesterone binding protein [Botrytis cinerea T4]	-	-	-	-	-	-	-
Bcin01g08480	359	541	446	942	887	1141	9.92	12.83	12.47	22.93	22.29	24.61	11.74	23.2766666666667	0.987452063553034	9.86987549756704e-09	1.71919459248319e-07	Acsf3	similar to AMP-binding enzyme [Botrytis cinerea T4]	Metabolism;Metabolism;Metabolism;Metabolism	Global and overview maps;Amino acid metabolism;Global and overview maps;Lipid metabolism	ko01100//Metabolic pathways;ko00280//Valine, leucine and isoleucine degradation;ko01212//Fatty acid metabolism;ko00061//Fatty acid biosynthesis	K18660;K18660;K18660;K18660	-	GO:0003824//catalytic activity	-
Bcin10g00330	1765	1935	1520	1151	1193	1276	37.14	34.93	32.36	21.33	22.83	20.95	34.81	21.7033333333333	-0.681585176269544	9.98408590349194e-09	1.73656437543465e-07	POT8	similar to potassium transporter [Botrytis cinerea T4]	-	-	-	-	GO:0016020//membrane	GO:0015079//potassium ion transmembrane transporter activity	GO:0071805//potassium ion transmembrane transport
MSTRG.1845	85	67	50	18	19	21	3.70	2.53	2.23	0.70	0.73	0.72	2.82	0.716666666666667	-1.97632100353049	1.02034937991418e-08	1.77215463317269e-07	--	predicted protein [Botrytis cinerea T4]	-	-	-	-	-	-	-
Bcin09g01170	105	186	214	467	411	704	1.35	2.05	2.79	5.29	4.81	7.07	2.06333333333333	5.72333333333333	1.47187872478787	1.04687478227396e-08	1.81559296537933e-07	--	C-x8-C-x5-C-x3-H type zinc finger protein [Rutstroemia sp. NJR-2017a BVV2]	-	-	-	-	-	GO:0046872//metal ion binding	-
Bcin11g05110	204	218	193	500	434	531	6.28	5.75	6.01	13.55	12.14	12.75	6.01333333333333	12.8133333333333	1.09140899751837	1.05050921055004e-08	1.81926334959995e-07	TBCE	Bcpac2 [Botrytis cinerea B05.10]	-	-	-	-	-	GO:0005515//protein binding	-
Bcin09g00920	658	799	754	1448	1542	2700	8.94	9.32	10.37	17.33	19.06	28.63	9.54333333333333	21.6733333333333	1.183355885691	1.07132767399049e-08	1.8526393715876e-07	atf1	Bcatf1 [Botrytis cinerea B05.10]	Environmental Information Processing	Signal transduction	ko04011//MAPK signaling pathway - yeast	K09051	-	GO:0003700//DNA-binding transcription factor activity	GO:0006355//regulation of transcription, DNA-templated
Bcin05g04630	967	964	675	466	537	519	37.04	31.68	26.16	15.72	18.70	15.51	31.6266666666667	16.6433333333333	-0.926197103215916	1.08715778799227e-08	1.87730532151287e-07	DSC2	Bcdsc2 [Botrytis cinerea B05.10]	-	-	-	-	-	-	-
Bcin14g01930	1008	1121	967	711	703	823	106.21	101.01	102.99	65.70	67.10	67.68	103.403333333333	66.8266666666667	-0.629786874396143	1.09354145545101e-08	1.88561162620502e-07	vas2	Bcaps1 [Botrytis cinerea B05.10]	-	-	-	-	-	-	GO:0015031//protein transport
Bcin08g03050	880	1304	1338	2717	2330	3108	16.87	21.45	25.95	45.88	40.62	46.50	21.4233333333333	44.3333333333333	1.0492088682393	1.09689647647234e-08	1.8886792204087e-07	dsk1	serine/threonine-protein kinase SRPK2 [Sclerotinia borealis F-4128]	-	-	-	-	-	GO:0004672//protein kinase activity;GO:0005524//ATP binding	GO:0006468//protein phosphorylation
Bcin09g01200	944	828	704	507	477	473	65.11	49.00	49.12	30.80	29.91	25.46	54.41	28.7233333333333	-0.921648645238947	1.09883306803906e-08	1.88929920909327e-07	stp1	Bcltp1 [Botrytis cinerea B05.10]	Metabolism;Metabolism;Metabolism	Global and overview maps;Metabolism of cofactors and vitamins;Metabolism of cofactors and vitamins	ko01100//Metabolic pathways;ko00730//Thiamine metabolism;ko00740//Riboflavin metabolism	K14394;K14394;K14394	GO:0005737//cytoplasm	GO:0003993//acid phosphatase activity;GO:0004725//protein tyrosine phosphatase activity;GO:0004726//non-membrane spanning protein tyrosine phosphatase activity	GO:0006470//protein dephosphorylation
Bcin08g02150	448	966	591	2126	1955	1655	19.64	36.34	26.22	82.10	77.94	56.62	27.4	72.22	1.39822252710075	1.10057658469726e-08	1.88958592994441e-07	--	hypothetical protein BCIN_08g02150 [Botrytis cinerea B05.10]	-	-	-	-	-	-	-
Bcin07g02110	145	253	190	418	480	692	3.95	5.91	5.23	10.02	11.88	14.70	5.03	12.2	1.27825084264472	1.12648513543486e-08	1.93130155408461e-07	cwc-27	related to peptidylprolyl isomerase (cyclophilin)-like protein [Rhynchosporium secalis]	-	-	-	-	-	GO:0003755//peptidyl-prolyl cis-trans isomerase activity	GO:0000413//protein peptidyl-prolyl isomerization;GO:0006457//protein folding
Bcin05g06320	65532	56840	49156	35984	35869	35495	4319.48	3212.71	3275.51	2083.91	2142.27	1817.38	3602.56666666667	2014.52	-0.838588999664236	1.13814039693208e-08	1.94849635954773e-07	csr-1	Bcp1 [Botrytis cinerea B05.10]	-	-	-	-	-	GO:0003755//peptidyl-prolyl cis-trans isomerase activity	GO:0000413//protein peptidyl-prolyl isomerization;GO:0006457//protein folding
Bcin11g06100	215	422	373	818	788	1066	6.89	11.61	12.10	23.09	22.97	26.66	10.2	24.24	1.24882054661409	1.14073710960917e-08	1.95015599451588e-07	rsc7	Bcnpl6 [Botrytis cinerea B05.10]	-	-	-	-	GO:0016586//RSC-type complex	-	-
Bcin15g04450	3458	3497	2712	1964	2141	1940	212.87	184.69	168.90	106.48	119.84	93.19	188.82	106.503333333333	-0.826112999951292	1.17071168931921e-08	1.99854827418823e-07	--	NAD(P)-binding protein [Cadophora sp. DSE1049]	-	-	-	-	-	GO:0048037//cofactor binding	-
Bcin13g00520	165	255	237	489	473	684	5.29	7.01	7.68	13.80	13.78	17.10	6.66	14.8933333333333	1.16107260269089	1.19114710393044e-08	2.0305415211241e-07	sgf73	Bcsgf73 [Botrytis cinerea B05.10]	-	-	-	-	GO:0000124//SAGA complex	-	-
Bcin09g02280	37448	25547	26047	15911	17057	15443	895.19	523.95	629.95	334.98	370.75	288.07	683.03	331.266666666667	-1.04395590469948	1.20866631612384e-08	2.05747970631081e-07	ypgQ	HD domain-containing protein [Rutstroemia sp. NJR-2017a BVV2]	-	-	-	-	-	-	-
Bcin04g01960	591	1021	979	2017	1785	2714	6.57	9.74	11.02	19.76	18.05	23.55	9.11	20.4533333333333	1.16681302297972	1.21185073107854e-08	2.05997434911279e-07	SPCC297.05	similar to dDENN domain-containing protein [Botrytis cinerea T4]	-	-	-	-	-	-	GO:0035556//intracellular signal transduction
Bcin06g07260	108	211	255	602	493	741	2.18	3.66	5.21	10.72	9.06	11.69	3.68333333333333	10.49	1.50993080901963	1.24090036506937e-08	2.10636685198177e-07	trm4a	Bcncl1 [Botrytis cinerea B05.10]	-	-	-	-	-	GO:0003723//RNA binding;GO:0008168//methyltransferase activity;GO:0016428//tRNA (cytosine-5-)-methyltransferase activity	-
Bcin05g02400	307	339	372	826	743	822	12.40	11.75	15.20	29.38	27.28	25.90	13.1166666666667	27.52	1.0690793350284	1.25494815664452e-08	2.12719925165883e-07	rcf2	Bcrcf2 [Botrytis cinerea B05.10]	-	-	-	-	-	-	-
Bcin10g03430	776	1180	1041	2111	1858	2997	9.14	11.92	12.40	21.89	19.89	27.53	11.1533333333333	23.1033333333333	1.05062607306997	1.25684609962178e-08	2.12740729630895e-07	snf21	similar to SNF2-family ATP dependent chromatin remodeling factor snf21 [Botrytis cinerea T4]	-	-	-	-	GO:0005634//nucleus	GO:0005515//protein binding;GO:0005524//ATP binding;GO:0042393//histone binding	GO:0006355//regulation of transcription, DNA-templated
Bcin05g04180	572	518	420	316	251	323	13.17	10.24	9.79	6.41	5.26	5.81	11.0666666666667	5.82666666666667	-0.925478056733692	1.26410256191256e-08	2.13667208772357e-07	--	S-adenosyl-L-methionine-dependent methyltransferase [Venustampulla echinocandica]	Metabolism	Lipid metabolism	ko00564//Glycerophospholipid metabolism	K13621	-	-	-
Bcin09g01330	554	879	1013	2019	1812	2573	9.84	13.40	18.21	31.59	29.27	35.67	13.8166666666667	32.1766666666667	1.21960527718847	1.28492796069221e-08	2.16881361703316e-07	SPBC1861.04c	Bcprp24 [Botrytis cinerea B05.10]	-	-	-	-	-	GO:0003676//nucleic acid binding;GO:0005515//protein binding	GO:0006396//RNA processing
Bcin05g05440	337	238	309	150	140	167	24.91	15.09	23.11	9.76	9.41	9.63	21.0366666666667	9.6	-1.13179981172325	1.31168224104023e-08	2.21085794326668e-07	--	Centromere protein V [Valsa mali]	-	-	-	-	-	GO:0016846//carbon-sulfur lyase activity	-
Bcin01g01530	205	292	312	619	571	860	6.72	8.21	10.34	17.86	17.01	21.99	8.42333333333333	18.9533333333333	1.16998843473275	1.31747076956144e-08	2.21749574472251e-07	prp17	Bccdc40 [Botrytis cinerea B05.10]	Genetic Information Processing	Transcription	ko03040//Spliceosome	K12816	GO:0071013//catalytic step 2 spliceosome	GO:0005515//protein binding	GO:0000398//mRNA splicing, via spliceosome
Bcin07g06580	222	269	255	666	470	690	10.86	11.29	12.62	28.69	20.90	26.33	11.59	25.3066666666667	1.12663692529348	1.33830700483588e-08	2.24940689284056e-07	KRR1	Bckrr1 [Botrytis cinerea B05.10]	-	-	-	-	GO:0005730//nucleolus;GO:0030688//preribosome, small subunit precursor;GO:0032040//small-subunit processome	GO:0003676//nucleic acid binding;GO:0003723//RNA binding	GO:0000447//endonucleolytic cleavage in ITS1 to separate SSU-rRNA from 5.8S rRNA and LSU-rRNA from tricistronic rRNA transcript (SSU-rRNA, 5.8S rRNA, LSU-rRNA);GO:0006364//rRNA processing;GO:0042274//ribosomal small subunit biogenesis
Bcin08g06960	156	156	167	386	363	444	6.15	5.27	6.66	13.40	13.01	13.65	6.02666666666667	13.3533333333333	1.14776774339752	1.35670242089132e-08	2.2771319064372e-07	--	feruloyl esterase protein [Rutstroemia sp. NJR-2017a BVV2]	-	-	-	-	-	GO:0003723//RNA binding	-
Bcin05g02930	411	565	569	1285	1080	1229	12.14	14.23	16.86	33.41	28.91	28.21	14.41	30.1766666666667	1.06636311816302	1.36821562363492e-08	2.29324420050921e-07	DET1	Bcdet1 [Botrytis cinerea B05.10]	-	-	-	-	-	-	-
Bcin03g05410	133	207	167	384	410	459	3.34	4.46	4.24	8.49	9.36	8.99	4.01333333333333	8.94666666666667	1.15654927944048	1.37188821007954e-08	2.29618831139569e-07	KIF1A	kinesin family protein [Sclerotinia borealis F-4128]	-	-	-	-	-	GO:0003777//microtubule motor activity;GO:0005524//ATP binding;GO:0008017//microtubule binding	GO:0007018//microtubule-based movement
Bcin11g01850	120	109	103	43	42	61	4.18	3.26	3.63	1.32	1.33	1.66	3.69	1.43666666666667	-1.36089544769245	1.37782005038049e-08	2.30290034641001e-07	--	hypothetical protein BCIN_11g01850 [Botrytis cinerea B05.10]	-	-	-	-	-	-	-
Bcin09g00560	156	214	225	442	454	585	5.68	6.68	8.28	14.17	15.02	16.61	6.88	15.2666666666667	1.14990462756106	1.38712080126465e-08	2.31521666885176e-07	--	transcription factor tau55-related protein [Rutstroemia sp. NJR-2017a WRK4]	-	-	-	-	-	-	-
Bcin08g00920	874	1447	1363	2606	2558	4040	6.38	9.07	10.07	16.76	16.99	23.03	8.50666666666667	18.9266666666667	1.15375451995952	1.3994163311176e-08	2.33249030766528e-07	--	myosin class II heavy chain protein [Rutstroemia sp. NJR-2017a WRK4]	-	-	-	-	-	-	-
Bcin01g01740	221	301	290	613	592	672	4.77	5.58	6.34	11.66	11.63	11.33	5.56333333333333	11.54	1.05262177000404	1.40867994822445e-08	2.34466951382248e-07	SPBC29A3.09c	similar to ABC transporter [Botrytis cinerea T4]	-	-	-	-	-	GO:0005524//ATP binding;GO:0016887//ATPase activity	-
Bcin02g09340	228	184	226	595	548	572	4.05	2.80	4.06	9.31	8.85	7.93	3.63666666666667	8.69666666666667	1.25784584249384	1.4137588126578e-08	2.34934510137094e-07	PIN4	similar to transcription factor Zn, C2H2 [Botrytis cinerea T4]	-	-	-	-	GO:0005634//nucleus	GO:0000981//DNA-binding transcription factor activity, RNA polymerase II-specific;GO:0003676//nucleic acid binding;GO:0008270//zinc ion binding	GO:0006355//regulation of transcription, DNA-templated
Bcin01g00430	459	778	774	1639	1416	1931	5.75	8.36	9.81	18.08	16.13	18.88	7.97333333333333	17.6966666666667	1.15022275192563	1.41540984912368e-08	2.34934510137094e-07	--	SH3 domain-containing protein [Rutstroemia sp. NJR-2017a BVV2]	-	-	-	-	-	GO:0005515//protein binding	-
Bcin05g01330	267	417	255	994	965	716	11.84	15.87	11.44	38.82	38.91	24.78	13.05	34.17	1.38868044097202	1.45848181818764e-08	2.41748908840396e-07	--	LPXTG-motif cell wall anchor protein [Rutstroemia sp. NJR-2017a WRK4]	-	-	-	-	-	-	-
Bcin14g00680	174	234	181	434	401	555	7.36	8.49	7.74	16.16	15.42	18.31	7.86333333333333	16.63	1.08057525076896	1.50358809260139e-08	2.48881211349931e-07	--	Kinetochore fta4 protein [Rutstroemia sp. NJR-2017a WRK4]	-	-	-	-	GO:0031511//Mis6-Sim4 complex	-	-
Bcin08g04850	2055	2942	3061	5903	5093	7446	32.66	40.11	49.21	82.62	73.59	92.34	40.66	82.85	1.02689148226408	1.53711814358395e-08	2.54080328727035e-07	lcb2	Bclcb2 [Botrytis cinerea B05.10]	Metabolism;Cellular Processes;Metabolism	Global and overview maps;Transport and catabolism;Lipid metabolism	ko01100//Metabolic pathways;ko04138//Autophagy - yeast;ko00600//Sphingolipid metabolism	K00654;K00654;K00654	GO:0017059//serine C-palmitoyltransferase complex;GO:0035339//SPOTS complex	GO:0003824//catalytic activity;GO:0004758//serine C-palmitoyltransferase activity;GO:0030170//pyridoxal phosphate binding	GO:0009058//biosynthetic process;GO:0030148//sphingolipid biosynthetic process
Bcin01g07440	1965	2010	1495	1005	1214	1033	147.17	129.16	113.29	66.29	82.68	60.37	129.873333333333	69.78	-0.896219732473677	1.55095506789649e-08	2.56014401290242e-07	SVP26	Bcsvp26 [Botrytis cinerea B05.10]	-	-	-	-	GO:0016021//integral component of membrane;GO:0030134//COPII-coated ER to Golgi transport vesicle;GO:0030173//integral component of Golgi membrane;GO:0030176//integral component of endoplasmic reticulum membrane	GO:0097020//COPII adaptor activity	GO:0006888//ER to Golgi vesicle-mediated transport;GO:0031505//fungal-type cell wall organization;GO:0045053//protein retention in Golgi apparatus
Bcin10g05090	10450	10231	8245	6539	6234	6335	449.27	377.37	358.63	247.59	243.69	212.53	395.09	234.603333333333	-0.751957819301061	1.56763663848765e-08	2.58412069816175e-07	des	Bcatp16 [Botrytis cinerea B05.10]	Metabolism;Metabolism	Global and overview maps;Energy metabolism	ko01100//Metabolic pathways;ko00190//Oxidative phosphorylation	K02134;K02134	GO:0045261//proton-transporting ATP synthase complex, catalytic core F(1)	GO:0046933//proton-transporting ATP synthase activity, rotational mechanism	GO:0015986//ATP synthesis coupled proton transport
Bcin11g05950	743	1091	887	1818	1828	2070	25.12	31.64	30.34	54.13	56.19	54.61	29.0333333333333	54.9766666666667	0.92110921822669	1.59802790032144e-08	2.63059977437529e-07	GRX7	Bcgrx2 [Botrytis cinerea B05.10]	-	-	-	-	-	GO:0009055//electron transfer activity;GO:0015035//protein disulfide oxidoreductase activity	GO:0045454//cell redox homeostasis
Bcin11g01860	2607	2746	2460	1877	1806	2145	138.44	125.11	132.17	87.79	87.20	88.89	131.906666666667	87.96	-0.584597972068517	1.60204742968618e-08	2.63359895711374e-07	--	Thioesterase superfamily protein [Rutstroemia sp. NJR-2017a WRK4]	-	-	-	-	-	-	-
Bcin13g05390	138	170	156	385	308	470	2.57	2.69	2.92	6.27	5.17	6.82	2.72666666666667	6.08666666666667	1.15851401704247	1.62075049165521e-08	2.66069505369809e-07	SPBC18H10.09	similar to CHY zinc finger domain-containing protein [Botrytis cinerea T4]	-	-	-	-	-	GO:0008270//zinc ion binding;GO:0046872//metal ion binding	-
Bcin02g00120	358	538	414	874	864	1294	7.86	10.14	9.20	16.90	17.25	22.18	9.06666666666667	18.7766666666667	1.05029682010185	1.67489704081645e-08	2.74582300097733e-07	SPAC29E6.06c	cysteinyl-tRNA synthetase [Sclerotinia borealis F-4128]	Genetic Information Processing	Translation	ko00970//Aminoacyl-tRNA biosynthesis	K01883	-	GO:0000166//nucleotide binding;GO:0004812//aminoacyl-tRNA ligase activity;GO:0004817//cysteine-tRNA ligase activity;GO:0005524//ATP binding	GO:0006418//tRNA aminoacylation for protein translation;GO:0006423//cysteinyl-tRNA aminoacylation
Bcin03g02490	1776	1556	1405	958	1017	1037	118.78	89.29	95.07	56.43	61.85	54.12	101.046666666667	57.4666666666667	-0.814224457088608	1.68025358225416e-08	2.75084138384342e-07	--	DUF1649-domain-containing protein [Pezoloma ericae]	Cellular Processes	Transport and catabolism	ko04136//Autophagy - other eukaryotes	K19730	-	-	GO:0006914//autophagy
Bcin15g05150	193	220	114	62	81	84	6.00	5.86	3.58	1.70	2.29	2.04	5.14666666666667	2.01	-1.356442845368	1.70051789244316e-08	2.78021915730407e-07	fdc1	similar to 3-octaprenyl-4-hydroxybenzoate carboxy-lyase, partial sequence [Botrytis cinerea T4]	-	-	-	-	-	GO:0016831//carboxy-lyase activity	-
Bcin01g02810	1049	886	688	479	496	410	51.75	37.50	34.34	20.81	22.25	15.78	41.1966666666667	19.6133333333333	-1.07069286391511	1.70895789902155e-08	2.79021137082755e-07	SPAC513.02	phosphoglycerate mutase protein [Rutstroemia sp. NJR-2017a BBW]	-	-	-	-	-	-	-
Bcin08g05670	118	72	79	29	16	39	10.75	5.63	7.28	2.33	1.33	2.77	7.88666666666667	2.14333333333333	-1.87955943101184	1.71647151629437e-08	2.79830644694907e-07	--	hypothetical protein BCIN_08g05670 [Botrytis cinerea B05.10]	-	-	-	-	-	-	-
Bcin03g02760	154	202	179	442	402	443	3.84	4.32	4.51	9.70	9.10	8.61	4.22333333333333	9.13666666666666	1.11328580368497	1.71858606888728e-08	2.79830644694907e-07	opsB	Bcap4 [Botrytis cinerea B05.10]	-	-	-	-	-	GO:0004190//aspartic-type endopeptidase activity	GO:0006508//proteolysis
Bcin08g06990	70	92	82	263	171	306	0.71	0.80	0.84	2.35	1.57	2.42	0.783333333333333	2.11333333333333	1.43182208357441	1.77086641383517e-08	2.87952009544107e-07	--	similar to transcription factor Cys6 [Botrytis cinerea T4]	-	-	-	-	GO:0005634//nucleus	GO:0000981//DNA-binding transcription factor activity, RNA polymerase II-specific;GO:0008270//zinc ion binding	GO:0006355//regulation of transcription, DNA-templated
Bcin16g02230	2377	2376	2003	1314	1579	1463	133.32	114.34	113.66	64.91	80.53	64.03	120.44	69.8233333333333	-0.786533475940208	1.83621909212424e-08	2.98174113821367e-07	sec22	Bcsec22 [Botrytis cinerea B05.10]	Cellular Processes;Genetic Information Processing	Transport and catabolism;Folding, sorting and degradation	ko04145//Phagosome;ko04130//SNARE interactions in vesicular transport	K08517;K08517	GO:0016021//integral component of membrane	-	GO:0016192//vesicle-mediated transport
Bcin12g02540	198	303	285	562	570	757	3.95	5.19	5.75	9.88	10.34	11.79	4.96333333333333	10.67	1.10417892296348	1.87900595105731e-08	3.04709165324368e-07	--	centromere binding Cbh2 protein [Rutstroemia sp. NJR-2017a BVV2]	-	-	-	-	-	-	-
Bcin11g00590	330	496	478	980	974	1064	7.79	10.04	11.42	20.37	20.90	19.60	9.75	20.29	1.05729474111969	1.89188169423621e-08	3.06382570590901e-07	orc1	origin recognition complex subunit 1 protein [Rutstroemia sp. NJR-2017a BVV2]	Cellular Processes;Cellular Processes	Cell growth and death;Cell growth and death	ko04111//Cell cycle - yeast;ko04113//Meiosis - yeast	K02603;K02603	GO:0000790//nuclear chromatin;GO:0005664//nuclear origin of replication recognition complex	GO:0003682//chromatin binding;GO:0003688//DNA replication origin binding;GO:0005524//ATP binding	GO:0006270//DNA replication initiation;GO:0033314//mitotic DNA replication checkpoint;GO:0051301//cell division;GO:1902969//mitotic DNA replication
Bcin02g08170	2905	3459	3116	5921	5826	6758	74.55	74.82	79.81	131.93	133.88	133.09	76.3933333333333	132.966666666667	0.799545974442772	1.90020530556287e-08	3.07315254815997e-07	MAPK	Bmp1 [Botrytis cinerea B05.10]	Cellular Processes;Environmental Information Processing	Cell growth and death;Signal transduction	ko04111//Cell cycle - yeast;ko04011//MAPK signaling pathway - yeast	K04371;K04371	-	GO:0004672//protein kinase activity;GO:0004707//MAP kinase activity;GO:0005524//ATP binding	GO:0006468//protein phosphorylation
Bcin03g08600	109	148	154	320	310	452	3.25	3.78	4.64	8.40	8.40	10.51	3.89	9.10333333333333	1.22662475305794	1.93878244600184e-08	3.13131655429731e-07	wdr5	similar to prolyl oligopeptidase [Botrytis cinerea T4]	-	-	-	-	-	GO:0005515//protein binding	-
Bcin06g02300	2513	2157	1907	1317	1317	1069	121.18	89.24	93.03	55.93	57.74	40.22	101.15	51.2966666666667	-0.97955933436475	1.99906933416172e-08	3.2243400942926e-07	lys12	Bclys12 [Botrytis cinerea B05.10]	Metabolism;Metabolism;Metabolism;Metabolism;Metabolism	Global and overview maps;Global and overview maps;Global and overview maps;Global and overview maps;Amino acid metabolism	ko01100//Metabolic pathways;ko01110//Biosynthesis of secondary metabolites;ko01230//Biosynthesis of amino acids;ko01210//2-Oxocarboxylic acid metabolism;ko00300//Lysine biosynthesis	K05824;K05824;K05824;K05824;K05824	-	GO:0000287//magnesium ion binding;GO:0016616//oxidoreductase activity, acting on the CH-OH group of donors, NAD or NADP as acceptor;GO:0051287//NAD binding	GO:0055114//oxidation-reduction process
Bcin16g04250	179	283	327	651	598	1072	3.25	4.41	6.01	10.41	9.88	15.20	4.55666666666667	11.83	1.37639933145488	2.03508266494082e-08	3.27801487320574e-07	--	ubiquitin c-terminal hydrolase family protein [Rutstroemia sp. NJR-2017a BVV2]	-	-	-	-	-	GO:0036459//thiol-dependent ubiquitinyl hydrolase activity	GO:0016579//protein deubiquitination
Bcin08g03080	94	152	170	330	363	533	2.14	2.97	3.90	6.63	7.53	9.47	3.00333333333333	7.87666666666667	1.39102061816031	2.05669529760117e-08	3.30838073106743e-07	sre1	Sterol regulatory element-binding protein 1 [Lachnellula cervina]	-	-	-	-	-	GO:0046983//protein dimerization activity	-
Bcin12g02530	456	692	649	1252	1182	1630	8.76	11.40	12.61	21.17	20.64	24.42	10.9233333333333	22.0766666666667	1.01510918535045	2.08462027466682e-08	3.34880554579184e-07	scd2	BcBem1 [Botrytis cinerea B05.10]	Environmental Information Processing	Signal transduction	ko04011//MAPK signaling pathway - yeast	K11237	-	GO:0005515//protein binding;GO:0035091//phosphatidylinositol binding	GO:0000902//cell morphogenesis
Bcin12g06650	105	170	150	351	326	406	5.70	7.92	8.24	16.79	16.10	17.21	7.28666666666667	16.7	1.19651720241067	2.09790219223984e-08	3.36563050492667e-07	REX4	Bcrex4 [Botrytis cinerea B05.10]	-	-	-	-	-	GO:0003676//nucleic acid binding;GO:0008408//3'-5' exonuclease activity	GO:0006364//rRNA processing
Bcin02g08670	246	346	366	800	620	954	5.03	6.07	7.58	14.41	11.53	15.23	6.22666666666667	13.7233333333333	1.1400989936116	2.11938987768047e-08	3.39555725857257e-07	tif225	Bcgcd6 [Botrytis cinerea B05.10]	Genetic Information Processing	Translation	ko03013//RNA transport	K03240	-	GO:0005515//protein binding;GO:0016779//nucleotidyltransferase activity	GO:0009058//biosynthetic process
Bcin06g02760	804	999	934	1681	2096	3518	22.90	24.35	26.87	42.13	54.18	78.02	24.7066666666667	58.11	1.2338860740183	2.17531021537895e-08	3.48049634460631e-07	Nipsnap1	similar to nipsnap family protein [Botrytis cinerea T4]	-	-	-	-	-	-	-
Bcin16g00700	368	550	483	946	926	1463	6.90	8.85	9.17	15.63	15.79	21.42	8.30666666666667	17.6133333333333	1.08432639822282	2.20882147879255e-08	3.52940221357999e-07	him1	Bcdbf4 [Botrytis cinerea B05.10]	Cellular Processes;Cellular Processes	Cell growth and death;Cell growth and death	ko04111//Cell cycle - yeast;ko04113//Meiosis - yeast	K02309;K02309	-	GO:0003676//nucleic acid binding;GO:0008270//zinc ion binding	-
Bcin14g04630	8770	8844	7040	5238	5712	5736	1047.42	906.22	850.66	550.97	620.30	534.57	934.766666666667	568.613333333333	-0.717158360257883	2.3326585569309e-08	3.72231426714513e-07	--	Bcpic2 [Botrytis cinerea B05.10]	-	-	-	-	-	-	-
Bcin02g04560	431	655	650	1235	1166	1684	7.52	9.81	11.48	18.98	18.50	22.93	9.60333333333333	20.1366666666667	1.06821772607669	2.40076427747945e-08	3.82589881666406e-07	SPAC17A2.14	similar to corA family metal ion transporter [Botrytis cinerea T4]	-	-	-	-	GO:0016020//membrane	GO:0046873//metal ion transmembrane transporter activity	GO:0030001//metal ion transport;GO:0055085//transmembrane transport
Bcin03g03230	89	174	173	485	337	483	2.59	4.34	5.09	12.41	8.90	10.95	4.00666666666667	10.7533333333333	1.42430954244445	2.41676634332441e-08	3.84628524015932e-07	SPBC3B8.09	Bcsas10 [Botrytis cinerea B05.10]	-	-	-	-	-	-	-
Bcin01g05430	862	977	940	1752	1787	2138	30.54	29.70	33.70	54.67	57.57	59.11	31.3133333333333	57.1166666666667	0.867134693148752	2.49691698603622e-08	3.96857468974244e-07	FRS2	Bcfrs2 [Botrytis cinerea B05.10]	Genetic Information Processing	Translation	ko00970//Aminoacyl-tRNA biosynthesis	K01889	GO:0005737//cytoplasm;GO:0009328//phenylalanine-tRNA ligase complex	GO:0000049//tRNA binding;GO:0000166//nucleotide binding;GO:0002161//aminoacyl-tRNA editing activity;GO:0004812//aminoacyl-tRNA ligase activity;GO:0004826//phenylalanine-tRNA ligase activity;GO:0005524//ATP binding	GO:0006432//phenylalanyl-tRNA aminoacylation;GO:0043039//tRNA aminoacylation
Bcin02g04710	143	254	233	482	489	660	5.98	9.11	9.85	17.74	18.59	21.53	8.31333333333333	19.2866666666667	1.21410485809993	2.50962470234523e-08	3.98050078012167e-07	ask1	dash complex subunit ask1 protein [Rutstroemia sp. NJR-2017a WRK4]	-	-	-	-	GO:0042729//DASH complex;GO:0072686//mitotic spindle	-	GO:0008608//attachment of spindle microtubules to kinetochore
Bcin16g04320	284	437	530	1008	948	1622	5.35	7.06	10.10	16.71	16.23	23.83	7.50333333333333	18.9233333333333	1.33456268482072	2.51106357624498e-08	3.98050078012167e-07	cbc1	Bcsto1 [Botrytis cinerea B05.10]	Genetic Information Processing;Genetic Information Processing;Genetic Information Processing	Transcription;Translation;Translation	ko03040//Spliceosome;ko03013//RNA transport;ko03015//mRNA surveillance pathway	K12882;K12882;K12882	GO:0005846//nuclear cap binding complex	GO:0000339//RNA cap binding	GO:0016070//RNA metabolic process;GO:0045292//mRNA cis splicing, via spliceosome;GO:0051028//mRNA transport
Bcin01g04900	150	153	131	375	368	369	9.35	8.19	8.27	20.60	20.87	17.96	8.60333333333333	19.81	1.20326123951667	2.52487771033963e-08	3.99711155623647e-07	tpcF	gstII [Botrytis cinerea B05.10]	Metabolism;Metabolism	Global and overview maps;Metabolism of other amino acids	ko01100//Metabolic pathways;ko00480//Glutathione metabolism	K00799;K00799	-	GO:0005515//protein binding	-
Bcin02g04140	8969	12059	12634	24575	21097	26961	134.32	154.94	191.43	324.14	287.28	315.07	160.23	308.83	0.946668613931368	2.55277267129512e-08	4.03594032886553e-07	--	bZIP transcription factor protein [Rutstroemia sp. NJR-2017a WRK4]	-	-	-	-	-	GO:0003700//DNA-binding transcription factor activity	GO:0006355//regulation of transcription, DNA-templated
Bcin12g05100	522	801	782	1639	1307	2220	11.18	14.72	16.94	30.91	25.45	37.10	14.28	31.1533333333333	1.12539055711454	2.61457465894868e-08	4.12820325597377e-07	SYF1	Bcsyf1 [Botrytis cinerea B05.10]	Genetic Information Processing	Transcription	ko03040//Spliceosome	K12867	-	GO:0005515//protein binding	GO:0006396//RNA processing
Bcin11g03820	492	793	653	1386	1246	1632	7.91	10.93	10.62	19.62	18.21	20.46	9.82	19.43	0.984490971270652	2.69927861757534e-08	4.25633617802933e-07	sin4	RNA polymerase ii mediator complex subunit sin4 protein [Rutstroemia sp. NJR-2017a BVV2]	-	-	-	-	GO:0016592//mediator complex	-	-
Bcin02g01630	3143	3037	2336	1669	1887	1691	186.61	154.70	140.32	87.27	101.87	78.34	160.543333333333	89.16	-0.848494235744329	2.70832176248679e-08	4.26498396867828e-07	--	glucosamine 6-phosphate acetyltransferase protein [Rutstroemia sp. NJR-2017a BBW]	Metabolism;Metabolism	Global and overview maps;Carbohydrate metabolism	ko01100//Metabolic pathways;ko00520//Amino sugar and nucleotide sugar metabolism	K00621;K00621	-	GO:0004343//glucosamine 6-phosphate N-acetyltransferase activity;GO:0008080//N-acetyltransferase activity	GO:0006048//UDP-N-acetylglucosamine biosynthetic process
Bcin07g01760	4436	7838	6112	12206	12558	16883	72.68	110.18	101.31	176.13	187.08	215.85	94.7233333333333	193.02	1.02695858612022	2.73824023643906e-08	4.30643976292464e-07	--	SH3 domain protein [Rutstroemia sp. NJR-2017a BVV2]	-	-	-	-	-	GO:0005515//protein binding	-
MSTRG.12451	105	107	108	38	42	63	1.70	1.49	1.77	0.54	0.62	0.80	1.65333333333333	0.653333333333333	-1.33948646627166	2.85413948660663e-08	4.48283192758766e-07	--	hypothetical protein BofuT4_P131840.1 [Botrytis cinerea T4]	-	-	-	-	-	-	-
Bcin07g03590	3646	3553	3031	2281	2338	2536	218.78	182.92	184.01	120.55	127.56	118.75	195.236666666667	122.286666666667	-0.674956915027773	2.8894338970756e-08	4.53232667834476e-07	fis1	Bcfis1 [Botrytis cinerea B05.10]	Cellular Processes	Transport and catabolism	ko04139//Mitophagy - yeast	K17969	-	GO:0005515//protein binding	GO:0000266//mitochondrial fission
Bcin10g01250	914	1070	1070	1979	1855	2433	23.55	23.65	27.89	44.91	43.46	48.92	25.03	45.7633333333333	0.870533848684588	2.91448329239247e-08	4.56564284654004e-07	--	similar to Bcl-2-associated athanogene-1 [Botrytis cinerea T4]	-	-	-	-	GO:0005689//U12-type spliceosomal complex	GO:0051087//chaperone binding	GO:0000398//mRNA splicing, via spliceosome
Bcin09g06100	353	361	269	193	174	144	14.15	12.42	10.91	6.82	6.34	4.51	12.4933333333333	5.89	-1.08481891310757	3.01158261710066e-08	4.711593483464e-07	AFUA_6G02800	GPI anchored protein [Rutstroemia sp. NJR-2017a BVV2]	-	-	-	-	-	-	-
Bcin03g06210	2286	2549	2309	1781	1696	1953	159.44	152.51	162.94	109.40	107.56	106.29	158.296666666667	107.75	-0.554943006918134	3.05568927344903e-08	4.77436509165753e-07	SPAC1B3.02c	Bcelf1 [Botrytis cinerea B05.10]	-	-	-	-	-	-	-
Bcin12g02610	5256	5266	4470	3388	3488	3974	254.04	218.37	218.58	144.22	153.29	149.88	230.33	149.13	-0.627131822261707	3.11333703449442e-08	4.85810299757567e-07	--	ATP synthase subunit K mitochondrial protein [Rutstroemia sp. NJR-2017a BVV2]	Metabolism;Metabolism	Global and overview maps;Energy metabolism	ko01100//Metabolic pathways;ko00190//Oxidative phosphorylation	K02143;K02143	-	-	-
Bcin15g00550	281	278	232	156	141	123	20.12	17.08	16.81	9.84	9.18	6.87	18.0033333333333	8.63	-1.06083158305188	3.13401843420355e-08	4.88401520357547e-07	--	HotDog domain-containing protein [Naematelia encephala]	-	-	-	-	-	-	-
Bcin04g00540	38309	37677	31340	23362	23245	19527	1834.37	1547.85	1518.28	985.23	1012.06	729.63	1633.5	908.973333333333	-0.845656579151634	3.1702917428717e-08	4.93412678526941e-07	rpl1902	60S ribosomal protein L19 [Sclerotinia sclerotiorum 1980 UF-70]	Genetic Information Processing	Translation	ko03010//Ribosome	K02885	GO:0005840//ribosome;GO:0022625//cytosolic large ribosomal subunit	GO:0003723//RNA binding;GO:0003735//structural constituent of ribosome	GO:0006412//translation
Bcin16g01950	610	985	842	1728	1561	2071	12.85	17.81	17.95	32.07	29.91	34.05	16.2033333333333	32.01	0.982232043478159	3.19663799376686e-08	4.96867830315202e-07	SPAC6G10.09	Bccwh41 [Botrytis cinerea B05.10]	Metabolism;Genetic Information Processing;Metabolism	Global and overview maps;Folding, sorting and degradation;Glycan biosynthesis and metabolism	ko01100//Metabolic pathways;ko04141//Protein processing in endoplasmic reticulum;ko00510//N-Glycan biosynthesis	K01228;K01228;K01228	-	GO:0003824//catalytic activity;GO:0004573//mannosyl-oligosaccharide glucosidase activity	GO:0009311//oligosaccharide metabolic process
Bcin13g04560	66	115	121	255	259	401	0.92	1.38	1.71	3.13	3.28	4.36	1.33666666666667	3.59	1.42534410808928	3.21095430223833e-08	4.98446584948499e-07	--	centrin-binding Sfi1 protein [Rutstroemia sp. NJR-2017a WRK4]	-	-	-	-	-	-	-
Bcin08g01030	136	207	158	366	355	522	2.21	2.89	2.60	5.24	5.25	6.62	2.56666666666667	5.70333333333333	1.15190940890715	3.25371931075367e-08	5.04431723416196e-07	mtr1	Bctae2 [Botrytis cinerea B05.10]	-	-	-	-	-	-	-
Bcin11g03680	409	766	681	1444	1313	1813	6.83	10.97	11.50	21.22	19.92	23.61	9.76666666666667	21.5833333333333	1.14397952815167	3.50229651169287e-08	5.42267718296219e-07	--	2-oxoacid dehydrogenase acyltransferase protein [Rutstroemia sp. NJR-2017a WRK4]	-	-	-	-	-	-	-
Bcin05g02190	799	956	926	1609	1817	2272	16.90	17.33	19.81	29.98	34.92	37.54	18.0133333333333	34.1466666666667	0.922679578271788	3.53621704451923e-08	5.46813226600238e-07	--	Bcscp1 [Botrytis cinerea B05.10]	-	-	-	-	-	GO:0005515//protein binding	-
Bcin05g03250	3605	2754	2476	1762	1728	1760	148.58	97.39	103.25	63.96	64.76	56.61	116.406666666667	61.7766666666667	-0.914039750941427	3.54798108266613e-08	5.47925325962254e-07	ADK2	adenylate kinase 1 [Botrytis cinerea]	Metabolism;Metabolism;Metabolism;Metabolism	Global and overview maps;Global and overview maps;Nucleotide metabolism;Metabolism of cofactors and vitamins	ko01100//Metabolic pathways;ko01110//Biosynthesis of secondary metabolites;ko00230//Purine metabolism;ko00730//Thiamine metabolism	K00939;K00939;K00939;K00939	GO:0005739//mitochondrion	GO:0004017//adenylate kinase activity;GO:0005524//ATP binding;GO:0019205//nucleobase-containing compound kinase activity	GO:0006139//nucleobase-containing compound metabolic process
Bcin01g08470	621	687	640	437	389	556	50.22	47.67	52.36	31.13	28.60	35.09	50.0833333333333	31.6066666666667	-0.664101692759512	3.55600334411826e-08	5.48457452714457e-07	--	similar to BolA domain protein [Botrytis cinerea T4]	-	-	-	-	-	-	-
Bcin08g05150	1292	1921	2024	3827	3365	5276	26.46	33.75	41.93	69.02	62.66	84.31	34.0466666666667	71.9966666666667	1.08041655524255	3.56527494769319e-08	5.49180655181943e-07	sho1	Bcsho1 [Botrytis cinerea B05.10]	Environmental Information Processing	Signal transduction	ko04011//MAPK signaling pathway - yeast	K11246	GO:0005886//plasma membrane;GO:0005933//cellular bud;GO:0005935//cellular bud neck;GO:0043332//mating projection tip;GO:0044697//HICS complex	GO:0005034//osmosensor activity;GO:0005078//MAP-kinase scaffold activity;GO:0005515//protein binding	GO:0001402//signal transduction involved in filamentous growth;GO:0007231//osmosensory signaling pathway;GO:0030010//establishment of cell polarity;GO:0034605//cellular response to heat
Bcin01g01200	137	154	200	445	360	501	4.47	4.31	6.60	12.79	10.68	12.76	5.12666666666667	12.0766666666667	1.23612930249146	3.57677530644459e-08	5.50244868709011e-07	--	anaphase promoting complex subunit 11 protein [Rutstroemia sp. NJR-2017a BVV2]	-	-	-	-	-	-	-
Bcin14g01440	369	428	387	793	729	1102	15.66	15.58	16.61	29.64	28.13	36.49	15.95	31.42	0.978126756641965	3.5864424633975e-08	5.51024698478918e-07	nth1	endonuclease III protein [Rutstroemia sp. NJR-2017a BVV2]	Genetic Information Processing	Replication and repair	ko03410//Base excision repair	K10773	GO:0005634//nucleus	GO:0003677//DNA binding;GO:0003824//catalytic activity;GO:0003906//DNA-(apurinic or apyrimidinic site) endonuclease activity;GO:0019104//DNA N-glycosylase activity	GO:0006281//DNA repair;GO:0006284//base-excision repair;GO:0006285//base-excision repair, AP site formation
Bcin11g03260	2036	1242	1493	843	862	806	256.01	133.99	189.94	93.36	98.56	79.09	193.313333333333	90.3366666666667	-1.09755756162924	3.61756124678271e-08	5.55094161094033e-07	--	Bcpio9 [Botrytis cinerea B05.10]	-	-	-	-	-	-	-
Bcin11g01750	225	377	317	681	610	947	6.44	9.26	9.19	17.18	15.89	21.17	8.29666666666667	18.08	1.12379094815531	3.6248112133303e-08	5.55495365480184e-07	prpf31	Bcprp31 [Botrytis cinerea B05.10]	Genetic Information Processing	Transcription	ko03040//Spliceosome	K12844	GO:0046540//U4/U6 x U5 tri-snRNP complex	-	GO:0000244//spliceosomal tri-snRNP complex assembly;GO:0000398//mRNA splicing, via spliceosome;GO:0045292//mRNA cis splicing, via spliceosome
Bcin15g01570	1519	1894	1845	3300	3131	4550	29.55	31.61	36.31	56.54	55.39	69.07	32.49	60.3333333333333	0.89295954780729	3.65252495375465e-08	5.59027574020379e-07	dapB	RecName: Full=Probable dipeptidyl-aminopeptidase B; Short=DPAP B [Botrytis cinerea B05.10]	-	-	-	-	-	GO:0008236//serine-type peptidase activity	GO:0006508//proteolysis
Bcin14g03520	3370	2324	2698	1428	1453	2109	151.63	89.71	122.82	56.59	59.44	74.05	121.386666666667	63.36	-0.93796572150582	3.68697551995273e-08	5.63580543764203e-07	--	similar to non-classical export protein Nce102 [Botrytis cinerea T4]	-	-	-	-	GO:0016020//membrane	-	-
Bcin02g09170	195	252	261	508	525	616	8.54	9.47	11.56	19.59	20.90	21.05	9.85666666666667	20.5133333333333	1.05739020021322	3.73107174396747e-08	5.69594443053581e-07	TSR3	Bctsr3 [Botrytis cinerea B05.10]	-	-	-	-	-	-	-
Bcin05g04800	1935	3053	2307	1522	1381	2132	89.34	120.93	107.76	61.89	57.97	76.81	106.01	65.5566666666667	-0.69338595639139	3.87418623264179e-08	5.90349454377233e-07	--	WD repeat-containing protein [Rutstroemia sp. NJR-2017a WRK4]	-	-	-	-	-	-	-
Bcin13g05550	158	209	146	386	349	554	5.50	6.25	5.15	11.84	11.05	15.06	5.63333333333333	12.65	1.16707663913328	3.87687767519094e-08	5.90349454377233e-07	tfb4	Bctfb4 [Botrytis cinerea B05.10]	Genetic Information Processing;Genetic Information Processing	Replication and repair;Transcription	ko03420//Nucleotide excision repair;ko03022//Basal transcription factors	K03143;K03143	GO:0000439//transcription factor TFIIH core complex	-	GO:0006289//nucleotide-excision repair;GO:0006355//regulation of transcription, DNA-templated
Bcin12g06200	195	330	271	628	536	1120	2.96	4.30	4.16	8.40	7.40	13.27	3.80666666666667	9.69	1.34796842077339	3.91017187744947e-08	5.94663702783685e-07	--	Pc21g21920 [Penicillium rubens Wisconsin 54-1255]	-	-	-	-	-	-	-
Bcin01g10520	4213	4128	3669	2821	2723	2791	154.41	129.80	136.05	91.06	90.74	79.82	140.086666666667	87.2066666666667	-0.683809314094807	3.92735702465063e-08	5.96520235531219e-07	--	similar to ulp1 protease family protein [Botrytis cinerea T4]	-	-	-	-	-	GO:0008234//cysteine-type peptidase activity	GO:0006508//proteolysis
Bcin02g02110	3180	2814	2588	1834	1903	1897	163.94	124.47	134.99	83.27	89.21	76.32	141.133333333333	82.9333333333333	-0.767034783876984	3.95242447175967e-08	5.99567783159087e-07	RPE1	Bcrpe1 [Botrytis cinerea B05.10]	Metabolism;Metabolism;Metabolism;Metabolism;Metabolism;Metabolism	Global and overview maps;Global and overview maps;Global and overview maps;Global and overview maps;Carbohydrate metabolism;Carbohydrate metabolism	ko01100//Metabolic pathways;ko01110//Biosynthesis of secondary metabolites;ko01200//Carbon metabolism;ko01230//Biosynthesis of amino acids;ko00040//Pentose and glucuronate interconversions;ko00030//Pentose phosphate pathway	K01783;K01783;K01783;K01783;K01783;K01783	-	GO:0003824//catalytic activity;GO:0004750//ribulose-phosphate 3-epimerase activity;GO:0016857//racemase and epimerase activity, acting on carbohydrates and derivatives	GO:0005975//carbohydrate metabolic process;GO:0006098//pentose-phosphate shunt
Bcin09g02260	4323	2543	2736	1493	1688	1923	135.71	68.69	86.99	41.18	48.14	46.81	97.13	45.3766666666667	-1.09796632793509	4.0037836940678e-08	6.06590945508325e-07	ARB_04618	PI-PLC X domain-containing protein [Rutstroemia sp. NJR-2017a BVV2]	-	-	-	-	-	GO:0008081//phosphoric diester hydrolase activity	GO:0006629//lipid metabolic process
Bcin09g03070	235	212	184	102	104	142	11.20	8.67	8.87	4.28	4.51	5.28	9.58	4.69	-1.0304377332208	4.01680738564793e-08	6.07795703404101e-07	--	Acting on peptide bonds (peptidase), partial [Scytalidium lignicola]	-	-	-	-	-	-	-
Bcin02g00220	237	204	230	588	555	562	6.92	5.11	6.79	15.11	14.73	12.80	6.27333333333333	14.2133333333333	1.17994081003064	4.04577709013567e-08	6.11407221288598e-07	sor8	FAD linked oxidase N-terminal protein [Rutstroemia sp. NJR-2017a BVV2]	-	-	-	-	-	GO:0016491//oxidoreductase activity;GO:0050660//flavin adenine dinucleotide binding;GO:0071949//FAD binding	GO:0055114//oxidation-reduction process
Bcin09g04950	13715	15518	13004	10570	10372	11856	728.32	707.01	698.66	494.35	500.81	491.29	711.33	495.483333333333	-0.521682479770601	4.18139852028266e-08	6.30389365994443e-07	rps3001	similar to 40S ribosomal protein S30 [Botrytis cinerea T4]	Genetic Information Processing	Translation	ko03010//Ribosome	K02983	GO:0005840//ribosome	GO:0003735//structural constituent of ribosome	GO:0006412//translation
Bcin01g01860	1477	1444	1258	932	944	967	133.09	111.27	114.46	73.64	77.31	67.97	119.606666666667	72.9733333333333	-0.712856544141698	4.18190542361133e-08	6.30389365994443e-07	Memar_1972	2-dehydropantoate 2-reductase protein [Rutstroemia sp. NJR-2017a BBW]	-	-	-	-	-	GO:0003677//DNA binding	-
Bcin06g03840	295	310	289	183	166	224	8.36	7.54	8.46	4.57	4.31	5.03	8.12	4.63666666666667	-0.808391713364092	4.50501756638614e-08	6.78242845673009e-07	--	Ribosomal s17 protein [Rutstroemia sp. NJR-2017a BBW]	-	-	-	-	-	-	-
Bcin01g08720	5261	4799	4149	3192	3106	3358	424.35	332.10	338.58	226.76	227.80	211.36	365.01	221.973333333333	-0.717549619878018	4.51577282227197e-08	6.78582706897684e-07	spm2	Bcmms2 [Botrytis cinerea B05.10]	-	-	-	-	-	-	-
Bcin02g05480	8	12	15	56	58	89	0.08	0.10	0.14	0.47	0.50	0.66	0.106666666666667	0.543333333333333	2.34872815423107	4.51859980060374e-08	6.78582706897684e-07	--	similar to An07g06420 [Aspergillus kawachii IFO 4308]	-	-	-	-	-	-	-
Bcin01g01710	9428	9383	7915	6030	6298	6525	463.28	395.58	393.50	260.96	281.40	250.20	417.453333333333	264.186666666667	-0.660057272728266	4.52856212386669e-08	6.79227640706112e-07	ypt5	rab family, other [Pseudogymnoascus sp. 23342-1-I1]	Cellular Processes;Cellular Processes	Transport and catabolism;Transport and catabolism	ko04144//Endocytosis;ko04145//Phagosome	K07889;K07889	GO:0031901//early endosome membrane	GO:0003924//GTPase activity;GO:0005525//GTP binding	GO:0034058//endosomal vesicle fusion
Bcin11g03800	35	18	40	153	104	154	1.77	0.78	2.05	6.83	4.80	6.09	1.53333333333333	5.90666666666667	1.94567283761065	4.53614928700373e-08	6.79515163193158e-07	--	similar to transcription factor MADS [Botrytis cinerea T4]	-	-	-	-	-	GO:0003677//DNA binding;GO:0046983//protein dimerization activity	-
Bcin02g06900	10837	10370	9357	7583	6458	7216	1060.82	870.92	926.69	653.75	574.81	551.20	952.81	593.253333333333	-0.683540253194903	4.59109616706396e-08	6.86887596330768e-07	RpS20	Bcrps20 [Botrytis cinerea B05.10]	Genetic Information Processing	Translation	ko03010//Ribosome	K02969	GO:0005840//ribosome;GO:0015935//small ribosomal subunit;GO:0022627//cytosolic small ribosomal subunit	GO:0003723//RNA binding;GO:0003735//structural constituent of ribosome	GO:0000462//maturation of SSU-rRNA from tricistronic rRNA transcript (SSU-rRNA, 5.8S rRNA, LSU-rRNA);GO:0006412//translation
Bcin01g02270	4326	4476	3215	2540	2665	2552	161.52	143.38	121.44	83.52	90.47	74.35	142.113333333333	82.78	-0.779687763542178	4.62338481084401e-08	6.90855904902178e-07	--	tetraspanin Tsp3 [Sclerotinia sclerotiorum]	-	-	-	-	GO:0016021//integral component of membrane	-	-
Bcin16g01640	1036	1340	1172	2171	2099	3038	35.29	39.17	40.39	65.14	65.02	80.76	38.2833333333333	70.3066666666667	0.876945045114548	4.67605797608456e-08	6.97856522856754e-07	cct8	Bccct8 [Botrytis cinerea B05.10]	-	-	-	-	-	GO:0005524//ATP binding;GO:0051082//unfolded protein binding	GO:0006457//protein folding
Bcin16g01100	258	362	362	672	669	972	5.19	6.25	7.37	11.91	12.24	15.26	6.27	13.1366666666667	1.06706190061464	4.69855455944751e-08	7.00341764184315e-07	sin1	Bcavo1 [Botrytis cinerea B05.10]	-	-	-	-	-	-	-
Bcin06g05840	2370	3283	2945	5341	5322	6412	25.60	30.43	32.19	50.81	52.27	54.05	29.4066666666667	52.3766666666667	0.832780987522642	4.83157752822541e-08	7.19274845941035e-07	L1	Bcrax2 [Botrytis cinerea B05.10]	-	-	-	-	-	GO:0005515//protein binding	-
Bcin02g09320	1063	1233	1236	2187	2169	2897	50.82	50.58	59.79	92.09	94.29	108.08	53.73	98.1533333333333	0.869309425080048	4.8646806282137e-08	7.23304375291724e-07	PDAP1	casein kinase substrate phospho PP28 protein [Rutstroemia sp. NJR-2017a WRK4]	-	-	-	-	-	-	-
Bcin04g02740	457	623	673	1348	1223	1416	20.85	24.39	31.06	54.17	50.73	50.41	25.4333333333333	51.77	1.02539576186019	4.87189625669482e-08	7.23479612642264e-07	--	similar to KOW motif domain-containing protein [Botrytis cinerea T4]	Genetic Information Processing	Translation	ko03010//Ribosome	K02895	GO:0005840//ribosome	GO:0003735//structural constituent of ribosome	GO:0006412//translation
Bcin16g04580	183	212	254	465	485	735	7.18	7.14	10.08	16.07	17.30	22.50	8.13333333333333	18.6233333333333	1.19519267250378	4.8907056343651e-08	7.25373964384052e-07	--	moz represents a chromatin-associated acetyltransferase protein [Rutstroemia sp. NJR-2017a WRK4]	-	-	-	-	-	-	-
Bcin11g03970	10447	8622	7801	5313	5887	5577	893.93	632.97	675.35	400.40	458.03	372.38	734.083333333333	410.27	-0.839370182979238	4.90360853508268e-08	7.26388685839689e-07	ntf2	Bcntf2 [Botrytis cinerea B05.10]	-	-	-	-	-	-	-
Bcin02g04480	1362	1478	1518	1105	881	1024	49.16	45.77	55.43	35.13	28.91	28.84	50.12	30.96	-0.69498094317745	4.92947791611114e-08	7.29319300576246e-07	SYM1	mpv17 pmp22 family protein [Rutstroemia sp. NJR-2017a WRK4]	Metabolism;Metabolism	Global and overview maps;Nucleotide metabolism	ko01100//Metabolic pathways;ko00240//Pyrimidine metabolism	K00254;K00254	GO:0016021//integral component of membrane	-	-
Bcin04g02050	237	237	207	103	118	167	8.29	7.12	7.33	3.17	3.75	4.56	7.58	3.82666666666667	-0.986109612216559	4.93623537827134e-08	7.2941855454012e-07	--	prenyltransferase alpha subunit repeat-containing 1-B protein [Rutstroemia sp. NJR-2017a WRK4]	-	-	-	-	-	GO:0008318//protein prenyltransferase activity	GO:0018342//protein prenylation
Bcin01g10080	610	942	816	1862	1526	1833	16.00	21.20	21.65	43.01	36.39	37.51	19.6166666666667	38.97	0.990284016964384	4.95594369664402e-08	7.30924425296474e-07	--	f-box domain-containing protein [Rutstroemia sp. NJR-2017a BBW]	-	-	-	-	-	GO:0005515//protein binding	-
Bcin14g00880	461	649	670	1204	1193	1638	6.82	8.24	10.03	15.69	16.05	18.92	8.36333333333333	16.8866666666667	1.01373460630333	4.9586244806912e-08	7.30924425296474e-07	BUD6	Bcbud6 [Botrytis cinerea B05.10]	-	-	-	-	-	GO:0005519//cytoskeletal regulatory protein binding	GO:0051125//regulation of actin nucleation
Bcin15g05350	50	105	70	200	196	290	0.45	0.82	0.64	1.60	1.62	2.05	0.636666666666667	1.75666666666667	1.46423032360147	4.97756520604093e-08	7.3281500527266e-07	--	glyco X protein [Rutstroemia sp. NJR-2017a WRK4]	-	-	-	-	-	-	-
Bcin02g07990	76	213	224	758	446	679	2.19	5.27	6.54	19.26	11.70	15.29	4.66666666666667	15.4166666666667	1.72402653845871	5.13850834480329e-08	7.55581398823591e-07	--	Bcrrp14 [Botrytis cinerea B05.10]	-	-	-	-	-	-	-
Bcin01g11510	94	158	140	452	356	326	3.04	4.38	4.58	12.86	10.46	8.22	4	10.5133333333333	1.39414825429462	5.17176616004284e-08	7.59539775269036e-07	prlF	fungal zn(2)-Cys(6) binuclear cluster domain-containing protein [Pochonia chlamydosporia 170]	-	-	-	-	GO:0005634//nucleus	GO:0000981//DNA-binding transcription factor activity, RNA polymerase II-specific;GO:0008270//zinc ion binding	GO:0006355//regulation of transcription, DNA-templated
Bcin05g04550	298	463	409	790	798	1039	4.06	5.41	5.64	9.47	9.88	11.04	5.03666666666667	10.13	1.00809301435746	5.21006944640013e-08	7.64228546458496e-07	--	conserved serine-rich protein [Rutstroemia sp. NJR-2017a WRK4]	-	-	-	-	-	-	-
Bcin06g07460	168	120	122	45	43	85	7.76	4.76	5.70	1.83	1.81	3.06	6.07333333333333	2.23333333333333	-1.44328995845692	5.27862824803945e-08	7.7260131808994e-07	--	hypothetical protein BCIN_06g07460 [Botrytis cinerea B05.10]	-	-	-	-	-	-	-
Bcin03g05780	29020	33542	27780	22388	22478	24108	3562.18	3532.43	3449.98	2420.33	2508.81	2309.19	3514.86333333333	2412.77666666667	-0.542774212941724	5.28004405470345e-08	7.7260131808994e-07	--	hypothetical protein V492_04999 [Pseudogymnoascus sp. VKM F-4246]	-	-	-	-	GO:0005840//ribosome	GO:0003735//structural constituent of ribosome	GO:0006412//translation
MSTRG.8547	316	318	247	182	160	161	35.04	30.25	27.71	17.77	16.13	13.93	31	15.9433333333333	-0.959314924896454	5.31985639388251e-08	7.77477549076684e-07	--	hypothetical protein BOTNAR_0018g00250 [Botryotinia narcissicola]	-	-	-	-	-	-	-
Bcin07g01060	292	378	451	984	719	1145	3.86	4.28	6.03	11.45	8.63	11.80	4.72333333333333	10.6266666666667	1.16981187107246	5.33204518157007e-08	7.78309737587525e-07	AHK4	4MPY, histidine kinase-group I protein [Sclerotinia borealis F-4128]	-	-	-	-	-	GO:0000155//phosphorelay sensor kinase activity;GO:0016772//transferase activity, transferring phosphorus-containing groups	GO:0000160//phosphorelay signal transduction system;GO:0007165//signal transduction;GO:0016310//phosphorylation
Bcin12g03570	1639	2132	1406	1143	1161	1263	65.84	73.48	57.15	40.44	42.41	39.59	65.49	40.8133333333333	-0.682234086906113	5.41724955720801e-08	7.89784898948672e-07	hibA	3-hydroxyisobutyrate dehydrogenase protein [Rutstroemia sp. NJR-2017a WRK4]	Metabolism;Metabolism;Metabolism;Metabolism;Metabolism	Global and overview maps;Global and overview maps;Amino acid metabolism;Carbohydrate metabolism;Metabolism of other amino acids	ko01100//Metabolic pathways;ko01200//Carbon metabolism;ko00280//Valine, leucine and isoleucine degradation;ko00640//Propanoate metabolism;ko00410//beta-Alanine metabolism	K23146;K23146;K23146;K23146;K23146	-	GO:0008442//3-hydroxyisobutyrate dehydrogenase activity;GO:0016491//oxidoreductase activity;GO:0050661//NADP binding;GO:0051287//NAD binding	GO:0055114//oxidation-reduction process
Bcin01g10720	117	218	203	436	400	641	2.36	3.73	4.12	7.73	7.32	9.99	3.40333333333333	8.34666666666667	1.29425169605482	5.47247505589676e-08	7.96866841675173e-07	--	bZIP family transcription factor protein [Rutstroemia sp. NJR-2017a BBW]	-	-	-	-	-	GO:0003700//DNA-binding transcription factor activity	GO:0006355//regulation of transcription, DNA-templated
Bcin02g07960	258	348	319	679	578	781	5.20	6.02	6.51	12.06	10.60	12.29	5.91	11.65	0.97909991936411	5.52651626949856e-08	8.03759356476587e-07	rhp54	Bcrad54 [Botrytis cinerea B05.10]	Genetic Information Processing	Replication and repair	ko03440//Homologous recombination	K10875	-	GO:0005524//ATP binding;GO:0016817//hydrolase activity, acting on acid anhydrides	-
Bcin05g02620	1015	1154	933	589	555	942	51.55	50.29	47.95	26.35	25.63	37.34	49.93	29.7733333333333	-0.745886156228777	5.75805180116719e-08	8.36418094365911e-07	bcpA	similar to isocitrate lyase family protein [Botrytis cinerea T4]	-	-	-	-	-	GO:0003824//catalytic activity	-
Bcin07g03910	3091	4282	4126	7482	7555	8577	94.43	112.24	127.53	201.32	209.87	204.47	111.4	205.22	0.881422104966699	5.80140732614008e-08	8.41695706978967e-07	--	Endosomal spry domain-containing protein [Rutstroemia sp. NJR-2017a WRK4]	-	-	-	-	-	-	-
Bcin02g05210	351	413	416	838	716	1026	7.83	7.85	9.35	16.38	14.43	17.75	8.34333333333333	16.1866666666667	0.956110130567354	6.04297153354418e-08	8.75682839879002e-07	plh1	Bclro1 [Botrytis cinerea B05.10]	Metabolism;Metabolism	Global and overview maps;Lipid metabolism	ko01100//Metabolic pathways;ko00561//Glycerolipid metabolism	K00679;K00679	-	GO:0008374//O-acyltransferase activity	GO:0006629//lipid metabolic process
Bcin13g01620	122	188	192	403	358	517	3.91	5.16	6.22	11.37	10.42	12.92	5.09666666666667	11.57	1.18276295846784	6.17962901162414e-08	8.94404276271784e-07	ABD1	Bcabd1 [Botrytis cinerea B05.10]	Genetic Information Processing	Translation	ko03015//mRNA surveillance pathway	K00565	GO:0005634//nucleus	GO:0004482//mRNA (guanine-N7-)-methyltransferase activity	GO:0006370//7-methylguanosine mRNA capping
Bcin13g00890	30077	37708	29063	24234	23694	25596	1676.34	1803.12	1638.83	1189.57	1200.76	1113.21	1706.09666666667	1167.84666666667	-0.546848524533357	6.19402082969326e-08	8.95405857937805e-07	H4.1	Histone H4, partial [Tolypocladium capitatum]	-	-	-	-	GO:0000786//nucleosome;GO:0005634//nucleus	GO:0003677//DNA binding;GO:0046982//protein heterodimerization activity	GO:0006352//DNA-templated transcription, initiation
Bcin14g05100	131	158	167	377	320	416	3.67	3.79	4.73	9.29	8.15	9.09	4.06333333333333	8.84333333333333	1.12192654960848	6.22494688470709e-08	8.98792330919636e-07	--	Kinetochore fta7 protein [Rutstroemia sp. NJR-2017a BVV2]	-	-	-	-	-	-	-
MSTRG.11040	608	606	428	194	297	393	6.40	5.71	4.66	1.83	3.14	3.62	5.59	2.86333333333333	-0.965152652425885	6.28898943902266e-08	9.06946443288178e-07	--	hypothetical protein BofuT4_P142580.1 [Botrytis cinerea T4]	-	-	-	-	-	-	-
Bcin07g01020	78	103	66	282	253	212	3.07	3.48	2.63	9.79	9.06	6.52	3.06	8.45666666666667	1.46655746065013	6.3049460903308e-08	9.08154734934187e-07	--	secretory lipase protein [Rutstroemia sp. NJR-2017a WRK4]	-	-	-	-	-	GO:0004806//triglyceride lipase activity	GO:0016042//lipid catabolic process
Bcin08g05880	869	1342	1149	2293	2000	3078	11.29	14.96	15.11	26.24	23.63	31.21	13.7866666666667	27.0266666666667	0.971109903151963	6.3237411281162e-08	9.09768471540751e-07	samB	Bcmub1 [Botrytis cinerea B05.10]	-	-	-	-	-	-	-
Bcin07g02910	3684	4943	3519	2866	2882	3282	143.49	165.55	138.41	98.18	101.50	99.80	149.15	99.8266666666667	-0.579266818833519	6.38344423156153e-08	9.17256542818146e-07	FUS5	Esterase FUS5 [Lachnellula suecica]	-	-	-	-	-	-	-
Bcin07g01520	1079	1193	902	714	712	709	61.69	58.52	52.18	35.96	37.02	31.63	57.4633333333333	34.87	-0.720655319044492	6.46126472661515e-08	9.27326903997078e-07	AIM41	GatB/YqeY domain-containing protein [Hyaloscypha bicolor E]	-	-	-	-	-	GO:0016884//carbon-nitrogen ligase activity, with glutamine as amido-N-donor	-
Bcin04g06720	1365	2055	1806	3418	3129	4489	16.45	21.25	22.02	36.27	34.28	42.21	19.9066666666667	37.5866666666667	0.916969312435879	6.48417462792657e-08	9.29501779199426e-07	ssp1	similar to serine/threonine-protein kinase ssp1 [Botrytis cinerea T4]	Cellular Processes	Transport and catabolism	ko04138//Autophagy - yeast	K21157	-	GO:0004672//protein kinase activity;GO:0005524//ATP binding	GO:0006468//protein phosphorylation
Bcin02g02700	1211	1205	1036	762	769	938	77.00	65.73	66.64	42.67	44.46	46.54	69.79	44.5566666666667	-0.647379024684614	6.54446582558297e-08	9.37023637440696e-07	--	1,3-beta-glucanosyltransferase gel4 [Verticillium dahliae VDG1]	-	-	-	-	-	-	-
Bcin12g05810	177	288	245	579	554	569	5.17	7.21	7.24	14.89	14.71	12.96	6.54	14.1866666666667	1.11717310928195	6.56333889445825e-08	9.37935789989199e-07	--	Monooxygenase FAD-binding protein [Rutstroemia sp. NJR-2017a BVV2]	-	-	-	-	-	-	-
Bcin05g04940	7251	3271	5087	2107	2214	3181	341.13	132.03	242.13	87.30	94.71	116.78	238.43	99.5966666666666	-1.25939640794146	6.56648971796511e-08	9.37935789989199e-07	--	major facilitator superfamily MFS_1 protein [Rutstroemia sp. NJR-2017a WRK4]	-	-	-	-	-	-	-
Bcin01g00280	307	366	416	832	705	966	4.06	4.15	5.56	9.68	8.47	9.96	4.59	9.37	1.02955489424538	6.59098096506955e-08	9.40313284349923e-07	dhkK	histidine kinase-group XI protein, partial sequence [Botrytis cinerea T4]	-	-	-	-	-	GO:0000155//phosphorelay sensor kinase activity;GO:0016772//transferase activity, transferring phosphorus-containing groups	GO:0000160//phosphorelay signal transduction system;GO:0007165//signal transduction;GO:0016310//phosphorylation
Bcin11g06080	15886	15579	13454	10181	10496	9963	1116.82	939.66	956.94	630.37	670.94	546.56	1004.47333333333	615.956666666667	-0.705538499867425	6.77116023885673e-08	9.64870205736731e-07	--	ATP synthase H chain, mitochondrial precursor [Sclerotinia sclerotiorum 1980 UF-70]	Metabolism;Metabolism	Global and overview maps;Energy metabolism	ko01100//Metabolic pathways;ko00190//Oxidative phosphorylation	K02141;K02141	GO:0000276//mitochondrial proton-transporting ATP synthase complex, coupling factor F(o)	-	GO:0015986//ATP synthesis coupled proton transport
Bcin13g05640	3080	3762	3627	2592	1947	3058	83.98	88.00	100.05	62.24	48.27	65.06	90.6766666666667	58.5233333333333	-0.631719413756904	6.7834874545934e-08	9.6547878451125e-07	M2	similar to MFS multidrug transporter [Botrytis cinerea T4]	-	-	-	-	-	-	GO:0055085//transmembrane transport
Bcin08g00540	961	1207	996	1867	1946	2645	16.04	17.28	16.82	27.44	29.53	34.45	16.7133333333333	30.4733333333333	0.866547822770097	6.79824632392048e-08	9.66431600781293e-07	BC1G_08418	Bcpff1 [Botrytis cinerea B05.10]	-	-	-	-	-	-	-
Bcin01g00970	331	327	259	145	176	221	6.33	5.36	5.01	2.44	3.06	3.30	5.56666666666667	2.93333333333333	-0.924272673836758	6.82253748096969e-08	9.68735653695981e-07	atnN	similar to transcription factor Cys6 [Botrytis cinerea T4]	-	-	-	-	GO:0005634//nucleus	GO:0000981//DNA-binding transcription factor activity, RNA polymerase II-specific;GO:0008270//zinc ion binding	GO:0006355//regulation of transcription, DNA-templated
Bcin04g00630	440	592	606	1161	1027	1391	5.28	6.09	7.35	12.27	11.18	13.03	6.24	12.16	0.962525294581337	6.85080005728102e-08	9.71597489780541e-07	sepH	similar to cell division control protein 15 [Botrytis cinerea T4]	-	-	-	-	-	GO:0004672//protein kinase activity;GO:0005524//ATP binding	GO:0006468//protein phosphorylation
Bcin05g05090	8787	8552	7863	5777	6002	6879	231.32	193.16	209.43	133.94	143.67	141.31	211.303333333333	139.64	-0.597603264122071	6.8991842892082e-08	9.76220508671502e-07	gel3	Bcgas2 [Botrytis cinerea B05.10]	-	-	-	-	-	-	-
Bcin01g10500	65278	73656	48980	38094	42371	36109	4273.51	4137.06	3244.16	2196.41	2522.19	1844.65	3884.91	2187.75	-0.828433289781872	6.89968934283012e-08	9.76220508671502e-07	NCU05495	Cyanovirin-N-like protein [Diplodia seriata]	-	-	-	-	-	-	-
Bcin04g05920	17858	19679	17676	13639	13886	15223	752.59	711.53	753.66	506.23	532.10	500.61	739.26	512.98	-0.527179274556717	6.94126362632832e-08	9.80944614362247e-07	spn2	Bccdc10 [Botrytis cinerea B05.10]	-	-	-	-	-	GO:0005525//GTP binding	-
Bcin10g01030	11842	9778	7921	5884	6134	5501	440.80	312.27	298.31	192.90	207.61	159.79	350.46	186.766666666667	-0.908012798766208	7.0623124585437e-08	9.96875765644142e-07	pmp20	Bcprx9 [Botrytis cinerea B05.10]	Cellular Processes	Transport and catabolism	ko04146//Peroxisome	K11187	-	GO:0016491//oxidoreductase activity	-
Bcin05g05550	516	437	341	266	192	272	48.81	35.47	32.64	22.16	16.51	20.08	38.9733333333333	19.5833333333333	-0.99286097746633	7.11156825329224e-08	1.00264745820534e-06	mmf1	similar to endoribonuclease l-psp [Botrytis cinerea T4]	-	-	-	-	-	-	-
Bcin15g04700	420	464	401	280	267	342	11.24	10.65	10.86	6.60	6.50	7.14	10.9166666666667	6.74666666666667	-0.694285616617869	7.27317225677372e-08	1.02422674882698e-06	--	hypothetical protein BCIN_15g04700 [Botrytis cinerea B05.10]	-	-	-	-	-	-	-
Bcin01g04700	254	362	418	777	732	1052	3.65	4.47	6.08	9.84	9.57	11.80	4.73333333333333	10.4033333333333	1.13611742752716	7.45744792567424e-08	1.04894431855962e-06	--	upf0183 domain containing protein [Rutstroemia sp. NJR-2017a BVV2]	-	-	-	-	-	-	-
Bcin04g02020	288	431	369	739	697	947	7.19	9.23	9.32	16.25	15.82	18.45	8.58	16.84	0.97284258556685	7.50978653165327e-08	1.05506778189136e-06	SPBC119.12	Bcrud3 [Botrytis cinerea B05.10]	-	-	-	-	-	-	-
Bcin02g02310	1674	1918	1434	1167	1135	1407	58.05	57.06	50.31	35.64	35.79	38.07	55.14	36.5	-0.595202803355449	7.66388211392493e-08	1.07545624418356e-06	alp11	Bcalf1 [Botrytis cinerea B05.10]	-	-	-	-	-	GO:0005515//protein binding	-
Bcin15g03080	13338	14300	11234	7554	9430	10198	558.68	513.89	476.07	278.67	359.15	333.32	516.213333333333	323.713333333333	-0.673250615935785	7.70913218999734e-08	1.08054082064243e-06	cutA	BccutA [Botrytis cinerea B05.10]	-	-	-	-	GO:0005576//extracellular region	GO:0016787//hydrolase activity;GO:0050525//cutinase activity	-
Bcin10g00140	52185	48150	37742	27258	31496	30683	2152.31	1703.81	1574.89	990.13	1181.15	987.50	1810.33666666667	1052.92666666667	-0.781853058670458	7.75656429358647e-08	1.08591900110211e-06	Arp2	Short-chain dehydrogenase/reductase SDR [Macrophomina phaseolina MS6]	-	-	-	-	-	GO:0016491//oxidoreductase activity	-
Bcin09g06840	257	440	366	802	829	855	5.12	7.51	7.37	14.06	15.00	13.28	6.66666666666667	14.1133333333333	1.0820212693455	7.87311929179741e-08	1.10095054367445e-06	--	glucose-methanol-choline oxidoreductase [Alternaria alternata]	-	-	-	-	-	-	-
Bcin11g00420	282	441	388	779	786	906	6.13	8.23	8.54	14.92	15.54	15.37	7.63333333333333	15.2766666666667	1.00094468739001	7.92559215482375e-08	1.10699646134508e-06	--	Bcrtt107 [Botrytis cinerea B05.10]	-	-	-	-	-	-	-
Bcin05g06990	221	242	268	120	126	185	7.51	7.06	9.22	3.59	3.89	4.91	7.93	4.13	-0.941179084284533	8.03011334792135e-08	1.12028962004062e-06	--	hypothetical protein BCIN_05g06990 [Botrytis cinerea B05.10]	-	-	-	-	-	-	-
Bcin03g06920	394	448	373	753	812	1087	5.67	5.53	5.43	9.55	10.63	12.21	5.54333333333333	10.7966666666667	0.961760299507923	8.19244810204369e-08	1.14160811691734e-06	rhp26	Bcrad26 [Botrytis cinerea B05.10]	Genetic Information Processing	Replication and repair	ko03420//Nucleotide excision repair	K10841	-	GO:0005524//ATP binding	-
Bcin14g04220	260	420	388	759	776	917	6.16	8.54	9.30	15.84	16.72	16.96	8	16.5066666666667	1.04497690871839	8.21886935359686e-08	1.14395970189901e-06	--	NIMA interactive protein [Rutstroemia sp. NJR-2017a BBW]	-	-	-	-	-	-	-
MSTRG.8606	486	542	387	286	301	276	5.64	5.39	4.54	2.92	3.17	2.50	5.19	2.86333333333333	-0.858038907940575	8.43622553012296e-08	1.1728506583874e-06	--	predicted protein [Botrytis cinerea T4]	-	-	-	-	-	-	-
Bcin06g07490	2160	2822	1990	1547	1629	1966	81.78	91.67	76.23	51.59	56.08	58.08	83.2266666666667	55.25	-0.591071392031898	8.53413521167184e-08	1.18508779115499e-06	ktnB	O-methyltransferase protein [Rutstroemia sp. NJR-2017a WRK4]	-	-	-	-	-	GO:0008168//methyltransferase activity;GO:0008171//O-methyltransferase activity	-
Bcin09g01440	515	747	684	1245	1234	1753	6.08	7.56	8.17	12.94	13.24	16.14	7.27	14.1066666666667	0.956349857473279	8.58584973981717e-08	1.19088915835612e-06	BUD2	RasGAP protein-like protein, partial [Phialocephala scopiformis]	-	-	-	-	-	-	GO:0007165//signal transduction;GO:0043087//regulation of GTPase activity
Bcin13g00220	3954	7467	6622	14311	11637	17817	57.72	93.52	97.80	183.99	154.46	202.96	83.0133333333333	180.47	1.1203440528758	8.61786775116863e-08	1.19394829052029e-06	MRN1	Bcmrn1 [Botrytis cinerea B05.10]	-	-	-	-	-	GO:0003676//nucleic acid binding	GO:0000398//mRNA splicing, via spliceosome
Bcin15g03870	4328	5516	4758	9563	9254	9841	226.91	248.12	252.38	441.57	441.15	402.61	242.47	428.443333333333	0.821298145057047	8.81436171412907e-08	1.21976109448179e-06	eglD	Glycoside hydrolase superfamily protein [Rutstroemia sp. NJR-2017a BVV2]	-	-	-	-	GO:0005576//extracellular region	GO:0030248//cellulose binding	GO:0005975//carbohydrate metabolic process
Bcin12g05200	1972	2541	2898	6942	4560	6448	28.09	31.05	41.77	87.09	59.06	71.67	33.6366666666667	72.6066666666667	1.11006727683654	8.88150378086445e-08	1.22763484786482e-06	bor	AAA family ATPase [Sclerotinia borealis F-4128]	-	-	-	-	-	GO:0005524//ATP binding	-
Bcin13g04810	423	541	590	1048	1029	1382	6.15	6.74	8.67	13.41	13.59	15.67	7.18666666666667	14.2233333333333	0.984864932448602	8.95511331519278e-08	1.23614380695142e-06	Ube3a	similar to HECT-domain-containing protein [Botrytis cinerea T4]	-	-	-	-	-	GO:0004842//ubiquitin-protein transferase activity	-
Bcin03g09280	6166	5639	4992	3984	3618	3816	213.82	167.77	175.14	121.68	114.08	103.26	185.576666666667	113.006666666667	-0.715607440883109	8.96369299266339e-08	1.23614380695142e-06	LYS3	Bclys9 [Botrytis cinerea B05.10]	Metabolism;Metabolism;Metabolism;Metabolism;Metabolism	Global and overview maps;Global and overview maps;Global and overview maps;Amino acid metabolism;Amino acid metabolism	ko01100//Metabolic pathways;ko01110//Biosynthesis of secondary metabolites;ko01230//Biosynthesis of amino acids;ko00310//Lysine degradation;ko00300//Lysine biosynthesis	K00293;K00293;K00293;K00293;K00293	-	GO:0016491//oxidoreductase activity	GO:0055114//oxidation-reduction process
Bcin02g08530	774	1055	878	1653	1715	2035	25.15	29.41	28.86	47.30	50.67	51.60	27.8066666666667	49.8566666666667	0.842355618370636	9.01457440233483e-08	1.24173171997219e-06	VPS4	Bcvps4 [Botrytis cinerea B05.10]	Cellular Processes	Transport and catabolism	ko04144//Endocytosis	K12196	-	GO:0005524//ATP binding	-
Bcin15g05540	2410	2652	2243	1727	1796	1870	157.11	148.33	147.94	99.16	106.46	95.13	151.126666666667	100.25	-0.592156013321757	9.25735132625785e-08	1.27370950968857e-06	ERG28	Bcerg28 [Botrytis cinerea B05.10]	-	-	-	-	GO:0005789//endoplasmic reticulum membrane;GO:0016021//integral component of membrane	GO:0030674//protein binding, bridging	GO:0006696//ergosterol biosynthetic process;GO:0070988//demethylation
Bcin09g06260	246	347	353	705	621	824	15.90	19.25	23.09	40.14	36.50	41.57	19.4133333333333	39.4033333333333	1.02126982512141	9.38671433249918e-08	1.29002734587925e-06	--	BRCA1 C Terminus domain-containing protein [Sclerotinia borealis F-4128]	-	-	-	-	-	-	-
Bcin11g01950	1646	2443	2303	4127	4215	5033	31.51	40.12	44.60	69.57	73.36	75.18	38.7433333333333	72.7033333333333	0.908073427521805	9.53310120949966e-08	1.30864472960646e-06	YGR266W	transcription factor protein [Rutstroemia sp. NJR-2017a BBW]	-	-	-	-	-	-	-
Bcin03g02820	125	157	193	371	352	530	3.76	4.05	5.87	9.82	9.62	12.43	4.56	10.6233333333333	1.22013078889195	9.64026879767284e-08	1.3218418909761e-06	orc2	Bcorc2 [Botrytis cinerea B05.10]	Cellular Processes;Cellular Processes	Cell growth and death;Cell growth and death	ko04111//Cell cycle - yeast;ko04113//Meiosis - yeast	K02604;K02604	GO:0000808//origin recognition complex;GO:0005634//nucleus	-	GO:0006260//DNA replication
Bcin15g03210	2653	2527	2123	1662	1630	1619	130.68	106.79	105.80	72.10	73.00	62.23	114.423333333333	69.11	-0.727414893820209	9.67276491828813e-08	1.32478188320874e-06	POM34	similar to nuclear pore complex component [Botrytis cinerea T4]	-	-	-	-	-	-	-
Bcin11g00530	2280	3134	2610	6106	6599	5415	59.59	70.28	69.02	140.56	156.83	110.44	66.2966666666667	135.943333333333	1.03599716333342	9.73627566411158e-08	1.33195807715426e-06	--	reticulocyte-binding 2 like a protein [Rutstroemia sp. NJR-2017a BVV2]	-	-	-	-	-	-	-
Bcin01g02490	1246	1222	965	645	731	934	79.06	66.52	61.95	36.04	42.17	46.25	69.1766666666667	41.4866666666667	-0.737637752460394	9.86083388022524e-08	1.34613028291745e-06	kduD	similar to 2-deoxy-d-gluconate 3-dehydrogenase [Botrytis cinerea T4]	Metabolism;Metabolism	Global and overview maps;Carbohydrate metabolism	ko01100//Metabolic pathways;ko00040//Pentose and glucuronate interconversions	K00065;K00065	-	GO:0016491//oxidoreductase activity	-
Bcin01g05950	3553	3314	2889	2040	2298	2270	173.08	138.50	142.38	87.52	101.79	86.29	151.32	91.8666666666667	-0.719989294178878	9.86233635181507e-08	1.34613028291745e-06	FAHD2A	fumarylacetoacetate hydrolase [Sclerotinia borealis F-4128]	-	-	-	-	-	GO:0003824//catalytic activity	-
Bcin15g04350	717	1250	1024	2223	2046	5367	20.05	30.97	29.59	56.28	53.91	119.98	26.87	76.7233333333333	1.51366907990958	9.92793467302295e-08	1.35354231082488e-06	aclL	isotrichodermin C-15 hydroxylase protein [Rutstroemia sp. NJR-2017a WRK4]	-	-	-	-	-	GO:0005506//iron ion binding;GO:0016705//oxidoreductase activity, acting on paired donors, with incorporation or reduction of molecular oxygen;GO:0020037//heme binding	GO:0055114//oxidation-reduction process
Bcin05g07340	515	808	757	1546	1269	1896	11.74	15.80	17.46	31.04	26.30	33.73	15	30.3566666666667	1.017050882671	9.94711812831175e-08	1.35461663238282e-06	SPAC22A12.10	similar to sn-1,2-diacylglycerol cholinephosphotransferase [Botrytis cinerea T4]	Metabolism;Metabolism;Metabolism;Metabolism;Metabolism	Global and overview maps;Global and overview maps;Lipid metabolism;Lipid metabolism;Metabolism of other amino acids	ko01100//Metabolic pathways;ko01110//Biosynthesis of secondary metabolites;ko00564//Glycerophospholipid metabolism;ko00565//Ether lipid metabolism;ko00440//Phosphonate and phosphinate metabolism	K00993;K00993;K00993;K00993;K00993	GO:0016020//membrane	GO:0016780//phosphotransferase activity, for other substituted phosphate groups	GO:0008654//phospholipid biosynthetic process
Bcin08g02710	154	150	146	427	327	387	7.41	6.20	7.11	18.11	14.31	14.54	6.90666666666667	15.6533333333333	1.18040840542349	9.98507426871706e-08	1.35824211164932e-06	--	YAP5 and YAP7 protein [Rutstroemia sp. NJR-2017a WRK4]	-	-	-	-	-	GO:0003700//DNA-binding transcription factor activity	GO:0006355//regulation of transcription, DNA-templated
Bcin13g03800	566	712	461	358	355	440	19.82	21.39	16.33	11.04	11.30	12.02	19.18	11.4533333333333	-0.743835184600828	1.00636613793169e-07	1.36738002233258e-06	alg-2	Bcalg2 [Botrytis cinerea B05.10]	Metabolism;Metabolism;Metabolism	Global and overview maps;Glycan biosynthesis and metabolism;Glycan biosynthesis and metabolism	ko01100//Metabolic pathways;ko00510//N-Glycan biosynthesis;ko00513//Various types of N-glycan biosynthesis	K03843;K03843;K03843	-	GO:0004378//GDP-Man:Man1GlcNAc2-PP-Dol alpha-1,3-mannosyltransferase activity	GO:0006486//protein glycosylation
Bcin16g04710	1652	2343	1967	4083	3429	4402	33.57	40.85	40.45	73.08	63.37	69.81	38.29	68.7533333333333	0.844462000491378	1.03307913812409e-07	1.40108708642708e-06	rco-1	Bctup1 [Botrytis cinerea B05.10]	Cellular Processes;Environmental Information Processing	Cell growth and death;Signal transduction	ko04111//Cell cycle - yeast;ko04011//MAPK signaling pathway - yeast	K06666;K06666	-	GO:0005515//protein binding	-
Bcin07g02180	3927	2686	2326	1592	1717	1551	115.96	68.05	69.49	41.40	46.10	35.74	84.5	41.08	-1.04051515973871	1.03351216989448e-07	1.40108708642708e-06	SPBC36.02c	Bctpo1 [Botrytis cinerea B05.10]	-	-	-	-	-	-	GO:0055085//transmembrane transport
Bcin07g05470	660	752	786	1730	1460	1604	5.63	5.51	6.79	13.00	11.33	10.68	5.97666666666667	11.67	0.965391573560129	1.03961634878848e-07	1.40776975411086e-06	Znfx1	NFX1-type zinc finger-containing protein 1 [Sclerotinia borealis F-4128]	-	-	-	-	-	GO:0005524//ATP binding	-
Bcin09g01000	64	115	122	300	226	360	2.42	3.72	4.66	9.97	7.76	10.60	3.6	9.44333333333333	1.39129928932727	1.0761947019362e-07	1.45565658103876e-06	NOP13	Bcnop13 [Botrytis cinerea B05.10]	-	-	-	-	-	GO:0003676//nucleic acid binding	-
Bcin03g02830	178	274	276	550	490	733	4.36	5.76	6.84	11.86	10.91	14.01	5.65333333333333	12.26	1.11678530984874	1.10158855042271e-07	1.48832437297247e-06	--	Urease accessory protein [Rutstroemia sp. NJR-2017a WRK4]	-	-	-	-	-	-	-
Bcin11g02100	32	76	63	182	149	233	0.89	1.82	1.78	4.47	3.78	5.07	1.49666666666667	4.44	1.56880673233011	1.10891570763306e-07	1.49653669372462e-06	MUS81	Bcmus81 [Botrytis cinerea B05.10]	Genetic Information Processing	Replication and repair	ko03440//Homologous recombination	K08991	GO:0048476//Holliday junction resolvase complex	GO:0003677//DNA binding;GO:0004518//nuclease activity;GO:0008821//crossover junction endodeoxyribonuclease activity	GO:0000712//resolution of meiotic recombination intermediates;GO:0000724//double-strand break repair via homologous recombination;GO:0000737//DNA catabolic process, endonucleolytic;GO:0006302//double-strand break repair;GO:0007131//reciprocal meiotic recombination;GO:0010520//regulation of reciprocal meiotic recombination;GO:0031297//replication fork processing;GO:0031573//intra-S DNA damage chec…
Bcin15g02880	992	1149	980	651	775	784	48.36	48.06	48.34	27.95	34.35	29.83	48.2533333333333	30.71	-0.651920094675507	1.11507144311812e-07	1.50315142568364e-06	cys-17	similar to cysteine synthase (O-acetylserine (thiol)-lyase) [Botrytis cinerea T4]	Metabolism;Metabolism;Metabolism;Metabolism;Metabolism;Metabolism	Global and overview maps;Global and overview maps;Global and overview maps;Global and overview maps;Amino acid metabolism;Energy metabolism	ko01100//Metabolic pathways;ko01110//Biosynthesis of secondary metabolites;ko01200//Carbon metabolism;ko01230//Biosynthesis of amino acids;ko00270//Cysteine and methionine metabolism;ko00920//Sulfur metabolism	K01738;K01738;K01738;K01738;K01738;K01738	-	GO:0030170//pyridoxal phosphate binding	GO:0006520//cellular amino acid metabolic process;GO:0006535//cysteine biosynthetic process from serine
Bcin02g01060	95311	73773	63251	44871	48207	39652	7677.70	5098.60	5154.92	3183.42	3530.93	2492.49	5977.07333333333	3068.94666666667	-0.961695669133375	1.13004759432584e-07	1.52162813150572e-06	ndk1	Bcynk1 [Botrytis cinerea B05.10]	Metabolism;Metabolism;Metabolism;Metabolism	Global and overview maps;Global and overview maps;Nucleotide metabolism;Nucleotide metabolism	ko01100//Metabolic pathways;ko01110//Biosynthesis of secondary metabolites;ko00230//Purine metabolism;ko00240//Pyrimidine metabolism	K00940;K00940;K00940;K00940	-	GO:0004550//nucleoside diphosphate kinase activity	GO:0006165//nucleoside diphosphate phosphorylation;GO:0006183//GTP biosynthetic process;GO:0006228//UTP biosynthetic process;GO:0006241//CTP biosynthetic process
Bcin06g01700	218	260	268	590	494	607	5.78	5.91	7.18	13.77	11.90	12.55	6.29	12.74	1.01823335537701	1.13238606595186e-07	1.52306561328474e-06	cyt-18	Bcmsy1 [Botrytis cinerea B05.10]	Genetic Information Processing	Translation	ko00970//Aminoacyl-tRNA biosynthesis	K01866	-	GO:0000166//nucleotide binding;GO:0003723//RNA binding;GO:0004812//aminoacyl-tRNA ligase activity;GO:0004831//tyrosine-tRNA ligase activity;GO:0005524//ATP binding	GO:0006418//tRNA aminoacylation for protein translation;GO:0006437//tyrosyl-tRNA aminoacylation
Bcin16g04790	388	682	643	1631	1165	1480	4.57	6.89	7.66	16.91	12.47	13.59	6.37333333333333	14.3233333333333	1.16824725379319	1.15336453784551e-07	1.54954267057629e-06	choA	similar to glucose-methanol-choline oxidoreductase [Botrytis cinerea T4]	-	-	-	-	-	GO:0016614//oxidoreductase activity, acting on CH-OH group of donors;GO:0050660//flavin adenine dinucleotide binding	GO:0055114//oxidation-reduction process
Bcin03g03780	226	209	162	502	498	504	6.33	5.02	4.59	12.38	12.68	11.01	5.31333333333333	12.0233333333333	1.1781477937971	1.16602081884398e-07	1.56479210448222e-06	At4g01020	ring finger protein [Rutstroemia sp. NJR-2017a WRK4]	-	-	-	-	-	GO:0004842//ubiquitin-protein transferase activity	GO:0016567//protein ubiquitination
Bcin03g00010	2	5	6	41	30	65	0.06	0.13	0.19	1.14	0.86	1.60	0.126666666666667	1.2	3.24392558288609	1.1961676537881e-07	1.60345337393698e-06	--	ase inhibitor propeptide [Pyrenophora seminiperda CCB06]	-	-	-	-	-	-	-
Bcin12g02030	919	1006	930	1746	1716	2509	19.38	18.21	19.85	32.44	32.91	41.30	19.1466666666667	35.55	0.89275631140488	1.20528237639201e-07	1.61386636856781e-06	plsB	Glycerol-3-phosphate acyltransferase protein [Rutstroemia sp. NJR-2017a BBW]	-	-	-	-	-	GO:0008374//O-acyltransferase activity;GO:0016746//transferase activity, transferring acyl groups	GO:0044255//cellular lipid metabolic process
Bcin07g02580	716	1029	941	1697	1646	2342	14.74	18.18	19.60	30.77	30.81	37.62	17.5066666666667	33.0666666666667	0.917473204381349	1.22603827972378e-07	1.63982619913055e-06	--	Duf1750 domain containing protein [Rutstroemia sp. NJR-2017a WRK4]	-	-	-	-	-	-	-
Bcin02g05140	16189	15392	13961	11172	10309	11031	1007.59	821.91	879.11	612.39	583.40	535.74	902.87	577.176666666667	-0.645505298148799	1.2350599579197e-07	1.65005111880821e-06	rpl2802	Bcrpl28 [Botrytis cinerea B05.10]	Genetic Information Processing	Translation	ko03010//Ribosome	K02900	GO:0005840//ribosome;GO:0015934//large ribosomal subunit	GO:0003735//structural constituent of ribosome	GO:0006412//translation
Bcin06g05340	695	819	586	388	411	606	30.82	31.16	26.29	15.15	16.57	20.97	29.4233333333333	17.5633333333333	-0.744394018012348	1.23796591632086e-07	1.65209170837296e-06	aclK	gliotoxin biosynthesis protein [Rutstroemia sp. NJR-2017a BVV2]	-	-	-	-	-	GO:0003839//gamma-glutamylcyclotransferase activity	-
Bcin07g06050	1355	1188	989	797	670	848	92.63	69.68	68.40	47.98	41.65	45.24	76.9033333333333	44.9566666666667	-0.774511062160083	1.2444478739157e-07	1.65889469644113e-06	--	similar to transcription factor Zn, C2H2 [Botrytis cinerea T4]	-	-	-	-	-	GO:0003676//nucleic acid binding	-
Bcin09g04230	107	118	97	49	47	62	8.23	7.79	7.55	3.32	3.29	3.72	7.85666666666667	3.44333333333333	-1.19011150438511	1.26619502082243e-07	1.68600901439288e-06	--	hypothetical protein BCIN_09g04230 [Botrytis cinerea B05.10]	-	-	-	-	-	-	-
Bcin03g07880	466	727	778	1514	1263	2145	10.83	14.49	18.29	30.98	26.68	38.89	14.5366666666667	32.1833333333333	1.1466172687564	1.28270236672672e-07	1.70609380275838e-06	--	cyclin protein [Rutstroemia sp. NJR-2017a BBW]	-	-	-	-	-	-	-
Bcin13g02900	177	279	230	486	475	932	3.57	4.83	4.69	8.63	8.71	14.67	4.36333333333333	10.67	1.29005757960034	1.29732359551295e-07	1.72362815616709e-06	SPCC320.03	similar to transcription factor Cys6, partial sequence [Botrytis cinerea T4]	-	-	-	-	GO:0005634//nucleus	GO:0000981//DNA-binding transcription factor activity, RNA polymerase II-specific;GO:0008270//zinc ion binding	GO:0006355//regulation of transcription, DNA-templated
Bcin01g06000	55	114	106	238	237	331	0.94	1.68	1.84	3.60	3.70	4.43	1.48666666666667	3.91	1.3950873981082	1.30201845526947e-07	1.72795007397003e-06	--	hypothetical protein BCIN_01g06000 [Botrytis cinerea B05.10]	-	-	-	-	-	-	-
Bcin12g02930	371	479	503	947	892	1085	11.83	13.11	16.23	26.60	25.86	27.00	13.7233333333333	26.4866666666667	0.948635344766835	1.30920487945021e-07	1.73452906586158e-06	NUP49	nucleoporin nup49 nsp49 protein [Rutstroemia sp. NJR-2017a BBW]	Genetic Information Processing	Translation	ko03013//RNA transport	K14307	GO:0005643//nuclear pore	GO:0008139//nuclear localization sequence binding;GO:0017056//structural constituent of nuclear pore	GO:0006913//nucleocytoplasmic transport
Bcin05g00650	4765	5004	3879	2958	3187	2745	190.31	171.47	156.74	104.05	115.74	85.55	172.84	101.78	-0.763983039612535	1.30987049783439e-07	1.73452906586158e-06	alc-1	Bcdal2 [Botrytis cinerea B05.10]	Metabolism;Metabolism	Global and overview maps;Nucleotide metabolism	ko01100//Metabolic pathways;ko00230//Purine metabolism	K01477;K01477	-	GO:0004037//allantoicase activity	GO:0000256//allantoin catabolic process
Bcin05g03350	319	308	249	140	160	222	20.03	16.50	15.98	7.83	9.36	10.99	17.5033333333333	9.39333333333333	-0.8979205840186	1.32638602042558e-07	1.75446027249229e-06	--	hypothetical protein BCIN_05g03350 [Botrytis cinerea B05.10]	-	-	-	-	-	-	-
Bcin09g06870	306	385	399	757	676	988	5.98	6.45	7.88	13.02	12.00	15.06	6.77	13.36	0.980692268899056	1.3302931900758e-07	1.75768837815528e-06	CKI1	similar to choline kinase [Botrytis cinerea T4]	Metabolism;Metabolism	Global and overview maps;Lipid metabolism	ko01100//Metabolic pathways;ko00564//Glycerophospholipid metabolism	K00866;K00866	-	GO:0016773//phosphotransferase activity, alcohol group as acceptor	-
Bcin05g05880	153	239	207	428	406	704	5.26	7.13	7.25	13.03	12.76	19.02	6.54666666666667	14.9366666666667	1.19002579683781	1.40258729459246e-07	1.85116807691586e-06	--	myosin-like coiled-coil protein [Rutstroemia sp. NJR-2017a BVV2]	-	-	-	-	-	GO:0019905//syntaxin binding	-
Bcin09g00990	419	633	563	1045	1033	1398	14.06	18.22	19.11	30.88	31.51	36.60	17.13	32.9966666666667	0.94579513891694	1.40936308977945e-07	1.85806460593146e-06	--	IEC3 subunit of the ino80 chromatin re-modelling domain-containing protein [Rutstroemia sp. NJR-2017a WRK4]	-	-	-	-	GO:0005634//nucleus;GO:0031011//Ino80 complex	-	GO:0006338//chromatin remodeling
Bcin07g05350	13127	15900	12067	10068	10220	11386	806.46	838.07	750.04	544.76	570.90	545.85	798.19	553.836666666667	-0.527271634122815	1.41213233565235e-07	1.85966966048986e-06	--	hypothetical protein BCIN_07g05350 [Botrytis cinerea B05.10]	-	-	-	-	-	-	-
Bcin06g04140	37	125	41	266	307	238	1.26	3.66	1.42	8.00	9.54	6.34	2.11333333333333	7.96	1.9132480911254	1.42754667987376e-07	1.8779055336561e-06	HGT1	High-affinity glucose transporter [Lachnellula cervina]	-	-	-	-	GO:0016020//membrane;GO:0016021//integral component of membrane	GO:0022857//transmembrane transporter activity	GO:0055085//transmembrane transport
Bcin15g00950	2225	2128	1764	1335	1403	1563	118.16	96.95	94.77	62.44	67.74	64.77	103.293333333333	64.9833333333333	-0.66860549005005	1.43560942295418e-07	1.88527871542434e-06	--	Bcavo2 [Botrytis cinerea B05.10]	-	-	-	-	-	GO:0005515//protein binding	-
Bcin16g05100	171	222	177	69	74	148	4.71	5.25	4.94	1.68	1.86	3.18	4.96666666666667	2.24	-1.14877919257076	1.43629795325636e-07	1.88527871542434e-06	cctM	FAD binding domain-containing protein [Rutstroemia sp. NJR-2017a WRK4]	-	-	-	-	-	GO:0071949//FAD binding	-
Bcin02g02460	2059	2090	1682	1309	1350	1277	105.27	91.68	87.01	58.94	62.76	50.95	94.6533333333333	57.55	-0.71783738474307	1.4402360118763e-07	1.88837947115159e-06	--	similar to nmrA-family protein [Botrytis cinerea T4]	-	-	-	-	-	-	-
Bcin14g04550	365	541	635	1174	1048	1880	5.26	6.69	9.26	14.90	13.74	21.15	7.07	16.5966666666667	1.2311113945355	1.44501655680091e-07	1.8925768761423e-06	psd3	similar to phosphatidylserine decarboxylase [Botrytis cinerea T4]	Metabolism;Metabolism;Metabolism	Global and overview maps;Global and overview maps;Lipid metabolism	ko01100//Metabolic pathways;ko01110//Biosynthesis of secondary metabolites;ko00564//Glycerophospholipid metabolism	K01613;K01613;K01613	-	GO:0004609//phosphatidylserine decarboxylase activity;GO:0005509//calcium ion binding	GO:0008654//phospholipid biosynthetic process
Bcin09g05950	949	1250	1051	1898	2147	3342	22.49	25.42	25.20	39.62	46.27	61.82	24.37	49.2366666666667	1.01462684329055	1.45836670622701e-07	1.9079767038673e-06	OCH1	glycosyltransferase family 32 protein [Botrytis cinerea T4]	-	-	-	-	-	GO:0000009//alpha-1,6-mannosyltransferase activity	-
Bcin08g05090	83	120	116	284	223	322	3.63	4.50	5.13	10.94	8.87	10.99	4.42	10.2666666666667	1.21584957546968	1.46629824698875e-07	1.91528493102071e-06	--	oxidoreductase domain-containing protein [Rutstroemia sp. NJR-2017a WRK4]	-	-	-	-	-	GO:0005506//iron ion binding;GO:0016491//oxidoreductase activity;GO:0016705//oxidoreductase activity, acting on paired donors, with incorporation or reduction of molecular oxygen;GO:0031418//L-ascorbic acid binding	GO:0055114//oxidation-reduction process
Bcin01g02610	539	943	887	1822	1697	1970	12.76	19.15	21.24	37.98	36.52	36.38	17.7166666666667	36.96	1.06085756571874	1.46714917112567e-07	1.91528493102071e-06	NSP1	Bcnsp1 [Botrytis cinerea B05.10]	Genetic Information Processing	Translation	ko03013//RNA transport	K14306	GO:0005643//nuclear pore	GO:0017056//structural constituent of nuclear pore	-
Bcin11g04630	7602	7415	6061	4759	4956	5195	284.51	238.10	229.50	156.87	168.65	151.72	250.703333333333	159.08	-0.656228711012217	1.50572126869954e-07	1.96349985681125e-06	SPAC2E11.10	glyoxylate reductase [Sclerotinia borealis F-4128]	Metabolism;Metabolism;Metabolism	Global and overview maps;Global and overview maps;Carbohydrate metabolism	ko01100//Metabolic pathways;ko01110//Biosynthesis of secondary metabolites;ko00630//Glyoxylate and dicarboxylate metabolism	K00015;K00015;K00015	-	GO:0016616//oxidoreductase activity, acting on the CH-OH group of donors, NAD or NADP as acceptor;GO:0047964//glyoxylate reductase activity;GO:0051287//NAD binding	GO:0009436//glyoxylate catabolic process;GO:0055114//oxidation-reduction process
Bcin13g02510	2480	3059	2568	4608	4860	6160	137.36	145.36	143.90	224.78	244.75	266.23	142.206666666667	245.253333333333	0.786283644536347	1.52091509957958e-07	1.98115723406105e-06	wos2	Bcsba1 [Botrytis cinerea B05.10]	-	-	-	-	-	-	-
Bcin09g04340	75	114	104	360	225	270	4.68	6.10	6.56	19.77	12.76	13.14	5.78	15.2233333333333	1.39714289115652	1.54635628210849e-07	2.01211006349492e-06	--	UPF0390 protein [Lachnellula suecica]	-	-	-	-	-	-	-
Bcin08g01820	182	318	251	556	490	798	5.00	7.58	7.03	13.54	12.26	17.16	6.53666666666667	14.32	1.13140445779326	1.55151528509191e-07	2.01663331632771e-06	--	major facilitator superfamily transporter protein [Rutstroemia sp. NJR-2017a BVV2]	-	-	-	-	-	-	-
Bcin03g02650	343	551	533	990	948	1548	4.12	5.68	6.48	10.47	10.35	14.51	5.42666666666667	11.7766666666667	1.11779304962441	1.55686420706791e-07	2.02139335400886e-06	--	leucine rich repeat protein [Rutstroemia sp. NJR-2017a WRK4]	-	-	-	-	-	-	-
Bcin01g05530	2167	2305	1780	1319	1513	1472	152.00	138.71	126.32	81.48	96.50	80.57	139.01	86.1833333333333	-0.689707866125463	1.56664987443258e-07	2.03189741290044e-06	SPBC21C3.09c	Bcfmp41 [Botrytis cinerea B05.10]	Metabolism;Metabolism	Global and overview maps;Amino acid metabolism	ko01100//Metabolic pathways;ko00350//Tyrosine metabolism	K01557;K01557	-	GO:0003824//catalytic activity	-
Bcin12g00750	1495	2084	2067	3705	3414	4556	23.03	27.54	32.22	50.27	47.82	54.77	27.5966666666667	50.9533333333333	0.884682511683374	1.59207854788088e-07	2.06264533165454e-06	SPF1	Bcspf1 [Botrytis cinerea B05.10]	-	-	-	-	GO:0005789//endoplasmic reticulum membrane;GO:0005801//cis-Golgi network;GO:0016021//integral component of membrane	GO:0000166//nucleotide binding;GO:0015662//ATPase activity, coupled to transmembrane movement of ions, phosphorylative mechanism;GO:0016887//ATPase activity;GO:0070273//phosphatidylinositol-4-phosphate binding	GO:0006812//cation transport;GO:0006874//cellular calcium ion homeostasis;GO:0030026//cellular manganese ion homeostasis;GO:0055085//transmembrane transport;GO:0055092//sterol homeostasis
Bcin03g00780	124	181	169	340	332	560	1.74	2.17	2.39	4.19	4.22	6.12	2.1	4.84333333333333	1.20561096924556	1.59823966639638e-07	2.06651381172153e-06	elg1	ATPase family AAA domain-containing protein 5 [Lachnellula cervina]	-	-	-	-	-	GO:0005524//ATP binding	-
Bcin11g05520	228	190	173	111	90	124	7.53	5.38	5.78	3.23	2.70	3.19	6.23	3.04	-1.03516083958042	1.59851327058232e-07	2.06651381172153e-06	radE	similar to MFS multidrug transporter [Botrytis cinerea T4]	-	-	-	-	-	-	GO:0055085//transmembrane transport
Bcin05g02950	16033	16230	11900	9296	10277	9530	961.14	834.75	721.74	490.80	560.18	445.80	839.21	498.926666666667	-0.750204088455914	1.60441239276666e-07	2.07190496927971e-06	--	hypothetical protein BCIN_05g02950 [Botrytis cinerea B05.10]	-	-	-	-	-	-	-
Bcin03g06950	766	957	690	525	549	662	53.13	56.95	48.42	32.07	34.62	35.83	52.8333333333333	34.1733333333333	-0.628577456622555	1.61276118288116e-07	2.08044456573173e-06	--	ribosomal l34e protein [Rutstroemia sp. NJR-2017a BVV2]	-	-	-	-	-	-	-
Bcin15g01230	102	109	113	267	221	422	2.04	1.87	2.29	4.70	4.02	6.59	2.06666666666667	5.10333333333333	1.30413416222555	1.62830323874495e-07	2.09823505517413e-06	sfc1	Bctfc1 [Botrytis cinerea B05.10]	-	-	-	-	GO:0000127//transcription factor TFIIIC complex	-	GO:0006384//transcription initiation from RNA polymerase III promoter
Bcin11g02570	264	353	322	598	623	808	3.12	3.58	3.85	6.23	6.70	7.46	3.51666666666667	6.79666666666667	0.950618776422049	1.63955754112419e-07	2.11022402819156e-06	hmt1	similar to ABC transporter [Botrytis cinerea T4]	-	-	-	-	GO:0016021//integral component of membrane	GO:0005524//ATP binding;GO:0016887//ATPase activity;GO:0042626//ATPase activity, coupled to transmembrane movement of substances	GO:0055085//transmembrane transport
Bcin13g05230	1689	2043	1587	1302	1231	1594	107.39	111.45	102.09	72.91	71.17	79.09	106.976666666667	74.39	-0.524115553133978	1.64112883367368e-07	2.11022402819156e-06	--	Oligosaccaryltransferase protein [Rutstroemia sp. NJR-2017a BVV2]	-	-	-	-	-	-	-
Bcin05g05740	130	154	161	397	279	455	3.99	4.05	4.99	10.72	7.78	10.88	4.34333333333333	9.79333333333333	1.17299731198815	1.65866078426923e-07	2.13048133319212e-06	spb4	Bcspb4 [Botrytis cinerea B05.10]	-	-	-	-	-	GO:0003676//nucleic acid binding;GO:0005524//ATP binding	-
Bcin05g04270	3700	3749	3117	2474	2469	2371	178.69	155.34	152.30	105.23	108.42	89.35	162.11	101	-0.682617795444243	1.69417657745915e-07	2.17377003257714e-06	lys-4	Bclys1 [Botrytis cinerea B05.10]	Metabolism;Metabolism;Metabolism;Metabolism;Metabolism	Global and overview maps;Global and overview maps;Global and overview maps;Amino acid metabolism;Amino acid metabolism	ko01100//Metabolic pathways;ko01110//Biosynthesis of secondary metabolites;ko01230//Biosynthesis of amino acids;ko00310//Lysine degradation;ko00300//Lysine biosynthesis	K00290;K00290;K00290;K00290;K00290	-	GO:0004754//saccharopine dehydrogenase (NAD+, L-lysine-forming) activity	GO:0009085//lysine biosynthetic process;GO:0019878//lysine biosynthetic process via aminoadipic acid
Bcin04g05250	1004	1076	812	592	681	648	91.07	83.74	74.52	47.30	56.17	45.87	83.11	49.78	-0.739455845743229	1.72607543094304e-07	2.21233026357448e-06	--	Glycolipid anchored surface GAS1 protein [Rutstroemia sp. NJR-2017a BVV2]	-	-	-	-	-	-	-
Bcin08g05290	1202	1538	1398	2623	2289	3377	27.65	30.36	32.54	53.15	47.88	60.63	30.1833333333333	53.8866666666667	0.83617620648484	1.75013918045405e-07	2.24077648916253e-06	omh4	alpha-1,2-mannosyltransferase Kre5 [Sclerotinia borealis F-4128]	-	-	-	-	GO:0016020//membrane	GO:0000030//mannosyltransferase activity	GO:0006486//protein glycosylation
Bcin02g01340	92	119	114	266	220	351	1.36	1.51	1.70	3.46	2.95	4.04	1.52333333333333	3.48333333333333	1.19323687191018	1.76855574691196e-07	2.26193938857982e-06	--	hypothetical protein BCIN_02g01340 [Botrytis cinerea B05.10]	-	-	-	-	-	-	-
Bcin03g00610	101	164	177	483	289	503	2.55	3.55	4.51	10.72	6.62	9.90	3.53666666666667	9.08	1.36030204709731	1.82973423311178e-07	2.33769030379654e-06	SDA1	Bcsda1 [Botrytis cinerea B05.10]	-	-	-	-	-	-	GO:0000055//ribosomal large subunit export from nucleus;GO:0030036//actin cytoskeleton organization;GO:0042273//ribosomal large subunit biogenesis
Bcin07g00760	958	1254	1198	2151	1970	2818	9.94	11.16	12.57	19.65	18.58	22.81	11.2233333333333	20.3466666666667	0.858291241006891	1.84274614457325e-07	2.35180722008155e-06	--	f-box domain containing protein [Rutstroemia sp. NJR-2017a WRK4]	-	-	-	-	-	-	-
Bcin02g02160	79	132	141	323	254	392	1.83	2.62	3.30	6.58	5.35	7.08	2.58333333333333	6.33666666666667	1.29449031648695	1.85480376378063e-07	2.36467747927096e-06	ofd1	Bctpa1 [Botrytis cinerea B05.10]	-	-	-	-	-	GO:0005506//iron ion binding;GO:0016491//oxidoreductase activity;GO:0016705//oxidoreductase activity, acting on paired donors, with incorporation or reduction of molecular oxygen;GO:0016706//oxidoreductase activity, acting on paired donors, with incorporation or reduction of molecular oxygen, 2-oxoglutarate as one donor, and incorporation of one atom each of oxygen into both donors;GO:0031418//L-…	GO:0055114//oxidation-reduction process
Bcin03g07960	235	396	372	745	669	945	4.70	6.79	7.52	13.11	12.16	14.74	6.33666666666667	13.3366666666667	1.07360209669705	1.85943721521409e-07	2.36806541839805e-06	mcm3	Bcmcm3 [Botrytis cinerea B05.10]	Cellular Processes;Cellular Processes;Genetic Information Processing	Cell growth and death;Cell growth and death;Replication and repair	ko04111//Cell cycle - yeast;ko04113//Meiosis - yeast;ko03030//DNA replication	K02541;K02541;K02541	GO:0042555//MCM complex	GO:0003677//DNA binding;GO:0005524//ATP binding	GO:0006260//DNA replication;GO:0006270//DNA replication initiation
Bcin06g02860	909	1406	1346	2678	2152	3428	8.56	11.36	12.83	22.22	18.43	25.20	10.9166666666667	21.95	1.0076885338317	1.89273647571741e-07	2.40791442940525e-06	tea1	related to cell polarity protein tea1p [Phialocephala subalpina]	-	-	-	-	-	GO:0005515//protein binding	-
Bcin02g05290	37	73	109	287	210	290	1.33	2.26	3.98	9.12	6.89	8.16	2.52333333333333	8.05666666666667	1.67485226777985	1.90967349577671e-07	2.42688517215144e-06	--	hypothetical protein BCIN_02g05290 [Botrytis cinerea B05.10]	-	-	-	-	-	-	-
Bcin01g01460	61	77	57	251	204	163	1.88	2.04	1.78	6.82	5.73	3.93	1.9	5.49333333333333	1.53168241813111	1.91392333785176e-07	2.42852370697366e-06	--	Alpha-mannosyltransferase protein [Rutstroemia sp. NJR-2017a BVV2]	-	-	-	-	-	-	-
Bcin13g01520	269	284	279	161	162	218	10.83	9.81	11.37	5.71	5.93	6.85	10.67	6.16333333333333	-0.791777452141386	1.91501577360657e-07	2.42852370697366e-06	--	tetratricopeptide ankyrin repeat and coiled-coil containing 1 [Colletotrichum fructicola Nara gc5]	-	-	-	-	-	GO:0005515//protein binding	-
Bcin16g03260	24	24	29	85	82	134	0.42	0.37	0.51	1.33	1.31	1.82	0.433333333333333	1.48666666666667	1.77853208689185	1.96861939355396e-07	2.49386203090388e-06	--	hypothetical protein BCIN_16g03260 [Botrytis cinerea B05.10]	-	-	-	-	-	-	-
Bcin15g03300	20932	24099	21205	16509	17196	18566	871.45	860.79	893.17	605.33	650.95	603.15	875.136666666667	619.81	-0.497682303054778	2.00876120500238e-07	2.5420268511878e-06	--	hypothetical protein BcDW1_9368 [Botrytis cinerea BcDW1]	-	-	-	-	-	-	-
Bcin08g05200	642	1079	1084	1918	1955	3384	19.98	28.81	34.13	52.57	55.32	82.18	27.64	63.3566666666667	1.19673881833445	2.01360097508566e-07	2.54546351112095e-06	himC	similar to cytochrome P450 alkane hydroxylase [Botrytis cinerea T4]	-	-	-	-	-	GO:0004497//monooxygenase activity;GO:0005506//iron ion binding;GO:0016705//oxidoreductase activity, acting on paired donors, with incorporation or reduction of molecular oxygen;GO:0016712//oxidoreductase activity, acting on paired donors, with incorporation or reduction of molecular oxygen, reduced flavin or flavoprotein as one donor, and incorporation of one atom of oxygen;GO:0020037//heme bind…	GO:0055114//oxidation-reduction process
Bcin01g02960	2696	2272	1746	1340	1406	1433	114.87	83.05	75.27	50.28	54.47	47.64	91.0633333333333	50.7966666666667	-0.842136440679621	2.02037401301902e-07	2.54928681457436e-06	tvp23	Bctvp23 [Botrytis cinerea B05.10]	-	-	-	-	GO:0016021//integral component of membrane	-	-
Bcin15g03400	198	336	320	601	630	809	3.98	5.80	6.51	10.62	11.51	12.71	5.43	11.6133333333333	1.09675802007334	2.02087990140658e-07	2.54928681457436e-06	--	nuclear RNA binding protein [Rutstroemia sp. NJR-2017a WRK4]	-	-	-	-	-	-	-
Bcin14g01770	250	292	261	616	502	634	6.32	6.33	6.67	13.71	11.53	12.50	6.44	12.58	0.965999328764672	2.04602891431311e-07	2.57829763502927e-06	mrr1	similar to MFS multidrug transporter [Botrytis cinerea T4]	-	-	-	-	-	-	GO:0055085//transmembrane transport
Bcin05g01030	1315	1421	1076	779	823	1116	57.45	53.27	47.56	29.98	32.69	38.05	52.76	33.5733333333333	-0.652128782253686	2.05427536760344e-07	2.58597016863021e-06	xdhA	xylitol dehydrogenase [Sclerotinia borealis F-4128]	Metabolism;Metabolism	Global and overview maps;Carbohydrate metabolism	ko01100//Metabolic pathways;ko00040//Pentose and glucuronate interconversions	K05351;K05351	-	GO:0008270//zinc ion binding;GO:0016491//oxidoreductase activity	GO:0055114//oxidation-reduction process
Bcin01g00770	14189	14501	11754	9824	9501	9854	1083.48	950.01	908.12	660.72	659.70	587.20	980.536666666667	635.873333333333	-0.624832172576246	2.08830270922729e-07	2.62604613508708e-06	rpl37	similar to 60s ribosomal protein L37 [Botrytis cinerea T4]	Genetic Information Processing	Translation	ko03010//Ribosome	K02922	GO:0005840//ribosome	GO:0003735//structural constituent of ribosome	GO:0006412//translation
Bcin15g03590	325	473	473	958	779	1120	5.21	6.51	7.68	13.54	11.36	14.02	6.46666666666667	12.9733333333333	1.00445505770662	2.09436278782601e-07	2.63090604290429e-06	AVL9	Bcavl9 [Botrytis cinerea B05.10]	-	-	-	-	-	-	-
MSTRG.1883	1903	1929	1481	871	1072	1530	19.00	16.52	14.96	7.66	9.74	11.92	16.8266666666667	9.77333333333333	-0.783826806848741	2.13534924281968e-07	2.67848231635495e-06	--	predicted protein [Botrytis cinerea T4]	-	-	-	-	-	-	-
MSTRG.1082	91	222	119	42	60	74	1.75	3.64	2.31	0.70	1.04	1.10	2.56666666666667	0.946666666666667	-1.43896751607758	2.13670652072374e-07	2.67848231635495e-06	--	hypothetical protein BcDW1_9790 [Botrytis cinerea BcDW1]	-	-	-	-	-	-	-
Bcin15g04960	153	194	187	399	335	555	4.70	5.11	5.81	10.79	9.35	13.30	5.20666666666667	11.1466666666667	1.09818039393891	2.14940583668498e-07	2.69158615954366e-06	--	glucose-6-phosphate isomerase protein [Rutstroemia sp. NJR-2017a WRK4]	-	-	-	-	-	-	-
Bcin11g03500	2455	4681	3545	7611	8056	8450	34.81	56.95	50.86	95.05	103.87	93.50	47.54	97.4733333333333	1.03586567835291	2.18343469656856e-07	2.73134461416259e-06	--	intracellular transport protein [Rutstroemia sp. NJR-2017a BVV2]	-	-	-	-	-	-	-
Bcin08g05120	73	141	154	354	291	407	3.75	6.21	8.00	16.01	13.58	16.31	5.98666666666667	15.3	1.35370680356002	2.20196842259293e-07	2.75165689013073e-06	cyt-21	Bcmrps16 [Botrytis cinerea B05.10]	Genetic Information Processing	Translation	ko03010//Ribosome	K02959	GO:0005840//ribosome	GO:0003735//structural constituent of ribosome	GO:0006412//translation
Bcin01g00750	693	694	733	1386	1405	1633	29.94	25.72	32.04	52.74	55.19	55.05	29.2333333333333	54.3266666666667	0.894046188016406	2.25576709248237e-07	2.81594925378216e-06	--	DUF718 domain protein [Sclerotinia borealis F-4128]	-	-	-	-	-	GO:0016857//racemase and epimerase activity, acting on carbohydrates and derivatives	-
Bcin08g04820	393	464	517	1041	943	1043	4.56	4.61	6.06	10.63	9.93	9.43	5.07666666666667	9.99666666666667	0.977565580381448	2.26644974771829e-07	2.8263406635438e-06	SPBC23E6.02	Bculs1 [Botrytis cinerea B05.10]	-	-	-	-	-	GO:0005524//ATP binding	-
Bcin11g04730	263	329	188	129	123	188	8.71	9.34	6.30	3.76	3.70	4.86	8.11666666666667	4.10666666666667	-0.982919516274803	2.27034101799441e-07	2.82825018291529e-06	ARB_02861	scp-like extracellular protein [Rutstroemia sp. NJR-2017a BBW]	-	-	-	-	GO:0005576//extracellular region	-	-
Bcin04g01040	1020	1556	1148	2882	3465	2568	14.26	18.66	16.23	35.48	44.04	28.01	16.3833333333333	35.8433333333333	1.12947589453775	2.2871437121902e-07	2.84622328628113e-06	SPAC11D3.15	Bcoxp1 [Botrytis cinerea B05.10]	Metabolism;Metabolism	Global and overview maps;Metabolism of other amino acids	ko01100//Metabolic pathways;ko00480//Glutathione metabolism	K01469;K01469	-	GO:0003824//catalytic activity;GO:0016787//hydrolase activity	-
Bcin12g00260	277	372	349	646	640	1038	7.79	8.97	9.92	15.99	16.36	22.77	8.89333333333333	18.3733333333333	1.0468172215197	2.34764055847173e-07	2.9184776403242e-06	YUC10	similar to flavin-containing monooxygenase [Botrytis cinerea T4]	-	-	-	-	-	GO:0004499//N,N-dimethylaniline monooxygenase activity;GO:0050660//flavin adenine dinucleotide binding;GO:0050661//NADP binding	GO:0055114//oxidation-reduction process
Bcin11g05420	198	303	358	809	581	845	6.04	7.87	10.91	21.49	16.02	19.99	8.27333333333333	19.1666666666667	1.21205884058875	2.36184790235758e-07	2.93309691832676e-06	--	BTB POZ domain-containing protein [Rutstroemia sp. NJR-2017a WRK4]	-	-	-	-	-	-	-
Bcin12g03350	138	135	141	277	339	447	2.16	1.81	2.23	3.82	4.82	5.46	2.06666666666667	4.7	1.18535504201192	2.36480389991811e-07	2.93372773671e-06	--	similar to transcription factor Cys6 [Botrytis cinerea T4]	-	-	-	-	GO:0005634//nucleus	GO:0000981//DNA-binding transcription factor activity, RNA polymerase II-specific;GO:0008270//zinc ion binding	GO:0006355//regulation of transcription, DNA-templated
MSTRG.1200	93	67	66	16	24	39	2.78	1.82	2.15	0.36	0.66	0.91	2.25	0.643333333333333	-1.80628665467011	2.43079122818961e-07	3.01247177648648e-06	--	hypothetical protein BofuT4_P014600.1 [Botrytis cinerea T4]	-	-	-	-	-	-	-
Bcin07g03080	701	941	817	1444	1532	1948	12.65	14.57	14.91	22.95	25.13	27.43	14.0433333333333	25.17	0.841819801319885	2.46719833032757e-07	3.05443231308322e-06	APE2	similar to aminopeptidase [Botrytis cinerea T4]	-	-	-	-	-	GO:0008237//metallopeptidase activity;GO:0008270//zinc ion binding	GO:0006508//proteolysis
Bcin04g03920	170	183	126	78	89	70	11.01	10.17	8.26	4.45	5.24	3.54	9.81333333333333	4.41	-1.15396460977834	2.49800375279406e-07	3.08937842863612e-06	--	hypothetical protein BCIN_04g03920 [Botrytis cinerea B05.10]	-	-	-	-	-	-	-
Bcin08g02220	100	153	101	247	296	362	1.09	1.44	1.13	2.38	2.94	3.10	1.22	2.80666666666667	1.20197658478236	2.50084424596388e-07	3.08970282924033e-06	--	Bcrprd [Botrytis cinerea B05.10]	-	-	-	-	-	GO:0003968//RNA-directed 5'-3' RNA polymerase activity	-
Bcin07g05330	164	197	158	358	350	614	4.41	4.55	4.30	8.48	8.56	12.89	4.42	9.97666666666667	1.17451150338551	2.53165046134189e-07	3.12284163270061e-06	--	hypothetical protein BCIN_07g05330 [Botrytis cinerea B05.10]	-	-	-	-	-	-	-
Bcin02g07590	98	204	181	417	341	613	0.86	1.53	1.60	3.21	2.71	4.18	1.33	3.36666666666667	1.33989464141681	2.53287889434663e-07	3.12284163270061e-06	pol2	DNA polymerase epsilon [Sclerotinia borealis F-4128]	Genetic Information Processing;Genetic Information Processing;Genetic Information Processing	Replication and repair;Replication and repair;Replication and repair	ko03420//Nucleotide excision repair;ko03030//DNA replication;ko03410//Base excision repair	K02324;K02324;K02324	GO:0000784//nuclear chromosome, telomeric region;GO:0005634//nucleus;GO:0008622//epsilon DNA polymerase complex	GO:0000166//nucleotide binding;GO:0003676//nucleic acid binding;GO:0003677//DNA binding;GO:0003887//DNA-directed DNA polymerase activity;GO:0008270//zinc ion binding	GO:0006260//DNA replication;GO:0006279//premeiotic DNA replication;GO:0006281//DNA repair;GO:0006325//chromatin organization;GO:0010964//regulation of chromatin silencing by small RNA;GO:0090053//positive regulation of chromatin silencing at centromere;GO:1902975//mitotic DNA replication initiation;GO:1902983//DNA strand elongation involved in mitotic DNA replication;GO:1903097//regulation of CEN…
Bcin04g00930	15	14	15	56	67	86	0.21	0.17	0.21	0.70	0.86	0.95	0.196666666666667	0.836666666666667	2.08890050458893	2.59157263121878e-07	3.19192255010543e-06	TRPA1	similar to HET domain protein [Botrytis cinerea T4]	-	-	-	-	-	GO:0005515//protein binding	-
Bcin08g04810	582	874	797	1547	1384	1762	10.13	13.05	14.04	23.72	21.91	23.93	12.4066666666667	23.1866666666667	0.902179877247434	2.60937476303093e-07	3.21054898974977e-06	SCPA	Bccp6 [Botrytis cinerea B05.10]	-	-	-	-	-	GO:0004185//serine-type carboxypeptidase activity	GO:0006508//proteolysis
Bcin11g01800	757	645	563	384	402	496	34.72	25.38	26.12	15.51	16.76	17.75	28.74	16.6733333333333	-0.785517504997525	2.6513521516976e-07	3.25885171137888e-06	SPBC12C2.09c	hemolysin III family channel protein [Rutstroemia sp. NJR-2017a WRK4]	-	-	-	-	GO:0016021//integral component of membrane	-	-
Bcin14g04050	174	227	193	435	364	544	9.08	10.16	10.19	19.98	17.26	22.14	9.81	19.7933333333333	1.01268955104626	2.65880164888476e-07	3.26465972953227e-06	tsn1	similar to recombination hotspot-binding protein (Translin) [Botrytis cinerea T4]	-	-	-	-	-	GO:0003697//single-stranded DNA binding;GO:0003723//RNA binding;GO:0035939//microsatellite binding;GO:0043047//single-stranded telomeric DNA binding;GO:0043565//sequence-specific DNA binding;GO:1990605//GU repeat RNA binding	GO:0016070//RNA metabolic process
Bcin16g03290	1542	1512	1290	957	1018	1179	67.61	56.88	57.22	36.96	40.58	40.34	60.57	39.2933333333333	-0.624318851649787	2.68455983796873e-07	3.29291352080013e-06	--	Cript family protein [Sclerotinia borealis F-4128]	-	-	-	-	-	-	-
Bcin10g02200	437	807	767	1577	1353	1887	5.06	8.01	8.98	16.07	14.24	17.04	7.35	15.7833333333333	1.10258576991086	2.71843720207511e-07	3.33105842839142e-06	--	pak-box p21-rho-binding protein [Rutstroemia sp. NJR-2017a BVV2]	-	-	-	-	-	-	-
Bcin04g00010	3924	4075	3680	2830	2785	2591	207.67	185.02	197.04	131.91	134.01	107.00	196.576666666667	124.306666666667	-0.661188414903673	2.73771238368927e-07	3.35125078714323e-06	--	Cytochrome P450 [Pyrenophora seminiperda CCB06]	-	-	-	-	-	-	-
Bcin05g04690	100	69	77	23	30	42	4.83	2.86	3.77	0.98	1.32	1.58	3.82	1.29333333333333	-1.56247848656978	2.75162068152769e-07	3.36483900483958e-06	--	hypothetical protein BCIN_05g04690 [Botrytis cinerea B05.10]	-	-	-	-	-	-	-
Bcin07g00740	189	206	192	408	413	485	5.06	4.73	5.20	9.61	10.04	10.12	4.99666666666667	9.92333333333333	0.989858838290175	2.76208408441671e-07	3.37419119955656e-06	GPI10	Bcgpi10 [Botrytis cinerea B05.10]	Metabolism;Metabolism	Global and overview maps;Glycan biosynthesis and metabolism	ko01100//Metabolic pathways;ko00563//Glycosylphosphatidylinositol(GPI)-anchor biosynthesis	K05286;K05286	-	GO:0000030//mannosyltransferase activity;GO:0016757//transferase activity, transferring glycosyl groups	GO:0006506//GPI anchor biosynthetic process
Bcin09g05690	525	742	496	313	368	486	18.89	22.91	18.06	9.92	12.04	13.65	19.9533333333333	11.87	-0.749309843135036	2.79845845025606e-07	3.41514522076055e-06	--	hypothetical protein BCIN_09g05690 [Botrytis cinerea B05.10]	-	-	-	-	-	-	-
Bcin04g05990	187	314	238	541	494	629	3.69	5.31	4.75	9.40	8.86	9.68	4.58333333333333	9.31333333333333	1.02290040211008	2.84874970539354e-07	3.4729823468399e-06	--	hypothetical protein BCIN_04g05990 [Botrytis cinerea B05.10]	-	-	-	-	-	-	-
Bcin03g03390	1923	2092	1459	1195	1126	1563	112.23	104.75	86.15	61.43	59.75	71.18	101.043333333333	64.12	-0.656127807696208	2.85685624466258e-07	3.47932573536954e-06	sod1	Bcsod1 [Botrytis cinerea B05.10]	Cellular Processes;Organismal Systems	Transport and catabolism;Aging	ko04146//Peroxisome;ko04213//Longevity regulating pathway - multiple species	K04565;K04565	-	GO:0004784//superoxide dismutase activity;GO:0046872//metal ion binding	GO:0006801//superoxide metabolic process;GO:0055114//oxidation-reduction process
Bcin05g06000	190	176	171	348	435	723	7.86	6.24	7.15	12.67	16.36	23.33	7.08333333333333	17.4533333333333	1.30100225603281	2.8791564015138e-07	3.50292490515141e-06	--	hypothetical protein BCIN_05g06000 [Botrytis cinerea B05.10]	-	-	-	-	-	-	-
Bcin07g04910	231	480	385	818	809	1062	7.19	12.82	12.13	22.43	22.90	25.80	10.7133333333333	23.71	1.14608823452807	2.90545626163258e-07	3.53133750906743e-06	prp45	Bcprp45 [Botrytis cinerea B05.10]	Genetic Information Processing	Transcription	ko03040//Spliceosome	K06063	GO:0005681//spliceosomal complex	-	GO:0000398//mRNA splicing, via spliceosome
MSTRG.9178	71	94	62	28	30	36	2.26	2.57	2.00	0.79	0.87	0.90	2.27666666666667	0.853333333333333	-1.41574176829009	2.9250982886039e-07	3.5516087021914e-06	--	-	-	-	-	-	-	-	-
Bcin11g00870	20	36	28	109	107	94	1.00	1.54	1.41	4.78	4.85	3.65	1.31666666666667	4.42666666666667	1.74933058828246	3.06651403464253e-07	3.71753986202413e-06	--	E3 ubiquitin-protein ligase [Diplodia seriata]	-	-	-	-	-	-	-
Bcin02g00950	387	393	360	239	257	259	18.15	15.79	17.04	9.85	10.95	9.46	16.9933333333333	10.0866666666667	-0.752519385805457	3.06796305368981e-07	3.71753986202413e-06	--	ubiquitin-conjugating enzyme E2C-binding protein [Rutstroemia sp. NJR-2017a WRK4]	-	-	-	-	-	-	-
Bcin12g05240	23	58	56	144	133	198	0.27	0.59	0.67	1.50	1.43	1.83	0.51	1.58666666666667	1.63742992061529	3.12805732389473e-07	3.78652918884389e-06	Nuggc	Tat pathway signal sequence protein [Rutstroemia sp. NJR-2017a WRK4]	-	-	-	-	-	-	-
Bcin14g02170	358	382	369	744	702	861	28.36	25.96	29.57	51.91	50.56	53.22	27.9633333333333	51.8966666666667	0.892105531387795	3.20767141271627e-07	3.87898427951481e-06	CCDC25	Bcjlp2 [Botrytis cinerea B05.10]	-	-	-	-	-	-	-
Bcin04g05090	338	285	295	211	139	168	20.74	15.01	18.32	11.41	7.76	8.05	18.0233333333333	9.07333333333333	-0.990161289578002	3.22259126715461e-07	3.89309815983678e-06	--	hypothetical protein BCIN_04g05090 [Botrytis cinerea B05.10]	-	-	-	-	-	-	-
Bcin04g03400	93	177	227	573	445	492	2.34	3.81	5.77	12.68	10.16	9.64	3.97333333333333	10.8266666666667	1.44616739672302	3.25236200367864e-07	3.92510636979706e-06	mpp10	Bcmpp10 [Botrytis cinerea B05.10]	Genetic Information Processing	Translation	ko03008//Ribosome biogenesis in eukaryotes	K14559	GO:0005634//nucleus;GO:0005732//small nucleolar ribonucleoprotein complex;GO:0034457//Mpp10 complex	-	GO:0006364//rRNA processing
Bcin04g05610	469	809	766	1579	1266	1952	7.59	11.23	12.54	22.50	18.62	24.64	10.4533333333333	21.92	1.06828473956648	3.30723160588154e-07	3.98731021779521e-06	SPAC23H4.01c	Bcosh3 [Botrytis cinerea B05.10]	-	-	-	-	-	-	-
Bcin05g04680	432	639	716	1374	1137	1692	8.46	10.73	14.18	23.69	20.24	25.85	11.1233333333333	23.26	1.06426191101206	3.31288450443692e-07	3.99011134685147e-06	--	com1 regulatory protein [Rutstroemia sp. NJR-2017a BBW]	-	-	-	-	-	-	-
Bcin09g02520	465	507	401	295	312	331	32.29	30.20	28.17	18.04	19.70	17.93	30.22	18.5566666666667	-0.703566078020149	3.32767454351806e-07	4.00390077605627e-06	--	hypothetical protein BCIN_09g02520 [Botrytis cinerea B05.10]	-	-	-	-	-	-	-
Bcin12g04950	278	421	310	683	611	924	6.44	8.37	7.27	13.94	12.88	16.71	7.36	14.51	0.979269848009731	3.3457035098794e-07	4.02155575349997e-06	fsa6	similar to transcription factor Cys6 [Botrytis cinerea T4]	-	-	-	-	GO:0005634//nucleus	GO:0000981//DNA-binding transcription factor activity, RNA polymerase II-specific;GO:0003677//DNA binding;GO:0008270//zinc ion binding	GO:0006351//transcription, DNA-templated;GO:0006355//regulation of transcription, DNA-templated
Bcin14g02550	208	284	278	569	471	686	8.08	9.47	10.93	19.47	16.64	20.80	9.49333333333333	18.97	0.998733033166235	3.35380251465102e-07	4.02725143643065e-06	cwf17	similar to WD repeat-containing protein [Botrytis cinerea T4]	Genetic Information Processing	Transcription	ko03040//Spliceosome	K12857	-	GO:0005515//protein binding	-
Bcin15g02570	604	920	853	1568	1468	1961	11.24	14.70	16.06	25.69	24.84	28.49	14	26.34	0.911828518424186	3.40422646436101e-07	4.08370870359383e-06	--	similar to sister chromatid separation protein (Src1) [Botrytis cinerea T4]	-	-	-	-	-	-	-
Bcin12g01860	4915	3691	3959	2761	2643	2635	187.12	120.56	152.49	92.58	91.49	78.28	153.39	87.45	-0.810674142599084	3.41982556331182e-07	4.09831895507288e-06	GAL10	Bcgal10 [Botrytis cinerea B05.10]	Metabolism;Metabolism;Metabolism	Global and overview maps;Carbohydrate metabolism;Carbohydrate metabolism	ko01100//Metabolic pathways;ko00520//Amino sugar and nucleotide sugar metabolism;ko00052//Galactose metabolism	K01784;K01784;K01784	-	GO:0003978//UDP-glucose 4-epimerase activity	GO:0006012//galactose metabolic process
Bcin05g03080	1575	1429	1186	852	894	1154	81.88	63.74	62.38	39.01	42.26	46.82	69.3333333333333	42.6966666666667	-0.699425679646611	3.49182317346741e-07	4.17945133403124e-06	CYP3	peptidyl-prolyl cis-trans isomerase [Sclerotinia borealis F-4128]	Genetic Information Processing	Transcription	ko03040//Spliceosome	K09567	GO:0005634//nucleus	GO:0003755//peptidyl-prolyl cis-trans isomerase activity	GO:0000413//protein peptidyl-prolyl isomerization;GO:0006457//protein folding
Bcin10g02440	1576	2535	2395	4321	4102	5579	26.50	36.57	40.75	63.99	62.72	73.21	34.6066666666667	66.64	0.945338413694874	3.49450119884788e-07	4.17945133403124e-06	SPBC543.02c	small glutamine-rich tetratricopeptide repeat-containing A protein [Rutstroemia sp. NJR-2017a BVV2]	-	-	-	-	-	GO:0005515//protein binding	-
Bcin16g04670	83	131	214	517	354	534	1.93	2.61	5.03	10.58	7.48	9.68	3.19	9.24666666666667	1.53537695783758	3.5867618654826e-07	4.28551886300533e-06	SPBC4F6.14	Bcnop4 [Botrytis cinerea B05.10]	Genetic Information Processing	Translation	ko03008//Ribosome biogenesis in eukaryotes	K14573	-	GO:0003676//nucleic acid binding	-
Bcin13g02850	331	367	272	216	188	230	38.42	36.55	31.94	22.08	19.84	20.83	35.6366666666667	20.9166666666667	-0.768709440011109	3.61961428342723e-07	4.32046390165259e-06	RSM19	Bcrsm19 [Botrytis cinerea B05.10]	-	-	-	-	GO:0005763//mitochondrial small ribosomal subunit;GO:0005840//ribosome	GO:0003723//RNA binding;GO:0003735//structural constituent of ribosome	GO:0006412//translation
Bcin08g01740	1100	1561	1814	3444	2788	4154	17.80	21.68	29.71	49.08	40.98	52.47	23.0633333333333	47.51	1.04263016661542	3.65071535280218e-07	4.3519766716127e-06	mcs4	Brrg1 [Botrytis cinerea B05.10]	Environmental Information Processing;Cellular Processes	Signal transduction;Transport and catabolism	ko04011//MAPK signaling pathway - yeast;ko04139//Mitophagy - yeast	K11233;K11233	-	-	GO:0000160//phosphorelay signal transduction system
Bcin12g00610	309	346	282	185	196	249	10.08	9.69	9.31	5.32	5.82	6.34	9.69333333333333	5.82666666666667	-0.734322084418994	3.65327814723162e-07	4.3519766716127e-06	egt-2	similar to aminotransferase family protein (LolT) [Botrytis cinerea T4]	Metabolism;Metabolism	Global and overview maps;Amino acid metabolism	ko01100//Metabolic pathways;ko00340//Histidine metabolism	K20247;K20247	-	GO:0003824//catalytic activity	-
Bcin02g06130	2892	3793	3906	6759	6254	8294	76.52	86.11	104.57	157.52	150.47	171.26	89.0666666666667	159.75	0.84285842408146	3.66028554810169e-07	4.35599424115696e-06	obp1	oxysterol binding protein [Rutstroemia sp. NJR-2017a BVV2]	-	-	-	-	-	-	-
Bcin02g02770	284	421	415	727	817	953	11.87	15.10	17.55	26.76	31.05	31.09	14.84	29.6333333333333	0.997729826375171	3.68064977913333e-07	4.37588362630295e-06	--	hypothetical protein BCIN_02g02770 [Botrytis cinerea B05.10]	-	-	-	-	-	-	-
Bcin05g06060	215	199	185	125	106	102	14.58	11.58	12.70	7.47	6.54	5.40	12.9533333333333	6.47	-1.00148578287168	3.71451592339529e-07	4.41176995301973e-06	--	STE24 endopeptidase protein [Rutstroemia sp. NJR-2017a BVV2]	-	-	-	-	-	-	-
Bcin03g02410	671	760	767	1491	1338	1595	16.20	15.75	18.74	31.71	29.38	30.05	16.8966666666667	30.38	0.84638320663376	3.72631807262075e-07	4.42140552299871e-06	hal4	Bcsat4 [Botrytis cinerea B05.10]	-	-	-	-	-	GO:0004672//protein kinase activity;GO:0005524//ATP binding	GO:0006468//protein phosphorylation;GO:0030007//cellular potassium ion homeostasis
Bcin09g03900	340	595	543	989	1023	1454	4.27	6.39	6.90	10.95	11.65	14.25	5.85333333333333	12.2833333333333	1.06937177444707	3.73031564901522e-07	4.42177079503446e-06	chr3	Chitin synthase regulatory factor 3, partial [Lachnellula cervina]	-	-	-	-	-	GO:0005515//protein binding	-
Bcin04g01560	255	180	251	128	103	141	12.92	7.82	12.87	5.71	4.75	5.57	11.2033333333333	5.34333333333333	-1.06811611715345	3.83851249926012e-07	4.54358162797083e-06	VdtF	Short-chain dehydrogenase/reductase, partial [Lachnellula hyalina]	-	-	-	-	-	-	-
Bcin03g08040	37	39	32	129	112	115	1.35	1.22	1.18	4.13	3.71	3.27	1.25	3.70333333333333	1.56689631600585	3.84142923011663e-07	4.54358162797083e-06	--	Transcription initiation factor Rrn11 protein [Rutstroemia sp. NJR-2017a BVV2]	-	-	-	-	-	GO:0001164//RNA polymerase I CORE element sequence-specific DNA binding;GO:0001181//RNA polymerase I general transcription initiation factor activity	GO:0006361//transcription initiation from RNA polymerase I promoter
Bcin11g01830	4801	5173	4133	3391	3488	3601	299.11	276.51	260.51	186.07	197.59	175.07	278.71	186.243333333333	-0.581575982114573	3.84445241218493e-07	4.54358162797083e-06	Dpm1	Bcdpm1 [Botrytis cinerea B05.10]	Metabolism;Metabolism	Global and overview maps;Glycan biosynthesis and metabolism	ko01100//Metabolic pathways;ko00510//N-Glycan biosynthesis	K00721;K00721	-	GO:0016740//transferase activity	-
Bcin02g01620	521	526	396	306	306	270	29.57	25.49	22.56	15.11	15.65	11.81	25.8733333333333	14.19	-0.866591343003739	3.85957027803046e-07	4.55581087725554e-06	ascF	integral membrane protein [Rutstroemia sp. NJR-2017a WRK4]	-	-	-	-	-	-	-
Bcin15g01380	22174	19381	14819	11963	12199	10714	855.24	641.34	578.27	406.37	427.82	322.46	691.616666666667	385.55	-0.843054667662417	3.86240308018327e-07	4.55581087725554e-06	tca-9	Bclsc2 [Botrytis cinerea B05.10]	Metabolism;Metabolism;Metabolism;Metabolism;Metabolism	Global and overview maps;Global and overview maps;Global and overview maps;Carbohydrate metabolism;Carbohydrate metabolism	ko01100//Metabolic pathways;ko01110//Biosynthesis of secondary metabolites;ko01200//Carbon metabolism;ko00020//Citrate cycle (TCA cycle);ko00640//Propanoate metabolism	K01900;K01900;K01900;K01900;K01900	GO:0005739//mitochondrion	GO:0003824//catalytic activity;GO:0004775//succinate-CoA ligase (ADP-forming) activity;GO:0005524//ATP binding;GO:0046872//metal ion binding	GO:0006099//tricarboxylic acid cycle;GO:0006104//succinyl-CoA metabolic process
Bcin12g01920	180	291	290	601	482	777	1.74	2.41	2.84	5.12	4.24	5.86	2.33	5.07333333333333	1.12260399812811	3.93578709373214e-07	4.63780457534769e-06	NIPBL	Bcscc2 [Botrytis cinerea B05.10]	Cellular Processes	Cell growth and death	ko04111//Cell cycle - yeast	K06672	-	GO:0003682//chromatin binding	GO:0010468//regulation of gene expression
Bcin07g04320	2486	3110	2513	2060	2033	2446	188.92	202.79	193.22	137.89	140.48	145.04	194.976666666667	141.136666666667	-0.466208641203537	3.94294394356981e-07	4.64167389191951e-06	sme1	Bcsme1 [Botrytis cinerea B05.10]	Genetic Information Processing	Transcription	ko03040//Spliceosome	K11097	GO:0005681//spliceosomal complex	-	GO:0000398//mRNA splicing, via spliceosome
Bcin05g01640	217	299	329	628	539	812	3.04	3.60	4.67	7.76	6.88	8.89	3.77	7.84333333333333	1.05690239123448	3.95554142686637e-07	4.65193409809289e-06	UGT80B1	glycosyltransferase family 1 protein [Botrytis cinerea T4]	-	-	-	-	-	GO:0016758//transferase activity, transferring hexosyl groups	GO:0005975//carbohydrate metabolic process;GO:0030259//lipid glycosylation
Bcin01g03000	24601	23234	19860	15765	16059	15686	1178.90	955.24	962.87	665.36	699.73	586.56	1032.33666666667	650.55	-0.666181691612158	3.97251416833998e-07	4.66731468562611e-06	ipp-1	Bcipp1 [Botrytis cinerea B05.10]	Metabolism	Energy metabolism	ko00190//Oxidative phosphorylation	K01507	GO:0005737//cytoplasm	GO:0000287//magnesium ion binding;GO:0004427//inorganic diphosphatase activity	GO:0006796//phosphate-containing compound metabolic process
Bcin01g10110	11449	12005	9376	7640	7895	7316	859.75	773.29	713.15	505.22	538.99	429.02	782.063333333333	491.076666666667	-0.671337170091332	3.98830525653592e-07	4.68127817770092e-06	--	DUF1748 domain containing protein [Rutstroemia sp. NJR-2017a WRK4]	-	-	-	-	-	-	-
Bcin05g07240	604	1129	1366	3008	2099	3647	6.26	10.03	14.31	27.44	19.77	29.48	10.2	25.5633333333333	1.32550681671419	4.00934331268638e-07	4.70136695295827e-06	dhkJ	ATPase-like ATP-binding domain protein [Rutstroemia sp. NJR-2017a BVV2]	-	-	-	-	-	GO:0000155//phosphorelay sensor kinase activity;GO:0005515//protein binding;GO:0016772//transferase activity, transferring phosphorus-containing groups	GO:0000160//phosphorelay signal transduction system;GO:0007165//signal transduction;GO:0016310//phosphorylation
Bcin12g01350	2657	3040	2811	4900	4855	6382	41.37	40.61	44.29	67.20	68.74	77.55	42.09	71.1633333333333	0.75765657921222	4.07550388311185e-07	4.77427551663856e-06	UBA1	similar to ubiquitin-activating enzyme E1 1 [Botrytis cinerea T4]	Genetic Information Processing	Folding, sorting and degradation	ko04120//Ubiquitin mediated proteolysis	K03178	GO:0005634//nucleus;GO:0005737//cytoplasm	GO:0000287//magnesium ion binding;GO:0004839//ubiquitin activating enzyme activity;GO:0005524//ATP binding;GO:0008641//ubiquitin-like modifier activating enzyme activity	GO:0006464//cellular protein modification process
Bcin12g01670	79	122	98	221	219	340	3.08	4.08	3.87	7.59	7.76	10.34	3.67666666666667	8.56333333333333	1.21977409930943	4.09105503230625e-07	4.78781284249591e-06	rad18	Bcrad18 [Botrytis cinerea B05.10]	-	-	-	-	-	GO:0003697//single-stranded DNA binding;GO:0061630//ubiquitin protein ligase activity	GO:0006301//postreplication repair;GO:0006513//protein monoubiquitination
Bcin01g10600	255	414	362	698	664	1157	3.95	5.51	5.68	9.53	9.36	14.00	5.04666666666667	10.9633333333333	1.11928380284966	4.0986284886985e-07	4.79199646912808e-06	PEX1	Bcpex1 [Botrytis cinerea B05.10]	Cellular Processes	Transport and catabolism	ko04146//Peroxisome	K13338	GO:0005777//peroxisome;GO:0005778//peroxisomal membrane	GO:0005524//ATP binding;GO:0042623//ATPase activity, coupled	GO:0006625//protein targeting to peroxisome;GO:0007031//peroxisome organization
Bcin12g01470	110	130	125	275	242	382	0.78	0.79	0.89	1.71	1.55	2.10	0.82	1.78666666666667	1.12357468511854	4.21193024234615e-07	4.91966588930567e-06	SACS	Sacsin [Lachnellula cervina]	-	-	-	-	-	GO:0005515//protein binding	-
Bcin07g01220	84	140	162	444	254	459	1.55	2.22	3.03	7.24	4.27	6.63	2.26666666666667	6.04666666666667	1.41556780439082	4.25452492725246e-07	4.96457903877249e-06	pol5	Bcpol5 [Botrytis cinerea B05.10]	-	-	-	-	GO:0005730//nucleolus	GO:0003677//DNA binding;GO:0008134//transcription factor binding	GO:0006355//regulation of transcription, DNA-templated
Bcin08g05160	794	1244	1162	2482	1849	2730	11.69	15.72	17.31	32.19	24.76	31.37	14.9066666666667	29.44	0.981819983934976	4.31898609274068e-07	5.0348958497475e-06	SPCC550.11	similar to nonsense-mediated mRNA decay protein (Nmd5) [Botrytis cinerea T4]	-	-	-	-	-	GO:0008536//Ran GTPase binding	GO:0006886//intracellular protein transport
Bcin14g00100	1335	1299	1152	851	902	1019	200.95	167.76	175.44	112.82	123.45	119.69	181.383333333333	118.653333333333	-0.612289267065274	4.34383484664435e-07	5.05894235201029e-06	At2g02050	NADH-ubiquinone oxidoreductase B18 subunit-domain-containing protein [Aspergillus leporis]	Metabolism;Metabolism	Global and overview maps;Energy metabolism	ko01100//Metabolic pathways;ko00190//Oxidative phosphorylation	K03963;K03963	GO:0005739//mitochondrion	GO:0003954//NADH dehydrogenase activity;GO:0008137//NADH dehydrogenase (ubiquinone) activity	-
Bcin01g09350	11729	13209	11289	9299	9225	9690	855.69	826.78	833.25	597.49	611.94	551.64	838.573333333333	587.023333333333	-0.514519103623541	4.42637889973369e-07	5.15007036256394e-06	rpl36	60S ribosomal protein L36 [Sclerotinia borealis F-4128]	Genetic Information Processing	Translation	ko03010//Ribosome	K02920	GO:0005840//ribosome	GO:0003735//structural constituent of ribosome	GO:0006412//translation
Bcin15g00770	44	75	85	188	170	243	1.33	1.94	2.60	5.00	4.67	5.73	1.95666666666667	5.13333333333333	1.39149794247221	4.43539986749335e-07	5.15556081591079e-06	SLD2	similar to gi|121750448|sp|Q0UZV8.1|SLD2_PHANO RecName: Full=DNA replication regulator SLD2 [Botrytis cinerea T4]	-	-	-	-	-	-	GO:0006270//DNA replication initiation
Bcin09g03140	5882	5545	4727	3604	3812	4457	249.24	201.59	202.65	134.50	146.87	147.37	217.826666666667	142.913333333333	-0.608040060445536	4.5186235112065e-07	5.247207767277e-06	--	Pre-mRNA splicing factor [Colletotrichum higginsianum IMI 349063]	-	-	-	-	-	-	-
Bcin09g02660	1448	1747	1466	1140	1172	1172	82.49	85.37	84.49	57.18	60.71	52.10	84.1166666666667	56.6633333333333	-0.569976207183644	4.55240256439978e-07	5.28131581140049e-06	mob1-1	Bcmob1 [Botrytis cinerea B05.10]	Cellular Processes;Environmental Information Processing	Cell growth and death;Signal transduction	ko04111//Cell cycle - yeast;ko04392//Hippo signaling pathway - multiple species	K06685;K06685	-	-	-
Bcin14g01870	259	312	341	670	544	894	3.10	3.20	4.13	7.06	5.92	8.35	3.47666666666667	7.11	1.0321448078208	4.57820728759668e-07	5.30611568032482e-06	tcsB	Bchhk5 [Botrytis cinerea B05.10]	Environmental Information Processing;Cellular Processes	Signal transduction;Transport and catabolism	ko04011//MAPK signaling pathway - yeast;ko04139//Mitophagy - yeast	K11231;K11231	-	GO:0000155//phosphorelay sensor kinase activity;GO:0016772//transferase activity, transferring phosphorus-containing groups	GO:0000160//phosphorelay signal transduction system;GO:0007165//signal transduction;GO:0016310//phosphorylation
Bcin04g05620	863	1201	1164	2023	1915	2736	11.44	13.66	15.61	23.61	23.08	28.30	13.57	24.9966666666667	0.881315001966716	4.58330904096497e-07	5.30689618810862e-06	spt-6	Bcspt6 [Botrytis cinerea B05.10]	-	-	-	-	-	GO:0003676//nucleic acid binding;GO:0003677//DNA binding	GO:0006139//nucleobase-containing compound metabolic process;GO:0032968//positive regulation of transcription elongation from RNA polymerase II promoter
Bcin14g00150	45	71	64	165	133	242	2.64	3.57	3.80	8.52	7.09	11.07	3.33666666666667	8.89333333333333	1.41431669234859	4.59296635563767e-07	5.31294486544034e-06	--	hypothetical protein BCIN_14g00150 [Botrytis cinerea B05.10]	-	-	-	-	-	-	-
Bcin15g03600	932	1399	1271	2189	2250	3032	15.50	19.96	21.38	32.05	34.01	39.34	18.9466666666667	35.1333333333333	0.890896407281793	4.62575628696049e-07	5.34571488360025e-06	culA	Bccdc53 [Botrytis cinerea B05.10]	Cellular Processes;Genetic Information Processing;Genetic Information Processing	Cell growth and death;Folding, sorting and degradation;Folding, sorting and degradation	ko04111//Cell cycle - yeast;ko04141//Protein processing in endoplasmic reticulum;ko04120//Ubiquitin mediated proteolysis	K03347;K03347;K03347	GO:0019005//SCF ubiquitin ligase complex;GO:0031461//cullin-RING ubiquitin ligase complex;GO:0043224//nuclear SCF ubiquitin ligase complex	GO:0031625//ubiquitin protein ligase binding	GO:0006511//ubiquitin-dependent protein catabolic process;GO:0031146//SCF-dependent proteasomal ubiquitin-dependent protein catabolic process
Bcin02g06860	1979	1530	1506	1156	905	1230	72.53	48.11	55.84	37.31	30.16	35.18	58.8266666666667	34.2166666666667	-0.781771068595418	4.65126397755405e-07	5.37001421069438e-06	SPAC869.04	similar to formamidase [Botrytis cinerea T4]	Metabolism;Metabolism;Metabolism;Metabolism;Metabolism	Global and overview maps;Global and overview maps;Carbohydrate metabolism;Metabolism of other amino acids;Energy metabolism	ko01100//Metabolic pathways;ko01200//Carbon metabolism;ko00630//Glyoxylate and dicarboxylate metabolism;ko00460//Cyanoamino acid metabolism;ko00910//Nitrogen metabolism	K01455;K01455;K01455;K01455;K01455	-	GO:0016811//hydrolase activity, acting on carbon-nitrogen (but not peptide) bonds, in linear amides	-
Bcin16g02520	211	199	216	490	439	508	1.27	1.03	1.32	2.60	2.41	2.39	1.20666666666667	2.46666666666667	1.0315355734331	4.67789444309391e-07	5.39556179076394e-06	--	p-loop containing nucleoside triphosphate hydrolase protein [Rutstroemia sp. NJR-2017a BVV2]	-	-	-	-	-	-	-
Bcin10g05930	363	291	270	183	174	201	25.64	17.63	19.29	11.38	11.17	11.08	20.8533333333333	11.21	-0.895491733780767	4.70937074309679e-07	5.42664413319923e-06	--	Bcprx6 [Botrytis cinerea B05.10]	-	-	-	-	-	-	GO:0055114//oxidation-reduction process
Bcin04g05020	1135	1689	1088	895	885	884	43.72	55.82	42.40	30.36	31.00	26.57	47.3133333333333	29.31	-0.690853837592018	4.79396573898257e-07	5.51881704284026e-06	ARB_02922	Fasciclin-domain-containing protein [Chalara longipes BDJ]	-	-	-	-	-	-	-
Bcin02g05990	112	176	153	353	279	451	3.35	4.51	4.63	9.29	7.58	10.52	4.16333333333333	9.13	1.13287578909742	4.82367565407362e-07	5.54768992691154e-06	ubp8	Bcubp10 [Botrytis cinerea B05.10]	-	-	-	-	-	GO:0004843//thiol-dependent ubiquitin-specific protease activity;GO:0008270//zinc ion binding;GO:0036459//thiol-dependent ubiquitinyl hydrolase activity	GO:0006511//ubiquitin-dependent protein catabolic process;GO:0016578//histone deubiquitination;GO:0016579//protein deubiquitination
Bcin15g01200	39	50	56	140	122	173	0.68	0.75	0.99	2.15	1.93	2.35	0.806666666666667	2.14333333333333	1.40981169005335	4.93345779089685e-07	5.66850989128551e-06	BCS1L	related to human BCS1 protein [Phialocephala subalpina]	-	-	-	-	-	GO:0005524//ATP binding	GO:0034551//mitochondrial respiratory chain complex III assembly
Bcin13g05860	450	457	495	271	262	413	14.84	12.93	16.52	7.87	7.86	10.63	14.7633333333333	8.78666666666667	-0.748630626877261	4.94374427886521e-07	5.67488806876635e-06	betA	similar to glucose-methanol-choline (gmc) oxidoreductase [Botrytis cinerea T4]	-	-	-	-	-	GO:0016614//oxidoreductase activity, acting on CH-OH group of donors;GO:0050660//flavin adenine dinucleotide binding	GO:0055114//oxidation-reduction process
Bcin02g00470	8503	6145	5513	4264	4015	4083	278.18	172.48	182.48	122.86	119.44	104.24	211.046666666667	115.513333333333	-0.86950265621318	4.96520413049159e-07	5.69406758849869e-06	lxr3	L-xylulose reductase [Sclerotinia borealis F-4128]	Metabolism;Metabolism	Global and overview maps;Carbohydrate metabolism	ko01100//Metabolic pathways;ko00051//Fructose and mannose metabolism	K17742;K17742	-	GO:0016491//oxidoreductase activity	-
Bcin15g02490	89	93	85	194	208	297	4.13	3.70	3.99	7.92	8.77	10.75	3.94	9.14666666666667	1.21505044599528	4.99805279902283e-07	5.72625857968352e-06	--	Bcbet1 [Botrytis cinerea B05.10]	Genetic Information Processing	Folding, sorting and degradation	ko04130//SNARE interactions in vesicular transport	K08504	GO:0030173//integral component of Golgi membrane	-	GO:0015031//protein transport
Bcin02g08720	38	90	51	187	147	220	2.02	4.10	2.74	8.75	7.10	9.12	2.95333333333333	8.32333333333333	1.4948172173732	5.0680238560632e-07	5.80087849962382e-06	--	kinetochore mis14 protein [Rutstroemia sp. NJR-2017a BBW]	-	-	-	-	GO:0000776//kinetochore	-	GO:0000070//mitotic sister chromatid segregation
Bcin01g06030	183	291	350	658	580	902	1.96	2.67	3.79	6.20	5.64	7.52	2.80666666666667	6.45333333333333	1.2011868142082	5.10088228742655e-07	5.83291730272136e-06	rqh1	Bcsgs1 [Botrytis cinerea B05.10]	Genetic Information Processing	Replication and repair	ko03440//Homologous recombination	K10901	-	GO:0003676//nucleic acid binding;GO:0004386//helicase activity;GO:0005524//ATP binding;GO:0043138//3'-5' DNA helicase activity	GO:0006260//DNA replication;GO:0006281//DNA repair;GO:0006310//DNA recombination
Bcin10g02810	685	1178	953	1887	1705	2540	6.40	9.45	9.01	15.54	14.49	18.53	8.28666666666667	16.1866666666667	0.965942125203199	5.11931272243754e-07	5.84841217022798e-06	YTA7	Bcyta7 [Botrytis cinerea B05.10]	-	-	-	-	-	GO:0005524//ATP binding	-
Bcin16g01560	963	1553	1380	2775	2320	3116	21.32	29.50	30.91	54.12	46.71	53.84	27.2433333333333	51.5566666666667	0.920255757235742	5.19356592501064e-07	5.92758990907881e-06	--	glycosyltransferase family 69 protein [Sclerotinia borealis F-4128]	-	-	-	-	-	-	-
Bcin04g03420	339	584	592	1087	1008	1660	4.15	6.14	7.33	11.72	11.22	15.86	5.87333333333333	12.9333333333333	1.13884272815407	5.20323080178262e-07	5.93297030718962e-06	NUP133	Bcnup133 [Botrytis cinerea B05.10]	Genetic Information Processing	Translation	ko03013//RNA transport	K14300	-	GO:0005515//protein binding;GO:0017056//structural constituent of nuclear pore	-
MSTRG.7307	219	226	144	89	116	102	3.37	2.99	2.25	1.20	1.62	1.23	2.87	1.35	-1.08809132962486	5.26157515545712e-07	5.99379435960058e-06	--	hypothetical protein BofuT4_P067270.1 [Botrytis cinerea T4]	-	-	-	-	-	-	-
Bcin14g02740	290	541	412	864	846	1086	7.40	11.84	10.63	19.40	19.62	21.61	9.95666666666667	20.21	1.0213345847901	5.31865598369494e-07	6.05306489160495e-06	--	F-box domain-containing protein [Rutstroemia sp. NJR-2017a BBW]	-	-	-	-	-	GO:0005515//protein binding	-
Bcin06g00050	33	76	53	150	137	230	0.77	1.52	1.25	3.09	2.91	4.20	1.18	3.4	1.52674788677586	5.33105336430172e-07	6.0559373411316e-06	NAGLU	glycoside hydrolase family 89 protein [Hyaloscypha variabilis F]	Metabolism;Metabolism	Global and overview maps;Glycan biosynthesis and metabolism	ko01100//Metabolic pathways;ko00531//Glycosaminoglycan degradation	K01205;K01205	-	-	-
Bcin11g02010	121	128	125	63	70	61	3.53	3.20	3.69	1.61	1.85	1.41	3.47333333333333	1.62333333333333	-1.09736160019617	5.33128662791542e-07	6.0559373411316e-06	SPAC11D3.08c	similar to amino acid transporter [Botrytis cinerea T4]	-	-	-	-	GO:0016020//membrane	GO:0022857//transmembrane transporter activity	GO:0055085//transmembrane transport
Bcin01g03030	281	445	411	901	781	861	7.66	10.41	11.34	21.64	19.36	18.32	9.80333333333333	19.7733333333333	1.01221181356756	5.40333467515064e-07	6.13196616922398e-06	--	ubiquinone biosynthesis protein [Marssonina coronariae]	-	-	-	-	-	-	-
Bcin06g07200	223	500	389	1005	784	1027	4.26	8.20	7.52	16.91	13.62	15.31	6.66	15.28	1.19805046096449	5.42859252571397e-07	6.15260304589777e-06	sna41	related to sna41 protein [Rhynchosporium agropyri]	Cellular Processes;Cellular Processes	Cell growth and death;Cell growth and death	ko04111//Cell cycle - yeast;ko04113//Meiosis - yeast	K06628;K06628	-	-	GO:0006270//DNA replication initiation
Bcin06g01250	335	531	604	1139	945	1780	6.40	8.71	11.68	19.18	16.43	26.55	8.93	20.72	1.21429192256533	5.43178740200254e-07	6.15260304589777e-06	--	Bgt-5023 [Blumeria graminis f. sp. tritici]	-	-	-	-	-	-	-
Bcin05g05850	777	1121	1014	1949	1706	2176	25.34	31.37	33.46	55.98	50.59	55.38	30.0566666666667	53.9833333333333	0.844829041405698	5.46008787683737e-07	6.17881899112549e-06	SPBC18A7.01	similar to xaa-pro dipeptidase [Botrytis cinerea T4]	-	-	-	-	-	GO:0016787//hydrolase activity	-
Bcin10g02560	4404	4310	3187	2587	2676	2219	135.75	113.98	99.39	70.23	75.00	53.38	116.373333333333	66.2033333333333	-0.813784742481861	5.47590445174658e-07	6.19087159903123e-06	stcC	Bcprd7 [Botrytis cinerea B05.10]	-	-	-	-	-	GO:0004601//peroxidase activity	-
Bcin01g04640	3321	6089	4974	9351	9184	14885	55.91	87.94	84.72	138.64	140.58	195.53	76.19	158.25	1.05453193930456	5.58950390724426e-07	6.31334729730587e-06	CCN1	cyclin domain containing protein [Rutstroemia sp. NJR-2017a BBW]	-	-	-	-	GO:0005634//nucleus	-	-
Bcin14g00230	256	314	294	557	531	741	5.64	5.94	6.56	10.81	10.64	12.74	6.04666666666667	11.3966666666667	0.914399966904876	5.61994067509096e-07	6.34174849814408e-06	--	cytokinesis protein 3, partial [Lachnellula arida]	-	-	-	-	-	-	-
Bcin08g06260	1109	1317	1037	754	881	881	62.43	63.61	59.06	37.38	45.09	38.70	61.7	40.39	-0.611272343333694	5.68376136295291e-07	6.40773247164889e-06	COX16	Bccox16 [Botrytis cinerea B05.10]	-	-	-	-	GO:0005743//mitochondrial inner membrane;GO:0031966//mitochondrial membrane	-	GO:0033617//mitochondrial respiratory chain complex IV assembly
Bcin10g05250	135	310	310	633	569	1063	2.17	4.28	5.04	8.96	8.32	13.34	3.83	10.2066666666667	1.41409548485368	5.69210833641505e-07	6.41111149469906e-06	set-2	Bcset2 [Botrytis cinerea B05.10]	Metabolism;Metabolism	Global and overview maps;Amino acid metabolism	ko01100//Metabolic pathways;ko00310//Lysine degradation	K23700;K23700	GO:0005634//nucleus;GO:0005694//chromosome	GO:0005515//protein binding;GO:0018024//histone-lysine N-methyltransferase activity;GO:0046975//histone methyltransferase activity (H3-K36 specific)	GO:0006354//DNA-templated transcription, elongation;GO:0006355//regulation of transcription, DNA-templated;GO:0010452//histone H3-K36 methylation;GO:0034968//histone lysine methylation
Bcin13g02860	71	125	109	247	240	289	1.64	2.47	2.54	5.01	5.03	5.20	2.21666666666667	5.08	1.19643665710477	5.76512378296359e-07	6.48442449957073e-06	mus-23	Bcmre11 [Botrytis cinerea B05.10]	Genetic Information Processing;Genetic Information Processing	Replication and repair;Replication and repair	ko03440//Homologous recombination;ko03450//Non-homologous end-joining	K10865;K10865	GO:0000784//nuclear chromosome, telomeric region;GO:0005634//nucleus;GO:0030870//Mre11 complex;GO:0035861//site of double-strand break;GO:1990421//subtelomeric heterochromatin	GO:0004518//nuclease activity;GO:0004519//endonuclease activity;GO:0008408//3'-5' exonuclease activity;GO:0016787//hydrolase activity;GO:0030145//manganese ion binding	GO:0000723//telomere maintenance;GO:0000724//double-strand break repair via homologous recombination;GO:0000729//DNA double-strand break processing;GO:0006302//double-strand break repair;GO:0006303//double-strand break repair via nonhomologous end joining;GO:0007131//reciprocal meiotic recombination;GO:0031573//intra-S DNA damage checkpoint;GO:0042138//meiotic DNA double-strand break formation;GO…
Bcin12g01810	149	232	245	668	400	591	3.21	4.29	5.34	12.67	7.83	9.93	4.28	10.1433333333333	1.24484913139229	5.76802112528571e-07	6.48442449957073e-06	dbp10	Bcdbp10 [Botrytis cinerea B05.10]	-	-	-	-	GO:0005634//nucleus	GO:0003676//nucleic acid binding;GO:0003723//RNA binding;GO:0003724//RNA helicase activity;GO:0005524//ATP binding	-
Bcin01g02280	2697	3379	3194	5619	5327	6456	40.37	43.39	48.37	74.08	72.50	75.41	44.0433333333333	73.9966666666667	0.748536622434808	5.7988142996113e-07	6.51293257418386e-06	--	fungal zn binuclear cluster domain containing protein [Rutstroemia sp. NJR-2017a WRK4]	-	-	-	-	GO:0005634//nucleus	GO:0000981//DNA-binding transcription factor activity, RNA polymerase II-specific;GO:0008270//zinc ion binding	GO:0006355//regulation of transcription, DNA-templated
Bcin02g03350	326	264	235	158	154	181	41.50	28.78	30.23	17.70	17.75	17.94	33.5033333333333	17.7966666666667	-0.912697591893096	5.85783536440116e-07	6.57306170477374e-06	--	Bccox17 [Botrytis cinerea B05.10]	Metabolism;Metabolism	Global and overview maps;Energy metabolism	ko01100//Metabolic pathways;ko00190//Oxidative phosphorylation	K02260;K02260	GO:0005758//mitochondrial intermembrane space	GO:0005507//copper ion binding;GO:0016531//copper chaperone activity	GO:0006825//copper ion transport
Bcin09g05120	589	704	622	1105	1178	1613	29.17	29.92	31.17	48.20	53.05	62.34	30.0866666666667	54.53	0.857925877627941	5.89141246063105e-07	6.60455443668873e-06	B11H24.095	cytochrome b5 protein [Rutstroemia sp. NJR-2017a WRK4]	-	-	-	-	-	GO:0020037//heme binding	-
Bcin16g03730	438	766	666	1213	1271	1692	8.12	12.18	12.49	19.80	21.42	24.47	10.93	21.8966666666667	1.00241786381722	5.90310622761085e-07	6.61147897492415e-06	SET9	Histone-lysine N-methyltransferase set9 protein [Rutstroemia sp. NJR-2017a WRK4]	Metabolism;Metabolism	Global and overview maps;Amino acid metabolism	ko01100//Metabolic pathways;ko00310//Lysine degradation	K11429;K11429	-	GO:0005515//protein binding;GO:0042799//histone methyltransferase activity (H4-K20 specific)	GO:0034770//histone H4-K20 methylation
Bcin02g04500	1198	956	980	659	681	776	51.68	35.39	42.78	25.04	26.71	26.12	43.2833333333333	25.9566666666667	-0.737706482635889	5.95639138074846e-07	6.66492944041919e-06	--	BTB/POZ domain protein [Metarhizium robertsii]	-	-	-	-	-	GO:0005515//protein binding	-
Bcin10g00130	464	586	632	1454	927	1599	11.51	12.48	15.87	31.78	20.92	30.96	13.2866666666667	27.8866666666667	1.06959628780497	5.98040648397693e-07	6.6855588902966e-06	--	Wd tetratricopeptide repeat domain-containing protein [Rutstroemia sp. NJR-2017a BVV2]	-	-	-	-	-	GO:0005515//protein binding	-
Bcin09g06280	315	247	261	174	148	159	15.96	10.74	13.38	7.76	6.82	6.29	13.36	6.95666666666667	-0.941451908035373	6.02026929820079e-07	6.72384969894113e-06	--	short-chain dehydrogenase protein [Coleophoma cylindrospora]	-	-	-	-	-	-	-
Bcin01g09800	74	115	116	293	227	277	3.72	4.96	5.90	12.97	10.37	10.86	4.86	11.4	1.23000560544632	6.0518718800636e-07	6.7468994384914e-06	utp23	Bcutp23 [Botrytis cinerea B05.10]	-	-	-	-	GO:0032040//small-subunit processome	-	-
Bcin02g00490	4921	5047	4139	3489	3398	3885	311.93	274.47	265.44	194.78	195.85	192.16	283.946666666667	194.263333333333	-0.547606353720115	6.05216696960802e-07	6.7468994384914e-06	ubc7	ubiquitin-conjugating enzyme E2 G2 [Pseudogymnoascus verrucosus]	Genetic Information Processing;Genetic Information Processing	Folding, sorting and degradation;Folding, sorting and degradation	ko04141//Protein processing in endoplasmic reticulum;ko04120//Ubiquitin mediated proteolysis	K04555;K04555	-	-	-
Bcin12g00490	1168	1699	1724	3108	2681	4194	34.21	41.81	50.80	78.61	69.44	93.50	42.2733333333333	80.5166666666667	0.929539570813864	6.18005010534079e-07	6.88305952252825e-06	--	ubiquitin-like protein [Phialocephala scopiformis]	-	-	-	-	-	GO:0005515//protein binding	-
Bcin08g03360	408	539	504	858	931	1274	8.41	9.53	10.50	15.57	17.44	20.48	9.48	17.83	0.911347738726736	6.19530998851875e-07	6.89364855175568e-06	Cul4b	Cullin family protein [Rutstroemia sp. NJR-2017a WRK4]	Genetic Information Processing;Genetic Information Processing	Folding, sorting and degradation;Replication and repair	ko04120//Ubiquitin mediated proteolysis;ko03420//Nucleotide excision repair	K10609;K10609	GO:0031461//cullin-RING ubiquitin ligase complex;GO:0043494//CLRC ubiquitin ligase complex	GO:0031625//ubiquitin protein ligase binding	GO:0000122//negative regulation of transcription by RNA polymerase II;GO:0006283//transcription-coupled nucleotide-excision repair;GO:0006348//chromatin silencing at telomere;GO:0006511//ubiquitin-dependent protein catabolic process;GO:0030466//chromatin silencing at silent mating-type cassette;GO:0030702//chromatin silencing at centromere;GO:0031048//chromatin silencing by small RNA;GO:0031507//…
Bcin03g08220	548	768	702	1354	1153	1578	14.27	17.16	18.50	31.06	27.31	32.08	16.6433333333333	30.15	0.857213596178514	6.23863687451995e-07	6.93541969427153e-06	NUP56	Bcyrb2 [Botrytis cinerea B05.10]	-	-	-	-	-	-	GO:0046907//intracellular transport
Bcin03g08450	309	352	346	655	612	823	11.32	11.06	12.82	21.13	20.38	23.52	11.7333333333333	21.6766666666667	0.885529994915604	6.40133545624405e-07	7.10969454194891e-06	APN1	Bcapn1 [Botrytis cinerea B05.10]	Genetic Information Processing	Replication and repair	ko03410//Base excision repair	K10771	-	GO:0003677//DNA binding;GO:0008270//zinc ion binding	GO:0006281//DNA repair
Bcin05g02580	7836	8600	6820	5919	5731	6438	482.85	454.65	425.17	321.22	321.10	309.56	454.223333333333	317.293333333333	-0.517584609779986	6.43398792157799e-07	7.1393436344621e-06	RPL23A	60S ribosomal protein L23 [Sclerotinia sclerotiorum 1980 UF-70]	Genetic Information Processing	Translation	ko03010//Ribosome	K02894	GO:0005840//ribosome	GO:0003735//structural constituent of ribosome	GO:0006412//translation
MSTRG.8919	38	54	50	15	15	15	1.70	2.07	2.26	0.59	0.61	0.52	2.01	0.573333333333333	-1.80974943719799	6.54615750628329e-07	7.25709080067521e-06	--	hypothetical protein BofuT4_uP143600.1 [Botrytis cinerea T4]	-	-	-	-	-	-	-
Bcin02g00440	987	892	735	257	338	747	45.95	35.63	34.62	10.54	14.31	27.13	38.7333333333333	17.3266666666667	-1.16058152981969	6.62667585648719e-07	7.33956409095587e-06	--	hypothetical protein BCIN_02g00440 [Botrytis cinerea B05.10]	-	-	-	-	-	-	-
MSTRG.7761	149	122	130	73	49	84	4.04	2.84	3.57	1.74	1.21	1.78	3.48333333333333	1.57666666666667	-1.14359085362885	6.64577230033185e-07	7.35391830537183e-06	--	hypothetical protein BofuT4_uP052230.1 [Botrytis cinerea T4]	-	-	-	-	-	-	-
Bcin09g00170	333	484	427	706	960	1451	4.70	5.86	6.09	8.77	12.31	15.97	5.55	12.35	1.15395136523457	6.750726880934e-07	7.45711576174383e-06	SPAC1327.01c	BcgaaR [Botrytis cinerea B05.10]	-	-	-	-	GO:0005634//nucleus	GO:0000981//DNA-binding transcription factor activity, RNA polymerase II-specific;GO:0003677//DNA binding;GO:0008270//zinc ion binding	GO:0006351//transcription, DNA-templated;GO:0006355//regulation of transcription, DNA-templated
Bcin01g00930	4872	5734	4458	3391	3890	4328	221.59	223.80	205.20	135.92	160.88	153.75	216.863333333333	150.183333333333	-0.530061428679514	6.75147747120499e-07	7.45711576174383e-06	FPR2	Bcfpr2 [Botrytis cinerea B05.10]	-	-	-	-	-	GO:0003755//peptidyl-prolyl cis-trans isomerase activity	-
Bcin08g00720	436	359	358	213	234	293	19.42	13.72	16.13	8.36	9.48	10.18	16.4233333333333	9.34	-0.814252515881363	7.16426407125578e-07	7.90575880570251e-06	asp-1	Bcap14 [Botrytis cinerea B05.10]	Cellular Processes	Transport and catabolism	ko04138//Autophagy - yeast	K01381	-	GO:0004190//aspartic-type endopeptidase activity	GO:0006508//proteolysis
Bcin02g03830	310	482	368	781	681	1030	10.04	13.39	12.05	22.27	20.05	26.02	11.8266666666667	22.78	0.9457242381282	7.23747406303295e-07	7.97919863582216e-06	taf6	Bctaf6 [Botrytis cinerea B05.10]	Genetic Information Processing	Transcription	ko03022//Basal transcription factors	K03131	GO:0000124//SAGA complex;GO:0005669//transcription factor TFIID complex;GO:0046695//SLIK (SAGA-like) complex	GO:0046982//protein heterodimerization activity	GO:0006352//DNA-templated transcription, initiation;GO:0006357//regulation of transcription by RNA polymerase II;GO:0006367//transcription initiation from RNA polymerase II promoter
Bcin16g00830	1116	1188	1114	2066	2440	2482	36.88	33.68	37.25	60.13	73.32	64.01	35.9366666666667	65.82	0.873069429703811	7.25904844868664e-07	7.99562836480337e-06	cdc37	Bccdc37 [Botrytis cinerea B05.10]	-	-	-	-	-	GO:0019901//protein kinase binding	-
Bcin14g05250	37	59	53	152	109	201	0.69	0.95	1.00	2.51	1.86	2.94	0.88	2.43666666666667	1.46933347659399	7.38100869498336e-07	8.12249845736277e-06	--	similar to fungal specific transcription factor [Botrytis cinerea T4]	-	-	-	-	GO:0005634//nucleus	GO:0000981//DNA-binding transcription factor activity, RNA polymerase II-specific;GO:0003677//DNA binding;GO:0008270//zinc ion binding	GO:0006351//transcription, DNA-templated;GO:0006355//regulation of transcription, DNA-templated
Bcin05g07320	3417	3614	3096	2410	2595	2645	128.82	116.89	118.09	80.02	88.95	77.81	121.266666666667	82.26	-0.559920065317314	7.44601005639394e-07	8.18651234090137e-06	--	PX domain-containing protein YPT35 [Lachnellula arida]	-	-	-	-	-	GO:0032266//phosphatidylinositol-3-phosphate binding;GO:0035091//phosphatidylinositol binding	-
Bcin08g01330	53	61	66	155	164	178	2.43	2.40	3.06	6.27	6.84	6.37	2.63	6.49333333333333	1.30389647206888	7.48464143783133e-07	8.21546741087211e-06	CAF17	Bciba57 [Botrytis cinerea B05.10]	-	-	-	-	-	GO:0005515//protein binding	-
Bcin11g01650	910	1043	878	628	718	775	68.29	67.19	67.00	41.78	48.81	45.67	67.4933333333333	45.42	-0.571417300682639	7.48605675289748e-07	8.21546741087211e-06	lsm8	small nuclear ribonucleoprotein LSM8 [Sclerotinia borealis F-4128]	Genetic Information Processing;Genetic Information Processing	Transcription;Folding, sorting and degradation	ko03040//Spliceosome;ko03018//RNA degradation	K12627;K12627	GO:0005688//U6 snRNP;GO:0046540//U4/U6 x U5 tri-snRNP complex	-	GO:0000398//mRNA splicing, via spliceosome
Bcin08g00440	1495	1880	1727	3023	2804	3973	24.53	26.47	28.67	43.69	41.84	50.88	26.5566666666667	45.47	0.775840929884941	7.49359546133612e-07	8.21621665220971e-06	acrB	Bcnnf2 [Botrytis cinerea B05.10]	-	-	-	-	-	-	-
Bcin02g06080	1186	1243	1116	878	809	743	83.09	74.72	79.11	54.18	51.54	40.62	78.9733333333333	48.78	-0.695075827277658	7.62256871389805e-07	8.34998751986784e-06	--	Ribosome assembly 3 protein [Rutstroemia sp. NJR-2017a BVV2]	-	-	-	-	-	-	-
Bcin16g04810	5653	7261	5979	5152	4575	5876	510.55	562.63	546.33	409.80	375.70	414.11	539.836666666667	399.87	-0.432991922643348	7.73705674208737e-07	8.46766100430822e-06	rpl44	60S ribosomal protein L28 [Sclerotinia borealis F-4128]	Genetic Information Processing	Translation	ko03010//Ribosome	K02903	GO:0005840//ribosome	GO:0003735//structural constituent of ribosome	GO:0006412//translation
Bcin08g05680	465	582	456	323	300	457	41.10	44.13	40.77	25.14	24.11	31.52	42	26.9233333333333	-0.641532289200183	7.76690581533794e-07	8.49257292801185e-06	--	hypothetical protein BCIN_08g05680 [Botrytis cinerea B05.10]	-	-	-	-	-	-	-
Bcin11g02260	79	84	72	221	169	225	1.20	1.10	1.11	2.97	2.34	2.68	1.13666666666667	2.66333333333333	1.2284237639038	8.07042827572474e-07	8.81640952199501e-06	--	ankyrin repeat protein [Rutstroemia sp. NJR-2017a BBW]	-	-	-	-	-	GO:0005515//protein binding	-
Bcin06g05520	1305	2281	2008	3721	3562	4755	19.81	29.70	30.84	49.74	49.16	56.32	26.7833333333333	51.74	0.949944530843443	8.13165328119739e-07	8.8752033626475e-06	kin1	kinase kin1 protein [Rutstroemia sp. NJR-2017a WRK4]	-	-	-	-	GO:0032153//cell division site;GO:0032178//medial membrane band;GO:0035839//non-growing cell tip;GO:0035841//new growing cell tip;GO:0035842//old cell tip after activation of bipolar cell growth;GO:1990873//intrinsic component of plasma membrane of cell tip	GO:0004672//protein kinase activity;GO:0005524//ATP binding	GO:0006468//protein phosphorylation;GO:0007009//plasma membrane organization;GO:0030950//establishment or maintenance of actin cytoskeleton polarity;GO:0051523//cell growth mode switching, monopolar to bipolar;GO:0071963//establishment or maintenance of cell polarity regulating cell shape;GO:1902408//mitotic cytokinesis, site selection
Bcin06g06920	428	557	549	1005	904	1208	6.22	6.94	8.07	12.86	11.94	13.69	7.07666666666667	12.83	0.85837929990546	8.18114664959467e-07	8.92109749306119e-06	RAD16	Bcrad16 [Botrytis cinerea B05.10]	-	-	-	-	-	GO:0005524//ATP binding;GO:0046872//metal ion binding	-
Bcin13g03710	46	60	49	141	123	175	0.86	0.96	0.93	2.32	2.09	2.56	0.916666666666667	2.32333333333333	1.3417270374564	8.19045894206823e-07	8.92313272379506e-06	--	Tetratricopeptide-like helical domain protein [Rutstroemia sp. NJR-2017a WRK4]	-	-	-	-	-	GO:0005515//protein binding;GO:0043531//ADP binding	-
Bcin04g06670	274	416	492	927	815	1078	5.49	7.15	9.97	16.36	14.85	16.85	7.53666666666667	16.02	1.08787565637834	8.32193910956084e-07	9.05813971743662e-06	palA	Bcrim20 [Botrytis cinerea B05.10]	Cellular Processes	Transport and catabolism	ko04144//Endocytosis	K12200	-	GO:0005515//protein binding	-
Bcin16g00180	846	873	725	522	602	603	45.99	40.72	39.88	24.99	29.76	25.58	42.1966666666667	26.7766666666667	-0.656152661683779	8.38310091561652e-07	9.1164320664926e-06	--	Tat pathway signal sequence protein [Rutstroemia sp. NJR-2017a BVV2]	-	-	-	-	-	-	GO:0043386//mycotoxin biosynthetic process
Bcin05g05910	872	919	681	522	572	658	25.27	22.90	20.03	13.36	15.12	14.92	22.7333333333333	14.4666666666667	-0.652076696579688	8.40418479267548e-07	9.13107439305738e-06	ECM22	similar to transcription factor Cys6 [Botrytis cinerea T4]	-	-	-	-	GO:0005634//nucleus	GO:0000981//DNA-binding transcription factor activity, RNA polymerase II-specific;GO:0008270//zinc ion binding	GO:0006355//regulation of transcription, DNA-templated
Bcin13g03510	2831	3229	2492	1546	1984	2569	109.19	106.85	97.24	52.52	69.58	77.32	104.426666666667	66.4733333333333	-0.651642563959675	8.56958948941915e-07	9.30235148923905e-06	SDR2a	3-oxoacyl-(acyl-carrier-protein) reductase [Sclerotinia borealis F-4128]	-	-	-	-	-	GO:0016491//oxidoreductase activity	-
Bcin09g00140	1623	1784	1664	2902	2967	3874	85.97	81.07	89.17	135.38	142.89	160.12	85.4033333333333	146.13	0.774888103870849	8.5944548572639e-07	9.32090018185073e-06	--	hypothetical protein BCIN_09g00140 [Botrytis cinerea B05.10]	-	-	-	-	-	-	-
Bcin05g06800	93	124	129	323	213	370	2.53	2.89	3.55	7.73	5.26	7.84	2.99	6.94333333333333	1.21548294912138	8.60390780309044e-07	9.32271529043724e-06	ROK1	Bcrok1 [Botrytis cinerea B05.10]	-	-	-	-	-	GO:0003676//nucleic acid binding;GO:0005524//ATP binding	-
Bcin11g02300	613	631	512	312	426	415	32.07	28.14	26.96	14.36	20.29	16.91	29.0566666666667	17.1866666666667	-0.757579445866453	8.65227317867154e-07	9.36665237336944e-06	--	UPF0132 domain protein [Rutstroemia sp. NJR-2017a BBW]	-	-	-	-	-	-	-
Bcin13g01370	231	281	181	137	123	168	6.69	6.99	5.31	3.50	3.24	3.80	6.33	3.51333333333333	-0.849365038512284	8.67106499694321e-07	9.37852372954579e-06	--	similar to transcription factor Cys6 [Botrytis cinerea T4]	-	-	-	-	GO:0005634//nucleus	GO:0000981//DNA-binding transcription factor activity, RNA polymerase II-specific;GO:0008270//zinc ion binding	GO:0006355//regulation of transcription, DNA-templated
MSTRG.776	267	241	186	135	133	114	24.76	19.18	17.45	11.03	11.22	8.25	20.4633333333333	10.1666666666667	-1.00919442716472	8.69071413807463e-07	9.39130011097262e-06	--	hypothetical protein BPOR_0365g00060 [Botrytis porri]	-	-	-	-	-	-	-
Bcin11g06220	1535	1878	1807	902	682	1646	74.89	78.61	89.20	38.76	30.26	62.67	80.9	43.8966666666667	-0.882028311096265	8.72753195767313e-07	9.42258945772566e-06	--	hypothetical protein BcDW1_9249 [Botrytis cinerea BcDW1]	-	-	-	-	-	-	-
Bcin05g05200	16	19	19	85	96	59	0.88	0.89	1.05	4.11	4.79	2.53	0.94	3.81	2.01905833581568	8.74051470315416e-07	9.42811234946889e-06	--	hypothetical protein BofuT4_P136420.1 [Botrytis cinerea T4]	-	-	-	-	-	-	-
Bcin05g08320	409	497	369	253	297	332	19.42	20.25	17.73	10.58	12.82	12.30	19.1333333333333	11.9	-0.685126662646586	8.75641679511808e-07	9.43677148135748e-06	--	similar to rieske domain-containing protein [Botrytis cinerea T4]	-	-	-	-	-	GO:0016491//oxidoreductase activity;GO:0051537//2 iron, 2 sulfur cluster binding	GO:0055114//oxidation-reduction process
Bcin08g04950	655	845	751	1369	1257	1855	14.66	16.23	17.01	26.99	25.58	32.40	15.9666666666667	28.3233333333333	0.826927908926273	8.79356606959404e-07	9.4682925227327e-06	SPBC725.05c	type I phosphodiesterase nucleotide pyrophosphatase protein [Rutstroemia sp. NJR-2017a BVV2]	-	-	-	-	-	GO:0003824//catalytic activity	-
Bcin16g01710	7682	7761	8421	6504	4415	5842	314.52	272.54	348.92	234.64	164.32	186.57	311.993333333333	195.176666666667	-0.676734612648878	8.8109034501348e-07	9.47844407059384e-06	--	putative transcription factor c2h2 protein [Botrytis cinerea BcDW1]	-	-	-	-	-	GO:0003676//nucleic acid binding	-
Bcin11g00440	1772	1975	1633	1267	1374	1327	93.54	89.44	87.21	58.90	65.95	54.66	90.0633333333333	59.8366666666667	-0.589910065284297	8.83234316421008e-07	9.48941657920099e-06	AN2882	Bchom6 [Botrytis cinerea B05.10]	Metabolism;Metabolism;Metabolism;Metabolism;Metabolism;Metabolism	Global and overview maps;Global and overview maps;Global and overview maps;Amino acid metabolism;Amino acid metabolism;Amino acid metabolism	ko01100//Metabolic pathways;ko01110//Biosynthesis of secondary metabolites;ko01230//Biosynthesis of amino acids;ko00260//Glycine, serine and threonine metabolism;ko00270//Cysteine and methionine metabolism;ko00300//Lysine biosynthesis	K00003;K00003;K00003;K00003;K00003;K00003	-	GO:0004412//homoserine dehydrogenase activity;GO:0016491//oxidoreductase activity;GO:0050661//NADP binding	GO:0006520//cellular amino acid metabolic process;GO:0055114//oxidation-reduction process
Bcin13g02190	89	135	95	226	255	300	1.70	2.21	1.83	3.79	4.42	4.46	1.91333333333333	4.22333333333333	1.14229388246512	8.83694000533069e-07	9.48941657920099e-06	--	AMP-dependent synthetase ligase protein [Rutstroemia sp. NJR-2017a WRK4]	-	-	-	-	-	-	-
Bcin15g01320	29	52	46	144	102	155	0.71	1.09	1.13	3.09	2.26	2.95	0.976666666666667	2.76666666666667	1.50221067181204	8.91234864454402e-07	9.56182508112942e-06	SPAC637.09	similar to RNA exonuclease [Botrytis cinerea T4]	Genetic Information Processing	Translation	ko03008//Ribosome biogenesis in eukaryotes	K14570	-	GO:0003676//nucleic acid binding	-
Bcin04g06500	556	341	240	180	181	174	27.09	14.35	11.87	7.92	7.94	6.68	17.77	7.51333333333333	-1.24191866657761	8.96997741076704e-07	9.61504555372381e-06	atnD	short-chain dehydrogenase protein [Rutstroemia sp. NJR-2017a BBW]	-	-	-	-	-	-	-
Bcin02g02250	2518	2739	2641	2098	1929	2151	235.31	219.61	249.70	172.68	163.91	156.86	234.873333333333	164.483333333333	-0.513941517438955	9.02589517355352e-07	9.66633849507287e-06	TIM11	related to F1F0-ATP synthase subunit E [Phialocephala subalpina]	Metabolism;Genetic Information Processing;Metabolism;Metabolism	Global and overview maps;Folding, sorting and degradation;Glycan biosynthesis and metabolism;Glycan biosynthesis and metabolism	ko01100//Metabolic pathways;ko04141//Protein processing in endoplasmic reticulum;ko00510//N-Glycan biosynthesis;ko00513//Various types of N-glycan biosynthesis	K07151;K07151;K07151;K07151	GO:0000276//mitochondrial proton-transporting ATP synthase complex, coupling factor F(o)	GO:0015078//proton transmembrane transporter activity	GO:0015986//ATP synthesis coupled proton transport
Bcin09g00190	1611	2431	2281	3978	3726	5277	37.74	48.86	54.06	82.07	79.36	96.46	46.8866666666667	85.9633333333333	0.874543709529464	9.04527549547465e-07	9.67844478015788e-06	DCW1	glycoside hydrolase family 76 protein [Botrytis cinerea T4]	-	-	-	-	-	GO:0003824//catalytic activity;GO:0008496//mannan endo-1,6-alpha-mannosidase activity	GO:0016052//carbohydrate catabolic process
Bcin09g03840	0	0	2	39	51	25	0.00	0.00	0.08	1.41	1.91	0.80	0.0266666666666667	1.37333333333333	5.68650052718321	9.1246645811338e-07	9.75468156470182e-06	--	Retrovirus-related Pol polyprotein from transposon TNT 1-94 [Lachnellula cervina]	-	-	-	-	-	GO:0003676//nucleic acid binding;GO:0008270//zinc ion binding	-
Bcin03g05930	1577	1913	2079	3648	3191	5699	54.29	56.50	72.41	110.61	99.89	153.10	61.0666666666667	121.2	0.988932696097162	9.18887569062998e-07	9.81457096938589e-06	--	Protein ECM13 [Madurella mycetomatis]	-	-	-	-	-	-	-
Bcin01g10690	503	807	718	1353	1213	1726	9.87	13.59	14.25	23.38	21.64	26.43	12.57	23.8166666666667	0.921986860841517	9.29020395844508e-07	9.91396297756063e-06	cnd2	Bcbrn1 [Botrytis cinerea B05.10]	Cellular Processes	Cell growth and death	ko04111//Cell cycle - yeast	K06676	GO:0000796//condensin complex	-	GO:0007076//mitotic chromosome condensation
Bcin15g05120	3404	1867	1839	918	1216	1619	122.01	57.41	66.69	28.98	39.63	45.28	82.0366666666667	37.9633333333333	-1.11166220073406	9.38744906282363e-07	1.00088246947401e-05	--	related to FK506 suppressor Sfk1 [Rhynchosporium agropyri]	-	-	-	-	GO:0000139//Golgi membrane	-	-
Bcin01g05600	574	716	567	341	463	467	22.49	24.07	22.48	11.77	16.49	14.28	23.0133333333333	14.18	-0.698612431218281	9.46199535622556e-07	1.00793379865784e-05	--	hypothetical protein BCIN_01g05600 [Botrytis cinerea B05.10]	-	-	-	-	-	-	-
Bcin16g04920	1951	1851	1612	1207	1330	1319	89.74	73.05	75.02	48.90	55.62	47.34	79.27	50.62	-0.647067468946154	9.60688148170534e-07	1.02245886036196e-05	--	checkpoint hus1 protein [Rutstroemia sp. NJR-2017a BVV2]	-	-	-	-	-	-	-
Bcin06g03910	538	704	759	1258	1246	1868	8.02	9.00	11.45	16.52	16.89	21.73	9.49	18.38	0.953656774267925	9.79996195146746e-07	1.04208291061567e-05	YSC84	similar to LAS seventeen-binding protein [Botrytis cinerea T4]	-	-	-	-	-	-	-
Bcin08g00760	13483	14949	12482	11261	9643	11085	557.20	530.04	521.89	409.87	362.35	357.47	536.376666666667	376.563333333333	-0.510353949909865	9.8155837198645e-07	1.04281875264943e-05	RPS29	similar to 40S ribosomal protein S29 [Botrytis cinerea T4]	Genetic Information Processing	Translation	ko03010//Ribosome	K02980	GO:0005840//ribosome	GO:0003735//structural constituent of ribosome;GO:0008270//zinc ion binding	GO:0006412//translation
Bcin10g04050	100	142	196	469	308	460	2.28	2.77	4.52	9.41	6.38	8.17	3.19	7.98666666666667	1.32403707830276	9.83611441891154e-07	1.04407435957693e-05	drs1	Bcdrs1 [Botrytis cinerea B05.10]	-	-	-	-	-	GO:0003676//nucleic acid binding;GO:0005524//ATP binding	-
Bcin05g05460	613	743	692	1223	1172	1707	26.82	27.89	30.63	47.13	46.62	58.28	28.4466666666667	50.6766666666667	0.833062022363592	1.01979099504123e-06	1.08151993668797e-05	tfs1	Bcdst1 [Botrytis cinerea B05.10]	-	-	-	-	GO:0005634//nucleus	GO:0003676//nucleic acid binding;GO:0008270//zinc ion binding	GO:0006351//transcription, DNA-templated;GO:0006355//regulation of transcription, DNA-templated
Bcin07g04700	488	801	907	1797	1433	2026	7.81	11.00	14.69	25.33	20.86	25.31	11.1666666666667	23.8333333333333	1.09378214632061	1.02090000874791e-06	1.08173878911008e-05	TOP1	Bctop1 [Botrytis cinerea B05.10]	-	-	-	-	GO:0005694//chromosome	GO:0003677//DNA binding;GO:0003917//DNA topoisomerase type I activity	GO:0006265//DNA topological change
Bcin02g09400	1	4	1	38	26	32	0.05	0.17	0.05	1.63	1.15	1.22	0.09	1.33333333333333	3.88896868761125	1.02400903281496e-06	1.08407458032283e-05	PUG1	related to RTM1 protein [Phialocephala subalpina]	-	-	-	-	GO:0016021//integral component of membrane	-	-
Bcin01g09980	3073	2480	2658	1784	1171	2324	120.02	83.10	105.03	61.37	41.59	70.83	102.716666666667	57.93	-0.826287720263014	1.02551070232408e-06	1.08470611267888e-05	GNPDA1	glucosamine-6-phosphate deaminase [Sclerotinia borealis F-4128]	Metabolism;Metabolism	Global and overview maps;Carbohydrate metabolism	ko01100//Metabolic pathways;ko00520//Amino sugar and nucleotide sugar metabolism	K02564;K02564	-	GO:0004342//glucosamine-6-phosphate deaminase activity	GO:0005975//carbohydrate metabolic process;GO:0006044//N-acetylglucosamine metabolic process
Bcin05g05010	168	172	152	101	92	96	7.23	6.35	6.62	3.83	3.60	3.23	6.73333333333333	3.55333333333333	-0.922147854879982	1.03111009764902e-06	1.08966696739205e-05	--	integral membrane protein [Rutstroemia sp. NJR-2017a BBW]	-	-	-	-	-	-	-
Bcin16g05140	1167	1204	1193	2131	2147	2693	23.50	20.80	24.31	37.80	39.31	42.32	22.87	39.81	0.799674505679677	1.0331716720744e-06	1.09088364036472e-05	GYP7	Bcgyp7 [Botrytis cinerea B05.10]	-	-	-	-	-	-	-
Bcin13g03700	37	64	64	145	134	215	0.95	1.41	1.66	3.28	3.13	4.31	1.34	3.57333333333333	1.41503749927884	1.03460693399913e-06	1.09143745572584e-05	--	ERCC4 domain-containing protein [Rutstroemia sp. NJR-2017a WRK4]	Genetic Information Processing	Replication and repair	ko03440//Homologous recombination	K10882	GO:0005634//nucleus;GO:0048476//Holliday junction resolvase complex	GO:0003677//DNA binding;GO:0004518//nuclease activity	GO:0006281//DNA repair
[truncated: 11,223 more rows]
