# Supplementary material for: Normal distribution of H3K9me3 occupancy co-mediated by histone methyltransferase BcDIM5 and histone deacetylase BcHda1 maintains stable ABA synthesis in Botrytis cinerea TB-31
Source: Front Microbiol. 2024 Mar 4;15:1339576. doi: 10.3389/fmicb.2024.1339576 (PMC10944950; doi:10.3389/fmicb.2024.1339576)
Supplement: Supplementary file 4 [file Data_Sheet_2.ZIP › Dataset 1/TB-31-vs-KOBchda1.filter.annot.xls]

id	TB-31-1_count	TB-31-2_count	TB-31-3_count	KOBchda1-1_count	KOBchda1-2_count	KOBchda1-3_count	TB-31-1_fpkm	TB-31-2_fpkm	TB-31-3_fpkm	KOBchda1-1_fpkm	KOBchda1-2_fpkm	KOBchda1-3_fpkm	TB-31_mean	KOBchda1_mean	log2(fc)	PValue	FDR	Symbol	Description	KEGG_A_class	KEGG_B_class	Pathway	K_ID	GO Component	GO Function	GO Process
Bcin05g05520	108	125	126	692	672	1026	1.44	1.43	1.71	8.15	8.18	10.71	1.52666666666667	9.01333333333333	2.56167564818524	8.71679350669522e-42	1.04462053384236e-37	rad50	Bcrad50 [Botrytis cinerea B05.10]	Genetic Information Processing;Genetic Information Processing	Replication and repair;Replication and repair	ko03440//Homologous recombination;ko03450//Non-homologous end-joining	K10866;K10866	GO:0005634//nucleus;GO:0030870//Mre11 complex	GO:0016887//ATPase activity	GO:0000723//telomere maintenance;GO:0006281//DNA repair
Bcin01g03900	416	379	403	3947	4040	2812	58.62	45.82	57.46	489.88	517.68	309.23	53.9666666666667	438.93	3.02385039400941	4.39861114878928e-41	2.63564780035453e-37	--	hypothetical protein BCIN_01g03900 [Botrytis cinerea B05.10]	-	-	-	-	-	-	-
Bcin03g01000	112	137	170	793	783	1045	2.93	3.07	4.50	18.26	18.62	21.32	3.5	19.4	2.47062982524216	6.69264708165497e-37	2.67348942088511e-33	--	PAP2 superfamily protein [Rutstroemia sp. NJR-2017a BVV2]	-	-	-	-	-	-	-
Bcin16g00980	102	147	122	856	687	750	2.38	2.93	2.88	17.61	14.57	13.66	2.73	15.28	2.4846716871159	3.10564235757435e-36	9.30450450329276e-33	--	similar to Hsp70 family protein [Botrytis cinerea T4]	-	-	-	-	-	-	-
Bcin01g03910	644	595	641	4959	4763	3341	56.83	45.05	57.30	386.22	382.70	230.39	53.06	333.103333333333	2.65027321031713	2.29080199497555e-31	5.4905942215574e-28	--	hypothetical protein BCIN_01g03910 [Botrytis cinerea B05.10]	-	-	-	-	-	-	-
Bcin09g04630	227	337	257	1050	1005	1349	4.60	5.84	5.26	18.72	18.48	21.29	5.23333333333333	19.4966666666667	1.89742542996167	2.89521040316456e-31	5.782700245254e-28	prp1	Bcprp6 [Botrytis cinerea B05.10]	Genetic Information Processing	Transcription	ko03040//Spliceosome	K12855	GO:0046540//U4/U6 x U5 tri-snRNP complex	GO:0005515//protein binding	GO:0000398//mRNA splicing, via spliceosome;GO:0006396//RNA processing;GO:0045292//mRNA cis splicing, via spliceosome
Bcin08g03850	58707	70527	45779	19358	18483	26295	1853.98	1910.89	1462.67	538.41	530.74	647.99	1742.51333333333	572.38	-1.60612452766006	1.93150158439477e-30	2.94599913804343e-27	caba1	Bcaba1 [Botrytis cinerea B05.10]	-	-	-	-	-	GO:0005506//iron ion binding;GO:0016705//oxidoreductase activity, acting on paired donors, with incorporation or reduction of molecular oxygen;GO:0020037//heme binding	GO:0055114//oxidation-reduction process
Bcin04g03260	18892	24354	18633	9590	8855	11277	777.62	860.06	775.96	347.66	331.41	362.21	804.546666666667	347.093333333333	-1.21285244959399	1.96662158747892e-30	2.94599913804343e-27	--	cupin domain-containing protein [Trichoderma gamsii]	-	-	-	-	-	-	-
Bcin08g06320	241	298	339	1305	1208	1422	6.88	7.30	9.79	32.81	31.36	31.68	7.99	31.95	1.99954852290638	2.41798500270827e-30	3.21968136360621e-27	--	transcriptional regulator atrx protein [Rutstroemia sp. NJR-2017a BBW]	-	-	-	-	-	GO:0003677//DNA binding;GO:0008270//zinc ion binding	-
Bcin10g05490	165	198	184	737	713	834	4.13	4.25	4.66	16.25	16.23	16.29	4.34666666666667	16.2566666666667	1.90305010280479	7.70077064257027e-30	9.22860353805621e-27	KU80	Bcku80 [Botrytis cinerea B05.10]	Genetic Information Processing	Replication and repair	ko03450//Non-homologous end-joining	K10885	GO:0005634//nucleus;GO:0043564//Ku70:Ku80 complex	GO:0003677//DNA binding;GO:0003684//damaged DNA binding;GO:0016817//hydrolase activity, acting on acid anhydrides;GO:0042162//telomeric DNA binding	GO:0000723//telomere maintenance;GO:0006303//double-strand break repair via nonhomologous end joining;GO:0006310//DNA recombination
Bcin02g07380	184	229	206	745	771	965	4.43	4.73	5.01	15.78	16.86	18.11	4.72333333333333	16.9166666666667	1.84056806404189	7.56714696470856e-29	8.24406265682431e-26	NCU09025	Bcpet112 [Botrytis cinerea B05.10]	Metabolism;Genetic Information Processing	Global and overview maps;Translation	ko01100//Metabolic pathways;ko00970//Aminoacyl-tRNA biosynthesis	K02434;K02434	-	GO:0003824//catalytic activity;GO:0016874//ligase activity;GO:0016884//carbon-nitrogen ligase activity, with glutamine as amido-N-donor	-
Bcin05g01870	439	518	508	1643	1639	1890	14.29	14.47	16.73	47.12	48.53	48.02	15.1633333333333	47.89	1.65913750166551	1.52459587909103e-28	1.52256308458558e-25	GCN5	histone acetyltransferase [Sclerotinia sclerotiorum 1980 UF-70]	-	-	-	-	-	GO:0004402//histone acetyltransferase activity;GO:0005515//protein binding;GO:0008080//N-acetyltransferase activity	-
Bcin06g07120	1175	1087	1349	5136	4316	6161	40.27	31.96	46.78	155.04	134.51	164.78	39.67	151.443333333333	1.93265776825035	2.27076313724685e-28	1.96875194996372e-25	nicC	related to salicylate 1-monooxygenase [Phialocephala subalpina]	-	-	-	-	-	GO:0071949//FAD binding	-
Bcin09g07140	23469	25086	19874	8854	9622	10356	905.20	830.30	775.62	300.67	337.31	311.55	837.04	316.51	-1.40304548541255	2.29994386678004e-28	1.96875194996372e-25	--	hypothetical protein BCIN_09g07140 [Botrytis cinerea B05.10]	-	-	-	-	-	-	-
Bcin14g03670	1147	1207	1088	439	448	556	32.07	28.95	30.77	10.81	11.39	12.13	30.5966666666667	11.4433333333333	-1.41886713146105	2.74032634690547e-28	2.18933806275434e-25	MET7	tetrahydrofolylpolyglutamate synthase [Sclerotinia borealis F-4128]	Metabolism;Metabolism	Global and overview maps;Metabolism of cofactors and vitamins	ko01100//Metabolic pathways;ko00790//Folate biosynthesis	K01930;K01930	-	GO:0004326//tetrahydrofolylpolyglutamate synthase activity;GO:0005524//ATP binding;GO:0016874//ligase activity	GO:0009058//biosynthetic process;GO:0009396//folic acid-containing compound biosynthetic process
Bcin08g05510	81	147	147	692	619	1064	1.29	2.00	2.36	9.67	8.93	13.18	1.88333333333333	10.5933333333333	2.49179635204597	1.34924084046369e-27	1.0105813895073e-24	pol3	Bcpol3 [Botrytis cinerea B05.10]	Genetic Information Processing;Genetic Information Processing;Genetic Information Processing;Genetic Information Processing;Genetic Information Processing	Replication and repair;Replication and repair;Replication and repair;Replication and repair;Replication and repair	ko03420//Nucleotide excision repair;ko03030//DNA replication;ko03430//Mismatch repair;ko03440//Homologous recombination;ko03410//Base excision repair	K02327;K02327;K02327;K02327;K02327	GO:0000784//nuclear chromosome, telomeric region;GO:0005634//nucleus;GO:0043625//delta DNA polymerase complex	GO:0000166//nucleotide binding;GO:0003676//nucleic acid binding;GO:0003677//DNA binding;GO:0003887//DNA-directed DNA polymerase activity	GO:0006271//DNA strand elongation involved in DNA replication;GO:1903459//mitotic DNA replication lagging strand elongation;GO:1904161//DNA synthesis involved in UV-damage excision repair
Bcin09g06620	59	89	57	343	404	473	1.45	1.88	1.42	7.42	9.02	9.06	1.58333333333333	8.5	2.42449782852791	1.46249916048577e-27	1.03097587878008e-24	SPP1	Signal peptide peptidase protein [Rutstroemia sp. NJR-2017a BVV2]	-	-	-	-	GO:0016021//integral component of membrane	GO:0004190//aspartic-type endopeptidase activity	-
Bcin14g00010	221	245	186	1147	1167	991	13.85	13.18	11.80	63.32	66.51	48.47	12.9433333333333	59.4333333333333	2.19906309060388	2.18265005935468e-27	1.45315990618369e-24	SDR1	short chain dehydrogenase [Colletotrichum orchidophilum]	-	-	-	-	-	-	-
Bcin07g03930	193	319	284	1086	1055	1653	2.90	4.11	4.31	14.36	14.40	19.37	3.77333333333333	16.0433333333333	2.08806246513299	3.76756208477826e-27	2.37634021178856e-24	sudA	Bcsmc3 [Botrytis cinerea B05.10]	Cellular Processes;Cellular Processes	Cell growth and death;Cell growth and death	ko04111//Cell cycle - yeast;ko04113//Meiosis - yeast	K06669;K06669	GO:0005694//chromosome	GO:0005515//protein binding;GO:0005524//ATP binding	GO:0051276//chromosome organization
Bcin04g05030	107	197	185	797	727	1106	1.54	2.44	2.70	10.13	9.54	12.46	2.22666666666667	10.71	2.26600097299736	5.63831206694763e-27	3.37847659051502e-24	ro-3	Bcnip100 [Botrytis cinerea B05.10]	-	-	-	-	-	-	-
Bcin07g03840	112	190	185	777	678	920	1.21	1.76	2.02	7.37	6.64	7.73	1.66333333333333	7.24666666666667	2.12324021969005	9.82212739701408e-27	5.60516070122937e-24	--	het-s domain-containing protein [Rutstroemia sp. NJR-2017a BBW]	-	-	-	-	-	GO:0004672//protein kinase activity;GO:0005524//ATP binding	GO:0006468//protein phosphorylation
Bcin01g11350	221	293	271	905	863	1207	9.08	10.33	11.27	32.76	32.26	38.72	10.2266666666667	34.58	1.7576018868605	2.28094690560852e-26	1.24249398712784e-23	rtf2	DUF602-domain-containing protein [Hyaloscypha variabilis F]	-	-	-	-	-	-	GO:1902979//mitotic DNA replication termination
Bcin12g03660	93	141	103	515	470	795	2.32	3.02	2.60	11.34	10.68	15.51	2.64666666666667	12.51	2.24083337774402	2.79083203296064e-26	1.45414482969567e-23	--	aldo keto reductase protein [Rutstroemia sp. NJR-2017a BVV2]	-	-	-	-	-	-	-
Bcin08g03830	2220	2881	1949	521	532	1023	139.15	154.93	123.60	28.76	30.32	50.04	139.226666666667	36.3733333333333	-1.93648251432376	3.13127149248514e-26	1.56354823191425e-23	aba4	Bcaba4 [Botrytis cinerea B05.10]	-	-	-	-	-	GO:0016491//oxidoreductase activity	-
Bcin07g04460	154	180	149	1056	740	785	4.94	4.96	4.84	29.84	21.59	19.66	4.91333333333333	23.6966666666667	2.26991011044606	4.40917077065719e-26	2.11358010062223e-23	SUOX	Bcsox1 [Botrytis cinerea B05.10]	Metabolism;Metabolism	Global and overview maps;Energy metabolism	ko01100//Metabolic pathways;ko00920//Sulfur metabolism	K00387;K00387	-	GO:0016491//oxidoreductase activity;GO:0030151//molybdenum ion binding	GO:0042128//nitrate assimilation;GO:0055114//oxidation-reduction process
Bcin07g06280	93	153	177	753	657	1026	1.44	2.03	2.77	10.26	9.24	12.39	2.08	10.63	2.35348616339001	4.94223176429816e-26	2.27798867166728e-23	cut14	Bcsmc2 [Botrytis cinerea B05.10]	Cellular Processes	Cell growth and death	ko04111//Cell cycle - yeast	K06674	GO:0005694//chromosome	GO:0005515//protein binding;GO:0005524//ATP binding	GO:0051276//chromosome organization
Bcin01g00510	209	324	320	1129	1030	1464	4.58	6.09	7.09	21.77	20.50	25.01	5.92	22.4266666666667	1.92154612390504	8.42482556217232e-26	3.73937442729901e-23	arp5	Bcarp5 [Botrytis cinerea B05.10]	-	-	-	-	-	-	-
Bcin02g09180	289	419	450	1612	1398	2256	5.16	6.42	8.13	25.36	22.70	31.44	6.57	26.5	2.01202708401559	8.93783409092238e-26	3.82539299091478e-23	NOP9	Bcnop9 [Botrytis cinerea B05.10]	-	-	-	-	-	GO:0003723//RNA binding	-
Bcin02g09240	2148	2652	1640	650	736	619	159.34	168.78	123.08	42.47	49.64	35.83	150.4	42.6466666666667	-1.81829967936061	4.27734469091643e-25	1.76757581986009e-22	--	hypothetical protein BCIN_02g09240 [Botrytis cinerea B05.10]	-	-	-	-	-	-	-
Bcin03g09316	107	145	125	727	732	582	4.60	5.38	5.48	27.55	28.63	19.54	5.15333333333333	25.24	2.29213409177886	4.52874578195796e-25	1.80908298169947e-22	--	hypothetical protein BCIN_03g09316 [Botrytis cinerea B05.10]	-	-	-	-	-	-	-
Bcin16g00990	76	148	124	599	543	630	1.85	3.09	3.06	12.85	12.03	11.97	2.66666666666667	12.2833333333333	2.2035927142077	6.02639424354339e-25	2.32968737466529e-22	--	similar to transcription factor Zn, C2H2 [Botrytis cinerea T4]	-	-	-	-	-	-	-
MSTRG.1610	400	475	404	1618	1461	1525	11.54	11.99	11.95	41.93	38.88	34.76	11.8266666666667	38.5233333333333	1.70368903266979	6.50058366503963e-25	2.43446858255734e-22	--	domain V protein [Rutstroemia sp. NJR-2017a WRK4]	-	-	-	-	-	-	-
Bcin03g00550	89	119	144	573	506	826	1.37	1.57	2.24	7.77	7.09	9.93	1.72666666666667	8.26333333333333	2.25873426840017	7.97844995291772e-25	2.8973861889626e-22	--	pathway-specific nitrogen regulator protein [Rutstroemia sp. NJR-2017a BVV2]	-	-	-	-	-	-	-
Bcin03g00760	177	204	248	830	802	1158	2.88	2.84	4.08	11.88	11.85	14.69	3.26666666666667	12.8066666666667	1.97100386466296	9.13871835946733e-25	3.22112943587813e-22	--	nipped-B B protein [Rutstroemia sp. NJR-2017a WRK4]	-	-	-	-	-	-	-
Bcin12g02160	215	240	249	791	815	1101	6.02	5.77	7.06	19.51	20.75	24.06	6.28333333333333	21.44	1.7707028830229	1.16299121563567e-24	3.94423029379198e-22	nae1	Bcula1 [Botrytis cinerea B05.10]	-	-	-	-	-	GO:0008641//ubiquitin-like modifier activating enzyme activity;GO:0019781//NEDD8 activating enzyme activity	GO:0045116//protein neddylation
Bcin13g05880	632	622	646	2336	2249	2349	11.15	9.42	11.53	36.30	36.08	32.34	10.7	34.9066666666667	1.70589179993558	1.18484888665313e-24	3.94423029379198e-22	--	DUF4238 domain containing protein [Pyrenophora teres f. maculata]	-	-	-	-	-	-	-
Bcin11g05460	1096	1377	1236	4638	4297	8621	87.49	94.31	99.82	326.08	311.89	537.01	93.8733333333333	391.66	2.06081450048414	1.36668760008744e-24	4.42659032417511e-22	--	hypothetical protein BCIN_11g05460 [Botrytis cinerea B05.10]	-	-	-	-	-	-	-
Bcin08g02540	55	74	78	344	315	424	1.03	1.19	1.48	5.69	5.38	6.22	1.23333333333333	5.76333333333333	2.22434069312597	1.55006746857523e-24	4.88842330089619e-22	LIG4	Bcdnl4 [Botrytis cinerea B05.10]	Genetic Information Processing	Replication and repair	ko03450//Non-homologous end-joining	K10777	-	GO:0003677//DNA binding;GO:0003910//DNA ligase (ATP) activity;GO:0005524//ATP binding	GO:0006281//DNA repair;GO:0006310//DNA recombination;GO:0051103//DNA ligation involved in DNA repair;GO:0071897//DNA biosynthetic process
Bcin07g02270	441	735	618	2169	2048	2405	11.71	16.75	16.61	50.74	49.47	49.85	15.0233333333333	50.02	1.73530010818677	1.66689209366751e-24	5.12206021807985e-22	--	hsp70 family chaperone protein [Rutstroemia sp. NJR-2017a BVV2]	-	-	-	-	-	-	-
Bcin02g02600	832	1151	1081	3075	2913	3982	37.33	44.30	49.07	121.50	118.83	139.40	43.5666666666667	126.576666666667	1.53871484028748	2.37115777180575e-24	7.10398868433003e-22	rpn-8	Bcrpn8 [Botrytis cinerea B05.10]	Genetic Information Processing	Folding, sorting and degradation	ko03050//Proteasome	K03038	GO:0005838//proteasome regulatory particle	GO:0005515//protein binding	-
Bcin01g00460	167	244	227	756	747	1109	1.64	2.05	2.25	6.53	6.66	8.48	1.98	7.22333333333333	1.86716431729291	8.20739669198732e-24	2.39896199894576e-21	mug81	Bcslh1 [Botrytis cinerea B05.10]	-	-	-	-	GO:0010494//cytoplasmic stress granule	GO:0003676//nucleic acid binding;GO:0005524//ATP binding	GO:0002181//cytoplasmic translation;GO:0006417//regulation of translation
Bcin02g05510	46	80	83	374	330	515	0.67	1.00	1.22	4.78	4.35	5.83	0.963333333333333	4.98666666666667	2.37196877738696	1.4796103575302e-23	4.22182155348617e-21	REB1	Myb transcription factor protein [Rutstroemia sp. NJR-2017a BVV2]	-	-	-	-	-	GO:0003677//DNA binding	-
Bcin11g03290	594	743	861	2620	2419	3037	11.48	12.32	16.83	44.58	42.50	45.79	13.5433333333333	44.29	1.70939813337539	1.84864314594207e-23	5.15212545603949e-21	--	zinc-responsiveness transcriptional activator protein [Rutstroemia sp. NJR-2017a BVV2]	-	-	-	-	-	GO:0003676//nucleic acid binding	-
Bcin06g00340	106	148	146	528	554	607	0.90	1.08	1.24	3.91	4.24	3.97	1.07333333333333	4.04	1.91225710535834	1.92453846201565e-23	5.24174293836262e-21	--	Ankyrin repeat-containing protein [Glarea lozoyensis ATCC 20868]	-	-	-	-	-	GO:0005515//protein binding;GO:0008270//zinc ion binding	-
Bcin13g00490	252	362	302	953	942	1272	5.85	7.21	7.10	19.49	19.89	23.05	6.72	20.81	1.63074382695657	2.94452426417723e-23	7.84159528486664e-21	--	CAF1 family ribonuclease protein [Rutstroemia sp. NJR-2017a BVV2]	Genetic Information Processing	Folding, sorting and degradation	ko03018//RNA degradation	K01148	-	GO:0003676//nucleic acid binding	-
Bcin07g03920	145	138	164	694	535	743	4.98	4.06	5.66	20.85	16.62	19.80	4.9	19.09	1.96196344840137	6.63976841962481e-23	1.72980401610399e-20	CTHT_0021480	Bcrio1 [Botrytis cinerea B05.10]	Genetic Information Processing	Translation	ko03008//Ribosome biogenesis in eukaryotes	K07178	-	GO:0004674//protein serine/threonine kinase activity;GO:0005524//ATP binding	-
Bcin04g01120	180	235	268	926	769	1104	2.58	2.89	3.89	11.70	10.03	12.36	3.12	11.3633333333333	1.86476816455654	9.48402938947871e-23	2.41822570645772e-20	SPAC20G8.02	similar to DDHD domain-containing protein [Botrytis cinerea T4]	-	-	-	-	-	GO:0046872//metal ion binding	-
Bcin13g01670	354	736	638	2995	2731	2704	9.66	17.22	17.61	71.95	67.74	57.56	14.83	65.75	2.1484722966124	1.28088011238334e-22	3.19793068058374e-20	--	tRNA splicing endonuclease subunit [Diplocarpon rosae]	-	-	-	-	-	-	-
Bcin12g00820	161	224	216	729	644	986	2.95	3.52	4.01	11.77	10.74	14.11	3.49333333333333	12.2066666666667	1.80499307425989	1.57126420058395e-22	3.8428633019996e-20	cdc10	Bcswi6 [Botrytis cinerea B05.10]	Cellular Processes;Cellular Processes;Environmental Information Processing	Cell growth and death;Cell growth and death;Signal transduction	ko04111//Cell cycle - yeast;ko04113//Meiosis - yeast;ko04011//MAPK signaling pathway - yeast	K06648;K06648;K06648	-	GO:0003677//DNA binding;GO:0005515//protein binding	-
Bcin11g06440	2315	3172	2671	7404	9653	10523	43.61	51.27	50.91	122.84	165.35	154.69	48.5966666666667	147.626666666667	1.60302408209309	2.47849413091121e-22	5.94045473296798e-20	agdA	glycoside hydrolase family 31 protein [Botrytis cinerea T4]	Metabolism;Metabolism;Metabolism;Metabolism	Global and overview maps;Global and overview maps;Carbohydrate metabolism;Carbohydrate metabolism	ko01100//Metabolic pathways;ko01110//Biosynthesis of secondary metabolites;ko00500//Starch and sucrose metabolism;ko00052//Galactose metabolism	K01187;K01187;K01187;K01187	-	GO:0003824//catalytic activity;GO:0004553//hydrolase activity, hydrolyzing O-glycosyl compounds;GO:0030246//carbohydrate binding	GO:0005975//carbohydrate metabolic process
Bcin08g04080	799	1040	1022	2650	2820	3507	27.28	30.46	35.30	79.69	87.55	93.43	31.0133333333333	86.89	1.48630155355544	2.82688099768617e-22	6.64261605417079e-20	--	alpha beta-Hydrolase protein [Rutstroemia sp. NJR-2017a WRK4]	-	-	-	-	-	-	-
Bcin04g00570	1101	1530	1494	4400	3949	6405	33.60	40.06	46.13	118.27	109.59	152.54	39.93	126.8	1.66700976839372	3.0199577408514e-22	6.95984107045447e-20	bcp1	Bcprx1 [Botrytis cinerea B05.10]	-	-	-	-	-	GO:0016209//antioxidant activity;GO:0016491//oxidoreductase activity	GO:0045454//cell redox homeostasis;GO:0055114//oxidation-reduction process
Bcin12g04510	439	723	708	2302	2026	2852	4.46	6.30	7.27	20.58	18.70	22.59	6.01	20.6233333333333	1.77884063718129	6.45590978408234e-22	1.45976646891402e-19	AHK5	hsp90 protein [Rutstroemia sp. NJR-2017a BVV2]	-	-	-	-	-	GO:0000155//phosphorelay sensor kinase activity;GO:0016772//transferase activity, transferring phosphorus-containing groups	GO:0000160//phosphorelay signal transduction system;GO:0007165//signal transduction;GO:0016310//phosphorylation
Bcin03g05700	695	897	846	2262	2137	2973	12.00	13.29	14.78	34.41	33.56	40.07	13.3566666666667	36.0133333333333	1.43097113007816	9.43109365541532e-22	2.09300419197217e-19	ain1	probable alpha-actinin, sarcomeric (f-actin cross linking protein) [Rhynchosporium secalis]	-	-	-	-	-	GO:0005509//calcium ion binding;GO:0005515//protein binding	-
Bcin13g03490	283	398	367	1159	984	1405	4.50	5.43	5.90	16.22	14.21	17.42	5.27666666666667	15.95	1.59585766923621	1.07353477160945e-21	2.33913467326684e-19	SPBC582.10c	snf2 family domain-containing protein [Rutstroemia sp. NJR-2017a BBW]	-	-	-	-	-	GO:0005524//ATP binding	-
Bcin10g05140	49	78	63	285	279	418	0.57	0.79	0.75	2.95	2.98	3.84	0.703333333333333	3.25666666666667	2.2111155632612	1.37558194708079e-21	2.94374536675288e-19	swi5	Swi5-domain-containing protein [Pezoloma ericae]	-	-	-	-	-	GO:0003677//DNA binding	-
Bcin11g01080	119	224	198	964	790	820	2.23	3.61	3.76	15.94	13.48	12.01	3.2	13.81	2.10956950937069	1.83657604629153e-21	3.86132058574696e-19	--	reverse transcriptase protein [Rutstroemia sp. NJR-2017a WRK4]	-	-	-	-	-	-	-
Bcin12g05630	85	133	113	475	380	619	2.36	3.17	3.18	11.63	9.61	13.43	2.90333333333333	11.5566666666667	1.99294321260398	3.06021106293041e-21	6.32302920313069e-19	--	Zinc finger RING FYVE PHD-type protein [Rutstroemia sp. NJR-2017a BBW]	-	-	-	-	-	-	-
Bcin12g05540	41	40	55	274	217	388	0.63	0.53	0.85	3.69	3.02	4.63	0.67	3.78	2.4961532337633	5.21394765947776e-21	1.05904997883358e-18	rhp42	xeroderma pigmentosum group C-complementing protein [Rutstroemia sp. NJR-2017a BVV2]	Genetic Information Processing	Replication and repair	ko03420//Nucleotide excision repair	K10838	GO:0005634//nucleus	GO:0003677//DNA binding;GO:0003684//damaged DNA binding	GO:0006289//nucleotide-excision repair
Bcin10g01410	316	464	462	1336	1241	1737	9.43	11.87	13.94	35.10	33.66	40.43	11.7466666666667	36.3966666666667	1.63155490590673	1.29937084953473e-20	2.59527671013736e-18	ctc-1	Bcpob3 [Botrytis cinerea B05.10]	-	-	-	-	GO:0000790//nuclear chromatin;GO:0005634//nucleus;GO:0031298//replication fork protection complex;GO:0035101//FACT complex	GO:0003677//DNA binding;GO:0003682//chromatin binding;GO:0031491//nucleosome binding;GO:0042393//histone binding	GO:0006261//DNA-dependent DNA replication;GO:0034724//DNA replication-independent nucleosome organization;GO:0045899//positive regulation of RNA polymerase II transcriptional preinitiation complex assembly
Bcin13g02530	1479	1710	1470	838	728	891	148.30	147.10	149.12	74.00	66.37	69.71	148.173333333333	70.0266666666667	-1.08130950941398	1.64993837489765e-20	3.24145270242187e-18	ELC1	Bcelc1 [Botrytis cinerea B05.10]	Genetic Information Processing	Folding, sorting and degradation	ko04120//Ubiquitin mediated proteolysis	K03872	-	-	GO:0006511//ubiquitin-dependent protein catabolic process
Bcin16g04000	2004	3014	2937	7794	7846	9954	23.95	30.61	35.22	80.57	84.03	91.18	29.9266666666667	85.26	1.51043745976955	1.7221416957005e-20	3.32873323891529e-18	SSD1	Bcssd1 [Botrytis cinerea B05.10]	-	-	-	-	-	GO:0003723//RNA binding;GO:0004540//ribonuclease activity	-
Bcin04g05040	246	392	408	1342	1184	2071	4.22	5.77	7.08	20.27	18.46	27.72	5.69	22.15	1.9608061411358	1.97280994760952e-20	3.75272292256389e-18	GYP5	similar to GTPase-activating protein GYP5 [Botrytis cinerea T4]	-	-	-	-	-	-	-
Bcin06g05380	1066	1381	1308	3364	3095	4337	18.82	20.92	23.36	52.31	49.69	59.75	21.0333333333333	53.9166666666667	1.35805380189732	2.71542408067431e-20	5.08463159106264e-18	klp1	kinesin heavy chain [Sclerotinia sclerotiorum 1980 UF-70]	Cellular Processes	Transport and catabolism	ko04144//Endocytosis	K10396	-	GO:0003777//microtubule motor activity;GO:0005524//ATP binding;GO:0008017//microtubule binding	GO:0007018//microtubule-based movement
Bcin09g06640	128	186	130	518	476	709	3.34	4.17	3.44	11.92	11.31	14.45	3.65	12.56	1.78286809512425	4.05238041321538e-20	7.47134259568818e-18	--	transcriptional activator protein [Rutstroemia sp. NJR-2017a BBW]	-	-	-	-	-	-	-
Bcin08g07050	911	859	747	373	317	379	24.54	20.19	19.70	8.67	7.55	7.80	21.4766666666667	8.00666666666667	-1.4234964437158	4.12176325126557e-20	7.48412284896463e-18	CTS1	glycoside hydrolase family 18 protein [Botrytis cinerea T4]	Metabolism;Metabolism	Global and overview maps;Carbohydrate metabolism	ko01100//Metabolic pathways;ko00520//Amino sugar and nucleotide sugar metabolism	K01183;K01183	-	GO:0004553//hydrolase activity, hydrolyzing O-glycosyl compounds;GO:0008061//chitin binding	GO:0005975//carbohydrate metabolic process
Bcin07g02310	133	167	153	505	469	629	5.42	5.84	6.31	18.14	17.39	20.02	5.85666666666667	18.5166666666667	1.66067272026808	4.29767067723497e-20	7.68705752178864e-18	rhp14	Bcrad14 [Botrytis cinerea B05.10]	Genetic Information Processing	Replication and repair	ko03420//Nucleotide excision repair	K10847	GO:0005634//nucleus	GO:0003684//damaged DNA binding	GO:0006289//nucleotide-excision repair
Bcin10g00780	435	698	615	1766	1711	2429	3.83	5.28	5.48	13.71	13.71	16.70	4.86333333333333	14.7066666666667	1.5964529076735	5.35364270335023e-20	9.43500796425723e-18	mot1	probable MOT1-transcriptional accessory protein [Phialocephala subalpina]	-	-	-	-	-	GO:0005524//ATP binding	-
Bcin08g06700	1301	1594	1413	3483	3722	4907	52.85	55.55	58.07	124.61	137.47	155.54	55.49	139.206666666667	1.32692859602053	6.93762036207108e-20	1.20493394810232e-17	SPBC1711.08	Bchch1 [Botrytis cinerea B05.10]	-	-	-	-	-	GO:0001671//ATPase activator activity;GO:0051087//chaperone binding;GO:0051879//Hsp90 protein binding	-
Bcin07g00380	62	134	115	509	417	741	0.72	1.33	1.35	5.19	4.39	6.70	1.13333333333333	5.42666666666667	2.25949404812855	8.62996119794786e-20	1.46262248639765e-17	apsB	similar to microtubule associated protein [Botrytis cinerea T4]	-	-	-	-	GO:0005815//microtubule organizing center	-	-
Bcin06g03730	7139	8083	6761	3300	3061	4868	819.40	795.97	785.12	333.59	319.46	436.00	800.163333333333	363.016666666667	-1.14025873403078	8.66540358262958e-20	1.46262248639765e-17	--	hypothetical protein BCIN_06g03730 [Botrytis cinerea B05.10]	-	-	-	-	-	-	-
Bcin02g04090	1283	1220	1031	496	444	410	34.32	28.00	27.90	11.68	10.80	8.56	30.0733333333333	10.3466666666667	-1.53931872853222	1.03048509214365e-19	1.71518518670132e-17	An02g00850	Tat pathway signal sequence protein [Rutstroemia sp. NJR-2017a WRK4]	-	-	-	-	-	GO:0004553//hydrolase activity, hydrolyzing O-glycosyl compounds	GO:0005975//carbohydrate metabolic process
Bcin08g05690	749	732	624	312	277	341	30.53	25.59	25.73	11.20	10.26	10.84	27.2833333333333	10.7666666666667	-1.34144825178022	1.21407704204015e-19	1.99308209202866e-17	--	hypothetical protein BCIN_08g05690 [Botrytis cinerea B05.10]	-	-	-	-	-	-	-
Bcin02g08740	81	115	120	405	378	567	1.63	1.98	2.44	7.17	6.91	8.90	2.01666666666667	7.66	1.92537175048415	1.40555151028095e-19	2.27623368908202e-17	msh-2	Bcmsh2 [Botrytis cinerea B05.10]	Genetic Information Processing	Replication and repair	ko03430//Mismatch repair	K08735	GO:0032300//mismatch repair complex	GO:0003677//DNA binding;GO:0005524//ATP binding;GO:0030983//mismatched DNA binding	GO:0006298//mismatch repair
MSTRG.10567	160	122	90	6	4	22	3.46	2.25	1.97	0.12	0.09	0.39	2.56	0.2	-3.67807190511264	1.9157407722742e-19	3.06109832199121e-17	--	alpha/beta-hydrolase [Trematosphaeria pertusa]	-	-	-	-	-	-	-
Bcin07g00890	1943	1505	1580	665	637	758	71.51	47.52	58.83	21.55	21.32	21.77	59.2866666666667	21.5466666666667	-1.46024298755857	2.16896689624732e-19	3.42011832692472e-17	chit33	glycoside hydrolase family 18 protein [Sclerotinia borealis F-4128]	Metabolism;Metabolism	Global and overview maps;Carbohydrate metabolism	ko01100//Metabolic pathways;ko00520//Amino sugar and nucleotide sugar metabolism	K01183;K01183	GO:0005576//extracellular region	GO:0004553//hydrolase activity, hydrolyzing O-glycosyl compounds;GO:0030248//cellulose binding	GO:0005975//carbohydrate metabolic process
Bcin12g05560	151	183	227	739	627	827	7.57	7.87	11.51	32.63	28.58	32.35	8.98333333333333	31.1866666666667	1.79560658871256	2.44913814860635e-19	3.81174955492188e-17	--	Syntaxin ufe1 [Lachnellula cervina]	Cellular Processes;Genetic Information Processing	Transport and catabolism;Folding, sorting and degradation	ko04145//Phagosome;ko04130//SNARE interactions in vesicular transport	K08492;K08492	-	-	-
Bcin07g04410	208	273	273	763	766	934	4.86	5.47	6.45	15.69	16.26	17.01	5.59333333333333	16.32	1.54486084225283	2.59192635328706e-19	3.98226223305027e-17	--	Mob1 phocein family protein [Rutstroemia sp. NJR-2017a BBW]	-	-	-	-	-	-	-
Bcin14g01970	326	441	444	1171	1200	1722	9.13	10.60	12.58	28.88	30.56	37.63	10.77	32.3566666666667	1.58704474134782	2.70513353438853e-19	4.10358484507749e-17	--	related to USO1-intracellular protein transport protein [Rhynchosporium secalis]	-	-	-	-	-	-	-
Bcin02g06170	225	293	305	934	778	1256	2.94	3.29	4.04	10.76	9.25	12.82	3.42333333333333	10.9433333333333	1.67657856825478	2.97576796446324e-19	4.45770041076593e-17	cut3	Bcsmc4 [Botrytis cinerea B05.10]	Cellular Processes	Cell growth and death	ko04111//Cell cycle - yeast	K06675	GO:0005694//chromosome	GO:0005515//protein binding;GO:0005524//ATP binding	GO:0051276//chromosome organization
Bcin08g00880	61	111	76	314	358	488	2.15	3.36	2.71	9.75	11.47	13.42	2.74	11.5466666666667	2.07522863104505	4.69892359849523e-19	6.95208646967492e-17	--	related to microfibril-associated protein [Rhynchosporium agropyri]	-	-	-	-	-	-	-
Bcin02g01160	86	125	169	593	503	806	1.62	2.02	3.22	9.85	8.62	11.86	2.28666666666667	10.11	2.14446501645136	5.1446967541763e-19	7.5187860856157e-17	rlf2	Bcrlf2 [Botrytis cinerea B05.10]	-	-	-	-	-	-	-
Bcin11g05920	24969	27279	22842	12796	12861	12690	1648.58	1545.27	1525.84	744.09	772.10	653.81	1573.23	723.333333333333	-1.12099706052963	5.60574367025655e-19	8.09388339088608e-17	RPL9A	60S ribosomal protein L9 [Sclerotinia sclerotiorum 1980 UF-70]	Genetic Information Processing	Translation	ko03010//Ribosome	K02940	GO:0005840//ribosome	GO:0003735//structural constituent of ribosome;GO:0019843//rRNA binding	GO:0006412//translation
Bcin08g06760	309	402	366	1037	1019	1631	2.89	3.23	3.47	8.55	8.68	11.92	3.19666666666667	9.71666666666667	1.60389316306973	5.83565344770663e-19	8.32553225206146e-17	MLP1	tpr mlp1 mlp2 protein [Rutstroemia sp. NJR-2017a WRK4]	Genetic Information Processing	Translation	ko03013//RNA transport	K09291	-	-	GO:0006606//protein import into nucleus
Bcin14g04860	8470	9008	7482	4447	4346	4952	690.38	629.94	617.01	319.24	322.10	314.97	645.776666666667	318.77	-1.01851945297067	8.32887403803199e-19	1.17427325260912e-16	qcr8	Bcqcr8 [Botrytis cinerea B05.10]	Metabolism;Metabolism	Global and overview maps;Energy metabolism	ko01100//Metabolic pathways;ko00190//Oxidative phosphorylation	K00418;K00418	-	GO:0008121//ubiquinol-cytochrome-c reductase activity	-
Bcin11g04160	3869	4152	3291	1674	1922	2157	205.81	189.49	177.12	78.43	92.96	89.54	190.806666666667	86.9766666666667	-1.1334112546214	1.00594948821931e-18	1.40177891474654e-16	--	hypothetical protein BCIN_11g04160 [Botrytis cinerea B05.10]	-	-	-	-	-	-	-
Bcin04g00780	4444	4371	3077	1395	1592	1240	272.75	230.16	191.07	75.41	88.84	59.39	231.326666666667	74.5466666666667	-1.63371583589867	1.31252859415532e-18	1.80797042211003e-16	--	MARVEL-like domain protein [Rutstroemia sp. NJR-2017a WRK4]	-	-	-	-	GO:0016020//membrane	-	-
Bcin12g05780	581	764	804	2400	1861	2684	20.46	23.08	28.64	74.43	59.58	73.75	24.06	69.2533333333333	1.52524687078117	1.40925585055431e-18	1.91915024011851e-16	SEC14	phosphatidylinositol transporter protein [Rutstroemia sp. NJR-2017a WRK4]	-	-	-	-	-	-	-
Bcin08g06410	8194	8692	7316	3709	4201	3973	284.47	258.90	256.97	113.41	132.61	107.63	266.78	117.883333333333	-1.17829075383273	1.9641533717636e-18	2.6447656187882e-16	ARB_03399	Bcgpi12 [Botrytis cinerea B05.10]	Metabolism;Metabolism	Global and overview maps;Glycan biosynthesis and metabolism	ko01100//Metabolic pathways;ko00563//Glycosylphosphatidylinositol(GPI)-anchor biosynthesis	K03434;K03434	-	GO:0000225//N-acetylglucosaminylphosphatidylinositol deacetylase activity	GO:0006506//GPI anchor biosynthetic process
MSTRG.10566	278	308	219	41	37	104	11.54	11.00	9.21	1.51	1.40	3.37	10.5833333333333	2.09333333333333	-2.33792012765526	2.75706237098244e-18	3.67118171709484e-16	--	alpha/beta-hydrolase [Trematosphaeria pertusa]	-	-	-	-	-	-	-
Bcin07g00480	24	57	63	348	230	388	0.61	1.24	1.61	7.79	5.38	7.76	1.15333333333333	6.97666666666667	2.59672836861899	2.97434670119363e-18	3.91698580957191e-16	--	wound-responsive ked protein [Rutstroemia sp. NJR-2017a BBW]	-	-	-	-	-	-	-
Bcin07g00530	754	1315	1087	3128	3062	4649	5.66	8.48	8.26	20.70	20.92	27.25	7.46666666666667	22.9566666666667	1.62037694474684	4.04520372784693e-18	5.269317551578e-16	--	chromosome segregation atpase protein [Rutstroemia sp. NJR-2017a BBW]	-	-	-	-	-	-	-
Bcin08g07110	96	85	78	458	359	380	1.80	1.37	1.48	7.55	6.11	5.55	1.55	6.40333333333333	2.04655489767013	4.39252099790642e-18	5.66021200418393e-16	--	related to small s protein [Phialocephala subalpina]	-	-	-	-	-	-	-
Bcin13g02690	578	686	603	1711	1481	1885	13.69	13.94	14.45	35.69	31.89	34.84	14.0266666666667	34.14	1.28329085445659	4.47009475638124e-18	5.69889527239073e-16	--	similar to snoRNA binding protein [Botrytis cinerea T4]	-	-	-	-	-	-	-
Bcin09g00260	214	389	367	1196	1052	1858	3.73	5.82	6.48	18.38	16.69	25.30	5.34333333333333	20.1233333333333	1.91305737565818	5.01714870751781e-18	6.32900106430457e-16	ctc-2	Bcspt16 [Botrytis cinerea B05.10]	-	-	-	-	GO:0000790//nuclear chromatin;GO:0005634//nucleus;GO:0031298//replication fork protection complex;GO:0035101//FACT complex	GO:0003682//chromatin binding;GO:0031491//nucleosome binding;GO:0042393//histone binding	GO:0006261//DNA-dependent DNA replication;GO:0006334//nucleosome assembly;GO:0006338//chromatin remodeling;GO:0007063//regulation of sister chromatid cohesion;GO:0034724//DNA replication-independent nucleosome organization;GO:0045899//positive regulation of RNA polymerase II transcriptional preinitiation complex assembly;GO:0060261//positive regulation of transcription initiation from RNA polymer…
Bcin16g01150	123	189	140	494	461	707	6.52	8.60	7.51	23.06	22.22	29.25	7.54333333333333	24.8433333333333	1.71958467505456	5.35680883433601e-18	6.68708302819611e-16	--	coiled-coil domain-containing protein 55 [Diplocarpon rosae]	-	-	-	-	-	-	-
Bcin04g00940	18	27	21	178	141	156	0.28	0.36	0.33	2.41	1.97	1.87	0.323333333333333	2.08333333333333	2.68779953736232	6.76733784974508e-18	8.3608017310665e-16	--	kinesin light chain 1 protein [Rutstroemia sp. NJR-2017a BVV2]	-	-	-	-	-	GO:0005515//protein binding;GO:0043531//ADP binding	-
Bcin09g01640	231	425	434	1380	1215	1900	4.98	7.86	9.47	26.21	23.82	31.97	7.43666666666667	27.3333333333333	1.87793339614867	7.10002837033417e-18	8.68232040715151e-16	nim-1	Bckin3 [Botrytis cinerea B05.10]	-	-	-	-	-	GO:0004672//protein kinase activity;GO:0005524//ATP binding	GO:0006468//protein phosphorylation
Bcin08g06660	344	606	534	1788	1397	2381	6.37	9.63	10.01	29.17	23.53	34.41	8.67	29.0366666666667	1.74377194666481	7.88143642653128e-18	9.54051859955059e-16	--	proteophosphoglycan ppg1 protein [Rutstroemia sp. NJR-2017a BVV2]	-	-	-	-	-	-	-
Bcin02g02490	1082	1428	1312	3409	3059	4907	24.31	27.52	29.82	67.45	62.48	86.02	27.2166666666667	71.9833333333333	1.40317252564532	8.38341159067282e-18	1.00466804502623e-15	--	Microtubule binding protein [Rutstroemia sp. NJR-2017a BVV2]	-	-	-	-	-	-	-
Bcin08g04960	304	342	298	140	107	134	15.50	14.96	15.36	6.28	4.96	5.35	15.2733333333333	5.53	-1.46566357234881	8.91952691244129e-18	1.05783961022689e-15	--	hypothetical protein BCIN_08g04960 [Botrytis cinerea B05.10]	-	-	-	-	-	-	-
Bcin04g04920	18685	17316	14875	7526	8383	8779	898.18	714.14	723.43	318.62	366.41	329.30	778.583333333333	338.11	-1.20335877584683	9.03151743060594e-18	1.05783961022689e-15	nmt1	Bcnmt1 [Botrytis cinerea B05.10]	Metabolism;Metabolism	Global and overview maps;Metabolism of cofactors and vitamins	ko01100//Metabolic pathways;ko00730//Thiamine metabolism	K18278;K18278	-	-	GO:0009228//thiamine biosynthetic process
Bcin10g04120	319	420	373	968	967	1286	5.50	6.22	6.51	14.71	15.17	17.31	6.07666666666667	15.73	1.37216661009771	9.09191253783126e-18	1.05783961022689e-15	APP1	Bcapp1 [Botrytis cinerea B05.10]	-	-	-	-	-	-	-
Bcin16g03010	2610	3046	2275	9458	9297	7933	22.56	22.59	19.89	71.99	73.06	53.50	21.68	66.1833333333333	1.6101031983368	1.05668613635328e-17	1.21762756327478e-15	--	nacht domain protein [Rutstroemia sp. NJR-2017a BVV2]	-	-	-	-	-	-	-
Bcin02g07860	86	101	116	384	337	465	1.88	1.90	2.57	7.40	6.71	7.94	2.11666666666667	7.35	1.79595015878535	1.16306579139033e-17	1.3274457565735e-15	rrp6	Bcrrp6 [Botrytis cinerea B05.10]	Genetic Information Processing	Folding, sorting and degradation	ko03018//RNA degradation	K12591	GO:0000176//nuclear exosome (RNase complex)	GO:0000166//nucleotide binding;GO:0003676//nucleic acid binding;GO:0003824//catalytic activity;GO:0008408//3'-5' exonuclease activity	GO:0006139//nucleobase-containing compound metabolic process;GO:0006396//RNA processing;GO:0044237//cellular metabolic process
Bcin03g08780	16008	15646	13923	7957	7595	7896	500.93	420.06	440.80	219.30	216.10	192.81	453.93	209.403333333333	-1.11618543077612	1.43745990440448e-17	1.62514334852672e-15	--	similar to transcription factor Zn, C2H2 [Botrytis cinerea T4]	-	-	-	-	-	GO:0003676//nucleic acid binding	-
Bcin02g00800	25000	22471	17784	9916	9544	11211	2416.63	1863.62	1739.26	844.20	838.86	845.66	2006.50333333333	842.906666666667	-1.25123875436959	1.48122866015823e-17	1.65897609937722e-15	--	Bcpic4 [Botrytis cinerea B05.10]	-	-	-	-	-	-	-
Bcin01g00380	79	148	129	448	469	516	1.11	1.79	1.84	5.57	6.02	5.68	1.58	5.75666666666667	1.86530911863067	1.66520619739708e-17	1.84776213607468e-15	--	824309c7-f528-479b-95fa-1169344889fe [Thermothielavioides terrestris]	-	-	-	-	-	-	-
Bcin10g06060	2540	1954	1567	721	704	927	170.43	112.49	106.38	42.61	42.95	48.54	129.766666666667	44.7	-1.53757310744281	2.41565755278879e-17	2.63174910114735e-15	--	hypothetical protein BCIN_10g06060 [Botrytis cinerea B05.10]	-	-	-	-	-	-	-
Bcin11g04740	161	196	196	594	526	659	3.31	3.45	4.07	10.75	9.82	10.56	3.61	10.3766666666667	1.52327233386086	2.51695528022741e-17	2.71740469173381e-15	trl1	Bctrl1 [Botrytis cinerea B05.10]	-	-	-	-	-	GO:0003972//RNA ligase (ATP) activity;GO:0005524//ATP binding;GO:0008081//phosphoric diester hydrolase activity;GO:0051730//GTP-dependent polyribonucleotide 5'-hydroxyl-kinase activity	GO:0006388//tRNA splicing, via endonucleolytic cleavage and ligation
Bcin02g02450	466	709	359	117	175	114	24.06	31.41	18.76	5.32	8.22	4.59	24.7433333333333	6.04333333333333	-2.03362344375978	2.74427797791097e-17	2.93637743636474e-15	--	prp 4 C domain-containing protein [Rutstroemia sp. NJR-2017a BBW]	-	-	-	-	-	-	-
Bcin05g01260	4659	9999	7257	27908	27001	27347	108.40	199.60	170.83	571.87	571.22	496.50	159.61	546.53	1.77574964700301	2.82641484363555e-17	2.99750048549809e-15	--	ncu06413-like protein [Diplodia corticola]	-	-	-	-	-	-	-
Bcin11g01760	135	162	187	570	492	842	3.72	3.83	5.22	13.84	12.33	18.11	4.25666666666667	14.76	1.79389669707883	3.04497601819426e-17	3.20096426333684e-15	CLF1	Bcclf1 [Botrytis cinerea B05.10]	Genetic Information Processing	Transcription	ko03040//Spliceosome	K12869	GO:0000785//chromatin;GO:0000974//Prp19 complex;GO:0071004//U2-type prespliceosome;GO:0071006//U2-type catalytic step 1 spliceosome;GO:0071007//U2-type catalytic step 2 spliceosome;GO:0071008//U2-type post-mRNA release spliceosomal complex	GO:0003682//chromatin binding;GO:0003688//DNA replication origin binding;GO:0005515//protein binding	GO:0000354//cis assembly of pre-catalytic spliceosome;GO:0006270//DNA replication initiation;GO:0006396//RNA processing
Bcin15g02310	3276	3958	3609	8163	9540	11361	84.45	87.53	94.12	185.32	223.60	228.53	88.7	212.483333333333	1.26034367462155	3.07517970884687e-17	3.20460466354964e-15	nmr	similar to nitrogen metabolic regulation protein [Botrytis cinerea T4]	-	-	-	-	-	-	-
Bcin03g07930	184	244	233	678	588	815	5.15	5.86	6.60	16.72	14.97	17.80	5.87	16.4966666666667	1.4907421330358	3.17585961692532e-17	3.2809915214856e-15	sla1	Bclhp1 [Botrytis cinerea B05.10]	-	-	-	-	GO:0005634//nucleus;GO:1990904//ribonucleoprotein complex	GO:0003676//nucleic acid binding;GO:0003723//RNA binding	GO:0006396//RNA processing
Bcin13g00480	215	379	368	1176	1056	2064	2.31	3.50	4.00	11.13	10.32	17.31	3.27	12.92	1.98224352919584	3.34697805944807e-17	3.42822094567741e-15	pds5	Bcpds5 [Botrytis cinerea B05.10]	-	-	-	-	-	-	GO:0007064//mitotic sister chromatid cohesion
Bcin03g08260	1396	1891	1867	4579	4100	5900	29.84	34.68	40.38	86.21	79.69	98.42	34.9666666666667	88.1066666666667	1.33327091395481	3.7373938602779e-17	3.79567186623477e-15	SPBC3D6.13c	disulfide isomerase protein [Rutstroemia sp. NJR-2017a WRK4]	Genetic Information Processing	Folding, sorting and degradation	ko04141//Protein processing in endoplasmic reticulum	K13996	-	-	GO:0045454//cell redox homeostasis
Bcin10g02630	762	810	867	2205	1982	2847	17.47	15.93	20.11	44.51	41.31	50.92	17.8366666666667	45.58	1.35355489638509	3.85534479738807e-17	3.88255899595787e-15	upl-1	Bcbre1 [Botrytis cinerea B05.10]	-	-	-	-	-	GO:0004842//ubiquitin-protein transferase activity	GO:0010390//histone monoubiquitination
Bcin01g07420	50	49	75	374	241	342	2.00	1.68	3.03	13.17	8.76	10.67	2.23666666666667	10.8666666666667	2.28048729291826	4.17469137432336e-17	4.13466953966042e-15	pxr1	Bcpxr1 [Botrytis cinerea B05.10]	-	-	-	-	-	GO:0003676//nucleic acid binding	-
Bcin08g06430	160	243	269	794	706	1192	3.82	4.98	6.50	16.71	15.34	22.23	5.1	18.0933333333333	1.82688906783884	4.6044721750794e-17	4.48633185020636e-15	--	ATPase expression 2 mitochondrial protein [Rutstroemia sp. NJR-2017a BVV2]	-	-	-	-	-	-	-
Bcin16g03710	3967	4259	3369	1938	1945	1865	299.49	275.59	257.76	128.78	133.16	109.53	277.613333333333	123.823333333333	-1.16479365758788	4.60462965266507e-17	4.48633185020636e-15	RPB9	Bcrpb9 [Botrytis cinerea B05.10]	Genetic Information Processing	Transcription	ko03020//RNA polymerase	K03017	GO:0005665//RNA polymerase II, core complex	GO:0003676//nucleic acid binding;GO:0003899//DNA-directed 5'-3' RNA polymerase activity;GO:0003968//RNA-directed 5'-3' RNA polymerase activity;GO:0008270//zinc ion binding	GO:0001193//maintenance of transcriptional fidelity during DNA-templated transcription elongation from RNA polymerase II promoter;GO:0006283//transcription-coupled nucleotide-excision repair;GO:0006351//transcription, DNA-templated;GO:0006366//transcription by RNA polymerase II;GO:0006367//transcription initiation from RNA polymerase II promoter;GO:0006379//mRNA cleavage
Bcin10g05970	611	641	809	2094	2054	3366	10.96	9.82	14.52	32.60	32.98	47.07	11.7666666666667	37.55	1.67410722496424	4.85436173764078e-17	4.69150573095864e-15	ING2	FYVE zinc finger [Venustampulla echinocandica]	-	-	-	-	-	-	-
Bcin03g05200	537	605	443	238	231	268	10.53	10.18	8.79	4.11	4.12	4.10	9.83333333333333	4.11	-1.25854215473373	5.87411817697435e-17	5.63163457862885e-15	ARB_01444	glycoside hydrolase family 81 protein [Botrytis cinerea T4]	-	-	-	-	-	GO:0052861//glucan endo-1,3-beta-glucanase activity, C-3 substituted reducing group	-
Bcin01g00330	483	635	675	1749	1598	2632	7.62	8.59	10.77	24.30	22.92	32.40	8.99333333333333	26.54	1.56124052314308	6.91234276041403e-17	6.57440600323823e-15	SPBC216.01c	Bcpsy2 [Botrytis cinerea B05.10]	-	-	-	-	-	-	-
Bcin08g06750	363	443	441	1161	1009	1454	14.08	14.74	17.31	39.66	35.59	44.01	15.3766666666667	39.7533333333333	1.37033304435851	6.97142603985944e-17	6.57839131194296e-15	tfa2	Bctfa2 [Botrytis cinerea B05.10]	Genetic Information Processing	Transcription	ko03022//Basal transcription factors	K03137	GO:0005673//transcription factor TFIIE complex	-	GO:0006367//transcription initiation from RNA polymerase II promoter
Bcin16g00720	81	105	111	330	362	435	1.69	1.88	2.35	6.08	6.89	7.10	1.97333333333333	6.69	1.76137153573367	9.20962027575405e-17	8.62250698317473e-15	YRB30	Bcyrb30 [Botrytis cinerea B05.10]	-	-	-	-	-	-	-
Bcin01g01520	9559	9141	7700	4146	4376	4106	452.12	370.94	368.47	172.71	188.20	151.54	397.176666666667	170.816666666667	-1.21733212361801	1.12489097016337e-16	1.04501499119674e-14	ERV14	cornichon [Phialocephala scopiformis]	-	-	-	-	-	-	GO:0016192//vesicle-mediated transport
Bcin08g06890	274	286	250	748	779	1193	7.64	6.84	7.05	18.37	19.75	25.95	7.17666666666667	21.3566666666667	1.57330067099703	1.19241774119119e-16	1.09922570849502e-14	yfjQ	similar to corA family metal ion transporter [Botrytis cinerea T4]	-	-	-	-	GO:0016020//membrane	GO:0046873//metal ion transmembrane transporter activity	GO:0030001//metal ion transport;GO:0055085//transmembrane transport
Bcin08g03030	114	241	282	928	891	1530	1.68	3.05	4.20	12.04	11.93	17.59	2.97666666666667	13.8533333333333	2.21846357378298	1.41742970923073e-16	1.29667768209321e-14	ATG23	Bcimh1 [Botrytis cinerea B05.10]	-	-	-	-	-	-	-
Bcin13g00240	174	285	243	722	661	870	3.18	4.47	4.50	11.63	10.99	12.41	4.05	11.6766666666667	1.52763467430892	1.47796086274132e-16	1.34180931659787e-14	cdc17	Bccdc9 [Botrytis cinerea B05.10]	Genetic Information Processing;Genetic Information Processing;Genetic Information Processing;Genetic Information Processing	Replication and repair;Replication and repair;Replication and repair;Replication and repair	ko03420//Nucleotide excision repair;ko03030//DNA replication;ko03430//Mismatch repair;ko03410//Base excision repair	K10747;K10747;K10747;K10747	-	GO:0003677//DNA binding;GO:0003909//DNA ligase activity;GO:0003910//DNA ligase (ATP) activity;GO:0005524//ATP binding	GO:0006281//DNA repair;GO:0006310//DNA recombination;GO:0051103//DNA ligation involved in DNA repair;GO:0071897//DNA biosynthetic process
Bcin02g06540	251	429	391	1182	1054	1921	3.24	4.75	5.10	13.43	12.36	19.34	4.36333333333333	15.0433333333333	1.78562168126724	1.49525305463662e-16	1.34730169975679e-14	pcp1	similar to microtubule associated protein [Botrytis cinerea T4]	-	-	-	-	GO:0005815//microtubule organizing center	-	-
Bcin10g02590	143	187	149	457	490	586	4.05	4.55	4.27	11.41	12.63	12.96	4.29	12.3333333333333	1.52351321718297	1.72040951033452e-16	1.53861101282454e-14	gtr2	Bcgtr2 [Botrytis cinerea B05.10]	-	-	-	-	-	GO:0005525//GTP binding	-
Bcin09g01260	251	430	379	1129	985	1630	5.72	8.40	8.73	22.64	20.39	28.96	7.61666666666667	23.9966666666667	1.6556023530442	1.91550982935559e-16	1.7004051699998e-14	RTF1	Bcrtf1 [Botrytis cinerea B05.10]	-	-	-	-	-	GO:0003677//DNA binding	-
Bcin16g00750	364	526	474	1209	1137	1523	5.91	7.32	7.78	17.28	16.78	19.29	7.00333333333333	17.7833333333333	1.34441210903874	1.96731631795749e-16	1.73355284958842e-14	PAN2	Bcpan2 [Botrytis cinerea B05.10]	Genetic Information Processing	Folding, sorting and degradation	ko03018//RNA degradation	K12571	GO:0031251//PAN complex	GO:0003676//nucleic acid binding;GO:0004535//poly(A)-specific ribonuclease activity;GO:0005515//protein binding	GO:0000289//nuclear-transcribed mRNA poly(A) tail shortening;GO:0006397//mRNA processing
Bcin06g02400	3076	3301	3353	7665	7453	9963	86.30	79.46	95.18	189.41	190.14	218.13	86.98	199.226666666667	1.19565515243162	3.12187910938154e-16	2.73084666035243e-14	erg-6	Bcerg9 [Botrytis cinerea B05.10]	Metabolism;Metabolism;Metabolism;Metabolism	Global and overview maps;Global and overview maps;Lipid metabolism;Metabolism of terpenoids and polyketides	ko01100//Metabolic pathways;ko01110//Biosynthesis of secondary metabolites;ko00100//Steroid biosynthesis;ko00909//Sesquiterpenoid and triterpenoid biosynthesis	K00801;K00801;K00801;K00801	GO:0016021//integral component of membrane	GO:0004310//farnesyl-diphosphate farnesyltransferase activity;GO:0016740//transferase activity;GO:0016765//transferase activity, transferring alkyl or aryl (other than methyl) groups;GO:0051996//squalene synthase activity	GO:0006696//ergosterol biosynthetic process;GO:0008610//lipid biosynthetic process;GO:0009058//biosynthetic process
Bcin04g00240	333	437	345	1009	873	1222	9.62	10.83	10.08	25.67	22.93	27.54	10.1766666666667	25.38	1.31842698035548	3.41966699362069e-16	2.96965864141669e-14	ssb1	Bcrfa1 [Botrytis cinerea B05.10]	Genetic Information Processing;Genetic Information Processing;Genetic Information Processing;Genetic Information Processing	Replication and repair;Replication and repair;Replication and repair;Replication and repair	ko03420//Nucleotide excision repair;ko03030//DNA replication;ko03430//Mismatch repair;ko03440//Homologous recombination	K07466;K07466;K07466;K07466	GO:0000784//nuclear chromosome, telomeric region;GO:0000790//nuclear chromatin;GO:0005634//nucleus;GO:0005662//DNA replication factor A complex;GO:0035861//site of double-strand break;GO:0090734//site of DNA damage	GO:0003676//nucleic acid binding;GO:0003677//DNA binding;GO:0003697//single-stranded DNA binding	GO:0000723//telomere maintenance;GO:0006260//DNA replication;GO:0006268//DNA unwinding involved in DNA replication;GO:0006279//premeiotic DNA replication;GO:0006281//DNA repair;GO:0006310//DNA recombination;GO:0032212//positive regulation of telomere maintenance via telomerase;GO:0106112//negative regulation of mitotic cohesin ssDNA (lagging strand) loading;GO:1902969//mitotic DNA replication
Bcin04g04180	193	277	254	718	626	955	5.59	6.88	7.44	18.32	16.49	21.58	6.63666666666667	18.7966666666667	1.50194612189287	3.57476052066712e-16	3.08200935824998e-14	Sart1	similar to DNA binding protein SART-1 [Botrytis cinerea T4]	Genetic Information Processing	Transcription	ko03040//Spliceosome	K11984	-	-	GO:0000398//mRNA splicing, via spliceosome
Bcin16g04060	614	559	350	172	170	157	27.40	21.42	15.83	6.77	6.92	5.47	21.55	6.38666666666667	-1.75455280896144	3.66326800218921e-16	3.1167655131254e-14	AFUB_029980	glycoside hydrolase family 16 protein [Coleophoma crateriformis]	-	-	-	-	-	GO:0004553//hydrolase activity, hydrolyzing O-glycosyl compounds	GO:0005975//carbohydrate metabolic process
Bcin10g01760	5	16	6	147	81	129	0.14	0.39	0.17	3.67	2.09	2.85	0.233333333333333	2.87	3.62058641045188	3.66708892982879e-16	3.1167655131254e-14	--	PNG1- with de-N-glycosylation function (N-glycanase) protein [Rutstroemia sp. NJR-2017a BVV2]	-	-	-	-	-	-	-
Bcin12g02430	615	774	691	2049	2397	2040	14.83	16.02	16.86	43.53	52.57	38.39	15.9033333333333	44.83	1.49513531378754	4.02326588877179e-16	3.39540974725642e-14	bioDA	TPA_inf: bifunctional dethiobiotin synthetase/adenosylmethionine-8-amino-7-oxononanoate aminotransferase [Sclerotinia sclerotiorum 1980 UF-70]	Metabolism;Metabolism	Global and overview maps;Metabolism of cofactors and vitamins	ko01100//Metabolic pathways;ko00780//Biotin metabolism	K19562;K19562	-	GO:0003824//catalytic activity;GO:0008483//transaminase activity;GO:0030170//pyridoxal phosphate binding	-
Bcin06g02500	1524	1534	1224	647	724	804	44.66	38.57	36.29	16.70	19.29	18.39	39.84	18.1266666666667	-1.13610399676447	4.16536690154088e-16	3.49075223413048e-14	VCX1	Ca2+/H+ antiporter [Sclerotinia sclerotiorum 1980 UF-70]	-	-	-	-	GO:0016021//integral component of membrane	GO:0015369//calcium:proton antiporter activity	GO:0006816//calcium ion transport;GO:0055085//transmembrane transport
Bcin11g03360	275	364	347	954	796	1142	5.67	6.43	7.23	17.31	14.91	18.36	6.44333333333333	16.86	1.387725399452	4.41829120308718e-16	3.67700012345811e-14	--	mucin protein [Rutstroemia sp. NJR-2017a WRK4]	-	-	-	-	-	-	-
Bcin12g04450	186	310	271	868	681	1040	4.54	6.50	6.70	18.67	15.12	19.82	5.91333333333333	17.87	1.59549612546158	4.48809604520446e-16	3.69609735029571e-14	cef1	Bccef1 [Botrytis cinerea B05.10]	Genetic Information Processing	Transcription	ko03040//Spliceosome	K12860	-	GO:0003677//DNA binding	-
Bcin08g05560	284	445	449	1215	1084	1677	4.04	5.43	6.46	15.22	14.02	18.62	5.31	15.9533333333333	1.58707413001319	4.51938476136704e-16	3.69609735029571e-14	psc3	Bcirr1 [Botrytis cinerea B05.10]	Cellular Processes;Cellular Processes	Cell growth and death;Cell growth and death	ko04111//Cell cycle - yeast;ko04113//Meiosis - yeast	K06671;K06671	-	-	-
Bcin15g05340	183	337	284	864	809	1352	4.15	6.56	6.52	17.27	16.69	23.94	5.74333333333333	19.3	1.74864064665165	4.55670092164536e-16	3.69609735029571e-14	mad1	Bcmad1 [Botrytis cinerea B05.10]	Cellular Processes;Cellular Processes	Cell growth and death;Cell growth and death	ko04111//Cell cycle - yeast;ko04113//Meiosis - yeast	K06679;K06679	-	-	GO:0007094//mitotic spindle assembly checkpoint
Bcin11g00560	518	667	666	1721	1752	1813	10.37	11.45	13.49	30.34	31.88	28.32	11.77	30.18	1.35847848548824	4.56460620697401e-16	3.69609735029571e-14	sgm1	Bcsgm1 [Botrytis cinerea B05.10]	-	-	-	-	-	-	-
Bcin02g07190	488	725	633	1547	1566	1978	9.62	12.27	12.63	26.87	28.08	30.44	11.5066666666667	28.4633333333333	1.30663466159184	4.95235149121176e-16	3.98315303830079e-14	--	related to USO1 Intracellular protein transport protein [Rhynchosporium agropyri]	-	-	-	-	-	-	-
Bcin01g00850	43	57	79	261	280	313	1.32	1.51	2.46	7.08	7.84	7.52	1.76333333333333	7.48	2.08473304849477	5.01292565513153e-16	4.00499340340642e-14	--	related to TSM1-component of TFIID complex [Rhynchosporium agropyri]	-	-	-	-	-	-	-
Bcin13g02410	97	159	199	606	558	1008	2.75	3.87	5.71	15.13	14.38	22.29	4.11	17.2666666666667	2.07077929817108	5.19044464669882e-16	4.11935686397607e-14	uba2	Bcuba2 [Botrytis cinerea B05.10]	Genetic Information Processing	Folding, sorting and degradation	ko04120//Ubiquitin mediated proteolysis	K10685	GO:0005634//nucleus;GO:0031510//SUMO activating enzyme complex	GO:0008641//ubiquitin-like modifier activating enzyme activity;GO:0019948//SUMO activating enzyme activity	GO:0016925//protein sumoylation
Bcin04g05960	6005	6246	4274	2418	2487	2138	226.39	202.03	163.02	80.29	85.25	62.90	197.146666666667	76.1466666666667	-1.37241652874315	6.19051059597869e-16	4.88072888040846e-14	--	serine-threonine rich protein [Rutstroemia sp. NJR-2017a WRK4]	-	-	-	-	-	-	-
Bcin16g03480	123	206	253	854	653	968	3.32	4.77	6.92	20.32	16.04	20.41	5.00333333333333	18.9233333333333	1.91920476465419	6.33101965438097e-16	4.95888493713082e-14	PUS1	Bcpus1 [Botrytis cinerea B05.10]	-	-	-	-	-	GO:0003723//RNA binding;GO:0009982//pseudouridine synthase activity	GO:0001522//pseudouridine synthesis;GO:0009451//RNA modification;GO:0031119//tRNA pseudouridine synthesis
Bcin11g06230	5092	4074	3513	1720	1867	1736	231.97	159.23	161.92	69.01	77.34	61.71	184.373333333333	69.3533333333333	-1.41059287832738	7.3293025836767e-16	5.70353001057024e-14	sym1	similar to integral membrane protein [Botrytis cinerea T4]	-	-	-	-	GO:0016021//integral component of membrane	-	-
Bcin12g05800	226	263	235	671	598	866	5.58	5.57	5.87	14.60	13.43	16.70	5.67333333333333	14.91	1.39401172131864	7.67230264424125e-16	5.93192741216691e-14	--	receptor-activated Ca2+-permeable cation channel [Sclerotinia borealis F-4128]	-	-	-	-	-	-	-
Bcin03g03730	532	626	673	1691	1544	2580	4.20	4.24	5.37	11.75	11.08	15.88	4.60333333333333	12.9033333333333	1.48699298803426	7.76652295242261e-16	5.96628276037388e-14	myo2	myosin type II heavy chain [Sclerotinia borealis F-4128]	-	-	-	-	GO:0016459//myosin complex	GO:0003774//motor activity;GO:0005515//protein binding;GO:0005524//ATP binding;GO:0051015//actin filament binding	-
Bcin07g01100	210	240	213	81	78	109	9.67	9.55	9.85	3.24	3.22	3.92	9.69	3.46	-1.48572462777836	8.25908942389747e-16	6.30426290802467e-14	--	D-arabinitol dehydrogenase 1 [Aspergillus niger]	-	-	-	-	-	-	GO:0043386//mycotoxin biosynthetic process
Bcin12g06690	2255	2055	1749	905	994	964	114.92	89.85	90.18	40.62	46.06	38.33	98.3166666666667	41.67	-1.23842690329226	8.38599168241947e-16	6.32243437389362e-14	easG	similar to NmrA family protein [Botrytis cinerea T4]	-	-	-	-	-	-	-
Bcin13g01760	599	1022	1037	2756	2613	4197	6.12	8.95	10.71	24.78	24.26	33.43	8.59333333333333	27.49	1.67761714387246	8.38841009219865e-16	6.32243437389362e-14	--	myosin heavy chain protein [Rutstroemia sp. NJR-2017a WRK4]	-	-	-	-	-	-	-
Bcin15g04360	382	552	584	1451	1384	2111	6.98	8.69	10.80	23.44	23.04	30.20	8.82333333333333	25.56	1.53449214217275	9.12769815311803e-16	6.83664591668541e-14	--	MFS transporter protein [Rutstroemia sp. NJR-2017a WRK4]	-	-	-	-	-	-	-
Bcin07g04070	2909	2521	2159	1044	1072	1522	171.72	127.68	128.95	54.28	57.54	70.11	142.783333333333	60.6433333333333	-1.2354066275067	1.31809924123399e-15	9.81124304779387e-14	--	similar to ethyl tert-butyl ether degradation EthD [Botrytis cinerea T4]	-	-	-	-	-	-	-
Bcin06g03150	4920	4831	4022	2404	2401	2469	370.74	312.33	306.63	159.54	164.51	145.18	329.9	156.41	-1.07669602427798	1.70576100774628e-15	1.26184197017478e-13	YPR170W-B	Pyridoxamine phosphate oxidase family protein [Rutstroemia sp. NJR-2017a WRK4]	-	-	-	-	-	GO:0004521//endoribonuclease activity	GO:0090305//nucleic acid phosphodiester bond hydrolysis
Bcin02g01850	508	626	676	1586	1509	1964	9.26	9.79	12.47	25.46	25.01	27.94	10.5066666666667	26.1366666666667	1.314770125036	1.75865299996143e-15	1.29298757984894e-13	SPCC1450.12	similar to PX domain-containing protein [Botrytis cinerea T4]	-	-	-	-	-	GO:0035091//phosphatidylinositol binding	-
Bcin12g06470	141	226	225	632	570	820	2.18	3.00	3.52	8.60	8.01	9.89	2.9	8.83333333333333	1.60690505360183	1.79064740640125e-15	1.30848283648247e-13	--	Tuberous sclerosis 1 protein [Rutstroemia sp. NJR-2017a WRK4]	-	-	-	-	-	-	-
Bcin05g06410	654	1181	1242	3709	3027	4434	12.29	19.04	23.61	61.39	51.72	65.02	18.3133333333333	59.3766666666667	1.69700169477288	1.9186735380564e-15	1.3935384048526e-13	--	Bcmsb1 [Botrytis cinerea B05.10]	-	-	-	-	-	-	-
Bcin15g02140	1253	1298	1140	614	676	747	41.83	37.18	38.51	18.05	20.52	19.46	39.1733333333333	19.3433333333333	-1.01803546700293	2.17409462022842e-15	1.5695391523384e-13	--	F-box domain-containing protein [Rutstroemia sp. NJR-2017a WRK4]	-	-	-	-	-	GO:0005515//protein binding	-
Bcin03g08100	7610	8696	6602	3854	4309	4145	405.86	397.90	356.23	181.03	208.96	172.50	386.663333333333	187.496666666667	-1.04421301497053	2.40676008245578e-15	1.72710256455988e-13	Arp2	Bcbrn2 [Botrytis cinerea B05.10]	Metabolism;Metabolism;Metabolism;Metabolism;Metabolism	Global and overview maps;Global and overview maps;Global and overview maps;Lipid metabolism;Metabolism of cofactors and vitamins	ko01100//Metabolic pathways;ko01110//Biosynthesis of secondary metabolites;ko01212//Fatty acid metabolism;ko00061//Fatty acid biosynthesis;ko00780//Biotin metabolism	K00059;K00059;K00059;K00059;K00059	-	GO:0016491//oxidoreductase activity	-
Bcin01g00830	854	1182	1181	2980	2476	3810	15.77	18.72	22.06	48.45	41.56	54.89	18.85	48.3	1.35745866556711	2.57472208781395e-15	1.83663508930728e-13	GDT1	Bcgdt1 [Botrytis cinerea B05.10]	-	-	-	-	-	-	-
Bcin08g00370	462	765	668	1833	1562	2387	8.90	12.65	13.03	31.11	27.37	35.90	11.5266666666667	31.46	1.44854330249456	3.15758770367359e-15	2.23908467697185e-13	mug137	bar domain-containing protein [Rutstroemia sp. NJR-2017a BBW]	-	-	-	-	GO:0005737//cytoplasm	GO:0005515//protein binding	-
Bcin15g02030	371	531	578	1439	1312	1899	10.43	12.81	16.44	35.64	33.55	41.67	13.2266666666667	36.9533333333333	1.48225498190009	3.18665725486581e-15	2.24640591425364e-13	sap145	Bccus1 [Botrytis cinerea B05.10]	Genetic Information Processing	Transcription	ko03040//Spliceosome	K12829	GO:0005634//nucleus	-	-
Bcin13g05140	1470	1606	1362	4760	4106	4052	40.58	38.04	38.04	115.73	103.07	87.29	38.8866666666667	102.03	1.39164593333639	3.27566234730757e-15	2.29564547193766e-13	buaG	cytochrome P450 alkane hydroxylase protein [Rutstroemia sp. NJR-2017a BBW]	-	-	-	-	-	GO:0004497//monooxygenase activity;GO:0005506//iron ion binding;GO:0016705//oxidoreductase activity, acting on paired donors, with incorporation or reduction of molecular oxygen;GO:0016712//oxidoreductase activity, acting on paired donors, with incorporation or reduction of molecular oxygen, reduced flavin or flavoprotein as one donor, and incorporation of one atom of oxygen;GO:0020037//heme bind…	GO:0055114//oxidation-reduction process
Bcin12g03420	2751	2756	2062	1066	1284	1159	161.32	138.66	122.34	55.05	68.46	53.03	140.773333333333	58.8466666666667	-1.2583414682848	3.75544043583691e-15	2.61658128971335e-13	--	integral component of membrane protein [Rutstroemia sp. NJR-2017a WRK4]	-	-	-	-	GO:0016021//integral component of membrane	-	-
Bcin13g04650	328	532	410	1154	1040	1539	9.79	13.63	12.39	30.35	28.23	35.86	11.9366666666667	31.48	1.39903552290811	4.47303237379278e-15	3.0985445067938e-13	Bap60	related to SWI/SNF complex 60 KDa subunit [Phialocephala subalpina]	-	-	-	-	-	GO:0005515//protein binding	-
Bcin03g03120	234	265	286	698	695	916	6.20	6.03	7.67	16.29	16.75	18.95	6.63333333333333	17.33	1.38546572445032	5.59898132340251e-15	3.85621794135952e-13	SPCP25A2.03	similar to THO complex subunit Tho1 [Botrytis cinerea T4]	Genetic Information Processing;Genetic Information Processing	Transcription;Translation	ko03040//Spliceosome;ko03013//RNA transport	K12878;K12878	-	-	-
Bcin12g04030	3562	4079	2984	1903	1901	1899	309.07	303.65	261.95	145.42	149.98	128.58	291.556666666667	141.326666666667	-1.04474260065678	5.70615709895556e-15	3.90757638136477e-13	toa2	Bctoa2 [Botrytis cinerea B05.10]	Genetic Information Processing	Transcription	ko03022//Basal transcription factors	K03123	GO:0005672//transcription factor TFIIA complex	GO:0000979//RNA polymerase II core promoter sequence-specific DNA binding;GO:0017025//TBP-class protein binding	GO:0006367//transcription initiation from RNA polymerase II promoter;GO:0051123//RNA polymerase II preinitiation complex assembly
Bcin09g01770	2523	2285	2032	1106	1145	1089	116.05	90.17	94.56	44.80	47.89	39.09	100.26	43.9266666666667	-1.19057720807742	5.98521682061465e-15	4.07538854421852e-13	--	similar to transcription factor Zn, C2H2 [Botrytis cinerea T4]	-	-	-	-	-	GO:0003676//nucleic acid binding	-
Bcin05g00780	117	171	193	500	509	760	2.11	2.65	3.53	7.95	8.36	10.71	2.76333333333333	9.00666666666667	1.70458366782994	7.21901469883813e-15	4.88772159044498e-13	--	c-14 sterol reductase protein [Rutstroemia sp. NJR-2017a WRK4]	-	-	-	-	-	-	-
Bcin09g03280	221	328	296	754	723	974	3.56	4.53	4.82	10.68	10.58	12.23	4.30333333333333	11.1633333333333	1.37524137539952	7.35725009051972e-15	4.95333062274092e-13	SMC5	similar to structural maintenance of chromosomes protein 5 [Botrytis cinerea T4]	-	-	-	-	GO:0030915//Smc5-Smc6 complex	-	GO:0000724//double-strand break repair via homologous recombination;GO:0006281//DNA repair;GO:0007062//sister chromatid cohesion
Bcin01g01150	222	436	451	1337	1162	1809	3.36	5.67	6.91	17.85	16.01	21.38	5.31333333333333	18.4133333333333	1.79306169026758	8.56469421607293e-15	5.73403885393397e-13	bimC	similar to kinesin-like protein bimC [Botrytis cinerea T4]	-	-	-	-	-	GO:0003777//microtubule motor activity;GO:0005524//ATP binding;GO:0008017//microtubule binding	GO:0007018//microtubule-based movement
Bcin06g00350	429	556	417	1249	1434	1355	12.98	14.43	12.76	33.28	39.42	31.92	13.39	34.8733333333333	1.38096830863253	1.05783906334453e-14	7.04285740840047e-13	--	glycosyltransferase family 71 protein [Botrytis cinerea T4]	-	-	-	-	-	GO:0016757//transferase activity, transferring glycosyl groups	GO:0006486//protein glycosylation
Bcin10g00050	6	17	18	151	133	102	0.53	1.29	1.60	11.72	10.66	7.01	1.14	9.79666666666667	3.10325712876544	1.20870619589426e-14	8.0028370450811e-13	--	hypothetical protein BCIN_10g00050 [Botrytis cinerea B05.10]	-	-	-	-	-	-	-
Bcin03g07900	348	468	408	1015	968	1486	7.21	8.31	8.55	18.51	18.22	24.01	8.02333333333333	20.2466666666667	1.33541076669297	1.22032114053132e-14	8.03534535611395e-13	exo70	Bcexo70 [Botrytis cinerea B05.10]	-	-	-	-	GO:0000145//exocyst	-	GO:0006887//exocytosis
Bcin07g03640	123	180	184	494	465	738	2.33	2.92	3.52	8.23	8.00	10.89	2.92333333333333	9.04	1.62870843069161	1.26844301273319e-14	8.30656888775656e-13	HELLS	SNF2 family helicase ATPase protein [Rutstroemia sp. NJR-2017a WRK4]	-	-	-	-	-	GO:0005524//ATP binding	-
Bcin01g01300	1069	1362	880	392	438	694	54.70	59.80	45.56	17.67	20.38	27.71	53.3533333333333	21.92	-1.28333061020659	1.36837179684017e-14	8.91226500724596e-13	notP'	similar to oxidoreductase [Botrytis cinerea T4]	Metabolism;Metabolism	Global and overview maps;Carbohydrate metabolism	ko01100//Metabolic pathways;ko00051//Fructose and mannose metabolism	K17742;K17742	-	GO:0016491//oxidoreductase activity	-
Bcin12g03250	180	264	233	632	566	784	3.88	4.88	5.08	11.99	11.09	13.18	4.61333333333333	12.0866666666667	1.38953498210744	1.52730666306804e-14	9.84045325279971e-13	--	holo-acyl-carrier-protein synthase, partial [Metarhizium brunneum ARSEF 3297]	Metabolism	Metabolism of cofactors and vitamins	ko00770//Pantothenate and CoA biosynthesis	K00997	-	GO:0000287//magnesium ion binding;GO:0008897//holo-[acyl-carrier-protein] synthase activity	-
Bcin13g00690	1621	1762	1376	785	871	814	61.07	56.96	52.45	26.05	29.84	23.93	56.8266666666667	26.6066666666667	-1.09478031427143	1.8508928888809e-14	1.17984576491217e-12	alg-8	glycosyltransferase family 57 protein [Botrytis cinerea T4]	Metabolism;Metabolism	Global and overview maps;Glycan biosynthesis and metabolism	ko01100//Metabolic pathways;ko00510//N-Glycan biosynthesis	K03849;K03849	GO:0005783//endoplasmic reticulum;GO:0005789//endoplasmic reticulum membrane	GO:0016758//transferase activity, transferring hexosyl groups;GO:0042283//dolichyl pyrophosphate Glc1Man9GlcNAc2 alpha-1,3-glucosyltransferase activity	GO:0006487//protein N-linked glycosylation;GO:0006490//oligosaccharide-lipid intermediate biosynthetic process
Bcin14g03780	173	183	190	627	566	568	1.73	1.57	1.93	5.53	5.15	4.44	1.74333333333333	5.04	1.53157528797413	1.94355687938398e-14	1.22587292855461e-12	SPCC1259.12c	Ankyrin-1 [Lasiodiplodia theobromae]	-	-	-	-	-	GO:0005515//protein binding	-
Bcin10g05510	462	596	595	1327	1364	1966	6.54	7.24	8.53	16.56	17.57	21.73	7.43666666666667	18.62	1.32412506003581	2.00374319091916e-14	1.25721771727619e-12	psm1	Bcsmc1 [Botrytis cinerea B05.10]	Cellular Processes;Cellular Processes	Cell growth and death;Cell growth and death	ko04111//Cell cycle - yeast;ko04113//Meiosis - yeast	K06636;K06636	GO:0005694//chromosome;GO:0008278//cohesin complex	GO:0003682//chromatin binding;GO:0005515//protein binding;GO:0005524//ATP binding;GO:0046982//protein heterodimerization activity	GO:0007064//mitotic sister chromatid cohesion;GO:0051276//chromosome organization
Bcin04g00070	325	466	367	973	918	1150	19.46	23.94	22.24	51.32	49.99	53.74	21.88	51.6833333333333	1.24008638198627	2.05091546617082e-14	1.28011307013495e-12	MRPL24	Bcmrpl24 [Botrytis cinerea B05.10]	Genetic Information Processing	Translation	ko03010//Ribosome	K02902	GO:0005840//ribosome	GO:0003735//structural constituent of ribosome	GO:0006412//translation
Bcin09g00600	12387	12666	9302	5898	5885	5607	495.04	434.29	376.12	207.60	213.85	174.86	435.15	198.77	-1.13041276630462	2.12086536732338e-14	1.31691453689136e-12	SDR2a	similar to short-chain dehydrogenase/reductase [Botrytis cinerea T4]	-	-	-	-	-	GO:0016491//oxidoreductase activity	-
Bcin14g03890	470	650	610	1457	1305	1877	11.48	13.63	15.08	31.35	28.99	35.79	13.3966666666667	32.0433333333333	1.2581501563811	2.15984110423407e-14	1.33420287593511e-12	pkp1	similar to pyruvate dehydrogenase kinase [Botrytis cinerea T4]	-	-	-	-	-	GO:0004672//protein kinase activity;GO:0016772//transferase activity, transferring phosphorus-containing groups	GO:0016310//phosphorylation
Bcin15g02700	231	316	305	742	712	952	5.18	6.08	6.92	14.66	14.52	16.66	6.06	15.28	1.3342548445628	2.23828244626041e-14	1.37556804287102e-12	ptr8	Bcssl2 [Botrytis cinerea B05.10]	Genetic Information Processing;Genetic Information Processing	Replication and repair;Transcription	ko03420//Nucleotide excision repair;ko03022//Basal transcription factors	K10843;K10843	-	GO:0003677//DNA binding;GO:0003678//DNA helicase activity;GO:0005524//ATP binding;GO:0016787//hydrolase activity	GO:0006289//nucleotide-excision repair;GO:0006367//transcription initiation from RNA polymerase II promoter
Bcin06g00590	45	66	61	209	206	352	0.63	0.80	0.87	2.60	2.64	3.87	0.766666666666667	3.03666666666667	1.98581719285768	2.37661263658463e-14	1.45312886922603e-12	rad13	similar to DNA excision repair protein [Botrytis cinerea T4]	Genetic Information Processing	Replication and repair	ko03420//Nucleotide excision repair	K10846	GO:0005634//nucleus	GO:0003677//DNA binding;GO:0003697//single-stranded DNA binding;GO:0003824//catalytic activity;GO:0004518//nuclease activity;GO:0004519//endonuclease activity;GO:0016788//hydrolase activity, acting on ester bonds	GO:0006281//DNA repair;GO:0006289//nucleotide-excision repair
Bcin01g09810	493	719	750	1714	1712	2486	6.63	8.29	10.20	20.29	20.93	26.08	8.37333333333333	22.4333333333333	1.42177004060605	2.79497278039128e-14	1.70025146193955e-12	SPAC6F6.13c	similar to DUF726 domain-containing protein [Botrytis cinerea T4]	-	-	-	-	-	-	-
Bcin03g08660	229	240	261	658	622	857	3.96	3.58	4.59	10.06	9.80	11.61	4.04333333333333	10.49	1.37539762817791	2.97744362400557e-14	1.8021052722264e-12	Cul3	Cullin family protein [Rutstroemia sp. NJR-2017a WRK4]	Genetic Information Processing	Folding, sorting and degradation	ko04120//Ubiquitin mediated proteolysis	K03869	-	GO:0031625//ubiquitin protein ligase binding	GO:0006511//ubiquitin-dependent protein catabolic process
Bcin01g07290	156	247	272	666	711	985	3.17	4.30	5.58	11.92	13.13	15.60	4.35	13.55	1.63920554550514	3.1217895079916e-14	1.87997615395836e-12	tfg1	Bctfg1 [Botrytis cinerea B05.10]	Genetic Information Processing	Transcription	ko03022//Basal transcription factors	K03138	GO:0005634//nucleus	GO:0003677//DNA binding	GO:0006367//transcription initiation from RNA polymerase II promoter;GO:0032968//positive regulation of transcription elongation from RNA polymerase II promoter
Bcin14g03110	685	721	737	1694	1650	2139	15.32	13.84	16.68	33.37	33.56	37.33	15.28	34.7533333333333	1.18550681583911	3.52076789635317e-14	2.09179270373157e-12	bzz1	Bcbzz1 [Botrytis cinerea B05.10]	-	-	-	-	-	GO:0005515//protein binding	GO:0035556//intracellular signal transduction
Bcin05g07350	69	104	113	354	286	473	1.35	1.74	2.23	6.08	5.07	7.20	1.77333333333333	6.11666666666667	1.78628191222939	3.52588556536863e-14	2.09179270373157e-12	IQM5	IQ calmodulin-binding motif protein [Rutstroemia sp. NJR-2017a BBW]	-	-	-	-	-	GO:0005515//protein binding	-
Bcin06g01230	138	185	167	429	471	591	2.86	3.29	3.50	7.82	8.86	9.55	3.21666666666667	8.74333333333333	1.44261696010954	3.56401758200614e-14	2.10399934496362e-12	--	Nibrin [Lachnellula occidentalis]	Genetic Information Processing	Replication and repair	ko03440//Homologous recombination	K10867	GO:0030870//Mre11 complex	GO:0005515//protein binding	GO:0006302//double-strand break repair;GO:0007095//mitotic G2 DNA damage checkpoint
Bcin11g01940	62	99	79	293	259	547	1.21	1.66	1.57	5.05	4.61	8.36	1.48	6.00666666666667	2.02096742946343	3.73123126545423e-14	2.19191546496095e-12	--	signal peptide-containing protein [Rutstroemia sp. NJR-2017a BVV2]	-	-	-	-	-	-	-
Bcin13g00500	409	672	614	1465	1491	2062	13.11	18.48	19.91	41.36	43.46	51.58	17.1666666666667	45.4666666666667	1.40519930695359	4.15873137943389e-14	2.43113350493345e-12	--	peroxin 26 protein [Rutstroemia sp. NJR-2017a WRK4]	-	-	-	-	-	-	-
Bcin13g01290	114	117	157	464	416	489	1.22	1.07	1.70	4.37	4.04	4.08	1.33	4.16333333333333	1.64631282538561	4.20479279710717e-14	2.44612800390933e-12	--	hypothetical protein BCIN_13g01290 [Botrytis cinerea B05.10]	-	-	-	-	-	-	-
Bcin08g05660	218	220	169	65	62	100	15.77	13.66	12.37	4.14	4.08	5.65	13.9333333333333	4.62333333333333	-1.59153515464464	4.26327250627609e-14	2.46816703938225e-12	--	hypothetical protein BCIN_08g05660 [Botrytis cinerea B05.10]	-	-	-	-	-	-	-
Bcin12g06210	51	84	64	237	221	299	1.48	2.09	1.88	6.05	5.83	6.77	1.81666666666667	6.21666666666667	1.77484749547831	5.10723019955778e-14	2.92847113452155e-12	--	similar to transcription factor Cys6 [Botrytis cinerea T4]	-	-	-	-	GO:0005634//nucleus	GO:0000981//DNA-binding transcription factor activity, RNA polymerase II-specific;GO:0008270//zinc ion binding	GO:0006355//regulation of transcription, DNA-templated
Bcin11g06260	542	703	777	1845	1593	2439	12.88	14.33	18.68	38.61	34.41	45.22	15.2966666666667	39.4133333333333	1.36546646273387	6.82344607032818e-14	3.89391322413395e-12	iml2	similar to outer membrane protein iml2 [Botrytis cinerea T4]	-	-	-	-	-	-	-
Bcin08g01650	148	219	214	525	599	682	3.44	4.37	5.03	10.74	12.65	12.36	4.28	11.9166666666667	1.47729803943082	7.00026959201484e-14	3.97588771519933e-12	SPCC1827.04	Bcvms1 [Botrytis cinerea B05.10]	-	-	-	-	-	GO:0003676//nucleic acid binding	-
Bcin16g04370	460	619	559	1251	1293	1594	10.69	12.34	13.14	25.60	27.31	28.90	12.0566666666667	27.27	1.17748360298064	7.05858932831562e-14	3.99010068445917e-12	--	kinetoplast-associated kap protein [Rutstroemia sp. NJR-2017a WRK4]	-	-	-	-	-	-	-
Bcin03g08490	468	691	598	1380	1422	1742	19.21	23.43	25.35	44.08	48.62	48.50	22.6633333333333	47.0666666666667	1.05434561377051	7.60984225052549e-14	4.28151875729096e-12	bub1	similar to checkpoint protein kinase (SldA) [Botrytis cinerea T4]	Cellular Processes;Cellular Processes	Cell growth and death;Cell growth and death	ko04111//Cell cycle - yeast;ko04113//Meiosis - yeast	K02178;K02178	-	GO:0004672//protein kinase activity;GO:0005524//ATP binding	GO:0006468//protein phosphorylation;GO:0007094//mitotic spindle assembly checkpoint
Bcin04g04800	17948	17251	12571	7550	7634	6456	974.00	803.20	690.21	360.85	376.69	273.39	822.47	336.976666666667	-1.28731435870797	7.79577426126731e-14	4.35091036381869e-12	Pfmaj	Bcbrn1 [Botrytis cinerea B05.10]	-	-	-	-	-	GO:0016491//oxidoreductase activity	-
Bcin09g06820	270	429	383	974	884	1226	8.86	12.07	12.71	28.14	26.37	31.38	11.2133333333333	28.63	1.35231246546537	7.80578878689102e-14	4.35091036381869e-12	UBX3	similar to UBX domain containing protein [Botrytis cinerea T4]	-	-	-	-	-	GO:0005515//protein binding	-
Bcin07g01800	148	299	225	683	670	862	4.60	7.98	7.08	18.70	18.94	20.91	6.55333333333333	19.5166666666667	1.574405849048	7.93353295829759e-14	4.40164161908511e-12	--	chromosome segregation protein [Rutstroemia sp. NJR-2017a BBW]	-	-	-	-	GO:0033551//monopolin complex	GO:0005515//protein binding	-
Bcin12g05740	428	582	552	1341	1211	2037	4.51	5.27	5.89	12.45	11.61	16.76	5.22333333333333	13.6066666666667	1.38127100256014	8.88811853930442e-14	4.90853514170619e-12	sec72	Bcsec7 [Botrytis cinerea B05.10]	Cellular Processes	Transport and catabolism	ko04144//Endocytosis	K18442	-	GO:0005086//ARF guanyl-nucleotide exchange factor activity	GO:0032012//regulation of ARF protein signal transduction
MSTRG.10568	74	75	61	5	11	16	2.19	1.90	1.82	0.13	0.30	0.38	1.97	0.27	-2.86716431729291	9.50038261844918e-14	5.22259565594014e-12	--	-	-	-	-	-	-	-	-
Bcin03g08290	64	98	99	276	288	441	1.04	1.36	1.62	3.94	4.25	5.58	1.34	4.59	1.77626115295604	1.03222883217099e-13	5.62283196578961e-12	--	hypothetical protein BCIN_03g08290 [Botrytis cinerea B05.10]	-	-	-	-	-	-	-
Bcin14g02780	111	180	159	463	423	775	1.42	1.95	2.01	5.20	4.84	7.58	1.79333333333333	5.87333333333333	1.71153584636379	1.04311753225502e-13	5.65643461834579e-12	--	clumping factor b protein [Rutstroemia sp. NJR-2017a BVV2]	-	-	-	-	-	-	-
Bcin12g00040	161	256	206	543	558	769	4.04	5.51	5.23	11.99	12.72	15.05	4.92666666666667	13.2533333333333	1.42767148741613	1.10911166339476e-13	5.9872045829382e-12	amdS	probable general amidase [Phialocephala subalpina]	Metabolism;Metabolism;Metabolism;Metabolism	Global and overview maps;Amino acid metabolism;Amino acid metabolism;Amino acid metabolism	ko01100//Metabolic pathways;ko00380//Tryptophan metabolism;ko00330//Arginine and proline metabolism;ko00360//Phenylalanine metabolism	K01426;K01426;K01426;K01426	-	-	-
Bcin02g05160	474	668	620	1404	1352	1773	7.06	8.53	9.34	18.41	18.30	20.60	8.31	19.1033333333333	1.2009040134243	1.13237325626557e-13	6.08536372335723e-12	cnd1	Bcycs4 [Botrytis cinerea B05.10]	Cellular Processes	Cell growth and death	ko04111//Cell cycle - yeast	K06677	GO:0000778//condensed nuclear chromosome kinetochore;GO:0000799//nuclear condensin complex;GO:0005634//nucleus;GO:0005730//nucleolus;GO:0005737//cytoplasm;GO:0035327//transcriptionally active chromatin	GO:0003690//double-stranded DNA binding;GO:0003697//single-stranded DNA binding;GO:0016887//ATPase activity	GO:0000278//mitotic cell cycle;GO:0007076//mitotic chromosome condensation;GO:0030261//chromosome condensation
Bcin02g05050	416	393	347	175	182	198	16.82	13.63	14.20	6.23	6.69	6.25	14.8833333333333	6.39	-1.21980983834043	1.22524425816062e-13	6.55505678115933e-12	--	Mitochondrial chaperone bcs1 protein [Rutstroemia sp. NJR-2017a BBW]	-	-	-	-	-	-	-
Bcin01g04240	2411	1395	1892	718	660	922	108.80	53.72	86.29	28.45	26.78	31.96	82.9366666666667	29.0633333333333	-1.51280988648983	1.70458126339559e-13	9.0388061329791e-12	--	Outer spore wall protein RRT8 [Lachnellula suecica]	-	-	-	-	-	-	-
Bcin16g00370	1062	1689	1402	3444	3085	4114	14.72	20.09	19.66	42.05	38.88	44.50	18.1566666666667	41.81	1.20334867692485	1.76068677891452e-13	9.29518517996106e-12	YJR054W	pheromone-regulated membrane protein [Rutstroemia sp. NJR-2017a BVV2]	-	-	-	-	GO:0005887//integral component of plasma membrane	GO:0015079//potassium ion transmembrane transporter activity	GO:0071805//potassium ion transmembrane transport
Bcin14g00740	1548	1545	1532	3997	3895	4060	59.48	50.94	59.56	135.27	136.09	121.74	56.66	131.033333333333	1.2095313562122	1.92994895751095e-13	1.01440825907067e-11	--	life-span regulatory factor domain-containing protein [Rutstroemia sp. NJR-2017a WRK4]	-	-	-	-	-	-	-
Bcin12g05950	48	54	30	217	168	220	1.87	1.80	1.18	7.44	5.95	6.68	1.61666666666667	6.69	2.04898396428812	2.06059196788349e-13	1.07834646913169e-11	hmt2	sulfide quinone reductase [Sclerotinia borealis F-4128]	Metabolism;Metabolism	Global and overview maps;Energy metabolism	ko01100//Metabolic pathways;ko00920//Sulfur metabolism	K22470;K22470	-	GO:0016491//oxidoreductase activity	GO:0055114//oxidation-reduction process
Bcin03g05860	202	338	343	874	793	1227	6.72	9.65	11.54	25.60	23.98	31.85	9.30333333333333	27.1433333333333	1.54477827792045	2.20176508608497e-13	1.14721533876706e-11	SPAC664.03	Bcpaf1 [Botrytis cinerea B05.10]	Environmental Information Processing	Signal transduction	ko04011//MAPK signaling pathway - yeast	K15174	GO:0016593//Cdc73/Paf1 complex	-	GO:0006368//transcription elongation from RNA polymerase II promoter;GO:0016570//histone modification
Bcin02g09200	342	500	440	1071	968	1308	5.43	6.81	7.07	14.97	13.97	16.20	6.43666666666667	15.0466666666667	1.22505825424119	2.24735634965479e-13	1.16590123351788e-11	infB	Bcifm1 [Botrytis cinerea B05.10]	-	-	-	-	-	GO:0003743//translation initiation factor activity;GO:0003924//GTPase activity;GO:0005525//GTP binding	GO:0006413//translational initiation
Bcin06g04490	57	129	90	303	336	500	0.70	1.35	1.11	3.26	3.74	4.77	1.05333333333333	3.92333333333333	1.89711785686134	2.27886754451977e-13	1.17715295920366e-11	CLF	Bckmt6 [Botrytis cinerea B05.10]	-	-	-	-	-	GO:0005515//protein binding	-
Bcin02g08000	586	941	824	2116	1759	2703	19.03	26.22	27.07	60.52	51.94	68.50	24.1066666666667	60.32	1.32320425157463	2.32716721233833e-13	1.19694299882672e-11	vps74	Bcvps74 [Botrytis cinerea B05.10]	-	-	-	-	-	GO:0070273//phosphatidylinositol-4-phosphate binding	-
Bcin12g05550	978	1048	1023	2428	2119	2874	29.73	27.33	31.46	65.01	58.57	68.18	29.5066666666667	63.92	1.11522645784812	2.34764194243878e-13	1.20231371958061e-11	GOT1	aspartate aminotransferase [Sclerotinia borealis F-4128]	Metabolism;Metabolism;Metabolism;Metabolism;Metabolism;Metabolism;Metabolism;Metabolism;Metabolism;Metabolism;Metabolism;Metabolism	Global and overview maps;Global and overview maps;Global and overview maps;Global and overview maps;Amino acid metabolism;Amino acid metabolism;Amino acid metabolism;Global and overview maps;Amino acid metabolism;Amino acid metabolism;Amino acid metabolism;Amino acid metabolism	ko01100//Metabolic pathways;ko01110//Biosynthesis of secondary metabolites;ko01200//Carbon metabolism;ko01230//Biosynthesis of amino acids;ko00270//Cysteine and methionine metabolism;ko00330//Arginine and proline metabolism;ko00350//Tyrosine metabolism;ko01210//2-Oxocarboxylic acid metabolism;ko00250//Alanine, aspartate and glutamate metabolism;ko00360//Phenylalanine metabolism;ko00400//Phenylala…	K14454;K14454;K14454;K14454;K14454;K14454;K14454;K14454;K14454;K14454;K14454;K14454	-	GO:0003824//catalytic activity;GO:0008483//transaminase activity;GO:0030170//pyridoxal phosphate binding	GO:0006520//cellular amino acid metabolic process;GO:0009058//biosynthetic process
Bcin01g10590	103	137	102	17	25	46	4.35	4.96	4.35	0.63	0.96	1.51	4.55333333333333	1.03333333333333	-2.13961736301586	2.78641900229958e-13	1.42095512015141e-11	--	F-box domain-containing protein [Coniochaeta sp. 2T2.1]	-	-	-	-	-	-	-
Bcin15g00590	423	566	567	1211	1314	1868	8.45	9.70	11.46	21.31	23.87	29.12	9.87	24.7666666666667	1.32727772024841	2.80095477920989e-13	1.42231534212082e-11	vid27	Bcvid27 [Botrytis cinerea B05.10]	-	-	-	-	-	-	-
Bcin11g01630	238	409	321	885	792	1256	3.78	5.57	5.16	12.37	11.43	15.56	4.83666666666667	13.12	1.43968270127249	2.81839087450671e-13	1.4251306430417e-11	NUP120	dna repair rad51 protein [Rutstroemia sp. NJR-2017a WRK4]	-	-	-	-	-	-	-
Bcin01g01080	526	649	639	1508	1278	1907	9.10	9.64	11.19	22.98	20.11	25.75	9.97666666666667	22.9466666666667	1.2016548185421	2.83204267889997e-13	1.42601678419904e-11	PNG1	Bcpng1 [Botrytis cinerea B05.10]	Genetic Information Processing	Folding, sorting and degradation	ko04141//Protein processing in endoplasmic reticulum	K01456	-	-	-
Bcin04g00700	852	768	563	315	327	287	47.32	36.59	31.63	15.41	16.51	12.44	38.5133333333333	14.7866666666667	-1.38106112917841	2.90717961953862e-13	1.45772554646656e-11	--	transposase [Aspergillus niger CBS 513.88]	-	-	-	-	-	GO:0003677//DNA binding	-
Bcin10g00790	298	516	453	1200	1046	1744	4.38	6.51	6.74	15.55	13.99	20.02	5.87666666666667	16.52	1.49114371282042	2.99777276626142e-13	1.4968878679532e-11	ARK1	similar to serine/threonine protein kinase [Botrytis cinerea T4]	-	-	-	-	-	GO:0004672//protein kinase activity;GO:0005524//ATP binding	GO:0006468//protein phosphorylation
Bcin15g04210	851	1036	932	1977	2050	2687	26.62	27.80	29.49	54.39	58.24	65.53	27.97	59.3866666666667	1.08625880359044	3.79877920899717e-13	1.8889863087395e-11	--	Bgt-1403 [Blumeria graminis f. sp. tritici]	-	-	-	-	-	-	-
Bcin13g03770	548	765	739	1654	1534	2268	4.82	5.77	6.57	12.80	12.26	15.55	5.72	13.5366666666667	1.24278547442478	3.90487580450303e-13	1.93372031575059e-11	Kif21b	similar to kinesin family protein [Botrytis cinerea T4]	-	-	-	-	-	GO:0003777//microtubule motor activity;GO:0005524//ATP binding;GO:0008017//microtubule binding	GO:0007018//microtubule-based movement
Bcin12g04170	290	355	315	783	710	1062	10.51	11.04	11.55	24.99	23.40	30.03	11.0333333333333	26.14	1.24439042482201	4.03538197212213e-13	1.99012417917332e-11	kpr-2	Bcnuf2 [Botrytis cinerea B05.10]	-	-	-	-	GO:0000776//kinetochore;GO:0031262//Ndc80 complex	-	-
Bcin03g07370	4874	2568	2841	988	1105	1613	215.53	97.43	127.11	38.48	44.43	55.66	146.69	46.19	-1.66711807313948	4.30361211301543e-13	2.10508112499498e-11	--	membrane-associating domain-containing protein [Rutstroemia sp. NJR-2017a BBW]	-	-	-	-	-	-	-
Bcin09g04480	319	414	515	1228	1080	1690	6.63	7.38	10.83	22.48	20.41	27.41	8.28	23.4333333333333	1.50085951573941	4.37300719117903e-13	2.13033000728006e-11	ucp3	Bcage2 [Botrytis cinerea B05.10]	-	-	-	-	-	GO:0005096//GTPase activator activity;GO:0005515//protein binding	-
Bcin08g03540	798	1152	1121	2643	2345	4074	4.95	6.13	7.03	14.43	13.21	19.70	6.03666666666667	15.78	1.38627315978445	4.6805292374791e-13	2.2709094081761e-11	Prpf8	Bcprp8 [Botrytis cinerea B05.10]	Genetic Information Processing	Transcription	ko03040//Spliceosome	K12856	GO:0005681//spliceosomal complex	GO:0003677//DNA binding;GO:0003723//RNA binding;GO:0004519//endonuclease activity;GO:0005515//protein binding;GO:0017070//U6 snRNA binding;GO:0030623//U5 snRNA binding	GO:0000398//mRNA splicing, via spliceosome;GO:0030908//protein splicing
Bcin07g05760	1417	1438	1116	655	739	737	110.97	96.62	88.42	45.18	52.62	45.04	98.67	47.6133333333333	-1.05124587569165	5.53059621472208e-13	2.65114660148918e-11	GIG1	N-acetylglucosamine-induced 1 2 protein [Rutstroemia sp. NJR-2017a BVV2]	-	-	-	-	-	-	-
Bcin05g03740	261	339	295	746	678	861	3.37	3.75	3.85	8.47	7.95	8.66	3.65666666666667	8.36	1.19297382239884	5.90350831809139e-13	2.81863122247041e-11	SPAC144.05	Bcirc20 [Botrytis cinerea B05.10]	-	-	-	-	-	GO:0005524//ATP binding	-
Bcin06g07000	19	29	12	189	135	111	0.62	0.81	0.39	5.39	3.98	2.81	0.606666666666667	4.06	2.74250377770764	6.00767175685898e-13	2.8569816799285e-11	faeB-1	tannase and feruloyl esterase [Aspergillus indologenus CBS 114.80]	-	-	-	-	-	-	-
Bcin07g06010	142731	115458	97412	56682	59160	64711	5430.96	3769.89	3751.29	1899.97	2046.61	1922.50	4317.38	1956.36	-1.14198420657699	6.30668847686643e-13	2.98732627299475e-11	SS1G_09727	Bcthi4 [Botrytis cinerea B05.10]	Metabolism;Metabolism	Global and overview maps;Metabolism of cofactors and vitamins	ko01100//Metabolic pathways;ko00730//Thiamine metabolism	K03146;K03146	GO:0005829//cytosol	GO:0008198//ferrous iron binding	GO:0000002//mitochondrial genome maintenance;GO:0009228//thiamine biosynthetic process;GO:0052837//thiazole biosynthetic process
Bcin07g01090	311	578	491	1677	1699	1359	7.06	11.25	11.27	33.52	35.06	24.07	9.86	30.8833333333333	1.64716892381556	6.72772624320847e-13	3.1742154054571e-11	--	hypothetical protein BCIN_07g01090 [Botrytis cinerea B05.10]	-	-	-	-	-	-	-
Bcin02g01000	265	336	322	748	720	914	5.55	6.04	6.82	13.80	13.71	14.94	6.13666666666667	14.15	1.20527492709049	6.75748078072597e-13	3.1757509676949e-11	H0219H12.3	similar to NAP family protein [Botrytis cinerea T4]	-	-	-	-	GO:0005634//nucleus	-	GO:0006334//nucleosome assembly
Bcin16g01520	378	707	645	1628	1534	2306	7.65	12.35	13.31	29.10	28.34	36.66	11.1033333333333	31.3666666666667	1.49823936894155	6.89580582142481e-13	3.22809910015449e-11	klpA	Bckar3 [Botrytis cinerea B05.10]	-	-	-	-	-	GO:0003777//microtubule motor activity;GO:0005524//ATP binding;GO:0008017//microtubule binding	GO:0007018//microtubule-based movement
Bcin08g06930	164	195	227	591	483	740	2.27	2.32	3.18	7.20	6.08	7.99	2.59	7.09	1.45283352955296	7.6457270487217e-13	3.55141057953026e-11	ucp12	similar to ATP-dependent RNA helicase A [Botrytis cinerea T4]	-	-	-	-	-	GO:0003676//nucleic acid binding;GO:0004386//helicase activity;GO:0005515//protein binding;GO:0005524//ATP binding	-
Bcin09g02370	665	664	640	1502	1597	1877	18.32	15.69	17.84	36.44	40.00	40.34	17.2833333333333	38.9266666666667	1.1713773220919	8.23616240661158e-13	3.79623731849358e-11	WRS1	Bcwrs1 [Botrytis cinerea B05.10]	Genetic Information Processing	Translation	ko00970//Aminoacyl-tRNA biosynthesis	K01867	-	GO:0000166//nucleotide binding;GO:0004812//aminoacyl-tRNA ligase activity;GO:0004830//tryptophan-tRNA ligase activity;GO:0005524//ATP binding	GO:0006418//tRNA aminoacylation for protein translation;GO:0006436//tryptophanyl-tRNA aminoacylation
Bcin06g06930	317	387	415	1034	841	1452	7.91	8.29	10.48	22.74	19.09	28.29	8.89333333333333	23.3733333333333	1.39406732957495	8.54021531268578e-13	3.92130039491289e-11	rhp7	Bcrad7 [Botrytis cinerea B05.10]	-	-	-	-	-	-	-
Bcin16g04640	5490	8023	5582	15393	17708	16757	225.36	282.06	231.12	556.85	660.97	533.87	246.18	583.896666666667	1.24599951507164	9.12889492963791e-13	4.15972155272931e-11	fdh	Bcfdh1 [Botrytis cinerea B05.10]	Metabolism;Metabolism;Metabolism;Metabolism	Global and overview maps;Global and overview maps;Carbohydrate metabolism;Energy metabolism	ko01100//Metabolic pathways;ko01200//Carbon metabolism;ko00630//Glyoxylate and dicarboxylate metabolism;ko00680//Methane metabolism	K00122;K00122;K00122;K00122	-	GO:0008863//formate dehydrogenase (NAD+) activity;GO:0016616//oxidoreductase activity, acting on the CH-OH group of donors, NAD or NADP as acceptor;GO:0051287//NAD binding	GO:0055114//oxidation-reduction process
Bcin14g02510	970	1078	718	3500	3388	2539	26.67	25.43	19.97	84.76	84.70	54.48	24.0233333333333	74.6466666666667	1.63564149388855	1.00142969156838e-12	4.54588387263462e-11	lcc2	Bclcc2 [Botrytis cinerea B05.10]	-	-	-	-	-	GO:0005507//copper ion binding;GO:0016491//oxidoreductase activity	GO:0055114//oxidation-reduction process
Bcin01g09240	366	394	444	943	1103	1584	9.01	8.32	11.06	20.45	24.69	30.43	9.46333333333333	25.19	1.41243077373101	1.02186189061036e-12	4.6211293951225e-11	--	hypothetical protein BCIN_01g09240 [Botrytis cinerea B05.10]	-	-	-	-	-	GO:0008017//microtubule binding	-
Bcin08g05890	105	169	174	551	390	599	4.19	5.79	7.03	19.38	14.16	18.67	5.67	17.4033333333333	1.61794301768454	1.03395910271729e-12	4.6582578522421e-11	EBP2	Bcebp2 [Botrytis cinerea B05.10]	-	-	-	-	-	-	-
Bcin08g03840	20243	26143	19668	10314	9682	17130	646.87	716.75	635.87	290.28	281.32	427.15	666.496666666667	332.916666666667	-1.00143656269772	1.06517263258612e-12	4.78090967374985e-11	Bcaba2	Bcaba2 [Botrytis cinerea B05.10]	-	-	-	-	-	GO:0005506//iron ion binding;GO:0016705//oxidoreductase activity, acting on paired donors, with incorporation or reduction of molecular oxygen;GO:0020037//heme binding	GO:0055114//oxidation-reduction process
Bcin09g05580	529	808	874	2025	1840	2550	10.70	14.02	17.89	36.08	33.85	40.26	14.2033333333333	36.73	1.3707293452746	1.15570267746133e-12	5.14867690955263e-11	--	Bgt-3963 [Blumeria graminis f. sp. tritici]	-	-	-	-	-	-	-
Bcin06g02530	441	845	958	4491	2459	2910	10.73	17.64	23.58	96.22	54.39	55.24	17.3166666666667	68.6166666666667	1.98639779441706	1.16360951538653e-12	5.16470238236747e-11	YEL023C	Phospholipase D/Transphosphatidylase [Penicillium camemberti]	-	-	-	-	-	-	-
Bcin07g06820	5214	3525	3231	1830	1632	1750	203.64	118.12	127.67	62.95	57.96	53.33	149.81	58.08	-1.36702057021612	1.25826212464063e-12	5.54375489032841e-11	--	Phosphatidylserine decarboxylase proenzyme 2 [Verticillium dahliae VDG1]	-	-	-	-	-	-	-
Bcin04g02090	475	694	674	1629	1354	1922	7.63	9.56	10.96	23.05	19.78	24.10	9.38333333333333	22.31	1.24951809199771	1.26665152461352e-12	5.56027541061116e-11	ufd2	Bcufd2 [Botrytis cinerea B05.10]	Genetic Information Processing;Genetic Information Processing	Folding, sorting and degradation;Folding, sorting and degradation	ko04141//Protein processing in endoplasmic reticulum;ko04120//Ubiquitin mediated proteolysis	K10597;K10597	GO:0000151//ubiquitin ligase complex	GO:0004842//ubiquitin-protein transferase activity;GO:0034450//ubiquitin-ubiquitin ligase activity	GO:0006511//ubiquitin-dependent protein catabolic process;GO:0016567//protein ubiquitination
Bcin10g03970	1350	1640	1533	3155	3131	3912	30.82	32.12	35.41	63.43	64.99	69.69	32.7833333333333	66.0366666666667	1.01030474737768	1.27986865582626e-12	5.59779050051894e-11	sec63	Bcsec63 [Botrytis cinerea B05.10]	Genetic Information Processing;Genetic Information Processing	Folding, sorting and degradation;Folding, sorting and degradation	ko04141//Protein processing in endoplasmic reticulum;ko03060//Protein export	K09540;K09540	-	-	GO:0031204//posttranslational protein targeting to membrane, translocation
Bcin03g07920	410	533	526	1214	1124	1343	16.24	18.11	21.08	42.35	40.48	41.51	18.4766666666667	41.4466666666667	1.16555157125047	1.3709703953049e-12	5.97443971539416e-11	NAM9	similar to 30S ribosomal subunit S4 [Botrytis cinerea T4]	-	-	-	-	GO:0015935//small ribosomal subunit	GO:0003723//RNA binding;GO:0003735//structural constituent of ribosome;GO:0019843//rRNA binding	GO:0006412//translation
Bcin06g03440	1677	1348	1144	714	594	623	59.76	41.21	41.25	22.41	19.25	17.32	47.4066666666667	19.66	-1.26982663387191	1.43537620638449e-12	6.23244509322889e-11	aox	Bcaox [Botrytis cinerea B05.10]	-	-	-	-	-	GO:0009916//alternative oxidase activity	GO:0055114//oxidation-reduction process
Bcin04g00960	320	413	415	898	908	1163	3.52	3.90	4.62	8.71	9.09	9.99	4.01333333333333	9.26333333333333	1.20673044244086	1.47034275007816e-12	6.36122293030207e-11	--	SNF2 family protein [Diplocarpon rosae]	-	-	-	-	-	-	-
Bcin07g02690	84	89	71	242	253	342	4.13	3.76	3.53	10.48	11.31	13.12	3.80666666666667	11.6366666666667	1.61207770618991	1.49484199963118e-12	6.44395198689928e-11	--	tho complex subunit 7 protein [Rutstroemia sp. NJR-2017a BVV2]	-	-	-	-	GO:0000445//THO complex part of transcription export complex	-	GO:0006397//mRNA processing
Bcin10g01690	452	817	758	1991	1959	2087	4.04	6.27	6.86	15.68	15.93	14.56	5.72333333333333	15.39	1.42706569304723	1.52415716665356e-12	6.52339267327724e-11	--	methyltransferase type 11 protein [Rutstroemia sp. NJR-2017a BBW]	-	-	-	-	-	-	-
Bcin07g02470	234	359	322	771	719	1015	5.02	6.61	6.99	14.57	14.03	17.00	6.20666666666667	15.2	1.29218075149331	1.72356369952503e-12	7.32453453018014e-11	cog4	Bccog4 [Botrytis cinerea B05.10]	-	-	-	-	-	-	-
Bcin10g04220	31096	27283	23629	14039	14877	13595	1719.19	1294.13	1321.69	683.59	747.87	586.51	1445.00333333333	672.656666666667	-1.10313059457368	1.76990142157528e-12	7.49487584316543e-11	NCU06464	Bctma19 [Botrytis cinerea B05.10]	-	-	-	-	-	-	-
Bcin10g02370	110	149	165	430	368	593	2.79	3.24	4.23	9.61	8.49	11.74	3.42	9.94666666666667	1.54021680464818	1.79194136210851e-12	7.56148777588325e-11	--	Magnesium transport protein CorA, transmembrane region [Glarea lozoyensis ATCC 20868]	-	-	-	-	-	-	-
Bcin13g00780	262	318	302	698	665	927	6.20	6.46	7.23	14.55	14.32	17.13	6.63	15.3333333333333	1.20959058499799	1.80740175072934e-12	7.59996581780363e-11	MBD9	similar to PHD and RING finger domain-containing protein c [Botrytis cinerea T4]	-	-	-	-	-	GO:0008270//zinc ion binding	-
Bcin12g01480	485	575	620	1291	1328	1915	10.95	11.13	14.16	25.66	27.25	33.73	12.08	28.88	1.25745028756209	1.82238789495715e-12	7.63618759900927e-11	sec1	Bcsec1 [Botrytis cinerea B05.10]	-	-	-	-	-	-	GO:0006904//vesicle docking involved in exocytosis;GO:0016192//vesicle-mediated transport
Bcin10g06080	963	880	928	2287	2397	2604	17.27	13.54	16.84	36.12	39.08	36.44	15.8833333333333	37.2133333333333	1.22830591026877	1.8313320482797e-12	7.64692796745083e-11	plc1	Bcplc2 [Botrytis cinerea B05.10]	Metabolism;Metabolism;Environmental Information Processing	Global and overview maps;Carbohydrate metabolism;Signal transduction	ko01100//Metabolic pathways;ko00562//Inositol phosphate metabolism;ko04070//Phosphatidylinositol signaling system	K05857;K05857;K05857	-	GO:0004435//phosphatidylinositol phospholipase C activity;GO:0008081//phosphoric diester hydrolase activity	GO:0006629//lipid metabolic process;GO:0007165//signal transduction;GO:0035556//intracellular signal transduction
Bcin14g00280	42	92	89	288	249	377	0.96	1.81	2.06	5.80	5.18	6.73	1.61	5.90333333333333	1.87446911791614	1.87206917564824e-12	7.78988784755851e-11	res2	Ank-repeat mbp1 protein [Rutstroemia sp. NJR-2017a BBW]	Cellular Processes	Cell growth and death	ko04111//Cell cycle - yeast	K06647	GO:0030907//MBF transcription complex	GO:0003677//DNA binding;GO:0005515//protein binding	GO:0000083//regulation of transcription involved in G1/S transition of mitotic cell cycle
Bcin09g01180	496	796	698	1632	1499	2155	11.61	15.98	16.52	33.63	31.89	39.35	14.7033333333333	34.9566666666667	1.24942436183591	2.21248277023449e-12	9.11147543590726e-11	sly1	SNARE docking complex subunit [Sclerotinia borealis F-4128]	-	-	-	-	-	-	GO:0006904//vesicle docking involved in exocytosis;GO:0016192//vesicle-mediated transport
Bcin12g01830	410	514	501	1124	1057	1293	14.07	15.15	17.39	34.07	33.11	34.71	15.5366666666667	33.9633333333333	1.12830104707308	2.41897741821861e-12	9.92774841778485e-11	SPCC1235.04c	Bcfad1 [Botrytis cinerea B05.10]	Metabolism;Metabolism;Metabolism	Global and overview maps;Global and overview maps;Metabolism of cofactors and vitamins	ko01100//Metabolic pathways;ko01110//Biosynthesis of secondary metabolites;ko00740//Riboflavin metabolism	K00953;K00953;K00953	-	GO:0003824//catalytic activity	-
Bcin05g05170	1063	937	784	464	469	450	89.60	67.76	66.86	34.44	35.94	29.60	74.74	33.3266666666667	-1.16520353741838	2.54090054513384e-12	1.03925433900628e-10	SAV1559	similar to structural toxin protein RtxA [Botrytis cinerea T4]	-	-	-	-	-	-	-
Bcin03g00430	844	1338	1108	2471	2480	3431	14.19	19.30	18.85	36.60	37.92	45.02	17.4466666666667	39.8466666666667	1.19150761837757	2.55040266402536e-12	1.0395927049551e-10	hyou1	Bclhs1 [Botrytis cinerea B05.10]	Genetic Information Processing	Folding, sorting and degradation	ko04141//Protein processing in endoplasmic reticulum	K09486	-	-	-
Bcin02g04270	320	429	353	839	851	1013	4.27	4.91	4.77	9.86	10.33	10.55	4.65	10.2466666666667	1.13985204297423	2.68170703439028e-12	1.08940939322485e-10	--	HDA1 complex subunit protein [Rutstroemia sp. NJR-2017a BBW]	-	-	-	-	GO:0070823//HDA1 complex	-	GO:0016575//histone deacetylation
Bcin13g03560	954	1246	867	2180	2474	3262	49.97	56.00	45.95	100.58	117.84	133.34	50.64	117.253333333333	1.21127962706315	2.85859953064553e-12	1.15344972307259e-10	--	hypothetical protein BCIN_13g03560 [Botrytis cinerea B05.10]	-	-	-	-	-	-	-
Bcin16g04910	321	509	546	1221	1209	1744	2.91	3.96	5.00	9.74	9.96	12.33	3.95666666666667	10.6766666666667	1.43210386313278	2.87680341061248e-12	1.15689973398591e-10	sepA	BcSep1 [Botrytis cinerea B05.10]	Environmental Information Processing	Signal transduction	ko04011//MAPK signaling pathway - yeast	K11238	-	GO:0003779//actin binding;GO:0017048//Rho GTPase binding	GO:0016043//cellular component organization;GO:0030036//actin cytoskeleton organization
Bcin12g06740	408	632	507	1303	1109	1504	8.25	10.96	10.37	23.20	20.39	23.73	9.86	22.44	1.18641312423088	3.18264091336967e-12	1.2671351729509e-10	mcm6	Bcmcm6 [Botrytis cinerea B05.10]	Cellular Processes;Cellular Processes;Genetic Information Processing	Cell growth and death;Cell growth and death;Replication and repair	ko04111//Cell cycle - yeast;ko04113//Meiosis - yeast;ko03030//DNA replication	K02542;K02542;K02542	GO:0005634//nucleus;GO:0042555//MCM complex	GO:0003677//DNA binding;GO:0003678//DNA helicase activity;GO:0005524//ATP binding	GO:0006260//DNA replication;GO:0006270//DNA replication initiation
Bcin12g06630	884	922	732	2665	2618	2194	38.24	34.22	32.04	101.54	102.99	74.07	34.8333333333333	92.8666666666667	1.41469231563301	3.24691357884726e-12	1.28844411685118e-10	celB	glycoside hydrolase family 45 protein [Botrytis cinerea T4]	-	-	-	-	-	GO:0008810//cellulase activity	GO:0005975//carbohydrate metabolic process
Bcin11g00130	205	261	331	1094	751	890	3.93	4.29	6.41	18.45	13.08	13.30	4.87666666666667	14.9433333333333	1.6155347299122	3.34605404517835e-12	1.32340302565734e-10	NOC1	Bcmak21 [Botrytis cinerea B05.10]	-	-	-	-	-	-	GO:0042254//ribosome biogenesis
Bcin15g05690	121	132	95	492	469	352	6.77	6.32	5.38	24.24	23.87	15.37	6.15666666666667	21.16	1.78111826185274	3.67368829637142e-12	1.44820659683273e-10	BOA17	oxidoreductase,short chain dehydrogenase-like protein [Chalara longipes BDJ]	-	-	-	-	-	-	-
Bcin03g04130	38	60	76	266	186	302	0.61	0.83	1.24	3.79	2.73	3.81	0.893333333333333	3.44333333333333	1.94653534840729	3.70304810990071e-12	1.45499437865738e-10	pet127	Bcpet127 [Botrytis cinerea B05.10]	-	-	-	-	GO:0005739//mitochondrion	-	GO:0000959//mitochondrial RNA metabolic process
Bcin15g02060	205	225	263	569	633	892	3.60	3.39	4.67	8.80	10.11	12.22	3.88666666666667	10.3766666666667	1.41673778826869	3.74291248087762e-12	1.46107697624877e-10	--	similar to transcription factor Zn, C2H2 [Botrytis cinerea T4]	-	-	-	-	-	-	-
Bcin10g00340	1175	1736	1663	3681	3253	4918	21.17	26.83	30.31	58.41	53.29	69.14	26.1033333333333	60.28	1.20744536966515	4.06884170033053e-12	1.57802585555861e-10	ssh4	Bcear1 [Botrytis cinerea B05.10]	-	-	-	-	-	GO:0005515//protein binding	-
Bcin05g02110	1052	1141	1347	2822	2693	3627	21.64	20.14	28.04	51.13	50.38	58.23	23.2733333333333	53.2466666666667	1.19401335679354	4.08920354604489e-12	1.58080694502587e-10	--	integral membrane protein [Rutstroemia sp. NJR-2017a BVV2]	-	-	-	-	-	-	-
Bcin15g00720	126	163	138	359	370	505	4.43	4.92	4.91	11.12	11.83	13.86	4.75333333333333	12.27	1.36812376794017	4.20207320092501e-12	1.61921688874229e-10	--	Transcriptional regulator protein [Rutstroemia sp. NJR-2017a BVV2]	-	-	-	-	-	-	-
Bcin07g03560	109	191	194	522	441	750	1.82	2.75	3.30	7.72	6.75	9.83	2.62333333333333	8.1	1.62652077298566	4.22970271761599e-12	1.62463965922789e-10	ctf18	Bcctf18 [Botrytis cinerea B05.10]	-	-	-	-	-	GO:0005524//ATP binding	-
Bcin03g01050	189	253	299	775	602	904	2.96	3.40	4.74	10.70	8.58	11.06	3.7	10.1133333333333	1.45066140900956	4.73388525922305e-12	1.81248820915428e-10	--	similar to transcription factor Cys6 [Botrytis cinerea T4]	-	-	-	-	GO:0005634//nucleus	GO:0000981//DNA-binding transcription factor activity, RNA polymerase II-specific;GO:0003677//DNA binding;GO:0008270//zinc ion binding	GO:0006351//transcription, DNA-templated;GO:0006355//regulation of transcription, DNA-templated
Bcin14g00730	358	626	555	1331	1283	1635	7.27	10.91	11.39	23.74	23.65	25.89	9.85666666666667	24.4266666666667	1.30928525997662	5.0848371658775e-12	1.94065887248012e-10	--	carboxylesterase family protein [Rutstroemia sp. NJR-2017a BVV2]	-	-	-	-	-	-	-
Bcin06g07280	1119	1552	1470	3132	3077	3570	29.97	35.66	39.83	73.88	74.93	74.61	35.1533333333333	74.4733333333333	1.08306243622592	5.41870594639843e-12	2.06151657338536e-10	SPAC458.02c	Bcbfr1 [Botrytis cinerea B05.10]	-	-	-	-	-	-	-
Bcin08g00110	318	319	293	73	101	185	18.08	15.56	16.86	3.66	5.22	8.21	16.8333333333333	5.69666666666667	-1.56313099085038	5.59915836151562e-12	2.12342765203808e-10	--	alpha/beta hydrolase fold family protein [Sclerotinia borealis F-4128]	-	-	-	-	-	GO:0003824//catalytic activity	-
Bcin02g08310	89	108	152	421	328	531	1.62	1.68	2.79	6.73	5.42	7.53	2.03	6.56	1.69221608743291	5.6751422968529e-12	2.14545442540963e-10	--	Bcltf6 [Botrytis cinerea B05.10]	-	-	-	-	GO:0005634//nucleus	GO:0000981//DNA-binding transcription factor activity, RNA polymerase II-specific;GO:0008270//zinc ion binding	GO:0006355//regulation of transcription, DNA-templated
Bcin08g06740	72	138	130	363	328	522	2.16	3.55	3.95	9.59	8.95	12.22	3.22	10.2533333333333	1.67096040912605	5.93320352283246e-12	2.22895018864026e-10	CYP8	similar to peptidyl-prolyl cis-trans isomerase-like 2 [Botrytis cinerea T4]	Genetic Information Processing	Folding, sorting and degradation	ko04120//Ubiquitin mediated proteolysis	K10598	-	GO:0003755//peptidyl-prolyl cis-trans isomerase activity;GO:0004842//ubiquitin-protein transferase activity	GO:0000413//protein peptidyl-prolyl isomerization;GO:0006457//protein folding;GO:0016567//protein ubiquitination
Bcin06g04360	480	630	525	1165	1208	1764	14.37	16.18	15.90	30.71	32.88	41.20	15.4833333333333	34.93	1.17375054684601	6.13880299472852e-12	2.29181978469865e-10	csnB	similar to COP9 signalosome complex subunit 2 [Botrytis cinerea T4]	-	-	-	-	GO:0008180//COP9 signalosome	-	-
Bcin07g00810	130	192	180	481	436	514	3.15	3.99	4.42	10.28	9.61	9.72	3.85333333333333	9.87	1.35694309267688	6.32746881223161e-12	2.353419673337e-10	--	hypothetical protein BCIN_07g00810 [Botrytis cinerea B05.10]	-	-	-	-	-	-	-
Bcin09g06490	162	215	222	523	570	604	5.18	5.90	7.18	14.73	16.57	15.07	6.08666666666667	15.4566666666667	1.34450496139031	6.3430787256997e-12	2.353419673337e-10	--	fasciclin domain family protein [Rutstroemia sp. NJR-2017a WRK4]	-	-	-	-	-	-	-
Bcin08g05180	130	188	184	418	463	619	5.80	7.20	8.31	16.43	18.79	21.56	7.10333333333333	18.9266666666667	1.41385225594169	6.38432508253935e-12	2.36141209225777e-10	cwc24	Bccwc24 [Botrytis cinerea B05.10]	-	-	-	-	-	GO:0046872//metal ion binding	-
Bcin08g05100	436	537	521	1209	1025	1662	11.44	12.09	13.83	27.94	24.45	34.03	12.4533333333333	28.8066666666667	1.20987077588008	7.65896996944576e-12	2.80688367320605e-10	mccA	similar to 3-methylcrotonyl-CoA carboxylase subunit alpha [Botrytis cinerea T4]	Metabolism;Metabolism	Global and overview maps;Amino acid metabolism	ko01100//Metabolic pathways;ko00280//Valine, leucine and isoleucine degradation	K01968;K01968	-	GO:0005524//ATP binding;GO:0046872//metal ion binding	-
Bcin07g05800	4044	6414	5432	13485	12398	13454	64.43	87.68	87.56	189.22	179.61	167.27	79.89	178.7	1.16145279999708	8.05844017431355e-12	2.93532969753719e-10	PRR1	Bcprr1 [Botrytis cinerea B05.10]	-	-	-	-	-	GO:0004672//protein kinase activity;GO:0005524//ATP binding	GO:0006468//protein phosphorylation
MSTRG.10875	442	433	375	207	220	208	15.65	13.04	13.60	6.60	7.22	5.90	14.0966666666667	6.57333333333333	-1.10065700865089	8.17967592190924e-12	2.9704617044897e-10	--	hypothetical protein BofuT4_P140370.1 [Botrytis cinerea T4]	-	-	-	-	-	-	-
Bcin05g07470	75	97	105	300	243	388	2.62	2.90	3.71	9.22	7.71	10.56	3.07666666666667	9.16333333333333	1.57450435386718	8.50083965704572e-12	3.07776623716121e-10	--	nineteen complex-related 2 domain-containing protein [Rutstroemia sp. NJR-2017a BVV2]	-	-	-	-	GO:0005634//nucleus	GO:0003677//DNA binding;GO:0003700//DNA-binding transcription factor activity	GO:0006355//regulation of transcription, DNA-templated
Bcin04g03810	682	596	513	259	303	355	25.20	18.90	19.18	8.43	10.18	10.24	21.0933333333333	9.61666666666667	-1.13317828093994	8.92644973170875e-12	3.22212571038547e-10	--	N-acetyl-gamma-glutamyl-phosphate reductase protein [Rutstroemia sp. NJR-2017a WRK4]	-	-	-	-	-	-	-
Bcin04g05720	3145	2769	2367	1311	1546	1721	136.61	103.37	104.00	50.19	61.13	58.32	114.66	56.5466666666667	-1.01984829682333	9.21538696996967e-12	3.31643235579929e-10	--	metal ion binding protein [Rutstroemia sp. NJR-2017a WRK4]	-	-	-	-	-	-	-
Bcin15g02070	109	164	206	488	468	701	1.51	1.95	2.89	5.97	5.91	7.59	2.11666666666667	6.49	1.61642438706076	1.02280884758438e-11	3.65890782968694e-10	--	Neurofilament heavy polypeptide [Lasiodiplodia theobromae]	-	-	-	-	-	-	-
Bcin04g06810	188	249	228	538	511	686	6.13	6.96	7.52	15.44	15.14	17.45	6.87	16.01	1.22059130369816	1.04820694693062e-11	3.73860477738589e-10	CHL4	CHL4 family chromosome segregation protein-like protein [Hyaloscypha variabilis F]	-	-	-	-	-	-	GO:0007059//chromosome segregation;GO:0051382//kinetochore assembly
Bcin12g02090	438	523	379	192	179	312	10.00	10.24	8.75	3.86	3.71	5.56	9.66333333333333	4.37666666666667	-1.14268841716851	1.07493046602875e-11	3.82254204892835e-10	isp4	similar to small oligopeptide transporter [Botrytis cinerea T4]	-	-	-	-	-	-	GO:0055085//transmembrane transport
Bcin14g04380	358	566	650	1659	1294	1922	6.94	9.41	12.74	28.31	22.80	29.06	9.69666666666667	26.7233333333333	1.46253917779599	1.15524012904804e-11	4.09597565281411e-10	Tbl1x	similar to WD repeat protein [Botrytis cinerea T4]	-	-	-	-	-	GO:0005515//protein binding	-
Bcin14g02710	77	101	114	277	288	449	2.32	2.61	3.47	7.35	7.89	10.55	2.8	8.59666666666667	1.61835054012309	1.18061424294518e-11	4.17359324113716e-10	ctnnbl1	beta-catenin-like protein-like protein 1 [Cadophora sp. DSE1049]	Genetic Information Processing	Transcription	ko03040//Spliceosome	K12864	-	-	-
Bcin09g01680	1099	1061	903	466	588	482	66.99	55.48	55.68	25.02	32.59	22.93	59.3833333333333	26.8466666666667	-1.14531510607491	1.18932872284447e-11	4.1920339454612e-10	--	similar to N-acetyltransferase [Botrytis cinerea T4]	-	-	-	-	-	GO:0008080//N-acetyltransferase activity	-
Bcin15g00490	260	346	351	819	757	1406	4.62	5.27	6.31	12.81	12.22	19.48	5.4	14.8366666666667	1.45813568768029	1.20908399704355e-11	4.24916792392078e-10	fcp1	Bcfcp1 [Botrytis cinerea B05.10]	-	-	-	-	GO:0005634//nucleus	GO:0004721//phosphoprotein phosphatase activity;GO:0008420//RNA polymerase II CTD heptapeptide repeat phosphatase activity	GO:0070940//dephosphorylation of RNA polymerase II C-terminal domain
Bcin07g02410	228	336	282	755	678	1407	3.66	4.63	4.58	10.67	9.89	17.62	4.29	12.7266666666667	1.56880504918324	1.23120419802195e-11	4.3142547102617e-10	nimT	Bcmih1 [Botrytis cinerea B05.10]	Cellular Processes;Environmental Information Processing	Cell growth and death;Signal transduction	ko04111//Cell cycle - yeast;ko04011//MAPK signaling pathway - yeast	K02555;K02555	-	GO:0004725//protein tyrosine phosphatase activity	GO:0006470//protein dephosphorylation;GO:1902751//positive regulation of cell cycle G2/M phase transition
Bcin04g06830	9541	14024	13246	26984	26436	39750	126.99	160.14	178.42	316.33	319.94	412.76	155.183333333333	349.676666666667	1.17204791002964	1.27712345833567e-11	4.46211298096054e-10	--	Apolipoprotein [Glarea lozoyensis ATCC 20868]	-	-	-	-	-	-	-
Bcin10g00610	228	378	363	834	800	1134	2.59	3.68	4.17	8.34	8.26	10.05	3.48	8.88333333333333	1.35201382107665	1.29567387633586e-11	4.51376620174677e-10	--	sulfite exporter family protein [Rutstroemia sp. NJR-2017a WRK4]	-	-	-	-	-	-	-
Bcin09g02970	755	764	556	316	379	350	64.96	56.40	48.40	23.95	29.65	23.50	56.5866666666667	25.7	-1.13869379611237	1.32199735638883e-11	4.59212067216342e-10	--	Bgt-5449 [Blumeria graminis f. sp. tritici]	-	-	-	-	-	-	-
Bcin02g06610	1061	1502	1260	2615	2659	3469	30.23	36.72	36.33	65.63	68.90	77.14	34.4266666666667	70.5566666666667	1.03525590483396	1.36202180143179e-11	4.71747666715564e-10	DNAJC3	Bcjem1 [Botrytis cinerea B05.10]	Genetic Information Processing	Folding, sorting and degradation	ko04141//Protein processing in endoplasmic reticulum	K09523	-	GO:0005515//protein binding	-
Bcin01g09300	380	476	507	1066	1087	1279	3.95	4.24	5.33	9.75	10.26	10.37	4.50666666666667	10.1266666666667	1.1680267182199	1.46919550133034e-11	5.04493950943921e-10	ECM29	Bcecm29 [Botrytis cinerea B05.10]	-	-	-	-	-	GO:0060090//molecular adaptor activity	GO:0043248//proteasome assembly
Bcin01g01070	267	370	374	897	814	939	4.70	5.59	6.67	13.92	13.04	12.91	5.65333333333333	13.29	1.23316743543413	1.50114408241939e-11	5.139917338204e-10	TRK2	cation transporter protein [Rutstroemia sp. NJR-2017a BBW]	-	-	-	-	GO:0005887//integral component of plasma membrane	GO:0008324//cation transmembrane transporter activity;GO:0015079//potassium ion transmembrane transporter activity	GO:0006812//cation transport;GO:0030007//cellular potassium ion homeostasis;GO:0055085//transmembrane transport;GO:0071805//potassium ion transmembrane transport
Bcin10g04660	155	196	180	415	453	599	2.26	2.45	2.65	5.33	6.00	6.81	2.45333333333333	6.04666666666667	1.30139678447151	1.52840705601342e-11	5.21835617073074e-10	dhkB	M3EW, histidine kinase-group I protein [Botrytis cinerea T4]	-	-	-	-	-	GO:0000155//phosphorelay sensor kinase activity;GO:0016772//transferase activity, transferring phosphorus-containing groups	GO:0000160//phosphorelay signal transduction system;GO:0007165//signal transduction;GO:0016310//phosphorylation
Bcin16g02310	403	551	576	1266	1153	1950	5.14	6.03	7.43	14.21	13.36	19.40	6.2	15.6566666666667	1.3364369722624	1.56404118460928e-11	5.3248493057834e-10	pol1	Bcpol1 [Botrytis cinerea B05.10]	Genetic Information Processing	Replication and repair	ko03030//DNA replication	K02320	-	GO:0000166//nucleotide binding;GO:0001882//nucleoside binding;GO:0003676//nucleic acid binding;GO:0003677//DNA binding;GO:0003887//DNA-directed DNA polymerase activity	GO:0006260//DNA replication
Bcin08g06300	1142	1363	1597	3283	3041	4517	19.81	20.29	28.03	50.16	47.97	61.15	22.71	53.0933333333333	1.22520301429246	1.60147646881078e-11	5.42149548085548e-10	pfkA	6-phosphofructokinase [Sclerotinia borealis F-4128]	Metabolism;Metabolism;Metabolism;Metabolism;Genetic Information Processing;Metabolism;Metabolism;Metabolism;Metabolism;Metabolism	Global and overview maps;Global and overview maps;Global and overview maps;Global and overview maps;Folding, sorting and degradation;Carbohydrate metabolism;Carbohydrate metabolism;Carbohydrate metabolism;Energy metabolism;Carbohydrate metabolism	ko01100//Metabolic pathways;ko01110//Biosynthesis of secondary metabolites;ko01200//Carbon metabolism;ko01230//Biosynthesis of amino acids;ko03018//RNA degradation;ko00010//Glycolysis / Gluconeogenesis;ko00051//Fructose and mannose metabolism;ko00052//Galactose metabolism;ko00680//Methane metabolism;ko00030//Pentose phosphate pathway	K00850;K00850;K00850;K00850;K00850;K00850;K00850;K00850;K00850;K00850	GO:0005737//cytoplasm	GO:0003872//6-phosphofructokinase activity;GO:0005524//ATP binding	GO:0006002//fructose 6-phosphate metabolic process;GO:0006096//glycolytic process
Bcin04g03970	268	284	300	711	623	896	4.25	3.87	4.82	9.94	8.99	11.10	4.31333333333333	10.01	1.21456685756464	1.81605995008425e-11	6.11338832635101e-10	rpc2	Bcret1 [Botrytis cinerea B05.10]	Genetic Information Processing	Transcription	ko03020//RNA polymerase	K03021	-	GO:0003677//DNA binding;GO:0003899//DNA-directed 5'-3' RNA polymerase activity;GO:0032549//ribonucleoside binding	GO:0006351//transcription, DNA-templated
Bcin02g06360	690	859	813	1763	1557	2073	12.24	13.08	14.59	27.55	25.12	28.70	13.3033333333333	27.1233333333333	1.02774671184905	1.85246011209989e-11	6.21845433708827e-10	SPBC25H2.03	Bcvac14 [Botrytis cinerea B05.10]	-	-	-	-	GO:0070772//PAS complex	-	GO:0006661//phosphatidylinositol biosynthetic process
Bcin14g00370	115	124	115	304	317	484	2.98	2.76	3.01	6.94	7.47	9.78	2.91666666666667	8.06333333333333	1.46705584726023	2.03579930799006e-11	6.81480975054551e-10	DHX35	ATP dependent RNA helicase [Sclerotinia borealis F-4128]	-	-	-	-	-	GO:0004386//helicase activity	-
Bcin05g07440	105	146	156	574	326	540	1.91	2.28	2.88	9.22	5.40	7.68	2.35666666666667	7.43333333333333	1.65726158999827	2.06089568677141e-11	6.87960276052049e-10	KRE33	Bckre33 [Botrytis cinerea B05.10]	Genetic Information Processing	Translation	ko03008//Ribosome biogenesis in eukaryotes	K14521	GO:0030688//preribosome, small subunit precursor	GO:0000049//tRNA binding;GO:0005524//ATP binding;GO:0008080//N-acetyltransferase activity;GO:0030515//snoRNA binding;GO:1990883//rRNA cytidine N-acetyltransferase activity	GO:0016072//rRNA metabolic process;GO:0016556//mRNA modification;GO:0034470//ncRNA processing;GO:0042274//ribosomal small subunit biogenesis
Bcin07g01450	159	201	220	552	443	754	3.57	3.88	5.00	10.93	9.06	13.23	4.15	11.0733333333333	1.41590633100693	2.11553982937079e-11	7.04239703199432e-10	SPBC902.04	RNA recognition domain-containing protein [Diplocarpon rosae]	-	-	-	-	-	GO:0003676//nucleic acid binding;GO:0046872//metal ion binding	GO:0006397//mRNA processing
Bcin04g00420	47	175	79	1481	1011	1050	1.27	4.06	2.16	35.28	24.87	22.16	2.49666666666667	27.4366666666667	3.45803009329002	2.17314246693798e-11	7.21411061600684e-10	agn1	glycoside hydrolase family 71 protein [Botrytis cinerea T4]	-	-	-	-	-	GO:0016787//hydrolase activity	-
Bcin12g05760	3468	5258	4567	10216	8947	11674	93.32	121.39	124.34	242.12	218.92	245.14	113.016666666667	235.393333333333	1.05853791799543	2.23898285821883e-11	7.41214656709793e-10	ras1	Bcras1 [Botrytis cinerea B05.10]	Cellular Processes;Cellular Processes;Organismal Systems	Cell growth and death;Transport and catabolism;Aging	ko04113//Meiosis - yeast;ko04138//Autophagy - yeast;ko04213//Longevity regulating pathway - multiple species	K07827;K07827;K07827	GO:0016020//membrane	GO:0003924//GTPase activity;GO:0005525//GTP binding	GO:0007165//signal transduction
Bcin15g04990	309	436	400	952	828	1472	6.73	8.15	8.82	18.27	16.41	25.03	7.9	19.9033333333333	1.33308550959027	2.24785440872876e-11	7.42101576699875e-10	ADA2	Bcada2 [Botrytis cinerea B05.10]	-	-	-	-	GO:0000124//SAGA complex;GO:0005671//Ada2/Gcn5/Ada3 transcription activator complex;GO:0046695//SLIK (SAGA-like) complex	GO:0001786//phosphatidylserine binding;GO:0003677//DNA binding;GO:0003682//chromatin binding;GO:0003713//transcription coactivator activity;GO:0004402//histone acetyltransferase activity;GO:0005515//protein binding;GO:0008270//zinc ion binding	GO:0000183//chromatin silencing at rDNA;GO:0006325//chromatin organization;GO:0006348//chromatin silencing at telomere;GO:0006357//regulation of transcription by RNA polymerase II;GO:0035065//regulation of histone acetylation;GO:0035066//positive regulation of histone acetylation;GO:1990414//replication-born double-strand break repair via sister chromatid exchange
Bcin07g02890	175	212	115	55	63	65	9.30	9.67	6.18	2.56	3.06	2.70	8.38333333333333	2.77333333333333	-1.5959029665518	2.28962279901248e-11	7.53814275367185e-10	--	hypothetical protein BCIN_07g02890 [Botrytis cinerea B05.10]	-	-	-	-	-	-	-
Bcin14g00480	295	491	412	955	957	1186	6.26	8.94	8.84	17.84	18.46	19.63	8.01333333333333	18.6433333333333	1.21818543427439	2.78761534907069e-11	9.10266548862755e-10	bglI	glycoside hydrolase family 3 protein [Sclerotinia borealis F-4128]	Metabolism;Metabolism;Metabolism;Metabolism	Global and overview maps;Global and overview maps;Carbohydrate metabolism;Metabolism of other amino acids	ko01100//Metabolic pathways;ko01110//Biosynthesis of secondary metabolites;ko00500//Starch and sucrose metabolism;ko00460//Cyanoamino acid metabolism	K05349;K05349;K05349;K05349	-	GO:0004553//hydrolase activity, hydrolyzing O-glycosyl compounds	GO:0005975//carbohydrate metabolic process
Bcin02g06370	285	308	225	126	130	154	11.30	10.48	9.03	4.40	4.69	4.77	10.27	4.62	-1.15247142490214	2.84960435121644e-11	9.27979851765702e-10	--	hypothetical protein BCIN_02g06370 [Botrytis cinerea B05.10]	-	-	-	-	-	-	-
Bcin12g01140	304	533	418	1025	978	1307	2.39	3.60	3.33	7.10	6.99	8.02	3.10666666666667	7.37	1.24629716516194	2.91097977735855e-11	9.45397876744305e-10	--	Cutinase transcription factor 1 beta protein [Rutstroemia sp. NJR-2017a BVV2]	-	-	-	-	-	-	-
Bcin01g00200	133	169	147	386	363	460	3.42	3.73	3.82	8.74	8.48	9.23	3.65666666666667	8.81666666666667	1.26970419659819	3.02144944921176e-11	9.7862297836091e-10	--	related to amidohydrolase family protein [Phialocephala subalpina]	-	-	-	-	-	GO:0016810//hydrolase activity, acting on carbon-nitrogen (but not peptide) bonds	-
Bcin03g08840	244	450	350	1174	1062	952	5.10	8.08	7.41	21.63	20.20	15.54	6.86333333333333	19.1233333333333	1.47835268801971	3.09882814972239e-11	1.00097996081599e-09	--	splicing factor 1 isoform 1 protein [Rutstroemia sp. NJR-2017a WRK4]	-	-	-	-	-	-	-
Bcin07g05510	275	333	353	723	760	1013	12.83	13.33	16.66	29.71	32.24	36.88	14.2733333333333	32.9433333333333	1.20666424488792	3.4889765008909e-11	1.12096231599669e-09	tlg2	Bctlg2 [Botrytis cinerea B05.10]	Genetic Information Processing	Folding, sorting and degradation	ko04130//SNARE interactions in vesicular transport	K08489	GO:0016020//membrane;GO:0031201//SNARE complex	GO:0005484//SNAP receptor activity	GO:0006886//intracellular protein transport;GO:0016192//vesicle-mediated transport
Bcin10g03280	596	875	797	1707	1625	2602	6.65	8.37	8.99	16.76	16.47	22.64	8.00333333333333	18.6233333333333	1.21843841672361	3.78708989007196e-11	1.21348891023054e-09	PSK1	similar to serine/threonine protein kinase [Botrytis cinerea T4]	-	-	-	-	-	GO:0004672//protein kinase activity;GO:0005524//ATP binding	GO:0006468//protein phosphorylation
Bcin01g09620	21400	19419	16719	11322	10532	9916	1152.24	897.06	910.76	536.90	515.62	416.63	986.686666666667	489.716666666667	-1.01064471700938	3.81499894083078e-11	1.21917192818443e-09	rpl-11	60S ribosomal protein L11 [Sclerotinia sclerotiorum 1980 UF-70]	Genetic Information Processing	Translation	ko03010//Ribosome	K02868	GO:0005840//ribosome	GO:0003735//structural constituent of ribosome	GO:0006412//translation
Bcin12g01040	53	68	98	468	203	393	0.90	0.99	1.68	6.97	3.12	5.19	1.19	5.09333333333333	2.09764856400665	4.09123326862423e-11	1.30397179497853e-09	bms1	Bcbms1 [Botrytis cinerea B05.10]	Genetic Information Processing	Translation	ko03008//Ribosome biogenesis in eukaryotes	K14569	GO:0005634//nucleus;GO:0005730//nucleolus;GO:0005737//cytoplasm;GO:0030686//90S preribosome	GO:0003924//GTPase activity;GO:0005525//GTP binding;GO:0034511//U3 snoRNA binding	GO:0000472//endonucleolytic cleavage to generate mature 5'-end of SSU-rRNA from (SSU-rRNA, 5.8S rRNA, LSU-rRNA);GO:0000480//endonucleolytic cleavage in 5'-ETS of tricistronic rRNA transcript (SSU-rRNA, 5.8S rRNA, LSU-rRNA);GO:0042254//ribosome biogenesis
Bcin03g01700	334	487	464	1054	936	1211	8.86	11.09	12.46	24.64	22.59	25.08	10.8033333333333	24.1033333333333	1.15775615560483	4.47804159577661e-11	1.41970503925362e-09	mpp	Bcmas2 [Botrytis cinerea B05.10]	-	-	-	-	-	GO:0003824//catalytic activity;GO:0004222//metalloendopeptidase activity;GO:0046872//metal ion binding	GO:0006508//proteolysis
Bcin16g02040	268	419	412	949	832	1411	4.40	5.91	6.85	13.73	12.43	18.09	5.72	14.75	1.36662790235818	5.2080086642526e-11	1.64244146927377e-09	sec8	Bcsec8 [Botrytis cinerea B05.10]	-	-	-	-	GO:0000145//exocyst	-	GO:0006904//vesicle docking involved in exocytosis;GO:0090522//vesicle tethering involved in exocytosis
Bcin03g07980	2020	2787	2682	5609	4952	6524	51.75	61.25	69.51	126.55	115.35	130.41	60.8366666666667	124.103333333333	1.02852885293306	5.86715143850051e-11	1.83582096185353e-09	SRV2	Bcsrv2 [Botrytis cinerea B05.10]	-	-	-	-	-	GO:0003779//actin binding	GO:0000902//cell morphogenesis;GO:0007010//cytoskeleton organization;GO:0007015//actin filament organization
Bcin09g01290	595	340	429	127	123	254	18.55	9.10	13.53	3.49	3.49	6.18	13.7266666666667	4.38666666666667	-1.64578434089702	6.6039492532445e-11	2.05562929482811e-09	csbC	general substrate transporter [Cadophora sp. DSE1049]	-	-	-	-	GO:0016020//membrane;GO:0016021//integral component of membrane	GO:0022857//transmembrane transporter activity	GO:0055085//transmembrane transport
Bcin04g03450	138	211	195	616	397	659	3.90	5.12	5.58	15.35	10.21	14.55	4.86666666666667	13.37	1.45799359704713	6.66403004929577e-11	2.06895689406115e-09	crc-1	similar to DNA methyltransferase 1-associated protein DMAP1 [Botrytis cinerea T4]	-	-	-	-	GO:0035267//NuA4 histone acetyltransferase complex	-	GO:0006281//DNA repair;GO:0006338//chromatin remodeling;GO:0043967//histone H4 acetylation;GO:0043968//histone H2A acetylation
Bcin08g00830	149	231	231	573	469	790	3.35	4.47	5.27	11.35	9.59	13.89	4.36333333333333	11.61	1.41186537564148	6.9093727509743e-11	2.13407018164113e-09	--	arginine rich protein [Rutstroemia sp. NJR-2017a BVV2]	-	-	-	-	-	-	-
Bcin02g06230	392	514	520	1082	1007	1392	5.09	5.72	6.83	12.36	11.88	14.09	5.88	12.7766666666667	1.119623437243	7.22618309720888e-11	2.21479739736448e-09	ubp2	Bcubp2 [Botrytis cinerea B05.10]	-	-	-	-	-	GO:0036459//thiol-dependent ubiquitinyl hydrolase activity	GO:0006511//ubiquitin-dependent protein catabolic process;GO:0016579//protein deubiquitination
Bcin01g10090	119	189	192	442	435	583	2.79	3.80	4.55	9.13	9.27	10.66	3.71333333333333	9.68666666666667	1.38328547029281	7.42680771683101e-11	2.27048121628834e-09	ATG28	related to cellular myosin heavy chain, type a [Phialocephala subalpina]	-	-	-	-	-	-	-
Bcin12g01020	7049	7191	3759	22776	27985	17651	312.83	273.81	168.78	890.23	1129.28	611.27	251.806666666667	876.926666666667	1.80013972237901	7.63141131666735e-11	2.32709499284838e-09	bcpA	Bcoah [Botrytis cinerea B05.10]	Metabolism;Metabolism	Global and overview maps;Carbohydrate metabolism	ko01100//Metabolic pathways;ko00640//Propanoate metabolism	K03417;K03417	-	GO:0003824//catalytic activity	-
Bcin10g02640	170	248	234	594	475	697	4.33	5.42	6.03	13.34	11.01	13.86	5.26	12.7366666666667	1.27585305234406	7.73006523479265e-11	2.35119547649125e-09	bdp1	Bcbdp1 [Botrytis cinerea B05.10]	-	-	-	-	-	GO:0003677//DNA binding	-
Bcin01g08940	794	713	585	321	365	266	59.83	46.10	44.60	21.30	25.01	15.64	50.1766666666667	20.65	-1.2808748512546	8.06815221364574e-11	2.4478161045147e-09	SPBC31F10.02	esterase [Sclerotinia borealis F-4128]	-	-	-	-	-	GO:0047617//acyl-CoA hydrolase activity	-
Bcin09g03020	154	192	220	495	453	743	4.90	5.24	7.08	13.87	13.11	18.45	5.74	15.1433333333333	1.3995601626599	8.64672780543462e-11	2.61672691970527e-09	--	histone H1-binding protein [Sclerotinia borealis F-4128]	-	-	-	-	-	GO:0005515//protein binding	-
Bcin13g00540	688	1027	1031	2141	1988	2901	16.86	21.60	25.57	46.22	44.31	55.49	21.3433333333333	48.6733333333333	1.18934606995193	8.71611776849118e-11	2.62691227906308e-09	snf5	Bcsnf5 [Botrytis cinerea B05.10]	-	-	-	-	GO:0000228//nuclear chromosome	-	GO:0006338//chromatin remodeling
Bcin07g00450	52	83	66	205	190	338	1.10	1.50	1.41	3.81	3.65	5.57	1.33666666666667	4.34333333333333	1.70016294211321	8.74588436260368e-11	2.62691227906308e-09	mof	Bcsas2 [Botrytis cinerea B05.10]	-	-	-	-	-	GO:0004402//histone acetyltransferase activity	GO:0006355//regulation of transcription, DNA-templated;GO:0016573//histone acetylation
Bcin09g01210	647	945	882	1813	1724	2429	9.85	12.34	13.58	24.31	23.86	28.85	11.9233333333333	25.6733333333333	1.10648300480176	8.74614485435720e-11	2.62691227906308e-09	chsC	BcCHSI [Botrytis cinerea B05.10]	Metabolism;Metabolism	Global and overview maps;Carbohydrate metabolism	ko01100//Metabolic pathways;ko00520//Amino sugar and nucleotide sugar metabolism	K00698;K00698	-	GO:0004100//chitin synthase activity;GO:0016758//transferase activity, transferring hexosyl groups	GO:0006031//chitin biosynthetic process
Bcin09g00340	109	235	206	526	516	819	2.16	3.99	4.12	9.17	9.29	12.65	3.42333333333333	10.37	1.59894221321619	9.48139302111035e-11	2.84062534912466e-09	--	SAE2-domain-containing protein [Hyaloscypha variabilis F]	-	-	-	-	-	GO:0004519//endonuclease activity	GO:0006281//DNA repair
Bcin14g05170	162	278	248	565	588	759	3.58	5.28	5.55	11.01	11.83	13.10	4.80333333333333	11.98	1.3185200733352	9.66148078876112e-11	2.88736124120981e-09	--	Bcsec6 [Botrytis cinerea B05.10]	-	-	-	-	GO:0000145//exocyst	-	GO:0006887//exocytosis
MSTRG.2346	141	149	137	21	37	73	3.67	3.33	3.61	0.48	0.88	1.48	3.53666666666667	0.946666666666667	-1.90146182141008	9.9815175411122e-11	2.97558473165892e-09	--	hypothetical protein EYC84_010150 [Monilinia fructicola]	-	-	-	-	-	-	-
MSTRG.11992	66	69	70	10	8	26	2.44	2.19	2.62	0.33	0.27	0.75	2.41666666666667	0.45	-2.42502158785147	1.00138514885528e-10	2.9778162838416e-09	--	-	-	-	-	-	-	-	-
Bcin02g01080	643	702	683	1483	1351	1748	24.04	22.51	25.83	48.82	45.92	50.99	24.1266666666667	48.5766666666667	1.00963488857398	1.00578042440144e-10	2.98348331832349e-09	andL	large-conductance mechanosensitive channel protein [Rutstroemia sp. NJR-2017a BBW]	-	-	-	-	-	-	-
Bcin02g05890	725	1002	961	1967	1884	3046	17.70	20.99	23.74	42.29	41.82	58.03	20.81	47.38	1.1870012335049	1.10907889127195e-10	3.26565145774032e-09	SPAC3H8.02	phosphatidylinositol transfer protein CSR1 [Sclerotinia borealis F-4128]	-	-	-	-	-	-	-
Bcin02g04700	403	625	526	1157	1227	1378	6.17	8.21	8.15	15.60	17.08	16.46	7.51	16.38	1.12505054412674	1.13590995796722e-10	3.32018169177542e-09	--	peptidase family M20 M25 M40 protein [Rutstroemia sp. NJR-2017a WRK4]	-	-	-	-	-	-	-
Bcin11g05760	428	613	549	1238	1052	1614	7.28	8.94	9.44	18.54	16.26	21.41	8.55333333333333	18.7366666666667	1.13130564448524	1.15260009864924e-10	3.36076875479622e-09	mcm4	Bcmcm4 [Botrytis cinerea B05.10]	Cellular Processes;Cellular Processes;Genetic Information Processing	Cell growth and death;Cell growth and death;Replication and repair	ko04111//Cell cycle - yeast;ko04113//Meiosis - yeast;ko03030//DNA replication	K02212;K02212;K02212	GO:0000790//nuclear chromatin;GO:0005634//nucleus;GO:0005656//nuclear pre-replicative complex;GO:0005737//cytoplasm;GO:0030875//rDNA protrusion;GO:0031261//DNA replication preinitiation complex;GO:0031298//replication fork protection complex;GO:0042555//MCM complex;GO:0043596//nuclear replication fork;GO:0071162//CMG complex;GO:0097373//MCM core complex	GO:0003677//DNA binding;GO:0003678//DNA helicase activity;GO:0003682//chromatin binding;GO:0003688//DNA replication origin binding;GO:0003697//single-stranded DNA binding;GO:0003727//single-stranded RNA binding;GO:0005524//ATP binding;GO:0009378//four-way junction helicase activity;GO:0016887//ATPase activity;GO:0017116//single-stranded DNA-dependent ATP-dependent DNA helicase activity;GO:0033679…	GO:0000727//double-strand break repair via break-induced replication;GO:0006260//DNA replication;GO:0006267//pre-replicative complex assembly involved in nuclear cell cycle DNA replication;GO:0006268//DNA unwinding involved in DNA replication;GO:0006270//DNA replication initiation;GO:0006271//DNA strand elongation involved in DNA replication;GO:0006279//premeiotic DNA replication;GO:0033260//nucl…
Bcin11g06180	919	1840	1043	620	600	729	23.96	41.16	27.51	14.24	14.22	14.83	30.8766666666667	14.43	-1.09744571304112	1.26628093278308e-10	3.66548567595953e-09	TPN1	nucleoside transporter protein [Rutstroemia sp. NJR-2017a WRK4]	-	-	-	-	GO:0016020//membrane;GO:0016021//integral component of membrane	GO:0022857//transmembrane transporter activity	GO:0055085//transmembrane transport
Bcin03g08440	63	70	100	235	247	354	2.26	2.15	3.62	7.41	8.04	9.89	2.67666666666667	8.44666666666667	1.65794463162349	1.27677091091537e-10	3.68694520395415e-09	--	red protein [Rutstroemia sp. NJR-2017a WRK4]	-	-	-	-	GO:0005634//nucleus	-	-
Bcin12g05880	376	643	632	1364	1432	1694	3.78	5.55	6.44	12.09	13.10	13.30	5.25666666666667	12.83	1.28730101102033	1.28026740160262e-10	3.6881549376937e-09	gef2	DBL homology (DH-domain) [Venustampulla echinocandica]	-	-	-	-	-	GO:0005085//guanyl-nucleotide exchange factor activity	-
Bcin13g01850	192	327	306	676	680	1007	4.65	6.79	7.49	14.40	14.96	19.01	6.31	16.1233333333333	1.35343812674215	1.28578673905805e-10	3.6951722496095e-09	--	similar to arrestin domain-containing protein [Botrytis cinerea T4]	-	-	-	-	-	-	-
Bcin04g04140	396	515	362	221	243	233	20.67	23.07	19.12	10.16	11.54	9.49	20.9533333333333	10.3966666666667	-1.01105871942459	1.29736330390676e-10	3.71952196986091e-09	--	Telomere length regulation capping TEN1 protein [Rutstroemia sp. NJR-2017a BVV2]	-	-	-	-	GO:1990879//CST complex	GO:0043047//single-stranded telomeric DNA binding	GO:0016233//telomere capping
Bcin12g02850	37	63	68	260	155	274	0.99	1.44	1.84	6.12	3.76	5.71	1.42333333333333	5.19666666666667	1.8683129530773	1.35494424151899e-10	3.86610756913418e-09	esf1	Bcesf1 [Botrytis cinerea B05.10]	-	-	-	-	GO:0005634//nucleus	-	GO:0006364//rRNA processing
Bcin10g04060	643	981	897	1778	1897	2573	9.29	12.16	13.11	22.62	24.91	29.00	11.52	25.51	1.14692218216016	1.44451183476732e-10	4.11188356956094e-09	SPAC1327.01c	Bcftf1 [Botrytis cinerea B05.10]	-	-	-	-	GO:0005634//nucleus	GO:0000981//DNA-binding transcription factor activity, RNA polymerase II-specific;GO:0003677//DNA binding;GO:0008270//zinc ion binding	GO:0006351//transcription, DNA-templated;GO:0006355//regulation of transcription, DNA-templated
Bcin11g04010	102	134	150	357	318	528	1.88	2.11	2.79	5.78	5.32	7.58	2.26	6.22666666666667	1.46213727657332	1.45720473323262e-10	4.13818519503785e-09	mcm10	Bcmcm10 [Botrytis cinerea B05.10]	-	-	-	-	GO:0005634//nucleus	GO:0003690//double-stranded DNA binding;GO:0003697//single-stranded DNA binding	GO:0006260//DNA replication;GO:0006270//DNA replication initiation
Bcin07g05310	467	596	544	1162	1045	1523	10.26	11.23	12.09	22.48	20.87	26.10	11.1933333333333	23.15	1.04837246393173	1.57373731637462e-10	4.42715211254307e-09	--	hypothetical protein BCIN_07g05310 [Botrytis cinerea B05.10]	-	-	-	-	-	-	-
Bcin04g05510	622	784	795	1777	1414	2284	10.01	10.83	12.95	25.19	20.70	28.69	11.2633333333333	24.86	1.14219244660984	1.61709071494788e-10	4.52785400185407e-09	ISW2	similar to chromatin remodelling complex ATPase chain ISW1 [Botrytis cinerea T4]	-	-	-	-	GO:0005634//nucleus	GO:0003676//nucleic acid binding;GO:0003677//DNA binding;GO:0005524//ATP binding;GO:0016818//hydrolase activity, acting on acid anhydrides, in phosphorus-containing anhydrides;GO:0031491//nucleosome binding	GO:0006338//chromatin remodeling;GO:0043044//ATP-dependent chromatin remodeling
Bcin01g00840	205	364	346	860	709	1044	3.06	4.65	5.22	11.29	9.61	12.14	4.31	11.0133333333333	1.35349141160919	1.67149944360144e-10	4.66928888860599e-09	--	myb dna-binding domain protein [Rutstroemia sp. NJR-2017a BVV2]	-	-	-	-	-	-	-
Bcin14g03360	80	105	115	347	234	426	1.79	2.02	2.61	6.85	4.77	7.45	2.14	6.35666666666667	1.57065964119045	1.69010517633067e-10	4.71028382166202e-09	--	mediator subunit med1 protein [Rutstroemia sp. NJR-2017a WRK4]	-	-	-	-	GO:0016592//mediator complex	GO:0003712//transcription coregulator activity	GO:0006357//regulation of transcription by RNA polymerase II
Bcin14g01400	50	54	61	180	184	207	0.87	0.81	1.08	2.76	2.92	2.82	0.92	2.83333333333333	1.62279457424689	1.75439186418444e-10	4.86681298620055e-09	Capn8	similar to calpain [Botrytis cinerea T4]	-	-	-	-	-	GO:0004198//calcium-dependent cysteine-type endopeptidase activity	GO:0006508//proteolysis
Bcin03g09110	483	446	357	168	237	213	17.47	13.84	13.07	5.35	7.80	6.01	14.7933333333333	6.38666666666667	-1.21181210646083	1.77834289945459e-10	4.92186173373299e-09	An01g11360	Bcmap2 [Botrytis cinerea B05.10]	-	-	-	-	-	GO:0004177//aminopeptidase activity;GO:0008235//metalloexopeptidase activity	GO:0006508//proteolysis
Bcin06g00500	1097	560	700	339	290	291	68.41	29.96	44.17	18.62	16.44	14.16	47.5133333333333	16.4066666666667	-1.53405026657084	1.82812008826331e-10	5.04797030823675e-09	--	phosphoglycerate mutase family protein [Aspergillus fumigatus Z5]	-	-	-	-	-	GO:0003824//catalytic activity	-
Bcin04g01160	190	376	369	869	816	1347	4.84	8.22	9.51	19.50	18.91	26.78	7.52333333333333	21.73	1.5302442567106	1.84347318192798e-10	5.05312601427042e-09	--	viral a-type inclusion protein [Rutstroemia sp. NJR-2017a BBW]	-	-	-	-	-	-	-
Bcin01g11290	492	538	342	208	216	294	18.73	17.57	13.17	6.97	7.48	8.73	16.49	7.72666666666667	-1.09367333315215	1.84511721349915e-10	5.05312601427042e-09	DFG5	glycoside hydrolase family 76 protein [Botrytis cinerea T4]	-	-	-	-	-	GO:0003824//catalytic activity	-
Bcin06g00390	416	831	734	1659	1711	2408	5.11	8.76	9.12	17.94	19.10	23.07	7.66333333333333	20.0366666666667	1.38659855400344	1.91249759172127e-10	5.22081347134117e-09	--	Bcspc105 [Botrytis cinerea B05.10]	-	-	-	-	-	-	-
Bcin03g09050	301	582	514	1199	1135	1802	8.72	14.46	15.06	30.58	29.89	40.73	12.7466666666667	33.7333333333333	1.40405486160092	1.94217299395551e-10	5.27777804071719e-09	--	hypothetical protein BCIN_03g09050 [Botrytis cinerea B05.10]	-	-	-	-	-	-	-
Bcin03g01970	215	229	199	75	106	124	9.20	8.41	8.61	2.83	4.12	4.14	8.74	3.69666666666667	-1.24140832006004	2.01809603962684e-10	5.45347875145819e-09	--	Cyclochlorotine biosynthesis protein O, partial [Lachnellula arida]	-	-	-	-	-	-	GO:0043386//mycotoxin biosynthetic process
Bcin03g08340	154	206	171	423	395	607	2.51	2.88	2.82	6.08	5.86	7.73	2.73666666666667	6.55666666666667	1.26054283050072	2.02048111285667e-10	5.45347875145819e-09	HRQ1	Bchrq1 [Botrytis cinerea B05.10]	-	-	-	-	-	GO:0003676//nucleic acid binding;GO:0005524//ATP binding	-
Bcin10g02210	101	171	147	384	332	529	1.94	2.82	2.85	6.49	5.79	7.92	2.53666666666667	6.73333333333333	1.40838693413561	2.16523695704187e-10	5.83105611082917e-09	CBX5	chromo domain-containing protein [Hamiltosporidium tvaerminnensis]	-	-	-	-	-	-	-
Bcin04g00720	55	49	28	186	188	180	1.81	1.38	0.93	5.38	5.61	4.61	1.37333333333333	5.2	1.9208297865664	2.22232023545009e-10	5.95800574980624e-09	--	Protein SERAC1 [Lachnellula subtilissima]	-	-	-	-	-	GO:0008374//O-acyltransferase activity;GO:0043531//ADP binding	GO:0006629//lipid metabolic process
Bcin07g04310	334	289	246	129	146	143	22.43	16.64	16.71	7.62	8.91	7.51	18.5933333333333	8.01333333333333	-1.21431103831712	2.26711939186657e-10	6.06454437324307e-09	FAU1	Bcfau1 [Botrytis cinerea B05.10]	Metabolism;Metabolism	Global and overview maps;Metabolism of cofactors and vitamins	ko01100//Metabolic pathways;ko00670//One carbon pool by folate	K01934;K01934	-	-	-
Bcin05g07090	308	538	327	1247	1003	1061	8.63	12.93	9.27	30.76	25.54	23.19	10.2766666666667	26.4966666666667	1.36643848846334	2.29449335852086e-10	6.12409986826593e-09	CYP3A24	similar to cytochrome P450 monooxygenase [Botrytis cinerea T4]	-	-	-	-	-	GO:0004497//monooxygenase activity;GO:0005506//iron ion binding;GO:0016705//oxidoreductase activity, acting on paired donors, with incorporation or reduction of molecular oxygen;GO:0020037//heme binding	GO:0055114//oxidation-reduction process
Bcin13g00700	610	982	922	1963	1828	2991	22.13	30.57	33.85	62.73	60.31	84.69	28.85	69.2433333333333	1.26310385799608	2.31526303484627e-10	6.16580271324394e-09	--	Legume-like lectin protein [Rutstroemia sp. NJR-2017a BVV2]	Genetic Information Processing	Folding, sorting and degradation	ko04141//Protein processing in endoplasmic reticulum	K10080	GO:0016020//membrane	-	-
Bcin12g04990	648	913	878	1916	1614	2200	18.16	21.96	24.90	47.30	41.14	48.12	21.6733333333333	45.52	1.07057950233738	2.46791209460486e-10	6.54324304020898e-09	mdv1	RecName: Full=Mitochondrial division protein 1 [Sclerotinia sclerotiorum 1980 UF-70]	-	-	-	-	-	GO:0005515//protein binding	-
Bcin01g10610	350	500	470	976	930	1389	7.02	8.60	9.53	17.23	16.95	21.73	8.38333333333333	18.6366666666667	1.15254794493638	2.53832091529969e-10	6.71506354281489e-09	mcm7	Bcmcm7 [Botrytis cinerea B05.10]	Cellular Processes;Cellular Processes;Genetic Information Processing	Cell growth and death;Cell growth and death;Replication and repair	ko04111//Cell cycle - yeast;ko04113//Meiosis - yeast;ko03030//DNA replication	K02210;K02210;K02210	GO:0000790//nuclear chromatin;GO:0005634//nucleus;GO:0042555//MCM complex;GO:0097373//MCM core complex	GO:0003677//DNA binding;GO:0003678//DNA helicase activity;GO:0003697//single-stranded DNA binding;GO:0003727//single-stranded RNA binding;GO:0005524//ATP binding;GO:0016887//ATPase activity;GO:0033679//3'-5' DNA/RNA helicase activity;GO:1990518//single-stranded DNA-dependent ATP-dependent 3'-5' DNA helicase activity	GO:0006260//DNA replication;GO:0006270//DNA replication initiation
Bcin11g03730	285	419	402	874	784	1101	6.33	7.98	9.03	17.09	15.82	19.07	7.78	17.3266666666667	1.15515207276486	2.6692204824246e-10	7.01489874152991e-09	prp40	Bcprp40 [Botrytis cinerea B05.10]	Genetic Information Processing	Transcription	ko03040//Spliceosome	K12821	-	GO:0005515//protein binding	GO:0045292//mRNA cis splicing, via spliceosome
Bcin01g09750	152	200	170	401	410	523	6.16	6.95	6.97	14.31	15.09	16.54	6.69333333333333	15.3133333333333	1.19399158742715	2.82198902401218e-10	7.38399922789564e-09	--	mRNA splicing factor RNA helicase protein [Rutstroemia sp. NJR-2017a BVV2]	-	-	-	-	-	-	-
Bcin01g04860	306	429	288	181	144	229	18.63	22.41	17.74	9.71	7.97	10.88	19.5933333333333	9.52	-1.04132937962223	2.83583043366445e-10	7.38879044810402e-09	--	Tautomerase protein [Rutstroemia sp. NJR-2017a BVV2]	-	-	-	-	-	-	-
Bcin06g00520	4657	4280	3213	2303	2167	1948	276.50	218.02	193.00	120.42	116.99	90.25	229.173333333333	109.22	-1.06920211957852	2.83805514402974e-10	7.38879044810402e-09	--	adhesive plaque matrix protein [Rutstroemia sp. NJR-2017a WRK4]	-	-	-	-	-	-	-
Bcin04g06060	372	481	424	902	884	1094	5.64	6.24	6.50	12.02	12.18	12.93	6.12666666666667	12.3766666666667	1.01444854856571	2.84231675281705e-10	7.38879044810402e-09	--	WD40 repeat protein [Rutstroemia sp. NJR-2017a BBW]	-	-	-	-	-	GO:0005515//protein binding	-
Bcin10g05670	359	461	475	1373	976	1148	7.69	8.47	10.29	25.89	19.00	19.18	8.81666666666667	21.3566666666667	1.27638126816287	2.96844186526107e-10	7.68332771345326e-09	--	hypothetical protein BCIN_10g05670 [Botrytis cinerea B05.10]	-	-	-	-	-	-	-
Bcin12g02550	206	376	307	800	667	937	9.18	14.38	13.84	31.40	27.03	32.59	12.4666666666667	30.34	1.28314531619319	3.01244394920632e-10	7.78041557915701e-09	TMP1	Bccdc21 [Botrytis cinerea B05.10]	Metabolism;Metabolism;Metabolism	Global and overview maps;Nucleotide metabolism;Metabolism of cofactors and vitamins	ko01100//Metabolic pathways;ko00240//Pyrimidine metabolism;ko00670//One carbon pool by folate	K00560;K00560;K00560	-	GO:0004799//thymidylate synthase activity	GO:0006231//dTMP biosynthetic process
Bcin02g09060	160	237	249	640	560	605	2.66	3.38	4.19	9.38	8.47	7.86	3.41	8.57	1.32952346508833	3.11972699436643e-10	8.04017382806178e-09	RSN1	DUF221 domain-containing protein [Rutstroemia sp. NJR-2017a BVV2]	-	-	-	-	GO:0016020//membrane	-	-
Bcin08g06610	562	596	428	267	305	301	26.91	24.48	20.73	11.26	13.28	11.25	24.04	11.93	-1.01084285301596	3.18028604424805e-10	8.17865835928512e-09	GEP4	Bcgep4 [Botrytis cinerea B05.10]	Metabolism;Metabolism	Global and overview maps;Lipid metabolism	ko01100//Metabolic pathways;ko00564//Glycerophospholipid metabolism	K01094;K01094	-	-	-
Bcin08g05760	77	78	89	220	231	352	1.50	1.31	1.76	3.78	4.10	5.36	1.52333333333333	4.41333333333333	1.53463705174915	3.23686597838888e-10	8.28859014637015e-09	--	telomere-binding alpha subunit central domain-containing protein [Rutstroemia sp. NJR-2017a BVV2]	-	-	-	-	GO:0000784//nuclear chromosome, telomeric region	GO:0003677//DNA binding;GO:0043047//single-stranded telomeric DNA binding	GO:0000723//telomere maintenance
Bcin02g06030	106	189	161	420	371	506	2.93	4.48	4.50	10.22	9.32	10.91	3.97	10.15	1.35426881492958	3.38876546835371e-10	8.65905445047992e-09	SPBC19G7.04	dna ligase 1 protein [Rutstroemia sp. NJR-2017a BBW]	-	-	-	-	-	-	-
Bcin08g04330	126	147	124	377	335	371	7.00	7.00	6.97	18.44	16.92	16.08	6.99	17.1466666666667	1.29456378123136	3.49711989227567e-10	8.91691165724076e-09	--	glycosyltransferase family 8 protein [Rutstroemia sp. NJR-2017a BVV2]	-	-	-	-	-	-	-
Bcin03g05070	133	196	193	449	396	614	5.49	6.94	8.05	16.31	14.85	19.76	6.82666666666667	16.9733333333333	1.31401670390135	3.51659543925347e-10	8.94753285435533e-09	SPAC1071.09c	carbohydrate esterase family 8 protein [Sclerotinia borealis F-4128]	-	-	-	-	-	-	-
Bcin15g04970	3331	3071	3261	7200	6906	8329	97.25	76.97	95.58	180.96	179.14	187.12	89.9333333333333	182.406666666667	1.02023061105593	3.55459049040467e-10	9.02504500784101e-09	pgiA	Bcpgi1 [Botrytis cinerea B05.10]	Metabolism;Metabolism;Metabolism;Metabolism;Metabolism;Metabolism;Metabolism	Global and overview maps;Global and overview maps;Global and overview maps;Carbohydrate metabolism;Carbohydrate metabolism;Carbohydrate metabolism;Carbohydrate metabolism	ko01100//Metabolic pathways;ko01110//Biosynthesis of secondary metabolites;ko01200//Carbon metabolism;ko00500//Starch and sucrose metabolism;ko00520//Amino sugar and nucleotide sugar metabolism;ko00010//Glycolysis / Gluconeogenesis;ko00030//Pentose phosphate pathway	K01810;K01810;K01810;K01810;K01810;K01810;K01810	GO:0005739//mitochondrion	GO:0004347//glucose-6-phosphate isomerase activity	GO:0006094//gluconeogenesis;GO:0006096//glycolytic process
Bcin05g00630	422	551	447	946	1031	1461	5.85	6.55	6.27	11.55	12.99	15.80	6.22333333333333	13.4466666666667	1.11148915638676	3.66318866113888e-10	9.2811105528728e-09	SPBC1778.09	TBC domain-containing protein [Rutstroemia sp. NJR-2017a WRK4]	-	-	-	-	-	-	-
Bcin09g02590	332	294	187	114	112	126	16.93	12.86	9.65	5.12	5.19	5.01	13.1466666666667	5.10666666666667	-1.36424325445296	3.69868620898159e-10	9.33159063756535e-09	DHRS4	similar to short chain dehydrogenase/reductase [Botrytis cinerea T4]	-	-	-	-	-	-	-
Bcin07g04740	132	219	199	478	431	596	3.45	4.92	5.27	11.01	10.25	12.17	4.54666666666667	11.1433333333333	1.29329971059323	3.70671570934104e-10	9.33220190351745e-09	--	RTC4-like domain-containing protein [Rutstroemia sp. NJR-2017a WRK4]	-	-	-	-	-	-	-
Bcin06g06470	127	188	155	388	356	576	2.31	2.93	2.85	6.22	5.89	8.18	2.69666666666667	6.76333333333333	1.32655725732668	3.81457921503846e-10	9.58363046394568e-09	--	F-box domain-containing protein [Rutstroemia sp. NJR-2017a WRK4]	-	-	-	-	-	GO:0005515//protein binding	-
Bcin02g09350	423	576	563	1168	1062	1694	8.13	9.50	10.95	19.77	18.55	25.40	9.52666666666667	21.24	1.15674035042949	3.98871737184441e-10	1.00001650594526e-08	--	gtpase-activator for ras-like gtpase containing protein [Rutstroemia sp. NJR-2017a WRK4]	-	-	-	-	GO:0016020//membrane	GO:0046873//metal ion transmembrane transporter activity	GO:0030001//metal ion transport;GO:0055085//transmembrane transport
Bcin10g03920	293	391	310	698	708	1038	9.52	10.89	10.19	19.96	20.91	26.30	10.2	22.39	1.13428537599374	4.18631268407088e-10	1.04736474333832e-08	csnA	similar to COP9 signalosome complex subunit 1 [Botrytis cinerea T4]	-	-	-	-	GO:0008180//COP9 signalosome	-	GO:0000338//protein deneddylation
Bcin14g03470	244	211	164	89	91	96	6.86	5.09	4.66	2.20	2.33	2.11	5.53666666666667	2.21333333333333	-1.32279692661545	4.29904245536392e-10	1.07332759968919e-08	--	MFS general substrate transporter [Glarea lozoyensis ATCC 20868]	-	-	-	-	-	-	GO:0055085//transmembrane transport
Bcin12g01380	354	622	673	1569	1299	1987	5.12	7.76	9.91	20.14	17.18	22.54	7.59666666666667	19.9533333333333	1.3931913542328	4.45916699763822e-10	1.10868583609329e-08	chs-2	BcCHSII [Botrytis cinerea B05.10]	Metabolism;Metabolism	Global and overview maps;Carbohydrate metabolism	ko01100//Metabolic pathways;ko00520//Amino sugar and nucleotide sugar metabolism	K00698;K00698	-	GO:0004100//chitin synthase activity;GO:0016758//transferase activity, transferring hexosyl groups	GO:0006031//chitin biosynthetic process
Bcin14g05350	125	139	185	385	405	601	1.73	1.65	2.58	4.68	5.08	6.46	1.98666666666667	5.40666666666667	1.44438958375511	4.64540167702213e-10	1.15021681193044e-08	mug190	c2 domain-containing protein [Rutstroemia sp. NJR-2017a WRK4]	-	-	-	-	-	GO:0008289//lipid binding	GO:0061817//endoplasmic reticulum-plasma membrane tethering
Bcin10g02310	95	147	161	387	388	420	2.28	3.03	3.92	8.19	8.48	7.88	3.07666666666667	8.18333333333333	1.41132047155628	4.93524492499166e-10	1.2193231600023e-08	--	Whi5 like protein [Ceratocystis platani]	-	-	-	-	-	-	-
Bcin01g06720	161	183	171	417	394	489	2.32	2.26	2.49	5.29	5.16	5.50	2.35666666666667	5.31666666666667	1.17377430384283	5.03000768947437e-10	1.23777437681029e-08	trt1	Bcest2 [Botrytis cinerea B05.10]	-	-	-	-	-	GO:0003677//DNA binding;GO:0003721//telomerase RNA reverse transcriptase activity;GO:0003964//RNA-directed DNA polymerase activity	-
Bcin02g07400	380	594	638	1390	1189	2037	4.74	6.39	8.06	15.39	13.51	19.86	6.39666666666667	16.2533333333333	1.34534341442483	5.06059877679354e-10	1.2427503225634e-08	wc-1	Bcwcl1 [Botrytis cinerea B05.10]	-	-	-	-	-	GO:0005515//protein binding;GO:0008270//zinc ion binding;GO:0043565//sequence-specific DNA binding	GO:0006355//regulation of transcription, DNA-templated
Bcin05g08290	658	941	818	1678	1639	2598	5.64	6.92	7.10	12.67	12.78	17.39	6.55333333333333	14.28	1.12369515840968	5.34498405728764e-10	1.30990365935655e-08	rng2	GTPase-activator for Ras-like GTPase protein [Rutstroemia sp. NJR-2017a BBW]	-	-	-	-	-	GO:0005515//protein binding	GO:0007165//signal transduction;GO:0043087//regulation of GTPase activity
Bcin05g08200	48	74	58	160	221	248	1.31	1.74	1.60	3.85	5.50	5.29	1.55	4.88	1.65461293228865	5.40518153144667e-10	1.32195296883381e-08	--	hypothetical protein BCIN_05g08200 [Botrytis cinerea B05.10]	-	-	-	-	-	-	-
Bcin07g04890	1437	1615	1663	3233	3045	4548	17.18	16.56	20.11	34.04	33.10	42.43	17.95	36.5233333333333	1.02483459608254	5.45896332270641e-10	1.33238730059702e-08	ubp21	Bcubp15 [Botrytis cinerea B05.10]	-	-	-	-	-	GO:0005515//protein binding;GO:0036459//thiol-dependent ubiquitinyl hydrolase activity	GO:0006511//ubiquitin-dependent protein catabolic process;GO:0016579//protein deubiquitination
Bcin15g03130	387	568	494	1021	1012	1508	8.87	11.17	11.46	20.61	21.09	26.97	10.5	22.89	1.1243281350022	5.70402709495095e-10	1.38655295549477e-08	cut23	Bccdc23 [Botrytis cinerea B05.10]	Cellular Processes;Cellular Processes;Genetic Information Processing	Cell growth and death;Cell growth and death;Folding, sorting and degradation	ko04111//Cell cycle - yeast;ko04113//Meiosis - yeast;ko04120//Ubiquitin mediated proteolysis	K03355;K03355;K03355	GO:0005680//anaphase-promoting complex	GO:0005515//protein binding	GO:0030071//regulation of mitotic metaphase/anaphase transition
Bcin10g00420	87	80	98	236	252	364	1.68	1.32	1.91	4.01	4.42	5.48	1.63666666666667	4.63666666666667	1.50232749022754	5.79696396441279e-10	1.40629182488913e-08	--	START-like domain protein [Rutstroemia sp. NJR-2017a BBW]	-	-	-	-	-	-	-
Bcin01g07200	80	108	60	28	17	27	4.27	4.95	3.24	1.32	0.83	1.12	4.15333333333333	1.09	-1.92994152752592	5.98519977748438e-10	1.4464466815058e-08	--	extracellular serine-rich protein [Rutstroemia sp. NJR-2017a BBW]	-	-	-	-	-	-	-
Bcin11g03120	261	416	367	794	807	967	5.46	7.46	7.76	14.62	15.34	15.77	6.89333333333333	15.2433333333333	1.14490473349203	6.1288951033224e-10	1.47784062209689e-08	--	decorin binding domain-containing protein [Rutstroemia sp. NJR-2017a BVV2]	-	-	-	-	-	-	-
Bcin16g04780	107	168	192	463	376	691	2.55	3.43	4.62	9.70	8.13	12.83	3.53333333333333	10.22	1.53229343220822	6.16486445371963e-10	1.48352882757783e-08	--	oligomeric golgi complex component protein [Rutstroemia sp. NJR-2017a BVV2]	-	-	-	-	GO:0017119//Golgi transport complex	-	GO:0006891//intra-Golgi vesicle-mediated transport
Bcin05g01610	1308	2188	1887	3894	3818	5550	24.32	34.91	35.50	63.77	64.55	80.53	31.5766666666667	69.6166666666667	1.14057385390659	6.2096034982578e-10	1.49130036719682e-08	PXA1	Bcpxa1 [Botrytis cinerea B05.10]	Cellular Processes;Environmental Information Processing	Transport and catabolism;Membrane transport	ko04146//Peroxisome;ko02010//ABC transporters	K15628;K15628	GO:0005777//peroxisome;GO:0005779//integral component of peroxisomal membrane;GO:0016021//integral component of membrane	GO:0005324//long-chain fatty acid transporter activity;GO:0005524//ATP binding;GO:0016887//ATPase activity;GO:0042626//ATPase activity, coupled to transmembrane movement of substances	GO:0006635//fatty acid beta-oxidation;GO:0015908//fatty acid transport;GO:0015910//peroxisomal long-chain fatty acid import;GO:0015916//fatty-acyl-CoA transport;GO:0042758//long-chain fatty acid catabolic process;GO:0042760//very long-chain fatty acid catabolic process;GO:0055085//transmembrane transport
Bcin07g06550	1311	1585	1521	2958	2892	4537	26.79	27.78	31.44	53.23	53.73	72.33	28.67	59.7633333333333	1.05971871291543	6.29423391066693e-10	1.50860198370865e-08	LEUA	Bcleu1 [Botrytis cinerea B05.10]	Metabolism;Metabolism;Metabolism;Metabolism;Metabolism	Global and overview maps;Global and overview maps;Global and overview maps;Global and overview maps;Amino acid metabolism	ko01100//Metabolic pathways;ko01110//Biosynthesis of secondary metabolites;ko01230//Biosynthesis of amino acids;ko01210//2-Oxocarboxylic acid metabolism;ko00290//Valine, leucine and isoleucine biosynthesis	K01702;K01702;K01702;K01702;K01702	GO:0009316//3-isopropylmalate dehydratase complex	GO:0003861//3-isopropylmalate dehydratase activity;GO:0051539//4 iron, 4 sulfur cluster binding	GO:0009098//leucine biosynthetic process
Bcin10g03840	963	1175	1290	2515	2329	3720	35.09	36.73	47.55	80.70	77.16	105.76	39.79	87.8733333333333	1.14301952225694	6.48188939120273e-10	1.55047829269807e-08	gng-1	Bcgg1 [Botrytis cinerea B05.10]	Environmental Information Processing	Signal transduction	ko04011//MAPK signaling pathway - yeast	K07973	-	GO:0031681//G-protein beta-subunit binding	GO:0000750//pheromone-dependent signal transduction involved in conjugation with cellular fusion;GO:0007186//G protein-coupled receptor signaling pathway
Bcin02g09160	892	1334	1307	2630	2491	3186	22.25	28.55	32.99	57.78	56.50	62.02	27.93	58.7666666666667	1.07318249520644	6.71745703101359e-10	1.59877695327682e-08	GGA2	vhs domain-containing protein [Rutstroemia sp. NJR-2017a WRK4]	-	-	-	-	-	-	GO:0006886//intracellular protein transport;GO:0016192//vesicle-mediated transport
Bcin14g03530	1296	948	925	565	540	552	50.94	31.97	36.78	19.56	19.30	16.93	39.8966666666667	18.5966666666667	-1.10122416484651	6.72382830817354e-10	1.59877695327682e-08	COQ2	4-hydroxybenzoate polyprenyl transferase protein [Rutstroemia sp. NJR-2017a BVV2]	Metabolism;Metabolism;Metabolism	Global and overview maps;Global and overview maps;Metabolism of cofactors and vitamins	ko01100//Metabolic pathways;ko01110//Biosynthesis of secondary metabolites;ko00130//Ubiquinone and other terpenoid-quinone biosynthesis	K06125;K06125;K06125	GO:0016021//integral component of membrane	GO:0004659//prenyltransferase activity;GO:0016765//transferase activity, transferring alkyl or aryl (other than methyl) groups	-
Bcin08g01390	1039	1595	1465	2813	3043	3766	17.86	23.63	25.74	42.83	47.78	50.78	22.41	47.13	1.07250303250496	7.05760269985846e-10	1.67481803475453e-08	--	glycosyltransferase family 15 protein [Rutstroemia sp. NJR-2017a BVV2]	-	-	-	-	-	-	-
Bcin06g06740	245	335	314	624	716	866	5.01	5.87	6.49	11.23	13.31	13.81	5.79	12.7833333333333	1.1426288236799	7.07692610235026e-10	1.67608463261987e-08	--	is centromere binding at prophase protein [Rutstroemia sp. NJR-2017a WRK4]	-	-	-	-	GO:0000775//chromosome, centromeric region;GO:0005634//nucleus	-	GO:0000278//mitotic cell cycle
Bcin13g01610	989	1363	1243	2431	2370	3620	27.75	32.81	35.28	60.07	60.46	79.26	31.9466666666667	66.5966666666667	1.05978456112495	7.17223705918904e-10	1.69530747371443e-08	ALT1	alanine transaminase-like protein [Sclerotinia borealis F-4128]	Metabolism;Metabolism;Metabolism;Metabolism;Metabolism;Metabolism	Global and overview maps;Global and overview maps;Global and overview maps;Global and overview maps;Amino acid metabolism;Amino acid metabolism	ko01100//Metabolic pathways;ko01200//Carbon metabolism;ko01230//Biosynthesis of amino acids;ko01210//2-Oxocarboxylic acid metabolism;ko00250//Alanine, aspartate and glutamate metabolism;ko00220//Arginine biosynthesis	K00814;K00814;K00814;K00814;K00814;K00814	-	GO:0003824//catalytic activity;GO:0030170//pyridoxal phosphate binding	GO:0009058//biosynthetic process
Bcin04g00830	153	200	264	582	555	664	1.92	2.15	3.35	6.43	6.33	6.50	2.47333333333333	6.42	1.37611661122266	7.23976900782562e-10	1.70790141318469e-08	HET-E1	similar to prolyl oligopeptidase [Botrytis cinerea T4]	-	-	-	-	-	GO:0005515//protein binding	-
Bcin03g01250	184	229	132	488	596	539	11.75	12.54	8.53	27.44	34.60	26.85	10.94	29.63	1.43744588816873	7.2614177871588e-10	1.70964304049727e-08	--	hypothetical protein BCIN_03g01250 [Botrytis cinerea B05.10]	-	-	-	-	-	-	-
Bcin14g00060	10	16	18	97	83	80	0.31	0.43	0.57	2.66	2.35	1.94	0.436666666666667	2.31666666666667	2.40744616607342	7.46786458058897e-10	1.75480174772114e-08	--	similar to transcription factor Zn, C2H2 [Botrytis cinerea T4]	-	-	-	-	-	-	-
Bcin11g05620	315	400	416	839	811	1032	4.67	5.08	6.24	10.94	10.92	11.93	5.33	11.2633333333333	1.07942641168347	7.66267651516556e-10	1.79705509506348e-08	HK3	M4GK, histidine kinase-group I protein [Botrytis cinerea T4]	-	-	-	-	-	GO:0000155//phosphorelay sensor kinase activity;GO:0016772//transferase activity, transferring phosphorus-containing groups	GO:0000160//phosphorelay signal transduction system;GO:0007165//signal transduction;GO:0016310//phosphorylation
Bcin08g01480	248	374	356	831	665	1012	8.91	11.53	12.94	26.29	21.72	28.37	11.1266666666667	25.46	1.19421096525991	8.40994848354199e-10	1.96845356692905e-08	NUP57	Bcnup57 [Botrytis cinerea B05.10]	Genetic Information Processing	Translation	ko03013//RNA transport	K14308	GO:0005643//nuclear pore	-	-
MSTRG.4889	98	123	89	31	33	53	2.32	2.50	2.13	0.65	0.71	0.98	2.31666666666667	0.78	-1.57050444802747	8.44280986313509e-10	1.97229304872926e-08	--	predicted protein [Botrytis cinerea T4]	-	-	-	-	-	-	-
Bcin16g01920	449	632	582	1220	1079	1604	5.44	6.57	7.14	13.02	11.89	15.17	6.38333333333333	13.36	1.06553811638289	8.51388211580756e-10	1.98117210244345e-08	--	similar to hypercellular protein HypA [Botrytis cinerea T4]	-	-	-	-	-	-	-
Bcin10g04090	881	1473	1340	2812	2599	4065	12.95	17.76	19.19	32.77	30.86	42.23	16.6333333333333	35.2866666666667	1.08504583841026	8.57940207302259e-10	1.99254950471129e-08	YEL023C	peptidoglycan binding domain containing protein [Rutstroemia sp. NJR-2017a BVV2]	-	-	-	-	-	-	-
Bcin06g01600	1591	1283	1115	581	635	956	65.75	45.48	46.60	21.13	23.86	30.84	52.61	25.2766666666667	-1.05753082787673	9.14387387292882e-10	2.10326649699e-08	--	glycoside hydrolase family 43 protein [Sclerotinia borealis F-4128]	-	-	-	-	-	GO:0004553//hydrolase activity, hydrolyzing O-glycosyl compounds	GO:0005975//carbohydrate metabolic process
Bcin07g01480	264	410	373	882	701	1112	3.59	4.80	5.14	10.61	8.70	11.82	4.51	10.3766666666667	1.20214373749265	9.61152901890706e-10	2.20238171630176e-08	HLTF	similar to SNF2 family helicase/ATPase [Botrytis cinerea T4]	-	-	-	-	-	GO:0005524//ATP binding	-
Bcin12g05570	755	1239	1316	3120	2305	3933	19.05	26.82	33.59	69.33	52.88	77.43	26.4866666666667	66.5466666666667	1.32910011041339	9.97813854425604e-10	2.28202313577031e-08	R5	related to dityrosine transporter [Phialocephala subalpina]	-	-	-	-	-	-	GO:0055085//transmembrane transport
MSTRG.11986	284	286	202	119	127	98	6.82	5.72	4.74	2.49	2.68	1.77	5.76	2.31333333333333	-1.31609564958521	1.0005875195932e-09	2.28400777805809e-08	--	hypothetical protein BofuT4_uP157070.1 [Botrytis cinerea T4]	-	-	-	-	-	-	-
Bcin13g04710	91	126	117	308	264	350	1.79	2.12	2.33	5.33	4.72	5.37	2.08	5.14	1.30518483105279	1.0584116408151e-09	2.40725533221134e-08	--	hypothetical protein BCIN_13g04710 [Botrytis cinerea B05.10]	-	-	-	-	-	-	-
Bcin09g00090	103	144	146	340	309	434	3.22	3.86	4.61	9.35	8.77	10.58	3.89666666666667	9.56666666666666	1.29577580703139	1.06160850318368e-09	2.40952960268052e-08	--	DNA mismatch repair protein msh-2 [Marssonina brunnea f. sp. 'multigermtubi' MB_m1]	-	-	-	-	-	-	-
Bcin07g03950	124	126	183	509	346	536	3.78	3.30	5.65	13.68	9.60	12.77	4.24333333333333	12.0166666666667	1.50176684022683	1.06891945930158e-09	2.41696807552267e-08	dbp9	Bcdbp9 [Botrytis cinerea B05.10]	-	-	-	-	-	GO:0003676//nucleic acid binding;GO:0005524//ATP binding	-
Bcin04g04240	209	202	270	658	497	872	5.05	4.19	6.60	14.00	10.92	16.44	5.28	13.7866666666667	1.38466385023533	1.11007196677664e-09	2.50058316726526e-08	mug65	meiotically up-regulated 65 protein [Rutstroemia sp. NJR-2017a BVV2]	-	-	-	-	GO:0016021//integral component of membrane	-	-
Bcin12g03290	217	308	273	608	552	895	6.71	8.17	8.54	16.56	15.53	21.60	7.80666666666667	17.8966666666667	1.19691232905932	1.11279036917793e-09	2.50200371186272e-08	AFG1	Bcafg1 [Botrytis cinerea B05.10]	-	-	-	-	-	GO:0005524//ATP binding	-
Bcin03g08930	72	64	64	178	223	266	2.92	2.23	2.63	6.37	8.24	8.43	2.59333333333333	7.68	1.56629865645612	1.13442522866906e-09	2.54587114988202e-08	--	f-box domain-containing protein [Rutstroemia sp. NJR-2017a WRK4]	-	-	-	-	-	-	-
Bcin06g01960	475	642	637	1354	1128	1830	15.91	18.45	21.59	39.94	34.35	47.83	18.65	40.7066666666667	1.12608945834302	1.14763756869096e-09	2.56591205656575e-08	SPBC4B4.01c	Bccab1 [Botrytis cinerea B05.10]	Metabolism;Metabolism	Global and overview maps;Metabolism of cofactors and vitamins	ko01100//Metabolic pathways;ko00770//Pantothenate and CoA biosynthesis	K09680;K09680	-	GO:0004594//pantothenate kinase activity;GO:0005524//ATP binding	GO:0015937//coenzyme A biosynthetic process
Bcin05g00850	275	313	298	627	631	963	7.03	6.87	7.71	14.12	14.67	19.22	7.20333333333333	16.0033333333333	1.15163586379908	1.18663638695372e-09	2.64816582146246e-08	--	similar to deacetylase complex subunit Sds3 [Botrytis cinerea T4]	-	-	-	-	-	-	-
Bcin11g01000	67	139	149	366	347	475	0.76	1.36	1.72	3.68	3.60	4.23	1.28	3.83666666666667	1.58370961741108	1.21742329062518e-09	2.71011119104248e-08	dna2	Bcdna2 [Botrytis cinerea B05.10]	Genetic Information Processing	Replication and repair	ko03030//DNA replication	K10742	-	GO:0017108//5'-flap endonuclease activity;GO:0017116//single-stranded DNA-dependent ATP-dependent DNA helicase activity	GO:0033567//DNA replication, Okazaki fragment processing
Bcin16g02920	114	145	150	386	345	381	1.62	1.75	2.15	4.83	4.45	4.22	1.84	4.5	1.29021923516002	1.22071108344497e-09	2.71011119104248e-08	ECM16	Bcecm16 [Botrytis cinerea B05.10]	-	-	-	-	-	GO:0003676//nucleic acid binding;GO:0004386//helicase activity;GO:0005524//ATP binding	-
Bcin02g08850	501	540	371	262	259	277	15.99	15.13	12.51	7.31	7.67	6.76	14.5433333333333	7.24666666666667	-1.00496853334919	1.22117827366734e-09	2.71011119104248e-08	bsc6	S-adenosyl-L-methionine-dependent methyltransferase [Aspergillus ellipticus CBS 707.79]	Metabolism;Metabolism;Metabolism	Global and overview maps;Global and overview maps;Biosynthesis of other secondary metabolites	ko01100//Metabolic pathways;ko01110//Biosynthesis of secondary metabolites;ko00254//Aflatoxin biosynthesis	K17649;K17649;K17649	-	GO:0008168//methyltransferase activity;GO:0008171//O-methyltransferase activity	-
Bcin15g03800	355	468	419	867	821	1221	8.69	9.81	10.37	18.66	18.24	23.21	9.62333333333333	20.0366666666667	1.05803391248564	1.25879788161962e-09	2.77816460650636e-08	--	proliferating cell nuclear antigen protein [Rutstroemia sp. NJR-2017a BVV2]	-	-	-	-	-	GO:0017022//myosin binding	-
Bcin01g00890	1099	964	738	426	530	570	58.16	43.77	39.51	19.86	25.50	23.54	47.1466666666667	22.9666666666667	-1.03761429179978	1.26286985715827e-09	2.78202800885748e-08	APC11	RING/U-box [Cadophora sp. DSE1049]	Cellular Processes;Cellular Processes;Genetic Information Processing	Cell growth and death;Cell growth and death;Folding, sorting and degradation	ko04111//Cell cycle - yeast;ko04113//Meiosis - yeast;ko04120//Ubiquitin mediated proteolysis	K03358;K03358;K03358	GO:0005680//anaphase-promoting complex	GO:0004842//ubiquitin-protein transferase activity	-
Bcin09g05560	151	162	105	62	53	49	5.55	5.11	3.90	2.01	1.77	1.40	4.85333333333333	1.72666666666667	-1.49098635251214	1.26797992081675e-09	2.78815988459962e-08	GPD	glyceraldehyde 3-phosphate dehydrogenase [Aureobasidium pullulans]	Metabolism;Metabolism;Metabolism;Metabolism;Metabolism	Global and overview maps;Global and overview maps;Global and overview maps;Global and overview maps;Carbohydrate metabolism	ko01100//Metabolic pathways;ko01110//Biosynthesis of secondary metabolites;ko01200//Carbon metabolism;ko01230//Biosynthesis of amino acids;ko00010//Glycolysis / Gluconeogenesis	K00134;K00134;K00134;K00134;K00134	-	GO:0016620//oxidoreductase activity, acting on the aldehyde or oxo group of donors, NAD or NADP as acceptor;GO:0050661//NADP binding;GO:0051287//NAD binding	GO:0006006//glucose metabolic process;GO:0055114//oxidation-reduction process
Bcin08g05410	443	494	485	1010	921	1304	6.65	6.36	7.36	13.34	12.56	15.26	6.79	13.72	1.01479700192808	1.270640940248e-09	2.78889396115971e-08	SPCC550.03c	Bcski2 [Botrytis cinerea B05.10]	Genetic Information Processing	Folding, sorting and degradation	ko03018//RNA degradation	K12599	-	GO:0003676//nucleic acid binding;GO:0003723//RNA binding;GO:0003724//RNA helicase activity;GO:0005524//ATP binding	GO:0006401//RNA catabolic process
Bcin05g02270	78	66	61	21	15	22	4.02	2.92	3.18	0.95	0.70	0.88	3.37333333333333	0.843333333333333	-2	1.30029630073861e-09	2.84876615503684e-08	--	hypothetical protein BCIN_05g02270 [Botrytis cinerea B05.10]	-	-	-	-	-	-	-
Bcin10g01000	417	589	546	1084	1070	1376	8.43	10.22	11.17	19.30	19.67	21.71	9.94	20.2266666666667	1.02494082796359	1.30346973355174e-09	2.85050753410293e-08	--	WD domain-containing protein [Rutstroemia sp. NJR-2017a WRK4]	-	-	-	-	-	-	-
Bcin05g03220	175	167	128	62	68	83	9.74	7.98	7.21	3.04	3.44	3.61	8.31	3.36333333333333	-1.30495670838514	1.49775201006319e-09	3.26346547065406e-08	--	hypothetical protein BCIN_05g03220 [Botrytis cinerea B05.10]	-	-	-	-	-	-	-
Bcin04g00020	236	255	256	645	597	619	4.85	4.50	5.33	11.68	11.16	9.93	4.89333333333333	10.9233333333333	1.15852370469954	1.56741117672885e-09	3.40904819272569e-08	--	similar to kinesin light chain [Botrytis cinerea T4]	-	-	-	-	GO:0005871//kinesin complex	GO:0003777//microtubule motor activity;GO:0005515//protein binding	-
Bcin16g01960	121	181	180	405	369	527	5.55	7.12	8.35	16.36	15.39	18.86	7.00666666666667	16.87	1.26765980504654	1.60125952944319e-09	3.47635764508102e-08	--	u4 tri-snrnp-associated 3 protein [Rutstroemia sp. NJR-2017a BVV2]	Genetic Information Processing	Transcription	ko03040//Spliceosome	K12846	-	-	GO:0008380//RNA splicing
Bcin05g03930	192	349	332	756	667	1159	2.99	4.66	5.23	10.36	9.43	14.07	4.29333333333333	11.2866666666667	1.39444937978103	1.63313007675787e-09	3.53616613516383e-08	--	similar to involucrin repeat protein [Botrytis cinerea T4]	-	-	-	-	-	-	-
Bcin06g02940	193	264	207	494	463	671	4.21	4.94	4.57	9.50	9.19	11.43	4.57333333333333	10.04	1.13444128849912	1.71080501380906e-09	3.68084152342688e-08	--	v-type c subunit family protein [Rutstroemia sp. NJR-2017a BVV2]	-	-	-	-	-	-	-
Bcin07g01570	233	204	148	66	95	76	7.89	5.93	5.07	1.97	2.93	2.01	6.29666666666667	2.30333333333333	-1.45086508600011	1.74159295986865e-09	3.73036807464438e-08	fsdD	UMTA methyltransferase [Cadophora sp. DSE1049]	-	-	-	-	-	-	-
Bcin07g00390	465	694	617	1298	1174	1562	7.99	10.23	10.72	19.63	18.33	20.93	9.64666666666667	19.63	1.0249577516556	1.74316265170298e-09	3.73036807464438e-08	CXT1	glycosyltransferase family 90 protein [Botrytis cinerea T4]	-	-	-	-	-	-	-
Bcin15g01210	234	334	326	641	694	861	9.96	12.20	14.04	24.04	26.87	28.61	12.0666666666667	26.5066666666667	1.13532805959172	1.7680932953498e-09	3.77697505373832e-08	--	Bctlg1 [Botrytis cinerea B05.10]	Genetic Information Processing	Folding, sorting and degradation	ko04130//SNARE interactions in vesicular transport	K08499	GO:0016020//membrane	-	GO:0016192//vesicle-mediated transport;GO:0048193//Golgi vesicle transport
Bcin14g00140	47	106	75	247	200	388	1.65	3.16	2.45	7.46	6.13	10.26	2.42	7.95	1.71594781289712	1.84132142750124e-09	3.91943090358346e-08	SSN3	Bcssn3 [Botrytis cinerea B05.10]	-	-	-	-	-	GO:0004672//protein kinase activity;GO:0005524//ATP binding	GO:0006468//protein phosphorylation
MSTRG.9344	250	505	424	197	184	192	1.88	3.30	3.30	1.44	1.43	1.28	2.82666666666667	1.38333333333333	-1.03095292832892	1.88938625245803e-09	4.01461078891082e-08	--	predicted protein [Botrytis cinerea T4]	-	-	-	-	-	-	-
Bcin11g00610	2335	2158	1799	1117	1303	1049	124.21	98.49	96.82	52.33	63.02	43.54	106.506666666667	52.9633333333333	-1.00787790870458	1.95310725635708e-09	4.14266147967846e-08	--	Bcnas6 [Botrytis cinerea B05.10]	-	-	-	-	-	GO:0005515//protein binding	-
Bcin13g05400	552	794	735	1497	1337	1947	10.18	12.57	13.72	24.33	22.43	28.03	12.1566666666667	24.93	1.03613518387654	1.98102272387507e-09	4.18705049786927e-08	SPAC1420.01c	DUF1752-domain-containing protein [Pezoloma ericae]	-	-	-	-	-	-	-
Bcin06g01970	322	418	432	886	790	1087	9.42	10.49	12.78	22.83	21.01	24.81	10.8966666666667	22.8833333333333	1.07041034326719	2.12463670362214e-09	4.47480602042315e-08	--	division 1 protein [Rutstroemia sp. NJR-2017a BVV2]	-	-	-	-	-	-	-
Bcin08g07000	124	200	204	450	410	654	3.66	5.06	6.09	11.69	10.99	15.05	4.93666666666667	12.5766666666667	1.34914045952126	2.2355190117415e-09	4.6918493584431e-08	dre4	similar to FF domain-containing protein [Botrytis cinerea T4]	-	-	-	-	-	GO:0005515//protein binding	GO:0045292//mRNA cis splicing, via spliceosome
Bcin13g02480	111	151	159	340	341	457	2.63	3.06	3.80	7.08	7.33	8.43	3.16333333333333	7.61333333333333	1.26708265834173	2.31812351719851e-09	4.84823599129266e-08	--	catalytic domain-containing protein [Rutstroemia sp. NJR-2017a WRK4]	-	-	-	-	-	-	-
Bcin02g00190	450	702	709	1402	1341	2068	4.30	5.75	6.85	11.77	11.65	15.42	5.63333333333333	12.9466666666667	1.20051995424965	2.40097305666081e-09	4.98670036586189e-08	lid2	Bcecm5 [Botrytis cinerea B05.10]	-	-	-	-	-	GO:0003677//DNA binding	-
Bcin13g04790	368	742	686	1704	1331	2155	8.73	15.10	16.46	35.60	28.71	39.89	13.43	34.7333333333333	1.37086156701727	2.56047423616735e-09	5.29046952521198e-08	--	Membrane involved in colicin uptake protein [Rutstroemia sp. NJR-2017a WRK4]	-	-	-	-	-	-	-
Bcin08g05490	22	54	38	151	118	193	0.85	1.79	1.49	5.15	4.15	5.83	1.37666666666667	5.04333333333333	1.87319830079729	2.69385901666456e-09	5.54694268998421e-08	--	hypothetical protein BCIN_08g05490 [Botrytis cinerea B05.10]	-	-	-	-	-	-	-
Bcin07g06970	1142	1633	1535	2920	2785	4024	19.52	23.99	26.55	43.99	43.33	53.66	23.3533333333333	46.9933333333333	1.00882761726233	2.79805489990891e-09	5.75161062101343e-08	NDE1	nuclear distribution nudE protein [Rutstroemia sp. NJR-2017a BVV2]	-	-	-	-	-	-	GO:2000574//regulation of microtubule motor activity
Bcin15g01500	491	773	780	1657	1392	2389	5.82	7.87	9.36	17.31	15.02	22.12	7.68333333333333	18.15	1.24016529828757	2.90320952761011e-09	5.94142878576121e-08	rga1	Bclrg1 [Botrytis cinerea B05.10]	-	-	-	-	-	-	GO:0007165//signal transduction;GO:0008360//regulation of cell shape;GO:0009272//fungal-type cell wall biogenesis;GO:0030036//actin cytoskeleton organization;GO:0051666//actin cortical patch localization
Bcin09g01360	102	230	224	554	482	830	1.42	2.74	3.15	6.78	6.09	9.00	2.43666666666667	7.29	1.58100990909565	2.97890187025939e-09	6.07128571652866e-08	--	Bcmrc1 [Botrytis cinerea B05.10]	Cellular Processes	Cell growth and death	ko04111//Cell cycle - yeast	K11272	-	-	-
Bcin04g04980	134	390	362	971	854	1524	1.11	2.76	3.02	7.05	6.41	9.81	2.29666666666667	7.75666666666667	1.75589532270106	3.00530955835606e-09	6.11470793672989e-08	Dock1	SH3 domain-containing protein [Rutstroemia sp. NJR-2017a BVV2]	-	-	-	-	-	GO:0005085//guanyl-nucleotide exchange factor activity;GO:0005515//protein binding	GO:0007264//small GTPase mediated signal transduction
Bcin14g02100	764	1120	1110	2103	2077	2735	17.25	21.70	25.36	41.82	42.64	48.19	21.4366666666667	44.2166666666667	1.04450968097729	3.13907802799834e-09	6.34379613617742e-08	ranbp9	Bcvid30 [Botrytis cinerea B05.10]	-	-	-	-	-	GO:0005515//protein binding	-
Bcin13g02800	131	163	162	344	357	476	5.32	5.68	6.65	12.30	13.18	15.08	5.88333333333333	13.52	1.2003894688448	3.21445181702086e-09	6.47428413028202e-08	--	Zinc finger RING FYVE PHD-type protein [Rutstroemia sp. NJR-2017a BBW]	-	-	-	-	GO:0030915//Smc5-Smc6 complex	GO:0008270//zinc ion binding;GO:0019789//SUMO transferase activity	GO:0000724//double-strand break repair via homologous recombination
Bcin07g04660	178	295	323	679	627	960	2.93	4.08	5.38	9.79	9.31	12.40	4.13	10.5	1.34617564113404	3.22796915768713e-09	6.49060107142996e-08	creB	similar to U1biquitin-specific peptidase [Botrytis cinerea T4]	-	-	-	-	-	GO:0036459//thiol-dependent ubiquitinyl hydrolase activity	GO:0006511//ubiquitin-dependent protein catabolic process;GO:0016579//protein deubiquitination
Bcin03g05910	73	124	82	294	278	267	2.03	2.96	2.31	7.21	7.04	5.80	2.43333333333333	6.68333333333333	1.4576338675749	3.28184042723537e-09	6.58786862311368e-08	--	LPXTG-domain-containing protein [Rutstroemia sp. NJR-2017a WRK4]	-	-	-	-	-	-	-
Bcin06g03990	192	341	295	740	599	815	4.33	6.60	6.74	14.71	12.29	14.35	5.89	13.7833333333333	1.22658528950702	3.31036760887788e-09	6.63402097404556e-08	mus-51	Bcku70 [Botrytis cinerea B05.10]	Genetic Information Processing	Replication and repair	ko03450//Non-homologous end-joining	K10884	GO:0005634//nucleus;GO:0043564//Ku70:Ku80 complex	GO:0003677//DNA binding;GO:0003678//DNA helicase activity;GO:0003684//damaged DNA binding;GO:0042162//telomeric DNA binding	GO:0000723//telomere maintenance;GO:0006303//double-strand break repair via nonhomologous end joining
Bcin14g01990	362	370	220	162	141	166	22.74	19.94	13.98	8.96	8.05	8.14	18.8866666666667	8.38333333333333	-1.17177220168521	3.53320397194145e-09	7.06876734553361e-08	--	similar to transcription factor bZIP [Botrytis cinerea T4]	-	-	-	-	-	GO:0003700//DNA-binding transcription factor activity	GO:0006355//regulation of transcription, DNA-templated
Bcin10g05370	1327	2090	2063	4732	3537	5354	24.81	33.52	39.02	77.92	60.13	78.11	32.45	72.0533333333333	1.15084669571803	3.6348554338868e-09	7.24793802324449e-08	FGRAMPH1_01T09365	Aminotransferase class-III protein [Rutstroemia sp. NJR-2017a WRK4]	-	-	-	-	-	GO:0003824//catalytic activity;GO:0008483//transaminase activity;GO:0030170//pyridoxal phosphate binding	-
Bcin03g09100	406	660	556	1271	1116	1388	8.68	12.10	12.03	23.93	21.69	23.15	10.9366666666667	22.9233333333333	1.06764375173669	3.66879239268544e-09	7.29134461591084e-08	nctA	Bcbur6 [Botrytis cinerea B05.10]	-	-	-	-	-	GO:0046982//protein heterodimerization activity	-
Bcin08g01900	318	220	204	113	97	131	13.74	8.15	8.92	4.30	3.81	4.42	10.27	4.17666666666667	-1.29801226771749	3.70738992489862e-09	7.35585444701739e-08	--	glycoside hydrolase family 18 protein [Botrytis cinerea T4]	-	-	-	-	-	GO:0004553//hydrolase activity, hydrolyzing O-glycosyl compounds	GO:0005975//carbohydrate metabolic process
Bcin06g03810	328	491	225	170	108	186	18.17	23.33	12.61	8.29	5.44	8.04	18.0366666666667	7.25666666666667	-1.31355383379425	3.74014931885637e-09	7.40858668383054e-08	himH	similar to zinc-binding oxidoreductase CipB [Botrytis cinerea T4]	-	-	-	-	-	GO:0016491//oxidoreductase activity	GO:0055114//oxidation-reduction process
Bcin11g01930	227	481	417	963	898	1544	4.08	7.41	7.58	15.23	14.66	21.64	6.35666666666667	17.1766666666667	1.43410774884027	3.88536931912362e-09	7.67088400665196e-08	FOLH1	glutamate carboxypeptidase tre2 protein [Rutstroemia sp. NJR-2017a BBW]	-	-	-	-	-	-	-
Bcin06g06960	38	47	52	179	138	165	0.84	0.89	1.17	3.50	2.78	2.86	0.966666666666667	3.04666666666667	1.65614126504314	3.9180375039926e-09	7.72265813286962e-08	--	C2H2 and C2HC zinc finger [Glarea lozoyensis ATCC 20868]	-	-	-	-	-	-	-
Bcin09g04700	329	293	251	131	162	167	17.54	13.29	13.58	6.17	7.80	7.00	14.8033333333333	6.99	-1.08255770987052	4.00697956496494e-09	7.87207264041637e-08	--	hypothetical protein BCIN_09g04700 [Botrytis cinerea B05.10]	-	-	-	-	-	-	-
Bcin05g02140	153	338	270	702	674	779	2.92	5.54	5.22	11.82	11.71	11.62	4.56	11.7166666666667	1.361456459074	4.63290428309605e-09	9.03676701230427e-08	FEN1	flap structure-specific endonuclease protein [Rutstroemia sp. NJR-2017a BVV2]	-	-	-	-	-	GO:0004518//nuclease activity;GO:0008821//crossover junction endodeoxyribonuclease activity	GO:0006281//DNA repair
Bcin09g03010	536	885	879	1692	1750	2937	7.84	11.10	13.00	21.79	23.27	33.51	10.6466666666667	26.19	1.29861424766052	4.6375264624225e-09	9.03676701230427e-08	--	ribosomal l19 protein [Rutstroemia sp. NJR-2017a BVV2]	-	-	-	-	-	-	-
Bcin03g05720	62	76	54	354	132	347	4.46	4.69	3.93	22.43	8.63	19.48	4.36	16.8466666666667	1.9500631234467	4.80767801054674e-09	9.33796001270537e-08	--	hypothetical protein BCIN_03g05720 [Botrytis cinerea B05.10]	-	-	-	-	-	-	-
Bcin15g02990	254	325	370	780	704	852	6.28	6.89	9.26	16.99	15.83	16.44	7.47666666666667	16.42	1.13498700741269	4.97200752274436e-09	9.64151102792369e-08	mcm5	DNA replication licensing factor mcm5 [Sclerotinia borealis F-4128]	Cellular Processes;Cellular Processes;Genetic Information Processing	Cell growth and death;Cell growth and death;Replication and repair	ko04111//Cell cycle - yeast;ko04113//Meiosis - yeast;ko03030//DNA replication	K02209;K02209;K02209	GO:0005634//nucleus;GO:0042555//MCM complex	GO:0003677//DNA binding;GO:0003688//DNA replication origin binding;GO:0005524//ATP binding	GO:0006260//DNA replication;GO:0006270//DNA replication initiation
Bcin03g03130	340	543	581	1185	1088	1497	4.63	6.35	8.01	14.22	13.47	15.91	6.33	14.5333333333333	1.19908822951479	5.00897924955152e-09	9.68774894638233e-08	AQR	similar to DEAD helicases superfamily protein (Aquarius) [Botrytis cinerea T4]	Genetic Information Processing	Transcription	ko03040//Spliceosome	K12874	GO:0005681//spliceosomal complex	-	GO:0000398//mRNA splicing, via spliceosome
MSTRG.9656	127	124	130	49	53	72	3.37	2.83	3.51	1.14	1.29	1.50	3.23666666666667	1.31	-1.30494198316059	5.01201964849553e-09	9.68774894638233e-08	--	predicted protein [Botrytis cinerea T4]	-	-	-	-	-	-	-
Bcin10g00580	82	123	114	292	239	368	0.68	0.88	0.96	2.16	1.82	2.40	0.84	2.12666666666667	1.34013269026496	5.1314130064747e-09	9.89395759319702e-08	ATRX	SNF2 family helicase ATPase protein [Rutstroemia sp. NJR-2017a BVV2]	-	-	-	-	-	GO:0005524//ATP binding	-
Bcin08g04970	996	1154	740	413	434	758	25.80	25.63	19.39	9.42	10.22	15.30	23.6066666666667	11.6466666666667	-1.01927723547415	5.13521497243704e-09	9.89395759319702e-08	SPCC584.13	similar to amino acid transporter [Botrytis cinerea T4]	-	-	-	-	GO:0016020//membrane	GO:0022857//transmembrane transporter activity	GO:0055085//transmembrane transport
Bcin10g04530	717	1117	1121	2101	2172	2847	5.56	7.44	8.80	14.36	15.33	17.24	7.26666666666667	15.6433333333333	1.10618232536397	5.15541917563145e-09	9.91694115582139e-08	--	SRm160 splicing coactivator protein [Rutstroemia sp. NJR-2017a BBW]	-	-	-	-	-	-	-
Bcin01g05300	367	365	272	167	192	193	21.32	18.19	15.99	8.54	10.14	8.75	18.5	9.14333333333333	-1.01673314927655	5.36372080757343e-09	1.03010945765962e-07	novR	similar to class II aldolase/adducin domain protein [Botrytis cinerea T4]	-	-	-	-	-	-	-
Bcin03g05470	113	146	158	340	316	503	2.91	3.22	4.12	7.71	7.40	10.11	3.41666666666667	8.40666666666667	1.29894436593541	5.51716894974966e-09	1.05619413248882e-07	--	transcription factor iiic protein [Rutstroemia sp. NJR-2017a BBW]	-	-	-	-	-	-	-
Bcin13g03850	92	81	110	321	265	289	2.21	1.67	2.67	6.79	5.78	5.41	2.18333333333333	5.99333333333333	1.45682620908964	5.58020325350569e-09	1.06655750861263e-07	mak5	Bcmak5 [Botrytis cinerea B05.10]	-	-	-	-	-	GO:0003676//nucleic acid binding;GO:0005524//ATP binding	-
Bcin07g04650	201	370	305	750	609	1138	2.42	3.82	3.72	7.96	6.67	10.69	3.32	8.44	1.34605975736026	5.79450409163964e-09	1.10224344498745e-07	RGR1	Bcrgr1 [Botrytis cinerea B05.10]	-	-	-	-	GO:0016592//mediator complex	GO:0003712//transcription coregulator activity	GO:0006357//regulation of transcription by RNA polymerase II
Bcin04g03190	2160	3571	3296	6419	6416	8141	18.54	26.30	28.63	48.53	50.08	54.53	24.49	51.0466666666667	1.05962398268642	5.85046292223789e-09	1.1111243686228e-07	--	dim2-associated 1 variant 1 protein [Rutstroemia sp. NJR-2017a BVV2]	-	-	-	-	-	-	-
Bcin15g01310	34	52	61	177	132	230	0.65	0.85	1.18	2.98	2.30	3.44	0.893333333333333	2.90666666666667	1.70209513431916	6.05287852556226e-09	1.14593516983157e-07	--	9ceb8438-8679-4902-8adf-6c486c151b7d [Thermothielavioides terrestris]	-	-	-	-	-	-	-
Bcin13g03060	162	230	225	516	477	536	3.47	4.23	4.87	9.73	9.29	8.96	4.19	9.32666666666667	1.15441131274425	6.1453495745706e-09	1.16160677131947e-07	rhp41	nitrilase [Sclerotinia borealis F-4128]	Genetic Information Processing	Replication and repair	ko03420//Nucleotide excision repair	K10838	GO:0005634//nucleus	GO:0003677//DNA binding;GO:0003684//damaged DNA binding	GO:0006289//nucleotide-excision repair
Bcin13g03410	243	313	261	915	683	641	10.73	11.86	11.66	35.59	27.42	22.09	11.4166666666667	28.3666666666667	1.31305514383807	6.16791173834834e-09	1.16403550035223e-07	--	PAF acetylhydrolase family protein [Rutstroemia sp. NJR-2017a WRK4]	-	-	-	-	-	GO:0003847//1-alkyl-2-acetylglycerophosphocholine esterase activity	GO:0016042//lipid catabolic process
Bcin13g02210	201	292	242	140	111	90	9.37	11.68	11.41	5.75	4.71	3.27	10.82	4.57666666666667	-1.24133137440087	6.24619847218657e-09	1.17510898729488e-07	--	hypothetical protein BCIN_13g02210 [Botrytis cinerea B05.10]	-	-	-	-	-	-	-
Bcin16g00002	76	72	75	258	211	222	2.18	1.77	2.18	6.51	5.50	4.97	2.04333333333333	5.66	1.46987747986226	6.50858925157752e-09	1.22255381803926e-07	MT2056	FAD-dependent pyridine nucleotide-disulfide oxidoreductase, partial [Metarhizium brunneum ARSEF 3297]	-	-	-	-	-	-	-
Bcin12g02820	435	750	686	1450	1288	2069	4.69	6.94	7.49	13.78	12.64	17.42	6.37333333333333	14.6133333333333	1.19716527497978	6.52883461631852e-09	1.2244374654454e-07	SPBC211.03c	similar to guanine nucleotide exchange factor (Gea2) [Botrytis cinerea T4]	Cellular Processes	Transport and catabolism	ko04144//Endocytosis	K18443	-	GO:0005086//ARF guanyl-nucleotide exchange factor activity	GO:0032012//regulation of ARF protein signal transduction
Bcin15g01370	64	77	119	251	261	362	3.19	3.30	6.01	11.03	11.84	14.09	4.16666666666667	12.32	1.56403666186661	6.56467637606898e-09	1.22731796709533e-07	--	hypothetical protein BCIN_15g01370 [Botrytis cinerea B05.10]	-	-	-	-	-	-	-
Bcin08g06840	399	520	513	1066	891	1438	9.35	10.45	12.16	21.99	18.98	26.29	10.6533333333333	22.42	1.07348137059861	6.71238446865708e-09	1.25297843414932e-07	ARB_06966	altered inheritance of mitochondria 6 protein [Rutstroemia sp. NJR-2017a WRK4]	-	-	-	-	-	GO:0008081//phosphoric diester hydrolase activity	GO:0006629//lipid metabolic process
Bcin03g08120	163	243	269	547	522	709	2.87	3.67	4.79	8.48	8.36	9.74	3.77666666666667	8.86	1.23019324345566	6.8040107398418e-09	1.26519097021465e-07	fmpF	FAD binding domain protein [Pezoloma ericae]	-	-	-	-	-	GO:0071949//FAD binding	-
Bcin05g00990	76	98	108	233	242	400	3.04	3.36	4.37	8.21	8.81	12.49	3.59	9.83666666666667	1.4541856708878	7.1122538759986e-09	1.31548072302032e-07	SPP2	pre-mRNA-splicing factor spp2 protein [Rutstroemia sp. NJR-2017a BVV2]	-	-	-	-	-	-	-
Bcin08g06680	642	1078	1038	2167	1898	2710	8.64	12.44	14.13	25.68	23.22	28.45	11.7366666666667	25.7833333333333	1.13541606447326	7.13305484722207e-09	1.31548072302032e-07	CDC4	Bccdc4 [Botrytis cinerea B05.10]	Cellular Processes;Genetic Information Processing	Cell growth and death;Folding, sorting and degradation	ko04111//Cell cycle - yeast;ko04120//Ubiquitin mediated proteolysis	K03361;K03361	-	GO:0005515//protein binding	-
Bcin09g06530	62	126	82	241	235	394	2.54	4.43	3.40	8.70	8.75	12.60	3.45666666666667	10.0166666666667	1.53494909678533	7.16569405299939e-09	1.31910410954139e-07	--	CSEP0054 effector protein [Rutstroemia sp. NJR-2017a BVV2]	-	-	-	-	-	-	-
Bcin08g06040	458	701	720	1626	1253	1780	8.24	10.82	13.11	25.77	20.50	24.99	10.7233333333333	23.7533333333333	1.14737654748056	7.2702509847155e-09	1.33425249312145e-07	Slc25a12	Bcagc1 [Botrytis cinerea B05.10]	-	-	-	-	-	GO:0005509//calcium ion binding;GO:0022857//transmembrane transporter activity	GO:0055085//transmembrane transport
Bcin01g01840	91	142	136	407	267	404	4.87	6.51	7.36	19.17	12.98	16.86	6.24666666666667	16.3366666666667	1.38695519375057	7.33722081035085e-09	1.34448400904044e-07	SPCC1739.07	exosome-associated family protein [Rutstroemia sp. NJR-2017a BBW]	Genetic Information Processing	Folding, sorting and degradation	ko03018//RNA degradation	K12592	-	-	-
Bcin03g03160	76	155	134	324	307	560	1.23	2.15	2.20	4.62	4.52	7.08	1.86	5.40666666666667	1.53943679238809	7.42469173709211e-09	1.35843520270705e-07	TOF1	Bctof1 [Botrytis cinerea B05.10]	-	-	-	-	-	-	-
Bcin10g03370	1292	2010	1836	3659	3297	5396	15.11	20.17	21.73	37.69	35.07	49.25	19.0033333333333	40.67	1.09771249005023	7.52516952432107e-09	1.37471999358939e-07	--	ankyrin repeat protein [Rutstroemia sp. NJR-2017a BVV2]	-	-	-	-	-	GO:0005515//protein binding	-
Bcin02g00770	221	312	252	617	590	628	3.90	4.73	4.50	9.60	9.47	8.65	4.37666666666667	9.24	1.07806034124433	8.09090952132354e-09	1.47252600075034e-07	--	Formylmethionine deformylase-like protein [Ophiocordyceps sinensis CO18]	-	-	-	-	-	-	-
Bcin16g01830	84	130	110	229	345	557	0.95	1.26	1.26	2.28	3.54	4.91	1.15666666666667	3.57666666666667	1.62864250817826	8.09741851213682e-09	1.47252600075034e-07	gsfA	Bcpks14 [Botrytis cinerea B05.10]	-	-	-	-	-	GO:0003824//catalytic activity;GO:0016740//transferase activity	-
Bcin10g01470	184	201	140	83	86	94	7.67	7.18	5.90	3.05	3.26	3.06	6.91666666666667	3.12333333333333	-1.14699038346246	8.20568340355975e-09	1.48321131083348e-07	cipB	GroES-like protein [Aspergillus saccharolyticus JOP 1030-1]	-	-	-	-	-	GO:0016491//oxidoreductase activity	GO:0055114//oxidation-reduction process
Bcin16g01540	64	96	109	270	229	303	1.84	2.37	3.17	6.84	5.99	6.80	2.46	6.54333333333333	1.41136745140577	8.33799223496263e-09	1.50165575804006e-07	--	Transcription factor Iwr1 protein [Rutstroemia sp. NJR-2017a WRK4]	-	-	-	-	-	-	GO:0006606//protein import into nucleus
Bcin11g02910	416	805	704	1555	1553	1801	6.83	11.33	11.69	22.47	23.17	23.06	9.95	22.9	1.2025791675533	8.91992655661017e-09	1.59143218828202e-07	--	c2h2 and c2hc zinc finger protein [Rutstroemia sp. NJR-2017a BVV2]	-	-	-	-	-	-	-
Bcin04g02340	7205	5536	4982	2439	3037	4396	224.89	148.25	157.33	67.05	86.19	107.07	176.823333333333	86.77	-1.02704042881957	8.92391881279638e-09	1.59143218828202e-07	--	MARVEL-like domain protein [Rutstroemia sp. NJR-2017a WRK4]	-	-	-	-	GO:0016020//membrane	-	-
Bcin03g08680	100	177	198	446	407	532	0.76	1.15	1.52	2.97	2.80	3.14	1.14333333333333	2.97	1.37721685534911	8.94257492821888e-09	1.59238956819874e-07	utp20	Bcutp20 [Botrytis cinerea B05.10]	-	-	-	-	-	-	-
Bcin12g05720	183	280	255	524	514	744	4.58	6.01	6.46	11.55	11.70	14.53	5.68333333333333	12.5933333333333	1.14785096247683	8.96964426876028e-09	1.59484001360272e-07	pep7	Bcpep7 [Botrytis cinerea B05.10]	Cellular Processes	Transport and catabolism	ko04144//Endocytosis	K12481	-	GO:0003677//DNA binding;GO:0046872//metal ion binding	GO:0006281//DNA repair
Bcin16g00710	959	1506	1517	3007	2746	3640	21.62	29.13	34.60	59.71	56.29	64.04	28.45	60.0133333333333	1.07685441147045	9.0475792132716e-09	1.6061094541848e-07	SUP35	Bcsup35 [Botrytis cinerea B05.10]	Genetic Information Processing	Translation	ko03015//mRNA surveillance pathway	K03267	-	GO:0003747//translation release factor activity;GO:0003924//GTPase activity;GO:0005525//GTP binding	GO:0000288//nuclear-transcribed mRNA catabolic process, deadenylation-dependent decay;GO:0006415//translational termination
Bcin09g06960	97	130	161	397	293	452	1.92	2.21	3.23	6.94	5.28	7.00	2.45333333333333	6.40666666666667	1.38483066471674	9.05982969817193e-09	1.6061094541848e-07	--	respiratory complex assembly rmp1 protein [Rutstroemia sp. NJR-2017a BVV2]	-	-	-	-	GO:0005743//mitochondrial inner membrane	-	-
Bcin13g00930	193	375	330	722	688	1164	4.02	6.70	6.95	13.24	13.02	18.91	5.89	15.0566666666667	1.3540628738859	9.15159575008471e-09	1.6199811442986e-07	NUP82	nuclear pore complex An-Nup82 protein [Rutstroemia sp. NJR-2017a BBW]	-	-	-	-	-	GO:0005515//protein binding;GO:0017056//structural constituent of nuclear pore	GO:0000055//ribosomal large subunit export from nucleus;GO:0000056//ribosomal small subunit export from nucleus;GO:0006913//nucleocytoplasmic transport
Bcin05g01250	1928	2814	2030	5157	5430	4915	71.51	89.55	76.18	168.46	183.12	142.25	79.08	164.61	1.05766720546182	9.17368097642346e-09	1.62079092286317e-07	--	hypothetical protein BCIN_05g01250 [Botrytis cinerea B05.10]	-	-	-	-	-	-	-
Bcin03g06820	478	818	677	1413	1340	2034	5.60	8.22	8.03	14.58	14.28	18.60	7.28333333333333	15.82	1.11907882080599	9.23510452150053e-09	1.62755136155386e-07	ste20	Bctsc11 [Botrytis cinerea B05.10]	-	-	-	-	GO:0031932//TORC2 complex	-	GO:0007165//signal transduction;GO:0031929//TOR signaling
MSTRG.9999	1102	929	733	381	428	691	18.53	13.43	11.04	4.37	6.15	8.15	14.3333333333333	6.22333333333333	-1.20361473225062	9.59128926462099e-09	1.68536672356624e-07	--	-	-	-	-	-	-	-	-
Bcin12g00990	135	176	185	455	485	416	2.90	3.24	4.02	8.60	9.46	6.97	3.38666666666667	8.34333333333333	1.30075788891616	9.60700655303682e-09	1.68565690383006e-07	--	Ankyrin repeat-containing protein [Glarea lozoyensis ATCC 20868]	-	-	-	-	-	GO:0005515//protein binding	-
Bcin10g03440	266	561	504	1182	995	1852	3.67	6.64	7.04	14.37	12.49	19.95	5.78333333333333	15.6033333333333	1.43188110224633	9.69391612931206e-09	1.6934677972839e-07	tpr1	Bcctr9 [Botrytis cinerea B05.10]	-	-	-	-	-	GO:0005515//protein binding	GO:0006355//regulation of transcription, DNA-templated;GO:0016570//histone modification
MSTRG.1845	85	67	50	18	19	21	3.70	2.53	2.23	0.70	0.73	0.72	2.82	0.716666666666667	-1.97632100353049	1.02034937991418e-08	1.77215463317269e-07	--	predicted protein [Botrytis cinerea T4]	-	-	-	-	-	-	-
Bcin09g01170	105	186	214	467	411	704	1.35	2.05	2.79	5.29	4.81	7.07	2.06333333333333	5.72333333333333	1.47187872478787	1.04687478227396e-08	1.81559296537933e-07	--	C-x8-C-x5-C-x3-H type zinc finger protein [Rutstroemia sp. NJR-2017a BVV2]	-	-	-	-	-	GO:0046872//metal ion binding	-
Bcin11g05110	204	218	193	500	434	531	6.28	5.75	6.01	13.55	12.14	12.75	6.01333333333333	12.8133333333333	1.09140899751837	1.05050921055004e-08	1.81926334959995e-07	TBCE	Bcpac2 [Botrytis cinerea B05.10]	-	-	-	-	-	GO:0005515//protein binding	-
Bcin09g00920	658	799	754	1448	1542	2700	8.94	9.32	10.37	17.33	19.06	28.63	9.54333333333333	21.6733333333333	1.183355885691	1.07132767399049e-08	1.8526393715876e-07	atf1	Bcatf1 [Botrytis cinerea B05.10]	Environmental Information Processing	Signal transduction	ko04011//MAPK signaling pathway - yeast	K09051	-	GO:0003700//DNA-binding transcription factor activity	GO:0006355//regulation of transcription, DNA-templated
Bcin08g03050	880	1304	1338	2717	2330	3108	16.87	21.45	25.95	45.88	40.62	46.50	21.4233333333333	44.3333333333333	1.0492088682393	1.09689647647234e-08	1.8886792204087e-07	dsk1	serine/threonine-protein kinase SRPK2 [Sclerotinia borealis F-4128]	-	-	-	-	-	GO:0004672//protein kinase activity;GO:0005524//ATP binding	GO:0006468//protein phosphorylation
Bcin08g02150	448	966	591	2126	1955	1655	19.64	36.34	26.22	82.10	77.94	56.62	27.4	72.22	1.39822252710075	1.10057658469726e-08	1.88958592994441e-07	--	hypothetical protein BCIN_08g02150 [Botrytis cinerea B05.10]	-	-	-	-	-	-	-
Bcin07g02110	145	253	190	418	480	692	3.95	5.91	5.23	10.02	11.88	14.70	5.03	12.2	1.27825084264472	1.12648513543486e-08	1.93130155408461e-07	cwc-27	related to peptidylprolyl isomerase (cyclophilin)-like protein [Rhynchosporium secalis]	-	-	-	-	-	GO:0003755//peptidyl-prolyl cis-trans isomerase activity	GO:0000413//protein peptidyl-prolyl isomerization;GO:0006457//protein folding
Bcin11g06100	215	422	373	818	788	1066	6.89	11.61	12.10	23.09	22.97	26.66	10.2	24.24	1.24882054661409	1.14073710960917e-08	1.95015599451588e-07	rsc7	Bcnpl6 [Botrytis cinerea B05.10]	-	-	-	-	GO:0016586//RSC-type complex	-	-
Bcin13g00520	165	255	237	489	473	684	5.29	7.01	7.68	13.80	13.78	17.10	6.66	14.8933333333333	1.16107260269089	1.19114710393044e-08	2.0305415211241e-07	sgf73	Bcsgf73 [Botrytis cinerea B05.10]	-	-	-	-	GO:0000124//SAGA complex	-	-
Bcin09g02280	37448	25547	26047	15911	17057	15443	895.19	523.95	629.95	334.98	370.75	288.07	683.03	331.266666666667	-1.04395590469948	1.20866631612384e-08	2.05747970631081e-07	ypgQ	HD domain-containing protein [Rutstroemia sp. NJR-2017a BVV2]	-	-	-	-	-	-	-
Bcin04g01960	591	1021	979	2017	1785	2714	6.57	9.74	11.02	19.76	18.05	23.55	9.11	20.4533333333333	1.16681302297972	1.21185073107854e-08	2.05997434911279e-07	SPCC297.05	similar to dDENN domain-containing protein [Botrytis cinerea T4]	-	-	-	-	-	-	GO:0035556//intracellular signal transduction
Bcin06g07260	108	211	255	602	493	741	2.18	3.66	5.21	10.72	9.06	11.69	3.68333333333333	10.49	1.50993080901963	1.24090036506937e-08	2.10636685198177e-07	trm4a	Bcncl1 [Botrytis cinerea B05.10]	-	-	-	-	-	GO:0003723//RNA binding;GO:0008168//methyltransferase activity;GO:0016428//tRNA (cytosine-5-)-methyltransferase activity	-
Bcin05g02400	307	339	372	826	743	822	12.40	11.75	15.20	29.38	27.28	25.90	13.1166666666667	27.52	1.0690793350284	1.25494815664452e-08	2.12719925165883e-07	rcf2	Bcrcf2 [Botrytis cinerea B05.10]	-	-	-	-	-	-	-
Bcin10g03430	776	1180	1041	2111	1858	2997	9.14	11.92	12.40	21.89	19.89	27.53	11.1533333333333	23.1033333333333	1.05062607306997	1.25684609962178e-08	2.12740729630895e-07	snf21	similar to SNF2-family ATP dependent chromatin remodeling factor snf21 [Botrytis cinerea T4]	-	-	-	-	GO:0005634//nucleus	GO:0005515//protein binding;GO:0005524//ATP binding;GO:0042393//histone binding	GO:0006355//regulation of transcription, DNA-templated
Bcin09g01330	554	879	1013	2019	1812	2573	9.84	13.40	18.21	31.59	29.27	35.67	13.8166666666667	32.1766666666667	1.21960527718847	1.28492796069221e-08	2.16881361703316e-07	SPBC1861.04c	Bcprp24 [Botrytis cinerea B05.10]	-	-	-	-	-	GO:0003676//nucleic acid binding;GO:0005515//protein binding	GO:0006396//RNA processing
Bcin05g05440	337	238	309	150	140	167	24.91	15.09	23.11	9.76	9.41	9.63	21.0366666666667	9.6	-1.13179981172325	1.31168224104023e-08	2.21085794326668e-07	--	Centromere protein V [Valsa mali]	-	-	-	-	-	GO:0016846//carbon-sulfur lyase activity	-
Bcin01g01530	205	292	312	619	571	860	6.72	8.21	10.34	17.86	17.01	21.99	8.42333333333333	18.9533333333333	1.16998843473275	1.31747076956144e-08	2.21749574472251e-07	prp17	Bccdc40 [Botrytis cinerea B05.10]	Genetic Information Processing	Transcription	ko03040//Spliceosome	K12816	GO:0071013//catalytic step 2 spliceosome	GO:0005515//protein binding	GO:0000398//mRNA splicing, via spliceosome
Bcin07g06580	222	269	255	666	470	690	10.86	11.29	12.62	28.69	20.90	26.33	11.59	25.3066666666667	1.12663692529348	1.33830700483588e-08	2.24940689284056e-07	KRR1	Bckrr1 [Botrytis cinerea B05.10]	-	-	-	-	GO:0005730//nucleolus;GO:0030688//preribosome, small subunit precursor;GO:0032040//small-subunit processome	GO:0003676//nucleic acid binding;GO:0003723//RNA binding	GO:0000447//endonucleolytic cleavage in ITS1 to separate SSU-rRNA from 5.8S rRNA and LSU-rRNA from tricistronic rRNA transcript (SSU-rRNA, 5.8S rRNA, LSU-rRNA);GO:0006364//rRNA processing;GO:0042274//ribosomal small subunit biogenesis
Bcin08g06960	156	156	167	386	363	444	6.15	5.27	6.66	13.40	13.01	13.65	6.02666666666667	13.3533333333333	1.14776774339752	1.35670242089132e-08	2.2771319064372e-07	--	feruloyl esterase protein [Rutstroemia sp. NJR-2017a BVV2]	-	-	-	-	-	GO:0003723//RNA binding	-
Bcin05g02930	411	565	569	1285	1080	1229	12.14	14.23	16.86	33.41	28.91	28.21	14.41	30.1766666666667	1.06636311816302	1.36821562363492e-08	2.29324420050921e-07	DET1	Bcdet1 [Botrytis cinerea B05.10]	-	-	-	-	-	-	-
Bcin03g05410	133	207	167	384	410	459	3.34	4.46	4.24	8.49	9.36	8.99	4.01333333333333	8.94666666666667	1.15654927944048	1.37188821007954e-08	2.29618831139569e-07	KIF1A	kinesin family protein [Sclerotinia borealis F-4128]	-	-	-	-	-	GO:0003777//microtubule motor activity;GO:0005524//ATP binding;GO:0008017//microtubule binding	GO:0007018//microtubule-based movement
Bcin11g01850	120	109	103	43	42	61	4.18	3.26	3.63	1.32	1.33	1.66	3.69	1.43666666666667	-1.36089544769245	1.37782005038049e-08	2.30290034641001e-07	--	hypothetical protein BCIN_11g01850 [Botrytis cinerea B05.10]	-	-	-	-	-	-	-
Bcin09g00560	156	214	225	442	454	585	5.68	6.68	8.28	14.17	15.02	16.61	6.88	15.2666666666667	1.14990462756106	1.38712080126465e-08	2.31521666885176e-07	--	transcription factor tau55-related protein [Rutstroemia sp. NJR-2017a WRK4]	-	-	-	-	-	-	-
Bcin08g00920	874	1447	1363	2606	2558	4040	6.38	9.07	10.07	16.76	16.99	23.03	8.50666666666667	18.9266666666667	1.15375451995952	1.3994163311176e-08	2.33249030766528e-07	--	myosin class II heavy chain protein [Rutstroemia sp. NJR-2017a WRK4]	-	-	-	-	-	-	-
Bcin01g01740	221	301	290	613	592	672	4.77	5.58	6.34	11.66	11.63	11.33	5.56333333333333	11.54	1.05262177000404	1.40867994822445e-08	2.34466951382248e-07	SPBC29A3.09c	similar to ABC transporter [Botrytis cinerea T4]	-	-	-	-	-	GO:0005524//ATP binding;GO:0016887//ATPase activity	-
Bcin02g09340	228	184	226	595	548	572	4.05	2.80	4.06	9.31	8.85	7.93	3.63666666666667	8.69666666666667	1.25784584249384	1.4137588126578e-08	2.34934510137094e-07	PIN4	similar to transcription factor Zn, C2H2 [Botrytis cinerea T4]	-	-	-	-	GO:0005634//nucleus	GO:0000981//DNA-binding transcription factor activity, RNA polymerase II-specific;GO:0003676//nucleic acid binding;GO:0008270//zinc ion binding	GO:0006355//regulation of transcription, DNA-templated
Bcin01g00430	459	778	774	1639	1416	1931	5.75	8.36	9.81	18.08	16.13	18.88	7.97333333333333	17.6966666666667	1.15022275192563	1.41540984912368e-08	2.34934510137094e-07	--	SH3 domain-containing protein [Rutstroemia sp. NJR-2017a BVV2]	-	-	-	-	-	GO:0005515//protein binding	-
Bcin05g01330	267	417	255	994	965	716	11.84	15.87	11.44	38.82	38.91	24.78	13.05	34.17	1.38868044097202	1.45848181818764e-08	2.41748908840396e-07	--	LPXTG-motif cell wall anchor protein [Rutstroemia sp. NJR-2017a WRK4]	-	-	-	-	-	-	-
Bcin14g00680	174	234	181	434	401	555	7.36	8.49	7.74	16.16	15.42	18.31	7.86333333333333	16.63	1.08057525076896	1.50358809260139e-08	2.48881211349931e-07	--	Kinetochore fta4 protein [Rutstroemia sp. NJR-2017a WRK4]	-	-	-	-	GO:0031511//Mis6-Sim4 complex	-	-
Bcin08g04850	2055	2942	3061	5903	5093	7446	32.66	40.11	49.21	82.62	73.59	92.34	40.66	82.85	1.02689148226408	1.53711814358395e-08	2.54080328727035e-07	lcb2	Bclcb2 [Botrytis cinerea B05.10]	Metabolism;Cellular Processes;Metabolism	Global and overview maps;Transport and catabolism;Lipid metabolism	ko01100//Metabolic pathways;ko04138//Autophagy - yeast;ko00600//Sphingolipid metabolism	K00654;K00654;K00654	GO:0017059//serine C-palmitoyltransferase complex;GO:0035339//SPOTS complex	GO:0003824//catalytic activity;GO:0004758//serine C-palmitoyltransferase activity;GO:0030170//pyridoxal phosphate binding	GO:0009058//biosynthetic process;GO:0030148//sphingolipid biosynthetic process
Bcin13g05390	138	170	156	385	308	470	2.57	2.69	2.92	6.27	5.17	6.82	2.72666666666667	6.08666666666667	1.15851401704247	1.62075049165521e-08	2.66069505369809e-07	SPBC18H10.09	similar to CHY zinc finger domain-containing protein [Botrytis cinerea T4]	-	-	-	-	-	GO:0008270//zinc ion binding;GO:0046872//metal ion binding	-
Bcin02g00120	358	538	414	874	864	1294	7.86	10.14	9.20	16.90	17.25	22.18	9.06666666666667	18.7766666666667	1.05029682010185	1.67489704081645e-08	2.74582300097733e-07	SPAC29E6.06c	cysteinyl-tRNA synthetase [Sclerotinia borealis F-4128]	Genetic Information Processing	Translation	ko00970//Aminoacyl-tRNA biosynthesis	K01883	-	GO:0000166//nucleotide binding;GO:0004812//aminoacyl-tRNA ligase activity;GO:0004817//cysteine-tRNA ligase activity;GO:0005524//ATP binding	GO:0006418//tRNA aminoacylation for protein translation;GO:0006423//cysteinyl-tRNA aminoacylation
Bcin15g05150	193	220	114	62	81	84	6.00	5.86	3.58	1.70	2.29	2.04	5.14666666666667	2.01	-1.356442845368	1.70051789244316e-08	2.78021915730407e-07	fdc1	similar to 3-octaprenyl-4-hydroxybenzoate carboxy-lyase, partial sequence [Botrytis cinerea T4]	-	-	-	-	-	GO:0016831//carboxy-lyase activity	-
Bcin01g02810	1049	886	688	479	496	410	51.75	37.50	34.34	20.81	22.25	15.78	41.1966666666667	19.6133333333333	-1.07069286391511	1.70895789902155e-08	2.79021137082755e-07	SPAC513.02	phosphoglycerate mutase protein [Rutstroemia sp. NJR-2017a BBW]	-	-	-	-	-	-	-
Bcin08g05670	118	72	79	29	16	39	10.75	5.63	7.28	2.33	1.33	2.77	7.88666666666667	2.14333333333333	-1.87955943101184	1.71647151629437e-08	2.79830644694907e-07	--	hypothetical protein BCIN_08g05670 [Botrytis cinerea B05.10]	-	-	-	-	-	-	-
Bcin03g02760	154	202	179	442	402	443	3.84	4.32	4.51	9.70	9.10	8.61	4.22333333333333	9.13666666666666	1.11328580368497	1.71858606888728e-08	2.79830644694907e-07	opsB	Bcap4 [Botrytis cinerea B05.10]	-	-	-	-	-	GO:0004190//aspartic-type endopeptidase activity	GO:0006508//proteolysis
Bcin08g06990	70	92	82	263	171	306	0.71	0.80	0.84	2.35	1.57	2.42	0.783333333333333	2.11333333333333	1.43182208357441	1.77086641383517e-08	2.87952009544107e-07	--	similar to transcription factor Cys6 [Botrytis cinerea T4]	-	-	-	-	GO:0005634//nucleus	GO:0000981//DNA-binding transcription factor activity, RNA polymerase II-specific;GO:0008270//zinc ion binding	GO:0006355//regulation of transcription, DNA-templated
Bcin12g02540	198	303	285	562	570	757	3.95	5.19	5.75	9.88	10.34	11.79	4.96333333333333	10.67	1.10417892296348	1.87900595105731e-08	3.04709165324368e-07	--	centromere binding Cbh2 protein [Rutstroemia sp. NJR-2017a BVV2]	-	-	-	-	-	-	-
Bcin11g00590	330	496	478	980	974	1064	7.79	10.04	11.42	20.37	20.90	19.60	9.75	20.29	1.05729474111969	1.89188169423621e-08	3.06382570590901e-07	orc1	origin recognition complex subunit 1 protein [Rutstroemia sp. NJR-2017a BVV2]	Cellular Processes;Cellular Processes	Cell growth and death;Cell growth and death	ko04111//Cell cycle - yeast;ko04113//Meiosis - yeast	K02603;K02603	GO:0000790//nuclear chromatin;GO:0005664//nuclear origin of replication recognition complex	GO:0003682//chromatin binding;GO:0003688//DNA replication origin binding;GO:0005524//ATP binding	GO:0006270//DNA replication initiation;GO:0033314//mitotic DNA replication checkpoint;GO:0051301//cell division;GO:1902969//mitotic DNA replication
Bcin03g08600	109	148	154	320	310	452	3.25	3.78	4.64	8.40	8.40	10.51	3.89	9.10333333333333	1.22662475305794	1.93878244600184e-08	3.13131655429731e-07	wdr5	similar to prolyl oligopeptidase [Botrytis cinerea T4]	-	-	-	-	-	GO:0005515//protein binding	-
Bcin16g04250	179	283	327	651	598	1072	3.25	4.41	6.01	10.41	9.88	15.20	4.55666666666667	11.83	1.37639933145488	2.03508266494082e-08	3.27801487320574e-07	--	ubiquitin c-terminal hydrolase family protein [Rutstroemia sp. NJR-2017a BVV2]	-	-	-	-	-	GO:0036459//thiol-dependent ubiquitinyl hydrolase activity	GO:0016579//protein deubiquitination
Bcin08g03080	94	152	170	330	363	533	2.14	2.97	3.90	6.63	7.53	9.47	3.00333333333333	7.87666666666667	1.39102061816031	2.05669529760117e-08	3.30838073106743e-07	sre1	Sterol regulatory element-binding protein 1 [Lachnellula cervina]	-	-	-	-	-	GO:0046983//protein dimerization activity	-
Bcin12g02530	456	692	649	1252	1182	1630	8.76	11.40	12.61	21.17	20.64	24.42	10.9233333333333	22.0766666666667	1.01510918535045	2.08462027466682e-08	3.34880554579184e-07	scd2	BcBem1 [Botrytis cinerea B05.10]	Environmental Information Processing	Signal transduction	ko04011//MAPK signaling pathway - yeast	K11237	-	GO:0005515//protein binding;GO:0035091//phosphatidylinositol binding	GO:0000902//cell morphogenesis
Bcin12g06650	105	170	150	351	326	406	5.70	7.92	8.24	16.79	16.10	17.21	7.28666666666667	16.7	1.19651720241067	2.09790219223984e-08	3.36563050492667e-07	REX4	Bcrex4 [Botrytis cinerea B05.10]	-	-	-	-	-	GO:0003676//nucleic acid binding;GO:0008408//3'-5' exonuclease activity	GO:0006364//rRNA processing
Bcin02g08670	246	346	366	800	620	954	5.03	6.07	7.58	14.41	11.53	15.23	6.22666666666667	13.7233333333333	1.1400989936116	2.11938987768047e-08	3.39555725857257e-07	tif225	Bcgcd6 [Botrytis cinerea B05.10]	Genetic Information Processing	Translation	ko03013//RNA transport	K03240	-	GO:0005515//protein binding;GO:0016779//nucleotidyltransferase activity	GO:0009058//biosynthetic process
Bcin06g02760	804	999	934	1681	2096	3518	22.90	24.35	26.87	42.13	54.18	78.02	24.7066666666667	58.11	1.2338860740183	2.17531021537895e-08	3.48049634460631e-07	Nipsnap1	similar to nipsnap family protein [Botrytis cinerea T4]	-	-	-	-	-	-	-
Bcin16g00700	368	550	483	946	926	1463	6.90	8.85	9.17	15.63	15.79	21.42	8.30666666666667	17.6133333333333	1.08432639822282	2.20882147879255e-08	3.52940221357999e-07	him1	Bcdbf4 [Botrytis cinerea B05.10]	Cellular Processes;Cellular Processes	Cell growth and death;Cell growth and death	ko04111//Cell cycle - yeast;ko04113//Meiosis - yeast	K02309;K02309	-	GO:0003676//nucleic acid binding;GO:0008270//zinc ion binding	-
Bcin02g04560	431	655	650	1235	1166	1684	7.52	9.81	11.48	18.98	18.50	22.93	9.60333333333333	20.1366666666667	1.06821772607669	2.40076427747945e-08	3.82589881666406e-07	SPAC17A2.14	similar to corA family metal ion transporter [Botrytis cinerea T4]	-	-	-	-	GO:0016020//membrane	GO:0046873//metal ion transmembrane transporter activity	GO:0030001//metal ion transport;GO:0055085//transmembrane transport
Bcin03g03230	89	174	173	485	337	483	2.59	4.34	5.09	12.41	8.90	10.95	4.00666666666667	10.7533333333333	1.42430954244445	2.41676634332441e-08	3.84628524015932e-07	SPBC3B8.09	Bcsas10 [Botrytis cinerea B05.10]	-	-	-	-	-	-	-
Bcin02g04710	143	254	233	482	489	660	5.98	9.11	9.85	17.74	18.59	21.53	8.31333333333333	19.2866666666667	1.21410485809993	2.50962470234523e-08	3.98050078012167e-07	ask1	dash complex subunit ask1 protein [Rutstroemia sp. NJR-2017a WRK4]	-	-	-	-	GO:0042729//DASH complex;GO:0072686//mitotic spindle	-	GO:0008608//attachment of spindle microtubules to kinetochore
Bcin16g04320	284	437	530	1008	948	1622	5.35	7.06	10.10	16.71	16.23	23.83	7.50333333333333	18.9233333333333	1.33456268482072	2.51106357624498e-08	3.98050078012167e-07	cbc1	Bcsto1 [Botrytis cinerea B05.10]	Genetic Information Processing;Genetic Information Processing;Genetic Information Processing	Transcription;Translation;Translation	ko03040//Spliceosome;ko03013//RNA transport;ko03015//mRNA surveillance pathway	K12882;K12882;K12882	GO:0005846//nuclear cap binding complex	GO:0000339//RNA cap binding	GO:0016070//RNA metabolic process;GO:0045292//mRNA cis splicing, via spliceosome;GO:0051028//mRNA transport
Bcin01g04900	150	153	131	375	368	369	9.35	8.19	8.27	20.60	20.87	17.96	8.60333333333333	19.81	1.20326123951667	2.52487771033963e-08	3.99711155623647e-07	tpcF	gstII [Botrytis cinerea B05.10]	Metabolism;Metabolism	Global and overview maps;Metabolism of other amino acids	ko01100//Metabolic pathways;ko00480//Glutathione metabolism	K00799;K00799	-	GO:0005515//protein binding	-
Bcin12g05100	522	801	782	1639	1307	2220	11.18	14.72	16.94	30.91	25.45	37.10	14.28	31.1533333333333	1.12539055711454	2.61457465894868e-08	4.12820325597377e-07	SYF1	Bcsyf1 [Botrytis cinerea B05.10]	Genetic Information Processing	Transcription	ko03040//Spliceosome	K12867	-	GO:0005515//protein binding	GO:0006396//RNA processing
Bcin07g01760	4436	7838	6112	12206	12558	16883	72.68	110.18	101.31	176.13	187.08	215.85	94.7233333333333	193.02	1.02695858612022	2.73824023643906e-08	4.30643976292464e-07	--	SH3 domain protein [Rutstroemia sp. NJR-2017a BVV2]	-	-	-	-	-	GO:0005515//protein binding	-
MSTRG.12451	105	107	108	38	42	63	1.70	1.49	1.77	0.54	0.62	0.80	1.65333333333333	0.653333333333333	-1.33948646627166	2.85413948660663e-08	4.48283192758766e-07	--	hypothetical protein BofuT4_P131840.1 [Botrytis cinerea T4]	-	-	-	-	-	-	-
Bcin09g06100	353	361	269	193	174	144	14.15	12.42	10.91	6.82	6.34	4.51	12.4933333333333	5.89	-1.08481891310757	3.01158261710066e-08	4.711593483464e-07	AFUA_6G02800	GPI anchored protein [Rutstroemia sp. NJR-2017a BVV2]	-	-	-	-	-	-	-
Bcin15g00550	281	278	232	156	141	123	20.12	17.08	16.81	9.84	9.18	6.87	18.0033333333333	8.63	-1.06083158305188	3.13401843420355e-08	4.88401520357547e-07	--	HotDog domain-containing protein [Naematelia encephala]	-	-	-	-	-	-	-
Bcin13g04560	66	115	121	255	259	401	0.92	1.38	1.71	3.13	3.28	4.36	1.33666666666667	3.59	1.42534410808928	3.21095430223833e-08	4.98446584948499e-07	--	centrin-binding Sfi1 protein [Rutstroemia sp. NJR-2017a WRK4]	-	-	-	-	-	-	-
Bcin08g01030	136	207	158	366	355	522	2.21	2.89	2.60	5.24	5.25	6.62	2.56666666666667	5.70333333333333	1.15190940890715	3.25371931075367e-08	5.04431723416196e-07	mtr1	Bctae2 [Botrytis cinerea B05.10]	-	-	-	-	-	-	-
Bcin11g03680	409	766	681	1444	1313	1813	6.83	10.97	11.50	21.22	19.92	23.61	9.76666666666667	21.5833333333333	1.14397952815167	3.50229651169287e-08	5.42267718296219e-07	--	2-oxoacid dehydrogenase acyltransferase protein [Rutstroemia sp. NJR-2017a WRK4]	-	-	-	-	-	-	-
Bcin08g05150	1292	1921	2024	3827	3365	5276	26.46	33.75	41.93	69.02	62.66	84.31	34.0466666666667	71.9966666666667	1.08041655524255	3.56527494769319e-08	5.49180655181943e-07	sho1	Bcsho1 [Botrytis cinerea B05.10]	Environmental Information Processing	Signal transduction	ko04011//MAPK signaling pathway - yeast	K11246	GO:0005886//plasma membrane;GO:0005933//cellular bud;GO:0005935//cellular bud neck;GO:0043332//mating projection tip;GO:0044697//HICS complex	GO:0005034//osmosensor activity;GO:0005078//MAP-kinase scaffold activity;GO:0005515//protein binding	GO:0001402//signal transduction involved in filamentous growth;GO:0007231//osmosensory signaling pathway;GO:0030010//establishment of cell polarity;GO:0034605//cellular response to heat
Bcin01g01200	137	154	200	445	360	501	4.47	4.31	6.60	12.79	10.68	12.76	5.12666666666667	12.0766666666667	1.23612930249146	3.57677530644459e-08	5.50244868709011e-07	--	anaphase promoting complex subunit 11 protein [Rutstroemia sp. NJR-2017a BVV2]	-	-	-	-	-	-	-
Bcin11g03260	2036	1242	1493	843	862	806	256.01	133.99	189.94	93.36	98.56	79.09	193.313333333333	90.3366666666667	-1.09755756162924	3.61756124678271e-08	5.55094161094033e-07	--	Bcpio9 [Botrytis cinerea B05.10]	-	-	-	-	-	-	-
Bcin11g01750	225	377	317	681	610	947	6.44	9.26	9.19	17.18	15.89	21.17	8.29666666666667	18.08	1.12379094815531	3.6248112133303e-08	5.55495365480184e-07	prpf31	Bcprp31 [Botrytis cinerea B05.10]	Genetic Information Processing	Transcription	ko03040//Spliceosome	K12844	GO:0046540//U4/U6 x U5 tri-snRNP complex	-	GO:0000244//spliceosomal tri-snRNP complex assembly;GO:0000398//mRNA splicing, via spliceosome;GO:0045292//mRNA cis splicing, via spliceosome
Bcin02g09170	195	252	261	508	525	616	8.54	9.47	11.56	19.59	20.90	21.05	9.85666666666667	20.5133333333333	1.05739020021322	3.73107174396747e-08	5.69594443053581e-07	TSR3	Bctsr3 [Botrytis cinerea B05.10]	-	-	-	-	-	-	-
Bcin13g05550	158	209	146	386	349	554	5.50	6.25	5.15	11.84	11.05	15.06	5.63333333333333	12.65	1.16707663913328	3.87687767519094e-08	5.90349454377233e-07	tfb4	Bctfb4 [Botrytis cinerea B05.10]	Genetic Information Processing;Genetic Information Processing	Replication and repair;Transcription	ko03420//Nucleotide excision repair;ko03022//Basal transcription factors	K03143;K03143	GO:0000439//transcription factor TFIIH core complex	-	GO:0006289//nucleotide-excision repair;GO:0006355//regulation of transcription, DNA-templated
Bcin12g06200	195	330	271	628	536	1120	2.96	4.30	4.16	8.40	7.40	13.27	3.80666666666667	9.69	1.34796842077339	3.91017187744947e-08	5.94663702783685e-07	--	Pc21g21920 [Penicillium rubens Wisconsin 54-1255]	-	-	-	-	-	-	-
Bcin09g02260	4323	2543	2736	1493	1688	1923	135.71	68.69	86.99	41.18	48.14	46.81	97.13	45.3766666666667	-1.09796632793509	4.0037836940678e-08	6.06590945508325e-07	ARB_04618	PI-PLC X domain-containing protein [Rutstroemia sp. NJR-2017a BVV2]	-	-	-	-	-	GO:0008081//phosphoric diester hydrolase activity	GO:0006629//lipid metabolic process
Bcin09g03070	235	212	184	102	104	142	11.20	8.67	8.87	4.28	4.51	5.28	9.58	4.69	-1.0304377332208	4.01680738564793e-08	6.07795703404101e-07	--	Acting on peptide bonds (peptidase), partial [Scytalidium lignicola]	-	-	-	-	-	-	-
Bcin02g00220	237	204	230	588	555	562	6.92	5.11	6.79	15.11	14.73	12.80	6.27333333333333	14.2133333333333	1.17994081003064	4.04577709013567e-08	6.11407221288598e-07	sor8	FAD linked oxidase N-terminal protein [Rutstroemia sp. NJR-2017a BVV2]	-	-	-	-	-	GO:0016491//oxidoreductase activity;GO:0050660//flavin adenine dinucleotide binding;GO:0071949//FAD binding	GO:0055114//oxidation-reduction process
Bcin02g05480	8	12	15	56	58	89	0.08	0.10	0.14	0.47	0.50	0.66	0.106666666666667	0.543333333333333	2.34872815423107	4.51859980060374e-08	6.78582706897684e-07	--	similar to An07g06420 [Aspergillus kawachii IFO 4308]	-	-	-	-	-	-	-
Bcin11g03800	35	18	40	153	104	154	1.77	0.78	2.05	6.83	4.80	6.09	1.53333333333333	5.90666666666667	1.94567283761065	4.53614928700373e-08	6.79515163193158e-07	--	similar to transcription factor MADS [Botrytis cinerea T4]	-	-	-	-	-	GO:0003677//DNA binding;GO:0046983//protein dimerization activity	-
Bcin16g01100	258	362	362	672	669	972	5.19	6.25	7.37	11.91	12.24	15.26	6.27	13.1366666666667	1.06706190061464	4.69855455944751e-08	7.00341764184315e-07	sin1	Bcavo1 [Botrytis cinerea B05.10]	-	-	-	-	-	-	-
Bcin04g02740	457	623	673	1348	1223	1416	20.85	24.39	31.06	54.17	50.73	50.41	25.4333333333333	51.77	1.02539576186019	4.87189625669482e-08	7.23479612642264e-07	--	similar to KOW motif domain-containing protein [Botrytis cinerea T4]	Genetic Information Processing	Translation	ko03010//Ribosome	K02895	GO:0005840//ribosome	GO:0003735//structural constituent of ribosome	GO:0006412//translation
Bcin16g04580	183	212	254	465	485	735	7.18	7.14	10.08	16.07	17.30	22.50	8.13333333333333	18.6233333333333	1.19519267250378	4.8907056343651e-08	7.25373964384052e-07	--	moz represents a chromatin-associated acetyltransferase protein [Rutstroemia sp. NJR-2017a WRK4]	-	-	-	-	-	-	-
Bcin14g00880	461	649	670	1204	1193	1638	6.82	8.24	10.03	15.69	16.05	18.92	8.36333333333333	16.8866666666667	1.01373460630333	4.9586244806912e-08	7.30924425296474e-07	BUD6	Bcbud6 [Botrytis cinerea B05.10]	-	-	-	-	-	GO:0005519//cytoskeletal regulatory protein binding	GO:0051125//regulation of actin nucleation
Bcin15g05350	50	105	70	200	196	290	0.45	0.82	0.64	1.60	1.62	2.05	0.636666666666667	1.75666666666667	1.46423032360147	4.97756520604093e-08	7.3281500527266e-07	--	glyco X protein [Rutstroemia sp. NJR-2017a WRK4]	-	-	-	-	-	-	-
Bcin02g07990	76	213	224	758	446	679	2.19	5.27	6.54	19.26	11.70	15.29	4.66666666666667	15.4166666666667	1.72402653845871	5.13850834480329e-08	7.55581398823591e-07	--	Bcrrp14 [Botrytis cinerea B05.10]	-	-	-	-	-	-	-
Bcin01g11510	94	158	140	452	356	326	3.04	4.38	4.58	12.86	10.46	8.22	4	10.5133333333333	1.39414825429462	5.17176616004284e-08	7.59539775269036e-07	prlF	fungal zn(2)-Cys(6) binuclear cluster domain-containing protein [Pochonia chlamydosporia 170]	-	-	-	-	GO:0005634//nucleus	GO:0000981//DNA-binding transcription factor activity, RNA polymerase II-specific;GO:0008270//zinc ion binding	GO:0006355//regulation of transcription, DNA-templated
Bcin05g04550	298	463	409	790	798	1039	4.06	5.41	5.64	9.47	9.88	11.04	5.03666666666667	10.13	1.00809301435746	5.21006944640013e-08	7.64228546458496e-07	--	conserved serine-rich protein [Rutstroemia sp. NJR-2017a WRK4]	-	-	-	-	-	-	-
Bcin06g07460	168	120	122	45	43	85	7.76	4.76	5.70	1.83	1.81	3.06	6.07333333333333	2.23333333333333	-1.44328995845692	5.27862824803945e-08	7.7260131808994e-07	--	hypothetical protein BCIN_06g07460 [Botrytis cinerea B05.10]	-	-	-	-	-	-	-
Bcin07g01060	292	378	451	984	719	1145	3.86	4.28	6.03	11.45	8.63	11.80	4.72333333333333	10.6266666666667	1.16981187107246	5.33204518157007e-08	7.78309737587525e-07	AHK4	4MPY, histidine kinase-group I protein [Sclerotinia borealis F-4128]	-	-	-	-	-	GO:0000155//phosphorelay sensor kinase activity;GO:0016772//transferase activity, transferring phosphorus-containing groups	GO:0000160//phosphorelay signal transduction system;GO:0007165//signal transduction;GO:0016310//phosphorylation
Bcin01g10720	117	218	203	436	400	641	2.36	3.73	4.12	7.73	7.32	9.99	3.40333333333333	8.34666666666667	1.29425169605482	5.47247505589676e-08	7.96866841675173e-07	--	bZIP family transcription factor protein [Rutstroemia sp. NJR-2017a BBW]	-	-	-	-	-	GO:0003700//DNA-binding transcription factor activity	GO:0006355//regulation of transcription, DNA-templated
Bcin13g01620	122	188	192	403	358	517	3.91	5.16	6.22	11.37	10.42	12.92	5.09666666666667	11.57	1.18276295846784	6.17962901162414e-08	8.94404276271784e-07	ABD1	Bcabd1 [Botrytis cinerea B05.10]	Genetic Information Processing	Translation	ko03015//mRNA surveillance pathway	K00565	GO:0005634//nucleus	GO:0004482//mRNA (guanine-N7-)-methyltransferase activity	GO:0006370//7-methylguanosine mRNA capping
Bcin14g05100	131	158	167	377	320	416	3.67	3.79	4.73	9.29	8.15	9.09	4.06333333333333	8.84333333333333	1.12192654960848	6.22494688470709e-08	8.98792330919636e-07	--	Kinetochore fta7 protein [Rutstroemia sp. NJR-2017a BVV2]	-	-	-	-	-	-	-
Bcin07g01020	78	103	66	282	253	212	3.07	3.48	2.63	9.79	9.06	6.52	3.06	8.45666666666667	1.46655746065013	6.3049460903308e-08	9.08154734934187e-07	--	secretory lipase protein [Rutstroemia sp. NJR-2017a WRK4]	-	-	-	-	-	GO:0004806//triglyceride lipase activity	GO:0016042//lipid catabolic process
Bcin12g05810	177	288	245	579	554	569	5.17	7.21	7.24	14.89	14.71	12.96	6.54	14.1866666666667	1.11717310928195	6.56333889445825e-08	9.37935789989199e-07	--	Monooxygenase FAD-binding protein [Rutstroemia sp. NJR-2017a BVV2]	-	-	-	-	-	-	-
Bcin05g04940	7251	3271	5087	2107	2214	3181	341.13	132.03	242.13	87.30	94.71	116.78	238.43	99.5966666666666	-1.25939640794146	6.56648971796511e-08	9.37935789989199e-07	--	major facilitator superfamily MFS_1 protein [Rutstroemia sp. NJR-2017a WRK4]	-	-	-	-	-	-	-
Bcin01g00280	307	366	416	832	705	966	4.06	4.15	5.56	9.68	8.47	9.96	4.59	9.37	1.02955489424538	6.59098096506955e-08	9.40313284349923e-07	dhkK	histidine kinase-group XI protein, partial sequence [Botrytis cinerea T4]	-	-	-	-	-	GO:0000155//phosphorelay sensor kinase activity;GO:0016772//transferase activity, transferring phosphorus-containing groups	GO:0000160//phosphorelay signal transduction system;GO:0007165//signal transduction;GO:0016310//phosphorylation
Bcin01g04700	254	362	418	777	732	1052	3.65	4.47	6.08	9.84	9.57	11.80	4.73333333333333	10.4033333333333	1.13611742752716	7.45744792567424e-08	1.04894431855962e-06	--	upf0183 domain containing protein [Rutstroemia sp. NJR-2017a BVV2]	-	-	-	-	-	-	-
Bcin09g06840	257	440	366	802	829	855	5.12	7.51	7.37	14.06	15.00	13.28	6.66666666666667	14.1133333333333	1.0820212693455	7.87311929179741e-08	1.10095054367445e-06	--	glucose-methanol-choline oxidoreductase [Alternaria alternata]	-	-	-	-	-	-	-
Bcin11g00420	282	441	388	779	786	906	6.13	8.23	8.54	14.92	15.54	15.37	7.63333333333333	15.2766666666667	1.00094468739001	7.92559215482375e-08	1.10699646134508e-06	--	Bcrtt107 [Botrytis cinerea B05.10]	-	-	-	-	-	-	-
Bcin14g04220	260	420	388	759	776	917	6.16	8.54	9.30	15.84	16.72	16.96	8	16.5066666666667	1.04497690871839	8.21886935359686e-08	1.14395970189901e-06	--	NIMA interactive protein [Rutstroemia sp. NJR-2017a BBW]	-	-	-	-	-	-	-
Bcin13g00220	3954	7467	6622	14311	11637	17817	57.72	93.52	97.80	183.99	154.46	202.96	83.0133333333333	180.47	1.1203440528758	8.61786775116863e-08	1.19394829052029e-06	MRN1	Bcmrn1 [Botrytis cinerea B05.10]	-	-	-	-	-	GO:0003676//nucleic acid binding	GO:0000398//mRNA splicing, via spliceosome
Bcin12g05200	1972	2541	2898	6942	4560	6448	28.09	31.05	41.77	87.09	59.06	71.67	33.6366666666667	72.6066666666667	1.11006727683654	8.88150378086445e-08	1.22763484786482e-06	bor	AAA family ATPase [Sclerotinia borealis F-4128]	-	-	-	-	-	GO:0005524//ATP binding	-
Bcin09g06260	246	347	353	705	621	824	15.90	19.25	23.09	40.14	36.50	41.57	19.4133333333333	39.4033333333333	1.02126982512141	9.38671433249918e-08	1.29002734587925e-06	--	BRCA1 C Terminus domain-containing protein [Sclerotinia borealis F-4128]	-	-	-	-	-	-	-
Bcin03g02820	125	157	193	371	352	530	3.76	4.05	5.87	9.82	9.62	12.43	4.56	10.6233333333333	1.22013078889195	9.64026879767284e-08	1.3218418909761e-06	orc2	Bcorc2 [Botrytis cinerea B05.10]	Cellular Processes;Cellular Processes	Cell growth and death;Cell growth and death	ko04111//Cell cycle - yeast;ko04113//Meiosis - yeast	K02604;K02604	GO:0000808//origin recognition complex;GO:0005634//nucleus	-	GO:0006260//DNA replication
Bcin11g00530	2280	3134	2610	6106	6599	5415	59.59	70.28	69.02	140.56	156.83	110.44	66.2966666666667	135.943333333333	1.03599716333342	9.73627566411158e-08	1.33195807715426e-06	--	reticulocyte-binding 2 like a protein [Rutstroemia sp. NJR-2017a BVV2]	-	-	-	-	-	-	-
Bcin15g04350	717	1250	1024	2223	2046	5367	20.05	30.97	29.59	56.28	53.91	119.98	26.87	76.7233333333333	1.51366907990958	9.92793467302295e-08	1.35354231082488e-06	aclL	isotrichodermin C-15 hydroxylase protein [Rutstroemia sp. NJR-2017a WRK4]	-	-	-	-	-	GO:0005506//iron ion binding;GO:0016705//oxidoreductase activity, acting on paired donors, with incorporation or reduction of molecular oxygen;GO:0020037//heme binding	GO:0055114//oxidation-reduction process
Bcin05g07340	515	808	757	1546	1269	1896	11.74	15.80	17.46	31.04	26.30	33.73	15	30.3566666666667	1.017050882671	9.94711812831175e-08	1.35461663238282e-06	SPAC22A12.10	similar to sn-1,2-diacylglycerol cholinephosphotransferase [Botrytis cinerea T4]	Metabolism;Metabolism;Metabolism;Metabolism;Metabolism	Global and overview maps;Global and overview maps;Lipid metabolism;Lipid metabolism;Metabolism of other amino acids	ko01100//Metabolic pathways;ko01110//Biosynthesis of secondary metabolites;ko00564//Glycerophospholipid metabolism;ko00565//Ether lipid metabolism;ko00440//Phosphonate and phosphinate metabolism	K00993;K00993;K00993;K00993;K00993	GO:0016020//membrane	GO:0016780//phosphotransferase activity, for other substituted phosphate groups	GO:0008654//phospholipid biosynthetic process
Bcin08g02710	154	150	146	427	327	387	7.41	6.20	7.11	18.11	14.31	14.54	6.90666666666667	15.6533333333333	1.18040840542349	9.98507426871706e-08	1.35824211164932e-06	--	YAP5 and YAP7 protein [Rutstroemia sp. NJR-2017a WRK4]	-	-	-	-	-	GO:0003700//DNA-binding transcription factor activity	GO:0006355//regulation of transcription, DNA-templated
Bcin07g02180	3927	2686	2326	1592	1717	1551	115.96	68.05	69.49	41.40	46.10	35.74	84.5	41.08	-1.04051515973871	1.03351216989448e-07	1.40108708642708e-06	SPBC36.02c	Bctpo1 [Botrytis cinerea B05.10]	-	-	-	-	-	-	GO:0055085//transmembrane transport
Bcin09g01000	64	115	122	300	226	360	2.42	3.72	4.66	9.97	7.76	10.60	3.6	9.44333333333333	1.39129928932727	1.0761947019362e-07	1.45565658103876e-06	NOP13	Bcnop13 [Botrytis cinerea B05.10]	-	-	-	-	-	GO:0003676//nucleic acid binding	-
Bcin03g02830	178	274	276	550	490	733	4.36	5.76	6.84	11.86	10.91	14.01	5.65333333333333	12.26	1.11678530984874	1.10158855042271e-07	1.48832437297247e-06	--	Urease accessory protein [Rutstroemia sp. NJR-2017a WRK4]	-	-	-	-	-	-	-
Bcin11g02100	32	76	63	182	149	233	0.89	1.82	1.78	4.47	3.78	5.07	1.49666666666667	4.44	1.56880673233011	1.10891570763306e-07	1.49653669372462e-06	MUS81	Bcmus81 [Botrytis cinerea B05.10]	Genetic Information Processing	Replication and repair	ko03440//Homologous recombination	K08991	GO:0048476//Holliday junction resolvase complex	GO:0003677//DNA binding;GO:0004518//nuclease activity;GO:0008821//crossover junction endodeoxyribonuclease activity	GO:0000712//resolution of meiotic recombination intermediates;GO:0000724//double-strand break repair via homologous recombination;GO:0000737//DNA catabolic process, endonucleolytic;GO:0006302//double-strand break repair;GO:0007131//reciprocal meiotic recombination;GO:0010520//regulation of reciprocal meiotic recombination;GO:0031297//replication fork processing;GO:0031573//intra-S DNA damage chec…
Bcin06g01700	218	260	268	590	494	607	5.78	5.91	7.18	13.77	11.90	12.55	6.29	12.74	1.01823335537701	1.13238606595186e-07	1.52306561328474e-06	cyt-18	Bcmsy1 [Botrytis cinerea B05.10]	Genetic Information Processing	Translation	ko00970//Aminoacyl-tRNA biosynthesis	K01866	-	GO:0000166//nucleotide binding;GO:0003723//RNA binding;GO:0004812//aminoacyl-tRNA ligase activity;GO:0004831//tyrosine-tRNA ligase activity;GO:0005524//ATP binding	GO:0006418//tRNA aminoacylation for protein translation;GO:0006437//tyrosyl-tRNA aminoacylation
Bcin16g04790	388	682	643	1631	1165	1480	4.57	6.89	7.66	16.91	12.47	13.59	6.37333333333333	14.3233333333333	1.16824725379319	1.15336453784551e-07	1.54954267057629e-06	choA	similar to glucose-methanol-choline oxidoreductase [Botrytis cinerea T4]	-	-	-	-	-	GO:0016614//oxidoreductase activity, acting on CH-OH group of donors;GO:0050660//flavin adenine dinucleotide binding	GO:0055114//oxidation-reduction process
Bcin03g03780	226	209	162	502	498	504	6.33	5.02	4.59	12.38	12.68	11.01	5.31333333333333	12.0233333333333	1.1781477937971	1.16602081884398e-07	1.56479210448222e-06	At4g01020	ring finger protein [Rutstroemia sp. NJR-2017a WRK4]	-	-	-	-	-	GO:0004842//ubiquitin-protein transferase activity	GO:0016567//protein ubiquitination
Bcin03g00010	2	5	6	41	30	65	0.06	0.13	0.19	1.14	0.86	1.60	0.126666666666667	1.2	3.24392558288609	1.1961676537881e-07	1.60345337393698e-06	--	ase inhibitor propeptide [Pyrenophora seminiperda CCB06]	-	-	-	-	-	-	-
Bcin09g04230	107	118	97	49	47	62	8.23	7.79	7.55	3.32	3.29	3.72	7.85666666666667	3.44333333333333	-1.19011150438511	1.26619502082243e-07	1.68600901439288e-06	--	hypothetical protein BCIN_09g04230 [Botrytis cinerea B05.10]	-	-	-	-	-	-	-
Bcin03g07880	466	727	778	1514	1263	2145	10.83	14.49	18.29	30.98	26.68	38.89	14.5366666666667	32.1833333333333	1.1466172687564	1.28270236672672e-07	1.70609380275838e-06	--	cyclin protein [Rutstroemia sp. NJR-2017a BBW]	-	-	-	-	-	-	-
Bcin13g02900	177	279	230	486	475	932	3.57	4.83	4.69	8.63	8.71	14.67	4.36333333333333	10.67	1.29005757960034	1.29732359551295e-07	1.72362815616709e-06	SPCC320.03	similar to transcription factor Cys6, partial sequence [Botrytis cinerea T4]	-	-	-	-	GO:0005634//nucleus	GO:0000981//DNA-binding transcription factor activity, RNA polymerase II-specific;GO:0008270//zinc ion binding	GO:0006355//regulation of transcription, DNA-templated
Bcin01g06000	55	114	106	238	237	331	0.94	1.68	1.84	3.60	3.70	4.43	1.48666666666667	3.91	1.3950873981082	1.30201845526947e-07	1.72795007397003e-06	--	hypothetical protein BCIN_01g06000 [Botrytis cinerea B05.10]	-	-	-	-	-	-	-
Bcin05g05880	153	239	207	428	406	704	5.26	7.13	7.25	13.03	12.76	19.02	6.54666666666667	14.9366666666667	1.19002579683781	1.40258729459246e-07	1.85116807691586e-06	--	myosin-like coiled-coil protein [Rutstroemia sp. NJR-2017a BVV2]	-	-	-	-	-	GO:0019905//syntaxin binding	-
Bcin06g04140	37	125	41	266	307	238	1.26	3.66	1.42	8.00	9.54	6.34	2.11333333333333	7.96	1.9132480911254	1.42754667987376e-07	1.8779055336561e-06	HGT1	High-affinity glucose transporter [Lachnellula cervina]	-	-	-	-	GO:0016020//membrane;GO:0016021//integral component of membrane	GO:0022857//transmembrane transporter activity	GO:0055085//transmembrane transport
Bcin16g05100	171	222	177	69	74	148	4.71	5.25	4.94	1.68	1.86	3.18	4.96666666666667	2.24	-1.14877919257076	1.43629795325636e-07	1.88527871542434e-06	cctM	FAD binding domain-containing protein [Rutstroemia sp. NJR-2017a WRK4]	-	-	-	-	-	GO:0071949//FAD binding	-
Bcin14g04550	365	541	635	1174	1048	1880	5.26	6.69	9.26	14.90	13.74	21.15	7.07	16.5966666666667	1.2311113945355	1.44501655680091e-07	1.8925768761423e-06	psd3	similar to phosphatidylserine decarboxylase [Botrytis cinerea T4]	Metabolism;Metabolism;Metabolism	Global and overview maps;Global and overview maps;Lipid metabolism	ko01100//Metabolic pathways;ko01110//Biosynthesis of secondary metabolites;ko00564//Glycerophospholipid metabolism	K01613;K01613;K01613	-	GO:0004609//phosphatidylserine decarboxylase activity;GO:0005509//calcium ion binding	GO:0008654//phospholipid biosynthetic process
Bcin09g05950	949	1250	1051	1898	2147	3342	22.49	25.42	25.20	39.62	46.27	61.82	24.37	49.2366666666667	1.01462684329055	1.45836670622701e-07	1.9079767038673e-06	OCH1	glycosyltransferase family 32 protein [Botrytis cinerea T4]	-	-	-	-	-	GO:0000009//alpha-1,6-mannosyltransferase activity	-
Bcin08g05090	83	120	116	284	223	322	3.63	4.50	5.13	10.94	8.87	10.99	4.42	10.2666666666667	1.21584957546968	1.46629824698875e-07	1.91528493102071e-06	--	oxidoreductase domain-containing protein [Rutstroemia sp. NJR-2017a WRK4]	-	-	-	-	-	GO:0005506//iron ion binding;GO:0016491//oxidoreductase activity;GO:0016705//oxidoreductase activity, acting on paired donors, with incorporation or reduction of molecular oxygen;GO:0031418//L-ascorbic acid binding	GO:0055114//oxidation-reduction process
Bcin01g02610	539	943	887	1822	1697	1970	12.76	19.15	21.24	37.98	36.52	36.38	17.7166666666667	36.96	1.06085756571874	1.46714917112567e-07	1.91528493102071e-06	NSP1	Bcnsp1 [Botrytis cinerea B05.10]	Genetic Information Processing	Translation	ko03013//RNA transport	K14306	GO:0005643//nuclear pore	GO:0017056//structural constituent of nuclear pore	-
Bcin09g04340	75	114	104	360	225	270	4.68	6.10	6.56	19.77	12.76	13.14	5.78	15.2233333333333	1.39714289115652	1.54635628210849e-07	2.01211006349492e-06	--	UPF0390 protein [Lachnellula suecica]	-	-	-	-	-	-	-
Bcin08g01820	182	318	251	556	490	798	5.00	7.58	7.03	13.54	12.26	17.16	6.53666666666667	14.32	1.13140445779326	1.55151528509191e-07	2.01663331632771e-06	--	major facilitator superfamily transporter protein [Rutstroemia sp. NJR-2017a BVV2]	-	-	-	-	-	-	-
Bcin03g02650	343	551	533	990	948	1548	4.12	5.68	6.48	10.47	10.35	14.51	5.42666666666667	11.7766666666667	1.11779304962441	1.55686420706791e-07	2.02139335400886e-06	--	leucine rich repeat protein [Rutstroemia sp. NJR-2017a WRK4]	-	-	-	-	-	-	-
Bcin03g00780	124	181	169	340	332	560	1.74	2.17	2.39	4.19	4.22	6.12	2.1	4.84333333333333	1.20561096924556	1.59823966639638e-07	2.06651381172153e-06	elg1	ATPase family AAA domain-containing protein 5 [Lachnellula cervina]	-	-	-	-	-	GO:0005524//ATP binding	-
Bcin11g05520	228	190	173	111	90	124	7.53	5.38	5.78	3.23	2.70	3.19	6.23	3.04	-1.03516083958042	1.59851327058232e-07	2.06651381172153e-06	radE	similar to MFS multidrug transporter [Botrytis cinerea T4]	-	-	-	-	-	-	GO:0055085//transmembrane transport
Bcin15g01230	102	109	113	267	221	422	2.04	1.87	2.29	4.70	4.02	6.59	2.06666666666667	5.10333333333333	1.30413416222555	1.62830323874495e-07	2.09823505517413e-06	sfc1	Bctfc1 [Botrytis cinerea B05.10]	-	-	-	-	GO:0000127//transcription factor TFIIIC complex	-	GO:0006384//transcription initiation from RNA polymerase III promoter
Bcin05g05740	130	154	161	397	279	455	3.99	4.05	4.99	10.72	7.78	10.88	4.34333333333333	9.79333333333333	1.17299731198815	1.65866078426923e-07	2.13048133319212e-06	spb4	Bcspb4 [Botrytis cinerea B05.10]	-	-	-	-	-	GO:0003676//nucleic acid binding;GO:0005524//ATP binding	-
Bcin02g01340	92	119	114	266	220	351	1.36	1.51	1.70	3.46	2.95	4.04	1.52333333333333	3.48333333333333	1.19323687191018	1.76855574691196e-07	2.26193938857982e-06	--	hypothetical protein BCIN_02g01340 [Botrytis cinerea B05.10]	-	-	-	-	-	-	-
Bcin03g00610	101	164	177	483	289	503	2.55	3.55	4.51	10.72	6.62	9.90	3.53666666666667	9.08	1.36030204709731	1.82973423311178e-07	2.33769030379654e-06	SDA1	Bcsda1 [Botrytis cinerea B05.10]	-	-	-	-	-	-	GO:0000055//ribosomal large subunit export from nucleus;GO:0030036//actin cytoskeleton organization;GO:0042273//ribosomal large subunit biogenesis
Bcin02g02160	79	132	141	323	254	392	1.83	2.62	3.30	6.58	5.35	7.08	2.58333333333333	6.33666666666667	1.29449031648695	1.85480376378063e-07	2.36467747927096e-06	ofd1	Bctpa1 [Botrytis cinerea B05.10]	-	-	-	-	-	GO:0005506//iron ion binding;GO:0016491//oxidoreductase activity;GO:0016705//oxidoreductase activity, acting on paired donors, with incorporation or reduction of molecular oxygen;GO:0016706//oxidoreductase activity, acting on paired donors, with incorporation or reduction of molecular oxygen, 2-oxoglutarate as one donor, and incorporation of one atom each of oxygen into both donors;GO:0031418//L-…	GO:0055114//oxidation-reduction process
Bcin03g07960	235	396	372	745	669	945	4.70	6.79	7.52	13.11	12.16	14.74	6.33666666666667	13.3366666666667	1.07360209669705	1.85943721521409e-07	2.36806541839805e-06	mcm3	Bcmcm3 [Botrytis cinerea B05.10]	Cellular Processes;Cellular Processes;Genetic Information Processing	Cell growth and death;Cell growth and death;Replication and repair	ko04111//Cell cycle - yeast;ko04113//Meiosis - yeast;ko03030//DNA replication	K02541;K02541;K02541	GO:0042555//MCM complex	GO:0003677//DNA binding;GO:0005524//ATP binding	GO:0006260//DNA replication;GO:0006270//DNA replication initiation
Bcin06g02860	909	1406	1346	2678	2152	3428	8.56	11.36	12.83	22.22	18.43	25.20	10.9166666666667	21.95	1.0076885338317	1.89273647571741e-07	2.40791442940525e-06	tea1	related to cell polarity protein tea1p [Phialocephala subalpina]	-	-	-	-	-	GO:0005515//protein binding	-
Bcin02g05290	37	73	109	287	210	290	1.33	2.26	3.98	9.12	6.89	8.16	2.52333333333333	8.05666666666667	1.67485226777985	1.90967349577671e-07	2.42688517215144e-06	--	hypothetical protein BCIN_02g05290 [Botrytis cinerea B05.10]	-	-	-	-	-	-	-
Bcin01g01460	61	77	57	251	204	163	1.88	2.04	1.78	6.82	5.73	3.93	1.9	5.49333333333333	1.53168241813111	1.91392333785176e-07	2.42852370697366e-06	--	Alpha-mannosyltransferase protein [Rutstroemia sp. NJR-2017a BVV2]	-	-	-	-	-	-	-
Bcin16g03260	24	24	29	85	82	134	0.42	0.37	0.51	1.33	1.31	1.82	0.433333333333333	1.48666666666667	1.77853208689185	1.96861939355396e-07	2.49386203090388e-06	--	hypothetical protein BCIN_16g03260 [Botrytis cinerea B05.10]	-	-	-	-	-	-	-
Bcin08g05200	642	1079	1084	1918	1955	3384	19.98	28.81	34.13	52.57	55.32	82.18	27.64	63.3566666666667	1.19673881833445	2.01360097508566e-07	2.54546351112095e-06	himC	similar to cytochrome P450 alkane hydroxylase [Botrytis cinerea T4]	-	-	-	-	-	GO:0004497//monooxygenase activity;GO:0005506//iron ion binding;GO:0016705//oxidoreductase activity, acting on paired donors, with incorporation or reduction of molecular oxygen;GO:0016712//oxidoreductase activity, acting on paired donors, with incorporation or reduction of molecular oxygen, reduced flavin or flavoprotein as one donor, and incorporation of one atom of oxygen;GO:0020037//heme bind…	GO:0055114//oxidation-reduction process
Bcin15g03400	198	336	320	601	630	809	3.98	5.80	6.51	10.62	11.51	12.71	5.43	11.6133333333333	1.09675802007334	2.02087990140658e-07	2.54928681457436e-06	--	nuclear RNA binding protein [Rutstroemia sp. NJR-2017a WRK4]	-	-	-	-	-	-	-
Bcin15g03590	325	473	473	958	779	1120	5.21	6.51	7.68	13.54	11.36	14.02	6.46666666666667	12.9733333333333	1.00445505770662	2.09436278782601e-07	2.63090604290429e-06	AVL9	Bcavl9 [Botrytis cinerea B05.10]	-	-	-	-	-	-	-
MSTRG.1082	91	222	119	42	60	74	1.75	3.64	2.31	0.70	1.04	1.10	2.56666666666667	0.946666666666667	-1.43896751607758	2.13670652072374e-07	2.67848231635495e-06	--	hypothetical protein BcDW1_9790 [Botrytis cinerea BcDW1]	-	-	-	-	-	-	-
Bcin15g04960	153	194	187	399	335	555	4.70	5.11	5.81	10.79	9.35	13.30	5.20666666666667	11.1466666666667	1.09818039393891	2.14940583668498e-07	2.69158615954366e-06	--	glucose-6-phosphate isomerase protein [Rutstroemia sp. NJR-2017a WRK4]	-	-	-	-	-	-	-
Bcin11g03500	2455	4681	3545	7611	8056	8450	34.81	56.95	50.86	95.05	103.87	93.50	47.54	97.4733333333333	1.03586567835291	2.18343469656856e-07	2.73134461416259e-06	--	intracellular transport protein [Rutstroemia sp. NJR-2017a BVV2]	-	-	-	-	-	-	-
Bcin08g05120	73	141	154	354	291	407	3.75	6.21	8.00	16.01	13.58	16.31	5.98666666666667	15.3	1.35370680356002	2.20196842259293e-07	2.75165689013073e-06	cyt-21	Bcmrps16 [Botrytis cinerea B05.10]	Genetic Information Processing	Translation	ko03010//Ribosome	K02959	GO:0005840//ribosome	GO:0003735//structural constituent of ribosome	GO:0006412//translation
Bcin04g01040	1020	1556	1148	2882	3465	2568	14.26	18.66	16.23	35.48	44.04	28.01	16.3833333333333	35.8433333333333	1.12947589453775	2.2871437121902e-07	2.84622328628113e-06	SPAC11D3.15	Bcoxp1 [Botrytis cinerea B05.10]	Metabolism;Metabolism	Global and overview maps;Metabolism of other amino acids	ko01100//Metabolic pathways;ko00480//Glutathione metabolism	K01469;K01469	-	GO:0003824//catalytic activity;GO:0016787//hydrolase activity	-
Bcin12g00260	277	372	349	646	640	1038	7.79	8.97	9.92	15.99	16.36	22.77	8.89333333333333	18.3733333333333	1.0468172215197	2.34764055847173e-07	2.9184776403242e-06	YUC10	similar to flavin-containing monooxygenase [Botrytis cinerea T4]	-	-	-	-	-	GO:0004499//N,N-dimethylaniline monooxygenase activity;GO:0050660//flavin adenine dinucleotide binding;GO:0050661//NADP binding	GO:0055114//oxidation-reduction process
Bcin11g05420	198	303	358	809	581	845	6.04	7.87	10.91	21.49	16.02	19.99	8.27333333333333	19.1666666666667	1.21205884058875	2.36184790235758e-07	2.93309691832676e-06	--	BTB POZ domain-containing protein [Rutstroemia sp. NJR-2017a WRK4]	-	-	-	-	-	-	-
Bcin12g03350	138	135	141	277	339	447	2.16	1.81	2.23	3.82	4.82	5.46	2.06666666666667	4.7	1.18535504201192	2.36480389991811e-07	2.93372773671e-06	--	similar to transcription factor Cys6 [Botrytis cinerea T4]	-	-	-	-	GO:0005634//nucleus	GO:0000981//DNA-binding transcription factor activity, RNA polymerase II-specific;GO:0008270//zinc ion binding	GO:0006355//regulation of transcription, DNA-templated
MSTRG.1200	93	67	66	16	24	39	2.78	1.82	2.15	0.36	0.66	0.91	2.25	0.643333333333333	-1.80628665467011	2.43079122818961e-07	3.01247177648648e-06	--	hypothetical protein BofuT4_P014600.1 [Botrytis cinerea T4]	-	-	-	-	-	-	-
Bcin04g03920	170	183	126	78	89	70	11.01	10.17	8.26	4.45	5.24	3.54	9.81333333333333	4.41	-1.15396460977834	2.49800375279406e-07	3.08937842863612e-06	--	hypothetical protein BCIN_04g03920 [Botrytis cinerea B05.10]	-	-	-	-	-	-	-
Bcin08g02220	100	153	101	247	296	362	1.09	1.44	1.13	2.38	2.94	3.10	1.22	2.80666666666667	1.20197658478236	2.50084424596388e-07	3.08970282924033e-06	--	Bcrprd [Botrytis cinerea B05.10]	-	-	-	-	-	GO:0003968//RNA-directed 5'-3' RNA polymerase activity	-
Bcin07g05330	164	197	158	358	350	614	4.41	4.55	4.30	8.48	8.56	12.89	4.42	9.97666666666667	1.17451150338551	2.53165046134189e-07	3.12284163270061e-06	--	hypothetical protein BCIN_07g05330 [Botrytis cinerea B05.10]	-	-	-	-	-	-	-
Bcin02g07590	98	204	181	417	341	613	0.86	1.53	1.60	3.21	2.71	4.18	1.33	3.36666666666667	1.33989464141681	2.53287889434663e-07	3.12284163270061e-06	pol2	DNA polymerase epsilon [Sclerotinia borealis F-4128]	Genetic Information Processing;Genetic Information Processing;Genetic Information Processing	Replication and repair;Replication and repair;Replication and repair	ko03420//Nucleotide excision repair;ko03030//DNA replication;ko03410//Base excision repair	K02324;K02324;K02324	GO:0000784//nuclear chromosome, telomeric region;GO:0005634//nucleus;GO:0008622//epsilon DNA polymerase complex	GO:0000166//nucleotide binding;GO:0003676//nucleic acid binding;GO:0003677//DNA binding;GO:0003887//DNA-directed DNA polymerase activity;GO:0008270//zinc ion binding	GO:0006260//DNA replication;GO:0006279//premeiotic DNA replication;GO:0006281//DNA repair;GO:0006325//chromatin organization;GO:0010964//regulation of chromatin silencing by small RNA;GO:0090053//positive regulation of chromatin silencing at centromere;GO:1902975//mitotic DNA replication initiation;GO:1902983//DNA strand elongation involved in mitotic DNA replication;GO:1903097//regulation of CEN…
Bcin04g00930	15	14	15	56	67	86	0.21	0.17	0.21	0.70	0.86	0.95	0.196666666666667	0.836666666666667	2.08890050458893	2.59157263121878e-07	3.19192255010543e-06	TRPA1	similar to HET domain protein [Botrytis cinerea T4]	-	-	-	-	-	GO:0005515//protein binding	-
Bcin14g04050	174	227	193	435	364	544	9.08	10.16	10.19	19.98	17.26	22.14	9.81	19.7933333333333	1.01268955104626	2.65880164888476e-07	3.26465972953227e-06	tsn1	similar to recombination hotspot-binding protein (Translin) [Botrytis cinerea T4]	-	-	-	-	-	GO:0003697//single-stranded DNA binding;GO:0003723//RNA binding;GO:0035939//microsatellite binding;GO:0043047//single-stranded telomeric DNA binding;GO:0043565//sequence-specific DNA binding;GO:1990605//GU repeat RNA binding	GO:0016070//RNA metabolic process
Bcin10g02200	437	807	767	1577	1353	1887	5.06	8.01	8.98	16.07	14.24	17.04	7.35	15.7833333333333	1.10258576991086	2.71843720207511e-07	3.33105842839142e-06	--	pak-box p21-rho-binding protein [Rutstroemia sp. NJR-2017a BVV2]	-	-	-	-	-	-	-
Bcin05g04690	100	69	77	23	30	42	4.83	2.86	3.77	0.98	1.32	1.58	3.82	1.29333333333333	-1.56247848656978	2.75162068152769e-07	3.36483900483958e-06	--	hypothetical protein BCIN_05g04690 [Botrytis cinerea B05.10]	-	-	-	-	-	-	-
Bcin04g05990	187	314	238	541	494	629	3.69	5.31	4.75	9.40	8.86	9.68	4.58333333333333	9.31333333333333	1.02290040211008	2.84874970539354e-07	3.4729823468399e-06	--	hypothetical protein BCIN_04g05990 [Botrytis cinerea B05.10]	-	-	-	-	-	-	-
Bcin05g06000	190	176	171	348	435	723	7.86	6.24	7.15	12.67	16.36	23.33	7.08333333333333	17.4533333333333	1.30100225603281	2.8791564015138e-07	3.50292490515141e-06	--	hypothetical protein BCIN_05g06000 [Botrytis cinerea B05.10]	-	-	-	-	-	-	-
Bcin07g04910	231	480	385	818	809	1062	7.19	12.82	12.13	22.43	22.90	25.80	10.7133333333333	23.71	1.14608823452807	2.90545626163258e-07	3.53133750906743e-06	prp45	Bcprp45 [Botrytis cinerea B05.10]	Genetic Information Processing	Transcription	ko03040//Spliceosome	K06063	GO:0005681//spliceosomal complex	-	GO:0000398//mRNA splicing, via spliceosome
MSTRG.9178	71	94	62	28	30	36	2.26	2.57	2.00	0.79	0.87	0.90	2.27666666666667	0.853333333333333	-1.41574176829009	2.9250982886039e-07	3.5516087021914e-06	--	-	-	-	-	-	-	-	-
Bcin11g00870	20	36	28	109	107	94	1.00	1.54	1.41	4.78	4.85	3.65	1.31666666666667	4.42666666666667	1.74933058828246	3.06651403464253e-07	3.71753986202413e-06	--	E3 ubiquitin-protein ligase [Diplodia seriata]	-	-	-	-	-	-	-
Bcin12g05240	23	58	56	144	133	198	0.27	0.59	0.67	1.50	1.43	1.83	0.51	1.58666666666667	1.63742992061529	3.12805732389473e-07	3.78652918884389e-06	Nuggc	Tat pathway signal sequence protein [Rutstroemia sp. NJR-2017a WRK4]	-	-	-	-	-	-	-
Bcin04g03400	93	177	227	573	445	492	2.34	3.81	5.77	12.68	10.16	9.64	3.97333333333333	10.8266666666667	1.44616739672302	3.25236200367864e-07	3.92510636979706e-06	mpp10	Bcmpp10 [Botrytis cinerea B05.10]	Genetic Information Processing	Translation	ko03008//Ribosome biogenesis in eukaryotes	K14559	GO:0005634//nucleus;GO:0005732//small nucleolar ribonucleoprotein complex;GO:0034457//Mpp10 complex	-	GO:0006364//rRNA processing
Bcin04g05610	469	809	766	1579	1266	1952	7.59	11.23	12.54	22.50	18.62	24.64	10.4533333333333	21.92	1.06828473956648	3.30723160588154e-07	3.98731021779521e-06	SPAC23H4.01c	Bcosh3 [Botrytis cinerea B05.10]	-	-	-	-	-	-	-
Bcin05g04680	432	639	716	1374	1137	1692	8.46	10.73	14.18	23.69	20.24	25.85	11.1233333333333	23.26	1.06426191101206	3.31288450443692e-07	3.99011134685147e-06	--	com1 regulatory protein [Rutstroemia sp. NJR-2017a BBW]	-	-	-	-	-	-	-
Bcin16g04670	83	131	214	517	354	534	1.93	2.61	5.03	10.58	7.48	9.68	3.19	9.24666666666667	1.53537695783758	3.5867618654826e-07	4.28551886300533e-06	SPBC4F6.14	Bcnop4 [Botrytis cinerea B05.10]	Genetic Information Processing	Translation	ko03008//Ribosome biogenesis in eukaryotes	K14573	-	GO:0003676//nucleic acid binding	-
Bcin08g01740	1100	1561	1814	3444	2788	4154	17.80	21.68	29.71	49.08	40.98	52.47	23.0633333333333	47.51	1.04263016661542	3.65071535280218e-07	4.3519766716127e-06	mcs4	Brrg1 [Botrytis cinerea B05.10]	Environmental Information Processing;Cellular Processes	Signal transduction;Transport and catabolism	ko04011//MAPK signaling pathway - yeast;ko04139//Mitophagy - yeast	K11233;K11233	-	-	GO:0000160//phosphorelay signal transduction system
Bcin05g06060	215	199	185	125	106	102	14.58	11.58	12.70	7.47	6.54	5.40	12.9533333333333	6.47	-1.00148578287168	3.71451592339529e-07	4.41176995301973e-06	--	STE24 endopeptidase protein [Rutstroemia sp. NJR-2017a BVV2]	-	-	-	-	-	-	-
Bcin09g03900	340	595	543	989	1023	1454	4.27	6.39	6.90	10.95	11.65	14.25	5.85333333333333	12.2833333333333	1.06937177444707	3.73031564901522e-07	4.42177079503446e-06	chr3	Chitin synthase regulatory factor 3, partial [Lachnellula cervina]	-	-	-	-	-	GO:0005515//protein binding	-
Bcin04g01560	255	180	251	128	103	141	12.92	7.82	12.87	5.71	4.75	5.57	11.2033333333333	5.34333333333333	-1.06811611715345	3.83851249926012e-07	4.54358162797083e-06	VdtF	Short-chain dehydrogenase/reductase, partial [Lachnellula hyalina]	-	-	-	-	-	-	-
Bcin03g08040	37	39	32	129	112	115	1.35	1.22	1.18	4.13	3.71	3.27	1.25	3.70333333333333	1.56689631600585	3.84142923011663e-07	4.54358162797083e-06	--	Transcription initiation factor Rrn11 protein [Rutstroemia sp. NJR-2017a BVV2]	-	-	-	-	-	GO:0001164//RNA polymerase I CORE element sequence-specific DNA binding;GO:0001181//RNA polymerase I general transcription initiation factor activity	GO:0006361//transcription initiation from RNA polymerase I promoter
Bcin12g01920	180	291	290	601	482	777	1.74	2.41	2.84	5.12	4.24	5.86	2.33	5.07333333333333	1.12260399812811	3.93578709373214e-07	4.63780457534769e-06	NIPBL	Bcscc2 [Botrytis cinerea B05.10]	Cellular Processes	Cell growth and death	ko04111//Cell cycle - yeast	K06672	-	GO:0003682//chromatin binding	GO:0010468//regulation of gene expression
Bcin05g01640	217	299	329	628	539	812	3.04	3.60	4.67	7.76	6.88	8.89	3.77	7.84333333333333	1.05690239123448	3.95554142686637e-07	4.65193409809289e-06	UGT80B1	glycosyltransferase family 1 protein [Botrytis cinerea T4]	-	-	-	-	-	GO:0016758//transferase activity, transferring hexosyl groups	GO:0005975//carbohydrate metabolic process;GO:0030259//lipid glycosylation
Bcin05g07240	604	1129	1366	3008	2099	3647	6.26	10.03	14.31	27.44	19.77	29.48	10.2	25.5633333333333	1.32550681671419	4.00934331268638e-07	4.70136695295827e-06	dhkJ	ATPase-like ATP-binding domain protein [Rutstroemia sp. NJR-2017a BVV2]	-	-	-	-	-	GO:0000155//phosphorelay sensor kinase activity;GO:0005515//protein binding;GO:0016772//transferase activity, transferring phosphorus-containing groups	GO:0000160//phosphorelay signal transduction system;GO:0007165//signal transduction;GO:0016310//phosphorylation
Bcin12g01670	79	122	98	221	219	340	3.08	4.08	3.87	7.59	7.76	10.34	3.67666666666667	8.56333333333333	1.21977409930943	4.09105503230625e-07	4.78781284249591e-06	rad18	Bcrad18 [Botrytis cinerea B05.10]	-	-	-	-	-	GO:0003697//single-stranded DNA binding;GO:0061630//ubiquitin protein ligase activity	GO:0006301//postreplication repair;GO:0006513//protein monoubiquitination
Bcin01g10600	255	414	362	698	664	1157	3.95	5.51	5.68	9.53	9.36	14.00	5.04666666666667	10.9633333333333	1.11928380284966	4.0986284886985e-07	4.79199646912808e-06	PEX1	Bcpex1 [Botrytis cinerea B05.10]	Cellular Processes	Transport and catabolism	ko04146//Peroxisome	K13338	GO:0005777//peroxisome;GO:0005778//peroxisomal membrane	GO:0005524//ATP binding;GO:0042623//ATPase activity, coupled	GO:0006625//protein targeting to peroxisome;GO:0007031//peroxisome organization
Bcin12g01470	110	130	125	275	242	382	0.78	0.79	0.89	1.71	1.55	2.10	0.82	1.78666666666667	1.12357468511854	4.21193024234615e-07	4.91966588930567e-06	SACS	Sacsin [Lachnellula cervina]	-	-	-	-	-	GO:0005515//protein binding	-
Bcin07g01220	84	140	162	444	254	459	1.55	2.22	3.03	7.24	4.27	6.63	2.26666666666667	6.04666666666667	1.41556780439082	4.25452492725246e-07	4.96457903877249e-06	pol5	Bcpol5 [Botrytis cinerea B05.10]	-	-	-	-	GO:0005730//nucleolus	GO:0003677//DNA binding;GO:0008134//transcription factor binding	GO:0006355//regulation of transcription, DNA-templated
Bcin15g00770	44	75	85	188	170	243	1.33	1.94	2.60	5.00	4.67	5.73	1.95666666666667	5.13333333333333	1.39149794247221	4.43539986749335e-07	5.15556081591079e-06	SLD2	similar to gi|121750448|sp|Q0UZV8.1|SLD2_PHANO RecName: Full=DNA replication regulator SLD2 [Botrytis cinerea T4]	-	-	-	-	-	-	GO:0006270//DNA replication initiation
Bcin14g01870	259	312	341	670	544	894	3.10	3.20	4.13	7.06	5.92	8.35	3.47666666666667	7.11	1.0321448078208	4.57820728759668e-07	5.30611568032482e-06	tcsB	Bchhk5 [Botrytis cinerea B05.10]	Environmental Information Processing;Cellular Processes	Signal transduction;Transport and catabolism	ko04011//MAPK signaling pathway - yeast;ko04139//Mitophagy - yeast	K11231;K11231	-	GO:0000155//phosphorelay sensor kinase activity;GO:0016772//transferase activity, transferring phosphorus-containing groups	GO:0000160//phosphorelay signal transduction system;GO:0007165//signal transduction;GO:0016310//phosphorylation
Bcin14g00150	45	71	64	165	133	242	2.64	3.57	3.80	8.52	7.09	11.07	3.33666666666667	8.89333333333333	1.41431669234859	4.59296635563767e-07	5.31294486544034e-06	--	hypothetical protein BCIN_14g00150 [Botrytis cinerea B05.10]	-	-	-	-	-	-	-
Bcin16g02520	211	199	216	490	439	508	1.27	1.03	1.32	2.60	2.41	2.39	1.20666666666667	2.46666666666667	1.0315355734331	4.67789444309391e-07	5.39556179076394e-06	--	p-loop containing nucleoside triphosphate hydrolase protein [Rutstroemia sp. NJR-2017a BVV2]	-	-	-	-	-	-	-
Bcin02g05990	112	176	153	353	279	451	3.35	4.51	4.63	9.29	7.58	10.52	4.16333333333333	9.13	1.13287578909742	4.82367565407362e-07	5.54768992691154e-06	ubp8	Bcubp10 [Botrytis cinerea B05.10]	-	-	-	-	-	GO:0004843//thiol-dependent ubiquitin-specific protease activity;GO:0008270//zinc ion binding;GO:0036459//thiol-dependent ubiquitinyl hydrolase activity	GO:0006511//ubiquitin-dependent protein catabolic process;GO:0016578//histone deubiquitination;GO:0016579//protein deubiquitination
Bcin15g01200	39	50	56	140	122	173	0.68	0.75	0.99	2.15	1.93	2.35	0.806666666666667	2.14333333333333	1.40981169005335	4.93345779089685e-07	5.66850989128551e-06	BCS1L	related to human BCS1 protein [Phialocephala subalpina]	-	-	-	-	-	GO:0005524//ATP binding	GO:0034551//mitochondrial respiratory chain complex III assembly
Bcin15g02490	89	93	85	194	208	297	4.13	3.70	3.99	7.92	8.77	10.75	3.94	9.14666666666667	1.21505044599528	4.99805279902283e-07	5.72625857968352e-06	--	Bcbet1 [Botrytis cinerea B05.10]	Genetic Information Processing	Folding, sorting and degradation	ko04130//SNARE interactions in vesicular transport	K08504	GO:0030173//integral component of Golgi membrane	-	GO:0015031//protein transport
Bcin02g08720	38	90	51	187	147	220	2.02	4.10	2.74	8.75	7.10	9.12	2.95333333333333	8.32333333333333	1.4948172173732	5.0680238560632e-07	5.80087849962382e-06	--	kinetochore mis14 protein [Rutstroemia sp. NJR-2017a BBW]	-	-	-	-	GO:0000776//kinetochore	-	GO:0000070//mitotic sister chromatid segregation
Bcin01g06030	183	291	350	658	580	902	1.96	2.67	3.79	6.20	5.64	7.52	2.80666666666667	6.45333333333333	1.2011868142082	5.10088228742655e-07	5.83291730272136e-06	rqh1	Bcsgs1 [Botrytis cinerea B05.10]	Genetic Information Processing	Replication and repair	ko03440//Homologous recombination	K10901	-	GO:0003676//nucleic acid binding;GO:0004386//helicase activity;GO:0005524//ATP binding;GO:0043138//3'-5' DNA helicase activity	GO:0006260//DNA replication;GO:0006281//DNA repair;GO:0006310//DNA recombination
Bcin04g03420	339	584	592	1087	1008	1660	4.15	6.14	7.33	11.72	11.22	15.86	5.87333333333333	12.9333333333333	1.13884272815407	5.20323080178262e-07	5.93297030718962e-06	NUP133	Bcnup133 [Botrytis cinerea B05.10]	Genetic Information Processing	Translation	ko03013//RNA transport	K14300	-	GO:0005515//protein binding;GO:0017056//structural constituent of nuclear pore	-
MSTRG.7307	219	226	144	89	116	102	3.37	2.99	2.25	1.20	1.62	1.23	2.87	1.35	-1.08809132962486	5.26157515545712e-07	5.99379435960058e-06	--	hypothetical protein BofuT4_P067270.1 [Botrytis cinerea T4]	-	-	-	-	-	-	-
Bcin14g02740	290	541	412	864	846	1086	7.40	11.84	10.63	19.40	19.62	21.61	9.95666666666667	20.21	1.0213345847901	5.31865598369494e-07	6.05306489160495e-06	--	F-box domain-containing protein [Rutstroemia sp. NJR-2017a BBW]	-	-	-	-	-	GO:0005515//protein binding	-
Bcin06g00050	33	76	53	150	137	230	0.77	1.52	1.25	3.09	2.91	4.20	1.18	3.4	1.52674788677586	5.33105336430172e-07	6.0559373411316e-06	NAGLU	glycoside hydrolase family 89 protein [Hyaloscypha variabilis F]	Metabolism;Metabolism	Global and overview maps;Glycan biosynthesis and metabolism	ko01100//Metabolic pathways;ko00531//Glycosaminoglycan degradation	K01205;K01205	-	-	-
Bcin11g02010	121	128	125	63	70	61	3.53	3.20	3.69	1.61	1.85	1.41	3.47333333333333	1.62333333333333	-1.09736160019617	5.33128662791542e-07	6.0559373411316e-06	SPAC11D3.08c	similar to amino acid transporter [Botrytis cinerea T4]	-	-	-	-	GO:0016020//membrane	GO:0022857//transmembrane transporter activity	GO:0055085//transmembrane transport
Bcin01g03030	281	445	411	901	781	861	7.66	10.41	11.34	21.64	19.36	18.32	9.80333333333333	19.7733333333333	1.01221181356756	5.40333467515064e-07	6.13196616922398e-06	--	ubiquinone biosynthesis protein [Marssonina coronariae]	-	-	-	-	-	-	-
Bcin06g07200	223	500	389	1005	784	1027	4.26	8.20	7.52	16.91	13.62	15.31	6.66	15.28	1.19805046096449	5.42859252571397e-07	6.15260304589777e-06	sna41	related to sna41 protein [Rhynchosporium agropyri]	Cellular Processes;Cellular Processes	Cell growth and death;Cell growth and death	ko04111//Cell cycle - yeast;ko04113//Meiosis - yeast	K06628;K06628	-	-	GO:0006270//DNA replication initiation
Bcin06g01250	335	531	604	1139	945	1780	6.40	8.71	11.68	19.18	16.43	26.55	8.93	20.72	1.21429192256533	5.43178740200254e-07	6.15260304589777e-06	--	Bgt-5023 [Blumeria graminis f. sp. tritici]	-	-	-	-	-	-	-
Bcin01g04640	3321	6089	4974	9351	9184	14885	55.91	87.94	84.72	138.64	140.58	195.53	76.19	158.25	1.05453193930456	5.58950390724426e-07	6.31334729730587e-06	CCN1	cyclin domain containing protein [Rutstroemia sp. NJR-2017a BBW]	-	-	-	-	GO:0005634//nucleus	-	-
Bcin10g05250	135	310	310	633	569	1063	2.17	4.28	5.04	8.96	8.32	13.34	3.83	10.2066666666667	1.41409548485368	5.69210833641505e-07	6.41111149469906e-06	set-2	Bcset2 [Botrytis cinerea B05.10]	Metabolism;Metabolism	Global and overview maps;Amino acid metabolism	ko01100//Metabolic pathways;ko00310//Lysine degradation	K23700;K23700	GO:0005634//nucleus;GO:0005694//chromosome	GO:0005515//protein binding;GO:0018024//histone-lysine N-methyltransferase activity;GO:0046975//histone methyltransferase activity (H3-K36 specific)	GO:0006354//DNA-templated transcription, elongation;GO:0006355//regulation of transcription, DNA-templated;GO:0010452//histone H3-K36 methylation;GO:0034968//histone lysine methylation
Bcin13g02860	71	125	109	247	240	289	1.64	2.47	2.54	5.01	5.03	5.20	2.21666666666667	5.08	1.19643665710477	5.76512378296359e-07	6.48442449957073e-06	mus-23	Bcmre11 [Botrytis cinerea B05.10]	Genetic Information Processing;Genetic Information Processing	Replication and repair;Replication and repair	ko03440//Homologous recombination;ko03450//Non-homologous end-joining	K10865;K10865	GO:0000784//nuclear chromosome, telomeric region;GO:0005634//nucleus;GO:0030870//Mre11 complex;GO:0035861//site of double-strand break;GO:1990421//subtelomeric heterochromatin	GO:0004518//nuclease activity;GO:0004519//endonuclease activity;GO:0008408//3'-5' exonuclease activity;GO:0016787//hydrolase activity;GO:0030145//manganese ion binding	GO:0000723//telomere maintenance;GO:0000724//double-strand break repair via homologous recombination;GO:0000729//DNA double-strand break processing;GO:0006302//double-strand break repair;GO:0006303//double-strand break repair via nonhomologous end joining;GO:0007131//reciprocal meiotic recombination;GO:0031573//intra-S DNA damage checkpoint;GO:0042138//meiotic DNA double-strand break formation;GO…
Bcin12g01810	149	232	245	668	400	591	3.21	4.29	5.34	12.67	7.83	9.93	4.28	10.1433333333333	1.24484913139229	5.76802112528571e-07	6.48442449957073e-06	dbp10	Bcdbp10 [Botrytis cinerea B05.10]	-	-	-	-	GO:0005634//nucleus	GO:0003676//nucleic acid binding;GO:0003723//RNA binding;GO:0003724//RNA helicase activity;GO:0005524//ATP binding	-
Bcin16g03730	438	766	666	1213	1271	1692	8.12	12.18	12.49	19.80	21.42	24.47	10.93	21.8966666666667	1.00241786381722	5.90310622761085e-07	6.61147897492415e-06	SET9	Histone-lysine N-methyltransferase set9 protein [Rutstroemia sp. NJR-2017a WRK4]	Metabolism;Metabolism	Global and overview maps;Amino acid metabolism	ko01100//Metabolic pathways;ko00310//Lysine degradation	K11429;K11429	-	GO:0005515//protein binding;GO:0042799//histone methyltransferase activity (H4-K20 specific)	GO:0034770//histone H4-K20 methylation
Bcin10g00130	464	586	632	1454	927	1599	11.51	12.48	15.87	31.78	20.92	30.96	13.2866666666667	27.8866666666667	1.06959628780497	5.98040648397693e-07	6.6855588902966e-06	--	Wd tetratricopeptide repeat domain-containing protein [Rutstroemia sp. NJR-2017a BVV2]	-	-	-	-	-	GO:0005515//protein binding	-
Bcin01g09800	74	115	116	293	227	277	3.72	4.96	5.90	12.97	10.37	10.86	4.86	11.4	1.23000560544632	6.0518718800636e-07	6.7468994384914e-06	utp23	Bcutp23 [Botrytis cinerea B05.10]	-	-	-	-	GO:0032040//small-subunit processome	-	-
MSTRG.8919	38	54	50	15	15	15	1.70	2.07	2.26	0.59	0.61	0.52	2.01	0.573333333333333	-1.80974943719799	6.54615750628329e-07	7.25709080067521e-06	--	hypothetical protein BofuT4_uP143600.1 [Botrytis cinerea T4]	-	-	-	-	-	-	-
Bcin02g00440	987	892	735	257	338	747	45.95	35.63	34.62	10.54	14.31	27.13	38.7333333333333	17.3266666666667	-1.16058152981969	6.62667585648719e-07	7.33956409095587e-06	--	hypothetical protein BCIN_02g00440 [Botrytis cinerea B05.10]	-	-	-	-	-	-	-
MSTRG.7761	149	122	130	73	49	84	4.04	2.84	3.57	1.74	1.21	1.78	3.48333333333333	1.57666666666667	-1.14359085362885	6.64577230033185e-07	7.35391830537183e-06	--	hypothetical protein BofuT4_uP052230.1 [Botrytis cinerea T4]	-	-	-	-	-	-	-
Bcin09g00170	333	484	427	706	960	1451	4.70	5.86	6.09	8.77	12.31	15.97	5.55	12.35	1.15395136523457	6.750726880934e-07	7.45711576174383e-06	SPAC1327.01c	BcgaaR [Botrytis cinerea B05.10]	-	-	-	-	GO:0005634//nucleus	GO:0000981//DNA-binding transcription factor activity, RNA polymerase II-specific;GO:0003677//DNA binding;GO:0008270//zinc ion binding	GO:0006351//transcription, DNA-templated;GO:0006355//regulation of transcription, DNA-templated
Bcin14g05250	37	59	53	152	109	201	0.69	0.95	1.00	2.51	1.86	2.94	0.88	2.43666666666667	1.46933347659399	7.38100869498336e-07	8.12249845736277e-06	--	similar to fungal specific transcription factor [Botrytis cinerea T4]	-	-	-	-	GO:0005634//nucleus	GO:0000981//DNA-binding transcription factor activity, RNA polymerase II-specific;GO:0003677//DNA binding;GO:0008270//zinc ion binding	GO:0006351//transcription, DNA-templated;GO:0006355//regulation of transcription, DNA-templated
Bcin08g01330	53	61	66	155	164	178	2.43	2.40	3.06	6.27	6.84	6.37	2.63	6.49333333333333	1.30389647206888	7.48464143783133e-07	8.21546741087211e-06	CAF17	Bciba57 [Botrytis cinerea B05.10]	-	-	-	-	-	GO:0005515//protein binding	-
Bcin11g02260	79	84	72	221	169	225	1.20	1.10	1.11	2.97	2.34	2.68	1.13666666666667	2.66333333333333	1.2284237639038	8.07042827572474e-07	8.81640952199501e-06	--	ankyrin repeat protein [Rutstroemia sp. NJR-2017a BBW]	-	-	-	-	-	GO:0005515//protein binding	-
Bcin13g03710	46	60	49	141	123	175	0.86	0.96	0.93	2.32	2.09	2.56	0.916666666666667	2.32333333333333	1.3417270374564	8.19045894206823e-07	8.92313272379506e-06	--	Tetratricopeptide-like helical domain protein [Rutstroemia sp. NJR-2017a WRK4]	-	-	-	-	-	GO:0005515//protein binding;GO:0043531//ADP binding	-
Bcin04g06670	274	416	492	927	815	1078	5.49	7.15	9.97	16.36	14.85	16.85	7.53666666666667	16.02	1.08787565637834	8.32193910956084e-07	9.05813971743662e-06	palA	Bcrim20 [Botrytis cinerea B05.10]	Cellular Processes	Transport and catabolism	ko04144//Endocytosis	K12200	-	GO:0005515//protein binding	-
Bcin05g06800	93	124	129	323	213	370	2.53	2.89	3.55	7.73	5.26	7.84	2.99	6.94333333333333	1.21548294912138	8.60390780309044e-07	9.32271529043724e-06	ROK1	Bcrok1 [Botrytis cinerea B05.10]	-	-	-	-	-	GO:0003676//nucleic acid binding;GO:0005524//ATP binding	-
MSTRG.776	267	241	186	135	133	114	24.76	19.18	17.45	11.03	11.22	8.25	20.4633333333333	10.1666666666667	-1.00919442716472	8.69071413807463e-07	9.39130011097262e-06	--	hypothetical protein BPOR_0365g00060 [Botrytis porri]	-	-	-	-	-	-	-
Bcin05g05200	16	19	19	85	96	59	0.88	0.89	1.05	4.11	4.79	2.53	0.94	3.81	2.01905833581568	8.74051470315416e-07	9.42811234946889e-06	--	hypothetical protein BofuT4_P136420.1 [Botrytis cinerea T4]	-	-	-	-	-	-	-
Bcin13g02190	89	135	95	226	255	300	1.70	2.21	1.83	3.79	4.42	4.46	1.91333333333333	4.22333333333333	1.14229388246512	8.83694000533069e-07	9.48941657920099e-06	--	AMP-dependent synthetase ligase protein [Rutstroemia sp. NJR-2017a WRK4]	-	-	-	-	-	-	-
Bcin15g01320	29	52	46	144	102	155	0.71	1.09	1.13	3.09	2.26	2.95	0.976666666666667	2.76666666666667	1.50221067181204	8.91234864454402e-07	9.56182508112942e-06	SPAC637.09	similar to RNA exonuclease [Botrytis cinerea T4]	Genetic Information Processing	Translation	ko03008//Ribosome biogenesis in eukaryotes	K14570	-	GO:0003676//nucleic acid binding	-
Bcin04g06500	556	341	240	180	181	174	27.09	14.35	11.87	7.92	7.94	6.68	17.77	7.51333333333333	-1.24191866657761	8.96997741076704e-07	9.61504555372381e-06	atnD	short-chain dehydrogenase protein [Rutstroemia sp. NJR-2017a BBW]	-	-	-	-	-	-	-
Bcin09g03840	0	0	2	39	51	25	0.00	0.00	0.08	1.41	1.91	0.80	0.0266666666666667	1.37333333333333	5.68650052718321	9.1246645811338e-07	9.75468156470182e-06	--	Retrovirus-related Pol polyprotein from transposon TNT 1-94 [Lachnellula cervina]	-	-	-	-	-	GO:0003676//nucleic acid binding;GO:0008270//zinc ion binding	-
Bcin15g05120	3404	1867	1839	918	1216	1619	122.01	57.41	66.69	28.98	39.63	45.28	82.0366666666667	37.9633333333333	-1.11166220073406	9.38744906282363e-07	1.00088246947401e-05	--	related to FK506 suppressor Sfk1 [Rhynchosporium agropyri]	-	-	-	-	GO:0000139//Golgi membrane	-	-
Bcin10g04050	100	142	196	469	308	460	2.28	2.77	4.52	9.41	6.38	8.17	3.19	7.98666666666667	1.32403707830276	9.83611441891154e-07	1.04407435957693e-05	drs1	Bcdrs1 [Botrytis cinerea B05.10]	-	-	-	-	-	GO:0003676//nucleic acid binding;GO:0005524//ATP binding	-
Bcin07g04700	488	801	907	1797	1433	2026	7.81	11.00	14.69	25.33	20.86	25.31	11.1666666666667	23.8333333333333	1.09378214632061	1.02090000874791e-06	1.08173878911008e-05	TOP1	Bctop1 [Botrytis cinerea B05.10]	-	-	-	-	GO:0005694//chromosome	GO:0003677//DNA binding;GO:0003917//DNA topoisomerase type I activity	GO:0006265//DNA topological change
Bcin02g09400	1	4	1	38	26	32	0.05	0.17	0.05	1.63	1.15	1.22	0.09	1.33333333333333	3.88896868761125	1.02400903281496e-06	1.08407458032283e-05	PUG1	related to RTM1 protein [Phialocephala subalpina]	-	-	-	-	GO:0016021//integral component of membrane	-	-
Bcin13g03700	37	64	64	145	134	215	0.95	1.41	1.66	3.28	3.13	4.31	1.34	3.57333333333333	1.41503749927884	1.03460693399913e-06	1.09143745572584e-05	--	ERCC4 domain-containing protein [Rutstroemia sp. NJR-2017a WRK4]	Genetic Information Processing	Replication and repair	ko03440//Homologous recombination	K10882	GO:0005634//nucleus;GO:0048476//Holliday junction resolvase complex	GO:0003677//DNA binding;GO:0004518//nuclease activity	GO:0006281//DNA repair
Bcin06g06610	75	120	169	412	280	390	1.46	2.01	3.33	7.07	4.96	5.93	2.26666666666667	5.98666666666667	1.40118069860344	1.04045401942131e-06	1.09569097842068e-05	utp13	Bcutp13 [Botrytis cinerea B05.10]	Genetic Information Processing	Translation	ko03008//Ribosome biogenesis in eukaryotes	K14555	GO:0032040//small-subunit processome	GO:0005515//protein binding	GO:0006364//rRNA processing
Bcin13g05570	95	167	125	303	262	367	1.77	2.67	2.36	4.97	4.44	5.33	2.26666666666667	4.91333333333333	1.11612987295736	1.08009758202385e-06	1.13605036481321e-05	--	PUA-like domain protein [Rutstroemia sp. NJR-2017a BVV2]	-	-	-	-	-	-	-
Bcin10g01770	4	3	2	37	21	50	0.14	0.09	0.07	1.11	0.65	1.32	0.1	1.02666666666667	3.35989594508639	1.08068876492579e-06	1.13605036481321e-05	--	phthalate transporter protein [Rutstroemia sp. NJR-2017a WRK4]	-	-	-	-	-	-	-
Bcin14g02930	137	319	269	576	515	900	2.41	4.82	4.79	8.93	8.24	12.36	4.00666666666667	9.84333333333333	1.29674446042277	1.08224447279931e-06	1.13668867327142e-05	rfc1	Bcrfc1 [Botrytis cinerea B05.10]	Genetic Information Processing;Genetic Information Processing;Genetic Information Processing	Replication and repair;Replication and repair;Replication and repair	ko03420//Nucleotide excision repair;ko03030//DNA replication;ko03430//Mismatch repair	K10754;K10754;K10754	GO:0005663//DNA replication factor C complex	GO:0003677//DNA binding;GO:0003689//DNA clamp loader activity;GO:0005524//ATP binding	GO:0006260//DNA replication;GO:0006281//DNA repair
Bcin12g01580	119	165	138	301	275	386	3.71	4.42	4.36	8.28	7.81	9.41	4.16333333333333	8.5	1.02972377013826	1.08921636729727e-06	1.14300953990284e-05	lcsQ	Bccca1 [Botrytis cinerea B05.10]	Genetic Information Processing	Translation	ko03013//RNA transport	K00974	-	GO:0003723//RNA binding;GO:0016779//nucleotidyltransferase activity	GO:0006396//RNA processing
Bcin02g04000	176	303	288	544	522	713	3.56	5.26	5.89	9.69	9.60	11.25	4.90333333333333	10.18	1.05390281554202	1.11298997190596e-06	1.16591536917142e-05	MPS1	Bcmps1 [Botrytis cinerea B05.10]	Cellular Processes	Cell growth and death	ko04111//Cell cycle - yeast	K08866	-	GO:0004672//protein kinase activity;GO:0004712//protein serine/threonine/tyrosine kinase activity;GO:0005524//ATP binding	GO:0006468//protein phosphorylation;GO:0007093//mitotic cell cycle checkpoint;GO:0051304//chromosome separation
Bcin09g06830	377	642	621	1071	1144	1500	8.43	12.28	14.00	21.02	23.18	26.09	11.57	23.43	1.01796808975565	1.11512673808479e-06	1.16713352220158e-05	PAN3	Bcpan3 [Botrytis cinerea B05.10]	Genetic Information Processing	Folding, sorting and degradation	ko03018//RNA degradation	K12572	GO:0031251//PAN complex	GO:0003723//RNA binding;GO:0046872//metal ion binding	GO:0000289//nuclear-transcribed mRNA poly(A) tail shortening;GO:0006397//mRNA processing
Bcin01g01600	54	53	44	116	147	190	1.25	1.05	1.03	2.36	3.09	3.43	1.11	2.96	1.41503749927884	1.11668144361082e-06	1.16716955061135e-05	sdnS	similar to transcription factor Cys6 [Botrytis cinerea T4]	-	-	-	-	GO:0005634//nucleus	GO:0000981//DNA-binding transcription factor activity, RNA polymerase II-specific;GO:0008270//zinc ion binding	GO:0006355//regulation of transcription, DNA-templated
Bcin05g06250	47	75	38	193	146	153	1.89	2.58	1.54	6.83	5.33	4.80	2.00333333333333	5.65333333333333	1.49669927385202	1.12604828163219e-06	1.17548454765506e-05	--	hypothetical protein BCIN_05g06250 [Botrytis cinerea B05.10]	-	-	-	-	-	-	-
Bcin08g03500	82	161	115	263	263	400	1.26	2.12	1.79	3.56	3.67	4.79	1.72333333333333	4.00666666666667	1.21720071039625	1.15163908238527e-06	1.19802454542578e-05	mus-41	similar to DNA repair protein rad5 [Botrytis cinerea T4]	-	-	-	-	-	GO:0003676//nucleic acid binding;GO:0005524//ATP binding;GO:0008270//zinc ion binding;GO:0016818//hydrolase activity, acting on acid anhydrides, in phosphorus-containing anhydrides;GO:0046872//metal ion binding	-
Bcin12g01820	63	79	154	359	256	364	1.54	1.66	3.82	7.74	5.70	6.96	2.34	6.8	1.5390262165543	1.18247400150689e-06	1.22584502024728e-05	dbp4	Bchca4 [Botrytis cinerea B05.10]	-	-	-	-	-	GO:0003676//nucleic acid binding;GO:0005524//ATP binding	-
Bcin04g03370	451	758	757	1728	1199	1695	12.31	17.76	20.91	41.55	29.76	36.11	16.9933333333333	35.8066666666667	1.07525934813334	1.20655700837787e-06	1.24757370046595e-05	--	DNA ligase/mRNA capping enzyme, catalytic [Glarea lozoyensis ATCC 20868]	-	-	-	-	-	-	-
Bcin16g00520	136	213	159	388	324	433	2.21	2.97	2.62	5.56	4.79	5.50	2.6	5.28333333333333	1.02293681127716	1.21662988996706e-06	1.25582192948883e-05	BC1G_14637	Bcert1 [Botrytis cinerea B05.10]	-	-	-	-	GO:0005634//nucleus	GO:0000981//DNA-binding transcription factor activity, RNA polymerase II-specific;GO:0008270//zinc ion binding	GO:0006355//regulation of transcription, DNA-templated
Bcin02g04280	5	4	5	37	28	53	0.06	0.04	0.06	0.41	0.32	0.52	0.0533333333333333	0.416666666666667	2.96578428466209	1.24259004048352e-06	1.27931263274523e-05	HET-E1	similar to prolyl oligopeptidase [Botrytis cinerea T4]	-	-	-	-	-	GO:0005515//protein binding	-
Bcin02g04880	745	1546	1411	2725	2516	3765	10.84	19.31	20.78	34.94	33.30	42.77	16.9766666666667	37.0033333333333	1.12410202089923	1.26257182912532e-06	1.2965433419227e-05	its3	Bcmss4 [Botrytis cinerea B05.10]	Metabolism;Cellular Processes;Environmental Information Processing;Cellular Processes;Metabolism;Environmental Information Processing	Global and overview maps;Transport and catabolism;Signal transduction;Transport and catabolism;Carbohydrate metabolism;Signal transduction	ko01100//Metabolic pathways;ko04144//Endocytosis;ko04011//MAPK signaling pathway - yeast;ko04139//Mitophagy - yeast;ko00562//Inositol phosphate metabolism;ko04070//Phosphatidylinositol signaling system	K00889;K00889;K00889;K00889;K00889;K00889	GO:0000935//division septum;GO:0005886//plasma membrane	GO:0016307//phosphatidylinositol phosphate kinase activity;GO:0016308//1-phosphatidylinositol-4-phosphate 5-kinase activity;GO:0052811//1-phosphatidylinositol-3-phosphate 4-kinase activity;GO:0052812//phosphatidylinositol-3,4-bisphosphate 5-kinase activity	GO:0046488//phosphatidylinositol metabolic process;GO:0046854//phosphatidylinositol phosphorylation
Bcin04g04530	11	24	22	61	75	101	0.64	1.19	1.29	3.11	3.94	4.56	1.04	3.87	1.89575003800332	1.29450320805891e-06	1.32705957616578e-05	--	hypothetical protein BofuT4_P094850.1 [Botrytis cinerea T4]	-	-	-	-	-	-	-
Bcin03g01310	623	327	399	185	216	303	40.05	17.95	26.00	10.53	12.58	15.12	28	12.7433333333333	-1.13568412771884	1.30890029506397e-06	1.33838405597667e-05	--	d7e3fbb6-4dbe-4fa6-9e1a-a7ddc5b345d3 [Thermothielavioides terrestris]	-	-	-	-	-	-	-
Bcin06g05780	61	88	79	185	175	219	1.73	2.14	2.27	4.62	4.51	4.84	2.04666666666667	4.65666666666667	1.18602146003928	1.32234070332347e-06	1.35097450883448e-05	--	hypothetical protein BCIN_06g05780 [Botrytis cinerea B05.10]	-	-	-	-	-	GO:0004190//aspartic-type endopeptidase activity	GO:0006508//proteolysis
Bcin08g04870	81	165	129	285	271	412	1.81	3.17	2.92	5.62	5.52	7.20	2.63333333333333	6.11333333333333	1.21506908053059	1.35753763419897e-06	1.383395493898e-05	rad4	Bcdpb11 [Botrytis cinerea B05.10]	-	-	-	-	-	-	-
Bcin10g03960	102	246	177	451	366	576	1.92	3.97	3.36	7.46	6.25	8.44	3.08333333333333	7.38333333333333	1.25978142803871	1.37562475384849e-06	1.39825100854938e-05	RAD54B	Bcrdh54 [Botrytis cinerea B05.10]	Genetic Information Processing	Replication and repair	ko03440//Homologous recombination	K10877	-	GO:0005524//ATP binding	-
Bcin03g04640	221	213	265	489	476	628	7.30	6.03	8.85	14.22	14.29	16.18	7.39333333333333	14.8966666666667	1.0106926792333	1.37678253512038e-06	1.39825100854938e-05	--	CCCH zinc finger dna binding protein [Rutstroemia sp. NJR-2017a WRK4]	-	-	-	-	-	GO:0046872//metal ion binding	-
Bcin04g05800	176	233	277	534	451	611	4.52	5.13	7.19	12.07	10.53	12.24	5.61333333333333	11.6133333333333	1.04885248553247	1.42494969770719e-06	1.44349933874243e-05	UTP25	Bcutp25 [Botrytis cinerea B05.10]	-	-	-	-	GO:0005634//nucleus	-	-
MSTRG.2097	145	102	101	30	60	60	5.01	2.98	3.49	0.92	1.85	1.55	3.82666666666667	1.44	-1.41001942451222	1.49317529226204e-06	1.50371535314859e-05	--	hypothetical protein BofuT4_P086780.1 [Botrytis cinerea T4]	-	-	-	-	-	-	-
Bcin05g05730	77	120	93	221	208	274	3.80	5.09	4.65	9.62	9.35	10.57	4.51333333333333	9.84666666666667	1.12544208718979	1.525960957389e-06	1.53286807320618e-05	--	hypothetical protein BCIN_05g05730 [Botrytis cinerea B05.10]	-	-	-	-	-	-	-
Bcin05g05840	132	211	150	329	350	435	4.04	5.54	4.65	8.87	9.75	10.40	4.74333333333333	9.67333333333333	1.02811185754026	1.68806644080435e-06	1.68441200887588e-05	--	opioid growth factor receptor region protein [Rutstroemia sp. NJR-2017a BBW]	-	-	-	-	GO:0016020//membrane	GO:0004985//opioid receptor activity;GO:0038023//signaling receptor activity	-
Bcin13g03170	2	4	1	51	26	24	0.06	0.10	0.03	1.31	0.69	0.55	0.0633333333333333	0.85	3.74642592341527	1.72316371778389e-06	1.71514900281745e-05	plb1	similar to lysophospholipase [Botrytis cinerea T4]	Metabolism	Lipid metabolism	ko00564//Glycerophospholipid metabolism	K13333	-	GO:0004620//phospholipase activity	GO:0009395//phospholipid catabolic process
Bcin03g09080	44	54	56	129	124	186	0.71	0.75	0.91	1.83	1.81	2.35	0.79	1.99666666666667	1.33766894389053	1.72786181574198e-06	1.71558632893242e-05	--	Reticulocyte-binding 2 protein [Rutstroemia sp. NJR-2017a WRK4]	-	-	-	-	-	-	-
Bcin08g05420	164	233	273	535	418	683	5.04	6.15	8.49	14.49	11.69	16.39	6.56	14.19	1.11310686944247	1.7287071383824e-06	1.71558632893242e-05	--	VHS domain protein [Rutstroemia sp. NJR-2017a WRK4]	-	-	-	-	-	-	-
Bcin10g00400	133	233	283	643	424	714	3.66	5.51	7.89	15.60	10.62	15.35	5.68666666666667	13.8566666666667	1.28492510130608	1.79247991534792e-06	1.77236627933411e-05	kri1	Bckri1 [Botrytis cinerea B05.10]	-	-	-	-	-	-	-
MSTRG.4397	3	2	1	31	27	32	0.12	0.07	0.04	1.12	1.00	1.02	0.0766666666666667	1.04666666666667	3.77105879283462	1.81640853585367e-06	1.79306753654616e-05	--	hypothetical protein BELL_1485g00010 [Botrytis elliptica]	-	-	-	-	-	-	-
Bcin16g04260	27	28	40	126	88	112	0.57	0.51	0.86	2.35	1.70	1.85	0.646666666666667	1.96666666666667	1.60465830206208	1.9142053883961e-06	1.88031453889663e-05	--	kinetoplast-associated kap protein [Rutstroemia sp. NJR-2017a WRK4]	-	-	-	-	-	-	-
Bcin14g00080	101	170	133	349	273	337	5.45	7.87	7.26	16.59	13.40	14.20	6.86	14.73	1.10247694886304	1.98729448043551e-06	1.94732110004409e-05	--	hypothetical protein BCIN_14g00080 [Botrytis cinerea B05.10]	-	-	-	-	-	-	-
Bcin13g05510	307	444	465	945	687	1147	13.08	16.23	20.04	35.46	26.62	38.14	16.45	33.4066666666667	1.02204845308582	2.0198013571391e-06	1.97594281338408e-05	mrp5	Bcmrps5 [Botrytis cinerea B05.10]	Genetic Information Processing	Translation	ko03010//Ribosome	K02988	GO:0005840//ribosome	GO:0003723//RNA binding;GO:0003735//structural constituent of ribosome	GO:0006412//translation
Bcin06g06480	300	475	540	904	914	1273	3.57	4.85	6.51	9.48	9.90	11.83	4.97666666666667	10.4033333333333	1.06379419178466	2.03606324638383e-06	1.99022691228905e-05	BLH8	Bchox2 [Botrytis cinerea B05.10]	-	-	-	-	-	GO:0003676//nucleic acid binding;GO:0003677//DNA binding	GO:0006355//regulation of transcription, DNA-templated
Bcin12g05610	189	253	277	532	436	657	5.57	6.40	8.26	13.81	11.68	15.11	6.74333333333333	13.5333333333333	1.00498340751425	2.04007953559631e-06	1.99252755946097e-05	--	transcription-silencing Clr2 protein [Rutstroemia sp. NJR-2017a BBW]	-	-	-	-	GO:0070824//SHREC complex	-	GO:0006342//chromatin silencing
Bcin04g06020	113	106	102	204	265	464	2.15	1.73	1.96	3.41	4.58	6.88	1.94666666666667	4.95666666666667	1.3483643731724	2.10254016197533e-06	2.05019050456569e-05	lacC	glycoside hydrolase family 35 protein [Botrytis cinerea T4]	-	-	-	-	-	GO:0004553//hydrolase activity, hydrolyzing O-glycosyl compounds	GO:0005975//carbohydrate metabolic process
Bcin15g00970	32	50	49	118	109	164	0.57	0.77	0.89	1.86	1.77	2.29	0.743333333333333	1.97333333333333	1.40855346570864	2.118267555337e-06	2.06049662200963e-05	CHL1	Bcchl1 [Botrytis cinerea B05.10]	-	-	-	-	-	GO:0003676//nucleic acid binding;GO:0003677//DNA binding;GO:0003678//DNA helicase activity;GO:0004386//helicase activity;GO:0005524//ATP binding;GO:0016818//hydrolase activity, acting on acid anhydrides, in phosphorus-containing anhydrides	GO:0006139//nucleobase-containing compound metabolic process
Bcin15g00120	259	292	278	531	509	970	5.57	5.39	6.05	10.06	9.96	16.28	5.67	12.1	1.09358640721973	2.21313532536936e-06	2.13544394035639e-05	lepB	similar to transcription factor Cys6 [Botrytis cinerea T4]	-	-	-	-	GO:0005634//nucleus	GO:0000981//DNA-binding transcription factor activity, RNA polymerase II-specific;GO:0003677//DNA binding;GO:0008270//zinc ion binding	GO:0006351//transcription, DNA-templated;GO:0006355//regulation of transcription, DNA-templated
Bcin02g06550	135	295	235	522	460	646	4.04	7.57	7.11	13.75	12.51	15.08	6.24	13.78	1.14295795384204	2.2417952790801e-06	2.1578855120077e-05	Ecd	similar to regulatory factor Sgt1 [Botrytis cinerea T4]	-	-	-	-	-	-	-
Bcin02g03780	295	423	431	737	710	1204	4.08	5.03	6.04	9.00	8.95	13.04	5.05	10.33	1.0324849612259	2.38568907061565e-06	2.27991210703812e-05	PEX6	Bcpex6 [Botrytis cinerea B05.10]	Cellular Processes	Transport and catabolism	ko04146//Peroxisome	K13339	-	GO:0005524//ATP binding	-
Bcin03g00830	12	21	19	55	71	86	0.50	0.75	0.80	2.02	2.70	2.81	0.683333333333333	2.51	1.87702595516648	2.5164286672717e-06	2.38206012232101e-05	--	hypothetical protein BCIN_03g00830 [Botrytis cinerea B05.10]	-	-	-	-	-	-	-
Bcin09g04540	48	88	57	165	152	199	1.26	1.98	1.51	3.80	3.62	4.07	1.58333333333333	3.83	1.27437937942781	2.52283159586336e-06	2.38623629398789e-05	--	hypothetical protein BCIN_09g04540 [Botrytis cinerea B05.10]	-	-	-	-	-	-	-
Bcin16g03580	113	133	85	262	295	269	1.84	1.86	1.40	3.76	4.37	3.42	1.7	3.85	1.17932369944456	2.566426778403e-06	2.41983151159571e-05	--	Reticulocyte-binding 2 protein [Rutstroemia sp. NJR-2017a WRK4]	-	-	-	-	-	-	-
Bcin11g02030	2464	1113	1800	797	735	1319	231.32	89.64	170.96	65.90	62.74	96.62	163.973333333333	75.0866666666667	-1.12683255869943	2.56966737219611e-06	2.42098221606904e-05	--	Cardiolipin synthase protein [Rutstroemia sp. NJR-2017a BBW]	-	-	-	-	-	-	-
Bcin04g02170	96	118	107	55	43	76	4.09	4.31	4.60	2.06	1.66	2.53	4.33333333333333	2.08333333333333	-1.05658352836637	2.72952393618403e-06	2.55352184630987e-05	--	kinase-like protein [Coniochaeta ligniaria NRRL 30616]	-	-	-	-	-	-	-
Bcin04g01970	120	104	94	53	49	66	7.70	5.73	6.10	3.00	2.86	3.31	6.51	3.05666666666667	-1.09069831029174	2.73899966175306e-06	2.56038782733609e-05	--	hypothetical protein BCIN_04g01970 [Botrytis cinerea B05.10]	-	-	-	-	-	-	-
Bcin02g01420	198	200	93	394	451	513	5.81	5.04	2.76	10.19	12.04	11.75	4.53666666666667	11.3266666666667	1.32001878568023	2.91038218079257e-06	2.70162819942821e-05	SWA2	glycoside hydrolase family 13 protein [Botrytis cinerea T4]	Metabolism;Metabolism;Metabolism	Global and overview maps;Global and overview maps;Carbohydrate metabolism	ko01100//Metabolic pathways;ko01110//Biosynthesis of secondary metabolites;ko00500//Starch and sucrose metabolism	K01176;K01176;K01176	-	GO:0003824//catalytic activity;GO:0004556//alpha-amylase activity;GO:0005509//calcium ion binding	GO:0005975//carbohydrate metabolic process;GO:0016052//carbohydrate catabolic process
Bcin14g04600	207	402	343	676	660	822	8.41	14.02	14.11	24.20	24.39	26.07	12.18	24.8866666666667	1.03085887467558	2.96794121160484e-06	2.74867136629617e-05	sde2	Telomere maintenance SDE2 protein [Rutstroemia sp. NJR-2017a BVV2]	-	-	-	-	-	-	-
Bcin09g06470	34	53	50	127	105	169	0.96	1.29	1.43	3.16	2.70	3.73	1.22666666666667	3.19666666666667	1.38182504896112	3.04708564268873e-06	2.81110656982153e-05	TRM44	Bctrm44 [Botrytis cinerea B05.10]	-	-	-	-	-	GO:0008168//methyltransferase activity	-
MSTRG.6453	126	107	101	58	59	40	6.20	4.51	5.03	2.51	2.64	1.54	5.24666666666667	2.23	-1.23435742486603	3.07915519325227e-06	2.83685632642793e-05	--	hypothetical protein BofuT4_P108160.1 [Botrytis cinerea T4]	-	-	-	-	-	-	-
Bcin04g00300	306	511	490	836	846	1262	6.81	9.75	11.03	16.38	17.11	21.91	9.19666666666667	18.4666666666667	1.00574051958328	3.0797313757366e-06	2.83685632642793e-05	--	kinetoplast-associated KAP protein [Rutstroemia sp. NJR-2017a BVV2]	-	-	-	-	-	-	GO:0007052//mitotic spindle organization
Bcin07g00780	84	118	83	213	204	260	4.42	5.33	4.42	9.88	9.77	10.68	4.72333333333333	10.11	1.09790573970615	3.10203529485511e-06	2.85301542390972e-05	--	hypothetical protein BCIN_07g00780 [Botrytis cinerea B05.10]	-	-	-	-	-	-	-
Bcin05g01850	33	57	61	126	136	179	0.57	0.85	1.07	1.93	2.15	2.43	0.83	2.17	1.38651180109755	3.16715918729605e-06	2.90844718011922e-05	--	artemis protein [Rutstroemia sp. NJR-2017a WRK4]	-	-	-	-	-	-	-
Bcin07g01620	126	210	247	570	360	619	4.00	5.72	7.94	15.94	10.40	15.34	5.88666666666667	13.8933333333333	1.23886993463004	3.17522819795731e-06	2.91139515870853e-05	RPR8	Bcrrp8 [Botrytis cinerea B05.10]	-	-	-	-	GO:0005730//nucleolus	GO:0008168//methyltransferase activity	-
Bcin11g02450	82	97	71	189	178	249	1.17	1.18	1.02	2.37	2.30	2.76	1.12333333333333	2.47666666666667	1.14061361935674	3.24179540777435e-06	2.96797439360051e-05	--	related to vegetatible incompatibility protein HET-E-1 [Phialocephala subalpina]	-	-	-	-	-	GO:0005515//protein binding	-
Bcin12g00540	286	473	398	771	673	1165	3.67	5.21	5.17	8.71	7.85	11.66	4.68333333333333	9.40666666666667	1.00614785748898	3.24188791824355e-06	2.96797439360051e-05	HST3	Bchst3 [Botrytis cinerea B05.10]	-	-	-	-	GO:0005634//nucleus	GO:0000981//DNA-binding transcription factor activity, RNA polymerase II-specific;GO:0008270//zinc ion binding;GO:0070403//NAD+ binding	GO:0006355//regulation of transcription, DNA-templated
Bcin09g03110	54	64	69	164	148	177	2.41	2.45	3.12	6.45	6.01	6.17	2.66	6.21	1.22316702271929	3.26935408268066e-06	2.98637414713423e-05	--	BTB POZ domain-containing protein [Rutstroemia sp. NJR-2017a BVV2]	-	-	-	-	-	GO:0005515//protein binding	-
Bcin11g02420	32	54	48	116	102	256	1.23	1.77	1.86	3.91	3.55	7.65	1.62	5.03666666666667	1.63647544155905	3.27040724391175e-06	2.98637414713423e-05	--	MYND finger family protein [Diplocarpon rosae]	-	-	-	-	-	-	-
Bcin04g03860	109	128	170	381	262	396	5.99	6.04	9.46	18.45	13.10	16.99	7.16333333333333	16.18	1.17550862572335	3.2925571066932e-06	3.00289226534333e-05	RRP15	Bcrrp15 [Botrytis cinerea B05.10]	-	-	-	-	-	-	GO:0006364//rRNA processing
Bcin13g04630	465	753	785	1359	1229	1958	7.05	9.80	12.05	18.16	16.95	23.18	9.63333333333333	19.43	1.01217890891846	3.47430957359648e-06	3.15186418849207e-05	PKH2	serine threonine- kinase ksg1 protein [Rutstroemia sp. NJR-2017a WRK4]	Environmental Information Processing	Signal transduction	ko04011//MAPK signaling pathway - yeast	K06276	-	GO:0004672//protein kinase activity;GO:0005524//ATP binding	GO:0006468//protein phosphorylation
MSTRG.8375	99	98	87	50	45	55	3.24	2.76	2.88	1.44	1.34	1.41	2.96	1.39666666666667	-1.08360943265075	3.48753152967521e-06	3.1614657981564e-05	--	hypothetical protein BofuT4_P015410.1 [Botrytis cinerea T4]	-	-	-	-	-	-	-
Bcin05g07110	24	25	34	77	85	128	0.55	0.49	0.78	1.55	1.76	2.28	0.606666666666667	1.86333333333333	1.61890983264449	3.51597420136853e-06	3.1848401231444e-05	--	ChaC-domain-containing protein, partial [Pseudomicrostroma glucosiphilum]	-	-	-	-	-	-	-
Bcin11g02370	77	88	81	194	174	228	2.84	2.78	3.02	6.30	5.83	6.56	2.88	6.23	1.11316335158169	3.5213990100327e-06	3.18734484412627e-05	--	hypothetical protein BCIN_11g02370 [Botrytis cinerea B05.10]	-	-	-	-	-	-	-
MSTRG.6313	106	94	56	30	41	37	8.17	6.21	4.37	2.04	2.87	2.22	6.25	2.37666666666667	-1.39491661382672	3.65825983933357e-06	3.29628465523109e-05	--	Heterokaryon incompatibility protein 6 OR allele [Lachnellula suecica]	-	-	-	-	-	-	-
Bcin04g05330	146	203	219	413	351	532	3.40	4.06	5.16	8.48	7.44	9.68	4.20666666666667	8.53333333333333	1.02043189990481	3.67256168247505e-06	3.30420264285142e-05	--	set1-like protein [Diplodia corticola]	-	-	-	-	-	-	-
Bcin12g02020	54	72	72	183	141	192	3.74	4.28	5.05	11.17	8.88	10.38	4.35666666666667	10.1433333333333	1.21923519271916	3.73185012480848e-06	3.35237609857584e-05	--	Bcpop4 [Botrytis cinerea B05.10]	Genetic Information Processing;Genetic Information Processing	Translation;Translation	ko03013//RNA transport;ko03008//Ribosome biogenesis in eukaryotes	K03538;K03538	GO:0030677//ribonuclease P complex	GO:0003723//RNA binding;GO:0004540//ribonuclease activity	GO:0006396//RNA processing;GO:0008033//tRNA processing
Bcin02g05830	100	73	75	39	36	40	4.81	3.01	3.65	1.65	1.57	1.50	3.82333333333333	1.57333333333333	-1.28100662665399	3.88898362934288e-06	3.4818893299694e-05	--	Sphingoid long-chain base transporter RSB1 protein [Rutstroemia sp. NJR-2017a WRK4]	-	-	-	-	GO:0016021//integral component of membrane	-	-
Bcin10g05800	839	1282	1398	2295	2155	3627	10.65	13.96	17.95	25.66	24.87	35.92	14.1866666666667	28.8166666666667	1.02236781302845	3.92839688699045e-06	3.51327673833534e-05	ATJ13	Molecular chaperone protein [Rutstroemia sp. NJR-2017a BVV2]	-	-	-	-	-	-	-
Bcin16g04080	127	160	167	304	294	555	3.20	3.46	4.25	6.74	6.73	10.90	3.63666666666667	8.12333333333333	1.15945514939973	3.97930659552842e-06	3.55350299857023e-05	--	similar to transcription factor Cys6 [Botrytis cinerea T4]	-	-	-	-	GO:0005634//nucleus	GO:0000981//DNA-binding transcription factor activity, RNA polymerase II-specific;GO:0008270//zinc ion binding	GO:0006355//regulation of transcription, DNA-templated
Bcin08g02200	27	35	9	118	120	74	1.34	1.48	0.44	5.14	5.40	2.85	1.08666666666667	4.46333333333333	2.03821209109323	3.98660766245496e-06	3.55472516568901e-05	--	cytochrome P450 [Chalara longipes BDJ]	-	-	-	-	-	-	-
Bcin10g02490	120	237	210	406	387	585	1.10	1.86	1.94	3.27	3.21	4.17	1.63333333333333	3.55	1.11999977611063	4.05563526608601e-06	3.60822071483108e-05	bimB	Bcesp1 [Botrytis cinerea B05.10]	Cellular Processes;Cellular Processes	Cell growth and death;Cell growth and death	ko04111//Cell cycle - yeast;ko04113//Meiosis - yeast	K02365;K02365	GO:0005634//nucleus	GO:0005515//protein binding;GO:0008233//peptidase activity	GO:0006508//proteolysis
Bcin07g02280	142	112	123	59	72	74	7.79	5.27	6.83	2.85	3.59	3.17	6.63	3.20333333333333	-1.04943494005999	4.25349913363186e-06	3.7646922908009e-05	--	similar to Scytalidoglutamic peptidase [Botrytis cinerea T4]	-	-	-	-	-	GO:0004190//aspartic-type endopeptidase activity	GO:0006508//proteolysis
Bcin01g07080	44385	40192	31155	22405	26311	14327	3007.56	2336.60	2135.86	1337.10	1621.09	757.55	2493.34	1238.58	-1.00939257145628	4.42684593902834e-06	3.89224664220951e-05	--	Pre-mRNA-splicing factor [Venturia inaequalis]	-	-	-	-	GO:0016021//integral component of membrane	GO:0005375//copper ion transmembrane transporter activity	GO:0035434//copper ion transmembrane transport
Bcin04g05710	159	156	155	358	273	480	8.74	7.35	8.62	17.32	13.64	20.58	8.23666666666667	17.18	1.06059752653083	4.50119836629586e-06	3.95182133492232e-05	rrp4	Bcrrp4 [Botrytis cinerea B05.10]	Genetic Information Processing	Folding, sorting and degradation	ko03018//RNA degradation	K03679	GO:0000176//nuclear exosome (RNase complex);GO:0000177//cytoplasmic exosome (RNase complex);GO:0000178//exosome (RNase complex);GO:0000790//nuclear chromatin	GO:0003723//RNA binding	GO:0000467//exonucleolytic trimming to generate mature 3'-end of 5.8S rRNA from tricistronic rRNA transcript (SSU-rRNA, 5.8S rRNA, LSU-rRNA);GO:0034427//nuclear-transcribed mRNA catabolic process, exonucleolytic, 3'-5';GO:0034475//U4 snRNA 3'-end processing;GO:0071035//nuclear polyadenylation-dependent rRNA catabolic process;GO:0071038//nuclear polyadenylation-dependent tRNA catabolic process;GO:…
Bcin12g00980	101	177	185	379	370	378	2.08	3.12	5.07	10.16	9.71	8.07	3.42333333333333	9.31333333333333	1.44389583909127	4.55398920210042e-06	3.99524206427317e-05	--	ankyrin repeat-containing protein [Rutstroemia sp. NJR-2017a WRK4]	-	-	-	-	-	GO:0005515//protein binding	-
Bcin12g02690	36	49	38	134	102	122	0.97	1.09	1.02	3.11	2.49	2.53	1.02666666666667	2.71	1.40032500138012	4.58112318897272e-06	4.01317107431646e-05	--	hypothetical protein BCIN_12g02690 [Botrytis cinerea B05.10]	-	-	-	-	-	-	-
Bcin12g05130	66	73	48	183	150	169	1.43	1.35	1.05	3.48	2.95	2.85	1.27666666666667	3.09333333333333	1.27678041320261	4.61189035390137e-06	4.03422583950029e-05	--	Set1 complex component swd1 [Verticillium dahliae VDG1]	-	-	-	-	-	-	-
Bcin16g02680	488	736	596	1107	1060	2020	6.56	8.49	8.11	13.11	12.96	21.19	7.72	15.7533333333333	1.02898437598461	4.73872892356407e-06	4.1391346516029e-05	mug138	peptidase M16 inactive domain-containing protein [Sclerotinia borealis F-4128]	-	-	-	-	-	GO:0003824//catalytic activity;GO:0046872//metal ion binding	-
Bcin13g00730	87	72	76	12	23	52	3.18	2.26	2.81	0.39	0.77	1.48	2.75	0.88	-1.64385618977472	4.74381885430849e-06	4.14056264748966e-05	notO'	similar to DUF895 domain membrane protein [Botrytis cinerea T4]	-	-	-	-	-	-	GO:0055085//transmembrane transport
Bcin06g03000	64	55	33	6	16	23	3.03	2.23	1.58	0.25	0.69	0.85	2.28	0.596666666666667	-1.93403673762164	4.75867706264448e-06	4.1505084365889e-05	--	hypothetical protein BCIN_06g03000 [Botrytis cinerea B05.10]	-	-	-	-	-	-	-
Bcin08g05650	75	54	51	20	18	33	2.18	1.35	1.50	0.51	0.48	0.75	1.67666666666667	0.58	-1.5314710939568	4.93905321656444e-06	4.28910244545712e-05	set5	similar to SET domain protein, partial sequence [Botrytis cinerea T4]	-	-	-	-	-	GO:0005515//protein binding	-
Bcin05g08080	72	81	96	192	179	250	1.22	1.18	1.65	2.88	2.77	3.32	1.35	2.99	1.14718607714727	4.98406165688449e-06	4.32192437743153e-05	slx4	RecName: Full=Structure-specific endonuclease subunit slx4 [Botrytis cinerea B05.10]	-	-	-	-	GO:0005634//nucleus;GO:0033557//Slx1-Slx4 complex	GO:0017108//5'-flap endonuclease activity	GO:0006260//DNA replication;GO:0006281//DNA repair
Bcin14g00460	187	378	318	635	565	866	6.53	11.33	11.24	19.54	17.95	23.61	9.7	20.3666666666667	1.07015322691045	5.13650139685e-06	4.43805571303896e-05	mlo2	metaphase-anaphase transition protein-like protein mlo2 [Hyaloscypha variabilis F]	-	-	-	-	-	GO:0008270//zinc ion binding;GO:0061630//ubiquitin protein ligase activity	-
Bcin08g00300	2366	2688	2034	5661	6273	4305	128.06	124.82	111.38	269.86	308.72	181.83	121.42	253.47	1.06180892568303	5.14279567858576e-06	4.44029275303831e-05	--	Bcgst11 [Botrytis cinerea B05.10]	Metabolism;Metabolism	Global and overview maps;Metabolism of other amino acids	ko01100//Metabolic pathways;ko00480//Glutathione metabolism	K00799;K00799	-	GO:0005515//protein binding	-
Bcin12g00510	166	226	227	378	411	679	4.08	4.77	5.65	8.19	9.19	13.03	4.83333333333333	10.1366666666667	1.06849291612851	5.25249495501061e-06	4.51548777194025e-05	SPAC323.04	similar to ABC transporter [Botrytis cinerea T4]	-	-	-	-	-	GO:0005524//ATP binding;GO:0016887//ATPase activity	-
Bcin12g06780	46	77	43	152	147	155	1.30	1.86	1.23	3.77	3.77	3.41	1.46333333333333	3.65	1.31863802495318	5.27675228949958e-06	4.53308956540236e-05	--	zinc finger domain-containing protein [Rutstroemia sp. NJR-2017a WRK4]	-	-	-	-	-	-	-
Bcin02g02020	120	183	199	396	336	428	3.87	5.07	6.50	11.26	9.86	10.78	5.14666666666667	10.6333333333333	1.04688367138415	5.28770567003806e-06	4.53599604507775e-05	trm6	Bcgcd10 [Botrytis cinerea B05.10]	-	-	-	-	GO:0031515//tRNA (m1A) methyltransferase complex	-	GO:0030488//tRNA methylation
Bcin15g05020	229	434	416	825	686	977	5.09	8.28	9.36	16.16	13.88	16.96	7.57666666666667	15.6666666666667	1.04806307263452	5.30170435406696e-06	4.54475142912292e-05	RBM25	similar to U1 snRNP-associated protein Usp107 [Botrytis cinerea T4]	-	-	-	-	-	GO:0003676//nucleic acid binding	GO:0006397//mRNA processing
Bcin02g08510	320	629	658	1140	1167	1543	4.52	7.63	9.41	14.19	14.99	17.01	7.18666666666667	15.3966666666667	1.09922336809653	5.33486999496509e-06	4.56991293921813e-05	spt7	Bcspt7 [Botrytis cinerea B05.10]	-	-	-	-	GO:0000124//SAGA complex;GO:0046695//SLIK (SAGA-like) complex	GO:0005515//protein binding;GO:0046982//protein heterodimerization activity	-
Bcin03g02120	448	759	565	1311	1445	1164	7.19	10.45	9.17	18.52	21.08	14.57	8.93666666666667	18.0566666666667	1.01472287148849	5.43359181731214e-06	4.64783471368085e-05	SERAC1	similar to tetratricopeptide repeat domain protein [Botrytis cinerea T4]	-	-	-	-	-	GO:0005515//protein binding;GO:0043531//ADP binding	-
Bcin15g02200	262	558	439	870	836	1199	6.46	11.80	10.95	18.89	18.74	23.06	9.73666666666667	20.23	1.05499646245026	5.54999765929114e-06	4.7338912419178e-05	MNN4	mannosylphosphate transferase protein [Rutstroemia sp. NJR-2017a BBW]	-	-	-	-	-	-	-
Bcin03g06560	327	584	575	1176	884	1330	12.55	19.23	22.33	39.75	30.85	39.83	18.0366666666667	36.81	1.02916500912276	5.59586839091888e-06	4.76284707363437e-05	PYR4	Bcura3 [Botrytis cinerea B05.10]	Metabolism;Metabolism	Global and overview maps;Nucleotide metabolism	ko01100//Metabolic pathways;ko00240//Pyrimidine metabolism	K13421;K13421	-	GO:0003824//catalytic activity;GO:0004590//orotidine-5'-phosphate decarboxylase activity	GO:0006207//'de novo' pyrimidine nucleobase biosynthetic process;GO:0044205//'de novo' UMP biosynthetic process
Bcin14g02840	86	114	153	296	255	336	8.07	9.18	14.53	24.47	21.77	24.61	10.5933333333333	23.6166666666667	1.15664872845687	5.70495763815901e-06	4.84537295079359e-05	--	ribosomal L3 protein [Rutstroemia sp. NJR-2017a BBW]	-	-	-	-	-	-	-
Bcin11g06300	383	713	496	1038	960	2143	12.79	20.43	16.76	30.54	29.16	55.86	16.66	38.52	1.20921930247791	5.72914140905508e-06	4.86246675963995e-05	Plav_1781	cyclohexanone monooxygenase [Sclerotinia borealis F-4128]	-	-	-	-	-	GO:0004499//N,N-dimethylaniline monooxygenase activity;GO:0050660//flavin adenine dinucleotide binding;GO:0050661//NADP binding	GO:0055114//oxidation-reduction process
Bcin15g02150	86	74	110	211	199	308	1.29	0.95	1.67	2.80	2.72	3.62	1.30333333333333	3.04666666666667	1.22502555775072	6.20793032638325e-06	5.21344337991428e-05	NIK1	M2QJ, histidine kinase-group XI protein [Botrytis cinerea T4]	-	-	-	-	-	GO:0000155//phosphorelay sensor kinase activity;GO:0016772//transferase activity, transferring phosphorus-containing groups	GO:0000160//phosphorelay signal transduction system;GO:0007165//signal transduction;GO:0016310//phosphorylation
Bcin13g05850	125	103	71	57	37	44	4.33	3.06	2.49	1.74	1.16	1.19	3.29333333333333	1.36333333333333	-1.27241019864293	6.6037337709676e-06	5.51492303214465e-05	--	integral membrane protein [Rutstroemia sp. NJR-2017a BBW]	-	-	-	-	-	-	-
Bcin01g10000	65	66	72	148	150	243	1.15	1.00	1.29	2.31	2.42	3.36	1.14666666666667	2.69666666666667	1.23373113772788	6.96263596253723e-06	5.79446037326709e-05	srs2	similar to ATP-depentend DNA helicase [Botrytis cinerea T4]	Genetic Information Processing;Genetic Information Processing	Replication and repair;Replication and repair	ko03420//Nucleotide excision repair;ko03430//Mismatch repair	K03657;K03657	-	GO:0003677//DNA binding;GO:0003678//DNA helicase activity;GO:0005524//ATP binding;GO:0016787//hydrolase activity	-
Bcin06g05510	121	193	144	319	276	445	2.90	3.98	3.50	6.74	6.02	8.34	3.46	7.03333333333333	1.02343655523667	7.05911682522642e-06	5.86660582756681e-05	Gpatch1	similar to G-patch domain containing protein [Botrytis cinerea T4]	-	-	-	-	-	GO:0003676//nucleic acid binding;GO:0003723//RNA binding	GO:0006397//mRNA processing
Bcin15g02260	335	345	232	131	93	268	19.44	17.18	13.62	6.70	4.91	12.14	16.7466666666667	7.91666666666667	-1.08090895078596	7.1594358313313e-06	5.93351860322782e-05	--	hypothetical protein BCIN_15g02260 [Botrytis cinerea B05.10]	-	-	-	-	-	-	-
Bcin02g08220	73	118	109	221	207	285	3.61	5.01	5.46	9.63	9.32	11.01	4.69333333333333	9.98666666666667	1.08939028982146	7.17238998078864e-06	5.94014661574092e-05	VPS51	vps51 vps67 protein [Rutstroemia sp. NJR-2017a BBW]	-	-	-	-	-	-	-
Bcin08g06190	99	85	69	45	37	23	5.06	3.73	3.57	2.03	1.72	0.92	4.12	1.55666666666667	-1.40418428819471	7.27470551137831e-06	6.02072312488658e-05	--	kinesin heavy chain protein [Rutstroemia sp. NJR-2017a WRK4]	-	-	-	-	-	-	-
Bcin12g00590	46	60	40	7	23	16	2.56	2.86	2.25	0.34	1.16	0.69	2.55666666666667	0.73	-1.80829570790176	7.32085718170736e-06	6.05056223900559e-05	Rnaseh1	ribonuclease h [Marssonina brunnea f. sp. 'multigermtubi' MB_m1]	Genetic Information Processing	Replication and repair	ko03030//DNA replication	K03469	-	GO:0003676//nucleic acid binding;GO:0004523//RNA-DNA hybrid ribonuclease activity	-
Bcin12g05410	92	109	108	247	188	295	5.02	5.11	5.97	11.88	9.33	12.57	5.36666666666667	11.26	1.06910863979941	7.34744955072463e-06	6.06835530088794e-05	ESF2	Bcesf2 [Botrytis cinerea B05.10]	-	-	-	-	GO:0005730//nucleolus	GO:0001671//ATPase activator activity;GO:0003676//nucleic acid binding;GO:0003723//RNA binding	GO:0000447//endonucleolytic cleavage in ITS1 to separate SSU-rRNA from 5.8S rRNA and LSU-rRNA from tricistronic rRNA transcript (SSU-rRNA, 5.8S rRNA, LSU-rRNA);GO:0000472//endonucleolytic cleavage to generate mature 5'-end of SSU-rRNA from (SSU-rRNA, 5.8S rRNA, LSU-rRNA);GO:0000480//endonucleolytic cleavage in 5'-ETS of tricistronic rRNA transcript (SSU-rRNA, 5.8S rRNA, LSU-rRNA);GO:0034462//smal…
Bcin07g00060	50	48	34	111	127	141	1.08	0.89	0.74	2.12	2.50	2.38	0.903333333333333	2.33333333333333	1.36906207047846	7.44943926594958e-06	6.14412113992703e-05	ustP	similar to peptidase S41 family protein [Botrytis cinerea T4]	-	-	-	-	-	GO:0008236//serine-type peptidase activity	GO:0006508//proteolysis
Bcin04g02790	127	199	177	343	303	541	1.10	1.51	1.58	2.65	2.43	3.73	1.39666666666667	2.93666666666667	1.07219177522106	7.62765789161215e-06	6.2695371860823e-05	mit1	related to CHD1-transcriptional regulator [Phialocephala subalpina]	-	-	-	-	-	GO:0005524//ATP binding	-
Bcin07g00360	3864	1717	3026	1496	1327	2036	481.95	183.74	381.86	164.34	150.50	198.16	349.183333333333	171	-1.02998837506129	7.84074253473212e-06	6.43144822287678e-05	--	hypothetical protein BCIN_07g00360 [Botrytis cinerea B05.10]	-	-	-	-	-	-	-
Bcin08g01350	839	457	503	259	281	472	26.41	12.34	16.02	7.18	8.04	11.60	18.2566666666667	8.94	-1.03007664312407	8.03085928436927e-06	6.56045110183241e-05	--	PH domain-containing protein [Rutstroemia sp. NJR-2017a WRK4]	-	-	-	-	-	-	-
Bcin15g01060	245	399	401	786	573	1315	3.04	4.25	5.03	8.59	6.46	12.73	4.10666666666667	9.26	1.17304434328649	8.71215194213505e-06	7.07840195759637e-05	dhkJ	M4WV, histidine kinase-group IX protein [Botrytis cinerea T4]	-	-	-	-	-	GO:0000155//phosphorelay sensor kinase activity;GO:0005515//protein binding;GO:0016772//transferase activity, transferring phosphorus-containing groups	GO:0000160//phosphorelay signal transduction system;GO:0007165//signal transduction;GO:0016310//phosphorylation
Bcin02g07340	32	50	46	123	111	124	0.98	1.31	1.43	3.32	3.09	2.96	1.24	3.12333333333333	1.33274642655115	9.25566806165003e-06	7.46432880557295e-05	--	hypothetical protein BCIN_02g07340 [Botrytis cinerea B05.10]	-	-	-	-	-	-	-
Bcin04g00740	108	109	119	216	247	328	1.61	1.39	1.79	2.83	3.35	3.81	1.59666666666667	3.33	1.06045902205624	9.28471376981053e-06	7.47736733333266e-05	--	related to ankyrin repeat domain-containing protein 28 [Phialocephala subalpina]	-	-	-	-	-	GO:0005515//protein binding	-
Bcin06g02570	100	124	90	44	62	66	4.56	4.85	4.15	1.77	2.57	2.35	4.52	2.23	-1.01927906249488	9.49774228462282e-06	7.61853705079785e-05	TIC32	similar to short-chain dehydrogenase/reductase family Oxidoreductase [Botrytis cinerea T4]	-	-	-	-	-	-	-
Bcin04g04210	185	322	406	685	619	1054	3.30	4.84	7.31	10.65	9.98	14.66	5.15	11.7633333333333	1.19165259198798	9.60521070261846e-06	7.66881046370284e-05	--	similar to similar to PX domain-containing protein [Botrytis cinerea T4]	Metabolism;Metabolism	Global and overview maps;Metabolism of other amino acids	ko01100//Metabolic pathways;ko00480//Glutathione metabolism	K01469;K01469	-	GO:0035091//phosphatidylinositol binding;GO:0047617//acyl-CoA hydrolase activity	-
Bcin03g01680	251	353	187	633	655	560	7.60	9.17	5.73	16.88	18.03	13.23	7.5	16.0466666666667	1.0973111403701	9.90738137458123e-06	7.87334604727994e-05	AFUB_016610	Bcpg4 [Botrytis cinerea B05.10]	Metabolism;Metabolism	Global and overview maps;Carbohydrate metabolism	ko01100//Metabolic pathways;ko00040//Pentose and glucuronate interconversions	K01184;K01184	-	GO:0004650//polygalacturonase activity	GO:0005975//carbohydrate metabolic process
Bcin07g05260	278	256	379	703	547	945	9.94	7.85	13.70	22.13	17.78	26.36	10.4966666666667	22.09	1.07346216194102	1.13423445787153e-05	8.88990565280083e-05	YAF9	Bcyaf9 [Botrytis cinerea B05.10]	-	-	-	-	-	-	GO:0006355//regulation of transcription, DNA-templated
Bcin09g00910	50	68	60	24	13	37	2.03	2.36	2.46	0.86	0.48	1.17	2.28333333333333	0.836666666666667	-1.44841662389711	1.14586311884315e-05	8.97517883412831e-05	IRL	cytochrome p450 [Stemphylium lycopersici]	-	-	-	-	-	-	-
Bcin13g04690	282	462	541	1014	765	1258	2.63	3.70	5.11	8.33	6.49	9.16	3.81333333333333	7.99333333333333	1.06774460663583	1.15731501827945e-05	9.04713840773709e-05	bphB	Bcphy1 [Botrytis cinerea B05.10]	-	-	-	-	-	GO:0000155//phosphorelay sensor kinase activity;GO:0005515//protein binding;GO:0016772//transferase activity, transferring phosphorus-containing groups	GO:0000160//phosphorelay signal transduction system;GO:0006355//regulation of transcription, DNA-templated;GO:0007165//signal transduction;GO:0009584//detection of visible light;GO:0016310//phosphorylation;GO:0018298//protein-chromophore linkage
Bcin01g11230	111	169	158	348	292	334	4.59	6.00	6.62	12.68	10.99	10.79	5.73666666666667	11.4866666666667	1.00167560418475	1.1646876598403e-05	9.08699017937898e-05	--	cytochrome oxidase c assembly domain-containing protein [Rutstroemia sp. NJR-2017a BVV2]	-	-	-	-	-	-	-
Bcin01g04360	327	558	613	1012	964	1444	6.12	8.95	11.60	16.67	16.39	21.07	8.89	18.0433333333333	1.02121056316371	1.18247069928157e-05	9.19410829765244e-05	--	Lyr family protein [Rutstroemia sp. NJR-2017a WRK4]	-	-	-	-	-	-	-
Bcin11g02400	22	19	20	0	1	6	1.54	1.14	1.41	0.00	0.06	0.33	1.36333333333333	0.13	-3.3905548140795	1.28871209727083e-05	9.93178506346859e-05	--	E1-like protein-activating enzyme Gsa7p/Apg7p [Aspergillus niger]	-	-	-	-	-	-	-
Bcin08g05850	103	138	164	286	266	399	3.87	4.45	6.24	9.47	9.10	11.71	4.85333333333333	10.0933333333333	1.05635484978703	1.297735691116e-05	9.99057126995248e-05	SPBC11C11.10	Bcpus4 [Botrytis cinerea B05.10]	-	-	-	-	-	GO:0003723//RNA binding;GO:0009982//pseudouridine synthase activity	GO:0001522//pseudouridine synthesis;GO:0006396//RNA processing;GO:0009451//RNA modification
Bcin05g02300	67	124	94	211	204	257	2.15	3.42	3.06	5.97	5.96	6.45	2.87666666666667	6.12666666666667	1.09070430211008	1.37198878286528e-05	0.000105060150631678	SPAC23H3.03c	Bcnpr2 [Botrytis cinerea B05.10]	-	-	-	-	-	-	-
Bcin06g05410	163	93	121	43	41	95	8.05	3.94	6.04	1.87	1.84	3.66	6.01	2.45666666666667	-1.29066287233727	1.44891492367455e-05	0.00011045672039005	--	flavin-binding monooxygenase protein [Rutstroemia sp. NJR-2017a WRK4]	-	-	-	-	-	-	-
Bcin07g02710	54	49	32	11	10	25	14.28	11.11	8.56	2.56	2.40	5.16	11.3166666666667	3.37333333333333	-1.74620228443779	1.48152173529016e-05	0.000112655815201252	RUB1	ubiquitin [Sclerotinia borealis F-4128]	-	-	-	-	-	GO:0005515//protein binding	-
Bcin16g04460	92	87	70	194	192	213	1.53	1.24	1.18	2.84	2.91	2.77	1.31666666666667	2.84	1.10900077716137	1.48923948388906e-05	0.000113099150664933	vpr	similar to subtilisin [Botrytis cinerea T4]	-	-	-	-	GO:0005618//cell wall;GO:0016020//membrane	GO:0004252//serine-type endopeptidase activity	GO:0006508//proteolysis
Bcin11g00460	132	159	182	395	323	348	7.76	8.01	10.82	20.44	17.25	15.95	8.86333333333333	17.88	1.01242546004681	1.56708140827109e-05	0.000118186932641414	trm8	Bctrm8 [Botrytis cinerea B05.10]	-	-	-	-	-	GO:0008176//tRNA (guanine-N7-)-methyltransferase activity	GO:0006400//tRNA modification
MSTRG.9504	51	79	47	25	21	32	2.47	3.28	2.30	1.07	0.92	1.21	2.68333333333333	1.06666666666667	-1.33091687811461	1.57788098600292e-05	0.000118926576957604	--	-	-	-	-	-	-	-	-
Bcin07g03200	48	73	74	163	136	193	1.47	1.92	2.30	4.40	3.79	4.62	1.89666666666667	4.27	1.17076991803506	1.67541429052149e-05	0.000125410149016924	--	hypothetical protein BCIN_07g03200 [Botrytis cinerea B05.10]	-	-	-	-	-	-	-
Bcin02g05560	129	197	120	61	61	126	5.69	7.46	5.36	2.37	2.45	4.34	6.17	3.05333333333333	-1.01488539177363	1.71915097911017e-05	0.000128044159935714	--	hypothetical protein BCIN_02g05560 [Botrytis cinerea B05.10]	-	-	-	-	-	-	-
Bcin10g03940	68	99	114	212	196	268	1.07	1.33	1.81	2.93	2.79	3.28	1.40333333333333	3	1.09610476815064	1.84485042979706e-05	0.000136221118611756	SPBC20F10.05	duf1740 domain containing protein [Rutstroemia sp. NJR-2017a WRK4]	-	-	-	-	-	-	-
Bcin16g04590	62	101	97	180	201	240	2.27	3.17	3.59	5.80	6.68	6.85	3.01	6.44333333333333	1.09804374473038	1.95893191921741e-05	0.00014384705955822	--	Bgt-51748 [Blumeria graminis f. sp. tritici]	-	-	-	-	-	-	-
Bcin01g10730	79	120	119	225	199	344	4.06	5.29	6.19	10.19	9.31	13.80	5.18	11.1	1.09953567355091	1.9952492529819e-05	0.000146155666550948	--	hypothetical protein BCIN_01g10730 [Botrytis cinerea B05.10]	-	-	-	-	-	-	-
Bcin06g05680	20	36	20	84	71	89	0.64	0.99	0.65	2.36	2.06	2.22	0.76	2.21333333333333	1.54214941718218	2.03822804069764e-05	0.000148849024008047	SPAC521.02	similar to WLM domain-containing protein [Botrytis cinerea T4]	-	-	-	-	-	-	-
Bcin02g07320	55	106	63	30	25	49	2.68	4.44	3.11	1.29	1.11	1.87	3.41	1.42333333333333	-1.26049817012484	2.04486528840612e-05	0.00014924278694433	--	similar to RTA1 domain protein [Botrytis cinerea T4]	-	-	-	-	GO:0016021//integral component of membrane	-	-
Bcin03g05080	62	126	90	199	205	264	3.04	5.30	4.47	8.60	9.14	10.11	4.27	9.28333333333333	1.12040685188575	2.04708549956219e-05	0.000149313893041712	--	ob-fold nucleic acid binding domain-containing protein [Rutstroemia sp. NJR-2017a BVV2]	-	-	-	-	-	-	-
MSTRG.10740	106	107	61	41	39	59	6.41	5.58	3.78	2.17	2.18	2.78	5.25666666666667	2.37666666666667	-1.14520867834662	2.10352366042525e-05	0.000152872210712772	--	-	-	-	-	-	-	-	-
Bcin02g01260	294	426	407	635	710	1383	9.09	11.31	12.74	17.30	19.97	33.38	11.0466666666667	23.55	1.09211595799985	2.11403181659258e-05	0.000153542771454821	PDA6-1	similar to cytochrome P450 [Botrytis cinerea T4]	-	-	-	-	-	GO:0005506//iron ion binding;GO:0016705//oxidoreductase activity, acting on paired donors, with incorporation or reduction of molecular oxygen;GO:0020037//heme binding	GO:0055114//oxidation-reduction process
MSTRG.7236	40	25	20	4	7	9	1.41	0.76	0.71	0.12	0.22	0.25	0.96	0.196666666666667	-2.28728195208047	2.12121580328547e-05	0.00015387802776376	--	hypothetical protein BELL_0703g00040 [Botrytis elliptica]	-	-	-	-	-	-	-
MSTRG.852	66	74	67	40	30	33	5.78	5.56	5.94	3.09	2.39	2.26	5.76	2.58	-1.15869774601906	2.19101775489625e-05	0.000158175643220944	--	-	-	-	-	-	-	-	-
Bcin11g05550	62	99	90	191	165	238	2.11	2.89	3.09	5.71	5.10	6.31	2.69666666666667	5.70666666666667	1.08147109397117	2.23263930403101e-05	0.000160792965261464	sdnE	cytochrome P450 protein [Rutstroemia sp. NJR-2017a BBW]	-	-	-	-	-	GO:0005506//iron ion binding;GO:0016705//oxidoreductase activity, acting on paired donors, with incorporation or reduction of molecular oxygen;GO:0020037//heme binding	GO:0055114//oxidation-reduction process
Bcin03g05220	115	180	244	535	334	526	2.36	3.16	5.06	9.65	6.22	8.41	3.52666666666667	8.09333333333333	1.19842879414165	2.25388961386979e-05	0.000162225904700394	SPAC57A7.06	Bcutp14 [Botrytis cinerea B05.10]	Genetic Information Processing	Translation	ko03008//Ribosome biogenesis in eukaryotes	K14567	GO:0032040//small-subunit processome	-	GO:0006364//rRNA processing
Bcin06g07560	102	120	138	373	199	336	4.59	4.64	6.29	14.79	8.15	11.81	5.17333333333333	11.5833333333333	1.1628844203111	2.48163551772477e-05	0.000175560330840694	SPAC18B11.06	Bclcp5 [Botrytis cinerea B05.10]	-	-	-	-	-	-	-
MSTRG.9458	81	87	87	51	42	48	2.01	1.85	2.18	1.11	0.95	0.93	2.01333333333333	0.996666666666667	-1.01440306512697	2.48718537423854e-05	0.000175712516975319	--	hypothetical protein BofuT4_uP147830.1 [Botrytis cinerea T4]	-	-	-	-	-	-	-
Bcin08g01100	9	27	26	64	63	107	0.38	0.98	1.11	2.38	2.44	3.52	0.823333333333333	2.78	1.75553634185999	2.54083464616399e-05	0.000179113896468408	--	ankyrin repeat protein [Rutstroemia sp. NJR-2017a BVV2]	-	-	-	-	-	-	-
Bcin01g08950	142	102	84	66	49	53	4.13	2.55	2.47	1.69	1.30	1.20	3.05	1.39666666666667	-1.12682149947205	2.57421360311438e-05	0.000181360234095959	mfs1	similar to MFS sugar transporter [Botrytis cinerea T4]	-	-	-	-	GO:0016020//membrane;GO:0016021//integral component of membrane	GO:0022857//transmembrane transporter activity	GO:0055085//transmembrane transport
Bcin09g01430	149	160	163	413	388	301	3.92	3.59	4.35	9.53	9.12	6.11	3.95333333333333	8.25333333333333	1.06190730466826	2.58441264484757e-05	0.000181864950885809	--	similar to transcription factor Zn, C2H2 [Botrytis cinerea T4]	-	-	-	-	-	-	-
Bcin15g02360	108	253	218	359	437	743	1.16	2.32	2.36	3.39	4.26	6.21	1.94666666666667	4.62	1.24688698325719	2.60610741205343e-05	0.000183069116213648	--	Telomere end binding protein [Rutstroemia sp. NJR-2017a BVV2]	-	-	-	-	GO:0000784//nuclear chromosome, telomeric region	GO:0003677//DNA binding	GO:0000723//telomere maintenance
Bcin01g06990	126	175	200	342	299	553	2.41	2.87	3.87	5.77	5.20	8.26	3.05	6.41	1.07151511416849	2.70056685710457e-05	0.000189260779038252	spas	AAA-domain-containing protein [Trematosphaeria pertusa]	-	-	-	-	-	GO:0005524//ATP binding	-
Bcin03g01210	55	70	57	128	147	171	0.68	0.74	0.71	1.39	1.65	1.65	0.71	1.56333333333333	1.13873449228954	2.77687111963114e-05	0.000194267504364621	--	Zinc finger protein [Rutstroemia sp. NJR-2017a BVV2]	-	-	-	-	-	-	-
Bcin13g03260	27	28	53	115	96	128	0.71	0.63	1.41	2.67	2.30	2.63	0.916666666666667	2.53333333333333	1.46656779991892	2.78415968382343e-05	0.000194550260355335	BCK1	Serine threonine kinase protein [Rutstroemia sp. NJR-2017a BBW]	-	-	-	-	-	GO:0004672//protein kinase activity;GO:0005524//ATP binding	GO:0006468//protein phosphorylation
Bcin01g04770	66	84	51	30	33	35	4.48	4.89	3.50	1.79	2.04	1.85	4.29	1.89333333333333	-1.18004921871602	2.95310039907358e-05	0.000204448036871738	--	hypothetical protein BCIN_01g04770 [Botrytis cinerea B05.10]	-	-	-	-	-	-	-
Bcin05g01230	98	120	168	270	277	374	3.58	3.76	6.20	8.68	9.19	10.65	4.51333333333333	9.50666666666667	1.07474624286889	3.08990990945839e-05	0.000212690869356401	--	hypothetical protein BCIN_05g01230 [Botrytis cinerea B05.10]	-	-	-	-	-	-	-
Bcin16g02830	70	84	59	35	34	42	1.99	2.05	1.70	0.88	0.88	0.93	1.91333333333333	0.896666666666667	-1.09344456411906	3.09200023002421e-05	0.000212712576099943	--	hypothetical protein BcDW1_8052 [Botrytis cinerea BcDW1]	-	-	-	-	-	-	-
Bcin14g05580	46	73	45	188	140	124	1.64	2.24	1.63	5.91	4.54	3.45	1.83666666666667	4.63333333333333	1.33496065903971	3.14227802222018e-05	0.000215877004842213	yhjG	probable 2-polyprenyl-6-methoxyphenol hydroxylase and related FAD-dependent oxidoreductases [Phialocephala subalpina]	-	-	-	-	-	GO:0071949//FAD binding	-
Bcin15g02450	53	120	94	187	192	313	1.71	3.32	3.06	5.31	5.63	7.87	2.69666666666667	6.27	1.21728824109322	3.17060489625133e-05	0.000217247164532167	--	Anaphase-promoting complex subunit 15 MND2 protein [Rutstroemia sp. NJR-2017a BBW]	-	-	-	-	GO:0005680//anaphase-promoting complex	-	GO:0030071//regulation of mitotic metaphase/anaphase transition;GO:0031145//anaphase-promoting complex-dependent catabolic process
Bcin01g01230	96	109	131	240	214	307	2.55	2.48	3.52	5.61	5.16	6.36	2.85	5.71	1.00252882631074	3.3085219558221e-05	0.000225408340639978	trm1	Bctrm1 [Botrytis cinerea B05.10]	-	-	-	-	-	GO:0003723//RNA binding;GO:0004809//tRNA (guanine-N2-)-methyltransferase activity	GO:0008033//tRNA processing
Bcin15g01190	50	47	53	123	102	180	1.43	1.16	1.54	3.11	2.66	4.03	1.37666666666667	3.26666666666667	1.24663996758312	3.60893104194969e-05	0.000243247635583381	--	zinc finger c2h2-type protein [Rutstroemia sp. NJR-2017a BVV2]	-	-	-	-	-	-	-
Bcin01g09690	172	302	313	559	459	772	2.38	3.58	4.37	6.80	5.76	8.32	3.44333333333333	6.96	1.01528145770483	3.62567696879807e-05	0.00024410175727009	fft2	Bcfun30 [Botrytis cinerea B05.10]	-	-	-	-	-	GO:0005524//ATP binding	-
Bcin13g05050	59	109	86	239	189	192	1.88	2.98	2.77	6.71	5.48	4.78	2.54333333333333	5.65666666666667	1.15323160270814	3.67504153555113e-05	0.000247147574422249	--	hypothetical protein BCIN_13g05050 [Botrytis cinerea B05.10]	-	-	-	-	-	-	-
Bcin07g05710	10	13	28	65	64	72	0.21	0.24	0.60	1.21	1.23	1.19	0.35	1.21	1.78958022032963	3.85716016118971e-05	0.000258091610115564	bcsl1b	mitochondrial chaperone bcs1 protein [Rutstroemia sp. NJR-2017a BVV2]	-	-	-	-	-	GO:0005524//ATP binding	GO:0034551//mitochondrial respiratory chain complex III assembly
Bcin08g06090	80	84	99	187	189	228	2.12	1.91	2.65	4.35	4.54	4.70	2.22666666666667	4.53	1.02462544829334	3.86435629237923e-05	0.000258389953294491	--	DNA-directed RNA polymerase III RPC4 [Oidium neolycopersici]	Genetic Information Processing	Transcription	ko03020//RNA polymerase	K03026	GO:0005666//RNA polymerase III complex	GO:0003677//DNA binding;GO:0003899//DNA-directed 5'-3' RNA polymerase activity	GO:0006383//transcription by RNA polymerase III
Bcin15g04510	21	33	29	73	65	130	0.43	0.57	0.60	1.31	1.20	2.06	0.533333333333333	1.52333333333333	1.5141222601707	3.96720170943478e-05	0.000264421275227288	--	RING/U-box [Glarea lozoyensis ATCC 20868]	-	-	-	-	-	GO:0004842//ubiquitin-protein transferase activity	GO:0016567//protein ubiquitination
Bcin03g03530	4	13	3	37	32	46	0.10	0.27	0.07	0.78	0.69	0.85	0.146666666666667	0.773333333333333	2.39854937649027	3.97783674551156e-05	0.000264982743514233	moc3	similar to transcription factor Cys6 [Botrytis cinerea T4]	-	-	-	-	GO:0005634//nucleus	GO:0000981//DNA-binding transcription factor activity, RNA polymerase II-specific;GO:0008270//zinc ion binding	GO:0006355//regulation of transcription, DNA-templated
Bcin11g02060	31	46	39	95	100	117	0.73	0.93	0.93	1.97	2.15	2.15	0.863333333333333	2.09	1.27551334511549	4.09727140824113e-05	0.000271880955461582	--	mannosyl transferase protein [Rutstroemia sp. NJR-2017a WRK4]	-	-	-	-	-	-	-
Bcin10g02840	104	135	187	407	262	378	2.57	2.87	4.68	8.87	5.90	7.30	3.37333333333333	7.35666666666667	1.12487733958531	4.28730007951522e-05	0.000283079912688212	dus1	FMN-linked oxidoreductase [Hyaloscypha bicolor E]	-	-	-	-	-	GO:0003824//catalytic activity;GO:0017150//tRNA dihydrouridine synthase activity;GO:0050660//flavin adenine dinucleotide binding	GO:0008033//tRNA processing;GO:0055114//oxidation-reduction process
Bcin16g02770	83	261	137	48	70	108	3.31	8.93	5.53	1.69	2.54	3.36	5.92333333333333	2.53	-1.22727189061321	4.32454258709994e-05	0.000284598123908872	NFIA_031120	Bcmp1 [Botrytis cinerea B05.10]	-	-	-	-	-	GO:0004222//metalloendopeptidase activity;GO:0008237//metallopeptidase activity	GO:0006508//proteolysis
Bcin01g04490	151	338	344	593	573	839	2.24	4.33	5.18	7.76	7.75	9.75	3.91666666666667	8.42	1.10419388233519	4.44354655987716e-05	0.000290832670527405	msh6	Bcmsh6 [Botrytis cinerea B05.10]	Genetic Information Processing	Replication and repair	ko03430//Mismatch repair	K08737	-	GO:0005524//ATP binding;GO:0030983//mismatched DNA binding	GO:0006298//mismatch repair
Bcin14g00350	50	40	31	97	118	128	0.53	0.37	0.34	0.91	1.15	1.07	0.413333333333333	1.04333333333333	1.33582253654574	4.51756477537856e-05	0.00029519354562779	HET-E1	Pfs NB-ARC and Ankyrin domain protein [Rutstroemia sp. NJR-2017a BVV2]	-	-	-	-	-	GO:0005515//protein binding	-
Bcin05g01310	31	23	24	87	69	88	1.37	0.87	1.07	3.39	2.77	3.04	1.10333333333333	3.06666666666667	1.47480264413716	4.78067610024111e-05	0.000309517138764395	--	hypothetical protein BCIN_05g01310 [Botrytis cinerea B05.10]	-	-	-	-	-	-	-
Bcin16g04490	4	1	4	25	28	26	0.13	0.03	0.13	0.70	0.80	0.64	0.0966666666666667	0.713333333333333	2.88348599127357	4.87094896085408e-05	0.000313776052436223	--	Ribonuclease III protein [Rutstroemia sp. NJR-2017a WRK4]	-	-	-	-	-	GO:0004525//ribonuclease III activity	GO:0006396//RNA processing
Bcin07g05110	135	263	332	719	462	683	3.36	5.61	8.36	15.75	10.45	13.26	5.77666666666667	13.1533333333333	1.18711930156338	4.87264046715463e-05	0.000313776052436223	nop2	Bcnop2 [Botrytis cinerea B05.10]	-	-	-	-	GO:0005730//nucleolus;GO:0030687//preribosome, large subunit precursor	GO:0003723//RNA binding;GO:0008168//methyltransferase activity;GO:0008757//S-adenosylmethionine-dependent methyltransferase activity;GO:0009383//rRNA (cytosine-C5-)-methyltransferase activity	GO:0000463//maturation of LSU-rRNA from tricistronic rRNA transcript (SSU-rRNA, 5.8S rRNA, LSU-rRNA);GO:0006364//rRNA processing;GO:0042273//ribosomal large subunit biogenesis;GO:0070475//rRNA base methylation;GO:1902626//assembly of large subunit precursor of preribosome
Bcin14g05110	132	204	233	607	309	503	2.04	2.71	3.65	8.28	4.35	6.08	2.8	6.23666666666667	1.15534832557466	5.17788910733292e-05	0.000330238547430962	RRP12	Bcrrp12 [Botrytis cinerea B05.10]	-	-	-	-	GO:0005634//nucleus;GO:0030688//preribosome, small subunit precursor	-	GO:0000462//maturation of SSU-rRNA from tricistronic rRNA transcript (SSU-rRNA, 5.8S rRNA, LSU-rRNA)
Bcin06g01300	99	205	166	300	314	463	2.46	4.37	4.18	6.57	7.10	8.98	3.67	7.55	1.04069658136923	5.51964814585981e-05	0.000348695115339926	FAT1	similar to Fatty acid transporter and very long-chain fatty acyl-CoA synthetase [Botrytis cinerea T4]	-	-	-	-	GO:0005777//peroxisome;GO:0005783//endoplasmic reticulum;GO:0005811//lipid droplet;GO:0031235//intrinsic component of the cytoplasmic side of the plasma membrane	GO:0003824//catalytic activity;GO:0004467//long-chain fatty acid-CoA ligase activity;GO:0005324//long-chain fatty acid transporter activity;GO:0031957//very long-chain fatty acid-CoA ligase activity	GO:0000038//very long-chain fatty acid metabolic process;GO:0006515//protein quality control for misfolded or incompletely synthesized proteins;GO:0006633//fatty acid biosynthetic process;GO:0044539//long-chain fatty acid import
Bcin08g06860	81	81	114	204	174	314	0.61	0.52	0.87	1.35	1.19	1.84	0.666666666666667	1.46	1.13093086982645	5.55396534017214e-05	0.000350493526259205	--	similar to transcription factor Zn, C2H2 [Botrytis cinerea T4]	-	-	-	-	-	GO:0003676//nucleic acid binding	-
Bcin04g03280	61	86	59	177	168	151	1.01	1.22	0.98	2.57	2.52	1.94	1.07	2.34333333333333	1.13095139195023	6.03415213269775e-05	0.000377812325800679	--	similar to transcription factor Zn, C2H2 [Botrytis cinerea T4]	-	-	-	-	-	GO:0003676//nucleic acid binding	-
Bcin09g03300	89	86	58	31	36	55	4.69	3.89	3.09	1.44	1.73	2.26	3.89	1.81	-1.10378045790299	6.27960195414526e-05	0.000390325465863469	--	hypothetical protein BCIN_09g03300 [Botrytis cinerea B05.10]	-	-	-	-	-	-	-
Bcin11g00290	29	10	14	2	2	3	1.26	0.37	0.61	0.08	0.08	0.10	0.746666666666667	0.0866666666666667	-3.10691520391651	6.81521408262363e-05	0.000420347532507265	--	d891b05e-2cae-45ef-b186-5e52a11952a8 [Thermothielavioides terrestris]	-	-	-	-	-	-	-
Bcin03g03400	247	181	170	110	137	77	5.80	3.65	4.04	2.27	2.92	1.41	4.49666666666667	2.2	-1.03135241870245	6.82201673012555e-05	0.000420484242909512	--	hypothetical protein BCIN_03g03400 [Botrytis cinerea B05.10]	-	-	-	-	-	-	-
Bcin12g01540	29	32	33	96	61	126	0.49	0.47	0.57	1.44	0.94	1.67	0.51	1.35	1.40439025507934	7.15754410075897e-05	0.00043834397762081	--	glycosyltransferase family 2 protein [Rutstroemia sp. NJR-2017a WRK4]	-	-	-	-	-	-	-
Bcin12g01680	71	215	155	345	305	468	2.80	7.28	6.19	11.99	10.94	14.41	5.42333333333333	12.4466666666667	1.19850767655368	7.6675538454552e-05	0.000466910392702922	--	DNA polymerase delta subunit [Lachnellula hyalina]	Genetic Information Processing;Genetic Information Processing;Genetic Information Processing;Genetic Information Processing;Genetic Information Processing	Replication and repair;Replication and repair;Replication and repair;Replication and repair;Replication and repair	ko03420//Nucleotide excision repair;ko03030//DNA replication;ko03430//Mismatch repair;ko03440//Homologous recombination;ko03410//Base excision repair	K03504;K03504;K03504;K03504;K03504	GO:0005634//nucleus;GO:0043625//delta DNA polymerase complex	GO:0003887//DNA-directed DNA polymerase activity	GO:0006260//DNA replication
Bcin03g02140	81	89	89	152	186	271	1.97	1.85	2.18	3.25	4.10	5.13	2	4.16	1.05658352836637	8.51947244688518e-05	0.000513500359869908	--	Stress response nst1 2 protein [Rutstroemia sp. NJR-2017a WRK4]	-	-	-	-	-	-	-
Bcin12g01890	67	90	67	169	169	170	2.45	2.82	2.47	5.43	5.61	4.84	2.58	5.29333333333333	1.03680544099855	8.59670594326451e-05	0.000517183353534548	--	G2-specific serine threonine kinase protein [Rutstroemia sp. NJR-2017a BVV2]	-	-	-	-	-	GO:0004672//protein kinase activity;GO:0005524//ATP binding	GO:0006468//protein phosphorylation
Bcin04g01350	52	142	71	39	25	58	1.95	4.56	2.69	1.29	0.85	1.69	3.06666666666667	1.27666666666667	-1.26428946901942	8.85433030398373e-05	0.000530332810545565	GL1-9	sphinganine hydroxylase [Lasallia pustulata]	Metabolism;Metabolism	Global and overview maps;Lipid metabolism	ko01100//Metabolic pathways;ko00600//Sphingolipid metabolism	K04713;K04713	-	GO:0005506//iron ion binding;GO:0016491//oxidoreductase activity	GO:0008610//lipid biosynthetic process;GO:0055114//oxidation-reduction process
Bcin07g05660	89	142	169	332	251	337	2.52	3.44	4.83	8.27	6.45	7.44	3.59666666666667	7.38666666666667	1.03826301656117	8.93728601203857e-05	0.000534453271298753	noc3	Bcnoc3 [Botrytis cinerea B05.10]	-	-	-	-	-	-	-
Bcin03g04400	38	75	90	201	164	170	1.04	1.76	2.49	4.85	4.08	3.63	1.76333333333333	4.18666666666667	1.24749683677761	9.31433511014035e-05	0.000555338268457323	FUS6	similar to efflux pump antibiotic resistance protein [Botrytis cinerea T4]	-	-	-	-	-	-	GO:0055085//transmembrane transport
Bcin04g05110	51	82	44	31	25	29	2.06	2.84	1.80	1.10	0.92	0.91	2.23333333333333	0.976666666666667	-1.19326043092288	0.000102464546592888	0.00060670068097304	KAB1	similar to aflatoxin B1 aldehyde reductase [Botrytis cinerea T4]	-	-	-	-	-	GO:0016491//oxidoreductase activity	GO:0055114//oxidation-reduction process
Bcin14g03020	97	79	97	35	55	63	7.52	5.25	7.61	2.39	3.88	3.81	6.79333333333333	3.36	-1.0156584126659	0.000102683499114571	0.000607383540665852	--	tubulin gamma chain protein [Rutstroemia sp. NJR-2017a WRK4]	-	-	-	-	-	-	-
Bcin15g00090	74	68	69	37	33	48	2.60	2.05	2.46	1.15	1.06	1.32	2.37	1.17666666666667	-1.01018137634823	0.000103326612546464	0.000610283945173401	SPAC11D3.18c	similar to high-affinity nicotinic acid transporter [Botrytis cinerea T4]	-	-	-	-	-	-	GO:0055085//transmembrane transport
MSTRG.1357	61	76	68	22	21	57	5.16	3.46	5.25	1.72	1.52	2.68	4.62333333333333	1.97333333333333	-1.22829870669465	0.000105531322567864	0.000622079375136882	--	hypothetical protein BofuT4_P069880.1 [Botrytis cinerea T4]	-	-	-	-	-	-	-
Bcin04g03940	68	58	44	21	31	28	3.65	2.67	2.39	0.99	1.51	1.17	2.90333333333333	1.22333333333333	-1.24689265575565	0.000107168982546545	0.000631112081984173	gliT	Thioredoxin reductase gliT [Lachnellula suecica]	-	-	-	-	-	GO:0016491//oxidoreductase activity	GO:0055114//oxidation-reduction process
Bcin11g05530	32	46	57	103	95	181	0.50	0.61	0.89	1.40	1.34	2.19	0.666666666666667	1.64333333333333	1.30158764660318	0.000109184150681055	0.000642347993010195	rev1	Bcrev1 [Botrytis cinerea B05.10]	-	-	-	-	-	GO:0003684//damaged DNA binding;GO:0016779//nucleotidyltransferase activity	GO:0006281//DNA repair;GO:0042276//error-prone translesion synthesis
Bcin08g02110	130	239	160	282	356	644	3.65	5.75	4.54	6.97	9.08	14.09	4.64666666666667	10.0466666666667	1.1124488557294	0.000113607723704392	0.000665107455238612	celB	glycoside hydrolase family 5 protein [Botrytis cinerea T4]	Metabolism;Metabolism	Global and overview maps;Carbohydrate metabolism	ko01100//Metabolic pathways;ko00500//Starch and sucrose metabolism	K01179;K01179	GO:0005576//extracellular region	GO:0004553//hydrolase activity, hydrolyzing O-glycosyl compounds;GO:0030248//cellulose binding	GO:0005975//carbohydrate metabolic process
Bcin15g03920	94	169	203	320	316	453	2.71	4.18	5.92	8.12	8.28	10.19	4.27	8.86333333333333	1.05361330151602	0.000117732650551301	0.000686907538562216	pch1	related to CTK2 Carboxy-terminal domain (CTD) kinase, beta subunit [Phialocephala subalpina]	-	-	-	-	-	-	-
Bcin09g01500	4	4	6	25	31	29	0.11	0.10	0.17	0.62	0.79	0.64	0.126666666666667	0.683333333333333	2.43155258606186	0.000123747713933043	0.000719899322220187	--	similar to transcription factor Zn, C2H2 [Botrytis cinerea T4]	-	-	-	-	-	GO:0003676//nucleic acid binding	-
Bcin06g06710	32	33	34	102	101	77	1.67	1.48	1.80	4.69	4.79	3.14	1.65	4.20666666666667	1.35021148001558	0.000128707713914951	0.000744058487002786	--	hypothetical protein BCIN_06g06710 [Botrytis cinerea B05.10]	-	-	-	-	-	-	-
Bcin01g05790	66	122	116	290	868	431	1.03	1.64	1.84	4.00	12.36	5.27	1.50333333333333	7.21	2.2618343267066	0.00012900730253456	0.000745430816573851	niiA	BcniiA [Botrytis cinerea B05.10]	Metabolism;Metabolism	Global and overview maps;Energy metabolism	ko01100//Metabolic pathways;ko00910//Nitrogen metabolism	K17877;K17877	-	GO:0008942//nitrite reductase [NAD(P)H] activity;GO:0016491//oxidoreductase activity;GO:0020037//heme binding;GO:0051536//iron-sulfur cluster binding;GO:0051537//2 iron, 2 sulfur cluster binding	GO:0055114//oxidation-reduction process
Bcin16g02720	54	54	46	136	178	105	2.46	2.11	2.10	5.46	7.36	3.74	2.22333333333333	5.52	1.31194400631474	0.00013136981462786	0.000757985487963543	--	collagen Mcl1 protein [Rutstroemia sp. NJR-2017a BVV2]	-	-	-	-	-	-	-
MSTRG.13219	106	103	61	48	38	65	3.81	3.18	2.22	1.52	1.24	1.82	3.07	1.52666666666667	-1.00785355799439	0.000139385510403147	0.000798850290134538	--	hypothetical protein BofuT4_uP054120.1 [Botrytis cinerea T4]	-	-	-	-	-	-	-
Bcin06g03590	10	5	7	26	39	45	0.48	0.21	0.34	1.10	1.70	1.69	0.343333333333333	1.49666666666667	2.12407110755793	0.000146084856365712	0.000832864376159227	--	hypothetical protein BCIN_06g03590 [Botrytis cinerea B05.10]	-	-	-	-	-	-	-
Bcin08g06850	54	92	119	247	156	274	3.01	4.40	6.72	12.14	7.91	11.93	4.71	10.66	1.17840847314639	0.000154850445946851	0.000876169850909849	--	urease accessory protein [Rutstroemia sp. NJR-2017a WRK4]	-	-	-	-	-	-	-
Bcin08g04900	66	113	114	207	240	219	2.02	2.97	3.54	5.59	6.69	5.24	2.84333333333333	5.84	1.03838512828288	0.000155011692995574	0.000876254777763659	ARMGADRAFT_1018426	similar to glucose-methanol-choline (gmc) oxidoreductase [Botrytis cinerea T4]	-	-	-	-	-	GO:0016614//oxidoreductase activity, acting on CH-OH group of donors;GO:0050660//flavin adenine dinucleotide binding	GO:0055114//oxidation-reduction process
Bcin12g00050	64	73	95	210	200	157	1.19	1.16	1.79	3.44	3.38	2.28	1.38	3.03333333333333	1.13623577758673	0.000162332129093201	0.000913000459154007	--	secreted protein [Paraphaeosphaeria sporulosa]	-	-	-	-	-	-	-
MSTRG.9981	28	32	40	15	12	10	1.81	1.78	2.62	0.85	0.71	0.50	2.07	0.686666666666667	-1.59194893103726	0.000162350131713717	0.000913000459154007	--	predicted protein [Botrytis cinerea T4]	-	-	-	-	-	-	-
Bcin13g00010	86	146	208	342	252	608	2.52	3.67	6.17	8.83	6.72	13.90	4.12	9.81666666666667	1.25258889081345	0.000166978399581685	0.000934807288319874	ascG	cytochrome p450 monooxygenase protein [Rutstroemia sp. NJR-2017a BVV2]	-	-	-	-	-	GO:0004497//monooxygenase activity;GO:0005506//iron ion binding;GO:0016705//oxidoreductase activity, acting on paired donors, with incorporation or reduction of molecular oxygen;GO:0020037//heme binding	GO:0055114//oxidation-reduction process
Bcin09g00220	9	17	22	50	52	66	0.46	0.75	1.15	2.27	2.44	2.66	0.786666666666667	2.45666666666667	1.64287775973323	0.000169487230303366	0.000946802930795139	--	HCP-like protein [Rutstroemia sp. NJR-2017a BVV2]	-	-	-	-	-	-	-
Bcin16g02870	1	8	5	17	31	45	0.02	0.11	0.08	0.25	0.46	0.58	0.07	0.43	2.61890983264449	0.000169996440322808	0.0009484345162144	--	hypothetical protein BCIN_16g02870 [Botrytis cinerea B05.10]	-	-	-	-	-	-	-
Bcin06g02700	69	72	105	175	148	319	1.33	1.19	2.04	2.96	2.59	4.79	1.52	3.44666666666667	1.18113045615019	0.000180002148475353	0.000995452582985063	--	Dynamin GTPase domain protein [Rutstroemia sp. NJR-2017a BBW]	-	-	-	-	-	-	-
Bcin06g06790	29	55	58	121	97	149	1.78	2.90	3.60	6.54	5.41	7.14	2.76	6.36333333333333	1.20511442990461	0.000188933109466034	0.00103813589355385	--	Bcrrp17 [Botrytis cinerea B05.10]	-	-	-	-	-	-	-
Bcin08g04700	16	37	23	65	76	83	0.50	1.00	0.73	1.80	2.17	2.03	0.743333333333333	2	1.42791879057558	0.000192501465608935	0.0010548411357373	--	vacuolar protease A protein [Rutstroemia sp. NJR-2017a BBW]	Cellular Processes	Transport and catabolism	ko04138//Autophagy - yeast	K01381	-	GO:0004190//aspartic-type endopeptidase activity	GO:0006508//proteolysis
Bcin02g04820	11	20	21	64	51	57	0.23	0.35	0.44	1.16	0.95	0.91	0.34	1.00666666666667	1.56597939735359	0.000198299160569144	0.00108265017779527	--	hypothetical protein BCIN_02g04820 [Botrytis cinerea B05.10]	-	-	-	-	-	-	-
MSTRG.6931	34	30	27	14	9	10	1.60	1.21	1.29	0.58	0.39	0.37	1.36666666666667	0.446666666666667	-1.61339090904768	0.000200932438188868	0.00109353966360372	--	hypothetical protein BofuT4_uP123740.1 [Botrytis cinerea T4]	-	-	-	-	-	-	-
Bcin12g04600	55	48	56	124	105	158	1.39	1.04	1.43	2.75	2.41	3.11	1.28666666666667	2.75666666666667	1.09928648190319	0.000208787030883578	0.00113268618293744	FEN1b	Flap endonuclease GEN-like protein, partial [Lachnellula cervina]	-	-	-	-	-	GO:0004518//nuclease activity	GO:0006281//DNA repair
Bcin10g02320	57	61	57	150	105	158	1.40	1.29	1.42	3.25	2.35	3.03	1.37	2.87666666666667	1.07022216549727	0.000208942222107619	0.00113301519897634	--	c2h2 transcription factor protein [Rutstroemia sp. NJR-2017a BVV2]	-	-	-	-	-	GO:0003676//nucleic acid binding	-
Bcin14g04310	46	99	110	234	159	246	1.48	2.74	3.59	6.64	4.66	6.19	2.60333333333333	5.83	1.16313583577968	0.000212538709671703	0.00115095521767089	--	hypothetical protein BCIN_14g04310 [Botrytis cinerea B05.10]	-	-	-	-	-	-	-
Bcin08g01570	68	170	120	255	247	308	1.21	2.60	2.17	4.01	4.01	4.29	1.99333333333333	4.10333333333333	1.04161337228635	0.000216490444060968	0.00116865832505705	--	meiotic chromosome segregation protein [Rutstroemia sp. NJR-2017a BBW]	-	-	-	-	-	-	-
Bcin16g00005	91	169	176	404	259	337	2.00	3.19	3.92	7.84	5.19	5.79	3.03666666666667	6.27333333333333	1.04674366892648	0.000223143042579659	0.0012007841141781	UGT80B1	glycosyltransferase family 1 protein [Chalara longipes BDJ]	-	-	-	-	-	GO:0016758//transferase activity, transferring hexosyl groups	GO:0005975//carbohydrate metabolic process;GO:0030259//lipid glycosylation
Bcin06g01510	451	910	704	1217	1090	2390	15.18	26.28	23.97	36.08	33.36	62.77	21.81	44.07	1.01480712663669	0.00022458804932866	0.00120693416284963	--	glycosyltransferase family 17 protein [Rutstroemia sp. NJR-2017a WRK4]	Metabolism;Metabolism	Global and overview maps;Glycan biosynthesis and metabolism	ko01100//Metabolic pathways;ko00510//N-Glycan biosynthesis	K00737;K00737	GO:0016020//membrane	GO:0003830//beta-1,4-mannosylglycoprotein 4-beta-N-acetylglucosaminyltransferase activity	GO:0006487//protein N-linked glycosylation
Bcin05g05020	38	56	44	23	22	21	1.68	2.13	1.97	0.90	0.89	0.73	1.92666666666667	0.84	-1.19764575900076	0.000225431716251624	0.00120984043330025	lepI	O-methyl transferase B protein [Rutstroemia sp. NJR-2017a BBW]	Metabolism;Metabolism;Metabolism	Global and overview maps;Global and overview maps;Biosynthesis of other secondary metabolites	ko01100//Metabolic pathways;ko01110//Biosynthesis of secondary metabolites;ko00254//Aflatoxin biosynthesis	K17649;K17649;K17649	-	GO:0008168//methyltransferase activity;GO:0008171//O-methyltransferase activity	-
Bcin16g05190	51	56	22	17	16	19	2.25	2.12	0.98	0.66	0.64	0.65	1.78333333333333	0.65	-1.4560647675389	0.000236159493258578	0.0012600780797911	ADH6	zinc-binding alcohol dehydrogenase [Sclerotinia borealis F-4128]	Metabolism;Metabolism;Metabolism;Metabolism;Metabolism	Global and overview maps;Global and overview maps;Carbohydrate metabolism;Carbohydrate metabolism;Lipid metabolism	ko01100//Metabolic pathways;ko01110//Biosynthesis of secondary metabolites;ko00040//Pentose and glucuronate interconversions;ko00010//Glycolysis / Gluconeogenesis;ko00561//Glycerolipid metabolism	K00002;K00002;K00002;K00002;K00002	-	GO:0008270//zinc ion binding;GO:0016491//oxidoreductase activity	GO:0055114//oxidation-reduction process
Bcin05g06550	16	26	34	85	60	83	0.44	0.61	0.94	2.04	1.48	1.76	0.663333333333333	1.76	1.40776949881481	0.000241632399532267	0.00128584488276851	--	similar to transcription factor Cys6 [Botrytis cinerea T4]	-	-	-	-	GO:0005634//nucleus	GO:0000981//DNA-binding transcription factor activity, RNA polymerase II-specific;GO:0003677//DNA binding;GO:0008270//zinc ion binding	GO:0006351//transcription, DNA-templated;GO:0006355//regulation of transcription, DNA-templated
Bcin07g00460	99	75	116	186	213	283	2.78	1.81	3.30	4.60	5.44	6.20	2.63	5.41333333333333	1.04145442717172	0.000245483809681195	0.00130402392518592	--	hypothetical protein BCIN_07g00460 [Botrytis cinerea B05.10]	-	-	-	-	-	-	-
Bcin16g00970	45	45	40	109	129	96	1.73	1.49	1.56	3.70	4.52	2.88	1.59333333333333	3.7	1.21547715325672	0.000251316968688309	0.00133088049171927	--	P-loop containing nucleoside triphosphate hydrolase protein [Auricularia subglabra TFB-10046 SS5]	-	-	-	-	-	-	-
Bcin15g00110	120	75	79	39	40	74	6.19	3.29	4.09	1.76	1.89	2.99	4.52333333333333	2.21333333333333	-1.03116557407193	0.000257157059167937	0.00135880520152934	--	hypothetical protein BCIN_15g00110 [Botrytis cinerea B05.10]	-	-	-	-	-	-	-
Bcin02g00600	4	6	8	24	36	32	0.10	0.13	0.21	0.55	0.85	0.65	0.146666666666667	0.683333333333333	2.22004848086815	0.000258147871154353	0.00136163912320148	--	ankyrin [Phialocephala scopiformis]	-	-	-	-	-	GO:0005515//protein binding	-
Bcin13g05380	25	33	40	74	87	103	0.92	1.04	1.48	2.39	2.90	2.94	1.14666666666667	2.74333333333333	1.25848386571952	0.00025851823752715	0.00136239338545531	afvA	similar to NADH-dependent flavin oxidoreductase [Botrytis cinerea T4]	-	-	-	-	-	GO:0003824//catalytic activity;GO:0010181//FMN binding;GO:0016491//oxidoreductase activity	GO:0055114//oxidation-reduction process
Bcin02g03140	74	56	57	34	31	37	2.81	1.82	2.19	1.14	1.07	1.10	2.27333333333333	1.10333333333333	-1.04294052221696	0.000262733019825875	0.0013809616270146	atnI	Protein RTA1 [Lachnellula suecica]	-	-	-	-	GO:0016021//integral component of membrane	-	-
Bcin06g00560	54	90	112	171	166	306	1.12	1.60	2.35	3.12	3.13	4.95	1.69	3.73333333333333	1.14344107994162	0.000264285972466431	0.00138729877093198	--	hypothetical protein BCIN_06g00560 [Botrytis cinerea B05.10]	-	-	-	-	-	-	-
Bcin06g03680	43	52	63	15	16	42	3.04	3.15	4.51	0.93	1.03	2.32	3.56666666666667	1.42666666666667	-1.32192809488736	0.000265215095993059	0.00139095742248614	--	hypothetical protein BCIN_06g03680 [Botrytis cinerea B05.10]	-	-	-	-	-	-	-
MSTRG.1962	61	60	69	33	39	31	1.34	1.13	1.54	0.64	0.78	0.53	1.33666666666667	0.65	-1.04012811270531	0.000267607400217577	0.00140105158768346	--	hypothetical protein BofuT4_P022360.1 [Botrytis cinerea T4]	-	-	-	-	-	-	-
Bcin11g06320	121	278	268	423	426	690	2.38	4.70	5.34	7.32	7.63	10.59	4.14	8.51333333333333	1.04009335148224	0.000272667105630108	0.00142430983315214	klp9	similar to kinesin family protein [Botrytis cinerea T4]	-	-	-	-	-	GO:0003777//microtubule motor activity;GO:0005524//ATP binding;GO:0008017//microtubule binding	GO:0007018//microtubule-based movement
Bcin04g03900	125	406	245	705	558	584	4.38	12.20	8.68	21.74	17.76	15.96	8.42	18.4866666666667	1.13459297725193	0.000272762939509694	0.00142430983315214	--	Proline-rich receptor-like protein kinase PERK1 [Madurella mycetomatis]	-	-	-	-	-	-	-
Bcin13g02120	40	63	102	206	156	177	1.40	1.89	3.60	6.33	4.95	4.82	2.29666666666667	5.36666666666667	1.22448480029769	0.000290458562252756	0.00150296002160493	bud22	Bcbud22 [Botrytis cinerea B05.10]	-	-	-	-	-	-	-
Bcin11g03390	51	100	93	188	154	211	0.75	1.27	1.39	2.44	2.07	2.43	1.13666666666667	2.31333333333333	1.02516392355408	0.000297983094426315	0.00153658752306582	SPBC23E6.02	Helicase-like transcription factor [Lachnellula hyalina]	-	-	-	-	-	GO:0005524//ATP binding	-
Bcin04g04840	24	28	40	71	67	138	0.41	0.41	0.70	1.07	1.05	1.85	0.506666666666667	1.32333333333333	1.38506768369937	0.000301850646126593	0.00155252280823223	--	kinase-like protein [Phialocephala scopiformis]	-	-	-	-	-	GO:0004672//protein kinase activity;GO:0005524//ATP binding	GO:0006468//protein phosphorylation
MSTRG.7127	81	57	57	20	31	49	1.64	0.99	1.17	0.36	0.57	0.79	1.26666666666667	0.573333333333333	-1.14359085362885	0.000303067819707894	0.00155744629132907	--	FAD binding domain containing protein [Rutstroemia sp. NJR-2017a BBW]	-	-	-	-	-	GO:0016491//oxidoreductase activity	-
Bcin04g03020	83	126	189	352	245	358	3.08	4.02	7.10	11.52	8.28	10.38	4.73333333333333	10.06	1.08770187613464	0.000303937239820151	0.0015605757849206	SPCC1827.05c	Bcnop15 [Botrytis cinerea B05.10]	-	-	-	-	-	GO:0003676//nucleic acid binding	-
Bcin02g01320	88	159	136	208	251	415	4.41	6.83	6.89	9.18	11.43	16.22	6.04333333333333	12.2766666666667	1.02250247215558	0.000309703277548293	0.0015861043068969	ATG37	Autophagy-related protein [Lachnellula occidentalis]	-	-	-	-	-	GO:0000062//fatty-acyl-CoA binding	-
Bcin09g06590	55	57	67	170	150	118	1.10	0.96	1.35	2.94	2.68	1.82	1.13666666666667	2.48	1.12553088208385	0.000318944696400725	0.00163134154573892	RAD5A	related to global transactivator [Phialocephala subalpina]	-	-	-	-	-	GO:0005524//ATP binding	-
MSTRG.8571	2544	2027	104	55	155	29	20.76	14.19	0.86	0.40	1.15	0.19	11.9366666666667	0.58	-4.3632033074718	0.000325237242517635	0.00165998429060108	ART2	BQ2448_6030 [Microbotryum intermedium]	-	-	-	-	-	-	-
MSTRG.129	54	81	22	5	7	36	3.77	5.25	1.69	0.33	0.45	2.02	3.57	0.933333333333333	-1.93545974780529	0.000330268381759229	0.0016827103403049	--	hypothetical protein BOTNAR_0639g00010 [Botryotinia narcissicola]	-	-	-	-	-	-	-
Bcin11g03770	21	60	41	115	96	112	0.37	0.90	0.73	1.78	1.54	1.54	0.666666666666667	1.62	1.28095631383106	0.000330697672897366	0.00168283690530872	--	fungal-specific transcription factor domain-containing protein [Aspergillus pseudocaelatus]	-	-	-	-	GO:0005634//nucleus	GO:0003677//DNA binding;GO:0008270//zinc ion binding	GO:0006351//transcription, DNA-templated
MSTRG.2826	46	22	33	16	11	9	2.52	1.03	1.81	0.79	0.55	0.38	1.78666666666667	0.573333333333333	-1.63982443575568	0.000331128355863608	0.00168431333474935	--	-	-	-	-	-	-	-	-
Bcin05g08090	56	58	30	21	25	19	4.59	4.08	2.49	1.52	1.87	1.22	3.72	1.53666666666667	-1.27549837139985	0.000336528623723095	0.00170784283658924	--	small secreted protein [Diplodia corticola]	-	-	-	-	-	-	-
Bcin01g09410	82	59	40	23	28	39	6.65	4.10	3.28	1.64	2.06	2.47	4.67666666666667	2.05666666666667	-1.18517261447048	0.000336609210616137	0.00170784283658924	--	hypothetical protein BCIN_01g09410 [Botrytis cinerea B05.10]	-	-	-	-	-	-	-
Bcin11g01840	26	35	20	9	2	14	0.83	0.96	0.64	0.25	0.06	0.35	0.81	0.22	-1.88041838424733	0.000344652552635197	0.00174054622451757	pkfF	choline dehydrogenase protein [Rutstroemia sp. NJR-2017a BVV2]	Metabolism;Metabolism	Global and overview maps;Amino acid metabolism	ko01100//Metabolic pathways;ko00260//Glycine, serine and threonine metabolism	K00108;K00108	-	GO:0016614//oxidoreductase activity, acting on CH-OH group of donors;GO:0050660//flavin adenine dinucleotide binding	GO:0055114//oxidation-reduction process
Bcin06g05880	48	89	82	175	105	338	0.93	1.47	1.60	2.98	1.84	5.09	1.33333333333333	3.30333333333333	1.30888505741177	0.000349224008888458	0.00176140594382125	SPBC146.06c	coiled-coil domain-containing mtmr15 protein [Rutstroemia sp. NJR-2017a BBW]	-	-	-	-	-	GO:0004518//nuclease activity;GO:0016788//hydrolase activity, acting on ester bonds	GO:0036297//interstrand cross-link repair
Bcin13g02960	74	123	63	43	58	38	3.04	4.33	2.62	1.55	2.16	1.22	3.33	1.64333333333333	-1.01889703141451	0.000351381130305101	0.00177154037256051	Cpa2	Zinc carboxypeptidase A [Lachnellula suecica]	-	-	-	-	-	GO:0004181//metallocarboxypeptidase activity;GO:0008270//zinc ion binding	GO:0006508//proteolysis
Bcin06g06680	41	31	28	13	14	14	1.11	0.72	0.76	0.31	0.34	0.29	0.863333333333333	0.313333333333333	-1.46221943600892	0.000354124394762569	0.00178127000781765	AQY2	Bcaqp1 [Botrytis cinerea B05.10]	-	-	-	-	GO:0016020//membrane	GO:0015267//channel activity	GO:0055085//transmembrane transport
Bcin11g01730	66	40	55	21	31	26	3.67	1.91	3.09	1.03	1.57	1.13	2.89	1.24333333333333	-1.2168563629666	0.000358677128744627	0.00180150323171652	--	hypothetical protein BCIN_11g01730 [Botrytis cinerea B05.10]	-	-	-	-	-	-	-
Bcin10g01820	6	6	8	34	32	27	0.15	0.13	0.21	0.76	0.74	0.54	0.163333333333333	0.68	2.05771549785629	0.000382616251037408	0.0019033927573401	--	hypothetical protein BCIN_10g01820 [Botrytis cinerea B05.10]	-	-	-	-	-	-	-
Bcin04g00590	55	71	63	106	161	173	1.79	1.98	2.08	3.04	4.77	4.40	1.95	4.07	1.06155467051664	0.000383128090525676	0.00190514814807456	--	Quinone oxidoreductase protein [Rutstroemia sp. NJR-2017a BVV2]	-	-	-	-	-	-	-
Bcin02g04550	78	169	110	191	231	491	1.65	3.07	2.35	3.56	4.44	8.10	2.35666666666667	5.36666666666667	1.18727856819258	0.000395898693471526	0.00195808912198216	--	glycoside hydrolase family 43 protein [Rutstroemia sp. NJR-2017a WRK4]	-	-	-	-	-	-	-
Bcin08g04270	114	203	262	505	330	499	2.48	3.79	5.77	9.69	6.53	8.48	4.01333333333333	8.23333333333333	1.03667564971234	0.00040976756952491	0.00201694789667035	SPB1	Bcspb1 [Botrytis cinerea B05.10]	-	-	-	-	GO:0005634//nucleus	GO:0008168//methyltransferase activity;GO:0008649//rRNA methyltransferase activity	GO:0001510//RNA methylation;GO:0006364//rRNA processing;GO:0031167//rRNA methylation;GO:0032259//methylation
Bcin14g02640	70	35	37	128	136	128	2.04	0.88	1.10	3.35	3.64	2.96	1.34	3.31666666666667	1.30750102425208	0.000409818769058102	0.00201694789667035	SPAPB1E7.08c	sugar transporter [Pezoloma ericae]	-	-	-	-	GO:0016021//integral component of membrane	GO:0022857//transmembrane transporter activity	GO:0055085//transmembrane transport
MSTRG.11448	58	39	38	22	21	21	2.25	1.30	1.49	0.75	0.74	0.63	1.68	0.706666666666667	-1.24935946893672	0.000417761194852268	0.00205182383570065	--	-	-	-	-	-	-	-	-
MSTRG.13369	26	22	29	13	0	6	1.58	1.16	1.77	0.70	0.00	0.27	1.50333333333333	0.323333333333333	-2.21707078106825	0.000424061820010245	0.00207552164640782	--	-	-	-	-	-	-	-	-
MSTRG.3861	62	52	32	18	27	23	6.46	4.65	3.37	1.65	2.56	1.87	4.82666666666667	2.02666666666667	-1.25191837363962	0.000427904271400441	0.00209026574345763	--	-	-	-	-	-	-	-	-
Bcin05g08240	25	34	30	53	76	133	0.87	1.01	1.06	1.62	2.40	3.61	0.98	2.54333333333333	1.37586690199816	0.000437110177635285	0.00212849786904542	pgxC	exopolygalacturonase C protein [Rutstroemia sp. NJR-2017a BVV2]	-	-	-	-	-	GO:0004650//polygalacturonase activity	GO:0005975//carbohydrate metabolic process
Bcin04g04110	47	57	69	138	110	151	1.30	1.35	1.93	3.36	2.77	3.26	1.52666666666667	3.13	1.03577755955683	0.00045013014890778	0.00218483584629843	--	hypothetical protein BCIN_04g04110 [Botrytis cinerea B05.10]	-	-	-	-	-	-	-
Bcin05g00950	41	52	43	24	22	24	2.97	3.26	3.13	1.52	1.37	1.35	3.12	1.41333333333333	-1.14244426502021	0.000453151256619716	0.00219505442980221	--	Pc20g03130 [Penicillium rubens Wisconsin 54-1255]	-	-	-	-	-	-	-
Bcin02g00780	56	79	98	173	127	267	1.60	1.93	2.83	4.35	3.29	5.94	2.12	4.52666666666667	1.09438480896038	0.000454788019048176	0.00220031474375185	PLA2G7	similar to platelet-activating factor acetylhydrolase [Botrytis cinerea T4]	Metabolism;Metabolism	Global and overview maps;Lipid metabolism	ko01100//Metabolic pathways;ko00565//Ether lipid metabolism	K01062;K01062	-	GO:0003847//1-alkyl-2-acetylglycerophosphocholine esterase activity	GO:0016042//lipid catabolic process
Bcin02g04940	47	50	79	125	96	338	2.11	1.93	3.59	4.95	3.92	11.85	2.54333333333333	6.90666666666667	1.44126904085203	0.000458469814325422	0.00221544445761123	--	hypothetical protein BCIN_02g04940 [Botrytis cinerea B05.10]	-	-	-	-	-	-	-
Bcin09g03340	44	80	62	133	121	162	1.27	1.98	1.81	3.37	3.17	3.64	1.68666666666667	3.39333333333333	1.00852827138138	0.000476870452177894	0.00228409892042362	--	Protein saf1 [Colletotrichum spinosum]	-	-	-	-	-	-	GO:0006396//RNA processing
Bcin06g02490	2410	1210	1364	468	628	1002	141.46	60.93	81.00	24.19	33.52	45.89	94.4633333333333	34.5333333333333	-1.45176484766284	0.000478508272488968	0.00228828537011484	pmp3	similar to stress response RCI peptide [Botrytis cinerea T4]	-	-	-	-	GO:0016021//integral component of membrane	-	-
MSTRG.1911	74	58	49	32	28	41	3.84	2.58	2.57	1.46	1.32	1.66	2.99666666666667	1.48	-1.01776143916434	0.000492886968038437	0.00234488186779382	--	-	-	-	-	-	-	-	-
MSTRG.2260	35	24	18	3	13	6	1.84	1.08	0.96	0.14	0.62	0.25	1.29333333333333	0.336666666666667	-1.94170135943533	0.000510554118509015	0.00241550752317885	--	predicted protein [Botrytis cinerea T4]	-	-	-	-	-	-	-
Bcin06g00570	41	30	21	10	14	11	0.91	0.57	0.47	0.20	0.28	0.19	0.65	0.223333333333333	-1.54124112329184	0.000548851906066853	0.00257635771339803	--	hypothetical protein BCIN_06g00570 [Botrytis cinerea B05.10]	-	-	-	-	-	-	-
Bcin05g04320	70	70	110	209	181	184	4.83	4.15	7.68	12.71	11.36	9.91	5.55333333333333	11.3266666666667	1.02829745181868	0.000554880477510885	0.00260058179213549	--	DNA-directed RNA polymerase II subunit RPB1 [Diplocarpon rosae]	-	-	-	-	-	-	-
Bcin02g07510	27	14	18	56	68	62	1.29	0.57	0.87	2.35	2.94	2.30	0.91	2.53	1.47519893449561	0.000577051915448636	0.00268976668795661	--	Cyclochlorotine biosynthesis protein O [Colletotrichum sidae]	-	-	-	-	-	-	GO:0043386//mycotoxin biosynthetic process
MSTRG.2522	43	41	52	21	21	29	2.77	2.30	3.24	1.14	1.24	1.46	2.77	1.28	-1.11374216604919	0.000605614727377544	0.00280870235793053	--	hypothetical protein BofuT4_uP149440.1 [Botrytis cinerea T4]	-	-	-	-	-	-	-
Bcin02g04690	18	14	26	48	48	96	1.00	0.67	1.46	2.34	2.42	4.15	1.04333333333333	2.97	1.50926277458931	0.00062248644453363	0.00287803917873882	SS1G_09838	Gal/GalNAc specific lectin [Ciborinia camelliae]	-	-	-	-	-	-	-
Bcin02g02620	41	30	31	9	15	20	1.44	0.90	1.10	0.28	0.48	0.55	1.14666666666667	0.436666666666667	-1.39284175316465	0.000632995368109927	0.00292211729253827	--	hypothetical protein BCIN_02g02620 [Botrytis cinerea B05.10]	-	-	-	-	-	-	-
Bcin13g04070	48	57	36	27	24	20	3.63	3.70	2.76	1.80	1.65	1.18	3.36333333333333	1.54333333333333	-1.12384207584612	0.000659865312526097	0.00302402520279646	virC	Cupin domain protein [Rutstroemia sp. NJR-2017a BVV2]	-	-	-	-	-	-	-
Bcin04g06080	75	105	69	128	160	338	1.83	2.23	1.73	2.77	3.58	6.50	1.93	4.28333333333333	1.150133106092	0.000667233595259524	0.0030532504186537	HGT1	similar to sugar transporter [Botrytis cinerea T4]	-	-	-	-	GO:0016020//membrane;GO:0016021//integral component of membrane	GO:0022857//transmembrane transporter activity	GO:0055085//transmembrane transport
Bcin03g06930	36	64	102	182	95	368	1.50	2.31	4.35	6.75	3.63	12.08	2.72	7.48666666666667	1.46071687042911	0.000667261585985818	0.0030532504186537	--	surface SP1 protein [Rutstroemia sp. NJR-2017a WRK4]	-	-	-	-	-	-	-
Bcin13g03130	5	3	5	35	28	14	0.17	0.09	0.17	1.05	0.87	0.37	0.143333333333333	0.763333333333333	2.41293903339485	0.000669888558944392	0.00306410095053038	--	hypothetical protein BCIN_13g03130 [Botrytis cinerea B05.10]	-	-	-	-	-	-	-
Bcin01g10250	207	354	274	422	457	1040	6.56	9.57	8.72	11.70	13.14	25.64	8.28333333333333	16.8266666666667	1.0224660585329	0.00067089978638196	0.00306638559878009	4cl1	similar to CoA ligase [Botrytis cinerea T4]	Metabolism;Metabolism;Metabolism	Global and overview maps;Global and overview maps;Metabolism of cofactors and vitamins	ko01100//Metabolic pathways;ko01110//Biosynthesis of secondary metabolites;ko00130//Ubiquinone and other terpenoid-quinone biosynthesis	K01904;K01904;K01904	-	GO:0003824//catalytic activity	-
Bcin04g02070	6	5	12	47	22	36	0.20	0.14	0.41	1.38	0.67	0.94	0.25	0.996666666666667	1.99518298370222	0.000672682110968254	0.00307335967130902	--	hypothetical protein BCIN_04g02070 [Botrytis cinerea B05.10]	-	-	-	-	-	-	-
Bcin06g07150	5	9	20	40	32	68	0.15	0.24	0.62	1.08	0.90	1.63	0.336666666666667	1.20333333333333	1.83764354413537	0.000687027898530136	0.0031317391920826	CTB5	FAD-binding domain-containing protein [Lentithecium fluviatile CBS 122367]	-	-	-	-	-	GO:0016491//oxidoreductase activity;GO:0050660//flavin adenine dinucleotide binding;GO:0071949//FAD binding	GO:0055114//oxidation-reduction process
Bcin07g06460	112	135	208	321	246	481	2.09	2.17	3.94	5.29	4.18	7.02	2.73333333333333	5.49666666666667	1.00789558393202	0.000692944736534162	0.00315630928263983	--	Inositol monophosphatase 2 [Daldinia childiae]	-	-	-	-	-	-	-
Bcin03g09010	52	51	99	160	165	171	1.03	0.86	1.98	2.78	2.96	2.64	1.29	2.79333333333333	1.11461667755494	0.00070262221363915	0.00319189712215753	--	hypothetical protein BCIN_03g09010 [Botrytis cinerea B05.10]	-	-	-	-	-	-	-
Bcin10g01800	1	4	5	30	18	18	0.03	0.09	0.14	0.73	0.45	0.39	0.0866666666666667	0.523333333333333	2.59418103075053	0.000704859547007468	0.00319817673898479	--	hypothetical protein BCIN_10g01800 [Botrytis cinerea B05.10]	-	-	-	-	-	-	-
Bcin16g01890	7	5	4	29	25	25	0.16	0.10	0.09	0.58	0.52	0.44	0.116666666666667	0.513333333333333	2.13750352374993	0.000711528285043842	0.00322502078969947	--	C6 transcription factor protein [Rutstroemia sp. NJR-2017a BBW]	-	-	-	-	GO:0005634//nucleus	GO:0000981//DNA-binding transcription factor activity, RNA polymerase II-specific;GO:0008270//zinc ion binding	GO:0006355//regulation of transcription, DNA-templated
Bcin12g03730	67	66	48	30	14	50	1.56	1.32	1.13	0.62	0.30	0.91	1.33666666666667	0.61	-1.13175858817088	0.000718464616536615	0.00325399847489599	--	similar to amino acid transporter [Botrytis cinerea T4]	-	-	-	-	-	-	-
Bcin06g02290	56	60	51	117	166	114	4.91	4.52	4.53	9.04	13.25	7.81	4.65333333333333	10.0333333333333	1.10846454543741	0.000720232725809495	0.00325831218803359	--	Clr5 domain-domain-containing protein [Rutstroemia sp. NJR-2017a WRK4]	-	-	-	-	-	-	-
Bcin01g02940	1342	455	900	304	239	460	122.09	35.52	82.84	24.36	19.77	32.66	80.15	25.5966666666667	-1.64674657330227	0.0007349756780821	0.00332250038707503	--	hypothetical protein BCIN_01g02940 [Botrytis cinerea B05.10]	-	-	-	-	-	-	-
Bcin12g00600	55	154	132	239	185	454	1.12	2.69	2.72	4.29	3.43	7.22	2.17666666666667	4.98	1.1940252512428	0.000787092579570565	0.00351566063122387	--	hypothetical protein BCIN_12g00600 [Botrytis cinerea B05.10]	-	-	-	-	-	-	-
Bcin01g10350	67	115	150	292	197	269	2.07	3.05	4.70	7.96	5.54	6.50	3.27333333333333	6.66666666666667	1.0262050703474	0.000801425561442433	0.00356993711570266	--	pre-mRNA splicing factor protein [Rutstroemia sp. NJR-2017a BVV2]	-	-	-	-	-	-	-
Bcin09g03090	2578	422	1347	171	211	485	89.10	12.51	47.10	5.21	6.63	13.08	49.57	8.30666666666667	-2.57712569116748	0.000802595273761137	0.0035718223334236	Plpp5	phosphatidic acid phosphatase beta protein [Rutstroemia sp. NJR-2017a BVV2]	Metabolism;Metabolism;Metabolism	Global and overview maps;Lipid metabolism;Lipid metabolism	ko01110//Biosynthesis of secondary metabolites;ko00564//Glycerophospholipid metabolism;ko00561//Glycerolipid metabolism	K18693;K18693;K18693	-	-	-
Bcin02g07780	27	31	33	67	80	84	0.72	0.71	0.89	1.57	1.94	1.75	0.773333333333333	1.75333333333333	1.18093799416473	0.000836595333766841	0.00370090752302024	--	similar to transcription factor Zn, C2H2 [Botrytis cinerea T4]	-	-	-	-	-	GO:0003676//nucleic acid binding	-
Bcin15g00330	18	46	27	90	80	73	0.43	0.93	0.65	1.87	1.70	1.35	0.67	1.64	1.29146281416031	0.000848062957066792	0.0037474876391919	--	Adenovirus E3 region CR2 protein [Rutstroemia sp. NJR-2017a WRK4]	-	-	-	-	-	-	-
Bcin08g05710	55	34	28	16	15	23	3.22	1.71	1.66	0.82	0.80	1.05	2.19666666666667	0.89	-1.3034387233205	0.000893126134127709	0.00391888701331596	--	hypothetical protein BCIN_08g05710 [Botrytis cinerea B05.10]	-	-	-	-	-	-	-
Bcin07g04230	99	71	94	34	24	87	3.95	2.43	3.80	1.20	0.87	2.71	3.39333333333333	1.59333333333333	-1.09065503809495	0.000906868169792861	0.0039606079252178	VdtF	short chain dehydrogenase reductase family protein [Rutstroemia sp. NJR-2017a BBW]	-	-	-	-	-	GO:0016491//oxidoreductase activity	-
Bcin11g01420	34	49	34	100	78	99	0.53	0.65	0.53	1.37	1.10	1.20	0.57	1.22333333333333	1.10178373795731	0.000935478794020092	0.00406468793209699	FUB8	NRPS-like enzyme protein [Rutstroemia sp. NJR-2017a WRK4]	-	-	-	-	-	GO:0003824//catalytic activity;GO:0031177//phosphopantetheine binding	-
MSTRG.12023	41	24	29	10	16	13	1.86	0.93	1.33	0.40	0.66	0.46	1.37333333333333	0.506666666666667	-1.43857301373963	0.000950918060724424	0.00411995735347849	--	-	-	-	-	-	-	-	-
MSTRG.940	45	56	62	17	8	49	1.90	2.03	2.65	0.63	0.31	1.61	2.19333333333333	0.85	-1.36759033687638	0.000951544733130803	0.00412118253770854	--	Ribonuclease H-like protein [Glarea lozoyensis ATCC 20868]	-	-	-	-	-	-	-
Bcin09g05430	33	43	44	79	84	125	0.38	0.42	0.51	0.80	0.87	1.12	0.436666666666667	0.93	1.09069831029174	0.000977231807344259	0.00421415832285484	DHX36	atp-dependent RNA helicase a protein [Rutstroemia sp. NJR-2017a BVV2]	Genetic Information Processing	Folding, sorting and degradation	ko03018//RNA degradation	K14442	-	GO:0003676//nucleic acid binding;GO:0004386//helicase activity;GO:0005524//ATP binding	-
Bcin11g01570	127	215	278	646	310	492	3.29	4.78	7.29	14.75	7.31	9.95	5.12	10.67	1.05934446082442	0.0009970554396802	0.00429346474636274	Pum3	Bcpuf6 [Botrytis cinerea B05.10]	-	-	-	-	-	GO:0003723//RNA binding	-
Bcin05g05100	48	72	58	153	86	176	2.17	2.80	2.66	6.10	3.54	6.16	2.54333333333333	5.26666666666667	1.05016959622994	0.0010239761728514	0.0043920295116146	--	gnat family protein [Rutstroemia sp. NJR-2017a WRK4]	-	-	-	-	-	GO:0008080//N-acetyltransferase activity	-
Bcin09g06210	4674	1436	3068	838	885	1566	309.92	81.69	205.82	48.94	53.36	81.03	199.143333333333	61.11	-1.70432679766731	0.00110919504864317	0.00469702949220484	--	magnesium ion transporter protein [Rutstroemia sp. NJR-2017a WRK4]	-	-	-	-	-	-	-
MSTRG.1827	11	15	10	2	3	1	1.00	1.17	0.92	0.16	0.25	0.07	1.03	0.16	-2.68650052718322	0.00113488396686651	0.00479057747760769	--	-	-	-	-	-	-	-	-
Bcin16g01800	81	88	69	18	44	70	3.45	3.21	2.96	0.66	1.70	2.31	3.20666666666667	1.55666666666667	-1.04261434406038	0.00114184802151896	0.00481827700348	ustYa	Thioesterase domain-containing protein [Rutstroemia sp. NJR-2017a BBW]	-	-	-	-	-	-	GO:0043386//mycotoxin biosynthetic process
Bcin03g09200	66	65	43	21	39	36	2.80	2.36	1.84	0.78	1.50	1.19	2.33333333333333	1.15666666666667	-1.01241925925406	0.00117413754042431	0.00493541363887933	--	integral membrane family protein [Rutstroemia sp. NJR-2017a BBW]	-	-	-	-	-	-	-
Bcin08g03230	59	41	33	26	22	15	2.37	1.43	1.32	0.86	0.84	0.49	1.70666666666667	0.73	-1.22521294039883	0.00118068005859704	0.00496117455197298	--	similar to nmrA-like family protein [Botrytis cinerea T4]	-	-	-	-	-	-	-
Bcin14g01760	20	35	37	91	58	90	0.19	0.29	0.36	0.77	0.50	0.67	0.28	0.646666666666667	1.20759541940837	0.00121625531500044	0.00509280352724152	--	Major facilitator superfamily transporter protein [Rutstroemia sp. NJR-2017a BVV2]	-	-	-	-	-	-	-
Bcin03g09318	1854	2275	1672	574	528	1657	77.86	82.05	71.11	21.07	20.09	54.14	77.0066666666667	31.7666666666667	-1.27746963564804	0.00124644184886287	0.00521191874276782	--	alpha/beta-hydrolase [Cadophora sp. DSE1049]	-	-	-	-	-	-	-
Bcin07g02390	38	36	23	20	11	9	2.18	1.77	1.33	1.01	0.57	0.40	1.76	0.66	-1.41503749927884	0.00125365112048836	0.00523658244263941	--	hypothetical protein BCIN_07g02390 [Botrytis cinerea B05.10]	-	-	-	-	-	-	-
Bcin08g03880	20667	27254	17742	420	463	6422	503.58	569.75	437.38	9.01	10.26	122.11	503.57	47.1266666666667	-3.41757679129452	0.00129396120762944	0.00537498478760179	aba3	Bcaba3 [Botrytis cinerea B05.10]	-	-	-	-	-	-	-
Bcin05g08390	43	55	25	15	23	21	1.71	1.87	1.00	0.52	0.83	0.65	1.52666666666667	0.666666666666667	-1.19534759832222	0.0013160770257467	0.00545693401923451	SPBC1773.06c	GroES-like protein [Cadophora sp. DSE1049]	-	-	-	-	-	GO:0016491//oxidoreductase activity	GO:0055114//oxidation-reduction process
MSTRG.6456	10	16	30	2	2	10	0.48	0.69	1.42	0.09	0.07	0.37	0.863333333333333	0.176666666666667	-2.28888783312335	0.00134477020428456	0.00556482255806152	--	hypothetical protein BofuT4_uP108180.1 [Botrytis cinerea T4]	-	-	-	-	-	-	-
Bcin09g00150	8463	4487	4934	2135	3314	3306	160.65	73.08	94.76	35.69	57.20	48.97	109.496666666667	47.2866666666667	-1.21138159951652	0.00139217054560776	0.00573128540658312	ght6	Bchex1 [Botrytis cinerea B05.10]	Cellular Processes	Cell growth and death	ko04113//Meiosis - yeast	K08139	GO:0016020//membrane;GO:0016021//integral component of membrane	GO:0022857//transmembrane transporter activity	GO:0055085//transmembrane transport
Bcin14g04270	20	17	22	7	8	5	0.62	0.46	0.69	0.19	0.23	0.12	0.59	0.18	-1.71271804791953	0.0016091075934903	0.006497151415225	--	Bcste2 [Botrytis cinerea B05.10]	Environmental Information Processing	Signal transduction	ko04011//MAPK signaling pathway - yeast	K11213	GO:0016020//membrane	GO:0004932//mating-type factor pheromone receptor activity	GO:0007186//G protein-coupled receptor signaling pathway
Bcin11g05820	17	27	29	71	54	67	0.38	0.51	0.65	1.38	1.08	1.15	0.513333333333333	1.20333333333333	1.22906848619227	0.00161923204011318	0.00653142940717481	--	hypothetical protein BCIN_11g05820 [Botrytis cinerea B05.10]	-	-	-	-	-	-	-
MSTRG.6710	61	32	42	22	17	31	1.92	0.86	1.34	0.61	0.49	0.76	1.37333333333333	0.62	-1.14734171607518	0.00162129790767275	0.00653536297529438	--	-	-	-	-	-	-	-	-
Bcin04g06430	29	47	45	83	72	140	0.30	0.42	0.47	0.76	0.68	1.13	0.396666666666667	0.856666666666667	1.11080678588593	0.00164495305947743	0.00661292098784889	--	Chaperone protein DnaJ, partial [Lachnellula hyalina]	-	-	-	-	-	-	-
Bcin12g06760	77	136	96	27	15	108	7.87	11.93	9.93	2.43	1.39	8.62	9.91	4.14666666666667	-1.25693297777704	0.00173382511004433	0.00690859123745055	--	hypothetical protein BCIN_12g06760 [Botrytis cinerea B05.10]	-	-	-	-	-	-	-
Bcin06g05270	41	42	37	77	79	126	1.18	1.03	1.08	1.95	2.06	2.82	1.09666666666667	2.27666666666667	1.05379799455485	0.00174752449506737	0.00695527517399117	MNN21	glycosyltransferase family 71 protein [Botrytis cinerea T4]	Metabolism;Metabolism	Global and overview maps;Glycan biosynthesis and metabolism	ko01100//Metabolic pathways;ko00513//Various types of N-glycan biosynthesis	K05535;K05535	-	GO:0016757//transferase activity, transferring glycosyl groups	GO:0006486//protein glycosylation
Bcin15g01540	41	49	34	17	12	35	1.81	1.86	1.52	0.66	0.48	1.21	1.73	0.783333333333333	-1.14307378179288	0.00179565544352399	0.00711537309320816	--	BTB/POZ fold [Penicillium camemberti]	-	-	-	-	-	GO:0005515//protein binding	-
MSTRG.10703	14	7	10	0	3	1	1.10	0.50	0.81	0.00	0.18	0.07	0.803333333333333	0.0833333333333333	-3.26903314645524	0.00179917269500808	0.00712534222636378	--	-	-	-	-	-	-	-	-
Bcin15g03780	48	138	132	264	183	286	0.96	2.37	2.67	4.66	3.33	4.47	2	4.15333333333333	1.05426966252812	0.00180405414891136	0.00714231414620211	prh1	Bcdhr2 [Botrytis cinerea B05.10]	-	-	-	-	GO:0005730//nucleolus	GO:0003724//RNA helicase activity;GO:0004386//helicase activity;GO:0042802//identical protein binding	GO:0000462//maturation of SSU-rRNA from tricistronic rRNA transcript (SSU-rRNA, 5.8S rRNA, LSU-rRNA);GO:0042254//ribosome biogenesis
Bcin03g05610	78	212	169	243	297	507	2.37	5.53	5.20	6.51	8.22	12.04	4.36666666666667	8.92333333333333	1.03105032721596	0.00182988598253044	0.00723263641643957	PIR5	covalently-linked cell wall protein [Rutstroemia sp. NJR-2017a WRK4]	-	-	-	-	GO:0005618//cell wall	GO:0005199//structural constituent of cell wall	-
Bcin15g04330	36	35	23	10	14	20	0.89	0.74	0.57	0.22	0.31	0.38	0.733333333333333	0.303333333333333	-1.27356507332596	0.00185303505281029	0.00731448355496657	SPAC1002.16c	high-affinity nicotinic acid transporter protein [Rutstroemia sp. NJR-2017a WRK4]	-	-	-	-	-	-	GO:0055085//transmembrane transport
MSTRG.580	16	19	12	3	2	8	1.87	1.90	1.42	0.31	0.21	0.73	1.73	0.416666666666667	-2.05380644369579	0.00189235943423102	0.00745497549632628	--	-	-	-	-	-	-	-	-
Bcin16g00300	21	9	17	4	4	5	0.59	0.22	0.52	0.11	0.11	0.11	0.443333333333333	0.11	-2.01088831614274	0.001910687089946	0.00751729287127804	ARB_02965	similar to glutamyl-tRNA(Gln) amidotransferase subunit A [Botrytis cinerea T4]	Metabolism;Metabolism;Metabolism;Metabolism	Global and overview maps;Amino acid metabolism;Amino acid metabolism;Amino acid metabolism	ko01100//Metabolic pathways;ko00380//Tryptophan metabolism;ko00330//Arginine and proline metabolism;ko00360//Phenylalanine metabolism	K01426;K01426;K01426;K01426	-	-	-
Bcin01g10760	49	49	28	27	15	23	2.63	2.25	1.52	1.27	0.73	0.96	2.13333333333333	0.986666666666667	-1.11247472925841	0.00193448022356436	0.00759345266924184	alt3	benzoate 4-monooxygenase cytochrome p450 protein [Rutstroemia sp. NJR-2017a BVV2]	-	-	-	-	-	GO:0004497//monooxygenase activity;GO:0005506//iron ion binding;GO:0016705//oxidoreductase activity, acting on paired donors, with incorporation or reduction of molecular oxygen;GO:0020037//heme binding	GO:0055114//oxidation-reduction process
Bcin04g05350	37	60	58	87	122	139	1.06	1.47	1.68	2.19	3.17	3.10	1.40333333333333	2.82	1.00683743005356	0.00194226887859835	0.00761903444881263	RECQL5	similar to recQ family helicase RecQ [Botrytis cinerea T4]	-	-	-	-	-	GO:0003676//nucleic acid binding;GO:0004386//helicase activity;GO:0005524//ATP binding	GO:0006310//DNA recombination
Bcin05g01340	3	2	3	14	17	21	0.07	0.04	0.08	0.31	0.39	0.41	0.0633333333333333	0.37	2.54648835290652	0.00194307014075026	0.00761968343152851	--	General transcription and DNA repair factor IIH subunit tcf-29 [Golovinomyces cichoracearum]	-	-	-	-	-	-	-
Bcin07g00870	37	55	30	22	19	24	1.38	1.72	1.10	0.71	0.60	0.65	1.4	0.653333333333333	-1.09953567355092	0.00196101528738008	0.00767498602350191	liz1	related to transporter protein [Phialocephala subalpina]	-	-	-	-	-	-	GO:0055085//transmembrane transport
Bcin09g02140	54	67	35	14	23	45	1.82	1.94	1.19	0.42	0.71	1.18	1.65	0.77	-1.09953567355091	0.00200157370040008	0.00781063266068063	--	integral membrane protein [Rutstroemia sp. NJR-2017a WRK4]	-	-	-	-	-	-	-
Bcin14g03700	26	25	19	14	4	8	1.45	1.19	1.07	0.69	0.20	0.35	1.23666666666667	0.413333333333333	-1.58107906623393	0.0020021915498674	0.00781063266068063	--	GNAT family acetyltransferase [Lasallia pustulata]	-	-	-	-	-	GO:0008080//N-acetyltransferase activity	-
Bcin03g05770	29	33	36	73	63	100	0.66	0.64	0.82	1.45	1.30	1.76	0.706666666666667	1.50333333333333	1.08906316869218	0.0020205857293023	0.00786702384014256	fhkC	Bcmek1 [Botrytis cinerea B05.10]	-	-	-	-	-	GO:0004672//protein kinase activity;GO:0005515//protein binding;GO:0005524//ATP binding	GO:0006468//protein phosphorylation
Bcin01g04830	78	44	60	33	17	51	4.56	2.18	3.57	1.74	0.91	2.32	3.43666666666667	1.65666666666667	-1.05272657580582	0.00202288440416875	0.00787341562181174	--	tat pathway signal sequence protein [Rutstroemia sp. NJR-2017a WRK4]	-	-	-	-	-	-	GO:0043386//mycotoxin biosynthetic process
Bcin06g03560	37	30	21	9	17	12	1.41	0.98	0.81	0.30	0.59	0.36	1.06666666666667	0.416666666666667	-1.35614381022528	0.00206537674873466	0.00800759461560536	--	zinc finger mynd-type protein [Diplodia corticola]	-	-	-	-	-	-	-
Bcin10g02150	16	26	26	53	47	83	0.60	0.84	0.99	1.75	1.60	2.43	0.81	1.92666666666667	1.2501131788949	0.00213241544312755	0.00823819041600275	--	hypothetical protein BCIN_10g02150 [Botrytis cinerea B05.10]	-	-	-	-	-	-	-
MSTRG.10040	3	0	1	15	36	2	0.23	0.00	0.08	1.03	2.56	0.12	0.103333333333333	1.23666666666667	3.58107906623394	0.00215123156615697	0.00830285316870375	--	-	-	-	-	-	-	-	-
Bcin08g01630	28	33	25	13	12	16	1.01	1.12	0.97	0.44	0.44	0.48	1.03333333333333	0.453333333333333	-1.18866156402389	0.00215993172490107	0.00833106591284661	--	hypothetical protein BCIN_08g01630 [Botrytis cinerea B05.10]	-	-	-	-	-	-	-
Bcin01g03510	98	356	129	734	702	584	2.81	8.75	3.74	18.52	18.28	13.05	5.1	16.6166666666667	1.70406185170555	0.00217641473716386	0.00838115495185468	aflN	similar to cytochrome P450 monooxygenase [Botrytis cinerea T4]	-	-	-	-	-	GO:0005506//iron ion binding;GO:0016705//oxidoreductase activity, acting on paired donors, with incorporation or reduction of molecular oxygen;GO:0020037//heme binding	GO:0055114//oxidation-reduction process
Bcin03g02700	50	51	36	17	24	36	1.34	1.17	0.98	0.40	0.59	0.75	1.16333333333333	0.58	-1.00413973036092	0.00219239540281933	0.00843727248149866	--	similar to prolyl aminopeptidase [Botrytis cinerea T4]	-	-	-	-	-	-	-
Bcin06g03670	25	32	31	68	55	94	0.76	0.83	0.95	1.81	1.51	2.22	0.846666666666667	1.84666666666667	1.12505747927702	0.00220067193483663	0.00845986463474868	--	hypothetical protein BCIN_06g03670 [Botrytis cinerea B05.10]	-	-	-	-	-	-	-
MSTRG.11427	56	39	25	22	19	18	4.67	2.79	2.11	1.62	1.44	1.17	3.19	1.41	-1.17786126136608	0.0022010896137472	0.00845986463474868	--	hypothetical protein BofuT4_P117120.1 [Botrytis cinerea T4]	-	-	-	-	-	-	-
Bcin06g01870	13	10	13	5	1	1	0.35	0.23	0.36	0.12	0.02	0.02	0.313333333333333	0.0533333333333333	-2.55458885167764	0.00230347537179654	0.00878500846046692	--	heterokaryon incompatibility protein-domain-containing protein, partial [Clohesyomyces aquaticus]	-	-	-	-	-	-	-
Bcin02g04210	14	11	17	41	37	50	0.46	0.31	0.56	1.18	1.09	1.27	0.443333333333333	1.18	1.41232311458181	0.00238424388066526	0.00905061091729251	--	hypothetical protein BCIN_02g04210 [Botrytis cinerea B05.10]	-	-	-	-	-	-	-
Bcin05g08250	25	44	24	69	65	90	0.72	1.09	0.70	1.76	1.71	2.03	0.836666666666667	1.83333333333333	1.13174425446125	0.00245126596419766	0.00928150752446912	--	cfem domain-containing protein [Rutstroemia sp. NJR-2017a BBW]	-	-	-	-	-	-	-
Bcin06g02060	24	27	19	55	45	85	0.97	0.94	0.78	1.97	1.66	2.69	0.896666666666667	2.10666666666667	1.23231838562048	0.00258872764198032	0.00971299688838203	--	hypothetical protein BCIN_06g02060 [Botrytis cinerea B05.10]	-	-	-	-	-	-	-
Bcin04g05540	45	42	30	14	16	32	1.31	1.05	0.88	0.36	0.42	0.73	1.08	0.503333333333333	-1.10144526355955	0.00262723052482061	0.00983897831545318	--	chromatin remodeling complex subunit protein [Rutstroemia sp. NJR-2017a BVV2]	-	-	-	-	-	GO:0046872//metal ion binding	-
Bcin04g02850	16	13	10	4	4	1	0.78	0.55	0.50	0.17	0.18	0.04	0.61	0.13	-2.23029761942179	0.00264620632408441	0.0098976705954518	--	hypothetical protein BCIN_04g02850 [Botrytis cinerea B05.10]	-	-	-	-	-	-	-
Bcin06g04830	29	35	22	17	9	14	0.82	0.85	0.63	0.42	0.23	0.31	0.766666666666667	0.32	-1.26052755022322	0.00270763711530255	0.0100896527331423	exgB	Glucan endo-1,6-beta-glucosidase B protein [Rutstroemia sp. NJR-2017a WRK4]	-	-	-	-	-	GO:0004553//hydrolase activity, hydrolyzing O-glycosyl compounds	GO:0005975//carbohydrate metabolic process
MSTRG.11496	20	22	20	11	6	7	1.30	1.23	1.32	0.63	0.35	0.36	1.28333333333333	0.446666666666667	-1.52262544512449	0.00271490889204714	0.0101104624494385	--	predicted protein [Botrytis cinerea T4]	-	-	-	-	-	-	-
Bcin01g08960	35	23	53	93	71	126	0.76	0.43	1.16	1.77	1.40	2.13	0.783333333333333	1.76666666666667	1.17333160288557	0.00273787750191306	0.0101833407768238	mus-18	UV-damage endonuclease protein [Rutstroemia sp. NJR-2017a BVV2]	-	-	-	-	-	GO:0004519//endonuclease activity	GO:0006289//nucleotide-excision repair;GO:0009411//response to UV
Bcin08g06640	17	27	30	50	52	96	0.19	0.26	0.34	0.49	0.52	0.83	0.263333333333333	0.613333333333333	1.21978120787991	0.00275962695474938	0.0102515094314063	HFM1	Bchfm1 [Botrytis cinerea B05.10]	-	-	-	-	-	GO:0003676//nucleic acid binding;GO:0005524//ATP binding	-
Bcin12g00550	114	257	246	321	315	833	3.52	6.82	7.69	8.74	8.86	20.10	6.01	12.5666666666667	1.06416512672369	0.00299559821593117	0.0109669169750819	PRODH	similar to proline oxidase [Botrytis cinerea T4]	Metabolism;Metabolism;Metabolism	Global and overview maps;Global and overview maps;Amino acid metabolism	ko01100//Metabolic pathways;ko01110//Biosynthesis of secondary metabolites;ko00330//Arginine and proline metabolism	K00318;K00318;K00318	-	GO:0004657//proline dehydrogenase activity	GO:0006562//proline catabolic process
Bcin09g03450	15	25	14	5	5	9	0.23	0.33	0.22	0.07	0.07	0.11	0.26	0.0833333333333333	-1.64154602908752	0.00309953701833144	0.0112799427961385	--	Sel1 repeat-containing protein [Rhizophagus irregularis DAOM 181602=DAOM 197198]	-	-	-	-	-	-	-
Bcin16g04890	4	14	14	40	25	45	0.10	0.30	0.35	0.88	0.57	0.88	0.25	0.776666666666667	1.6353674541584	0.00314358268737166	0.0114228911235482	--	hypothetical protein BCIN_16g04890 [Botrytis cinerea B05.10]	-	-	-	-	-	-	-
Bcin04g01340	16	27	12	10	1	5	0.58	0.84	0.44	0.32	0.03	0.14	0.62	0.163333333333333	-1.92444896699283	0.00314782858431819	0.0114348523050831	SUR2	similar to sphinganine hydroxylase Sur2 [Botrytis cinerea T4]	Metabolism;Metabolism	Global and overview maps;Lipid metabolism	ko01100//Metabolic pathways;ko00600//Sphingolipid metabolism	K04713;K04713	-	GO:0005506//iron ion binding;GO:0016491//oxidoreductase activity	GO:0008610//lipid biosynthetic process;GO:0055114//oxidation-reduction process
Bcin01g04760	16	13	8	4	2	3	0.77	0.54	0.39	0.17	0.09	0.11	0.566666666666667	0.123333333333333	-2.19993757050876	0.00324765956682561	0.0117618471589115	--	hypothetical protein BofuT4_P044190.1 [Botrytis cinerea T4]	-	-	-	-	-	-	-
Bcin12g04610	23	25	30	67	48	80	0.78	0.73	1.03	2.01	1.49	2.13	0.846666666666667	1.87666666666667	1.14830642530807	0.00329243976683487	0.0118971030090923	cyp-13A2	similar to cytochrome P450 monooxygenase [Botrytis cinerea T4]	-	-	-	-	-	GO:0005506//iron ion binding;GO:0016705//oxidoreductase activity, acting on paired donors, with incorporation or reduction of molecular oxygen;GO:0020037//heme binding	GO:0055114//oxidation-reduction process
Bcin01g04210	8	13	8	1	2	2	0.26	0.37	0.27	0.03	0.06	0.05	0.3	0.0466666666666667	-2.68449817427207	0.00338901723366764	0.0121744551943265	qa-y	similar to MFS sugar transporter [Botrytis cinerea T4]	-	-	-	-	GO:0016020//membrane;GO:0016021//integral component of membrane	GO:0022857//transmembrane transporter activity	GO:0055085//transmembrane transport
Bcin01g10440	11	23	19	29	52	77	0.17	0.30	0.29	0.39	0.72	0.92	0.253333333333333	0.676666666666667	1.41740840374159	0.00345736452951483	0.0123816234298854	--	T-complex 1 subunit beta protein [Rutstroemia sp. NJR-2017a WRK4]	-	-	-	-	-	GO:0003676//nucleic acid binding	-
Bcin12g06230	26	50	30	73	75	94	0.23	0.38	0.27	0.57	0.61	0.66	0.293333333333333	0.613333333333333	1.06413033741972	0.00345805187081329	0.0123816234298854	DCL1	BcdcL1 [Botrytis cinerea B05.10]	-	-	-	-	-	GO:0003677//DNA binding;GO:0004525//ribonuclease III activity;GO:0005524//ATP binding;GO:0016787//hydrolase activity;GO:0016891//endoribonuclease activity, producing 5'-phosphomonoesters	GO:0006396//RNA processing
Bcin05g00490	32	16	22	5	12	11	1.07	0.46	0.75	0.15	0.37	0.29	0.76	0.27	-1.49304001128012	0.00347569826922342	0.0124373747561581	--	hypothetical protein BCIN_05g00490 [Botrytis cinerea B05.10]	-	-	-	-	-	-	-
MSTRG.1111	41	31	30	14	19	21	1.92	1.25	1.42	0.58	0.81	0.77	1.53	0.72	-1.08746284125034	0.0034839528692275	0.0124594721530356	--	-	-	-	-	-	-	-	-
Bcin13g02540	26	25	22	9	13	11	2.20	1.81	1.88	0.67	1.00	0.73	1.96333333333333	0.8	-1.29523322822194	0.00354025016073021	0.0126187769929454	--	Acetamidase protein [Rutstroemia sp. NJR-2017a BBW]	-	-	-	-	-	-	-
Bcin14g04930	29	43	41	23	14	26	1.57	2.00	2.24	1.10	0.69	1.10	1.93666666666667	0.963333333333333	-1.00746867090385	0.00368839935625866	0.0130658521683133	bli-4	kynurenine-oxoglutarate transaminase [Sclerotinia borealis F-4128]	-	-	-	-	-	-	-
Bcin01g00300	14	32	24	5	12	11	0.66	1.29	1.14	0.21	0.51	0.40	1.03	0.373333333333333	-1.46410810584677	0.00373204101219686	0.0131931502920847	himH	Zinc-binding alcohol dehydrogenase domain-containing protein cipB [Talaromyces pinophilus]	Metabolism;Metabolism	Global and overview maps;Lipid metabolism	ko01110//Biosynthesis of secondary metabolites;ko00592//alpha-Linolenic acid metabolism	K00224;K00224	-	GO:0016491//oxidoreductase activity	GO:0055114//oxidation-reduction process
MSTRG.12084	7	11	4	41	23	21	0.35	0.47	0.20	1.80	1.04	0.82	0.34	1.22	1.84327449631255	0.00382097005475684	0.0134559227552765	rho2	probable GTP-binding protein rho2 [Phialocephala subalpina]	-	-	-	-	GO:0043231//intracellular membrane-bounded organelle;GO:0044444//cytoplasmic part;GO:0060187//cell pole	GO:0017111//nucleoside-triphosphatase activity;GO:0032550//purine ribonucleoside binding	GO:0007163//establishment or maintenance of cell polarity;GO:0010962//regulation of glucan biosynthetic process;GO:0015031//protein transport;GO:0030036//actin cytoskeleton organization;GO:0035556//intracellular signal transduction;GO:0046907//intracellular transport
Bcin15g04030	2544	679	1723	537	417	904	102.60	23.49	70.30	19.07	15.29	28.45	65.4633333333333	20.9366666666667	-1.64465529635412	0.00397217726053364	0.0139107458475263	bli-3	protein bli-3 [Sclerotinia borealis F-4128]	-	-	-	-	-	GO:0048037//cofactor binding	-
Bcin02g07600	51	37	29	21	24	17	2.85	1.77	1.64	1.03	1.22	0.74	2.08666666666667	0.996666666666667	-1.06601717273451	0.00398118416630561	0.0139265101392518	dltE	oxidoreductase short-chain dehydrogenase reductase family protein [Rutstroemia sp. NJR-2017a BVV2]	-	-	-	-	-	GO:0016491//oxidoreductase activity	-
Bcin14g05510	2681	1529	1746	1373	655	1110	95.00	46.48	62.59	42.85	21.10	30.69	68.0233333333333	31.5466666666667	-1.1085421309081	0.00400094186125475	0.0139828775926733	axhA-1	Alpha-L-arabinofuranosidase [Lachnellula hyalina]	-	-	-	-	-	GO:0046556//alpha-L-arabinofuranosidase activity	GO:0046373//L-arabinose metabolic process
MSTRG.873	11863	9837	7188	5034	6554	3387	650.63	462.88	398.85	243.16	326.84	144.96	504.12	238.32	-1.08086716295814	0.00401801234213721	0.0140261753300822	--	SymC [Epichloe festucae Fl1]	-	-	-	-	-	-	-
Bcin04g01990	14	13	26	6	5	8	0.67	0.53	1.25	0.25	0.22	0.30	0.816666666666667	0.256666666666667	-1.66985139830767	0.0040943694411058	0.0142553525224323	ptmT	similar to MFS mdr transporter [Botrytis cinerea T4]	-	-	-	-	-	-	GO:0055085//transmembrane transport
Bcin11g06150	7	8	5	24	20	32	0.39	0.39	0.29	1.19	1.03	1.41	0.356666666666667	1.21	1.7623587515946	0.0041029123614625	0.0142726565282341	--	hypothetical protein BCIN_11g06150 [Botrytis cinerea B05.10]	-	-	-	-	-	-	-
MSTRG.5089	33	19	14	5	10	11	2.16	1.07	0.93	0.29	0.60	0.56	1.38666666666667	0.483333333333333	-1.52053062812616	0.00421687869158913	0.014622417314816	--	-	-	-	-	-	-	-	-
Bcin01g09190	56	20	37	11	18	26	2.62	0.80	1.75	0.45	0.77	0.95	1.72333333333333	0.723333333333333	-1.25246923787045	0.00429983681375704	0.0148688657408638	--	Kelch-like protein 40 [Lachnellula arida]	-	-	-	-	-	GO:0005515//protein binding	-
Bcin11g04130	35	39	36	59	92	101	1.87	1.78	1.94	2.77	4.46	4.20	1.86333333333333	3.81	1.03190521537129	0.0043158679085009	0.0149138872593641	CAH	cyanamide hydratase [Phialocephala scopiformis]	Metabolism	Xenobiotics biodegradation and metabolism	ko00791//Atrazine degradation	K06035	-	-	-
Bcin06g02230	16	11	17	7	4	2	0.56	0.33	0.60	0.22	0.13	0.05	0.496666666666667	0.133333333333333	-1.8972404255748	0.00436315639198692	0.0150512568225594	--	hypothetical protein BCIN_06g02230 [Botrytis cinerea B05.10]	-	-	-	-	-	-	-
Bcin07g06740	21	22	15	10	6	7	1.15	1.03	0.83	0.48	0.30	0.30	1.00333333333333	0.36	-1.47873217459623	0.00440514783875882	0.0151786347612667	--	hypothetical protein BCIN_07g06740 [Botrytis cinerea B05.10]	-	-	-	-	-	-	-
Bcin14g03560	19	11	21	2	8	7	0.91	0.44	1.02	0.08	0.35	0.26	0.79	0.23	-1.78021879212009	0.00453090879064267	0.015553827254959	--	hypothetical protein BCIN_14g03560 [Botrytis cinerea B05.10]	-	-	-	-	-	-	-
Bcin11g03070	10	22	12	3	2	8	0.64	1.21	0.78	0.17	0.12	0.40	0.876666666666667	0.23	-1.93039453251413	0.00457173808622638	0.015676025529424	--	Mss4-like protein [Glarea lozoyensis ATCC 20868]	-	-	-	-	-	-	-
MSTRG.1230	33	59	25	22	22	17	1.68	2.58	1.29	0.99	1.02	0.68	1.85	0.896666666666667	-1.04488159868084	0.00486218901602983	0.0165253752603804	--	hypothetical protein BofuT4_P014990.1 [Botrytis cinerea T4]	-	-	-	-	-	-	-
Bcin04g03830	4	1	1	18	16	9	0.16	0.03	0.04	0.62	0.56	0.27	0.0766666666666667	0.483333333333333	2.65634713395792	0.00494474151974185	0.0167394865459283	--	hypothetical protein BCIN_04g03830 [Botrytis cinerea B05.10]	-	-	-	-	-	-	-
Bcin10g00320	20	25	19	8	11	9	0.78	0.84	0.75	0.27	0.39	0.27	0.79	0.31	-1.34958443779023	0.00498104993041307	0.0168481237273695	--	hypothetical protein BCIN_10g00320 [Botrytis cinerea B05.10]	-	-	-	-	-	-	-
Bcin04g01710	21	17	22	3	9	12	0.95	0.66	1.00	0.12	0.37	0.42	0.87	0.303333333333333	-1.52011135637119	0.00502613541983538	0.0169718813387735	--	hypothetical protein BCIN_04g01710 [Botrytis cinerea B05.10]	-	-	-	-	-	-	-
Bcin08g00940	6	8	10	20	20	51	0.50	0.57	0.84	1.47	1.52	3.32	0.636666666666667	2.10333333333333	1.7240673669468	0.00503673045640042	0.0169980787917495	--	Extracellular membrane CFEM domain protein [Rutstroemia sp. NJR-2017a BVV2]	-	-	-	-	-	-	-
Bcin16g00140	27	9	22	11	4	5	1.30	0.38	1.06	0.47	0.17	0.18	0.913333333333333	0.273333333333333	-1.74048007834244	0.00514226271004803	0.0172909305042692	--	hypothetical protein BCIN_16g00140 [Botrytis cinerea B05.10]	-	-	-	-	-	-	-
Bcin04g01110	23	37	18	11	9	17	2.46	3.40	1.95	1.04	0.88	1.42	2.60333333333333	1.11333333333333	-1.22547444566793	0.00528581378941693	0.0177090278032912	--	cytochrome p450 oxidoreductase [Fusarium longipes]	-	-	-	-	-	-	-
Bcin15g04290	18	10	17	6	5	4	1.75	0.81	1.66	0.51	0.45	0.31	1.40666666666667	0.423333333333333	-1.73241450193502	0.00533461604762044	0.0178376224092309	--	hypothetical protein BCIN_15g04290 [Botrytis cinerea B05.10]	-	-	-	-	-	-	-
MSTRG.8753	36	36	22	18	12	20	1.05	0.90	0.65	0.46	0.32	0.46	0.866666666666667	0.413333333333333	-1.06817150264158	0.00548276526325838	0.0182718183856753	--	-	-	-	-	-	-	-	-
Bcin06g02970	21	20	14	52	37	56	0.24	0.19	0.16	0.51	0.38	0.49	0.196666666666667	0.46	1.22588140741633	0.00550205878210096	0.0183259234143129	--	hypothetical protein BCIN_06g02970 [Botrytis cinerea B05.10]	-	-	-	-	-	-	-
Bcin09g04690	26	38	21	18	11	13	1.04	1.30	0.85	0.63	0.40	0.40	1.06333333333333	0.476666666666667	-1.15754127698647	0.00550378976519394	0.0183265953170559	--	hypothetical protein BCIN_09g04690 [Botrytis cinerea B05.10]	-	-	-	-	-	-	-
Bcin02g04960	20	23	18	72	47	41	1.32	1.31	1.20	4.20	2.83	2.12	1.27666666666667	3.05	1.25642735124644	0.00559898312163329	0.0185816155440746	--	M6 family metalloprotease protein [Rutstroemia sp. NJR-2017a BVV2]	-	-	-	-	-	-	-
Bcin10g01360	22	16	15	8	5	8	1.24	0.77	0.86	0.40	0.26	0.35	0.956666666666667	0.336666666666667	-1.50669544392389	0.00564432235871345	0.0186906767468422	--	hypothetical protein BCIN_10g01360 [Botrytis cinerea B05.10]	-	-	-	-	-	-	-
MSTRG.7589	57	48	38	25	37	18	2.20	1.57	1.47	0.84	1.25	0.51	1.74666666666667	0.866666666666667	-1.011055188509	0.00571132168503852	0.0188705962967682	--	hypothetical protein BofuT4_uP061150.1 [Botrytis cinerea T4]	-	-	-	-	-	-	-
Bcin14g04160	42	31	44	31	15	18	1.04	0.66	1.11	0.68	0.34	0.35	0.936666666666667	0.456666666666667	-1.0363942372604	0.00576742282242848	0.0190183211601174	thi9	similar to amino acid transporter [Botrytis cinerea T4]	-	-	-	-	GO:0016020//membrane	GO:0022857//transmembrane transporter activity	GO:0055085//transmembrane transport
Bcin12g03040	22	19	12	8	7	5	1.17	0.87	0.65	0.38	0.34	0.21	0.896666666666667	0.31	-1.53230355144859	0.00576817263380203	0.0190183211601174	--	ppe family protein [Rutstroemia sp. NJR-2017a BBW]	-	-	-	-	-	-	-
Bcin03g07790	33	20	14	8	9	12	1.36	0.71	0.59	0.29	0.34	0.39	0.886666666666667	0.34	-1.38285709352969	0.00578927874230196	0.0190705652687594	--	Pc20g13980 [Penicillium rubens Wisconsin 54-1255]	-	-	-	-	-	-	-
MSTRG.3446	28	36	32	18	9	25	1.36	1.50	1.57	0.77	0.40	0.95	1.47666666666667	0.706666666666667	-1.06324243399182	0.00584561671958788	0.0192033636972426	--	-	-	-	-	-	-	-	-
Bcin06g01130	30	29	19	17	5	14	1.27	1.05	0.81	0.63	0.19	0.46	1.04333333333333	0.426666666666667	-1.29001884693261	0.00592086166658617	0.0193867776536526	--	5'-hydroxyaverantin dehydrogenase [Lachnellula suecica]	-	-	-	-	-	-	-
MSTRG.8891	35	35	30	26	12	15	1.51	1.30	1.31	0.99	0.47	0.51	1.37333333333333	0.656666666666667	-1.06444870772684	0.00592656935609793	0.0194001658463473	--	hypothetical protein BofuT4_uP143980.1 [Botrytis cinerea T4]	-	-	-	-	-	-	-
Bcin12g02220	10	13	24	6	3	7	0.34	0.38	0.82	0.18	0.09	0.18	0.513333333333333	0.15	-1.77493344436523	0.00601689333455629	0.0196421818908533	--	hypothetical protein BCIN_12g02220 [Botrytis cinerea B05.10]	-	-	-	-	-	-	-
Bcin04g04250	1693	607	1025	402	424	777	108.54	33.39	66.48	22.70	24.72	38.87	69.47	28.7633333333333	-1.27215922041311	0.0060882940665406	0.0198428382087089	--	calcofluor white hypersensitive protein [Rutstroemia sp. NJR-2017a WRK4]	-	-	-	-	-	-	-
Bcin12g06110	15	49	18	87	44	86	2.22	6.22	2.70	11.34	5.92	9.93	3.71333333333333	9.06333333333333	1.28732691868473	0.0061040354950992	0.0198887333804428	--	hypothetical protein BCIN_12g06110 [Botrytis cinerea B05.10]	-	-	-	-	-	-	-
Bcin12g00810	29	17	10	8	1	10	1.66	0.83	0.58	0.40	0.05	0.45	1.02333333333333	0.3	-1.7702417490405	0.00612290852324483	0.0199448044964844	--	hypothetical protein BCIN_12g00810 [Botrytis cinerea B05.10]	-	-	-	-	-	-	-
Bcin15g04810	26	28	28	70	53	67	0.53	0.49	0.57	1.25	0.97	1.06	0.53	1.09333333333333	1.04466904933372	0.00616923465383184	0.0200575442462075	roqT	Bcmfs1 [Botrytis cinerea B05.10]	-	-	-	-	-	-	GO:0055085//transmembrane transport
MSTRG.7190	9	10	6	0	1	3	0.73	0.69	0.49	0.00	0.07	0.19	0.636666666666667	0.0866666666666667	-2.87698910989466	0.00628325073645329	0.0203674538343674	--	-	-	-	-	-	-	-	-
Bcin01g10210	31	23	21	12	13	12	1.18	0.75	0.81	0.40	0.45	0.36	0.913333333333333	0.403333333333333	-1.17916884568593	0.00660022734278373	0.0211999797576843	--	btb poz domain containing protein [Rutstroemia sp. NJR-2017a BVV2]	-	-	-	-	-	GO:0005515//protein binding	-
Bcin12g06190	0	0	0	5	4	7	0.00	0.00	0.00	0.07	0.05	0.08	0.001	0.0666666666666667	6.05889368905357	0.00667644110941884	0.0213931738650469	--	hypothetical protein BCIN_12g06190 [Botrytis cinerea B05.10]	-	-	-	-	-	-	-
Bcin15g05620	20	26	16	5	11	11	0.65	0.68	0.53	0.14	0.33	0.28	0.62	0.25	-1.31034012061215	0.00689921899510175	0.0219485639599945	bmr3	similar to MFS multidrug transporter [Botrytis cinerea T4]	-	-	-	-	-	-	GO:0055085//transmembrane transport
MSTRG.9524	35	47	38	18	24	32	2.08	2.72	2.01	0.95	1.14	1.31	2.27	1.13333333333333	-1.00212005187437	0.00703406213027032	0.022271123003741	--	predicted protein [Botrytis cinerea T4]	-	-	-	-	-	-	-
MSTRG.8947	8	1	8	0	0	1	0.92	0.10	0.93	0.00	0.00	0.09	0.65	0.03	-4.4374053123073	0.00709295699939385	0.0224220513533991	--	probable ERG28 Protein involved in synthesis of ergosterol [Rhynchosporium commune]	-	-	-	-	-	-	-
Bcin03g03580	29	40	26	17	21	12	4.46	5.28	4.05	2.30	2.94	1.44	4.59666666666667	2.22666666666667	-1.04570244903993	0.00735149243562166	0.0231538200653062	--	hypothetical protein BCIN_03g03580 [Botrytis cinerea B05.10]	-	-	-	-	-	GO:0004371//glycerone kinase activity	GO:0006071//glycerol metabolic process
Bcin03g08230	77	50	38	13	33	48	4.50	2.51	2.25	0.67	1.75	2.19	3.08666666666667	1.53666666666667	-1.0062454428309	0.007421417930908	0.0233005691600737	--	hypothetical protein BCIN_03g08230 [Botrytis cinerea B05.10]	-	-	-	-	-	-	-
Bcin16g00920	15	12	11	6	2	4	0.61	0.41	0.44	0.22	0.07	0.13	0.486666666666667	0.14	-1.79750713610126	0.00763662402072624	0.0238761550389729	--	Peptidase C14 caspase domain protein [Rutstroemia sp. NJR-2017a BVV2]	-	-	-	-	-	-	-
Bcin08g00260	29	30	27	19	12	16	0.64	0.57	0.60	0.37	0.24	0.27	0.603333333333333	0.293333333333333	-1.04041426844591	0.00771582821885917	0.0240860863180016	--	hypothetical protein BCIN_08g00260 [Botrytis cinerea B05.10]	-	-	-	-	-	-	-
Bcin03g06680	5	3	7	27	23	13	0.15	0.08	0.21	0.71	0.63	0.30	0.146666666666667	0.546666666666667	1.89812038598078	0.00777932573715594	0.0242531521504817	aneD	cytochrome P450 [Clathrospora elynae]	-	-	-	-	-	GO:0005506//iron ion binding;GO:0016705//oxidoreductase activity, acting on paired donors, with incorporation or reduction of molecular oxygen;GO:0020037//heme binding	GO:0055114//oxidation-reduction process
Bcin14g01160	21	15	19	8	6	10	0.61	0.37	0.56	0.21	0.16	0.23	0.513333333333333	0.2	-1.35989594508638	0.00788677012513106	0.02452302744281	--	Kinesin light chain, partial [Lachnellula subtilissima]	-	-	-	-	-	-	-
Bcin02g00420	33	56	44	71	64	194	0.74	1.08	1.00	1.40	1.30	3.39	0.94	2.03	1.11074706550754	0.00845136400303323	0.0259828492078887	bxlB	glycoside hydrolase family 3 protein [Botrytis cinerea T4]	Metabolism;Metabolism	Global and overview maps;Carbohydrate metabolism	ko01100//Metabolic pathways;ko00520//Amino sugar and nucleotide sugar metabolism	K15920;K15920	-	GO:0004553//hydrolase activity, hydrolyzing O-glycosyl compounds	GO:0005975//carbohydrate metabolic process
Bcin08g06370	26	42	19	59	60	80	1.23	1.70	0.91	2.46	2.58	2.95	1.28	2.66333333333333	1.05708919220682	0.00853456833299104	0.026165897874961	--	Major facilitator superfamily domain general substrate transporter protein [Rutstroemia sp. NJR-2017a BVV2]	-	-	-	-	-	-	-
Bcin06g01620	156	229	116	212	246	693	4.66	5.87	3.51	5.58	6.69	16.16	4.68	9.47666666666667	1.01787116337297	0.00853492112760535	0.026165897874961	--	Leucine Rich Repeat domain protein [Rutstroemia sp. NJR-2017a WRK4]	-	-	-	-	-	-	-
MSTRG.12135	12	22	12	6	6	5	0.83	1.31	0.84	0.37	0.38	0.27	0.993333333333333	0.34	-1.54674317849067	0.00861843578247602	0.0263747023537264	--	hypothetical protein BofuT4_uP011070.1 [Botrytis cinerea T4]	-	-	-	-	-	-	-
Bcin03g01770	19	19	22	50	51	46	0.31	0.27	0.36	0.72	0.76	0.59	0.313333333333333	0.69	1.13889810582169	0.00865300992164804	0.0264534874747526	--	hypothetical protein BCIN_03g01770 [Botrytis cinerea B05.10]	-	-	-	-	-	-	-
Bcin12g05920	46	33	26	74	85	78	1.37	0.84	0.79	1.95	2.31	1.82	1	2.02666666666667	1.01910882294771	0.00879964548263156	0.0268675035576705	--	RNI-like protein [Aureobasidium pullulans]	-	-	-	-	GO:0005634//nucleus	GO:0000981//DNA-binding transcription factor activity, RNA polymerase II-specific;GO:0003677//DNA binding;GO:0008270//zinc ion binding	GO:0006351//transcription, DNA-templated;GO:0006355//regulation of transcription, DNA-templated
Bcin14g04300	6	19	12	40	27	40	0.33	0.89	0.66	1.91	1.33	1.70	0.626666666666667	1.64666666666667	1.39377837990704	0.00881558847204911	0.0269093255855926	--	hypothetical protein BCIN_14g04300 [Botrytis cinerea B05.10]	-	-	-	-	-	-	-
Bcin16g02180	27	46	21	16	17	18	1.11	1.53	0.81	0.54	0.59	0.55	1.15	0.56	-1.03813512888677	0.00883064967977816	0.0269484353864175	ataH	Acetyltransferase ataH [Lachnellula suecica]	-	-	-	-	-	-	-
Bcin16g02290	8	13	7	23	22	45	0.10	0.14	0.09	0.26	0.26	0.45	0.11	0.323333333333333	1.55551872282867	0.00890354870430308	0.0271501597130708	--	hypothetical protein BCIN_16g02290 [Botrytis cinerea B05.10]	-	-	-	-	-	-	-
Bcin13g01660	16	20	13	5	7	8	0.69	0.74	0.57	0.19	0.28	0.27	0.666666666666667	0.246666666666667	-1.43440282414577	0.0089255636186232	0.0271896172866244	GCN5	similar to histone acetyltransferase gcn5 [Botrytis cinerea T4]	-	-	-	-	-	GO:0004402//histone acetyltransferase activity;GO:0005515//protein binding;GO:0008080//N-acetyltransferase activity	-
Bcin01g05030	36	26	24	21	13	9	4.71	2.92	3.18	2.42	1.55	0.92	3.60333333333333	1.63	-1.14446015278242	0.00898695988405007	0.0273349561549381	--	hypothetical protein BCIN_01g05030 [Botrytis cinerea B05.10]	-	-	-	-	-	-	-
MSTRG.5871	35	26	24	15	13	19	1.89	1.20	1.31	0.71	0.64	0.80	1.46666666666667	0.716666666666667	-1.0331668639352	0.00901697446791499	0.0274053822022554	--	-	-	-	-	-	-	-	-
Bcin06g02210	31	42	24	13	24	3	1.09	1.26	0.85	0.40	0.76	0.08	1.06666666666667	0.413333333333333	-1.36773178450049	0.00903851953284619	0.0274569374097918	--	CMP-sialic acid transporter 2 protein [Rutstroemia sp. NJR-2017a WRK4]	-	-	-	-	GO:0000139//Golgi membrane;GO:0016021//integral component of membrane	GO:0015165//pyrimidine nucleotide-sugar transmembrane transporter activity	GO:0090481//pyrimidine nucleotide-sugar transmembrane transport
Bcin05g08130	46	68	98	123	100	275	0.73	0.92	1.57	1.72	1.44	3.40	1.07333333333333	2.18666666666667	1.02663512650347	0.00917635614747839	0.0278051711937752	--	immunoglobulin i-set domain-containing protein [Rutstroemia sp. NJR-2017a WRK4]	-	-	-	-	-	-	-
Bcin07g00070	8	14	4	32	23	29	0.21	0.32	0.11	0.75	0.55	0.60	0.213333333333333	0.633333333333333	1.56985560833095	0.00933733385885603	0.0282002542753353	het-6	heterokaryon incompatibility protein [Rutstroemia sp. NJR-2017a BVV2]	-	-	-	-	-	-	-
Bcin16g03030	37	29	26	23	9	18	1.62	1.11	1.18	0.89	0.37	0.60	1.30333333333333	0.62	-1.07186598619932	0.00954838707011655	0.0287074437150719	--	hypothetical protein BCIN_16g03030 [Botrytis cinerea B05.10]	-	-	-	-	-	-	-
MSTRG.989	25	47	18	19	10	17	1.23	1.98	0.90	0.82	0.45	0.63	1.37	0.633333333333333	-1.11313897535074	0.00976759312605315	0.0292856732606007	--	hypothetical protein BofuT4_uP048810.1 [Botrytis cinerea T4]	-	-	-	-	-	-	-
MSTRG.10997	23	36	13	8	12	14	0.77	1.01	0.43	0.23	0.35	0.35	0.736666666666667	0.31	-1.2487437482834	0.00998110478395519	0.0298586020296852	--	predicted protein [Botrytis cinerea T4]	-	-	-	-	-	-	-
Bcin10g04040	23	22	25	51	37	86	0.35	0.29	0.39	0.69	0.51	1.02	0.343333333333333	0.74	1.10791533916689	0.0102787517483351	0.0306419305850864	--	acyl- n-acyltransferase protein [Rutstroemia sp. NJR-2017a BBW]	-	-	-	-	-	-	-
Bcin05g01840	24	24	20	9	10	16	0.60	0.52	0.51	0.20	0.23	0.31	0.543333333333333	0.246666666666667	-1.13927478860213	0.0102885565015274	0.0306559077857544	--	hypothetical protein BCIN_05g01840 [Botrytis cinerea B05.10]	-	-	-	-	-	-	-
Bcin04g03150	6	21	25	51	34	58	0.15	0.41	0.58	1.03	0.72	1.04	0.38	0.93	1.29123129766445	0.0104166812485636	0.0309760565962249	PA3568	similar to propionate-CoA ligase [Botrytis cinerea T4]	Metabolism;Metabolism	Global and overview maps;Carbohydrate metabolism	ko01100//Metabolic pathways;ko00640//Propanoate metabolism	K01908;K01908	-	GO:0003824//catalytic activity	-
Bcin14g02420	17	17	14	4	6	10	0.73	0.62	0.60	0.15	0.23	0.33	0.65	0.236666666666667	-1.45758319424493	0.0104443059731825	0.0310504993258793	--	cytochrome P450 monooxygenase [Sclerotinia borealis F-4128]	-	-	-	-	-	-	-
Bcin04g04890	34	40	19	16	21	11	1.84	1.86	1.04	0.76	1.03	0.46	1.58	0.75	-1.07496205768122	0.0105000055996384	0.0311928773193027	--	hypothetical protein BCIN_04g04890 [Botrytis cinerea B05.10]	-	-	-	-	-	-	-
MSTRG.1073	9	4	2	1	0	0	0.92	0.35	0.21	0.09	0.00	0.00	0.493333333333333	0.03	-4.03952836418664	0.0106432248933502	0.0315479611976029	--	-	-	-	-	-	-	-	-
MSTRG.2592	34	20	26	13	16	14	1.80	0.91	1.39	0.61	0.77	0.58	1.36666666666667	0.653333333333333	-1.06477025539024	0.0115048976280195	0.0337573660248454	--	C-3 sterol dehydrogenase/C-4 decarboxylase family protein [Aspergillus fumigatus A1163]	Metabolism;Metabolism;Metabolism	Global and overview maps;Global and overview maps;Lipid metabolism	ko01100//Metabolic pathways;ko01110//Biosynthesis of secondary metabolites;ko00100//Steroid biosynthesis	K07748;K07748;K07748	-	GO:0016616//oxidoreductase activity, acting on the CH-OH group of donors, NAD or NADP as acceptor	GO:0008202//steroid metabolic process
Bcin07g01730	22	22	22	9	8	17	1.05	0.90	1.06	0.38	0.35	0.63	1.00333333333333	0.453333333333333	-1.14615683550936	0.0116758587969244	0.0341443367062816	--	hypothetical protein BCIN_07g01730 [Botrytis cinerea B05.10]	-	-	-	-	-	-	-
Bcin01g03760	13	14	13	3	6	6	1.37	1.27	1.39	0.28	0.58	0.50	1.34333333333333	0.453333333333333	-1.56717318727763	0.0118400457826787	0.0345738568858727	--	hypothetical protein BCIN_01g03760 [Botrytis cinerea B05.10]	-	-	-	-	-	-	-
Bcin16g00360	7	4	9	15	24	33	0.25	0.12	0.33	0.48	0.79	0.93	0.233333333333333	0.733333333333333	1.65207669657969	0.0118826182121742	0.0346559495387432	--	HET-domain-containing protein [Hyaloscypha variabilis F]	-	-	-	-	-	-	-
Bcin14g02040	31	29	30	9	14	28	1.60	1.29	1.57	0.41	0.66	1.13	1.48666666666667	0.733333333333333	-1.01954018639565	0.0120295962628974	0.0350079362832836	--	1,3-beta-glucanosyltransferase GAS1 [Daldinia childiae]	-	-	-	-	-	-	-
MSTRG.2127	15	24	19	7	5	15	1.02	1.40	1.31	0.42	0.31	0.80	1.24333333333333	0.51	-1.28564397756258	0.0122236660029851	0.0354865342489761	--	hypothetical protein BTUL_0020g00270 [Botrytis tulipae]	-	-	-	-	-	-	-
Bcin03g08620	8	8	3	24	12	35	0.34	0.29	0.13	0.90	0.47	1.17	0.253333333333333	0.846666666666667	1.74075717332858	0.0123722103389389	0.0358656431305863	--	hypothetical protein BCIN_03g08620 [Botrytis cinerea B05.10]	-	-	-	-	-	-	-
Bcin01g03340	35	25	23	18	9	19	1.88	1.15	1.25	0.85	0.44	0.80	1.42666666666667	0.696666666666667	-1.03410785432027	0.0124769741315743	0.0360907694889661	--	similar to An01g07970 [Aspergillus kawachii IFO 4308]	-	-	-	-	-	-	-
Bcin10g05910	30	104	91	178	151	521	0.63	1.87	1.93	3.28	2.88	8.51	1.47666666666667	4.89	1.72749026711837	0.013031459402818	0.0373342121643248	--	repetitive proline-rich cell wall protein [Rutstroemia sp. NJR-2017a BBW]	-	-	-	-	-	-	-
Bcin04g02320	10	10	11	36	37	19	0.35	0.30	0.39	1.11	1.17	0.52	0.346666666666667	0.933333333333333	1.42884329880387	0.0131438456341675	0.0376112335434247	--	ankyrin repeat domain [Pochonia chlamydosporia 170]	-	-	-	-	-	-	-
Bcin13g02250	24	31	22	22	8	6	0.96	1.06	0.89	0.77	0.29	0.19	0.97	0.416666666666667	-1.2190910582462	0.0132451279884852	0.0378430933525031	ustQ	Di-copper centre-containing protein [Viridothelium virens]	Metabolism;Metabolism;Metabolism	Global and overview maps;Global and overview maps;Amino acid metabolism	ko01100//Metabolic pathways;ko01110//Biosynthesis of secondary metabolites;ko00350//Tyrosine metabolism	K00505;K00505;K00505	-	GO:0016491//oxidoreductase activity	-
Bcin10g00910	6	2	2	0	0	0	0.33	0.09	0.11	0.00	0.00	0.00	0.176666666666667	0.001	-7.46488604872941	0.0132914239952844	0.0379540161361799	bik3	similar to cercosporin toxin biosynthesis protein [Botrytis cinerea T4]	-	-	-	-	-	GO:0008168//methyltransferase activity;GO:0008171//O-methyltransferase activity	-
MSTRG.309	13	11	15	6	1	7	0.72	0.53	0.85	0.29	0.05	0.30	0.7	0.213333333333333	-1.71424551766612	0.0134008871222257	0.0382280959944663	--	hypothetical protein BofuT4_P160800.1 [Botrytis cinerea T4]	-	-	-	-	-	-	-
Bcin01g03090	6	6	2	1	0	0	0.30	0.26	0.10	0.04	0.00	0.00	0.22	0.0133333333333333	-4.04439411935846	0.0138464888054394	0.0392878747528692	--	hypothetical protein BCIN_01g03090 [Botrytis cinerea B05.10]	-	-	-	-	-	-	-
Bcin05g06480	26	15	28	10	14	11	1.45	0.70	1.53	0.48	0.69	0.46	1.22666666666667	0.543333333333333	-1.17483380182594	0.0138523633756511	0.0392915319985332	SMF2	transporter smf2 [Sclerotinia borealis F-4128]	-	-	-	-	GO:0016020//membrane	GO:0046873//metal ion transmembrane transporter activity	GO:0030001//metal ion transport
Bcin16g01270	3793	1136	2342	847	630	1808	161.72	41.56	101.03	31.81	24.42	60.15	101.436666666667	38.7933333333333	-1.3866985921589	0.0139055489778216	0.0394144037252163	--	Bcddr48 [Botrytis cinerea B05.10]	-	-	-	-	-	-	-
MSTRG.5793	17	33	10	5	4	16	0.71	1.19	0.42	0.18	0.15	0.52	0.773333333333333	0.283333333333333	-1.44859005898987	0.0140233761222924	0.0396920499408484	--	predicted protein [Botrytis cinerea T4]	-	-	-	-	-	-	-
Bcin12g01900	24	22	21	52	47	54	1.16	0.91	1.03	2.22	2.07	2.04	1.03333333333333	2.11	1.02993728415411	0.0141718969845627	0.0400462186896958	--	hypothetical protein BCIN_12g01900 [Botrytis cinerea B05.10]	-	-	-	-	-	-	-
Bcin09g04860	0	0	0	5	1	9	0.00	0.00	0.00	0.22	0.04	0.36	0.001	0.206666666666667	7.69116190455308	0.0141839854587457	0.0400709292167866	--	Nacht and tpr domain containing protein [Scedosporium apiospermum]	-	-	-	-	-	-	-
Bcin15g05210	3	5	2	0	0	0	0.11	0.16	0.07	0.00	0.00	0.00	0.113333333333333	0.001	-6.82442843541654	0.0144041598292012	0.0405305121843502	--	hypothetical protein BCIN_15g05210 [Botrytis cinerea B05.10]	-	-	-	-	-	-	-
Bcin01g11520	17	27	25	50	45	61	0.60	0.82	0.89	1.56	1.45	1.68	0.77	1.56333333333333	1.02169507109932	0.0145504787332055	0.0408846276995862	dtxS1	nonribosomal peptide [Colletotrichum asianum]	-	-	-	-	-	-	-
Bcin13g01890	13	27	22	13	7	10	0.61	1.09	1.05	0.54	0.30	0.37	0.916666666666667	0.403333333333333	-1.18442457113743	0.0145610489525456	0.0409047376107141	--	hypothetical protein BCIN_13g01890 [Botrytis cinerea B05.10]	-	-	-	-	-	-	-
Bcin03g02180	5	1	2	15	8	20	0.31	0.05	0.13	0.83	0.46	0.98	0.163333333333333	0.756666666666667	2.21183864317571	0.0148237828934332	0.0415357059141697	--	hypothetical protein BCIN_03g02180 [Botrytis cinerea B05.10]	-	-	-	-	-	-	-
Bcin10g00280	19	15	8	6	2	8	0.76	0.51	0.32	0.21	0.07	0.25	0.53	0.176666666666667	-1.58496250072115	0.0150920671068037	0.0421691145273808	--	hypothetical protein BCIN_10g00280 [Botrytis cinerea B05.10]	-	-	-	-	-	-	-
Bcin05g00040	0	0	0	5	6	2	0.00	0.00	0.00	0.19	0.24	0.07	0.001	0.166666666666667	7.38082178394093	0.0153051565485605	0.0426848955266347	--	Calcipressin [Aureobasidium pullulans]	-	-	-	-	-	-	-
Bcin16g01590	14	33	17	15	8	5	0.53	1.06	0.65	0.50	0.27	0.15	0.746666666666667	0.306666666666667	-1.28379296600059	0.0153090919360658	0.0426859371246655	ARB_03514	class III chitinase protein [Rutstroemia sp. NJR-2017a BBW]	Metabolism;Metabolism	Global and overview maps;Carbohydrate metabolism	ko01100//Metabolic pathways;ko00520//Amino sugar and nucleotide sugar metabolism	K01183;K01183	GO:0005576//extracellular region	GO:0004553//hydrolase activity, hydrolyzing O-glycosyl compounds;GO:0030248//cellulose binding	GO:0005975//carbohydrate metabolic process
MSTRG.13579	29	27	17	13	9	18	1.66	1.32	0.98	0.65	0.47	0.80	1.32	0.64	-1.04439411935845	0.0155672950815398	0.0432850265097849	--	-	-	-	-	-	-	-	-
Bcin12g05030	941	325	671	232	228	514	98.84	29.29	71.31	21.46	21.78	42.13	66.48	28.4566666666667	-1.22415370355777	0.0155830818898839	0.0433188711130523	--	Bcpio7 [Botrytis cinerea B05.10]	-	-	-	-	-	-	-
Bcin11g06400	2	12	13	23	17	54	0.15	0.78	1.00	1.54	1.18	3.21	0.643333333333333	1.97666666666667	1.61943125727793	0.0157617972361897	0.0437142740288121	--	hypothetical protein BCIN_11g06400 [Botrytis cinerea B05.10]	-	-	-	-	-	-	-
Bcin13g01500	32	36	13	14	9	20	1.49	1.44	0.61	0.57	0.38	0.73	1.18	0.56	-1.07528812730424	0.0160614052799841	0.0444013566033055	Bref-TH	similar to peptidase S15 [Botrytis cinerea T4]	-	-	-	-	-	-	-
Bcin14g02400	26	22	25	9	14	18	1.00	0.72	0.97	0.30	0.49	0.54	0.896666666666667	0.443333333333333	-1.01617992705544	0.0164115076906934	0.0451608514730813	phmFA	similar to short-chain dehydrogenase/reductase family protein [Botrytis cinerea T4]	-	-	-	-	-	-	-
Bcin05g00500	2	6	2	0	0	0	0.10	0.26	0.10	0.00	0.00	0.00	0.153333333333333	0.001	-7.26052755022322	0.0164692651870204	0.0452885897203426	--	Bchap2 [Botrytis cinerea B05.10]	-	-	-	-	-	-	-
MSTRG.6728	22	36	9	9	6	16	1.54	2.16	0.64	0.55	0.38	0.87	1.44666666666667	0.6	-1.26969813611481	0.0166430170981967	0.0456825279213901	--	hypothetical protein BofuT4_uP121340.1 [Botrytis cinerea T4]	-	-	-	-	-	-	-
Bcin02g01150	18	48	23	101	47	60	0.56	1.29	0.73	2.78	1.33	1.46	0.86	1.85666666666667	1.11030626191678	0.0174022570253608	0.0473974200436191	--	homeobox domain containing protein [Rutstroemia sp. NJR-2017a WRK4]	-	-	-	-	-	-	-
Bcin12g06510	11	31	23	8	12	12	0.45	1.08	0.95	0.29	0.44	0.38	0.826666666666667	0.37	-1.15978044403677	0.0175226694741009	0.0476279589425324	AFUB_029980	glycoside hydrolase family 16 protein [Botrytis cinerea T4]	-	-	-	-	-	GO:0004553//hydrolase activity, hydrolyzing O-glycosyl compounds	GO:0005975//carbohydrate metabolic process
Bcin10g05200	3	8	10	1	2	1	0.12	0.27	0.39	0.03	0.07	0.03	0.26	0.0433333333333333	-2.58496250072116	0.0176391853435061	0.0478469889444493	--	Protein kinase-like domain [Penicillium camemberti]	-	-	-	-	-	-	-
MSTRG.11176	12	11	14	1	2	10	1.17	0.92	1.38	0.09	0.18	0.76	1.15666666666667	0.343333333333333	-1.75229132539505	0.0181215797942989	0.0489950019596545	--	hypothetical protein BGAL_0382g00090 [Botrytis galanthina]	-	-	-	-	-	-	-
Bcin13g04460	10	5	6	0	3	1	0.35	0.15	0.21	0.00	0.10	0.03	0.236666666666667	0.0433333333333333	-2.44930740136359	0.0181854075287206	0.0491426473932672	--	hypothetical protein BCIN_13g04460 [Botrytis cinerea B05.10]	-	-	-	-	-	-	-
MSTRG.6103	29	27	15	11	11	17	4.11	3.28	2.15	1.37	1.42	1.88	3.18	1.55666666666667	-1.03056671629585	0.0182060082713235	0.0491782444576054	--	-	-	-	-	-	-	-	-
Bcin13g05360	24	16	31	38	61	72	0.37	0.21	0.47	0.52	0.84	0.86	0.35	0.74	1.08017034868398	0.0183580657361837	0.0494462495212825	MX	dynamin family protein [Rutstroemia sp. NJR-2017a BBW]	-	-	-	-	-	GO:0003924//GTPase activity;GO:0005525//GTP binding	-
