# Supplementary material for: Normal distribution of H3K9me3 occupancy co-mediated by histone methyltransferase BcDIM5 and histone deacetylase BcHda1 maintains stable ABA synthesis in Botrytis cinerea TB-31
Source: Front Microbiol. 2024 Mar 4;15:1339576. doi: 10.3389/fmicb.2024.1339576 (PMC10944950; doi:10.3389/fmicb.2024.1339576)
Supplement: Supplementary file 5 [file Data_Sheet_3.ZIP]

Archive with 10 entries (9 files):
- Dataset 2/
- Dataset 2/KOBcdim5_H3K9me3_vs_TB_31_H3K9me3.mid.xls
- Dataset 2/KOBcdim5_H3K9me3_vs_TB_31_H3K9me3_down.peak_annotation.xls
- Dataset 2/KOBcdim5_H3K9me3_vs_TB_31_H3K9me3_up.peak_annotation.xls
- Dataset 2/KOBchda1_H3K14ac_vs_TB_31_H3K14ac.mid.xls
- Dataset 2/KOBchda1_H3K14ac_vs_TB_31_H3K14ac_down.peak_annotation.xls
- Dataset 2/KOBchda1_H3K14ac_vs_TB_31_H3K14ac_up.peak_annotation.xls
- Dataset 2/KOBchda1_H3K9me3_vs_TB_31_H3K9me3.mid.xls
- Dataset 2/KOBchda1_H3K9me3_vs_TB_31_H3K9me3_down.peak_annotation.xls
- Dataset 2/KOBchda1_H3K9me3_vs_TB_31_H3K9me3_up.peak_annotation.xls
