# Supplementary material for: Normal distribution of H3K9me3 occupancy co-mediated by histone methyltransferase BcDIM5 and histone deacetylase BcHda1 maintains stable ABA synthesis in Botrytis cinerea TB-31
Source: Front Microbiol. 2024 Mar 4;15:1339576. doi: 10.3389/fmicb.2024.1339576 (PMC10944950; doi:10.3389/fmicb.2024.1339576)
Supplement: Supplementary file 5 [file Data_Sheet_3.ZIP › Dataset 2/KOBcdim5_H3K9me3_vs_TB_31_H3K9me3.mid.xls]

seqnames	start	end	width	strand	Conc	Conc_KOBcdim5_H3K9me3	Conc_TB_31_H3K9me3	Fold	p.value	FDR	IP_KOBcdim5_H3K9me3_1	IP_KOBcdim5_H3K9me3_2	IP_TB.31_H3K9me3_1	IP_TB.31_H3K9me3_2
NC_037310.1	1919	2222	304	*	7.38	7.5	7.25	0.25	0.347	0.392	143	219.47	135.8	169.59
NC_037310.1	3914	4666	753	*	9.44	9.64	9.21	0.43	0.0871	0.108	626	971.76	547.6	637.92
NC_037310.1	5493	11907	6415	*	12.05	12.57	11.25	1.32	0.000568	0.000801	5528	6618.65	1922.79	2949.71
NC_037310.1	12424	14161	1738	*	9.41	9.9	8.66	1.24	2.97E-10	1.88E-09	908	1002.83	458.11	351.16
NC_037310.1	16028	24114	8087	*	12.2	12.8	11.17	1.63	1.35E-06	2.65E-06	6460	7795.79	2090.83	2506.71
NC_037310.1	24933	25431	499	*	8.73	8.94	8.5	0.44	0.121	0.148	353	626	346.83	375.93
NC_037310.1	31559	32063	505	*	8.76	8.96	8.52	0.44	0.503	0.552	272	722.57	349.76	385.38
NC_037310.1	38603	39057	455	*	8.91	8.9	8.93	-0.03	0.937	0.944	285	667.87	451.37	522.94
NC_037310.1	39605	40940	1336	*	8.96	9.38	8.35	1.03	7.82E-10	4.14E-09	619	715.63	336.9	317.39
NC_037310.1	45647	52723	7077	*	11.5	12.03	10.66	1.37	1.65E-08	5.21E-08	3914	4450.24	1619.8	1612.62
NC_037310.1	53485	55561	2077	*	9.41	9.83	8.81	1.02	7.73E-08	2.01E-07	852	967.12	498.91	397.08
NC_037310.1	59688	64956	5269	*	12.44	12.46	12.41	0.06	0.91	0.924	3609	7690.31	4945.52	5917.73
NC_037310.1	66449	68299	1851	*	9.65	10.07	9.05	1.02	4.21E-07	9.24E-07	1006	1150.36	462.6	599.67
NC_037310.1	70532	74318	3787	*	12.73	12.73	12.72	0.01	0.983	0.985	3853	9760.1	6005.07	7494.95
NC_037310.1	81920	87239	5320	*	12.92	12.79	13.05	-0.26	0.641	0.686	4343	9799.27	7536.99	9367.24
NC_037310.1	92243	95178	2936	*	10.31	9.69	10.74	-1.04	4.49E-11	4.14E-10	814	843.45	1628.64	1784.09
NC_037310.1	106810	107568	759	*	7.95	7.56	8.27	-0.71	4.51E-05	7.11E-05	178	198.54	309.71	305.57
NC_037310.1	123698	124100	403	*	7.33	6.99	7.61	-0.62	0.00207	0.00282	122	132.36	182.7	207.39
NC_037310.1	124530	125960	1431	*	11.24	11.35	11.13	0.23	0.532	0.582	1848	3385.95	2017.48	2451.94
NC_037310.1	126888	129687	2800	*	10.23	9.64	10.65	-1.01	2.29E-11	2.48E-10	788	806.98	1556.34	1657.03
NC_037310.1	130836	131187	352	*	7.48	7.86	6.96	0.9	0.000119	0.000178	195	270.8	132.38	117.08
NC_037310.1	132387	134583	2197	*	10.03	9.89	10.16	-0.27	0.234	0.274	785	1109.52	1078.11	1204.44
NC_037310.1	140438	145847	5410	*	12.03	11.91	12.15	-0.24	0.595	0.644	2566	5110.67	4148.79	4926.97
NC_037310.1	180692	181284	593	*	7.89	7.53	8.18	-0.66	0.000384	0.000549	200	168.82	278.93	302.95
NC_037310.1	207217	208822	1606	*	10.35	10	10.64	-0.65	0.0156	0.0204	795	1246.6	1459.62	1736.31
NC_037310.1	247400	247999	600	*	7.83	7.56	8.05	-0.49	0.0449	0.0568	151	227.58	266.23	265.15
NC_037310.1	269497	271795	2299	*	9.54	8.96	9.96	-1	2.73E-11	2.82E-10	484	509.18	965.27	1024.88
NC_037310.1	307033	308043	1011	*	8.72	9.37	7.5	1.87	1.40E-07	3.41E-07	410	912.33	194.91	166.44
NC_037310.1	344223	348566	4344	*	11	10.22	11.5	-1.28	1.98E-06	3.76E-06	977	1410.7	2793.21	2990.63
NC_037310.1	349135	351014	1880	*	9.33	8.69	9.77	-1.08	7.85E-10	4.15E-09	370	455.15	881.24	867.89
NC_037310.1	352658	357549	4892	*	10.91	10.23	11.37	-1.13	9.83E-07	1.98E-06	1052	1353.3	2512.33	2768.01
NC_037310.1	381129	385678	4550	*	11.08	10.25	11.6	-1.35	2.10E-06	3.97E-06	989	1445.82	2872.84	3347.65
NC_037310.1	386014	386874	861	*	8.05	7.52	8.44	-0.92	8.54E-08	2.19E-07	179	188.41	333.64	360.18
NC_037310.1	409999	414364	4366	*	10.66	9.99	11.12	-1.13	1.66E-08	5.23E-08	918	1112.22	2120.07	2336.95
NC_037310.1	416817	417602	786	*	8.17	7.49	8.63	-1.14	1.02E-11	1.27E-10	176	182.33	382.49	407.43
NC_037310.1	428702	430281	1580	*	9.23	8.54	9.69	-1.15	3.19E-11	3.20E-10	338	407.88	806.99	848.46
NC_037310.1	433658	434992	1335	*	8.79	8.31	9.15	-0.84	3.27E-07	7.36E-07	304	328.87	534.9	597.5
NC_037310.1	435623	437338	1716	*	9.04	8.53	9.42	-0.89	1.57E-09	7.33E-09	364	374.79	676.57	693.58
NC_037310.1	522648	524803	2156	*	11.07	11.23	10.89	0.33	0.46	0.509	1321	3469.01	1806.94	1995.15
NC_037310.1	529613	532773	3161	*	10.71	9.96	11.2	-1.23	5.94E-07	1.26E-06	847	1151.39	2123.49	2568.5
NC_037310.1	534734	537269	2536	*	10.57	10.49	10.64	-0.14	0.655	0.698	1007	1873.96	1514.82	1668.58
NC_037310.1	538060	542180	4121	*	11.2	10.78	11.52	-0.73	0.0405	0.0515	1251	2277.79	2688.68	3179.64
NC_037310.1	542545	546223	3679	*	10.97	10.24	11.45	-1.21	9.92E-05	0.00015	915	1506.59	2605.63	2995.88
NC_037310.1	547414	549435	2022	*	9.98	9.39	10.4	-1	0.000104	0.000157	521	823.87	1256.41	1440.18
NC_037310.1	549835	550355	521	*	7.61	7.26	7.89	-0.63	0.000396	0.000566	157	149.92	233.01	242.57
NC_037310.1	550815	553040	2226	*	9.66	9.17	10.02	-0.85	3.66E-06	6.71E-06	509	642.21	1027.3	1052.71
NC_037310.1	554360	557446	3087	*	10.4	9.87	10.79	-0.92	0.000561	0.000793	720	1146.66	1670.16	1865.99
NC_037310.1	558390	570751	12362	*	14.08	13.99	14.17	-0.19	0.75	0.785	9648	22794.06	16601.01	20386.78
NC_037310.1	571056	572738	1683	*	11.41	11.5	11.32	0.18	0.683	0.724	1752	4037.62	2298.86	2807.39
NC_037310.1	573161	583556	10396	*	13.68	13.47	13.87	-0.4	0.502	0.552	6696	15964.08	13459.01	16397
NC_037310.1	584192	585553	1362	*	8.9	8.41	9.27	-0.85	1.23E-05	2.09E-05	294	387.62	605.25	626.9
NC_037310.1	602293	607473	5181	*	11.32	10.68	11.76	-1.09	0.000785	0.00109	1276	2004.96	3202.57	3757.71
NC_037310.1	607703	608833	1131	*	8.59	8.16	8.93	-0.77	1.27E-06	2.51E-06	272	298.48	477.75	496.16
NC_037310.1	613601	620027	6427	*	12.2	11.89	12.46	-0.57	0.238	0.278	2426	5151.86	5236.67	6019.58
NC_037310.1	622033	627081	5049	*	12.41	12.31	12.51	-0.19	0.744	0.779	2616	7570.11	5235.2	6411.26
NC_037310.1	628525	629186	662	*	8.02	7.45	8.43	-0.98	7.43E-08	1.94E-07	171	178.28	319.96	367.53
NC_037310.1	629453	630885	1433	*	9.15	8.51	9.6	-1.08	1.54E-06	3.00E-06	297	432.87	744.47	802.26
NC_037310.1	633248	642893	9646	*	13.12	13.03	13.21	-0.18	0.753	0.788	5055	11656.34	8607.28	10293.41
NC_037310.1	643409	649918	6510	*	11.36	10.72	11.81	-1.08	0.00011	0.000165	1445	1936.08	3328.12	3829.12
NC_037310.1	650378	654537	4160	*	10.57	9.9	11.02	-1.13	9.51E-09	3.28E-08	863	1046.04	1980.85	2185.22
NC_037310.1	658278	659209	932	*	8.12	7.72	8.43	-0.7	0.000333	0.000479	239	183.68	338.04	350.2
NC_037310.1	681863	683480	1618	*	8.96	8.53	9.29	-0.77	3.53E-06	6.49E-06	342	395.05	648.23	607.47
NC_037310.1	730659	731560	902	*	8.01	7.4	8.44	-1.04	1.45E-09	6.91E-09	162	175.58	339.5	355.98
NC_037310.1	742250	742907	658	*	8.95	9.38	8.33	1.05	0.000532	0.000753	480	852.9	278.93	366.48
NC_037310.1	743240	745161	1922	*	10.13	10.35	9.88	0.47	0.203	0.24	794	1818.58	839.23	1043.25
NC_037310.1	747496	748188	693	*	8.36	8.58	8.1	0.48	0.454	0.503	213	554.42	253.04	296.65
NC_037310.1	748533	750933	2401	*	9.78	9.85	9.71	0.14	0.655	0.698	636	1207.44	811.88	866.32
NC_037310.1	751173	774612	23440	*	13.88	14.12	13.6	0.52	0.384	0.432	10351	25247.42	11668.68	13163.8
NC_037310.1	776844	781324	4481	*	13.26	13.47	13.01	0.46	0.472	0.521	5766	16914.9	7548.22	8947.21
NC_037310.1	781882	782232	351	*	8.4	8.11	8.64	-0.53	0.00245	0.00331	300	253.24	383.47	416.88
NC_037310.1	799016	800165	1150	*	9.18	8.67	9.56	-0.89	2.48E-07	5.68E-07	447	366.01	750.33	758.68
NC_037310.1	810992	813181	2190	*	10.46	9.89	10.86	-0.97	1.98E-09	8.79E-09	908	985.94	1812.32	1909.05
NC_037310.1	813526	814692	1167	*	9.65	9.01	10.09	-1.09	1.74E-09	7.94E-09	471	557.8	1020.95	1164.54
NC_037310.1	825795	826784	990	*	9.73	9.52	9.91	-0.39	0.111	0.136	583	888.69	916.9	1011.75
NC_037310.1	827907	830452	2546	*	10.33	9.88	10.67	-0.79	3.47E-07	7.78E-07	913	973.78	1590.54	1675.93
NC_037310.1	837352	838642	1291	*	9.06	9.68	7.93	1.75	9.17E-18	3.73E-15	938	702.31	249.13	238.37
NC_037310.1	838843	839966	1124	*	8.83	8.76	8.91	-0.15	0.36	0.406	418	448.4	456.25	502.99
NC_037310.1	840967	848176	7210	*	11.95	11.91	12	-0.09	0.756	0.79	3714	3967.38	3800	4385.13
NC_037310.1	900016	900794	779	*	8.35	8.2	8.5	-0.3	0.0886	0.109	289	297.13	331.2	390.63
NC_037310.1	913056	913934	879	*	8.36	7.99	8.65	-0.67	5.56E-05	8.64E-05	267	239.73	389.82	414.26
NC_037310.1	914920	917505	2586	*	10.21	9.62	10.62	-1	6.09E-10	3.43E-09	781	790.78	1477.21	1676.45
NC_037310.1	921028	924821	3794	*	10.99	10.26	11.47	-1.21	4.54E-06	8.21E-06	1023	1435.01	2671.58	3020.03
NC_037310.1	928355	929591	1237	*	8.76	8.22	9.15	-0.92	3.63E-09	1.45E-08	300	297.81	542.72	591.72
NC_037310.1	934251	940029	5779	*	11.9	11.61	12.14	-0.52	0.205	0.242	2226	4041.67	4217.18	4799.92
NC_037310.1	943115	944367	1253	*	8.61	9.11	7.82	1.29	4.66E-12	6.98E-11	601	505.8	243.27	208.97
NC_037310.1	947026	949367	2342	*	10.02	9.52	10.39	-0.88	1.07E-05	1.83E-05	659	806.31	1220.26	1471.69
NC_037310.1	1064431	1065039	609	*	8.13	8.17	8.09	0.08	0.691	0.731	244	332.25	267.7	278.27
NC_037310.1	1108480	1110436	1957	*	9.38	8.73	9.82	-1.09	9.08E-11	7.12E-10	395	452.45	858.29	950.85
NC_037310.1	1178058	1180092	2035	*	9.45	8.88	9.86	-0.98	4.35E-11	4.05E-10	463	480.81	906.65	955.05
NC_037310.1	1185888	1186472	585	*	7.56	6.99	7.97	-0.97	1.30E-07	3.21E-07	128	126.96	258.9	241.52
NC_037310.1	1188903	1189842	940	*	8.28	7.93	8.57	-0.64	0.000331	0.000477	267	220.82	374.68	383.28
NC_037310.1	1225333	1225997	665	*	7.76	7.26	8.14	-0.87	9.01E-07	1.84E-06	155	151.94	270.14	292.45
NC_037310.1	1226935	1228099	1165	*	8.46	7.99	8.81	-0.82	5.04E-06	9.03E-06	275	233.65	422.55	474.11
NC_037310.1	1255777	1257500	1724	*	11.37	11.94	10.43	1.51	0.000675	0.000945	2344	5493.56	1274.48	1483.76
NC_037310.1	1257842	1259393	1552	*	9.4	8.96	9.73	-0.77	0.000314	0.000453	418	577.38	806.51	892.57
NC_037310.1	1259955	1263422	3468	*	10.83	10.11	11.32	-1.21	7.49E-07	1.55E-06	942	1262.13	2357.48	2740.71
NC_037310.1	1277350	1279569	2220	*	10.77	10.49	11.01	-0.52	0.174	0.209	899	1977.28	1896.34	2235.1
NC_037310.1	1281489	1282554	1066	*	8.31	7.78	8.7	-0.92	3.40E-08	9.80E-08	210	228.93	401.54	430.53
NC_037310.1	1367032	1368506	1475	*	9.18	8.5	9.65	-1.14	5.13E-11	4.52E-10	362	362.64	728.83	873.14
NC_037310.1	1370628	1371265	638	*	8.16	7.93	8.35	-0.43	0.0295	0.0378	214	273.5	324.85	329.73
NC_037310.1	1388722	1389902	1181	*	10.54	10.7	10.35	0.35	0.178	0.214	1338	1992.13	1190.46	1422.86
NC_037310.1	1396592	1398387	1796	*	11.21	11.43	10.94	0.49	0.23	0.27	1750	3783.7	1786.91	2148.46
NC_037310.1	1398676	1399417	742	*	9.3	9.39	9.2	0.2	0.765	0.798	371	974.46	548.58	624.27
NC_037310.1	1399709	1410469	10761	*	14.21	14.33	14.07	0.25	0.66	0.703	12747	28410.52	15384.17	19107.25
NC_037310.1	1410732	1415530	4799	*	13.02	13.1	12.93	0.17	0.781	0.811	4758	12786.8	7069.99	8550.8
NC_037310.1	1415830	1416639	810	*	9.86	10.05	9.65	0.4	0.541	0.59	583	1533.61	718.58	887.32
NC_037310.1	1417214	1418634	1421	*	9.67	9.99	9.26	0.73	0.00357	0.00481	812	1215.54	551.02	674.15
NC_037310.1	1420133	1428139	8007	*	14.24	14.29	14.2	0.08	0.886	0.903	12269	27679.85	16696.76	21001.6
NC_037310.1	1430619	1431192	574	*	8.81	9.02	8.56	0.46	0.215	0.254	308	731.35	339.02	416.88
NC_037310.1	1432023	1437584	5562	*	13.03	13.22	12.81	0.41	0.47	0.519	5753	13310.15	6496.98	7886.1
NC_037310.1	1437957	1445175	7219	*	14.14	14.5	13.66	0.84	0.163	0.196	13535	32798.62	11549	14314.16
NC_037310.1	1445420	1446963	1544	*	10.85	11.05	10.62	0.43	0.209	0.247	1485	2761.3	1445.94	1710.58
NC_037310.1	1447207	1450590	3384	*	11.54	11.3	11.75	-0.45	0.269	0.312	1680	3348.13	3178.64	3704.16
NC_037310.1	1464625	1466814	2190	*	11.42	11.49	11.34	0.15	0.713	0.751	1925	3839.75	2345.75	2856.74
NC_037310.1	1467133	1468622	1490	*	8.92	8.54	9.21	-0.67	1.58E-05	2.65E-05	392	352.51	580.82	607.47
NC_037310.1	1521860	1523243	1384	*	9.12	8.6	9.5	-0.9	3.05E-05	4.91E-05	322	453.8	696.11	755.01
NC_037310.1	1523907	1533273	9367	*	11.89	11.25	12.34	-1.09	0.000317	0.000457	2185	2669.46	4896.18	5462.52
NC_037310.1	1533477	1535226	1750	*	9.67	9.07	10.09	-1.02	2.89E-06	5.35E-06	449	623.98	1025.35	1151.41
NC_037310.1	1537178	1538924	1747	*	9.01	8.48	9.39	-0.91	1.10E-07	2.76E-07	391	324.14	660.45	679.93
NC_037310.1	1545175	1546440	1266	*	8.54	8.13	8.86	-0.73	2.81E-06	5.22E-06	292	268.77	466.51	465.19
NC_037310.1	1605796	1607632	1837	*	9.28	8.65	9.71	-1.06	1.04E-09	5.22E-09	372	431.52	788.43	888.37
NC_037310.1	1608444	1613266	4823	*	10.5	9.8	10.98	-1.18	5.72E-13	1.35E-11	873	904.23	1931.51	2098.06
NC_037310.1	1615893	1616492	600	*	7.57	6.95	8	-1.05	2.35E-08	7.11E-08	131	116.15	249.62	261.47
NC_037310.1	1617066	1618133	1068	*	8.18	7.59	8.6	-1.01	3.62E-09	1.44E-08	201	185.03	371.74	404.81
NC_037310.1	1675743	1680633	4891	*	10.97	10.32	11.42	-1.1	5.94E-06	1.05E-05	1103	1451.22	2594.88	2886.14
NC_037310.1	1681546	1684202	2657	*	9.65	9.09	10.06	-0.96	4.31E-11	4.05E-10	550	543.62	1042.45	1086.31
NC_037310.1	1715448	1717948	2501	*	9.67	9.17	10.04	-0.86	3.18E-08	9.30E-08	554	599.67	1006.79	1092.61
NC_037310.1	1750473	1754243	3771	*	10.38	9.68	10.85	-1.17	6.06E-11	5.13E-10	774	871.81	1727.81	1966.8
NC_037310.1	1757041	1757400	360	*	7.85	7.91	7.78	0.13	0.499	0.549	207	275.52	216.89	222.62
NC_037310.1	1758283	1764443	6161	*	11.21	10.48	11.7	-1.22	3.78E-07	8.41E-07	1286	1565.34	3144.93	3496.24
NC_037310.1	1769693	1772108	2416	*	9.76	9.12	10.2	-1.08	9.52E-13	2.04E-11	546	570.63	1137.7	1222.29
NC_037310.1	1808060	1808994	935	*	9.03	9.3	8.69	0.6	0.075	0.0934	404	853.58	373.21	453.63
NC_037310.1	1854187	1855073	887	*	8.1	7.63	8.45	-0.82	1.87E-05	3.09E-05	221	174.9	338.53	360.7
NC_037310.1	1855652	1856222	571	*	7.5	6.89	7.93	-1.05	5.21E-08	1.41E-07	115	121.55	232.04	256.74
NC_037310.1	1858098	1858444	347	*	8	8.24	7.72	0.52	0.0446	0.0565	370	234.33	212.98	208.97
NC_037310.1	1908173	1908569	397	*	7.14	6.59	7.54	-0.94	1.24E-05	2.10E-05	92	101.29	170.97	200.04
NC_037310.1	1930608	1932247	1640	*	8.99	8.39	9.41	-1.02	9.77E-11	7.64E-10	335	337.65	646.28	715.63
NC_037310.1	1977596	1978309	714	*	7.87	7.39	8.22	-0.84	2.47E-06	4.64E-06	171	163.42	283.82	314.5
NC_037310.1	2023723	2024572	850	*	9.3	9.26	9.34	-0.08	0.797	0.825	446	781.32	607.2	686.23
NC_037310.1	2025515	2027197	1683	*	9.73	9.04	10.19	-1.14	3.92E-05	6.23E-05	390	665.17	1087.88	1245.39
NC_037310.1	2028143	2028586	444	*	7.39	6.81	7.8	-0.99	1.89E-05	3.12E-05	95	128.98	208.59	236.27
NC_037310.1	2034679	2036475	1797	*	12.18	11.91	12.41	-0.5	0.251	0.292	2827	4891.19	4806.3	6072.61
NC_037310.1	2046691	2051035	4345	*	11.79	12.06	11.45	0.61	0.187	0.223	2672	5860.25	2602.21	3000.08
NC_037310.1	2052401	2052696	296	*	6.75	6.19	7.16	-0.97	3.01E-05	4.85E-05	82	64.15	138.24	147.54
NC_037310.1	2067006	2068275	1270	*	8.65	8.11	9.04	-0.93	6.01E-07	1.28E-06	306	245.13	499.24	551.82
NC_037310.1	2100637	2101588	952	*	8.15	7.56	8.57	-1.01	9.00E-10	4.67E-09	189	189.08	387.86	371.73
NC_037310.1	2183918	2184646	729	*	7.84	7.44	8.15	-0.72	0.00012	0.00018	160	187.06	275.51	294.55
NC_037310.1	2223974	2227026	3053	*	10.18	9.53	10.63	-1.1	2.72E-06	5.07E-06	596	877.89	1532.41	1629.72
NC_037310.1	2294388	2295352	965	*	8.21	7.64	8.61	-0.98	2.65E-09	1.13E-08	196	202.59	382.49	401.66
NC_037310.1	2376241	2379229	2989	*	9.7	9.12	10.11	-0.99	7.56E-12	9.87E-11	564	549.69	1099.6	1108.88
NC_037310.1	2389561	2389881	321	*	6.86	6.29	7.27	-0.98	6.27E-06	1.10E-05	73	83.06	154.85	153.31
NC_037310.1	2391734	2392405	672	*	7.76	7.2	8.17	-0.97	5.55E-08	1.50E-07	141	153.29	287.72	287.2
NC_037310.1	2393358	2394504	1147	*	8.42	7.95	8.78	-0.83	3.72E-05	5.92E-05	212	281.6	425.97	453.63
NC_037310.1	2445958	2446614	657	*	7.61	7.05	8.01	-0.96	2.02E-07	4.78E-07	138	126.28	248.64	266.2
NC_037310.1	2448934	2452462	3529	*	10.42	9.63	10.93	-1.3	7.50E-09	2.66E-08	670	914.36	1824.04	2071.81
NC_037310.1	2493678	2494098	421	*	7.06	6.45	7.49	-1.04	3.94E-07	8.72E-07	84	91.17	178.3	181.66
NC_037310.1	2497153	2498637	1485	*	8.78	8.14	9.22	-1.08	6.02E-11	5.12E-10	288	276.2	558.35	631.1
NC_037310.1	2511588	2512598	1011	*	8.13	7.54	8.55	-1.01	1.26E-09	6.14E-09	189	183.68	364.42	385.9
NC_037310.1	2518781	2523577	4797	*	10.65	9.96	11.12	-1.16	8.72E-09	3.05E-08	897	1095.34	2123.98	2320.15
NC_037310.1	2570358	2571346	989	*	8.28	7.78	8.65	-0.87	5.21E-07	1.13E-06	203	237.03	409.36	396.41
NC_037310.1	2650256	2650848	593	*	7.56	6.76	8.07	-1.31	1.30E-11	1.54E-10	106	110.75	254.02	281.95
NC_037310.1	2681320	2684866	3547	*	10.15	9.53	10.58	-1.04	3.30E-08	9.61E-08	652	827.92	1506.52	1545.72
NC_037310.1	2696936	2697553	618	*	7.62	7.1	8	-0.89	1.82E-06	3.47E-06	130	145.19	262.81	247.82
NC_037310.1	2835717	2837334	1618	*	9.26	8.49	9.75	-1.26	4.61E-09	1.77E-08	303	416.66	805.04	919.34
NC_037310.1	2844364	2859409	15046	*	12.59	11.86	13.07	-1.2	0.000939	0.0013	3299	4155.79	8168.12	9015.46
NC_037310.1	2862443	2864193	1751	*	9.56	8.96	9.98	-1.02	3.14E-09	1.30E-08	476	519.31	930.09	1083.68
NC_037310.1	2935767	2938983	3217	*	10.22	9.51	10.69	-1.18	1.06E-08	3.59E-08	633	827.92	1557.81	1742.08
NC_037310.1	2954088	2955183	1096	*	8.66	7.97	9.12	-1.15	1.75E-09	7.96E-09	230	272.82	509.99	604.85
NC_037310.1	2994458	2995951	1494	*	9.22	8.49	9.71	-1.23	7.87E-12	1.02E-10	332	384.92	777.2	898.87
NC_037310.1	2999662	3001501	1840	*	9.03	8.41	9.47	-1.06	1.41E-12	2.74E-11	348	332.25	718.58	697.25
NC_037310.1	3144171	3146838	2668	*	10.39	9.98	10.71	-0.73	0.0202	0.0262	702	1319.54	1599.82	1757.31
NC_037310.1	3168686	3171373	2688	*	10.23	9.42	10.75	-1.33	3.33E-08	9.66E-08	560	807.66	1568.07	1879.12
NC_037310.1	3348038	3348848	811	*	7.91	7.41	8.28	-0.87	3.50E-07	7.84E-07	175	164.77	305.8	315.02
NC_037310.1	3367504	3368741	1238	*	8.64	8.1	9.03	-0.93	1.08E-09	5.42E-09	273	275.52	514.39	531.87
NC_037310.1	3424774	3427351	2578	*	9.86	9.07	10.36	-1.29	1.55E-10	1.10E-09	470	608.44	1231.98	1401.33
NC_037310.1	3474958	3476149	1192	*	8.55	7.94	8.98	-1.04	1.21E-09	5.98E-09	228	263.37	487.52	520.84
NC_037310.1	3502644	3505231	2588	*	9.89	9.41	10.26	-0.85	3.06E-05	4.91E-05	579	777.27	1190.46	1255.37
NC_037310.1	3557234	3560258	3025	*	10.04	9.37	10.49	-1.12	6.57E-12	9.03E-11	618	709.74	1411.75	1472.21
NC_037310.1	3560734	3562585	1852	*	8.92	8.41	9.29	-0.89	4.17E-09	1.63E-08	350	329.55	637.49	617.97
NC_037310.1	3562887	3566299	3413	*	10.5	10.17	10.76	-0.59	0.0355	0.0454	870	1435.69	1644.76	1832.39
NC_037310.1	3574462	3576654	2193	*	9.65	8.9	10.14	-1.24	1.33E-10	9.84E-10	422	532.14	1058.57	1197.09
NC_037310.1	3610573	3611449	877	*	7.99	7.6	8.29	-0.69	0.000225	0.000328	208	180.98	292.12	336.03
NC_037310.1	3633000	3633696	697	*	7.74	7.16	8.15	-1	2.11E-05	3.48E-05	118	167.47	266.23	302.95
NC_037310.1	3634958	3635703	746	*	7.84	7.26	8.26	-1	5.82E-09	2.17E-08	152	153.97	304.82	307.67
NC_037310.1	3683671	3684190	520	*	7.88	8.36	7.15	1.21	0.000314	0.000453	214	444.35	141.66	142.81
NC_037310.1	3752402	3752765	364	*	9.49	9.75	9.17	0.58	0.0269	0.0346	659	1064.27	537.34	615.35
NC_037310.1	3759176	3759816	641	*	7.85	7.36	8.21	-0.85	7.26E-07	1.52E-06	163	164.77	289.19	303.47
NC_037310.1	3877477	3878981	1505	*	9.38	9.11	9.6	-0.5	0.00717	0.00949	489	614.52	757.17	799.11
NC_037310.1	3893588	3894259	672	*	7.64	7.18	7.98	-0.81	3.27E-05	5.24E-05	160	129.66	252.55	254.12
NC_037310.1	3898765	3905830	7066	*	11.27	10.69	11.69	-1	5.48E-06	9.78E-06	1615	1684.87	3121.48	3465.26
NC_037310.1	3907060	3910067	3008	*	9.98	9.37	10.4	-1.04	1.19E-11	1.43E-10	652	669.22	1294.51	1412.88
NC_037310.1	3925386	3926210	825	*	8.17	7.61	8.57	-0.96	5.52E-08	1.49E-07	206	185.71	359.53	402.71
NC_037310.1	3926696	3930148	3453	*	10.21	9.52	10.68	-1.16	2.46E-11	2.62E-10	681	783.35	1548.53	1725.28
NC_037310.1	3985584	3986668	1085	*	8.35	7.8	8.74	-0.94	1.34E-08	4.37E-08	237	208.67	431.83	425.81
NC_037310.1	3992021	3995382	3362	*	10.43	9.73	10.9	-1.17	3.94E-09	1.56E-08	752	949.47	1835.76	1998.3
NC_037310.1	3996180	3997232	1053	*	8.48	7.88	8.91	-1.03	1.08E-07	2.71E-07	238	231.63	424.01	536.07
NC_037310.1	4001826	4003264	1439	*	10.76	10.78	10.74	0.04	0.9	0.916	1249	2267.66	1538.76	1880.17
NC_037310.1	4010689	4011280	592	*	10.07	10.18	9.95	0.23	0.761	0.795	568	1752.4	875.38	1096.81
NC_037310.1	4011690	4012544	855	*	9.05	9.29	8.76	0.53	0.431	0.48	338	917.06	395.68	473.59
NC_037310.1	4014510	4015066	557	*	10.07	10.24	9.87	0.37	0.314	0.357	736	1686.9	853.4	1021.2
NC_037310.1	4021960	4024285	2326	*	11.14	11.4	10.82	0.58	0.113	0.138	1846	3560.18	1696.54	1912.2
NC_037310.1	4024644	4025154	511	*	9.42	9.1	9.69	-0.59	0.404	0.453	288	806.31	751.31	898.87
NC_037310.1	4025826	4027242	1417	*	10.87	11.05	10.66	0.39	0.186	0.222	1663	2575.59	1465	1778.31
NC_037310.1	4032276	4032760	485	*	7.37	7.02	7.66	-0.64	0.00213	0.0029	134	125.61	182.7	220.52
NC_037310.1	4034034	4043383	9350	*	13.42	13.37	13.47	-0.1	0.852	0.874	6862	14340.66	10261.81	12503.83
NC_037310.1	4043888	4044253	366	*	8.42	8.62	8.19	0.43	0.254	0.295	228	559.15	263.79	319.75
NC_037310.1	4044555	4045496	942	*	9.7	9.64	9.76	-0.12	0.726	0.762	515	1079.8	757.66	979.72
NC_037310.1	4046698	4050492	3795	*	11.53	11.29	11.74	-0.45	0.297	0.34	1602	3402.83	3126.86	3698.91
NC_037310.1	4050932	4052909	1978	*	10.32	10.54	10.07	0.48	0.105	0.129	1084	1901.64	997.02	1146.69
NC_037310.1	4053380	4057733	4354	*	13	13.34	12.57	0.77	0.183	0.219	6059	14631.71	5406.66	6764.61
NC_037310.1	4058665	4066969	8305	*	11.71	11.15	12.12	-0.97	0.000357	0.000513	2160	2383.13	4153.67	4740.06
NC_037310.1	4068009	4074657	6649	*	12.86	12.62	13.07	-0.46	0.38	0.428	4098	8454.75	7794.91	9428.67
NC_037310.1	4080609	4082437	1829	*	12.87	13.14	12.55	0.59	0.338	0.383	4689	13314.2	5420.34	6563.52
NC_037310.1	4099937	4101382	1446	*	11.91	12.22	11.52	0.7	0.239	0.279	2212	7312.14	2590	3282.55
NC_037310.1	4108065	4108610	546	*	-0.57	-0.26	-0.98	0.73	0.642	0.686	1	0.68	0.49	0.53
NC_037311.1	44734	45213	480	*	8.01	8.06	7.97	0.09	0.927	0.936	95	438.27	233.01	268.3
NC_037311.1	49883	61041	11159	*	13.85	13.51	14.12	-0.61	0.296	0.339	7093	16272.02	15921.51	19780.88
NC_037311.1	66564	66881	318	*	9.16	9.36	8.93	0.44	0.129	0.158	483	834.67	432.81	541.32
NC_037311.1	80318	80630	313	*	-0.57	-0.26	-0.98	0.73	0.642	0.686	1	0.68	0.49	0.53
NC_037311.1	86336	86646	311	*	-0.57	-0.26	-0.98	0.73	0.642	0.686	1	0.68	0.49	0.53
NC_037311.1	87552	87824	273	*	7.6	7.71	7.48	0.23	0.517	0.567	131	287	157.3	199.52
NC_037311.1	99743	101333	1591	*	11.12	11.2	11.04	0.16	0.72	0.758	1320	3376.5	1892.92	2306.5
NC_037311.1	106746	107176	431	*	8.04	8.34	7.66	0.69	0.0812	0.101	185	465.28	177.32	226.82
NC_037311.1	107784	113235	5452	*	12.91	13.09	12.72	0.37	0.491	0.541	5485	11918.36	6017.28	7434.57
NC_037311.1	114280	114689	410	*	8.05	7.34	8.53	-1.19	4.53E-06	8.20E-06	123	200.56	361	375.93
NC_037311.1	115013	116925	1913	*	9.8	9.28	10.18	-0.89	1.14E-09	5.64E-09	615	631.4	1128.42	1189.22
NC_037311.1	119358	129754	10397	*	12.29	11.51	12.79	-1.28	0.000142	0.000211	2658	3186.06	6620.08	7545.35
NC_037311.1	130880	132668	1789	*	9.15	8.71	9.49	-0.79	0.000107	0.000161	476	359.93	674.61	767.61
NC_037311.1	133049	134075	1027	*	9.49	9.33	9.64	-0.31	0.23	0.269	503	785.37	734.21	861.59
NC_037311.1	162207	163033	827	*	7.98	7.51	8.34	-0.83	2.01E-05	3.31E-05	204	160.72	335.11	313.45
NC_037311.1	167439	170120	2682	*	9.8	9.17	10.24	-1.07	3.33E-13	9.33E-12	574	576.71	1175.81	1245.92
NC_037311.1	185533	186152	620	*	7.77	7.08	8.23	-1.16	1.03E-10	7.95E-10	130	139.79	305.31	296.12
NC_037311.1	187354	189128	1775	*	9.34	8.92	9.67	-0.75	2.20E-05	3.62E-05	434	534.16	802.6	827.46
NC_037311.1	192046	192385	340	*	7.6	7.62	7.59	0.03	0.879	0.897	190	202.59	183.67	202.14
NC_037311.1	194873	197286	2414	*	9.85	9.13	10.33	-1.19	7.10E-12	9.51E-11	532	591.56	1186.55	1379.28
NC_037311.1	204584	205245	662	*	8.63	8.81	8.42	0.39	0.271	0.314	272	624.65	341.95	342.85
NC_037311.1	205629	211094	5466	*	10.86	10.21	11.31	-1.11	1.56E-08	4.96E-08	1147	1215.54	2380.44	2713.93
NC_037311.1	220905	222606	1702	*	9.29	8.9	9.6	-0.7	9.22E-05	0.00014	427	528.08	781.59	765.51
NC_037311.1	224407	226849	2443	*	10.01	9.44	10.42	-0.98	3.65E-06	6.69E-06	592	796.85	1286.21	1458.56
NC_037311.1	230323	232501	2179	*	9.65	9.02	10.09	-1.07	1.08E-11	1.31E-10	486	550.37	1083.97	1094.18
NC_037311.1	243113	244401	1289	*	8.73	8.23	9.1	-0.87	8.41E-09	2.96E-08	305	295.11	541.25	555.49
NC_037311.1	245963	249595	3633	*	10.23	9.6	10.67	-1.08	2.87E-13	8.35E-12	787	761.74	1623.27	1640.22
NC_037311.1	249736	251658	1923	*	9.34	8.68	9.79	-1.11	5.00E-13	1.21E-11	405	414.63	846.07	923.55
NC_037311.1	255134	257578	2445	*	9.99	9.24	10.48	-1.24	4.65E-12	6.98E-11	554	654.37	1338.48	1508.96
NC_037311.1	270795	274717	3923	*	11.26	10.95	11.52	-0.57	0.0825	0.102	1513	2441.21	2665.72	3214.29
NC_037311.1	289366	293320	3955	*	10.45	9.86	10.87	-1.01	4.17E-08	1.17E-07	873	985.26	1733.18	1997.25
NC_037311.1	296046	302310	6265	*	11.5	10.77	11.99	-1.22	6.20E-05	9.59E-05	1460	2028.6	3725.75	4396.68
NC_037311.1	302694	304951	2258	*	9.49	8.82	9.95	-1.12	1.20E-14	9.49E-13	449	456.5	976.01	997.05
NC_037311.1	328282	330018	1737	*	9.1	8.58	9.48	-0.9	1.08E-08	3.64E-08	374	392.35	679.5	752.38
NC_037311.1	330247	333310	3064	*	10.25	9.53	10.73	-1.2	4.78E-10	2.80E-09	668	808.33	1571.49	1831.86
NC_037311.1	334092	335188	1097	*	8.37	8.02	8.65	-0.62	0.000139	0.000206	268	252.56	383.47	418.46
NC_037311.1	335478	336123	646	*	7.73	7.23	8.11	-0.88	0.000137	0.000204	171	128.31	245.71	305.05
NC_037311.1	337507	339831	2325	*	9.89	9.16	10.37	-1.21	6.75E-09	2.44E-08	497	646.26	1211.47	1436.51
NC_037311.1	345457	348846	3390	*	10.27	9.61	10.72	-1.11	2.02E-08	6.25E-08	683	878.56	1622.78	1756.78
NC_037311.1	365549	367656	2108	*	9.61	9.05	10.02	-0.97	2.28E-09	9.89E-09	511	551.04	978.46	1095.76
NC_037311.1	368093	369713	1621	*	9.06	8.49	9.48	-0.99	1.22E-09	6.00E-09	382	334.95	686.82	737.16
NC_037311.1	402687	403567	881	*	9.78	9.63	9.91	-0.28	0.3	0.344	605	980.53	865.61	1064.26
NC_037311.1	407246	413772	6527	*	11.2	10.5	11.67	-1.17	2.73E-05	4.42E-05	1198	1697.03	3089.24	3443.21
NC_037311.1	421313	422028	716	*	8.3	7.82	8.66	-0.84	0.000106	0.00016	201	251.89	358.56	450.48
NC_037311.1	429207	431328	2122	*	9.62	9.06	10.02	-0.96	7.33E-06	1.28E-05	449	617.9	984.32	1088.93
NC_037311.1	431659	432384	726	*	7.87	7.41	8.21	-0.8	6.92E-06	1.21E-05	160	180.98	295.54	298.22
NC_037311.1	447856	449036	1181	*	8.44	7.84	8.86	-1.02	3.08E-09	1.28E-08	219	237.71	435.74	491.96
NC_037311.1	449895	451157	1263	*	8.97	8.28	9.44	-1.16	8.42E-09	2.96E-08	265	356.56	674.61	714.58
NC_037311.1	468114	472839	4726	*	11.02	10.24	11.52	-1.28	1.20E-07	2.97E-07	1067	1358.7	2747.3	3144.99
NC_037311.1	473827	479873	6047	*	11.41	10.77	11.84	-1.07	0.000184	0.00027	1477	2025.9	3476.13	3877.42
NC_037311.1	480643	484779	4137	*	12.07	12.11	12.03	0.08	0.87	0.89	2731	6117.54	3893.3	4476.49
NC_037311.1	500747	504898	4152	*	10.74	10.12	11.17	-1.05	5.46E-07	1.18E-06	1005	1218.92	2157.68	2440.91
NC_037311.1	505184	507800	2617	*	10.1	9.43	10.56	-1.13	1.51E-10	1.08E-09	638	742.83	1420.54	1592.97
NC_037311.1	508230	509384	1155	*	8.65	8.15	9.01	-0.86	5.13E-08	1.40E-07	279	291.05	497.78	533.44
NC_037311.1	513641	515180	1540	*	9.14	8.59	9.54	-0.95	6.97E-10	3.78E-09	373	397.75	718.58	774.43
NC_037311.1	516363	519420	3058	*	10.22	9.6	10.65	-1.05	5.26E-07	1.14E-06	658	892.75	1598.84	1611.87
NC_037311.1	520145	520869	725	*	7.91	7.3	8.34	-1.04	2.14E-09	9.38E-09	164	151.27	316.54	333.4
NC_037311.1	551989	556600	4612	*	10.83	10.16	11.29	-1.14	7.73E-08	2.01E-07	1039	1242.55	2359.92	2661.43
NC_037311.1	574066	575313	1248	*	8.9	8.86	8.94	-0.09	0.723	0.76	368	559.15	489.96	495.11
NC_037311.1	583797	584728	932	*	8.69	7.89	9.2	-1.31	3.25E-10	2.04E-09	201	273.5	559.82	612.72
NC_037311.1	587079	588509	1431	*	9.59	8.74	10.12	-1.38	6.51E-07	1.38E-06	320	537.54	1015.09	1214.94
NC_037311.1	588971	591897	2927	*	10.37	9.7	10.82	-1.11	6.04E-08	1.61E-07	729	940.02	1704.36	1905.37
NC_037311.1	592805	594689	1885	*	10.06	9.33	10.54	-1.21	0.000289	0.000418	425	863.71	1356.55	1629.2
NC_037311.1	609713	611869	2157	*	9.59	9.03	9.99	-0.97	1.05E-08	3.54E-08	477	565.9	1000.44	1036.95
NC_037311.1	618367	620149	1783	*	9.1	8.6	9.47	-0.87	1.27E-08	4.18E-08	401	376.82	686.82	730.33
NC_037311.1	620500	623421	2922	*	9.97	9.38	10.38	-1.01	1.52E-07	3.70E-07	593	737.43	1250.55	1422.33
NC_037311.1	626365	627646	1282	*	8.69	8.16	9.08	-0.92	1.08E-08	3.64E-08	271	300.51	526.11	554.97
NC_037311.1	628429	628795	367	*	7.29	6.94	7.58	-0.63	0.00101	0.0014	121	124.93	183.67	197.94
NC_037311.1	629769	631723	1955	*	9.16	8.64	9.54	-0.91	9.82E-07	1.98E-06	434	361.29	688.78	801.74
NC_037311.1	648395	652000	3606	*	10.26	9.68	10.67	-0.99	1.38E-10	1.01E-09	825	821.16	1565.63	1694.3
NC_037311.1	652492	657077	4586	*	10.44	9.81	10.87	-1.06	1.58E-09	7.36E-09	907	889.37	1728.78	2020.35
NC_037311.1	661610	664281	2672	*	10.01	9.26	10.51	-1.25	1.75E-12	3.23E-11	564	661.12	1369.74	1539.42
NC_037311.1	709846	710926	1081	*	8.57	7.84	9.04	-1.2	2.85E-14	1.65E-12	230	229.6	543.69	512.44
NC_037311.1	711302	716322	5021	*	10.98	10.27	11.46	-1.19	4.27E-09	1.67E-08	1171	1295.22	2687.21	2949.15
NC_037311.1	744853	746062	1210	*	8.63	7.9	9.12	-1.22	1.48E-12	2.87E-11	229	249.19	519.76	591.19
NC_037311.1	748157	749583	1427	*	8.99	8.5	9.36	-0.85	9.43E-06	1.63E-05	319	407.21	621.85	688.85
NC_037311.1	760006	761138	1133	*	8.45	7.85	8.87	-1.02	1.36E-07	3.34E-07	256	205.29	436.23	500.36
NC_037311.1	763583	764490	908	*	8.16	7.74	8.49	-0.75	5.50E-06	9.81E-06	208	220.15	366.37	352.3
NC_037311.1	765994	770724	4731	*	10.95	10.26	11.42	-1.16	1.84E-05	3.04E-05	1007	1444.47	2536.75	2943.37
NC_037311.1	776097	779759	3663	*	10.57	9.82	11.06	-1.24	4.15E-07	9.14E-07	734	1067.65	2041.42	2216.72
NC_037311.1	784741	785169	429	*	7.78	8.1	7.36	0.74	0.00645	0.00856	208	342.38	155.83	173.79
NC_037311.1	786405	786900	496	*	7.35	6.86	7.72	-0.86	3.98E-05	6.32E-05	114	118.18	191	230.49
NC_037311.1	787195	789341	2147	*	10.28	9.94	10.56	-0.63	0.0699	0.0874	634	1325.61	1397.1	1628.15
NC_037311.1	808085	809361	1277	*	8.82	8.05	9.32	-1.26	5.12E-12	7.60E-11	236	295.11	619.9	655.25
NC_037311.1	815832	819715	3884	*	10.14	9.57	10.54	-0.97	1.83E-09	8.31E-09	726	798.88	1426.89	1557.27
NC_037311.1	851256	852583	1328	*	8.97	8.63	9.24	-0.61	0.000567	8.00E-04	358	434.89	584.24	625.85
NC_037311.1	900092	901805	1714	*	9.3	8.6	9.77	-1.18	9.57E-10	4.90E-09	349	425.44	802.6	946.65
NC_037311.1	902123	903300	1178	*	8.56	7.9	9.01	-1.11	8.70E-08	2.23E-07	204	272.15	482.63	548.14
NC_037311.1	960474	961466	993	*	8.34	7.72	8.77	-1.05	5.87E-10	3.33E-09	217	204.62	413.27	460.99
NC_037311.1	962844	963556	713	*	7.92	7.37	8.32	-0.96	4.65E-06	8.40E-06	141	189.08	317.52	323.42
NC_037311.1	999292	999815	524	*	9.08	9.44	8.61	0.83	0.0273	0.035	402	983.24	385.91	395.36
NC_037311.1	1007628	1009542	1915	*	12.05	12.33	11.7	0.63	0.217	0.256	3059	7254.07	2994.47	3679.48
NC_037311.1	1009931	1014266	4336	*	13.49	13.62	13.35	0.27	0.652	0.696	7372	17795.49	9338.56	11572.93
NC_037311.1	1146109	1147286	1178	*	8.5	8.07	8.83	-0.77	5.69E-06	1.01E-05	290	246.48	452.35	460.46
NC_037311.1	1310608	1315014	4407	*	10.79	10.1	11.26	-1.17	3.16E-08	9.25E-08	987	1200.68	2327.68	2591.07
NC_037311.1	1316164	1318279	2116	*	9.79	9.07	10.26	-1.19	5.63E-09	2.11E-08	471	603.04	1124.52	1332.03
NC_037311.1	1319119	1325020	5902	*	11.29	10.63	11.74	-1.11	0.000137	0.000204	1310	1866.53	3187.92	3664.78
NC_037311.1	1328016	1328703	688	*	7.87	7.53	8.14	-0.61	0.00172	0.00235	165	205.29	281.86	282.47
NC_037311.1	1371095	1371971	877	*	8.13	7.64	8.5	-0.86	3.89E-07	8.65E-07	202	196.51	344.88	378.03
NC_037311.1	1435911	1437030	1120	*	8.49	7.91	8.91	-1	9.00E-07	1.84E-06	204	276.2	475.31	486.71
NC_037311.1	1455308	1455923	616	*	7.78	7.29	8.14	-0.85	1.70E-06	3.26E-06	149	164.1	279.42	286.15
NC_037311.1	1472193	1474166	1974	*	9.51	8.87	9.95	-1.07	2.41E-08	7.26E-08	412	525.38	937.91	1034.33
NC_037311.1	1479787	1480891	1105	*	8.53	7.66	9.07	-1.42	9.71E-19	9.21E-16	200	203.27	522.69	554.97
NC_037311.1	1481235	1481850	616	*	7.74	7.27	8.1	-0.83	2.49E-05	4.05E-05	146	162.07	251.57	296.65
NC_037311.1	1511859	1515048	3190	*	10.39	9.64	10.88	-1.24	2.40E-07	5.54E-07	655	937.99	1737.58	2029.8
NC_037311.1	1515702	1518265	2564	*	9.98	9.3	10.44	-1.14	7.32E-09	2.62E-08	555	709.74	1312.1	1472.21
NC_037311.1	1529626	1530608	983	*	8.5	7.8	8.96	-1.16	3.25E-13	9.25E-12	220	226.23	484.59	512.44
NC_037311.1	1533635	1535128	1494	*	8.89	8.25	9.33	-1.08	4.22E-11	4.00E-10	309	298.48	601.83	683.08
NC_037311.1	1539057	1540621	1565	*	9.14	8.4	9.63	-1.23	1.33E-13	5.11E-12	327	349.81	740.56	842.16
NC_037311.1	1540976	1541625	650	*	7.94	7.34	8.37	-1.02	3.72E-09	1.48E-08	158	166.8	319.96	339.7
NC_037311.1	1543376	1544491	1116	*	8.27	7.52	8.76	-1.23	4.41E-13	1.13E-11	190	178.28	452.35	412.68
NC_037311.1	1551836	1555786	3951	*	10.49	9.75	10.98	-1.23	1.36E-08	4.42E-08	739	979.86	1912.95	2120.11
NC_037311.1	1585865	1587726	1862	*	9.46	8.95	9.83	-0.88	1.29E-06	2.55E-06	451	539.56	852.42	966.6
NC_037311.1	1602281	1603818	1538	*	8.98	8.35	9.41	-1.06	9.02E-12	1.16E-10	331	321.44	651.16	712.48
NC_037311.1	1607444	1608572	1129	*	8.67	8.02	9.12	-1.1	5.68E-11	4.91E-10	255	264.04	519.76	593.3
NC_037311.1	1612747	1616004	3258	*	10.38	9.72	10.84	-1.11	3.90E-07	8.65E-07	721	969.05	1710.71	1946.32
NC_037311.1	1625840	1627734	1895	*	9.23	8.74	9.6	-0.86	1.02E-07	2.58E-07	431	424.09	724.93	829.04
NC_037311.1	1628222	1629950	1729	*	9.09	8.48	9.52	-1.05	3.91E-11	3.77E-10	357	355.21	694.64	776.53
NC_037311.1	1630204	1630864	661	*	7.84	7.44	8.16	-0.71	4.99E-05	7.80E-05	165	183.01	286.26	284.57
NC_037311.1	1646578	1647489	912	*	8.09	7.6	8.46	-0.86	4.06E-07	8.97E-07	194	193.14	368.81	335.5
NC_037311.1	1648732	1651869	3138	*	10.5	9.97	10.89	-0.92	0.00226	0.00307	733	1279.02	1774.21	2019.83
NC_037311.1	1653791	1656314	2524	*	9.61	9	10.03	-1.03	7.29E-11	5.90E-10	487	538.21	1009.23	1083.16
NC_037311.1	1662552	1665408	2857	*	9.97	9.34	10.4	-1.06	4.34E-10	2.59E-09	618	681.38	1260.32	1443.86
NC_037311.1	1674590	1675503	914	*	8.16	7.61	8.56	-0.95	1.61E-08	5.10E-08	206	184.36	376.14	377.5
NC_037311.1	1717031	1717591	561	*	7.71	7.2	8.08	-0.89	7.47E-07	1.55E-06	146	147.22	261.34	280.9
NC_037311.1	1717855	1718736	882	*	7.97	7.29	8.43	-1.14	3.27E-06	6.04E-06	123	189.08	355.14	332.35
NC_037311.1	1725706	1727342	1637	*	9.06	8.5	9.46	-0.95	6.36E-09	2.33E-08	342	382.89	668.75	736.11
NC_037311.1	1814192	1814684	493	*	7.26	6.82	7.59	-0.77	0.000241	0.00035	103	122.9	203.7	182.71
NC_037311.1	1814897	1815522	626	*	7.7	7.16	8.09	-0.94	3.60E-07	8.05E-07	153	132.36	277.47	269.35
NC_037311.1	1883014	1887269	4256	*	10.55	9.86	11.01	-1.15	1.72E-10	1.20E-09	868	996.07	1988.17	2150.04
NC_037311.1	1888164	1889847	1684	*	9.02	8.36	9.47	-1.11	7.35E-12	9.73E-11	326	331.57	664.84	750.81
NC_037311.1	1892837	1902678	9842	*	11.92	11.33	12.33	-1	0.00241	0.00327	2218	2940.25	4776.5	5511.87
NC_037311.1	1905260	1918212	12953	*	12.71	11.93	13.21	-1.28	0.00535	0.00713	2852	4960.75	8779.23	10182.62
NC_037311.1	1919841	1921782	1942	*	9.53	8.75	10.03	-1.27	1.29E-09	6.24E-09	369	494.99	975.04	1110.46
NC_037311.1	1922778	1923807	1030	*	8.9	8.47	9.23	-0.76	0.00916	0.0121	253	455.83	562.26	634.77
NC_037311.1	1924025	1939508	15484	*	12.74	11.98	13.23	-1.25	0.00244	0.0033	3275	4822.99	9115.8	10125.4
NC_037311.1	2008296	2010710	2415	*	9.9	9.9	9.89	0.01	0.952	0.958	782	1133.15	927.16	972.37
NC_037311.1	2023089	2025906	2818	*	9.87	9.22	10.32	-1.09	1.62E-11	1.84E-10	572	623.98	1205.61	1342.53
NC_037311.1	2033252	2035856	2605	*	9.92	9.09	10.45	-1.35	3.44E-13	9.51E-12	483	609.12	1360.46	1431.78
NC_037311.1	2040654	2041061	408	*	7.07	6.42	7.52	-1.1	2.25E-07	5.24E-07	81	90.49	174.88	191.64
NC_037311.1	2052838	2053914	1077	*	8.29	7.69	8.71	-1.02	1.31E-09	6.34E-09	203	208.67	397.15	439.98
NC_037311.1	2055478	2057221	1744	*	9	8.47	9.38	-0.91	2.92E-07	6.63E-07	320	389.65	643.35	689.38
NC_037311.1	2064389	2069710	5322	*	10.58	9.98	11.01	-1.02	6.15E-09	2.27E-08	978	1046.71	1941.28	2173.14
NC_037311.1	2071013	2073833	2821	*	10.09	9.41	10.55	-1.13	3.17E-08	9.26E-08	585	779.3	1439.59	1551.49
NC_037311.1	2075691	2077420	1730	*	8.96	8.55	9.27	-0.72	1.22E-06	2.43E-06	385	366.01	610.62	627.95
NC_037311.1	2147490	2148007	518	*	7.25	6.65	7.67	-1.02	4.59E-06	8.30E-06	115	86.44	195.4	212.64
NC_037311.1	2148273	2148607	335	*	6.93	6.5	7.27	-0.77	0.000168	0.000248	92	88.46	154.85	153.31
NC_037311.1	2150924	2154473	3550	*	10.11	9.48	10.54	-1.06	2.23E-11	2.43E-10	678	752.96	1447.9	1528.92
NC_037311.1	2178172	2181497	3326	*	10.78	10.82	10.74	0.09	0.764	0.797	1407	2221.06	1546.57	1869.67
NC_037311.1	2222410	2223185	776	*	9.08	8.65	9.4	-0.75	0.00594	0.0079	313	492.29	582.29	770.76
NC_037311.1	2267081	2268058	978	*	9.26	9.2	9.32	-0.12	0.581	0.63	514	662.47	581.8	693.05
NC_037311.1	2375381	2376944	1564	*	9.43	9.55	9.3	0.25	0.429	0.479	509	993.37	576.42	686.75
NC_037311.1	2382878	2385127	2250	*	9.79	9.99	9.56	0.43	0.172	0.207	690	1347.9	711.25	799.11
NC_037311.1	2386226	2398430	12205	*	12.34	12.62	12.01	0.61	0.235	0.275	3810	8741.08	4098.96	4134.69
NC_037311.1	2405627	2409352	3726	*	10.97	11.29	10.55	0.75	0.0839	0.104	1427	3592.59	1449.36	1544.14
NC_037311.1	2410421	2411174	754	*	10.03	10.2	9.85	0.35	0.369	0.416	670	1682.85	834.35	1008.6
NC_037311.1	2413985	2414470	486	*	8.99	8.75	9.19	-0.44	0.241	0.281	256	606.42	515.85	654.72
NC_037311.1	2414923	2418221	3299	*	12.87	12.9	12.84	0.06	0.915	0.927	4586	10723.08	6476.47	8211.1
NC_037311.1	2418858	2419801	944	*	8.36	7.91	8.7	-0.79	1.93E-06	3.66E-06	228	252.56	403.99	427.91
NC_037311.1	2421420	2424327	2908	*	10.1	9.41	10.56	-1.16	2.51E-11	2.66E-10	622	734.05	1452.3	1570.39
NC_037311.1	2530411	2534221	3811	*	10.49	9.81	10.95	-1.15	1.10E-08	3.70E-08	791	998.09	1901.22	2068.66
NC_037311.1	2534996	2535701	706	*	7.88	7.38	8.24	-0.86	1.46E-06	2.85E-06	170	164.1	318.99	286.67
NC_037311.1	2538869	2539971	1103	*	8.48	7.86	8.91	-1.05	1.91E-09	8.53E-09	229	235	444.04	518.74
NC_037311.1	2544429	2545785	1357	*	8.76	8.16	9.18	-1.02	1.87E-09	8.42E-09	264	307.94	560.3	602.22
NC_037311.1	2555827	2565204	9378	*	11.66	11.02	12.1	-1.07	9.01E-05	0.000137	1879	2284.54	4265.05	4486.99
NC_037311.1	2570800	2573571	2772	*	10.02	9.32	10.49	-1.17	3.27E-09	1.34E-08	569	711.09	1329.68	1555.69
NC_037311.1	2578542	2579645	1104	*	8.59	8.15	8.93	-0.78	4.20E-07	9.24E-07	278	291.73	488.98	487.24
NC_037311.1	2593292	2595637	2346	*	9.5	8.87	9.93	-1.06	2.69E-11	2.80E-10	444	493.64	942.8	1011.23
NC_037311.1	2596245	2596806	562	*	7.44	6.78	7.88	-1.1	2.96E-07	6.73E-07	121	99.27	255.48	216.84
NC_037311.1	2600782	2602723	1942	*	9.54	8.93	9.97	-1.04	1.60E-06	3.10E-06	406	569.28	962.82	1042.73
NC_037311.1	2607602	2610256	2655	*	10.04	9.66	10.34	-0.68	0.0131	0.0171	598	1016.33	1283.76	1307.35
NC_037311.1	2611877	2612837	961	*	9.89	10.39	9.12	1.27	8.96E-05	0.000136	912	1779.41	498.26	614.82
NC_037311.1	2613550	2614930	1381	*	9.74	10.07	9.31	0.76	0.00758	0.01	778	1372.88	613.06	654.72
NC_037311.1	2639966	2641276	1311	*	8.85	8.69	9	-0.31	0.314	0.357	281	543.62	500.22	523.99
NC_037311.1	2645545	2649614	4070	*	10.63	9.97	11.09	-1.12	8.44E-06	1.47E-05	819	1187.18	2046.31	2306.5
NC_037311.1	2651121	2652056	936	*	8.21	7.6	8.65	-1.05	1.98E-08	6.13E-08	174	212.72	385.42	415.83
NC_037311.1	2652721	2654402	1682	*	9.38	8.7	9.84	-1.13	1.38E-09	6.64E-09	372	462.58	865.61	966.07
NC_037311.1	2655793	2658464	2672	*	11.96	11.85	12.06	-0.21	0.691	0.731	2079	5325.41	3828.82	4728.51
NC_037311.1	2659880	2662054	2175	*	9.98	9.33	10.42	-1.09	8.14E-07	1.68E-06	540	747.56	1276.44	1463.29
NC_037311.1	2662999	2667697	4699	*	12.06	12.19	11.91	0.28	0.58	0.63	2735	6613.88	3614.86	4075.36
NC_037311.1	2668339	2669482	1144	*	9.67	9.83	9.48	0.35	0.255	0.296	629	1195.28	658.49	769.71
NC_037311.1	2671380	2676317	4938	*	12.93	13.02	12.84	0.18	0.762	0.795	4748	11833.95	6587.84	8098.74
NC_037311.1	2686066	2693673	7608	*	11.58	10.97	12.01	-1.04	0.000685	0.000957	1658	2340.59	3947.04	4294.83
NC_037311.1	2711947	2712728	782	*	8.33	8.62	7.97	0.64	0.0124	0.0163	310	474.74	278.44	224.72
NC_037311.1	2749748	2758376	8629	*	13.17	12.93	13.37	-0.44	0.442	0.491	4707	10939.85	9596.48	11599.71
NC_037311.1	2777494	2778542	1049	*	10.9	10.74	11.04	-0.29	0.44	0.489	1105	2317.63	1891.94	2305.98
NC_037311.1	2785945	2792122	6178	*	12.06	11.71	12.35	-0.64	0.146	0.177	2324	4374.59	4801.42	5631.58
NC_037311.1	2795317	2798694	3378	*	10.31	9.71	10.74	-1.02	5.05E-09	1.91E-08	787	890.72	1602.75	1806.66
NC_037311.1	2800320	2800684	365	*	7.04	6.63	7.36	-0.74	0.000371	0.000532	105	92.52	158.27	170.64
NC_037311.1	2805600	2806173	574	*	7.54	6.84	8.02	-1.18	9.50E-07	1.93E-06	93	135.74	246.2	271.97
NC_037311.1	2809398	2812290	2893	*	10.19	9.69	10.56	-0.87	0.000154	0.000228	676	975.13	1450.34	1568.29
NC_037311.1	2812853	2816501	3649	*	10.25	9.57	10.71	-1.14	3.09E-09	1.28E-08	677	840.75	1580.28	1765.18
NC_037311.1	2816806	2817437	632	*	7.69	7.33	7.97	-0.64	0.0012	0.00165	178	144.51	239.36	263.05
NC_037311.1	2820171	2825036	4866	*	10.72	10.02	11.19	-1.16	1.66E-09	7.68E-09	958	1120.32	2241.7	2417.81
NC_037311.1	2826545	2828484	1940	*	9.18	8.58	9.6	-1.03	1.82E-11	2.04E-10	364	399.78	776.71	780.21
NC_037311.1	2830487	2830812	326	*	6.77	5.95	7.28	-1.33	6.95E-08	1.84E-07	52	71.58	156.32	155.41
NC_037311.1	2917895	2920676	2782	*	10.25	9.46	10.76	-1.3	5.76E-11	4.95E-10	620	786.72	1632.06	1825.04
NC_037311.1	2921221	2921906	686	*	7.96	7.42	8.36	-0.94	6.29E-08	1.67E-07	167	174.9	315.08	341.28
NC_037311.1	2922613	2923147	535	*	7.3	6.75	7.69	-0.94	2.62E-06	4.90E-06	114	101.29	217.87	196.36
NC_037311.1	2994723	2995619	897	*	8.81	8.78	8.84	-0.05	0.865	0.886	314	566.58	425.48	488.29
NC_037311.1	3094113	3094615	503	*	7.51	7.04	7.86	-0.83	1.17E-05	2.00E-05	124	139.11	232.52	233.64
NC_037311.1	3103962	3104345	384	*	7.14	6.51	7.57	-1.06	1.08E-07	2.72E-07	89	93.19	191.49	189.01
NC_037311.1	3157493	3158020	528	*	7.27	6.66	7.69	-1.03	3.00E-05	4.84E-05	122	80.36	211.03	202.67
NC_037311.1	3160200	3162107	1908	*	9.18	8.54	9.62	-1.09	5.71E-11	4.93E-10	400	342.38	765.47	812.76
NC_037311.1	3164858	3165630	773	*	7.89	7.38	8.26	-0.88	9.88E-07	1.99E-06	178	155.32	297.98	314.5
NC_037311.1	3165941	3168160	2220	*	9.5	8.96	9.9	-0.94	1.02E-09	5.16E-09	492	501.07	908.11	1001.78
NC_037311.1	3171618	3173389	1772	*	9.1	8.53	9.5	-0.97	7.50E-10	4.00E-09	391	347.1	707.83	742.41
NC_037311.1	3191849	3198548	6700	*	11.61	10.86	12.1	-1.24	0.00018	0.000265	1482	2243.34	4198.13	4598.82
NC_037311.1	3198935	3200403	1469	*	8.84	8.43	9.16	-0.73	1.95E-05	3.22E-05	326	363.99	534.9	605.9
NC_037311.1	3216097	3226593	10497	*	11.87	11.27	12.3	-1.03	0.00065	0.00091	2229	2697.15	4706.16	5348.06
NC_037311.1	3240105	3243107	3003	*	10.8	10.39	11.11	-0.72	0.0286	0.0367	957	1734.84	2069.75	2351.65
NC_037311.1	3247976	3250324	2349	*	9.85	9.28	10.26	-0.97	8.72E-07	1.79E-06	554	693.53	1127.45	1321.53
NC_037311.1	3269589	3270093	505	*	7.32	6.71	7.75	-1.05	4.20E-08	1.18E-07	104	104.67	219.33	212.64
NC_037311.1	3271537	3272477	941	*	8.19	7.72	8.54	-0.83	8.66E-07	1.78E-06	199	221.5	373.21	372.25
NC_037311.1	3283247	3286788	3542	*	10.27	9.72	10.66	-0.94	2.40E-10	1.56E-09	841	844.8	1584.68	1659.13
NC_037311.1	3307426	3310522	3097	*	10.43	9.68	10.93	-1.25	4.68E-08	1.29E-07	683	952.17	1841.63	2048.18
NC_037311.1	3312423	3322649	10227	*	12.7	12.07	13.13	-1.07	0.0268	0.0345	2964	5610.39	8394.3	9560.45
NC_037311.1	3322965	3324017	1053	*	8.57	8.45	8.68	-0.23	0.152	0.183	338	360.61	389.82	432.11
NC_037311.1	3324833	3341298	16466	*	15.25	15.1	15.39	-0.29	0.637	0.683	19602	50618.42	37973.64	47996
NC_037312.1	10287	18267	7981	*	13.66	13.47	13.84	-0.37	0.539	0.589	6667	16020.13	13052.58	16184.36
NC_037312.1	19830	21658	1829	*	9.81	9.23	10.22	-0.99	3.41E-05	5.44E-05	486	715.82	1103.51	1284.25
NC_037312.1	21889	26646	4758	*	12.03	11.41	12.46	-1.05	0.027	0.0347	1740	3690.51	5033.94	6218.57
NC_037312.1	27277	32924	5648	*	13.62	13.69	13.54	0.14	0.818	0.842	7154	19224.42	10631.11	13232.06
NC_037312.1	33450	36426	2977	*	11.25	10.85	11.56	-0.72	0.0625	0.0785	1241	2437.83	2730.69	3325.6
NC_037312.1	36912	37897	986	*	8.36	7.99	8.65	-0.65	0.000321	0.000462	280	229.6	384.93	417.41
NC_037312.1	38984	39943	960	*	8.78	8.05	9.27	-1.22	4.98E-13	1.21E-11	249	280.92	586.68	646.85
NC_037312.1	40619	43498	2880	*	10.47	9.64	11	-1.35	2.96E-10	1.87E-09	701	899.5	1883.64	2198.34
NC_037312.1	47380	47749	370	*	7.02	6.55	7.37	-0.83	7.29E-05	0.000112	99	87.79	171.95	159.09
NC_037312.1	50998	53816	2819	*	11.15	10.71	11.49	-0.78	0.0617	0.0776	1040	2317.63	2608.56	3137.11
NC_037312.1	60277	61510	1234	*	10.35	10.12	10.55	-0.43	0.216	0.254	714	1506.59	1412.24	1581.95
NC_037312.1	71857	74900	3044	*	10.2	9.36	10.73	-1.37	1.54E-14	1.07E-12	600	713.79	1623.76	1781.99
NC_037312.1	78208	79507	1300	*	8.59	7.85	9.08	-1.23	7.27E-15	6.08E-13	240	220.82	537.83	543.42
NC_037312.1	96533	99763	3231	*	10.61	10.1	10.99	-0.89	0.000534	0.000755	883	1314.13	1919.3	2155.81
NC_037312.1	111046	112626	1581	*	8.97	8.38	9.39	-1.01	4.69E-11	4.23E-10	346	320.09	655.56	684.65
NC_037312.1	139716	141095	1380	*	9.09	8.73	9.37	-0.63	0.00214	0.00291	361	490.94	637	685.7
NC_037312.1	142801	144916	2116	*	9.49	8.96	9.88	-0.92	1.24E-07	3.06E-07	480	515.25	861.71	1023.3
NC_037312.1	157682	159478	1797	*	9.48	8.82	9.94	-1.12	7.62E-14	3.29E-12	438	466.63	966.73	994.43
NC_037312.1	170780	172627	1848	*	9.52	8.77	10.01	-1.23	7.92E-10	4.18E-09	377	497.7	981.39	1074.23
NC_037312.1	177555	181571	4017	*	10.64	9.96	11.11	-1.15	1.68E-07	4.05E-07	863	1122.35	2080.5	2331.18
NC_037312.1	192958	193939	982	*	8.38	7.9	8.74	-0.84	4.95E-06	8.89E-06	223	255.26	396.17	457.83
NC_037312.1	196005	196560	556	*	7.74	7.08	8.19	-1.11	2.95E-09	1.24E-08	136	135.06	311.17	274.07
NC_037312.1	196954	197654	701	*	7.87	7.32	8.26	-0.94	7.20E-08	1.89E-07	166	154.64	315.08	299.27
NC_037312.1	202550	204356	1807	*	9.42	8.83	9.83	-1	1.30E-05	2.21E-05	371	540.91	866.1	954
NC_037312.1	205256	206741	1486	*	9.18	8.49	9.65	-1.15	1.87E-11	2.08E-10	338	382.22	749.84	853.71
NC_037312.1	217552	218673	1122	*	8.58	8.07	8.96	-0.9	9.05E-09	3.15E-08	263	272.82	486.05	511.39
NC_037312.1	233166	237032	3867	*	10.19	9.57	10.63	-1.06	1.46E-09	6.93E-09	692	825.89	1535.83	1630.77
NC_037312.1	240517	246519	6003	*	11.03	10.44	11.44	-1	8.59E-06	1.49E-05	1245	1538.33	2740.94	2814.21
NC_037312.1	248456	258586	10131	*	12.02	11.33	12.48	-1.15	0.000549	0.000776	2211	2933.5	5415.45	6009.61
NC_037312.1	259191	259560	370	*	7.61	7.32	7.85	-0.53	0.0253	0.0326	139	181.66	205.17	256.74
NC_037312.1	261254	262721	1468	*	8.96	8.28	9.42	-1.14	2.36E-10	1.55E-09	284	336.97	641.39	726.13
NC_037312.1	292152	294642	2491	*	9.68	9.08	10.1	-1.02	1.50E-10	1.08E-09	545	536.19	1029.26	1163.49
NC_037312.1	294873	295882	1010	*	8.36	7.92	8.69	-0.77	3.46E-06	6.36E-06	258	227.58	406.43	422.13
NC_037312.1	296349	296936	588	*	7.6	7.07	7.99	-0.91	4.45E-06	8.07E-06	127	142.49	235.45	271.45
NC_037312.1	321278	324406	3129	*	10.39	9.63	10.88	-1.25	1.45E-10	1.04E-09	708	876.54	1784.96	1995.68
NC_037312.1	326163	330081	3919	*	10.5	9.98	10.89	-0.91	1.58E-06	3.06E-06	921	1095.34	1794.24	1989.38
NC_037312.1	330579	331570	992	*	8.55	8.04	8.92	-0.88	7.37E-07	1.53E-06	239	289.03	473.35	498.26
NC_037312.1	334390	336042	1653	*	8.99	8.44	9.38	-0.94	2.08E-09	9.19E-09	356	339.68	636.02	700.93
NC_037312.1	336354	337134	781	*	8.09	7.85	8.31	-0.46	0.0048	0.00641	227	232.98	323.38	309.77
NC_037312.1	339250	342803	3554	*	10.62	10.12	10.99	-0.88	0.000151	0.000224	934	1285.77	1963.75	2108.56
NC_037312.1	346072	346946	875	*	8.69	8.56	8.81	-0.26	0.159	0.191	339	414.63	433.78	466.76
NC_037312.1	353781	354673	893	*	8.15	7.65	8.52	-0.87	4.77E-07	1.04E-06	214	187.73	356.6	377.5
NC_037312.1	355657	356051	395	*	7.37	7.3	7.43	-0.13	0.612	0.66	132	183.68	176.84	167.49
NC_037312.1	356404	357690	1287	*	9.01	8.43	9.43	-1	1.22E-07	3.03E-07	304	383.57	653.12	725.61
NC_037312.1	358609	361663	3055	*	10.42	9.75	10.87	-1.12	2.04E-07	4.83E-07	744	982.56	1758.58	1996.73
NC_037312.1	400033	400909	877	*	8.05	7.52	8.44	-0.92	1.05E-07	2.65E-07	173	193.81	345.85	346.53
NC_037312.1	402162	404587	2426	*	10.66	10.52	10.78	-0.26	0.453	0.502	979	1956.34	1623.27	1898.54
NC_037312.1	418520	429501	10982	*	12.07	11.38	12.53	-1.15	0.000363	0.000521	2374	2952.41	5583.01	6271.6
NC_037312.1	431101	434188	3088	*	10.43	9.67	10.93	-1.26	1.73E-07	4.16E-07	663	964.33	1846.51	2046.08
NC_037312.1	434964	436657	1694	*	9.28	8.65	9.72	-1.07	4.86E-11	4.33E-10	374	431.52	829.95	857.92
NC_037312.1	438929	441064	2136	*	9.72	9.02	10.19	-1.17	1.42E-11	1.66E-10	487	552.39	1090.81	1246.44
NC_037312.1	445238	446874	1637	*	9.17	8.57	9.59	-1.02	1.52E-08	4.86E-08	339	420.71	750.82	787.03
NC_037312.1	447909	448911	1003	*	8.33	7.72	8.75	-1.03	1.37E-10	1.01E-09	218	203.27	431.83	430.53
NC_037312.1	449304	452066	2763	*	9.67	9.06	10.09	-1.04	1.44E-11	1.67E-10	553	511.88	1056.61	1127.79
NC_037312.1	453291	456494	3204	*	10.61	9.81	11.13	-1.32	3.95E-08	1.11E-07	746	1048.06	2111.27	2362.68
NC_037312.1	463137	465821	2685	*	9.95	9.24	10.43	-1.18	1.84E-09	8.33E-09	531	680.03	1296.95	1456.46
NC_037312.1	467133	469074	1942	*	9.53	9.16	9.83	-0.67	7.18E-05	0.00011	545	600.34	848.52	972.9
NC_037312.1	471004	472082	1079	*	8.29	7.73	8.69	-0.96	1.02E-06	2.05E-06	241	183.68	404.47	421.61
NC_037312.1	473419	475502	2084	*	9.37	8.77	9.79	-1.01	6.85E-10	3.74E-09	467	406.53	849	915.67
NC_037312.1	486702	489369	2668	*	10.16	9.78	10.46	-0.68	0.0136	0.0177	655	1101.41	1342.38	1475.36
NC_037312.1	496013	497158	1146	*	8.47	8.03	8.81	-0.78	6.50E-06	1.14E-05	279	242.43	425.48	470.96
NC_037312.1	498902	500295	1394	*	9.06	8.38	9.52	-1.14	7.12E-11	5.80E-10	299	365.34	721.51	744.51
NC_037312.1	504739	507146	2408	*	9.84	9.21	10.28	-1.07	4.44E-11	4.13E-10	552	634.11	1218.31	1265.35
NC_037312.1	525059	525635	577	*	7.44	6.87	7.85	-0.98	1.69E-06	3.25E-06	124	110.75	212.98	248.87
NC_037312.1	535607	540624	5018	*	10.78	10.14	11.22	-1.08	2.10E-08	6.45E-08	1062	1194.6	2261.73	2494.99
NC_037312.1	547475	548292	818	*	8.02	7.52	8.39	-0.87	8.87E-07	1.82E-06	198	168.82	332.18	339.18
NC_037312.1	549006	550588	1583	*	9.12	8.45	9.57	-1.12	2.05E-10	1.39E-09	318	379.52	721.51	799.11
NC_037312.1	603979	607286	3308	*	10.14	9.49	10.58	-1.09	2.63E-12	4.51E-11	726	714.47	1456.2	1607.15
NC_037312.1	646088	647321	1234	*	9.91	9.98	9.82	0.16	0.552	0.602	764	1259.43	859.75	954
NC_037312.1	647736	652056	4321	*	12.85	12.85	12.86	-0.01	0.978	0.981	4775	9966.07	6582.47	8307.71
NC_037312.1	652308	653066	759	*	8.2	7.68	8.58	-0.9	4.11E-06	7.48E-06	188	222.85	351.72	415.83
NC_037312.1	653973	656119	2147	*	12.45	12.25	12.62	-0.37	0.487	0.536	2883	6852.94	5632.35	6987.23
NC_037312.1	656459	657420	962	*	9.19	8.79	9.5	-0.71	0.013	0.0171	326	559.82	645.79	805.94
NC_037312.1	660490	661271	782	*	9.34	9.2	9.47	-0.27	0.465	0.514	357	821.84	668.26	749.23
NC_037312.1	664226	666657	2432	*	10.62	10.9	10.28	0.62	0.0783	0.0973	1253	2572.89	1157.24	1327.83
NC_037312.1	676367	678442	2076	*	10.85	11.4	9.93	1.47	5.16E-05	8.04E-05	1797	3623.66	906.65	1049.55
NC_037312.1	699591	702154	2564	*	11.38	11.52	11.24	0.28	0.454	0.503	2058	3810.04	2218.74	2609.97
NC_037312.1	884839	887146	2308	*	9.72	9.01	10.2	-1.19	4.22E-13	1.11E-11	476	552.39	1150.41	1196.04
NC_037312.1	1017735	1019356	1622	*	8.9	8.34	9.3	-0.96	5.83E-08	1.56E-07	303	345.08	584.73	678.35
NC_037312.1	1019974	1020516	543	*	7.75	7.3	8.09	-0.79	7.11E-05	0.00011	177	138.44	266.23	280.37
NC_037312.1	1088555	1089240	686	*	7.61	6.93	8.07	-1.15	7.13E-09	2.56E-08	110	133.71	275.02	264.1
NC_037312.1	1092650	1093687	1038	*	8.38	7.75	8.82	-1.07	1.01E-09	5.13E-09	197	232.98	442.58	460.46
NC_037312.1	1158699	1159815	1117	*	8.42	7.77	8.87	-1.1	3.06E-09	1.27E-08	242	193.14	452.83	480.41
NC_037312.1	1160342	1163531	3190	*	10.32	9.59	10.8	-1.22	1.77E-08	5.54E-08	655	881.94	1684.82	1888.57
NC_037312.1	1182799	1183875	1077	*	8.56	7.82	9.05	-1.23	7.27E-14	3.18E-12	218	233.65	507.06	550.24
NC_037312.1	1184764	1189406	4643	*	10.72	10.05	11.18	-1.14	1.62E-09	7.52E-09	1015	1098.71	2175.76	2474.51
NC_037312.1	1191076	1192204	1129	*	8.51	7.9	8.94	-1.05	8.69E-10	4.54E-09	254	222.85	470.42	515.06
NC_037312.1	1199403	1200914	1512	*	8.79	8.22	9.19	-0.98	5.79E-10	3.30E-09	309	285.65	565.19	605.9
NC_037312.1	1202427	1205073	2647	*	9.89	9.35	10.28	-0.93	1.32E-05	2.24E-05	551	753.63	1179.72	1300
NC_037312.1	1215920	1217582	1663	*	9.09	8.57	9.47	-0.9	8.31E-08	2.14E-07	360	400.45	666.31	755.53
NC_037312.1	1218260	1219176	917	*	8.49	7.79	8.96	-1.18	2.20E-10	1.47E-09	196	245.13	487.52	509.29
NC_037312.1	1219604	1220317	714	*	7.68	7.07	8.11	-1.04	6.85E-06	1.20E-05	159	110.07	264.28	288.77
NC_037312.1	1224417	1225082	666	*	7.76	7.13	8.2	-1.07	1.99E-09	8.82E-09	145	135.06	301.4	286.67
NC_037312.1	1232818	1236440	3623	*	10.54	9.84	11.01	-1.17	3.75E-08	1.07E-07	791	1038.61	1992.57	2120.64
NC_037312.1	1237268	1240216	2949	*	10.13	9.43	10.6	-1.17	4.90E-09	1.87E-08	602	773.89	1457.67	1641.8
NC_037312.1	1241296	1243855	2560	*	9.68	9.05	10.11	-1.06	1.82E-09	8.28E-09	578	482.16	1053.68	1161.39
NC_037312.1	1258449	1258980	532	*	7.4	6.98	7.72	-0.74	0.000157	0.000232	118	135.06	205.17	217.89
NC_037312.1	1260295	1266829	6535	*	11.54	10.75	12.05	-1.3	0.00011	0.000165	1343	2094.1	3943.13	4540.55
NC_037312.1	1267383	1271520	4138	*	10.46	9.83	10.89	-1.07	2.95E-09	1.24E-08	834	981.21	1840.65	1961.55
NC_037312.1	1272449	1273535	1087	*	8.89	8.2	9.35	-1.15	7.12E-09	2.56E-08	256	333.6	617.46	687.28
NC_037312.1	1279886	1283393	3508	*	10.43	9.66	10.92	-1.26	9.10E-10	4.70E-09	705	916.38	1869.47	2015.63
NC_037312.1	1322616	1324099	1484	*	9.37	8.65	9.84	-1.19	4.51E-07	9.87E-07	331	473.38	825.56	1010.18
NC_037312.1	1324804	1327395	2592	*	9.9	9.25	10.35	-1.1	1.65E-11	1.87E-10	566	653.01	1279.86	1326.25
NC_037312.1	1328252	1330408	2157	*	9.82	9.07	10.32	-1.24	2.54E-10	1.65E-09	467	609.8	1230.52	1318.38
NC_037312.1	1331434	1335531	4098	*	11.07	10.22	11.6	-1.38	1.57E-05	2.63E-05	900	1489.04	2881.63	3341.88
NC_037312.1	1342593	1346079	3487	*	10.3	9.63	10.76	-1.14	2.48E-09	1.06E-08	719	860.33	1611.06	1862.84
NC_037312.1	1375244	1376050	807	*	8.01	7.47	8.4	-0.93	3.69E-08	1.05E-07	176	178.95	329.25	345.48
NC_037312.1	1377385	1377865	481	*	7.37	6.81	7.77	-0.96	3.29E-06	6.06E-06	109	115.48	200.28	235.74
NC_037312.1	1442462	1442973	512	*	7.42	6.75	7.88	-1.13	8.29E-06	1.44E-05	88	126.96	212.01	259.37
NC_037312.1	1447967	1451739	3773	*	10.48	9.81	10.93	-1.13	4.41E-07	9.67E-07	756	1035.23	1879.73	2032.43
NC_037312.1	1469277	1473881	4605	*	12.07	12.28	11.84	0.43	0.406	0.455	2836	7077.81	3414.09	3928.35
NC_037312.1	1475835	1477863	2029	*	9.35	8.73	9.78	-1.05	1.26E-09	6.13E-09	397	453.8	823.6	932.47
NC_037312.1	1479258	1480528	1271	*	8.63	8.04	9.05	-1.02	1.65E-07	3.99E-07	299	226.23	525.62	538.17
NC_037312.1	1494218	1496810	2593	*	9.57	9.06	9.94	-0.88	7.49E-09	2.66E-08	549	515.93	945.73	1020.15
NC_037312.1	1515448	1518909	3462	*	10.19	9.6	10.6	-1	2.66E-10	1.72E-09	748	802.26	1483.56	1625.52
NC_037312.1	1520745	1522862	2118	*	9.27	8.69	9.68	-0.99	1.29E-10	9.64E-10	395	430.84	799.18	843.74
NC_037312.1	1524293	1524991	699	*	7.92	7.36	8.32	-0.95	1.25E-07	3.09E-07	162	167.47	299.94	338.65
NC_037312.1	1604345	1604674	330	*	6.88	6.14	7.37	-1.23	1.27E-08	4.17E-08	70	70.91	159.25	171.69
NC_037312.1	1725564	1727268	1705	*	9.06	8.36	9.52	-1.16	1.57E-13	5.63E-12	309	347.78	736.16	735.58
NC_037312.1	1751406	1753104	1699	*	10.03	9.9	10.15	-0.25	0.433	0.482	656	1258.08	1071.27	1201.29
NC_037312.1	1754329	1757155	2827	*	9.85	9.24	10.28	-1.04	1.02E-10	7.92E-10	565	646.94	1224.66	1266.92
NC_037312.1	1766265	1766997	733	*	7.79	7.24	8.18	-0.95	1.15E-06	2.29E-06	168	133.71	291.14	289.82
NC_037312.1	1779155	1783191	4037	*	10.56	9.93	11	-1.07	2.27E-07	5.26E-07	871	1085.21	1923.2	2170.52
NC_037312.1	1783422	1784425	1004	*	9.75	10.15	9.19	0.96	0.00714	0.00946	700	1566.69	547.11	619.02
NC_037312.1	1787077	1789694	2618	*	9.86	9.06	10.37	-1.31	4.03E-09	1.59E-08	444	624.65	1243.71	1410.78
NC_037312.1	1826069	1829979	3911	*	10.94	10.73	11.12	-0.39	0.261	0.303	1172	2222.41	2078.55	2381.06
NC_037312.1	1831325	1832815	1491	*	9.85	9.74	9.95	-0.21	0.528	0.578	564	1148.68	918.37	1063.73
NC_037312.1	1833661	1836250	2590	*	9.93	9.29	10.38	-1.08	1.81E-07	4.33E-07	539	716.49	1250.06	1408.68
NC_037312.1	1870059	1874119	4061	*	10.37	9.85	10.75	-0.89	8.22E-08	2.12E-07	869	979.18	1664.3	1770.96
NC_037312.1	1875672	1876396	725	*	8.27	8.42	8.12	0.3	0.345	0.391	226	457.85	266.72	288.25
NC_037312.1	1876590	1877493	904	*	8.07	7.67	8.38	-0.72	2.89E-05	4.67E-05	199	207.99	318.99	349.15
NC_037312.1	1888709	1889324	616	*	7.66	7.06	8.08	-1.02	4.29E-07	9.42E-07	118	148.57	274.53	266.2
NC_037312.1	1918852	1921569	2718	*	10.4	9.84	10.8	-0.96	0.000353	0.000507	705	1128.43	1677.49	1898.02
NC_037312.1	1922427	1925973	3547	*	10.59	9.77	11.11	-1.34	8.96E-07	1.83E-06	682	1065.62	2052.66	2366.88
NC_037312.1	1934286	1935395	1110	*	8.56	7.92	9	-1.08	1.71E-10	1.20E-09	235	249.86	480.68	540.79
NC_037312.1	1935604	1936935	1332	*	8.74	8.05	9.21	-1.16	9.21E-10	4.75E-09	239	290.38	548.09	632.67
NC_037312.1	1938105	1940542	2438	*	10	9.34	10.45	-1.11	1.32E-08	4.32E-08	567	728.65	1334.57	1465.39
NC_037312.1	1967828	1968623	796	*	7.93	7.36	8.34	-0.98	2.26E-07	5.25E-07	182	146.54	318.5	331.3
NC_037312.1	1970173	1970707	535	*	7.5	6.95	7.89	-0.95	5.57E-07	1.20E-06	120	126.96	228.62	247.29
NC_037312.1	1981972	1986924	4953	*	10.88	10.33	11.27	-0.95	6.20E-05	9.59E-05	1109	1460	2351.61	2596.32
NC_037312.1	2001327	2002486	1160	*	8.9	8.17	9.37	-1.2	7.28E-07	1.52E-06	227	350.48	632.11	695.68
NC_037312.1	2095817	2096249	433	*	7.15	6.63	7.53	-0.9	9.24E-06	1.60E-05	93	104.67	180.74	189.01
NC_037312.1	2180800	2182380	1581	*	8.79	8.3	9.15	-0.86	1.36E-08	4.43E-08	320	309.96	559.82	579.64
NC_037312.1	2182838	2183990	1153	*	8.73	8.06	9.19	-1.13	1.62E-07	3.92E-07	221	313.34	593.03	573.87
NC_037312.1	2184718	2186111	1394	*	8.79	8.19	9.21	-1.02	7.26E-10	3.90E-09	274	311.99	573.49	613.25
NC_037312.1	2187217	2188115	899	*	8.86	9.16	8.49	0.67	0.0722	0.0901	343	798.2	313.13	405.86
NC_037312.1	2236901	2243454	6554	*	11.32	10.68	11.76	-1.08	5.02E-05	7.85E-05	1422	1854.37	3258.26	3658.48
NC_037312.1	2243907	2246731	2825	*	10.17	9.46	10.65	-1.19	1.91E-10	1.32E-09	640	767.14	1496.75	1718.98
NC_037312.1	2251136	2251613	478	*	7.26	6.72	7.65	-0.93	1.59E-06	3.08E-06	110	100.62	203.7	198.47
NC_037312.1	2253420	2256353	2934	*	9.92	9.21	10.39	-1.17	1.98E-10	1.35E-09	526	661.79	1317.96	1361.43
NC_037312.1	2257248	2258160	913	*	8.25	7.49	8.74	-1.25	2.29E-14	1.39E-12	175	183.68	432.32	422.66
NC_037312.1	2259855	2265265	5411	*	11.14	10.39	11.62	-1.23	2.19E-06	4.14E-06	1144	1547.79	3036	3271
NC_037312.1	2269434	2270137	704	*	7.93	7.34	8.34	-1	3.98E-05	6.32E-05	128	196.51	324.36	325.52
NC_037312.1	2270545	2272755	2211	*	10.05	9.24	10.56	-1.32	2.02E-08	6.25E-08	496	714.47	1390.26	1633.92
NC_037312.1	2273135	2273793	659	*	7.72	7.26	8.06	-0.8	7.71E-06	1.34E-05	153	153.97	277.47	256.74
NC_037312.1	2275699	2276425	727	*	8.07	7.43	8.5	-1.07	6.53E-09	2.39E-08	161	184.36	342.43	383.8
NC_037312.1	2282454	2288238	5785	*	11.04	10.42	11.48	-1.06	1.99E-05	3.28E-05	1197	1545.09	2650.57	3051.01
NC_037312.1	2289766	2291257	1492	*	8.97	8.33	9.41	-1.08	1.59E-06	3.08E-06	261	382.89	674.61	684.13
NC_037312.1	2482838	2483267	430	*	7.56	7.1	7.91	-0.81	0.000676	0.000945	113	161.4	226.66	254.12
NC_037312.1	2578629	2581711	3083	*	10.28	9.53	10.77	-1.24	1.02E-08	3.47E-08	624	852.9	1668.21	1818.74
NC_037312.1	2595220	2608839	13620	*	12.97	13.2	12.7	0.49	0.402	0.45	5234	13530.98	6227.33	7107.99
NC_037312.1	2610321	2612747	2427	*	9.63	9.68	9.57	0.11	0.874	0.893	435	1210.81	737.63	787.03
NC_037312.1	2617143	2619604	2462	*	9.77	9.99	9.5	0.49	0.109	0.134	705	1334.39	752.77	699.35
NC_037312.1	2620083	2626905	6823	*	11.59	11.66	11.51	0.15	0.739	0.776	2033	4428.61	2791.26	3052.06
NC_037312.1	2630992	2636142	5151	*	12.72	12.4	12.98	-0.58	0.301	0.344	3148	7689.63	7343.54	8865.82
NC_037312.1	2657797	2660853	3057	*	10.06	9.43	10.5	-1.07	3.57E-09	1.43E-08	625	751.61	1367.79	1526.82
NC_037312.1	2662535	2664825	2291	*	9.76	9.16	10.19	-1.03	3.00E-08	8.86E-08	510	631.4	1106.44	1225.44
NC_037312.1	2674081	2676238	2158	*	9.73	9.14	10.15	-1.01	3.93E-06	7.17E-06	476	651.66	1048.8	1227.02
NC_037312.1	2677052	2679593	2542	*	12.24	12.21	12.27	-0.06	0.9	0.916	2883	6571.34	4408.67	5476.69
NC_037312.1	2690071	2692319	2249	*	9.54	9.02	9.91	-0.89	4.93E-09	1.88E-08	512	528.76	924.72	1004.93
NC_037312.1	2709196	2710078	883	*	8.15	7.59	8.56	-0.97	5.46E-07	1.18E-06	170	214.75	364.42	390.63
NC_037312.1	2711229	2717473	6245	*	11.29	10.61	11.75	-1.13	5.15E-05	8.03E-05	1312	1823.31	3260.21	3622.25
NC_037312.1	2730752	2732750	1999	*	9.21	8.63	9.62	-1	6.89E-10	3.75E-09	398	391.67	737.14	840.59
NC_037312.1	2734108	2734989	882	*	8.16	7.4	8.65	-1.26	1.39E-13	5.26E-12	162	175.58	394.22	411.63
NC_037312.1	2747101	2749476	2376	*	9.76	8.99	10.26	-1.28	2.94E-17	9.29E-15	495	519.98	1190.46	1266.92
NC_037312.1	2762783	2764220	1438	*	8.94	8.25	9.4	-1.15	5.58E-14	2.65E-12	298	311.31	657.51	694.63
NC_037312.1	2774182	2775164	983	*	8.22	7.64	8.64	-1	2.23E-06	4.21E-06	169	228.93	416.2	379.6
NC_037312.1	2776607	2780338	3732	*	10.51	9.78	10.99	-1.21	4.57E-11	4.18E-10	821	942.04	1920.76	2144.79
NC_037312.1	2782072	2783826	1755	*	9.25	8.56	9.71	-1.14	3.86E-08	1.10E-07	325	431.52	774.75	897.82
NC_037312.1	2797172	2799151	1980	*	9.47	9.14	9.75	-0.61	0.0222	0.0287	423	702.31	827.02	889.94
NC_037312.1	2820845	2822234	1390	*	9.07	8.43	9.51	-1.09	8.22E-07	1.70E-06	281	406.53	720.04	742.93
NC_037312.1	2846257	2848491	2235	*	9.4	8.93	9.76	-0.83	1.87E-07	4.46E-07	459	515.25	838.75	894.14
NC_037312.1	2852237	2857419	5183	*	11.11	10.45	11.56	-1.1	5.59E-07	1.20E-06	1301	1501.87	2861.11	3157.59
NC_037312.1	2858237	2858904	668	*	7.69	7.19	8.06	-0.87	9.34E-07	1.90E-06	143	148.57	270.63	262.52
NC_037312.1	2862060	2863473	1414	*	8.97	8.35	9.41	-1.06	8.52E-13	1.85E-11	323	328.2	671.68	687.28
NC_037312.1	2877758	2883072	5315	*	10.96	10.24	11.43	-1.19	6.96E-08	1.84E-07	1106	1318.86	2588.53	2928.67
NC_037312.1	2883434	2889628	6195	*	11.13	10.4	11.62	-1.21	5.35E-07	1.16E-06	1206	1501.87	2951.49	3332.43
NC_037312.1	2890569	2891314	746	*	7.83	7.31	8.22	-0.91	1.96E-07	4.65E-07	153	164.1	300.42	294.55
NC_037312.1	2898551	2900583	2033	*	9.53	8.87	9.98	-1.11	9.66E-14	4.10E-12	454	482.16	996.53	1018.05
NC_037312.1	2902124	2906457	4334	*	10.83	10.14	11.29	-1.16	2.35E-06	4.43E-06	951	1298.6	2360.41	2656.18
NC_037312.1	2906733	2908032	1300	*	8.6	7.9	9.07	-1.17	3.08E-14	1.70E-12	238	239.73	534.41	539.74
NC_037312.1	2913382	2916271	2890	*	10.3	9.52	10.81	-1.29	3.38E-09	1.36E-08	619	850.88	1728.29	1854.44
NC_037312.1	2917523	2920176	2654	*	10.04	9.28	10.54	-1.26	3.91E-11	3.77E-10	549	692.86	1421.03	1562.52
NC_037312.1	2920423	2925935	5513	*	11.25	10.5	11.74	-1.23	1.36E-05	2.30E-05	1198	1705.13	3243.61	3579.72
NC_037312.1	2928022	2936005	7984	*	11.7	10.95	12.19	-1.24	2.62E-05	4.25E-05	1730	2216.33	4405.25	4934.33
NC_037312.1	2937149	2939815	2667	*	9.81	9.17	10.25	-1.08	2.34E-09	1.01E-08	516	634.78	1173.85	1255.9
NC_037312.1	2950709	2952650	1942	*	9.24	8.71	9.63	-0.93	2.07E-08	6.37E-08	414	422.06	736.16	852.66
NC_037312.1	2956434	2957759	1326	*	8.67	8.08	9.08	-1	2.23E-10	1.48E-09	260	282.28	552.98	531.87
NC_037312.1	2958445	2959619	1175	*	8.93	8.28	9.37	-1.09	2.68E-08	7.99E-08	274	348.45	617.95	706.7
NC_037312.1	2976006	2977151	1146	*	8.74	8.14	9.16	-1.03	1.85E-06	3.53E-06	233	330.22	565.19	581.74
NC_037312.1	2984174	2990531	6358	*	11.37	10.63	11.86	-1.24	1.49E-05	2.50E-05	1333	1830.74	3491.27	3968.25
NC_037312.1	2990754	2992809	2056	*	9.69	9.05	10.14	-1.08	2.09E-09	9.21E-09	482	580.76	1063.45	1189.22
NC_037312.1	2993522	2994303	782	*	8.15	7.62	8.54	-0.92	3.97E-06	7.23E-06	171	222.85	375.65	367.53
NC_037312.1	2999676	3002848	3173	*	10.18	9.52	10.63	-1.1	9.90E-12	1.25E-10	706	767.14	1503.1	1657.03
NC_037312.1	3012780	3013810	1031	*	8.73	8.06	9.18	-1.13	2.60E-07	5.93E-07	223	309.29	539.79	621.65
NC_037312.1	3014156	3015988	1833	*	9.22	8.55	9.67	-1.12	6.20E-14	2.84E-12	371	378.84	837.28	793.34
NC_037312.1	3028114	3035361	7248	*	11.54	10.83	12.01	-1.18	4.23E-05	6.69E-05	1569	2072.49	3886.95	4369.38
NC_037312.1	3035626	3039452	3827	*	10.45	9.78	10.91	-1.13	1.74E-09	7.96E-09	800	959.6	1836.74	2016.15
NC_037312.1	3039771	3044958	5188	*	11.06	10.3	11.56	-1.26	1.82E-06	3.48E-06	1079	1445.14	2753.65	3271.52
NC_037312.1	3045631	3046551	921	*	8.45	7.81	8.89	-1.08	5.96E-09	2.22E-08	213	236.35	433.78	518.21
NC_037312.1	3053396	3056170	2775	*	11.04	10.87	11.19	-0.32	0.401	0.45	1224	2520.22	2142.54	2538.57
NC_037312.1	3057822	3062314	4493	*	10.66	9.91	11.16	-1.25	2.26E-10	1.49E-09	892	1028.48	2124.95	2439.34
NC_037312.1	3064373	3073733	9361	*	11.73	11.05	12.19	-1.14	7.30E-05	0.000112	1907	2325.73	4396.94	4953.75
NC_037312.1	3082050	3084465	2416	*	9.54	8.97	9.94	-0.97	6.08E-11	5.13E-10	486	519.31	981.87	987.6
NC_037312.1	3086967	3087891	925	*	8.14	7.55	8.56	-1	3.07E-09	1.28E-08	187	188.41	360.02	392.73
NC_037312.1	3088769	3090473	1705	*	9.38	8.69	9.85	-1.16	4.45E-13	1.13E-11	418	408.56	866.1	976.05
NC_037312.1	3091385	3092351	967	*	8.71	8.02	9.17	-1.15	2.03E-06	3.84E-06	207	311.31	528.55	625.32
NC_037312.1	3092664	3094084	1421	*	9.11	8.32	9.62	-1.29	1.71E-14	1.15E-12	305	335.62	735.18	835.34
NC_037312.1	3121689	3122351	663	*	7.75	7.08	8.21	-1.12	2.15E-09	9.43E-09	129	142.49	280.88	310.3
NC_037312.1	3124216	3125653	1438	*	8.82	8.23	9.23	-1	4.39E-10	2.61E-09	290	309.29	572.03	630.57
NC_037312.1	3131638	3134503	2866	*	10.25	9.46	10.76	-1.3	1.74E-07	4.19E-07	561	847.5	1619.85	1853.92
NC_037312.1	3148299	3149972	1674	*	8.9	8.23	9.36	-1.13	1.00E-11	1.25E-10	296	304.56	611.6	698.83
NC_037312.1	3185420	3186634	1215	*	8.73	8.37	9.01	-0.64	2.97E-05	4.79E-05	344	318.74	517.8	512.96
NC_037312.1	3187872	3192108	4237	*	12.22	12.12	12.31	-0.19	0.687	0.728	3033	5900.09	4598.69	5568.57
NC_037312.1	3194278	3202041	7764	*	13.53	13.42	13.63	-0.21	0.716	0.754	6851	15109.15	11252.48	14096.8
NC_037312.1	3204520	3205215	696	*	10.01	9.83	10.17	-0.34	0.294	0.337	636	1189.88	998.48	1308.92
NC_037312.1	3205989	3206545	557	*	10.35	10.34	10.35	-0.01	0.977	0.98	857	1738.9	1187.04	1428.63
NC_037312.1	3206874	3222432	15559	*	14.64	14.55	14.72	-0.17	0.788	0.817	13088	34994.02	24253.77	29832.77
NC_037312.1	3223188	3226606	3419	*	13.42	13.02	13.73	-0.71	0.246	0.286	4586	11984.54	12003.79	15172.08
NC_037313.1	7	9004	8998	*	20.64	20.95	20.25	0.71	5.83E-08	1.56E-07	2026453	2037223.81	1133344.81	1358064.64
NC_037313.1	13857	15046	1190	*	8.64	8.88	8.36	0.52	0.023	0.0297	556	386.27	309.71	347.05
NC_037313.1	16155	17545	1391	*	9.24	9.66	8.65	1.01	5.61E-07	1.20E-06	928	692.18	401.05	402.71
NC_037313.1	17858	18988	1131	*	10.19	10.53	9.73	0.79	0.0061	0.0081	1104	1852.35	750.82	953.47
NC_037313.1	19722	21842	2121	*	9.67	9.76	9.57	0.19	0.273	0.315	944	788.07	731.28	784.93
NC_037313.1	28347	29428	1082	*	8.59	8.26	8.86	-0.6	0.00036	0.000517	329	284.3	447.95	481.99
NC_037313.1	31899	35408	3510	*	10.7	10.26	11.04	-0.78	1.79E-05	2.98E-05	1164	1287.12	2017	2205.69
NC_037313.1	73888	77776	3889	*	10.22	9.69	10.61	-0.93	2.07E-07	4.87E-07	901	747.56	1513.85	1622.37
NC_037313.1	120767	121468	702	*	7.82	7.47	8.11	-0.64	0.000813	0.00113	188	166.8	255.48	296.12
NC_037313.1	122327	125889	3563	*	10.37	9.9	10.73	-0.84	1.49E-05	2.50E-05	859	1045.36	1592.98	1807.19
NC_037313.1	137930	141574	3645	*	10.53	9.9	10.96	-1.06	7.25E-08	1.90E-07	864	1052.79	1889.99	2097.01
NC_037313.1	158624	164538	5915	*	11.16	10.57	11.57	-1	9.48E-05	0.000144	1320	1717.29	2832.29	3260.5
NC_037313.1	165184	165931	748	*	8.11	7.54	8.52	-0.98	3.63E-08	1.04E-07	184	188.41	342.43	390.63
NC_037313.1	179565	183032	3468	*	11.17	10.65	11.54	-0.89	0.00808	0.0107	1186	2034.68	2780.02	3189.62
NC_037313.1	184937	187945	3009	*	10.44	9.81	10.88	-1.06	1.24E-06	2.46E-06	761	1039.29	1832.83	1925.32
NC_037313.1	188285	193732	5448	*	11.36	10.66	11.82	-1.16	8.34E-05	0.000127	1333	1901.64	3376.48	3868.49
NC_037313.1	241905	246332	4428	*	10.57	9.96	11	-1.04	3.90E-08	1.10E-07	913	1079.8	1957.89	2143.21
NC_037313.1	246675	252438	5764	*	12.11	11.87	12.31	-0.44	0.345	0.39	2435	5034.36	4654.38	5511.87
NC_037313.1	254064	256127	2064	*	9.27	8.59	9.73	-1.14	2.20E-10	1.47E-09	358	412.61	784.03	914.62
NC_037313.1	261052	261595	544	*	8.7	8.76	8.64	0.12	0.694	0.733	304	563.2	348.3	450.48
NC_037313.1	262104	263406	1303	*	9.79	9.72	9.85	-0.14	0.693	0.732	545	1139.91	838.75	1013.33
NC_037313.1	268156	269773	1618	*	9.18	8.63	9.57	-0.94	7.65E-10	4.07E-09	387	406.53	733.72	789.14
NC_037313.1	270666	272992	2327	*	10.37	9.92	10.71	-0.8	0.0107	0.014	676	1258.76	1590.05	1771.48
NC_037313.1	274170	274771	602	*	8.4	7.56	8.93	-1.37	4.09E-07	9.04E-07	145	232.3	429.39	543.94
NC_037313.1	275062	275969	908	*	8.39	7.84	8.79	-0.95	5.82E-09	2.17E-08	220	237.71	430.36	453.63
NC_037313.1	281918	283839	1922	*	9.26	8.66	9.68	-1.01	2.41E-11	2.59E-10	414	397.75	789.9	850.56
NC_037313.1	293082	293607	526	*	7.63	7.06	8.04	-0.98	6.56E-08	1.74E-07	139	127.63	258.41	268.82
NC_037313.1	299652	301840	2189	*	10.32	10.22	10.42	-0.2	0.593	0.642	721	1665.29	1271.55	1471.16
NC_037313.1	303076	304294	1219	*	9.15	8.43	9.63	-1.21	1.58E-06	3.06E-06	266	422.06	755.21	831.66
NC_037313.1	308734	310222	1489	*	9.5	8.83	9.95	-1.13	5.00E-07	1.09E-06	377	530.11	917.88	1064.78
NC_037313.1	310679	311624	946	*	8.98	8.43	9.37	-0.95	0.000222	0.000324	263	425.44	633.09	694.63
NC_037313.1	312812	315363	2552	*	10.46	9.7	10.95	-1.25	2.30E-05	3.76E-05	611	1057.52	1857.26	2103.31
NC_037313.1	317009	320752	3744	*	10.49	9.85	10.94	-1.09	1.53E-09	7.22E-09	858	988.64	1872.89	2046.61
NC_037313.1	321115	327275	6161	*	11.62	10.83	12.13	-1.3	3.34E-05	5.34E-05	1506	2129.89	4231.34	4751.09
NC_037313.1	328859	331822	2964	*	10.19	9.55	10.63	-1.08	1.87E-08	5.81E-08	665	838.72	1523.13	1652.3
NC_037313.1	333611	336472	2862	*	10.5	9.7	11.01	-1.31	9.36E-07	1.90E-06	650	1014.3	1921.25	2213.04
NC_037313.1	339268	340870	1603	*	9.62	8.85	10.12	-1.27	1.00E-05	1.73E-05	335	590.21	1036.59	1193.42
NC_037313.1	343720	346838	3119	*	10.89	10.18	11.37	-1.19	1.28E-05	2.17E-05	933	1383.69	2490.35	2800.56
NC_037313.1	349557	349938	382	*	7.35	7.06	7.58	-0.52	0.00863	0.0114	131	136.41	178.79	204.77
NC_037313.1	350674	351069	396	*	7.93	7.28	8.37	-1.09	2.72E-06	5.07E-06	128	182.33	307.75	354.4
NC_037313.1	351377	353149	1773	*	9.89	8.94	10.45	-1.51	4.26E-12	6.56E-11	421	562.52	1272.04	1526.82
NC_037313.1	353700	354292	593	*	9.12	9.16	9.07	0.09	0.794	0.822	356	790.78	493.38	584.37
NC_037313.1	355717	357041	1325	*	9.34	8.63	9.81	-1.18	9.11E-09	3.16E-08	339	455.15	855.35	938.77
NC_037313.1	361170	362791	1622	*	9.69	9.02	10.15	-1.13	4.48E-07	9.82E-07	426	609.8	1081.04	1191.84
NC_037313.1	363567	366022	2456	*	10.73	10.46	10.95	-0.48	0.171	0.205	934	1889.49	1895.36	2051.86
NC_037313.1	366725	370876	4152	*	10.93	10.21	11.4	-1.19	4.96E-06	8.91E-06	993	1376.26	2490.35	2930.25
NC_037313.1	371240	377568	6329	*	11.41	10.64	11.91	-1.27	8.25E-07	1.70E-06	1470	1724.71	3531.33	4151.49
NC_037313.1	382617	385445	2829	*	9.91	9.28	10.35	-1.07	2.04E-13	6.75E-12	629	613.85	1279.86	1329.4
NC_037313.1	385915	386448	534	*	7.47	6.9	7.88	-0.98	3.18E-05	5.11E-05	142	97.24	228.13	243.62
NC_037313.1	389376	390025	650	*	7.75	7.18	8.15	-0.98	3.80E-07	8.46E-07	138	151.27	264.76	304.52
NC_037313.1	392783	395904	3122	*	10.33	9.87	10.68	-0.8	0.000379	0.000542	786	1091.96	1542.18	1734.73
NC_037313.1	396697	397197	501	*	9.22	8.97	9.42	-0.45	0.146	0.177	350	656.39	622.34	751.33
NC_037313.1	398763	400506	1744	*	9.57	9	9.98	-0.98	5.08E-09	1.92E-08	474	548.34	967.22	1055.33
NC_037313.1	401762	404063	2302	*	11.47	11.4	11.53	-0.13	0.761	0.795	1679	3722.93	2686.23	3238.97
NC_037313.1	404572	406035	1464	*	8.9	8.25	9.34	-1.09	2.85E-13	8.35E-12	310	297.81	654.58	643.17
NC_037313.1	408869	410312	1444	*	9.23	8.34	9.78	-1.44	1.72E-16	3.49E-14	299	349.13	830.44	930.9
NC_037313.1	432453	437304	4852	*	11.8	11.8	11.81	-0.01	0.986	0.988	2330	4803.41	3287.57	3885.3
NC_037313.1	441426	444013	2588	*	10.42	9.97	10.77	-0.79	0.00267	0.00361	786	1225.67	1625.22	1860.74
NC_037313.1	459033	459937	905	*	8.37	7.68	8.83	-1.16	5.05E-11	4.48E-10	190	218.8	435.74	474.64
NC_037313.1	460727	461684	958	*	8.57	8.09	8.93	-0.84	1.34E-05	2.26E-05	236	307.26	479.21	496.16
NC_037313.1	476715	479531	2817	*	10.15	9.51	10.59	-1.08	9.50E-07	1.93E-06	607	850.88	1488.93	1585.1
NC_037313.1	481060	483447	2388	*	10.37	9.69	10.83	-1.14	0.000144	0.000214	596	1058.19	1691.66	1960.5
NC_037313.1	483767	485218	1452	*	10.95	11.29	10.49	0.8	0.071	0.0887	1395	3621.63	1292.56	1584.05
NC_037313.1	485653	487608	1956	*	9.2	8.71	9.56	-0.86	8.23E-09	2.90E-08	406	429.49	770.36	744.51
NC_037313.1	528388	530883	2496	*	11.68	11.54	11.82	-0.28	0.536	0.586	1907	4047.74	3229.44	3980.33
NC_037313.1	534112	534783	672	*	7.67	7.02	8.12	-1.09	1.24E-08	4.09E-08	128	132.36	258.41	296.12
NC_037313.1	626994	628200	1207	*	10.07	10.6	9.23	1.37	0.000511	0.000724	875	2234.57	573.98	627.42
NC_037313.1	628907	633594	4688	*	12.06	11.88	12.23	-0.36	0.48	0.529	2272	5244.38	4287.52	5329.68
NC_037313.1	636248	637037	790	*	8.29	8.63	7.86	0.76	0.0162	0.0211	264	526.06	228.13	236.79
NC_037313.1	638418	639524	1107	*	8.63	8.89	8.31	0.58	0.071	0.0887	313	638.16	315.08	320.8
NC_037313.1	641106	644245	3140	*	10.1	10.31	9.87	0.44	0.191	0.228	825	1707.83	893.46	976.05
NC_037313.1	644785	653567	8783	*	12.25	12.45	12.02	0.43	0.43	0.479	3094	8129.25	3859.6	4451.81
NC_037313.1	654983	661689	6707	*	12.07	12.27	11.84	0.43	0.42	0.469	2758	7122.38	3432.65	3911.55
NC_037313.1	666074	666805	732	*	8.44	8.55	8.32	0.22	0.457	0.506	261	486.89	289.68	350.73
NC_037313.1	667065	668108	1044	*	8.58	8.89	8.19	0.7	0.0203	0.0263	328	618.57	294.07	289.82
NC_037313.1	670226	670723	498	*	8.88	9.35	8.19	1.16	6.99E-05	0.000108	465	840.75	276.98	307.15
NC_037313.1	671751	675018	3268	*	12.28	12.14	12.4	-0.26	0.615	0.663	2719	6301.22	4790.18	6022.73
NC_037313.1	675892	677136	1245	*	8.54	8	8.93	-0.92	6.97E-08	1.84E-07	250	263.37	453.32	521.36
NC_037313.1	697538	702157	4620	*	10.66	10.03	11.09	-1.06	9.90E-08	2.51E-07	951	1137.2	2059.49	2304.4
NC_037313.1	711000	712760	1761	*	9.6	8.85	10.09	-1.24	2.20E-07	5.13E-07	367	558.47	1064.43	1118.86
NC_037313.1	713128	717982	4855	*	11.05	10.37	11.51	-1.14	0.000228	0.000333	1013	1642.33	2776.61	3069.91
NC_037313.1	718276	719364	1089	*	9	8.39	9.42	-1.03	1.63E-05	2.72E-05	270	401.8	632.6	737.16
NC_037313.1	744569	747796	3228	*	9.91	9.46	10.24	-0.78	8.09E-06	1.41E-05	653	759.04	1139.66	1285.82
NC_037313.1	802038	803214	1177	*	8.5	7.96	8.89	-0.93	2.06E-08	6.34E-08	266	233.65	464.07	487.24
NC_037313.1	858188	859665	1478	*	8.75	8.15	9.18	-1.03	7.46E-07	1.55E-06	239	329.55	573.49	583.84
NC_037313.1	879133	881644	2512	*	9.56	9.04	9.94	-0.89	1.55E-09	7.27E-09	519	535.51	953.54	1004.4
NC_037313.1	883333	883706	374	*	7.14	6.51	7.57	-1.06	1.22E-07	3.03E-07	90	92.52	194.91	185.86
NC_037313.1	886791	894016	7226	*	11.38	10.69	11.85	-1.16	4.91E-06	8.83E-06	1493	1805.75	3462.45	3932.55
NC_037313.1	902460	904851	2392	*	9.87	9.14	10.35	-1.21	3.33E-09	1.35E-08	484	646.94	1253.97	1360.38
NC_037313.1	905295	905687	393	*	7.26	6.68	7.68	-0.99	7.05E-07	1.48E-06	97	108.72	199.31	209.49
NC_037313.1	910915	912179	1265	*	8.52	7.91	8.94	-1.04	1.56E-08	4.97E-08	266	213.39	477.26	506.66
NC_037313.1	916480	917070	591	*	7.86	7.13	8.35	-1.22	4.34E-09	1.69E-08	123	156.67	305.8	346.53
NC_037313.1	917412	919651	2240	*	9.94	9.06	10.49	-1.42	1.21E-12	2.42E-11	460	610.47	1399.05	1473.26
NC_037313.1	930695	932555	1861	*	9.37	8.71	9.82	-1.11	6.01E-13	1.40E-11	421	419.36	864.15	948.22
NC_037313.1	933048	941619	8572	*	11.82	11.07	12.3	-1.23	7.27E-05	0.000112	1875	2439.18	4802.88	5296.08
NC_037313.1	946935	950483	3549	*	10.38	9.65	10.87	-1.21	1.84E-10	1.27E-09	719	890.04	1801.57	1930.05
NC_037313.1	951986	953498	1513	*	11.73	11.83	11.62	0.21	0.658	0.7	2217	5057.32	2771.72	3520.39
NC_037313.1	962410	968083	5674	*	10.95	10.24	11.43	-1.19	6.68E-10	3.67E-09	1158	1255.38	2678.91	2830.49
NC_037313.1	982523	983253	731	*	7.93	7.4	8.32	-0.93	3.41E-07	7.66E-07	183	153.97	318.5	321.32
NC_037313.1	984744	989932	5189	*	10.61	10.05	11.01	-0.96	3.43E-09	1.38E-08	1068	1056.17	2022.37	2109.61
NC_037313.1	1005236	1006894	1659	*	8.83	8.28	9.22	-0.94	2.34E-08	7.10E-08	338	284.3	591.57	600.65
NC_037313.1	1007338	1014124	6787	*	11.35	10.62	11.83	-1.22	5.56E-07	1.20E-06	1451	1692.3	3439.49	3857.99
NC_037313.1	1018731	1020578	1848	*	9.22	8.55	9.68	-1.13	3.35E-11	3.32E-10	342	406.53	795.76	844.26
NC_037313.1	1027074	1028964	1891	*	9.26	8.65	9.68	-1.03	4.13E-12	6.42E-11	406	399.1	799.67	843.74
NC_037313.1	1045721	1046888	1168	*	8.63	8.03	9.05	-1.03	2.68E-10	1.73E-09	266	255.94	504.13	558.64
NC_037313.1	1047099	1052527	5429	*	11.02	10.28	11.5	-1.22	3.56E-07	7.97E-07	1088	1392.47	2724.82	3073.06
NC_037313.1	1058840	1060294	1455	*	8.88	8.51	9.17	-0.66	1.58E-05	2.64E-05	354	374.79	560.3	589.09
NC_037313.1	1061131	1062212	1082	*	8.9	8.25	9.35	-1.1	5.61E-07	1.20E-06	253	355.21	609.64	694.63
NC_037313.1	1067042	1068035	994	*	8.86	8.45	9.17	-0.73	0.00681	0.00904	260	438.27	557.37	596.97
NC_037313.1	1069291	1071231	1941	*	10.04	9.27	10.53	-1.27	1.37E-05	2.31E-05	443	789.43	1402.96	1562.52
NC_037313.1	1092322	1094279	1958	*	9.32	8.79	9.7	-0.91	1.13E-08	3.77E-08	419	465.28	799.18	865.27
NC_037313.1	1104639	1105000	362	*	7.57	7.64	7.5	0.14	0.611	0.659	148	251.21	191.98	171.16
NC_037313.1	1161637	1166052	4416	*	10.46	9.81	10.91	-1.1	8.84E-10	4.59E-09	832	962.98	1838.69	2014.58
NC_037313.1	1179433	1180185	753	*	7.84	7.32	8.22	-0.9	1.76E-06	3.37E-06	167	152.62	320.45	276.7
NC_037313.1	1186638	1188746	2109	*	9.39	8.85	9.78	-0.93	1.17E-07	2.91E-07	415	506.47	859.75	896.24
NC_037313.1	1190313	1191946	1634	*	9.4	8.69	9.87	-1.18	1.24E-10	9.32E-10	371	455.83	889.06	984.97
NC_037313.1	1192280	1193930	1651	*	10.73	10.63	10.82	-0.19	0.616	0.664	996	2177.17	1634.02	1990.95
NC_037313.1	1246578	1247881	1304	*	8.92	8.14	9.43	-1.29	1.03E-16	2.26E-14	284	278.9	661.91	715.63
NC_037313.1	1265073	1267145	2073	*	9.45	8.93	9.83	-0.9	1.25E-09	6.12E-09	484	492.29	884.18	931.95
NC_037313.1	1285068	1289819	4752	*	10.77	10.13	11.22	-1.09	3.77E-08	1.07E-07	1026	1210.81	2296.9	2469.26
NC_037313.1	1290071	1293396	3326	*	10.61	9.85	11.11	-1.26	1.07E-06	2.15E-06	742	1106.82	2082.45	2331.18
NC_037313.1	1297487	1299170	1684	*	9.15	8.91	9.36	-0.45	0.0384	0.049	405	557.8	614.53	698.83
NC_037313.1	1340357	1341735	1379	*	8.82	8.34	9.18	-0.84	1.46E-08	4.67E-08	324	324.14	577.4	583.84
NC_037313.1	1344184	1344641	458	*	7.23	6.66	7.64	-0.98	2.51E-06	4.71E-06	112	89.81	197.84	200.57
NC_037313.1	1347616	1348818	1203	*	8.72	8.16	9.13	-0.97	7.93E-09	2.80E-08	267	303.21	533.92	582.79
NC_037313.1	1349315	1351144	1830	*	9.87	8.91	10.44	-1.53	1.11E-09	5.53E-09	376	587.51	1317.96	1456.46
NC_037313.1	1351830	1353828	1999	*	9.42	8.87	9.81	-0.95	1.62E-10	1.15E-09	480	453.8	914.95	884.69
NC_037313.1	1359989	1360852	864	*	10.37	10.8	9.76	1.04	0.00529	0.00705	1098	2466.19	778.17	957.67
NC_037313.1	1361417	1361955	539	*	7.72	7.36	8.01	-0.65	0.00223	0.00303	177	151.27	228.62	285.62
NC_037313.1	1362140	1364186	2047	*	9.72	9.01	10.19	-1.17	1.06E-09	5.34E-09	452	581.43	1124.03	1206.54
NC_037313.1	1365245	1366206	962	*	8.14	7.59	8.54	-0.95	7.31E-07	1.52E-06	206	179.63	340.48	405.33
NC_037313.1	1395641	1397141	1501	*	8.92	8.38	9.31	-0.93	6.59E-10	3.64E-09	334	330.9	615.99	653.67
NC_037313.1	1402272	1404250	1979	*	9.38	8.98	9.7	-0.72	0.00062	0.000871	422	586.84	834.84	829.56
NC_037313.1	1558029	1559247	1219	*	8.83	8.38	9.17	-0.79	5.46E-05	8.49E-05	288	378.84	561.77	591.72
NC_037313.1	1559632	1561352	1721	*	9.27	8.71	9.67	-0.96	5.86E-06	1.04E-05	350	489.59	809.92	823.26
NC_037313.1	1590259	1592031	1773	*	9.38	8.74	9.82	-1.08	2.93E-11	2.96E-10	410	443	851.45	957.67
NC_037313.1	1626101	1628260	2160	*	9.41	9.04	9.7	-0.66	3.26E-05	5.23E-05	491	560.5	823.11	839.54
NC_037313.1	1635289	1635752	464	*	7.26	6.76	7.63	-0.87	7.81E-06	1.36E-05	114	103.32	195.4	201.62
NC_037313.1	1639023	1640386	1364	*	8.92	8.22	9.4	-1.18	2.11E-14	1.30E-12	285	309.96	668.75	677.83
NC_037313.1	1640697	1643498	2802	*	10.01	9.38	10.45	-1.07	3.00E-09	1.25E-08	596	736.75	1375.11	1422.86
NC_037313.1	1643785	1645581	1797	*	9.09	8.57	9.47	-0.9	2.14E-07	5.01E-07	353	409.23	669.24	751.86
NC_037313.1	1667868	1668664	797	*	7.98	7.46	8.36	-0.9	1.71E-07	4.13E-07	183	168.82	318.01	340.75
NC_037313.1	1669232	1669850	619	*	7.71	7.05	8.16	-1.1	4.09E-09	1.60E-08	129	136.41	269.16	301.37
NC_037313.1	1671620	1672738	1119	*	8.46	8.06	8.77	-0.71	1.47E-05	2.47E-05	284	251.21	429.39	445.76
NC_037313.1	1675879	1678575	2697	*	10.05	9.41	10.49	-1.08	6.16E-08	1.64E-07	603	759.71	1331.15	1553.07
NC_037313.1	1683550	1684018	469	*	7.47	6.75	7.95	-1.2	6.36E-10	3.55E-09	113	102.65	257.93	236.79
NC_037313.1	1736712	1738693	1982	*	9.57	8.87	10.04	-1.17	1.14E-11	1.37E-10	447	488.92	971.62	1130.41
NC_037313.1	1740765	1741882	1118	*	8.69	8.19	9.05	-0.86	4.96E-08	1.35E-07	290	295.11	508.03	555.49
NC_037313.1	1768418	1770999	2582	*	9.78	9.1	10.25	-1.15	2.91E-13	8.37E-12	540	554.42	1147.47	1284.77
NC_037313.1	1772475	1773576	1102	*	8.42	7.88	8.82	-0.94	7.17E-08	1.88E-07	242	228.25	486.05	418.46
NC_037313.1	1774325	1775798	1474	*	8.85	8.28	9.26	-0.98	6.61E-10	3.65E-09	297	324.82	593.03	630.57
NC_037313.1	1793002	1796953	3952	*	10.43	9.89	10.82	-0.93	7.09E-08	1.86E-07	890	1009.57	1737.58	1884.37
NC_037313.1	1805621	1806843	1223	*	8.63	8.12	9.02	-0.9	2.38E-06	4.48E-06	257	297.81	468.96	565.99
NC_037313.1	1913434	1919098	5665	*	11.15	10.39	11.65	-1.25	1.04E-06	2.10E-06	1154	1537.66	3082.89	3327.18
NC_037313.1	1920537	1923331	2795	*	10.07	9.37	10.54	-1.17	7.43E-09	2.65E-08	570	752.96	1428.85	1556.22
NC_037313.1	1923665	1925407	1743	*	9.43	8.77	9.88	-1.11	3.39E-08	9.79E-08	374	499.72	912.02	978.67
NC_037313.1	1925734	1926262	529	*	7.46	6.8	7.9	-1.1	1.21E-08	3.98E-08	120	103.32	239.36	239.42
NC_037313.1	1944864	1948341	3478	*	10.34	9.74	10.76	-1.02	7.15E-06	1.25E-05	717	996.74	1627.67	1850.77
NC_037313.1	1985874	1986252	379	*	7.27	6.71	7.67	-0.97	3.05E-05	4.91E-05	88	120.88	196.86	211.07
NC_037313.1	1986969	1987426	458	*	7.38	6.9	7.74	-0.83	2.31E-05	3.77E-05	111	128.31	216.89	209.49
NC_037313.1	2000446	2001534	1089	*	8.62	7.95	9.07	-1.12	8.77E-11	6.93E-10	268	226.23	519.76	557.07
NC_037313.1	2078111	2079777	1667	*	9.13	8.55	9.54	-0.98	1.87E-09	8.42E-09	374	378.17	692.2	794.39
NC_037313.1	2103047	2103730	684	*	7.84	7.36	8.2	-0.84	1.64E-06	3.17E-06	168	160.05	283.33	302.95
NC_037313.1	2104405	2107499	3095	*	10.45	9.65	10.96	-1.31	2.96E-09	1.24E-08	699	904.9	1807.43	2179.97
NC_037313.1	2109638	2114220	4583	*	10.52	9.85	10.98	-1.13	1.10E-10	8.45E-10	899	946.09	1885.59	2143.21
NC_037313.1	2117694	2121423	3730	*	10.6	9.81	11.1	-1.29	1.29E-12	2.57E-11	837	957.57	2109.81	2283.4
NC_037313.1	2121989	2124339	2351	*	9.79	8.97	10.3	-1.33	8.25E-18	3.73E-15	476	526.73	1239.8	1287.92
NC_037313.1	2128845	2130603	1759	*	9.32	8.67	9.76	-1.09	6.72E-14	2.99E-12	405	410.58	861.71	877.34
NC_037313.1	2131132	2134391	3260	*	10.3	9.55	10.8	-1.24	1.86E-13	6.29E-12	705	798.2	1704.85	1849.19
NC_037313.1	2154719	2159420	4702	*	10.77	10	11.27	-1.27	1.31E-10	9.73E-10	946	1100.06	2349.17	2575.32
NC_037313.1	2179286	2181627	2342	*	9.58	8.91	10.03	-1.13	2.39E-13	7.39E-12	469	491.62	1005.32	1091.03
NC_037313.1	2185565	2186449	885	*	8.04	7.47	8.44	-0.97	3.47E-07	7.78E-07	198	156.67	343.41	352.83
NC_037313.1	2192147	2196771	4625	*	10.63	9.92	11.1	-1.19	1.26E-09	6.14E-09	871	1063.6	2163.06	2240.35
NC_037313.1	2202354	2203696	1343	*	9.02	8.25	9.52	-1.26	1.21E-15	1.81E-13	291	318.74	709.78	755.53
NC_037313.1	2204986	2208369	3384	*	10.28	9.6	10.74	-1.15	6.35E-10	3.55E-09	701	846.15	1622.78	1807.71
NC_037313.1	2213318	2214574	1257	*	8.63	8.04	9.04	-1	8.63E-11	6.84E-10	260	267.42	518.29	535.54
NC_037313.1	2215193	2221437	6245	*	11.55	10.75	12.07	-1.32	3.25E-05	5.20E-05	1393	2042.11	4047.18	4544.22
NC_037313.1	2225204	2230932	5729	*	11.42	10.7	11.9	-1.2	7.73E-05	0.000118	1363	1971.87	3603.14	4052.78
NC_037313.1	2231842	2235102	3261	*	10.58	9.77	11.1	-1.33	6.14E-07	1.30E-06	684	1056.84	2054.61	2321.73
NC_037313.1	2236114	2236889	776	*	7.91	7.33	8.32	-0.99	3.11E-07	7.02E-07	177	145.86	302.87	338.13
NC_037313.1	2238030	2240112	2083	*	9.51	8.89	9.94	-1.05	5.55E-12	8.06E-11	486	463.93	945.73	1020.15
NC_037313.1	2247549	2252540	4992	*	10.87	10.12	11.37	-1.24	4.33E-09	1.68E-08	1004	1226.34	2572.41	2705.53
NC_037313.1	2296341	2297321	981	*	8.21	7.66	8.61	-0.95	5.83E-07	1.24E-06	227	177.6	386.4	396.41
NC_037313.1	2312723	2314251	1529	*	9.59	9.78	9.37	0.41	0.201	0.238	593	1168.94	616.48	710.9
NC_037313.1	2330381	2332126	1746	*	9.17	8.59	9.58	-0.99	1.80E-10	1.25E-09	382	388.97	728.83	803.31
NC_037313.1	2345238	2346760	1523	*	9.35	9.2	9.48	-0.27	0.431	0.48	369	809.01	689.75	735.06
NC_037313.1	2355328	2356629	1302	*	8.81	8.09	9.29	-1.2	2.18E-11	2.38E-10	259	286.33	574.47	679.4
NC_037313.1	2357449	2358061	613	*	7.57	6.94	8.01	-1.07	1.86E-06	3.53E-06	144	101.97	255.97	259.37
NC_037313.1	2369826	2372091	2266	*	9.42	8.8	9.85	-1.04	9.88E-12	1.25E-10	470	423.41	916.42	926.7
NC_037313.1	2381229	2381773	545	*	7.36	6.81	7.76	-0.95	4.66E-07	1.02E-06	115	109.4	214.45	219.99
NC_037313.1	2415074	2421225	6152	*	11.86	11.02	12.39	-1.37	0.000373	0.000533	1558	2586.4	4956.27	5753.91
NC_037313.1	2422821	2424015	1195	*	11.17	11.47	10.8	0.67	0.089	0.11	1873	3789.78	1591.03	1979.4
NC_037313.1	2424468	2424889	422	*	9.15	9.13	9.18	-0.05	0.939	0.946	310	809.01	541.74	617.97
NC_037313.1	2434875	2446491	11617	*	14.61	14.4	14.79	-0.39	0.53	0.58	12193	31076.61	25291.34	31344.88
NC_037313.1	2446798	2448222	1425	*	10.73	10.99	10.41	0.58	0.129	0.158	1268	2790.34	1222.7	1490.59
NC_037314.1	12148	12803	656	*	11.36	11.31	11.4	-0.09	0.871	0.891	1124	3953.2	2415.61	2991.68
NC_037314.1	21083	33174	12092	*	13.21	12.95	13.43	-0.48	0.362	0.409	5248	10558.31	10109.4	11954.63
NC_037314.1	34175	38358	4184	*	11.37	10.52	11.91	-1.39	0.000159	0.000235	1041	1897.59	3626.1	4051.73
NC_037314.1	38630	42292	3663	*	10.62	10	11.06	-1.05	2.28E-05	3.73E-05	838	1216.89	2036.05	2221.44
NC_037314.1	57514	58822	1309	*	8.48	7.94	8.87	-0.93	1.15E-07	2.85E-07	267	224.87	485.08	451.01
NC_037314.1	80013	80535	523	*	7.35	6.89	7.7	-0.81	5.50E-05	8.55E-05	109	127.63	213.96	201.09
NC_037314.1	117604	119089	1486	*	9.03	8.43	9.45	-1.02	2.72E-09	1.15E-08	314	376.14	682.92	719.83
NC_037314.1	119468	129383	9916	*	12.89	12.84	12.94	-0.1	0.845	0.868	4856	9826.28	7266.85	8473.09
NC_037314.1	130842	134558	3717	*	10.37	9.75	10.81	-1.05	9.50E-09	3.28E-08	784	940.69	1716.08	1864.94
NC_037314.1	189224	192176	2953	*	10.01	9.33	10.46	-1.13	4.58E-12	6.93E-11	600	689.48	1377.07	1447.01
NC_037314.1	199644	202221	2578	*	9.57	8.92	10.01	-1.1	1.06E-11	1.31E-10	490	476.09	967.22	1099.96
NC_037314.1	229818	233262	3445	*	10.18	9.49	10.65	-1.16	2.19E-13	6.99E-12	709	724.6	1519.71	1694.83
NC_037314.1	245648	246113	466	*	7.3	6.77	7.68	-0.91	3.39E-05	5.41E-05	125	93.87	198.33	213.17
NC_037314.1	246761	247318	558	*	7.92	7.13	8.43	-1.3	7.13E-11	5.80E-10	123	156.67	334.62	354.93
NC_037314.1	248802	249485	684	*	7.84	7.17	8.29	-1.12	2.19E-09	9.56E-09	132	156.67	308.73	319.22
NC_037314.1	291307	292164	858	*	9.31	9.66	8.85	0.81	0.00197	0.00268	610	1006.87	460.16	460.46
NC_037314.1	295578	296956	1379	*	9.14	8.42	9.61	-1.19	3.34E-13	9.33E-12	324	362.64	748.37	815.91
NC_037314.1	297311	298328	1018	*	8.4	7.74	8.85	-1.11	8.90E-07	1.82E-06	174	253.24	446	476.21
NC_037314.1	299419	302612	3194	*	10.38	9.72	10.83	-1.11	1.41E-08	4.57E-08	759	923.13	1689.22	1954.2
NC_037314.1	412691	413703	1013	*	8.45	8.3	8.58	-0.28	0.302	0.346	399	231.63	399.59	365.95
NC_037314.1	457572	460823	3252	*	10.23	9.55	10.69	-1.14	1.71E-09	7.84E-09	667	832.64	1589.07	1717.93
NC_037314.1	461438	461831	394	*	7.4	6.94	7.76	-0.82	0.00122	0.00168	99	146.54	201.26	231.02
NC_037314.1	462602	463558	957	*	8.49	7.81	8.95	-1.14	2.19E-10	1.46E-09	209	239.73	462.6	523.46
NC_037314.1	464280	467358	3079	*	10.01	9.35	10.47	-1.11	2.74E-11	2.82E-10	615	693.53	1340.92	1486.91
NC_037314.1	487070	488708	1639	*	9.1	8.56	9.49	-0.93	4.11E-08	1.15E-07	345	411.26	711.25	726.13
NC_037314.1	489127	490213	1087	*	8.55	8.03	8.94	-0.91	6.78E-06	1.19E-05	229	293.08	453.81	528.19
NC_037314.1	494400	504470	10071	*	12.18	11.34	12.71	-1.37	0.000308	0.000444	2100	3086.12	6127.68	7235.58
NC_037314.1	506577	506909	333	*	6.96	6.51	7.3	-0.79	0.000181	0.000266	99	83.06	160.23	155.41
NC_037314.1	517204	518488	1285	*	8.84	8.2	9.29	-1.09	6.16E-09	2.27E-08	260	328.2	600.85	648.95
NC_037314.1	518779	520074	1296	*	8.71	8.09	9.14	-1.04	1.12E-09	5.56E-09	259	287	527.57	598.02
NC_037314.1	522338	526891	4554	*	11.19	10.61	11.61	-0.99	0.00165	0.00225	1202	1932.71	2976.89	3261.02
NC_037314.1	529490	530932	1443	*	9	8.4	9.43	-1.03	7.05E-07	1.48E-06	283	390.32	672.17	704.08
NC_037314.1	543559	548196	4638	*	10.69	10.01	11.15	-1.14	5.78E-11	4.96E-10	991	1071.7	2213.86	2316.48
NC_037314.1	554305	555679	1375	*	8.71	8.2	9.09	-0.89	1.27E-08	4.18E-08	301	286.33	524.64	566.52
NC_037314.1	557176	561382	4207	*	10.71	9.92	11.21	-1.29	1.12E-08	3.75E-08	837	1102.76	2251.47	2498.67
NC_037314.1	598311	598873	563	*	7.56	7.23	7.83	-0.6	0.000848	0.00118	149	151.94	226.17	228.92
NC_037314.1	686286	688351	2066	*	9.34	8.69	9.79	-1.1	9.55E-12	1.22E-10	388	438.27	855.35	910.94
NC_037314.1	735248	735876	629	*	7.6	6.96	8.04	-1.07	4.62E-08	1.27E-07	114	135.74	254.99	269.87
NC_037314.1	736914	739543	2630	*	10.22	9.36	10.76	-1.4	2.91E-12	4.90E-11	573	739.45	1645.74	1828.19
NC_037314.1	742050	745234	3185	*	9.95	9.34	10.38	-1.04	1.06E-12	2.21E-11	645	652.34	1303.3	1365.63
NC_037314.1	747343	748689	1347	*	8.59	8.05	8.97	-0.92	3.02E-07	6.83E-07	294	237.03	493.87	511.91
NC_037314.1	750074	751260	1187	*	8.64	8.08	9.04	-0.96	9.57E-07	1.94E-06	236	306.59	507.06	545.52
NC_037314.1	752240	752725	486	*	7.22	6.58	7.66	-1.08	4.71E-07	1.03E-06	106	85.76	191.98	213.69
NC_037314.1	759477	760521	1045	*	8.34	7.78	8.75	-0.97	3.92E-08	1.11E-07	234	205.29	405.94	454.68
NC_037314.1	761391	762267	877	*	8.09	7.49	8.51	-1.03	3.94E-09	1.56E-08	174	185.03	347.81	383.28
NC_037314.1	842262	844221	1960	*	9.27	8.77	9.64	-0.87	3.02E-08	8.89E-08	416	459.88	775.24	822.74
NC_037314.1	868942	871302	2361	*	9.81	9.21	10.24	-1.03	2.57E-10	1.67E-09	566	617.22	1138.68	1272.17
NC_037314.1	872216	873393	1178	*	8.94	8.09	9.46	-1.38	4.36E-16	7.30E-14	253	291.73	677.05	736.11
NC_037314.1	893447	894952	1506	*	8.94	8.36	9.36	-1	6.69E-09	2.42E-08	301	353.86	625.76	684.65
NC_037314.1	899368	900990	1623	*	9.2	8.6	9.63	-1.02	1.03E-09	5.20E-09	360	418.69	762.05	819.06
NC_037314.1	935394	936133	740	*	7.77	7.28	8.13	-0.85	1.09E-05	1.88E-05	170	141.81	266.72	294.02
NC_037314.1	938832	939265	434	*	7.25	6.77	7.6	-0.83	4.01E-05	6.35E-05	106	112.78	183.19	205.29
NC_037314.1	961243	961850	608	*	7.64	6.92	8.12	-1.21	3.44E-10	2.14E-09	111	131.01	280.4	277.75
NC_037314.1	980442	981900	1459	*	8.88	8.3	9.3	-1	9.35E-10	4.81E-09	295	333.6	607.2	650.52
NC_037314.1	983302	985428	2127	*	9.33	8.78	9.73	-0.95	2.36E-07	5.44E-07	402	478.11	787.45	914.09
NC_037314.1	996295	997568	1274	*	8.64	8.1	9.03	-0.94	4.82E-07	1.05E-06	242	305.24	509.99	538.69
NC_037314.1	999144	1000541	1398	*	8.86	8.24	9.29	-1.06	1.15E-08	3.82E-08	266	337.65	617.46	638.45
NC_037314.1	1000996	1002912	1917	*	9.06	8.53	9.45	-0.91	5.07E-08	1.38E-07	346	395.05	663.86	730.33
NC_037314.1	1036682	1037644	963	*	8.39	7.72	8.85	-1.13	4.36E-12	6.68E-11	203	219.47	453.32	468.86
NC_037314.1	1038838	1039624	787	*	7.9	7.37	8.28	-0.91	1.60E-06	3.10E-06	155	176.93	292.12	329.73
NC_037314.1	1057752	1058218	467	*	7.51	6.98	7.89	-0.91	0.000189	0.000277	102	151.27	232.52	242.04
NC_037314.1	1059271	1060760	1490	*	9.58	9.49	9.66	-0.17	0.612	0.66	464	973.11	789.9	828.51
NC_037314.1	1061496	1062048	553	*	8.27	7.69	8.68	-0.99	5.01E-06	8.99E-06	185	228.25	361	457.83
NC_037314.1	1076199	1078724	2526	*	9.62	9.09	10	-0.92	1.33E-07	3.28E-07	494	594.26	997.51	1056.38
NC_037314.1	1093759	1095389	1631	*	9.22	8.58	9.66	-1.08	6.28E-09	2.31E-08	343	420.04	756.19	861.59
NC_037314.1	1149732	1150283	552	*	7.55	6.93	7.99	-1.05	1.51E-06	2.94E-06	117	127.63	223.24	283.52
NC_037314.1	1160265	1162186	1922	*	9.02	8.53	9.39	-0.86	1.33E-06	2.62E-06	371	366.01	603.78	736.11
NC_037314.1	1162514	1164143	1630	*	9.2	8.49	9.67	-1.18	7.26E-15	6.08E-13	360	361.29	786.97	842.69
NC_037314.1	1174114	1175599	1486	*	8.96	8.32	9.4	-1.08	1.23E-05	2.09E-05	247	392.35	682.43	672.58
NC_037314.1	1177682	1178862	1181	*	8.49	7.96	8.87	-0.91	7.58E-09	2.69E-08	258	239.06	462.12	474.64
NC_037314.1	1191239	1194393	3155	*	10.4	9.65	10.89	-1.24	6.71E-07	1.41E-06	641	964.33	1794.73	2007.75
NC_037314.1	1228750	1232666	3917	*	10.58	10.12	10.93	-0.81	0.000877	0.00122	909	1315.48	1875.33	2037.68
NC_037314.1	1254657	1257451	2795	*	10.13	9.45	10.59	-1.14	2.06E-07	4.86E-07	583	813.06	1469.88	1610.3
NC_037314.1	1322409	1328267	5859	*	11.1	10.68	11.42	-0.74	0.0139	0.0182	1282	1998.89	2579.25	2912.4
NC_037314.1	1331312	1336624	5313	*	10.86	10.11	11.35	-1.24	1.26E-10	9.40E-10	1042	1170.29	2532.36	2694.5
NC_037314.1	1474768	1480190	5423	*	12.11	12.03	12.18	-0.15	0.766	0.798	2566	5803.52	4278.24	4995.23
NC_037314.1	1481384	1483377	1994	*	9.14	8.53	9.58	-1.05	8.82E-11	6.94E-10	344	393.7	746.42	779.68
NC_037314.1	1537398	1537884	487	*	8.84	9.04	8.61	0.43	0.11	0.135	393	660.44	368.81	413.73
NC_037314.1	1562286	1564847	2562	*	9.68	8.96	10.16	-1.2	1.03E-13	4.32E-12	473	522.68	1092.76	1202.34
NC_037314.1	1626104	1626484	381	*	6.99	6.4	7.41	-1.01	9.60E-07	1.94E-06	84	85.09	167.55	172.21
NC_037314.1	1633446	1634394	949	*	8.13	7.6	8.52	-0.91	2.93E-08	8.66E-08	198	190.43	373.7	358.08
NC_037314.1	1665383	1666846	1464	*	9.22	8.71	9.59	-0.88	2.75E-05	4.45E-05	352	485.54	742.51	801.74
NC_037314.1	1674821	1677830	3010	*	10	9.32	10.46	-1.14	5.44E-08	1.48E-07	542	734.73	1343.85	1477.99
NC_037314.1	1743380	1744350	971	*	8.37	7.75	8.81	-1.06	3.75E-08	1.07E-07	189	241.76	437.2	459.41
NC_037314.1	1752804	1753123	320	*	6.97	6.57	7.29	-0.72	0.000597	0.000841	90	99.94	160.23	152.26
NC_037314.1	1757419	1760576	3158	*	9.91	9.28	10.34	-1.06	3.14E-08	9.23E-08	542	700.96	1278.88	1316.8
NC_037314.1	1760950	1761830	881	*	8.17	7.56	8.6	-1.04	1.53E-07	3.72E-07	198	178.95	345.85	428.96
NC_037314.1	1767310	1769083	1774	*	9.09	8.46	9.52	-1.06	9.20E-13	1.98E-11	358	347.78	722.48	748.18
NC_037314.1	1773114	1777042	3929	*	10.59	9.81	11.09	-1.28	3.11E-08	9.13E-08	759	1037.94	2057.54	2301.78
NC_037314.1	1818431	1818957	527	*	7.41	6.98	7.75	-0.77	5.20E-05	8.09E-05	125	126.96	205.17	224.72
NC_037314.1	1819091	1820145	1055	*	8.35	7.87	8.71	-0.84	1.38E-06	2.70E-06	221	247.16	396.66	442.08
NC_037314.1	1820416	1821868	1453	*	9.02	8.28	9.51	-1.23	2.34E-11	2.52E-10	297	324.14	656.54	800.16
NC_037314.1	1822221	1822800	580	*	7.4	6.78	7.84	-1.06	4.39E-08	1.22E-07	115	104.67	220.8	236.27
NC_037314.1	1841819	1845504	3686	*	10.91	10.02	11.45	-1.43	1.50E-06	2.92E-06	791	1283.74	2689.65	2915.55
NC_037314.1	1959752	1961418	1667	*	11.87	11.6	12.1	-0.5	0.351	0.397	1634	4556.25	3929.94	4848.22
NC_037314.1	1980254	1980829	576	*	7.45	6.84	7.88	-1.05	3.86E-08	1.10E-07	111	117.5	228.13	244.14
NC_037314.1	2082101	2083473	1373	*	9.04	8.3	9.53	-1.24	4.39E-14	2.23E-12	291	337.65	731.77	751.33
NC_037314.1	2091558	2093665	2108	*	9.56	8.99	9.96	-0.97	1.20E-09	5.94E-09	488	528.08	946.21	1048.5
NC_037314.1	2103432	2104190	759	*	7.81	7.23	8.22	-0.99	6.61E-07	1.39E-06	138	162.75	319.48	277.22
NC_037314.1	2104448	2107934	3487	*	10.49	9.7	11	-1.3	6.60E-09	2.40E-08	706	954.2	1919.78	2162.64
NC_037314.1	2110886	2114769	3884	*	11.82	11.67	11.95	-0.28	0.563	0.613	1923	4598.11	3636.84	4299.03
NC_037314.1	2120804	2122337	1534	*	9.32	8.54	9.82	-1.28	2.04E-08	6.29E-08	310	436.24	824.09	983.4
NC_037314.1	2123192	2124365	1174	*	9.19	8.37	9.71	-1.34	1.51E-11	1.73E-10	284	378.84	818.72	858.97
NC_037314.1	2124952	2127605	2654	*	11.64	11.65	11.62	0.03	0.95	0.956	1866	4561.65	2891.4	3404.88
NC_037314.1	2129453	2130867	1415	*	8.79	8.22	9.19	-0.98	1.59E-09	7.42E-09	280	314.69	569.1	602.75
NC_037314.1	2132138	2135290	3153	*	10.06	10.53	9.36	1.17	6.24E-10	3.51E-09	585	726.62	1395.63	1554.64
NC_037314.1	2137664	2138039	376	*	7.72	7.17	8.12	-0.94	6.18E-05	9.57E-05	118	170.18	262.81	291.92
NC_037314.1	2138356	2140615	2260	*	10.17	9.36	10.69	-1.32	1.62E-07	3.92E-07	518	798.88	1543.64	1751.01
NC_037314.1	2142463	2144476	2014	*	9.29	8.75	9.68	-0.93	3.30E-09	1.34E-08	439	423.41	777.68	868.42
NC_037314.1	2145559	2147064	1506	*	8.96	8.28	9.42	-1.13	3.74E-12	5.95E-11	290	332.25	666.8	699.35
NC_037314.1	2160388	2161912	1525	*	8.87	8.18	9.33	-1.15	2.74E-14	1.63E-12	283	297.13	640.91	647.37
NC_037314.1	2163920	2165525	1606	*	8.97	8.49	9.33	-0.83	2.45E-08	7.38E-08	359	361.29	624.78	659.98
NC_037314.1	2178939	2179978	1040	*	8.2	7.68	8.58	-0.9	2.00E-07	4.73E-07	209	201.24	359.53	406.91
NC_037314.1	2187726	2189541	1816	*	9.65	8.84	10.17	-1.32	3.16E-12	5.20E-11	405	514.58	1104	1198.14
NC_037314.1	2189938	2198453	8516	*	12.06	11.3	12.56	-1.26	0.0011	0.00153	1945	3093.55	5693.41	6399.71
NC_037314.1	2198655	2204703	6049	*	11.22	10.68	11.61	-0.92	0.000566	0.000799	1392	1890.16	2953.93	3277.82
NC_037314.1	2216179	2216586	408	*	7.18	6.87	7.44	-0.57	0.0116	0.0152	101	132.36	166.09	181.14
NC_037314.1	2216936	2217534	599	*	7.82	7.31	8.2	-0.89	0.000431	0.000613	124	192.46	277.95	309.77
NC_037314.1	2234156	2235048	893	*	8.06	7.62	8.4	-0.77	0.00291	0.00393	245	149.24	325.83	348.1
NC_037314.1	2237725	2240331	2607	*	10.07	9.43	10.51	-1.08	4.94E-08	1.35E-07	601	776.59	1386.35	1525.77
NC_037314.1	2255224	2257394	2171	*	9.45	8.77	9.91	-1.14	3.81E-15	4.51E-13	438	434.89	955.01	972.37
NC_037314.1	2257919	2259454	1536	*	8.87	8.31	9.28	-0.97	1.31E-10	9.73E-10	319	315.36	605.25	637.92
NC_037314.1	2262123	2265724	3602	*	10.56	9.81	11.06	-1.25	1.86E-08	5.80E-08	777	1016.33	1975.96	2289.17
NC_037314.1	2270555	2277366	6812	*	11.52	10.78	12	-1.22	5.06E-05	7.91E-05	1467	2043.46	3831.27	4366.76
NC_037314.1	2279302	2284950	5649	*	11.12	10.34	11.63	-1.29	2.27E-07	5.26E-07	1126	1459.32	2997.4	3321.4
NC_037314.1	2292155	2292666	512	*	7.36	6.96	7.67	-0.72	0.000412	0.000588	126	122.9	187.58	221.04
NC_037314.1	2293799	2295337	1539	*	8.87	8.25	9.3	-1.05	2.16E-09	9.46E-09	289	321.44	584.24	679.93
NC_037314.1	2360513	2361677	1165	*	9.85	10.22	9.35	0.86	0.202	0.24	643	1737.55	584.24	723.51
NC_037314.1	2370470	2372848	2379	*	12.2	11.69	12.58	-0.89	0.0652	0.0817	2150	4442.12	5346.09	6901.12
NC_037314.1	2377025	2377852	828	*	8.42	8.64	8.17	0.47	0.0415	0.0527	322	474.74	275.02	299.8
NC_037314.1	2384574	2385255	682	*	8.8	7.61	9.44	-1.83	3.55E-21	5.05E-18	202	189.76	617.95	772.33
NC_037314.1	2435540	2438404	2865	*	10.13	9.35	10.64	-1.29	4.11E-15	4.67E-13	616	687.45	1520.68	1660.7
NC_037314.1	2438746	2440739	1994	*	9.37	8.86	9.74	-0.89	4.92E-08	1.35E-07	433	494.99	882.22	831.66
NC_037314.1	2460617	2461318	702	*	7.83	7.18	8.28	-1.1	2.54E-06	4.76E-06	119	171.53	328.76	294.02
NC_037314.1	2461732	2464415	2684	*	10.07	9.36	10.54	-1.18	6.34E-12	8.88E-11	604	710.42	1434.22	1544.67
NC_037314.1	2465587	2468144	2558	*	10.13	9.46	10.59	-1.13	1.16E-07	2.89E-07	600	804.96	1437.15	1641.27
NC_037314.1	2470659	2473959	3301	*	10.43	9.64	10.94	-1.31	1.64E-07	3.97E-07	640	954.2	1855.3	2083.88
NC_037314.1	2519366	2521133	1768	*	9.56	9.75	9.35	0.39	0.27	0.313	531	1186.5	596.94	711.43
NC_037314.1	2521614	2527444	5831	*	11.26	11.53	10.91	0.62	0.161	0.195	1731	4186.18	1850.42	2008.8
NC_037314.1	2527774	2535932	8159	*	12.22	12.55	11.78	0.78	0.129	0.158	3579	8454.07	3398.46	3622.25
NC_037314.1	2537598	2540694	3097	*	10.41	10.66	10.11	0.55	0.136	0.165	992	2250.1	1068.34	1145.11
NC_037314.1	2541153	2541649	497	*	8.56	8.81	8.26	0.55	0.0086	0.0114	382	518.63	324.36	289.3
NC_037314.1	2560851	2562225	1375	*	8.77	8.14	9.2	-1.07	2.76E-10	1.76E-09	266	296.46	556.4	623.22
NC_037314.1	2576796	2578205	1410	*	8.78	8.32	9.13	-0.81	1.44E-06	2.81E-06	294	345.75	553.46	567.04
NC_037314.1	2613772	2614785	1014	*	8.37	7.86	8.75	-0.89	4.28E-07	9.40E-07	252	212.04	415.71	444.71
NC_037314.1	2654729	2658763	4035	*	10.65	9.93	11.13	-1.2	2.32E-08	7.04E-08	845	1099.39	2170.87	2308.6
NC_037314.1	2664097	2670206	6110	*	10.88	10.31	11.28	-0.97	6.71E-07	1.41E-06	1242	1293.87	2323.28	2655.13
NC_037314.1	2684922	2686344	1423	*	8.88	8.22	9.33	-1.11	1.27E-13	5.02E-12	295	301.18	637.49	647.9
NC_037314.1	2686609	2688456	1848	*	9.64	8.93	10.11	-1.18	4.45E-08	1.23E-07	415	563.88	1027.79	1188.17
NC_037314.1	2693107	2694602	1496	*	9.16	8.41	9.64	-1.23	2.75E-11	2.82E-10	303	379.52	829.46	769.18
NC_037314.1	2703741	2704709	969	*	8.11	7.72	8.42	-0.7	9.05E-05	0.000138	194	226.9	349.27	333.4
NC_037314.1	2721407	2735917	14511	*	13.03	12.74	13.28	-0.55	0.281	0.324	4659	8981.48	9235.48	10677.74
NC_037314.1	2743111	2743642	532	*	7.77	7.43	8.05	-0.63	0.00104	0.00144	156	188.41	268.18	263.05
NC_037314.1	2746135	2755314	9180	*	12.21	11.66	12.6	-0.94	0.033	0.0422	2271	4199.69	5810.16	6637.55
NC_037314.1	2759355	2766838	7484	*	12.2	11.9	12.45	-0.55	0.222	0.261	2618	5021.53	5234.71	5971.8
NC_037314.1	2767209	2773071	5863	*	11.48	10.75	11.96	-1.21	0.000365	0.000523	1321	2123.14	3734.06	4218.17
NC_037314.1	2780253	2781980	1728	*	9.49	8.81	9.95	-1.13	4.02E-08	1.13E-07	382	517.95	951.59	1020.15
NC_037314.1	2782192	2783656	1465	*	8.76	8.12	9.2	-1.08	3.34E-09	1.35E-08	262	294.43	536.86	637.4
NC_037314.1	2795757	2799746	3990	*	10.57	10.01	10.98	-0.96	1.22E-06	2.42E-06	933	1133.15	1903.18	2122.74
NC_037314.1	2800174	2803386	3213	*	10.41	10.27	10.54	-0.27	0.332	0.376	943	1534.96	1426.89	1552.54
NC_037314.1	2803768	2806520	2753	*	10.06	9.37	10.52	-1.16	2.06E-08	6.33E-08	563	757.69	1428.36	1513.69
NC_037314.1	2809993	2811385	1393	*	9.04	8.34	9.51	-1.18	3.22E-09	1.32E-08	282	364.66	683.89	776.53
NC_037314.1	2812094	2815975	3882	*	10.81	10.15	11.26	-1.12	2.05E-05	3.38E-05	922	1344.52	2321.33	2592.65
NC_037314.1	2827266	2828681	1416	*	8.75	8.24	9.13	-0.89	6.93E-05	0.000107	246	357.91	572.52	546.57
NC_037314.1	2834367	2834943	577	*	7.65	6.97	8.11	-1.14	6.84E-10	3.73E-09	123	127.63	265.25	287.2
NC_037314.1	2835261	2838198	2938	*	9.9	9.23	10.36	-1.13	1.51E-11	1.73E-10	573	628.7	1228.56	1397.66
NC_037314.1	2856838	2860616	3779	*	10.45	9.72	10.93	-1.21	6.42E-12	8.92E-11	788	900.85	1867.03	2029.8
NC_037314.1	2864848	2865485	638	*	7.81	7.09	8.28	-1.2	5.85E-10	3.32E-09	149	122.9	298.96	324.47
NC_037314.1	2872109	2876082	3974	*	10.43	9.76	10.89	-1.12	1.57E-09	7.33E-09	792	946.09	1804.5	1984.13
NC_037314.1	2887378	2888627	1250	*	8.5	7.95	8.9	-0.95	1.96E-09	8.75E-09	237	255.94	473.84	479.89
NC_037314.1	2919642	2937675	18034	*	15.18	15.22	15.14	0.08	0.889	0.906	21985	54448.72	32091.18	39999.64
NC_037315.1	171	5819	5649	*	14.3	14.42	14.17	0.25	0.681	0.723	12894	30902.38	16160.88	20720.7
NC_037315.1	11418	11803	386	*	9.64	9.81	9.44	0.36	0.584	0.633	503	1288.47	617.95	775.48
NC_037315.1	18411	32833	14423	*	14.82	14.93	14.71	0.22	0.726	0.762	17772	44529.25	23959.7	29712.01
NC_037315.1	33118	33404	287	*	7.79	8.16	7.3	0.87	0.00388	0.00521	236	336.97	119.68	194.79
NC_037315.1	34231	34807	577	*	9.72	9.87	9.55	0.32	0.693	0.732	433	1438.39	663.86	833.76
NC_037315.1	35139	36445	1307	*	11.07	11.4	10.63	0.76	0.093	0.115	1491	3908.63	1443.01	1737.36
NC_037315.1	36925	38694	1770	*	10.62	10.83	10.38	0.44	0.251	0.292	1113	2520.89	1185.58	1486.39
NC_037315.1	38946	39558	613	*	9.62	9.69	9.55	0.14	0.84	0.863	436	1214.86	700.01	797.01
NC_037315.1	40964	42047	1084	*	10.81	10.87	10.75	0.13	0.758	0.792	1071	2684.99	1574.42	1858.12
NC_037315.1	42362	43045	684	*	9.97	10.05	9.89	0.15	0.659	0.701	684	1428.93	820.67	1079.48
NC_037315.1	43601	44337	737	*	9.06	9.31	8.76	0.55	0.0805	0.0999	449	822.51	364.91	502.99
NC_037315.1	45221	46326	1106	*	10.67	10.6	10.72	-0.12	0.78	0.81	864	2249.42	1510.43	1872.82
NC_037315.1	48662	49293	632	*	8.87	8.96	8.78	0.18	0.633	0.68	301	692.86	362.46	516.11
NC_037315.1	52875	61431	8557	*	13.76	13.68	13.84	-0.16	0.784	0.813	8043	18157.45	13268.5	15973.29
NC_037315.1	62266	62822	557	*	7.7	7.54	7.84	-0.3	0.0837	0.104	182	190.43	227.15	232.07
NC_037315.1	66361	82685	16325	*	13.53	13.03	13.9	-0.87	0.0971	0.119	5756	10949.31	13970.95	16501.48
NC_037315.1	84235	87866	3632	*	10.8	10.02	11.3	-1.29	1.31E-06	2.57E-06	841	1230.4	2342.82	2706.58
NC_037315.1	90005	90838	834	*	8.09	7.72	8.39	-0.67	0.00269	0.00363	249	171.53	331.69	338.13
NC_037315.1	93475	94477	1003	*	8.45	7.83	8.87	-1.04	5.70E-10	3.26E-09	221	235	444.53	494.06
NC_037315.1	95063	95678	616	*	7.88	7.48	8.2	-0.72	9.74E-05	0.000147	181	174.9	271.11	315.02
NC_037315.1	98658	99223	566	*	7.67	7.27	7.99	-0.72	9.99E-05	0.000151	145	164.1	256.46	250.97
NC_037315.1	99722	102641	2920	*	10.58	9.96	11.01	-1.04	4.30E-05	6.79E-05	803	1192.58	1932.49	2181.54
NC_037315.1	104292	106287	1996	*	9.71	9.22	10.07	-0.85	5.07E-05	7.91E-05	505	689.48	1040.98	1104.68
NC_037315.1	106469	116045	9577	*	15.07	15.24	14.89	0.35	0.569	0.619	22094	55153.73	27422.64	33330.59
NC_037315.1	116574	118944	2371	*	10.08	9.6	10.43	-0.83	6.78E-05	0.000104	675	881.94	1281.81	1481.14
NC_037315.1	119775	124035	4261	*	10.52	10.05	10.87	-0.82	3.87E-06	7.07E-06	988	1136.53	1815.25	1925.32
NC_037315.1	130879	138362	7484	*	11.37	10.83	11.77	-0.94	0.00012	0.000179	1675	1964.45	3309.06	3671.6
NC_037315.1	146601	151211	4611	*	10.64	10.04	11.06	-1.02	8.06E-07	1.67E-06	946	1152.74	1982.8	2281.3
NC_037315.1	158956	161177	2222	*	9.54	9	9.94	-0.93	3.63E-10	2.23E-09	524	502.42	952.57	1005.98
NC_037315.1	178821	180320	1500	*	8.96	8.39	9.37	-0.98	1.78E-10	1.24E-09	330	341.03	687.31	637.4
NC_037315.1	188427	189758	1332	*	8.66	8.24	8.99	-0.75	6.76E-07	1.42E-06	304	301.18	503.64	512.96
NC_037315.1	216045	217100	1056	*	8.31	7.71	8.73	-1.01	4.51E-10	2.67E-09	207	212.72	411.31	435.78
NC_037315.1	220136	221272	1137	*	8.64	7.99	9.08	-1.09	4.03E-12	6.38E-11	246	263.37	531.48	554.44
NC_037315.1	228870	231633	2764	*	11.16	11.07	11.25	-0.18	0.634	0.681	1441	2848.41	2166.47	2703.96
NC_037315.1	236012	237233	1222	*	8.68	8.17	9.06	-0.89	9.23E-09	3.19E-08	278	296.46	542.23	522.94
NC_037315.1	242653	243010	358	*	6.81	6.12	7.28	-1.15	4.93E-07	1.07E-06	78	61.45	151.43	158.56
NC_037315.1	245029	245529	501	*	7.29	6.53	7.78	-1.25	1.87E-09	8.42E-09	100	85.09	208.59	231.54
NC_037315.1	274703	278476	3774	*	10.54	9.97	10.95	-0.98	2.26E-05	3.70E-05	841	1160.16	1860.68	2088.61
NC_037315.1	304475	305596	1122	*	8.45	7.83	8.88	-1.05	1.13E-08	3.77E-08	205	249.86	450.88	493.54
NC_037315.1	309200	309711	512	*	7.17	6.44	7.65	-1.2	4.50E-06	8.15E-06	107	66.85	206.14	194.26
NC_037315.1	323137	323760	624	*	7.54	7.21	7.8	-0.59	0.00723	0.00958	172	124.26	225.2	220.52
NC_037315.1	336657	337752	1096	*	8.51	8.06	8.86	-0.79	1.05E-06	2.11E-06	278	256.61	444.53	481.99
NC_037315.1	338878	340314	1437	*	9	8.37	9.44	-1.07	6.98E-10	3.78E-09	306	353.86	652.63	734.53
NC_037315.1	353404	354404	1001	*	8.34	7.91	8.66	-0.75	2.17E-05	3.56E-05	258	223.52	382.98	428.43
NC_037315.1	354728	357220	2493	*	10.18	9.77	10.5	-0.73	0.0123	0.0161	634	1112.89	1369.74	1518.94
NC_037315.1	357441	359224	1784	*	12.32	12.66	11.86	0.79	0.119	0.145	3986	8941.64	3415.07	4040.18
NC_037315.1	366594	368290	1697	*	9.16	8.58	9.57	-0.98	7.50E-10	4.00E-09	360	407.88	742.51	774.43
NC_037315.1	434515	436153	1639	*	9	8.49	9.38	-0.89	7.96E-09	2.81E-08	362	357.23	696.11	636.87
NC_037315.1	529770	531782	2013	*	9.6	8.93	10.06	-1.13	2.22E-09	9.66E-09	442	536.86	990.67	1144.59
NC_037315.1	543523	545025	1503	*	8.92	8.34	9.33	-1	2.08E-10	1.40E-09	310	336.3	624.3	666.8
NC_037315.1	563515	566403	2889	*	10.3	9.56	10.79	-1.24	2.34E-09	1.01E-08	654	850.88	1666.74	1880.69
NC_037315.1	583692	585717	2026	*	9.23	8.65	9.64	-0.98	9.62E-09	3.31E-08	432	373.44	750.82	841.64
NC_037315.1	620194	625883	5690	*	10.97	10.24	11.46	-1.22	1.26E-08	4.15E-08	1109	1306.03	2677.93	2937.07
NC_037315.1	627852	633117	5266	*	10.73	10.1	11.17	-1.07	2.45E-08	7.37E-08	1007	1181.77	2243.17	2355.85
NC_037315.1	649908	650674	767	*	7.85	7.32	8.24	-0.91	2.65E-06	4.95E-06	177	143.16	288.7	313.97
NC_037315.1	655801	658993	3193	*	9.81	9.15	10.26	-1.11	3.59E-09	1.44E-08	632	500.4	1170.92	1277.95
NC_037315.1	730967	735323	4357	*	10.57	9.93	11.02	-1.09	4.32E-09	1.68E-08	903	1045.36	1974.5	2177.34
NC_037315.1	761575	764013	2439	*	9.59	8.97	10.02	-1.05	7.01E-10	3.79E-09	460	546.32	1014.6	1068.46
NC_037315.1	764660	766492	1833	*	9.32	8.66	9.76	-1.1	3.98E-11	3.83E-10	376	435.57	838.75	897.82
NC_037315.1	771689	772392	704	*	7.99	7.46	8.37	-0.91	1.14E-07	2.84E-07	170	182.33	322.41	340.75
NC_037315.1	773289	774586	1298	*	8.86	8.17	9.32	-1.16	1.08E-09	5.43E-09	253	321.44	612.08	669.95
NC_037315.1	900367	903061	2695	*	9.93	9.29	10.37	-1.08	5.83E-10	3.32E-09	593	656.39	1217.82	1423.38
NC_037315.1	911381	912283	903	*	8.07	7.6	8.42	-0.82	1.11E-06	2.23E-06	187	201.24	336.08	349.68
NC_037315.1	913751	915941	2191	*	9.56	8.93	10	-1.07	3.13E-09	1.29E-08	448	526.06	950.12	1093.13
NC_037315.1	918721	920183	1463	*	8.89	8.24	9.34	-1.11	2.41E-10	1.57E-09	277	326.17	616.97	680.98
NC_037315.1	921083	922028	946	*	8.29	7.7	8.7	-1	2.42E-08	7.29E-08	189	227.58	415.22	416.88
NC_037315.1	925277	927439	2163	*	9.51	8.87	9.94	-1.07	5.28E-12	7.70E-11	449	488.24	952.08	1018.58
NC_037315.1	945852	947178	1327	*	8.73	8.19	9.12	-0.92	7.36E-09	2.63E-08	279	306.59	539.3	569.67
NC_037315.1	947816	949381	1566	*	9.01	8.36	9.46	-1.09	1.98E-10	1.35E-09	310	348.45	656.54	748.71
NC_037315.1	949703	952310	2608	*	9.75	9.09	10.2	-1.12	1.32E-13	5.11E-12	521	565.9	1167.01	1187.64
NC_037315.1	977284	978259	976	*	8.37	7.7	8.83	-1.13	5.78E-10	3.30E-09	227	189.08	432.81	477.26
NC_037315.1	982679	984518	1840	*	9.68	9.85	9.48	0.37	0.0861	0.106	780	1064.95	674.12	758.16
NC_037315.1	991518	992133	616	*	9.08	9.32	8.8	0.51	0.0361	0.0462	500	775.24	426.46	467.29
NC_037315.1	1042111	1042726	616	*	7.6	7.14	7.95	-0.81	0.000232	0.000337	164	118.18	245.22	248.34
NC_037315.1	1043226	1043785	560	*	7.47	6.87	7.89	-1.01	1.12E-05	1.91E-05	136	98.59	219.82	254.12
NC_037315.1	1071598	1072597	1000	*	8.45	7.85	8.88	-1.02	4.70E-10	2.76E-09	232	230.95	446.97	492.49
NC_037315.1	1133997	1136937	2941	*	10.05	9.49	10.45	-0.97	3.08E-05	4.94E-05	588	846.15	1308.68	1495.31
NC_037315.1	1193105	1193474	370	*	7.01	6.37	7.45	-1.09	1.32E-07	3.25E-07	82	83.06	171.95	178.51
NC_037315.1	1218764	1221976	3213	*	10.1	9.39	10.58	-1.19	7.72E-11	6.19E-10	602	738.78	1469.88	1584.57
NC_037315.1	1230869	1235069	4201	*	13.03	12.89	13.16	-0.28	0.64	0.686	4289	10846.66	8149.56	10170.55
NC_037315.1	1242537	1243421	885	*	8.82	8.97	8.65	0.32	0.0832	0.103	457	545.64	372.72	432.63
NC_037315.1	1243895	1248599	4705	*	10.94	10.29	11.38	-1.1	0.000194	0.000283	966	1532.93	2545.55	2801.09
NC_037315.1	1249332	1250282	951	*	8.58	8.07	8.96	-0.89	0.000174	0.000255	216	321.44	466.02	529.24
NC_037315.1	1255858	1256612	755	*	7.92	7.3	8.36	-1.06	3.04E-09	1.27E-08	162	152.62	311.17	344.95
NC_037315.1	1258118	1263659	5542	*	11.29	10.49	11.8	-1.31	6.23E-06	1.10E-05	1183	1695	3361.82	3764.01
NC_037315.1	1269072	1272052	2981	*	10.08	9.39	10.54	-1.16	1.06E-11	1.31E-10	616	721.9	1441.55	1537.84
NC_037315.1	1272557	1274114	1558	*	8.83	8.17	9.28	-1.11	8.38E-12	1.08E-10	279	298.48	590.59	651.57
NC_037315.1	1286361	1287957	1597	*	9.24	8.42	9.76	-1.34	1.74E-14	1.15E-12	325	359.93	800.64	934.57
NC_037315.1	1291156	1294912	3757	*	10.27	9.56	10.74	-1.18	3.51E-14	1.85E-12	762	749.58	1636.46	1779.89
NC_037315.1	1296382	1297655	1274	*	8.69	7.9	9.19	-1.29	1.07E-12	2.21E-11	219	259.99	551.02	618.5
NC_037315.1	1299112	1300298	1187	*	8.54	7.85	9	-1.15	4.58E-11	4.18E-10	225	237.03	474.82	551.82
NC_037315.1	1308994	1310623	1630	*	9	8.31	9.47	-1.17	2.17E-13	6.99E-12	333	300.51	687.31	734.01
NC_037315.1	1326953	1328281	1329	*	8.6	8.08	8.98	-0.9	4.63E-09	1.78E-08	267	275.52	502.17	508.24
NC_037315.1	1333981	1339033	5053	*	10.91	10.13	11.41	-1.28	8.39E-10	4.40E-09	1025	1215.54	2624.19	2831.02
NC_037315.1	1352036	1352881	846	*	8.13	7.47	8.58	-1.11	2.04E-07	4.81E-07	149	205.29	373.7	389.05
NC_037315.1	1353513	1354776	1264	*	9.07	8.32	9.56	-1.24	1.10E-09	5.50E-09	277	363.99	705.88	803.84
NC_037315.1	1355659	1356793	1135	*	8.61	8.04	9.01	-0.98	1.92E-10	1.32E-09	266	259.31	509.99	523.99
NC_037315.1	1403331	1403875	545	*	8.42	7.69	8.9	-1.21	7.19E-06	1.26E-05	157	255.26	427.92	526.09
NC_037315.1	1405563	1407342	1780	*	9.56	8.72	10.09	-1.37	1.80E-14	1.16E-12	391	450.42	1009.72	1172.41
NC_037315.1	1409210	1413081	3872	*	10.46	9.78	10.92	-1.14	3.69E-08	1.05E-07	765	990.66	1850.91	2020.88
NC_037315.1	1415786	1419327	3542	*	10.54	9.84	11.01	-1.17	1.22E-07	3.03E-07	785	1046.71	1948.61	2176.29
NC_037315.1	1421137	1424533	3397	*	10.41	9.65	10.9	-1.25	9.54E-10	4.90E-09	721	886.67	1751.74	2072.86
NC_037315.1	1432086	1434165	2080	*	11.09	11.49	10.52	0.98	0.0211	0.0273	1745	4017.36	1299.88	1631.3
NC_037315.1	1439478	1442461	2984	*	10.26	9.55	10.74	-1.19	8.46E-09	2.97E-08	650	850.88	1617.41	1795.64
NC_037315.1	1442966	1449168	6203	*	11.25	10.57	11.7	-1.13	3.38E-06	6.22E-06	1380	1660.56	3111.71	3559.77
NC_037315.1	1516839	1517285	447	*	7.15	6.44	7.62	-1.18	2.22E-08	6.78E-08	81	92.52	187.58	206.34
NC_037315.1	1517752	1519243	1492	*	8.94	8.29	9.39	-1.1	6.15E-12	8.66E-11	304	320.77	635.53	701.98
NC_037315.1	1537521	1541509	3989	*	10.54	9.82	11.01	-1.19	3.68E-13	1.01E-11	897	915.71	1989.15	2148.46
NC_037315.1	1543318	1545526	2209	*	9.97	9.12	10.51	-1.39	4.23E-08	1.18E-07	434	675.97	1355.57	1553.59
NC_037315.1	1546707	1548848	2142	*	10.15	9.32	10.67	-1.34	3.65E-08	1.04E-07	514	766.46	1510.43	1739.46
NC_037315.1	1549838	1552651	2814	*	10.3	9.4	10.85	-1.45	2.10E-12	3.75E-11	589	765.11	1740.02	1953.15
NC_037315.1	1553141	1554050	910	*	8.89	9.02	8.73	0.29	0.328	0.373	364	677.33	390.8	459.41
NC_037315.1	1554907	1564887	9981	*	12.21	11.47	12.7	-1.23	0.00215	0.00293	2199	3481.84	6136.96	7161.54
NC_037315.1	1565871	1568588	2718	*	10.08	9.38	10.56	-1.18	1.02E-07	2.57E-07	566	763.76	1370.23	1638.65
NC_037315.1	1569758	1574291	4534	*	11.1	10.42	11.56	-1.13	0.00049	0.000696	1029	1715.26	2768.3	3249.47
NC_037315.1	1587183	1588498	1316	*	8.83	8.25	9.24	-0.99	1.30E-08	4.26E-08	291	317.39	557.86	652.1
NC_037315.1	1589844	1591972	2129	*	9.57	8.98	9.99	-1.01	6.44E-10	3.58E-09	473	537.54	978.94	1052.71
NC_037315.1	1620353	1621676	1324	*	8.64	7.96	9.1	-1.14	2.54E-13	7.77E-12	247	252.56	535.88	564.94
NC_037315.1	1622205	1627515	5311	*	11.22	10.42	11.73	-1.31	5.53E-06	9.84E-06	1118	1624.77	3212.83	3598.1
NC_037315.1	1639553	1640013	461	*	7.24	6.72	7.63	-0.91	2.74E-06	5.10E-06	107	103.32	201.75	193.21
NC_037315.1	1650120	1650789	670	*	7.78	7.01	8.28	-1.26	1.51E-10	1.08E-09	115	143.16	304.33	316.07
NC_037315.1	1671738	1672330	593	*	7.69	7.16	8.08	-0.92	6.55E-05	0.000101	170	116.15	275.51	266.72
NC_037315.1	1673423	1674254	832	*	8.09	7.39	8.56	-1.16	4.33E-11	4.05E-10	159	177.6	362.95	391.68
NC_037315.1	1739699	1742191	2493	*	9.95	9.12	10.47	-1.35	1.39E-10	1.01E-09	468	642.21	1373.16	1460.14
NC_037315.1	1752966	1756373	3408	*	10.29	9.63	10.74	-1.11	1.06E-12	2.21E-11	768	816.44	1655.02	1763.61
NC_037315.1	1781197	1786299	5103	*	10.78	10.07	11.25	-1.18	4.89E-09	1.87E-08	994	1156.11	2292.02	2572.7
NC_037315.1	1786658	1787234	577	*	7.58	6.93	8.03	-1.1	8.87E-07	1.82E-06	102	141.81	259.39	263.57
NC_037315.1	1794099	1796372	2274	*	9.62	8.82	10.14	-1.32	6.58E-13	1.48E-11	406	495.67	1063.94	1186.59
NC_037315.1	1804125	1804560	436	*	8.15	7.81	8.42	-0.6	0.00949	0.0125	183	266.74	327.29	355.45
NC_037315.1	1832043	1833456	1414	*	8.84	8.24	9.27	-1.03	7.69E-10	4.08E-09	296	308.61	573.98	659.45
NC_037315.1	1848635	1848942	308	*	7.11	7.69	6.13	1.57	1.07E-12	2.21E-11	186	228.25	66.92	72.98
NC_037315.1	1850372	1851919	1548	*	8.79	8.28	9.17	-0.89	5.58E-08	1.51E-07	306	316.04	539.79	609.05
NC_037315.1	1873697	1881749	8053	*	12.43	12.35	12.5	-0.15	0.761	0.795	3452	7012.98	5410.08	6186.02
NC_037315.1	1893585	1893962	378	*	7.1	6.65	7.44	-0.79	0.0014	0.00192	84	117.5	162.67	184.81
NC_037315.1	1894734	1895878	1145	*	8.82	8.23	9.23	-1	4.31E-05	6.79E-05	235	367.36	585.71	618.5
NC_037315.1	1896150	1897600	1451	*	9.19	8.59	9.61	-1.02	1.69E-06	3.24E-06	324	447.05	739.58	826.94
NC_037315.1	1898051	1898690	640	*	8.33	7.6	8.81	-1.21	1.03E-10	7.95E-10	172	214.75	436.71	459.93
NC_037315.1	1900161	1902462	2302	*	9.64	8.99	10.09	-1.1	8.84E-07	1.81E-06	426	594.26	1009.72	1170.84
NC_037315.1	1910543	1912824	2282	*	9.5	8.81	9.96	-1.16	6.55E-14	2.96E-12	425	471.36	1001.41	995.48
NC_037315.1	1913827	1922185	8359	*	11.68	10.91	12.17	-1.27	1.13E-05	1.93E-05	1701	2140.7	4374.96	4863.44
NC_037315.1	1925718	1926317	600	*	7.67	7.25	8	-0.75	0.000153	0.000226	140	163.42	238.87	271.97
NC_037315.1	1928979	1931055	2077	*	9.49	8.84	9.93	-1.09	1.25E-10	9.37E-10	421	498.37	954.03	997.58
NC_037315.1	1932760	1938412	5653	*	11.24	10.48	11.73	-1.25	1.64E-05	2.74E-05	1176	1686.9	3150.79	3656.38
NC_037315.1	1968896	1971324	2429	*	9.65	8.93	10.13	-1.19	6.89E-12	9.38E-11	445	533.49	1081.53	1152.99
NC_037315.1	1980866	1986021	5156	*	10.76	10.11	11.2	-1.1	4.01E-10	2.42E-09	1069	1135.18	2303.25	2408.88
NC_037315.1	2007559	2011145	3587	*	10.56	9.86	11.03	-1.17	1.11E-05	1.89E-05	729	1128.43	1964.73	2215.14
NC_037315.1	2011583	2013358	1776	*	9.78	9.43	10.07	-0.64	0.0402	0.0512	482	898.15	966.24	1179.76
NC_037315.1	2013632	2014678	1047	*	8.65	8.05	9.07	-1.02	2.99E-07	6.77E-07	229	301.86	517.32	558.64
NC_037315.1	2027890	2030388	2499	*	9.83	9.24	10.25	-1	2.04E-08	6.29E-08	546	667.2	1174.83	1256.95
NC_037315.1	2047536	2048505	970	*	8.12	7.44	8.58	-1.14	7.74E-12	1.01E-10	170	176.93	385.42	377.5
NC_037315.1	2059819	2060529	711	*	8.11	7.44	8.57	-1.13	6.38E-07	1.35E-06	147	199.89	343.9	415.31
NC_037315.1	2060983	2062533	1551	*	9.38	8.78	9.79	-1.01	2.61E-05	4.25E-05	352	529.43	830.44	945.07
NC_037315.1	2082459	2083123	665	*	7.78	7.5	8.01	-0.51	0.018	0.0234	155	206.64	247.18	267.77
NC_037315.1	2095839	2097021	1183	*	8.56	7.93	9	-1.07	5.27E-10	3.05E-09	228	260.67	488.98	536.59
NC_037315.1	2215766	2219739	3974	*	10.83	10.14	11.29	-1.15	1.48E-06	2.88E-06	962	1297.25	2391.67	2628.87
NC_037315.1	2219885	2222416	2532	*	10.61	11.18	9.65	1.52	0.00013	0.000194	1356	3271.83	757.66	852.14
NC_037315.1	2228983	2237851	8869	*	12.18	12.46	11.83	0.63	0.233	0.273	3208	8066.45	3461.47	3819.14
NC_037315.1	2238133	2241989	3857	*	11.09	11.49	10.52	0.97	0.0222	0.0286	1701	4051.8	1418.59	1517.89
NC_037315.1	2246952	2247460	509	*	7.73	7.87	7.57	0.3	0.312	0.356	165	303.21	198.33	182.19
NC_037315.1	2249315	2252845	3531	*	10.4	9.72	10.86	-1.14	1.00E-11	1.25E-10	805	884.64	1778.61	1943.17
NC_037315.1	2289884	2292411	2528	*	9.61	9.06	10.01	-0.95	1.40E-09	6.68E-09	537	530.79	973.57	1088.93
NC_037315.1	2317093	2318742	1650	*	8.85	8.47	9.16	-0.68	2.52E-05	4.11E-05	335	376.14	551.02	589.62
NC_037315.1	2327794	2328771	978	*	8.31	7.93	8.62	-0.69	4.98E-05	7.79E-05	228	259.31	383.96	400.61
NC_037315.1	2329572	2330447	876	*	8.42	7.87	8.83	-0.96	6.64E-09	2.41E-08	227	239.73	432.81	474.64
NC_037315.1	2330784	2332079	1296	*	8.72	8.16	9.12	-0.96	4.81E-08	1.32E-07	309	262.02	525.62	586.99
NC_037315.1	2345060	2346578	1519	*	9.13	8.54	9.55	-1.01	9.54E-07	1.93E-06	314	428.82	724.44	773.91
NC_037315.1	2347233	2349625	2393	*	10.2	10.01	10.36	-0.35	0.215	0.254	770	1298.6	1247.62	1381.91
NC_037315.1	2350165	2350464	300	*	6.96	6.84	7.07	-0.23	0.421	0.47	92	137.76	147.04	121.81
NC_037315.1	2353962	2358683	4722	*	12.91	12.82	12.99	-0.17	0.762	0.795	4261	10182.84	7314.72	8952.98
NC_037315.1	2388346	2396787	8442	*	11.69	11.02	12.14	-1.11	0.000132	0.000196	1840	2327.08	4256.74	4753.71
NC_037315.1	2397115	2398092	978	*	8.43	7.84	8.84	-1	1.07E-08	3.59E-08	229	229.6	424.01	495.11
NC_037315.1	2400990	2401759	770	*	8.11	7.55	8.51	-0.96	0.000872	0.00121	136	238.38	333.15	396.41
NC_037315.1	2409001	2414921	5921	*	11.55	11.05	11.93	-0.87	0.017	0.0222	1561	2685.67	3633.91	4150.97
NC_037315.1	2416112	2420002	3891	*	11.57	11.35	11.76	-0.41	0.345	0.391	1666	3547.35	3214.78	3698.38
NC_037315.1	2427596	2442005	14410	*	12.94	12.64	13.2	-0.56	0.237	0.277	4602	8123.85	8762.62	10032.99
NC_037315.1	2448386	2452205	3820	*	12.76	12.86	12.64	0.22	0.711	0.749	3982	10929.72	5835.56	6964.65
NC_037315.1	2452738	2460137	7400	*	12.91	13.06	12.75	0.31	0.596	0.644	4831	12206.04	6227.33	7534.32
NC_037315.1	2471497	2472608	1112	*	10.63	10.68	10.57	0.11	0.811	0.837	831	2456.06	1335.55	1711.11
NC_037315.1	2473088	2473585	498	*	9.59	9.51	9.66	-0.15	0.856	0.878	339	1121	733.23	883.64
NC_037315.1	2474309	2474620	312	*	8.22	8.6	7.7	0.89	0.000103	0.000155	322	453.13	191.49	225.77
NC_037315.1	2474941	2476944	2004	*	10.96	11.03	10.88	0.15	0.691	0.731	1368	2822.75	1653.56	2116.44
NC_037315.1	2479747	2484466	4720	*	12.96	13.12	12.79	0.33	0.569	0.619	5178	12593.66	6301.58	7863
NC_037315.1	2485222	2487525	2304	*	11.29	11.53	11.01	0.52	0.193	0.229	1974	3926.19	1783.49	2330.65
NC_037315.1	2493267	2495639	2373	*	11.86	12.06	11.63	0.43	0.33	0.375	2868	5656.31	2813.24	3513.57
NC_037315.1	2496307	2497739	1433	*	11.32	11.53	11.08	0.45	0.35	0.396	1604	4309.76	1924.67	2405.21
NC_037315.1	2499483	2504183	4701	*	12.9	13.11	12.65	0.46	0.434	0.482	4921	12817.18	5914.7	6977.26
NC_037315.1	2505322	2506702	1381	*	10.31	10.5	10.09	0.41	0.236	0.276	939	1959.72	985.29	1192.89
NC_037315.1	2507136	2508362	1227	*	8.84	8.54	9.09	-0.55	0.00249	0.00337	333	409.23	519.27	570.19
NC_037315.1	2509028	2511005	1978	*	10.08	9.42	10.54	-1.12	1.09E-08	3.67E-08	607	764.44	1393.68	1577.22
NC_037315.1	2511597	2515592	3996	*	10.74	10.2	11.13	-0.93	0.000623	0.000874	938	1413.4	2070.73	2397.33
NC_037315.1	2516102	2516922	821	*	8.33	7.81	8.71	-0.9	1.62E-06	3.13E-06	199	250.54	414.24	425.81
NC_037315.1	2529056	2530625	1570	*	9.15	8.75	9.47	-0.72	0.00408	0.00546	334	525.38	665.82	753.96
NC_037315.1	2531095	2534460	3366	*	10.64	9.94	11.11	-1.17	6.22E-06	1.10E-05	798	1172.32	2048.26	2373.18
NC_037315.1	2535679	2537523	1845	*	9.67	9.09	10.08	-0.98	2.29E-08	6.95E-08	494	596.96	1041.47	1116.23
NC_037315.1	2538118	2538728	611	*	7.69	7.17	8.07	-0.9	8.31E-07	1.71E-06	147	140.46	280.88	255.69
NC_037315.1	2540822	2541546	725	*	7.9	7.53	8.19	-0.66	0.000236	0.000344	171	197.86	290.65	292.97
NC_037315.1	2547399	2548336	938	*	8.1	7.65	8.44	-0.79	1.04E-05	1.79E-05	217	183.68	334.62	360.18
NC_037315.1	2558707	2561365	2659	*	9.76	9.26	10.13	-0.87	1.38E-08	4.49E-08	585	644.24	1103.51	1142.49
NC_037315.1	2562076	2563052	977	*	8.63	8.51	8.75	-0.24	0.431	0.48	253	474.06	414.73	443.66
NC_037315.1	2568035	2569015	981	*	8.23	7.91	8.5	-0.59	0.000425	0.000606	254	225.55	370.77	351.78
NC_037315.1	2570581	2572521	1941	*	9.19	8.82	9.48	-0.66	1.70E-05	2.84E-05	432	474.06	726.39	703.03
NC_037315.1	2657468	2661595	4128	*	10.82	10.26	11.23	-0.97	3.08E-06	5.68E-06	1109	1337.09	2294.46	2497.09
NC_037315.1	2662087	2664662	2576	*	10.24	9.6	10.69	-1.09	2.61E-07	5.97E-07	673	875.86	1517.75	1786.71
NC_037315.1	2669611	2671970	2360	*	10.78	10.24	11.18	-0.94	0.000175	0.000258	1016	1398.55	2126.42	2508.12
NC_037315.1	2710338	2711616	1279	*	11.03	11.24	10.78	0.47	0.38	0.428	1069	3777.63	1614.48	1893.29
NC_037315.1	2711910	2713230	1321	*	9.22	9.44	8.95	0.49	0.474	0.523	370	1023.08	442.58	547.09
NC_037315.1	2713707	2714031	325	*	10.72	11.02	10.34	0.68	0.152	0.183	1025	3140.14	1118.16	1472.74
NC_037315.1	2714710	2716237	1528	*	12.96	13.18	12.7	0.47	0.492	0.541	4004	14508.81	5865.36	7477.62
NC_037315.1	2716585	2717481	897	*	11.52	11.82	11.12	0.7	0.163	0.196	1951	5298.4	1976.94	2484.49
NC_037316.1	8767	14097	5331	*	13.33	13.45	13.2	0.25	0.692	0.732	5885	16509.05	8338.12	10489.25
NC_037316.1	14329	26381	12053	*	14.44	14.57	14.3	0.27	0.665	0.707	13857	34767.12	18186.18	22255.92
NC_037316.1	27487	29867	2381	*	10.04	9.43	10.47	-1.04	2.26E-06	4.26E-06	583	794.83	1306.24	1536.27
NC_037316.1	31805	34875	3071	*	10.49	9.75	10.98	-1.23	1.83E-07	4.36E-07	724	1002.14	1863.61	2177.34
NC_037316.1	35239	39055	3817	*	10.7	10.11	11.12	-1.01	3.47E-06	6.38E-06	958	1249.3	2177.22	2275.52
NC_037316.1	43261	45609	2349	*	9.81	9.23	10.23	-1	3.32E-10	2.07E-09	561	638.16	1183.62	1211.27
NC_037316.1	58406	61396	2991	*	10.3	9.66	10.73	-1.07	2.35E-07	5.44E-07	697	923.81	1638.9	1768.33
NC_037316.1	62025	63161	1137	*	8.69	8.11	9.1	-0.99	1.66E-08	5.23E-08	254	299.16	523.67	574.92
NC_037316.1	90126	91559	1434	*	8.57	8.09	8.93	-0.84	4.59E-08	1.27E-07	270	273.5	494.85	478.31
NC_037316.1	142762	146779	4018	*	10.58	9.9	11.04	-1.13	5.14E-07	1.11E-06	813	1103.44	2013.58	2194.14
NC_037316.1	169229	174434	5206	*	10.96	10.26	11.43	-1.17	7.50E-09	2.66E-08	1153	1294.55	2637.38	2876.69
NC_037316.1	229355	230958	1604	*	9.02	8.46	9.42	-0.96	5.66E-10	3.25E-09	354	352.51	655.56	717.2
NC_037316.1	233701	234572	872	*	8	7.49	8.37	-0.89	2.43E-06	4.57E-06	199	159.37	334.13	329.73
NC_037316.1	256844	257721	878	*	8.16	7.4	8.65	-1.26	1.81E-13	6.22E-12	166	170.85	385.91	418.98
NC_037316.1	291525	295825	4301	*	10.74	10.15	11.16	-1.01	6.73E-07	1.41E-06	1038	1231.07	2151.33	2414.13
NC_037316.1	298273	301083	2811	*	9.84	9.24	10.26	-1.03	1.67E-08	5.25E-08	546	661.12	1162.13	1296.85
NC_037316.1	305256	306237	982	*	8.19	7.61	8.6	-0.99	4.35E-09	1.69E-08	204	185.71	375.65	399.03
NC_037316.1	307092	311890	4799	*	10.93	10.18	11.42	-1.24	3.63E-08	1.04E-07	1041	1274.29	2557.76	2927.1
NC_037316.1	313549	317214	3666	*	10.61	9.9	11.08	-1.18	3.94E-06	7.19E-06	773	1134.5	2002.83	2320.68
NC_037316.1	317697	320124	2428	*	10.06	9.27	10.56	-1.29	3.72E-11	3.64E-10	544	694.21	1438.13	1586.15
NC_037316.1	322995	328142	5148	*	10.99	10.22	11.49	-1.27	1.09E-07	2.74E-07	1062	1316.83	2625.17	3124.51
NC_037316.1	329317	335094	5778	*	11.19	10.5	11.66	-1.17	4.15E-07	9.15E-07	1344	1546.44	3036.48	3446.89
NC_037316.1	343491	344013	523	*	7.45	7.03	7.77	-0.74	0.000392	0.000561	148	113.45	224.22	213.69
NC_037316.1	345050	346720	1671	*	8.97	8.57	9.29	-0.72	8.50E-06	1.48E-05	407	351.83	619.41	628.47
NC_037316.1	348347	350000	1654	*	9	8.49	9.38	-0.89	2.24E-08	6.83E-08	384	336.3	663.38	669.95
NC_037316.1	352435	356778	4344	*	10.71	9.99	11.18	-1.19	3.31E-08	9.63E-08	894	1140.58	2220.7	2429.36
NC_037316.1	358701	365886	7186	*	11.49	10.75	11.98	-1.23	9.65E-06	1.66E-05	1498	1948.91	3856.18	4209.25
NC_037316.1	367450	369434	1985	*	9.53	8.9	9.97	-1.07	1.05E-07	2.63E-07	412	542.94	953.05	1050.6
NC_037316.1	372375	375116	2742	*	9.82	9.22	10.24	-1.02	4.34E-08	1.21E-07	565	631.4	1091.3	1333.6
NC_037316.1	481590	482358	769	*	8	7.08	8.56	-1.48	1.88E-15	2.68E-13	138	133.03	350.74	402.71
NC_037316.1	541448	542419	972	*	8.59	8.02	9	-0.98	2.00E-08	6.18E-08	240	279.57	488.49	535.54
NC_037316.1	548925	549806	882	*	8.17	7.55	8.59	-1.04	3.29E-09	1.34E-08	200	175.58	370.28	402.71
NC_037316.1	550193	553303	3111	*	10.2	9.47	10.68	-1.21	4.09E-13	1.10E-11	658	759.04	1596.4	1687.48
NC_037316.1	554335	555497	1163	*	8.88	8.09	9.38	-1.3	2.13E-13	6.97E-12	247	297.13	641.88	695.15
NC_037316.1	637404	637900	497	*	7.24	6.71	7.62	-0.91	3.33E-06	6.13E-06	109	100.62	191.98	202.14
NC_037316.1	651943	656043	4101	*	11.09	10.95	11.23	-0.28	0.343	0.389	1573	2381.11	2274.43	2515.47
NC_037316.1	698196	700715	2520	*	9.68	9.03	10.13	-1.1	4.10E-12	6.42E-11	507	538.89	1061.01	1174.51
NC_037316.1	701109	702503	1395	*	8.88	8.31	9.29	-0.98	4.37E-08	1.22E-07	294	340.35	580.82	668.38
NC_037316.1	703063	704004	942	*	8.55	8.45	8.64	-0.19	0.355	0.4	297	401.13	393.73	404.28
NC_037316.1	724648	726128	1481	*	9.18	8.54	9.62	-1.08	1.21E-08	3.98E-08	326	419.36	765.96	810.14
NC_037316.1	727176	730065	2890	*	9.95	9.41	10.34	-0.93	4.50E-09	1.74E-08	671	693.53	1223.68	1375.6
NC_037316.1	752845	762418	9574	*	11.84	11.19	12.28	-1.09	0.00016	0.000237	2145	2524.94	4736.45	5214.17
NC_037316.1	771399	772728	1330	*	8.89	8.18	9.36	-1.18	3.33E-09	1.35E-08	252	326.17	612.57	701.45
NC_037316.1	773028	774339	1312	*	8.66	8.21	9	-0.78	2.47E-07	5.67E-07	303	290.38	514.39	506.66
NC_037316.1	774665	776789	2125	*	10.09	9.32	10.59	-1.26	7.59E-06	1.32E-05	472	808.33	1434.22	1639.17
NC_037316.1	777165	780073	2909	*	10.31	9.52	10.82	-1.3	9.13E-08	2.33E-07	589	879.24	1724.39	1899.07
NC_037316.1	780480	782543	2064	*	9.54	8.91	9.98	-1.07	6.51E-11	5.45E-10	451	510.53	967.22	1048.5
NC_037316.1	782987	783537	551	*	7.78	7.21	8.18	-0.97	4.60E-05	7.23E-05	122	174.23	267.7	313.97
NC_037316.1	799684	800527	844	*	9.2	9.26	9.13	0.13	0.588	0.637	472	756.34	542.23	576.49
NC_037316.1	814703	815712	1010	*	8.41	7.86	8.81	-0.95	1.02E-08	3.47E-08	226	238.38	427.43	470.96
NC_037316.1	816290	817532	1243	*	8.93	8.24	9.4	-1.16	1.72E-13	5.97E-12	286	318.74	676.57	672.58
NC_037316.1	822613	824902	2290	*	10.05	9.19	10.58	-1.39	1.52E-08	4.86E-08	461	707.04	1467.44	1594.55
NC_037316.1	825403	826570	1168	*	8.79	8.01	9.3	-1.28	1.07E-11	1.31E-10	230	287	594.5	662.6
NC_037316.1	832689	842551	9863	*	11.9	11.19	12.37	-1.17	0.000152	0.000225	2065	2614.08	5034.92	5527.62
NC_037316.1	843926	844675	750	*	8.46	8.25	8.64	-0.39	0.187	0.223	219	389.65	369.3	425.81
NC_037316.1	845499	847489	1991	*	9.46	8.84	9.89	-1.05	1.88E-07	4.47E-07	397	519.98	893.46	1009.65
NC_037316.1	864625	865279	655	*	7.95	7.31	8.39	-1.07	2.75E-10	1.76E-09	161	156.67	328.76	340.23
NC_037316.1	865654	869578	3925	*	10.54	9.91	10.98	-1.07	2.82E-07	6.41E-07	857	1068.32	1876.31	2156.86
NC_037316.1	871609	875671	4063	*	10.55	9.98	10.96	-0.98	1.37E-07	3.34E-07	921	1093.31	1922.72	2060.78
NC_037316.1	876213	877046	834	*	8.37	7.62	8.87	-1.24	6.77E-10	3.70E-09	180	214.07	420.11	513.49
NC_037316.1	878334	878774	441	*	7.23	6.77	7.58	-0.82	3.02E-05	4.86E-05	106	112.1	187.09	196.89
NC_037316.1	887535	891158	3624	*	10.23	9.67	10.64	-0.97	3.48E-08	1.00E-07	771	857.63	1478.19	1710.58
NC_037316.1	908426	911310	2885	*	9.78	9.22	10.18	-0.96	4.25E-11	4.00E-10	590	604.39	1140.15	1181.86
NC_037316.1	911617	912586	970	*	8.23	7.75	8.59	-0.84	1.35E-06	2.65E-06	199	230.95	380.54	388
NC_037316.1	1010236	1011006	771	*	9.11	9.19	9.01	0.18	0.485	0.535	446	725.27	488.01	546.57
NC_037316.1	1020074	1020554	481	*	7.4	6.79	7.82	-1.03	1.30E-06	2.57E-06	125	96.57	217.87	234.17
NC_037316.1	1033904	1035289	1386	*	8.91	8.25	9.36	-1.11	3.39E-12	5.51E-11	287	322.12	644.32	673.63
NC_037316.1	1054888	1055368	481	*	7.29	6.8	7.65	-0.85	9.89E-06	1.71E-05	115	108.05	204.68	196.89
NC_037316.1	1055617	1056796	1180	*	8.49	7.92	8.9	-0.98	3.38E-08	9.79E-08	266	217.45	472.37	480.41
NC_037316.1	1138004	1140385	2382	*	9.84	9.19	10.29	-1.1	4.25E-08	1.19E-07	506	659.77	1180.2	1315.23
NC_037316.1	1162604	1165571	2968	*	10	9.45	10.4	-0.95	1.19E-09	5.91E-09	658	738.78	1340.43	1358.8
NC_037316.1	1200287	1205037	4751	*	10.62	9.96	11.06	-1.1	9.88E-09	3.38E-08	912	1084.53	2052.66	2229.32
NC_037316.1	1213272	1220357	7086	*	11.77	10.9	12.31	-1.41	9.70E-05	0.000147	1471	2339.91	4764.78	5363.28
NC_037316.1	1222226	1222958	733	*	7.9	7.34	8.31	-0.97	5.59E-07	1.20E-06	152	171.53	292.12	341.8
NC_037316.1	1228366	1232089	3724	*	10.58	9.78	11.09	-1.31	1.64E-10	1.16E-09	794	962.3	2012.6	2335.38
NC_037316.1	1292912	1296205	3294	*	10.07	9.36	10.55	-1.19	4.16E-13	1.11E-11	613	702.31	1458.16	1533.12
NC_037316.1	1327676	1330165	2490	*	9.66	9.27	9.96	-0.69	6.24E-05	9.65E-05	572	664.49	943.77	1045.35
NC_037316.1	1330864	1334613	3750	*	10.53	10.22	10.78	-0.56	0.0261	0.0336	959	1422.18	1644.76	1877.02
NC_037316.1	1340161	1342528	2368	*	9.56	8.99	9.97	-0.98	1.39E-08	4.52E-08	463	555.77	981.39	1021.2
NC_037316.1	1348613	1348995	383	*	7.06	6.59	7.42	-0.83	0.000146	0.000216	86	106.7	167.55	174.84
NC_037316.1	1350843	1354198	3356	*	10.11	9.42	10.58	-1.16	1.58E-08	5.02E-08	589	783.35	1471.84	1590.35
NC_037316.1	1390190	1395507	5318	*	10.96	10.24	11.44	-1.2	8.17E-07	1.69E-06	1043	1377.61	2636.41	2928.67
NC_037316.1	1424579	1426866	2288	*	9.27	8.66	9.7	-1.04	3.85E-10	2.35E-09	408	400.45	769.87	896.24
NC_037316.1	1445410	1447746	2337	*	9.5	8.82	9.96	-1.14	4.98E-15	5.45E-13	447	458.53	996.04	998.1
NC_037316.1	1449202	1450098	897	*	8.36	8.08	8.59	-0.52	0.0447	0.0566	215	324.82	342.43	429.48
NC_037316.1	1452854	1453229	376	*	7.04	6.49	7.43	-0.95	3.29E-06	6.06E-06	93	86.44	170	175.89
NC_037316.1	1462633	1464777	2145	*	9.44	8.77	9.9	-1.12	2.33E-12	4.07E-11	419	455.83	906.65	999.15
NC_037316.1	1477317	1478843	1527	*	8.86	8.24	9.29	-1.05	2.92E-11	2.96E-10	305	298.48	594.99	656.3
NC_037316.1	1479936	1480965	1030	*	8.34	7.78	8.75	-0.97	9.95E-08	2.52E-07	208	230.95	461.63	396.93
NC_037316.1	1503369	1505509	2141	*	9.63	8.91	10.11	-1.19	6.17E-15	6.08E-13	462	503.1	1080.55	1123.06
NC_037316.1	1573983	1579193	5211	*	10.88	10.23	11.33	-1.1	1.81E-06	3.46E-06	1042	1355.33	2475.69	2674.55
NC_037316.1	1721176	1724214	3039	*	10.47	9.98	10.83	-0.86	0.00254	0.00344	757	1259.43	1713.15	1937.92
NC_037316.1	1751428	1754160	2733	*	9.72	9.21	10.09	-0.88	1.66E-08	5.23E-08	560	626	1075.18	1103.11
NC_037316.1	1754598	1755310	713	*	8.1	7.59	8.47	-0.88	5.08E-07	1.10E-06	179	206.64	357.09	352.83
NC_037316.1	1787628	1790033	2406	*	9.63	8.87	10.13	-1.27	3.52E-17	1.00E-14	463	470.68	1084.95	1161.39
NC_037316.1	1796030	1796584	555	*	7.37	6.81	7.78	-0.97	3.20E-06	5.91E-06	124	99.94	229.59	208.97
NC_037316.1	1813819	1814157	339	*	8.53	8.72	8.31	0.42	0.117	0.143	318	528.08	294.07	338.65
NC_037316.1	1827495	1834019	6525	*	11.71	11.97	11.39	0.57	0.224	0.263	2377	5638.08	2595.86	2784.81
NC_037316.1	1844857	1845560	704	*	8.39	8.72	7.96	0.76	0.0465	0.0587	240	605.74	245.22	253.07
NC_037316.1	1859502	1860246	745	*	8.95	9.31	8.46	0.84	0.238	0.278	333	934.61	298.47	407.96
NC_037316.1	1882063	1885968	3906	*	10.95	11.03	10.86	0.17	0.624	0.671	1466	2718.08	1742.95	1980.98
NC_037316.1	1886250	1886787	538	*	7.37	6.98	7.68	-0.7	0.000191	0.00028	132	120.2	206.63	203.72
NC_037316.1	1894732	1898892	4161	*	12.1	11.6	12.47	-0.86	0.0886	0.109	1868	4360.41	5109.66	6224.35
NC_037316.1	1908115	1910554	2440	*	9.74	9.14	10.16	-1.03	8.73E-10	4.54E-09	548	577.38	1060.03	1230.17
NC_037316.1	1912848	1913450	603	*	7.68	7.4	7.91	-0.52	0.0056	0.00746	170	166.8	224.22	258.32
NC_037316.1	1922038	1926924	4887	*	10.76	10.06	11.23	-1.17	2.06E-10	1.39E-09	1024	1115.59	2305.7	2510.74
NC_037316.1	1930949	1932580	1632	*	8.85	8.29	9.26	-0.97	1.70E-09	7.82E-09	330	295.78	632.6	590.67
NC_037316.1	1939578	1940479	902	*	8.15	7.56	8.57	-1	2.71E-09	1.15E-08	199	179.63	372.72	385.9
NC_037316.1	1966360	1967574	1215	*	9.02	8.3	9.5	-1.2	2.74E-15	3.54E-13	315	316.72	702.46	745.03
NC_037316.1	1988977	1991694	2718	*	10.06	9.37	10.52	-1.14	6.01E-11	5.12E-10	604	723.92	1422.01	1508.96
NC_037316.1	1992110	1996044	3935	*	10.71	9.99	11.18	-1.19	4.72E-06	8.51E-06	821	1219.59	2219.72	2434.09
NC_037316.1	1998023	1999611	1589	*	9.35	8.71	9.79	-1.08	2.19E-08	6.71E-08	362	472.71	862.68	906.22
NC_037316.1	2000332	2003267	2936	*	10.06	9.44	10.5	-1.06	8.58E-08	2.20E-07	600	785.37	1405.4	1481.66
NC_037316.1	2011611	2015697	4087	*	10.67	9.98	11.14	-1.16	3.34E-11	3.32E-10	966	1054.14	2193.34	2313.85
NC_037316.1	2016208	2020609	4402	*	10.43	9.87	10.83	-0.95	7.48E-10	4.00E-09	916	959.6	1787.4	1848.14
NC_037316.1	2022018	2025225	3208	*	10.16	9.44	10.63	-1.2	3.21E-12	5.25E-11	662	725.27	1477.21	1701.65
NC_037316.1	2029727	2031361	1635	*	9.12	8.45	9.58	-1.13	1.03E-11	1.27E-10	329	371.41	728.83	802.79
NC_037316.1	2043968	2047969	4002	*	10.31	9.63	10.77	-1.13	1.58E-12	3.00E-11	838	748.23	1721.94	1758.88
NC_037316.1	2052761	2053548	788	*	7.76	7.26	8.14	-0.88	2.50E-06	4.69E-06	147	158.7	264.28	298.75
NC_037316.1	2053766	2054899	1134	*	8.42	7.76	8.86	-1.1	1.33E-11	1.56E-10	218	216.1	446.97	484.61
NC_037316.1	2062681	2063022	342	*	6.91	6.31	7.32	-1.01	1.23E-05	2.09E-05	91	68.21	162.67	157.51
NC_037316.1	2063285	2065319	2035	*	9.64	8.96	10.11	-1.14	1.54E-12	2.96E-11	483	514.58	1037.07	1167.16
NC_037316.1	2100323	2102100	1778	*	9.67	8.91	10.17	-1.26	6.36E-09	2.33E-08	407	553.75	1062.48	1238.04
NC_037316.1	2122493	2124612	2120	*	10.67	10.46	10.85	-0.38	0.331	0.376	851	1975.25	1672.12	2014.58
NC_037316.1	2124875	2125885	1011	*	8.22	7.58	8.65	-1.07	5.82E-05	9.02E-05	143	240.41	407.4	398.51
NC_037316.1	2135954	2136865	912	*	8.25	7.84	8.57	-0.72	2.41E-05	3.94E-05	214	245.13	371.74	386.95
NC_037316.1	2137690	2140801	3112	*	10.4	9.99	10.72	-0.73	0.00996	0.0131	758	1272.94	1598.36	1764.13
NC_037316.1	2159717	2160402	686	*	7.81	7.39	8.14	-0.75	0.000222	0.000323	146	189.08	278.93	285.62
NC_037316.1	2162877	2163608	732	*	7.87	7.25	8.3	-1.05	1.43E-09	6.84E-09	149	155.32	310.19	318.7
NC_037316.1	2193375	2194175	801	*	8.2	7.65	8.6	-0.95	1.03E-08	3.49E-08	194	207.32	378.58	396.41
NC_037316.1	2201600	2204013	2414	*	11.25	11.5	10.95	0.55	0.21	0.248	1733	4059.9	1801.57	2165.79
NC_037316.1	2213386	2215398	2013	*	9.57	8.85	10.04	-1.19	5.58E-11	4.84E-10	411	511.88	1026.82	1084.21
NC_037316.1	2217188	2220203	3016	*	9.92	9.32	10.35	-1.03	1.99E-10	1.35E-09	595	680.7	1271.06	1335.18
NC_037316.1	2235567	2235915	349	*	7.18	6.94	7.39	-0.45	0.0544	0.0685	105	140.46	159.25	175.89
NC_037316.1	2304230	2306168	1939	*	9.3	8.61	9.76	-1.15	6.28E-13	1.45E-11	397	386.27	816.27	916.72
NC_037316.1	2441265	2441980	716	*	8.89	9.05	8.71	0.33	0.304	0.348	345	712.44	401.05	437.88
NC_037316.1	2442933	2446543	3611	*	10.25	9.59	10.7	-1.11	2.72E-10	1.75E-09	736	804.28	1536.8	1799.31
NC_037316.1	2473932	2475135	1204	*	9.01	8.3	9.49	-1.19	1.42E-10	1.03E-09	280	350.48	688.29	747.13
NC_037316.1	2477400	2480923	3524	*	10.35	9.66	10.82	-1.16	3.49E-09	1.40E-08	719	896.12	1703.38	1917.45
NC_037316.1	2489127	2489572	446	*	7.26	6.73	7.64	-0.91	0.000197	0.000287	92	120.88	177.81	221.57
NC_037316.1	2492199	2492946	748	*	7.66	7.06	8.08	-1.02	3.62E-08	1.04E-07	131	135.06	256.95	283.52
NC_037316.1	2494624	2498249	3626	*	10.54	9.76	11.05	-1.29	3.59E-09	1.44E-08	742	993.37	2054.61	2181.02
NC_037316.1	2506242	2509866	3625	*	10.52	9.78	11.01	-1.23	3.71E-12	5.93E-11	821	940.02	1997.46	2134.29
NC_037316.1	2510718	2515425	4708	*	10.87	10.14	11.35	-1.21	3.53E-08	1.02E-07	1014	1245.25	2463.48	2756.98
NC_037316.1	2528321	2546231	17911	*	12.93	12.26	13.39	-1.13	0.00585	0.00778	4103	5696.83	10064.95	11389.17
NC_037316.1	2546851	2549090	2240	*	9.85	9.23	10.28	-1.05	4.56E-05	7.18E-05	464	740.13	1185.09	1303.15
NC_037316.1	2553615	2558367	4753	*	12	11.94	12.06	-0.12	0.777	0.808	2719	5139.7	3934.83	4627.7
NC_037316.1	2558693	2561590	2898	*	10.23	9.69	10.62	-0.93	1.65E-06	3.17E-06	748	908.95	1456.69	1694.83
NC_037316.1	2588269	2590569	2301	*	9.65	8.97	10.11	-1.14	3.50E-10	2.16E-09	460	540.91	1023.4	1182.91
NC_037316.1	2592168	2592796	629	*	7.61	7.08	8	-0.92	1.19E-06	2.37E-06	125	145.19	257.44	254.12
NC_037316.1	2599112	2599645	534	*	7.49	6.82	7.95	-1.13	4.54E-09	1.75E-08	106	119.53	254.51	240.47
NC_037316.1	2615620	2619808	4189	*	10.83	10.06	11.33	-1.27	4.06E-09	1.60E-08	957	1179.75	2447.36	2696.61
NC_037316.1	2620892	2623340	2449	*	10.15	9.32	10.68	-1.36	6.62E-13	1.48E-11	568	707.04	1558.3	1713.21
NC_037316.1	2626068	2631809	5742	*	11.95	11.17	12.45	-1.27	0.00186	0.00254	1694	2928.77	5040.78	6111.46
NC_037316.1	2632298	2637479	5182	*	14.07	14.59	13.23	1.36	0.0249	0.032	14348	35033.86	8576.5	10692.44
NC_037316.1	2644800	2648019	3220	*	12.72	12.99	12.39	0.6	0.288	0.331	4735	11554.37	4775.53	5982.31
NC_037316.1	2648207	2652196	3990	*	12.66	12.39	12.89	-0.5	0.345	0.391	3364	7356.71	6775.91	8357.06
NC_037317.1	907	6713	5807	*	12.89	12.99	12.77	0.23	0.676	0.718	5092	11230.23	6273.25	7681.86
NC_037317.1	7266	13374	6109	*	13.91	13.76	14.04	-0.28	0.627	0.674	8707	19104.9	14895.19	18866.26
NC_037317.1	13862	14276	415	*	8.07	8.26	7.84	0.42	0.194	0.23	202	411.93	225.2	233.64
NC_037317.1	15979	26141	10163	*	14.4	14.46	14.35	0.11	0.86	0.881	12993	31952.47	18503.21	23210.97
NC_037317.1	27473	35221	7749	*	13.3	13.61	12.89	0.72	0.195	0.232	7819	17229.59	6938.09	8242.6
NC_037317.1	35684	37826	2143	*	12.96	13.39	12.32	1.07	0.0515	0.0649	6702	14815.39	4519.07	5736.06
NC_037317.1	43256	45093	1838	*	10.91	10.55	11.2	-0.65	0.0395	0.0504	1121	1881.38	2147.42	2570.6
NC_037317.1	45795	46676	882	*	8.45	8.05	8.76	-0.7	6.84E-06	1.20E-05	262	269.44	423.53	442.61
NC_037317.1	52572	54948	2377	*	9.82	9.25	10.22	-0.97	3.47E-10	2.15E-09	616	603.72	1134.77	1258
NC_037317.1	55615	57189	1575	*	9.09	8.46	9.52	-1.06	6.81E-11	5.63E-10	363	343.05	690.24	777.06
NC_037317.1	58854	62249	3396	*	10.28	9.66	10.72	-1.06	8.73E-10	4.54E-09	757	858.31	1591.03	1776.21
NC_037317.1	63397	64226	830	*	8.02	7.53	8.38	-0.86	5.38E-06	9.61E-06	195	173.55	307.75	360.7
NC_037317.1	71864	72942	1079	*	8.41	7.87	8.8	-0.93	3.89E-08	1.10E-07	224	242.43	421.57	468.86
NC_037317.1	117158	118127	970	*	8.23	7.7	8.61	-0.91	5.31E-07	1.15E-06	221	195.84	364.42	416.36
NC_037317.1	118671	121099	2429	*	10.39	9.55	10.92	-1.37	9.41E-08	2.39E-07	594	902.2	1785.45	2082.31
NC_037317.1	123687	125248	1562	*	11.78	12.07	11.41	0.66	0.217	0.256	2254	6350.52	2426.35	3018.45
NC_037317.1	133139	135930	2792	*	12.61	12.39	12.8	-0.41	0.448	0.497	3247	7473.54	6316.73	7927.05
NC_037317.1	136517	137078	562	*	7.49	7.18	7.74	-0.56	0.0109	0.0143	166	123.58	201.26	225.77
NC_037317.1	144336	146091	1756	*	10.32	10.71	9.8	0.9	0.00106	0.00146	1256	2087.35	856.82	929.32
NC_037317.1	146850	147348	499	*	8.02	8.26	7.73	0.53	0.0957	0.118	220	394.37	173.42	250.97
NC_037317.1	153002	153370	369	*	7.76	7.8	7.71	0.09	0.796	0.825	133	312.66	188.56	229.97
NC_037317.1	153653	154691	1039	*	10.9	11.13	10.62	0.52	0.163	0.197	1489	3005.08	1409.31	1732.11
NC_037317.1	157450	157775	326	*	6.88	6.55	7.14	-0.59	0.00463	0.00619	97	90.49	146.06	136.51
NC_037317.1	165103	166071	969	*	9.67	9.88	9.42	0.45	0.149	0.18	638	1241.2	657.51	715.63
NC_037317.1	173522	175489	1968	*	11.84	11.96	11.71	0.25	0.562	0.612	2748	5216.01	2952.46	3746.16
NC_037317.1	177793	178874	1082	*	8.56	9.05	7.79	1.26	0.000289	0.000418	341	722.57	193.44	249.92
NC_037317.1	184586	184913	328	*	0.33	0.6	-0.01	0.6	0.514	0.564	1	2.03	1.47	0.53
NC_037317.1	203868	206672	2805	*	9.81	9.11	10.29	-1.18	7.07E-15	6.08E-13	530	574.68	1228.56	1269.02
NC_037317.1	215518	218180	2663	*	10.09	9.35	10.58	-1.23	2.66E-10	1.72E-09	578	723.25	1426.89	1629.72
NC_037317.1	219723	220803	1081	*	8.41	7.93	8.77	-0.83	2.03E-06	3.84E-06	255	233.65	404.47	466.24
NC_037317.1	221579	222046	468	*	7.25	6.73	7.64	-0.9	5.59E-06	9.94E-06	111	101.97	207.61	190.06
NC_037317.1	227464	227990	527	*	7.38	6.8	7.8	-1	2.46E-07	5.66E-07	119	103.32	221.78	223.14
NC_037317.1	229027	230769	1743	*	8.95	8.36	9.37	-1.01	1.81E-11	2.04E-10	338	318.74	664.35	656.3
NC_037317.1	258166	259201	1036	*	9.37	9.89	8.55	1.34	1.05E-05	1.80E-05	659	1241.2	363.44	387.48
NC_037317.1	328182	331278	3097	*	10.31	9.87	10.65	-0.78	0.00351	0.00472	717	1156.79	1546.57	1663.85
NC_037317.1	379767	384803	5037	*	13.34	13.27	13.41	-0.14	0.806	0.832	5782	13940.21	9732.28	12073.82
NC_037317.1	390250	395027	4778	*	10.89	10.28	11.32	-1.05	1.35E-05	2.27E-05	1089	1396.52	2348.68	2780.61
NC_037317.1	397164	397872	709	*	7.9	7.31	8.31	-1	1.44E-07	3.52E-07	146	172.2	302.87	332.35
NC_037317.1	413948	414919	972	*	8.23	7.73	8.61	-0.88	0.000118	0.000177	172	251.89	385.91	393.25
NC_037317.1	421324	421855	532	*	7.62	7.04	8.02	-0.98	2.46E-06	4.62E-06	116	147.89	250.6	269.87
NC_037317.1	423300	424558	1259	*	8.89	8.23	9.34	-1.11	5.86E-12	8.43E-11	285	316.04	625.27	672.05
NC_037317.1	425166	426868	1703	*	9.57	8.94	10	-1.07	6.93E-07	1.45E-06	415	565.23	955.98	1096.28
NC_037317.1	428955	431382	2428	*	9.74	9.03	10.21	-1.18	7.26E-15	6.08E-13	515	532.14	1139.66	1227.54
NC_037317.1	432194	433011	818	*	8	7.72	8.24	-0.52	0.00742	0.00982	194	227.58	279.42	325.52
NC_037317.1	433476	437071	3596	*	10.42	9.82	10.85	-1.03	1.45E-05	2.44E-05	744	1059.54	1718.53	1966.27
NC_037317.1	437860	438367	508	*	7.39	6.93	7.74	-0.81	1.43E-05	2.41E-05	119	124.93	215.43	213.17
NC_037317.1	451835	452464	630	*	7.8	7.15	8.25	-1.09	2.12E-09	9.32E-09	152	133.03	296.52	310.3
NC_037317.1	453569	455539	1971	*	9.34	8.76	9.75	-0.99	4.38E-10	2.61E-09	428	436.24	808.95	911.99
NC_037317.1	476387	477520	1134	*	8.6	8.03	9	-0.97	9.11E-10	4.70E-09	253	270.8	499.73	526.09
NC_037317.1	478245	479234	990	*	8.32	7.68	8.76	-1.08	6.91E-09	2.49E-08	182	227.58	426.46	441.56
NC_037317.1	479660	483279	3620	*	10.71	9.99	11.18	-1.19	6.13E-06	1.08E-05	816	1222.97	2211.9	2429.88
NC_037317.1	484401	485466	1066	*	8.76	8.15	9.19	-1.04	5.09E-09	1.92E-08	266	303.21	542.72	624.27
NC_037317.1	486574	497829	11256	*	12.16	11.45	12.64	-1.18	0.00144	0.00198	2263	3338.01	6058.8	6665.91
NC_037317.1	516590	517527	938	*	8.19	7.55	8.64	-1.09	2.24E-09	9.75E-09	169	205.29	399.1	397.98
NC_037317.1	521085	526660	5576	*	11.41	10.97	11.75	-0.79	0.0323	0.0414	1425	2579.64	3287.57	3619.1
NC_037317.1	527543	528614	1072	*	8.51	7.99	8.89	-0.9	1.39E-07	3.40E-07	268	239.73	447.46	499.31
NC_037317.1	551146	554214	3069	*	10.05	9.49	10.45	-0.96	1.22E-09	6.00E-09	681	759.71	1364.85	1432.31
NC_037317.1	554529	556235	1707	*	9.24	8.65	9.66	-1.01	7.31E-07	1.52E-06	344	459.2	766.45	856.34
NC_037317.1	624113	624887	775	*	8.2	7.6	8.62	-1.02	1.09E-07	2.74E-07	171	217.45	396.66	390.63
NC_037317.1	675096	679118	4023	*	11.63	10.99	12.07	-1.08	0.0134	0.0176	1304	2755.9	3902.1	4678.63
NC_037317.1	679380	687416	8037	*	12.45	12.13	12.72	-0.58	0.24	0.279	2930	6057.44	6136.47	7319.58
NC_037317.1	693133	694317	1185	*	10.15	9.9	10.36	-0.46	0.237	0.277	556	1349.92	1146.01	1481.14
NC_037317.1	699715	704523	4809	*	12.86	12.71	13	-0.28	0.63	0.677	3742	9701.35	7265.38	9093.17
NC_037317.1	730052	730713	662	*	7.59	7.08	7.97	-0.89	1.22E-06	2.43E-06	140	130.33	242.29	259.89
NC_037317.1	745560	746257	698	*	7.77	7.37	8.09	-0.72	7.48E-05	0.000115	178	151.94	269.16	275.65
NC_037317.1	750860	752665	1806	*	9.13	8.64	9.49	-0.84	7.34E-05	0.000113	333	466.63	701.48	734.53
NC_037317.1	754003	754547	545	*	7.51	6.91	7.94	-1.03	2.68E-08	8.01E-08	119	121.55	249.62	240.47
NC_037317.1	796510	797473	964	*	8.22	7.66	8.63	-0.96	2.63E-09	1.12E-08	203	201.91	387.38	402.71
NC_037317.1	834086	834640	555	*	8.86	8.96	8.75	0.21	0.741	0.777	283	713.12	395.19	465.19
NC_037317.1	835799	843174	7376	*	13.93	13.95	13.92	0.03	0.964	0.968	10141	21413.07	13890.84	17109.48
NC_037317.1	856641	857336	696	*	8.79	8.61	8.95	-0.34	0.276	0.319	270	513.9	456.74	534.49
NC_037317.1	858788	859597	810	*	10.17	10.25	10.08	0.17	0.801	0.828	662	1771.31	983.83	1176.09
NC_037317.1	859930	861578	1649	*	11.22	11.2	11.25	-0.05	0.917	0.929	1266	3428.5	2186.5	2673.5
NC_037317.1	862120	871301	9182	*	14.52	14.33	14.69	-0.37	0.544	0.594	12026	29086.5	23271.9	29764.51
NC_037317.1	872331	876693	4363	*	12.71	12.3	13.04	-0.74	0.172	0.206	3085	6986.65	7560.92	9228.63
NC_037317.1	974481	975838	1358	*	8.82	8.2	9.25	-1.05	1.49E-09	7.03E-09	321	268.09	587.66	628.47
NC_037317.1	993036	994459	1424	*	9.22	8.84	9.53	-0.69	0.00147	0.00202	388	527.41	679.01	795.44
NC_037317.1	1145791	1148313	2523	*	10.09	9.34	10.58	-1.24	2.76E-07	6.28E-07	525	773.22	1416.15	1642.32
NC_037317.1	1148737	1151108	2372	*	9.69	9.04	10.14	-1.1	8.43E-08	2.17E-07	454	600.34	1061.5	1198.14
NC_037317.1	1151633	1152276	644	*	7.72	7.3	8.04	-0.74	4.06E-05	6.42E-05	155	160.72	252.55	273.55
NC_037317.1	1181878	1183434	1557	*	8.98	8.45	9.37	-0.92	5.94E-10	3.36E-09	345	353.86	649.7	674.15
NC_037317.1	1195330	1199802	4473	*	11	10.22	11.5	-1.28	7.21E-06	1.26E-05	956	1426.23	2671.58	3117.69
NC_037317.1	1232104	1234839	2736	*	10.03	9.36	10.49	-1.14	1.60E-08	5.07E-08	574	737.43	1345.31	1536.79
NC_037317.1	1274200	1276114	1915	*	9.39	8.72	9.85	-1.12	2.57E-11	2.71E-10	387	459.2	907.14	935.1
NC_037317.1	1305674	1311171	5498	*	10.78	10.21	11.19	-0.97	2.71E-06	5.06E-06	1085	1285.09	2176.73	2479.76
NC_037317.1	1313015	1315516	2502	*	10.04	9.32	10.52	-1.2	6.08E-09	2.25E-08	549	733.38	1407.35	1533.64
NC_037317.1	1316082	1319142	3061	*	10.43	10.24	10.59	-0.35	0.313	0.357	797	1626.8	1454.25	1624.47
NC_037317.1	1334236	1336693	2458	*	9.81	9.13	10.27	-1.14	6.97E-11	5.75E-10	513	605.74	1170.92	1292.12
NC_037317.1	1336955	1338108	1154	*	8.51	7.94	8.91	-0.97	4.65E-10	2.74E-09	248	244.46	473.84	489.34
NC_037317.1	1376168	1378927	2760	*	9.99	9.35	10.43	-1.08	9.92E-10	5.06E-09	595	707.71	1310.14	1450.69
NC_037317.1	1380120	1382465	2346	*	9.84	9.13	10.32	-1.19	3.38E-07	7.61E-07	465	656.39	1155.78	1393.98
NC_037317.1	1383959	1387498	3540	*	10.24	9.63	10.68	-1.05	4.15E-10	2.50E-09	755	827.92	1540.71	1729.48
NC_037317.1	1444619	1445301	683	*	7.7	7.1	8.11	-1.01	1.15E-08	3.83E-08	138	137.09	280.88	273.55
NC_037317.1	1466511	1467906	1396	*	8.62	8.06	9.02	-0.95	6.15E-09	2.27E-08	269	265.39	487.52	548.14
NC_037317.1	1468803	1470726	1924	*	10.11	9.89	10.29	-0.4	0.199	0.236	654	1245.25	1181.18	1330.45
NC_037317.1	1478312	1479217	906	*	8.91	9.11	8.68	0.44	0.176	0.211	370	738.78	374.19	445.76
NC_037317.1	1482571	1483169	599	*	8.29	8.56	7.95	0.62	0.0401	0.0511	263	494.32	242.29	251.49
NC_037317.1	1483804	1484253	450	*	9.37	9.43	9.31	0.12	0.744	0.779	408	970.41	569.1	698.83
NC_037317.1	1490858	1494831	3974	*	12.49	12.97	11.78	1.19	0.0145	0.019	7057	8964.53	2375.77	4646.06
NC_037317.1	1496905	1499377	2473	*	10.33	10.53	10.08	0.45	0.146	0.177	753	1412.05	1418.59	1547.29
NC_037317.1	1509799	1511443	1645	*	8.94	8.29	9.39	-1.1	2.47E-07	5.67E-07	271	353.18	601.83	735.58
NC_037317.1	1624155	1626822	2668	*	9.56	8.98	9.98	-1	4.50E-12	6.85E-11	501	507.83	1003.37	1014.38
NC_037317.1	1665071	1667785	2715	*	10.83	10.75	10.9	-0.15	0.697	0.735	1077	2366.25	1746.37	2079.16
NC_037317.1	1673301	1687769	14469	*	13.22	13.52	12.83	0.69	0.235	0.275	6863	16688.68	6859.93	7743.29
NC_037317.1	1688975	1695000	6026	*	12.12	12.42	11.74	0.68	0.226	0.266	2891	8065.1	3120.99	3737.76
NC_037317.1	1703323	1705258	1936	*	11.18	11.29	11.05	0.24	0.613	0.661	1363	3643.24	1928.09	2322.25
NC_037317.1	1721235	1723085	1851	*	9.34	8.68	9.79	-1.11	2.20E-12	3.87E-11	393	428.14	849.49	923.02
NC_037317.1	1768874	1769694	821	*	8.15	7.66	8.52	-0.85	5.73E-07	1.22E-06	193	212.72	378.58	354.93
NC_037317.1	1777289	1779023	1735	*	9.08	8.59	9.44	-0.85	1.41E-07	3.44E-07	385	386.27	650.19	740.83
NC_037317.1	1783042	1783457	416	*	7.28	6.69	7.69	-1	4.25E-05	6.72E-05	84	122.9	202.24	211.07
NC_037317.1	1908852	1910330	1479	*	9.1	8.4	9.56	-1.17	3.87E-11	3.75E-10	302	372.09	750.82	762.88
NC_037317.1	1947775	1948129	355	*	7.38	6.92	7.73	-0.81	0.00192	0.00261	94	147.89	210.05	213.69
NC_037317.1	1949400	1950423	1024	*	8.45	7.72	8.93	-1.2	1.58E-13	5.63E-12	217	205.29	468.96	504.56
NC_037317.1	1987200	1988550	1351	*	9.02	8.41	9.45	-1.04	5.31E-11	4.65E-10	323	357.23	677.54	718.78
NC_037317.1	1990140	1992426	2287	*	11.82	12.16	11.37	0.8	0.123	0.15	2529	6649.67	2394.11	2881.94
NC_037317.1	1993265	1998516	5252	*	11.88	12.12	11.59	0.53	0.179	0.214	3298	5629.3	2841.57	3331.38
NC_037317.1	2010253	2019099	8847	*	12.3	11.8	12.68	-0.88	0.0439	0.0557	2566	4555.57	6139.89	6975.16
NC_037317.1	2024273	2024898	626	*	7.93	7.1	8.45	-1.35	1.56E-11	1.78E-10	124	151.27	328.27	371.73
NC_037317.1	2053370	2055546	2177	*	9.31	8.73	9.72	-0.99	3.15E-11	3.16E-10	428	423.41	818.72	867.89
NC_037317.1	2057225	2059990	2766	*	9.93	9.26	10.39	-1.13	7.12E-12	9.51E-11	571	653.01	1290.12	1395.56
NC_037317.1	2091666	2092562	897	*	8.47	7.97	8.84	-0.87	1.25E-06	2.48E-06	226	274.17	444.04	472.54
NC_037317.1	2119820	2122336	2517	*	9.63	9.08	10.02	-0.95	8.37E-08	2.15E-07	485	594.94	1026.82	1055.86
NC_037317.1	2122512	2124093	1582	*	8.77	8.31	9.12	-0.81	9.17E-08	2.34E-07	326	307.94	550.05	559.69
NC_037317.1	2124384	2127161	2778	*	9.86	9.19	10.31	-1.13	1.02E-06	2.05E-06	471	694.21	1243.71	1302.62
NC_037317.1	2146728	2148120	1393	*	8.9	8.27	9.34	-1.07	9.08E-07	1.85E-06	254	362.64	630.16	664.18
NC_037317.1	2148434	2153322	4889	*	10.71	10.1	11.14	-1.05	1.44E-08	4.65E-08	1028	1160.16	2180.64	2338.53
NC_037317.1	2154179	2156096	1918	*	9.16	8.75	9.48	-0.74	1.50E-05	2.51E-05	399	461.23	679.98	752.38
NC_037317.1	2191125	2193698	2574	*	10.03	9.47	10.43	-0.96	5.10E-05	7.96E-05	570	845.47	1308.68	1449.64
NC_037317.1	2209011	2210498	1488	*	10.83	11.24	10.25	0.98	0.0184	0.0239	1386	3438.62	1171.41	1266.4
NC_037317.1	2233844	2238826	4983	*	10.7	10.13	11.1	-0.97	4.19E-07	9.22E-07	1033	1204.06	2101.02	2293.9
NC_037317.1	2239123	2241563	2441	*	9.53	8.99	9.92	-0.93	1.45E-08	4.66E-08	497	522.68	905.67	1038.53
NC_037317.1	2269858	2270810	953	*	8.27	7.79	8.63	-0.84	2.26E-05	3.71E-05	194	249.19	412.78	379.08
NC_037317.1	2273028	2273574	547	*	7.57	6.98	7.99	-1.01	5.84E-08	1.57E-07	131	122.23	245.71	262.52
NC_037317.1	2285638	2286965	1328	*	8.53	7.82	9	-1.19	6.61E-12	9.04E-11	209	241.76	493.38	533.97
NC_037317.1	2287539	2288770	1232	*	8.54	7.89	8.99	-1.1	5.21E-08	1.41E-07	269	204.62	476.77	541.32
NC_037317.1	2299373	2302747	3375	*	10.23	9.47	10.73	-1.26	1.49E-14	1.06E-12	714	707.04	1590.54	1806.66
NC_037317.1	2303003	2303402	400	*	7.14	6.58	7.54	-0.95	6.08E-06	1.07E-05	88	104	179.77	192.16
NC_037317.1	2321439	2322476	1038	*	8.42	7.98	8.76	-0.78	5.08E-06	9.09E-06	273	230.95	433.78	431.06
NC_037317.1	2325114	2326176	1063	*	8.27	7.74	8.65	-0.91	3.36E-08	9.73E-08	223	205.29	391.77	413.73
NC_037317.1	2327900	2329869	1970	*	9.47	8.68	9.98	-1.3	1.52E-18	9.63E-16	402	420.04	1004.35	1013.85
NC_037317.1	2355961	2357362	1402	*	9.12	8.37	9.61	-1.23	2.02E-11	2.24E-10	293	370.06	761.56	798.59
NC_037317.1	2369707	2370944	1238	*	9.51	9.72	9.26	0.46	0.128	0.156	586	1097.36	586.68	637.92
NC_037317.1	2500397	2501227	831	*	8.15	7.56	8.57	-1	3.11E-07	7.02E-07	167	211.37	363.44	394.3
NC_037317.1	2501604	2502156	553	*	7.45	7.01	7.79	-0.79	2.38E-05	3.88E-05	132	124.93	228.13	215.27
NC_037317.1	2515026	2515378	353	*	7.59	7.31	7.82	-0.52	0.138	0.168	101	215.42	234.97	217.37
NC_037317.1	2561561	2562137	577	*	7.5	6.92	7.91	-1	1.32E-06	2.60E-06	135	106.7	250.11	232.07
NC_037317.1	2579361	2580575	1215	*	8.5	7.82	8.95	-1.13	8.41E-11	6.70E-10	242	210.69	470.42	521.36
NC_037317.1	2583713	2587243	3531	*	10.87	10.1	11.37	-1.28	7.27E-06	1.27E-05	851	1338.44	2590.98	2718.66
NC_037317.1	2595387	2597285	1899	*	9.74	9.08	10.19	-1.11	5.14E-08	1.40E-07	467	614.52	1097.65	1242.77
NC_037317.1	2598628	2602928	4301	*	11.57	11.57	11.58	-0.01	0.979	0.981	1838	4228.73	2857.7	3261.55
NC_037317.1	2608062	2608363	302	*	9.67	9.51	9.81	-0.3	0.667	0.709	384	1073.73	837.77	961.35
NC_037318.1	7972	10539	2568	*	11.42	11.16	11.64	-0.48	0.189	0.225	1672	2913.24	2879.68	3513.04
NC_037318.1	20706	26378	5673	*	12.02	11.61	12.35	-0.74	0.0589	0.0742	2396	3834.35	4699.32	5735.54
NC_037318.1	26889	27676	788	*	8.25	7.93	8.51	-0.57	0.00947	0.0125	288	201.24	349.76	378.55
NC_037318.1	124902	125579	678	*	7.82	7.37	8.16	-0.79	8.55E-06	1.48E-05	165	166.12	301.4	272.5
NC_037318.1	132315	134195	1881	*	9.58	8.93	10.02	-1.1	2.06E-09	9.10E-09	435	538.21	998.48	1083.16
NC_037318.1	134751	136650	1900	*	9.66	9.16	10.04	-0.88	3.82E-07	8.50E-07	546	598.99	969.17	1131.99
NC_037318.1	155060	157607	2548	*	9.71	9.15	10.11	-0.96	3.64E-11	3.58E-10	560	578.06	1109.86	1099.96
NC_037318.1	160249	166460	6212	*	11.47	10.82	11.91	-1.09	0.000215	0.000314	1505	2113.01	3704.75	4018.13
NC_037318.1	166791	172185	5395	*	11.1	10.54	11.5	-0.96	0.000107	0.000161	1292	1681.5	2753.16	3035.78
NC_037318.1	175410	177051	1642	*	9.12	8.64	9.48	-0.84	1.35E-06	2.65E-06	390	410.58	653.12	776.53
NC_037318.1	184612	188037	3426	*	10.55	9.79	11.05	-1.26	1.93E-07	4.58E-07	723	1046.04	2048.75	2182.07
NC_037318.1	221572	224312	2741	*	9.85	9.3	10.25	-0.95	7.55E-07	1.57E-06	563	700.96	1140.15	1296.32
NC_037318.1	224784	230112	5329	*	11.02	10.54	11.38	-0.85	0.000406	0.000579	1308	1661.24	2505	2835.74
NC_037318.1	231692	236076	4385	*	10.56	10.14	10.88	-0.74	6.60E-05	0.000102	1038	1219.59	1810.85	1967.32
NC_037318.1	236366	238243	1878	*	9.92	9.37	10.32	-0.95	8.75E-05	0.000133	532	795.5	1197.3	1363
NC_037318.1	238631	239476	846	*	8.24	7.8	8.58	-0.78	0.000431	0.000613	186	260.67	364.42	401.13
NC_037318.1	244038	245909	1872	*	9.72	9.26	10.07	-0.81	7.65E-05	0.000117	529	694.21	1002.39	1141.96
NC_037318.1	247979	253608	5630	*	12.19	11.8	12.5	-0.71	0.122	0.149	2417	4693.33	5376.37	6222.25
NC_037318.1	256605	257650	1046	*	8.4	7.99	8.72	-0.73	2.80E-06	5.19E-06	259	247.83	423.04	418.98
NC_037318.1	258950	262060	3111	*	10.26	9.66	10.69	-1.03	3.90E-07	8.66E-07	705	910.98	1559.28	1739.46
NC_037318.1	262887	264065	1179	*	8.86	8.41	9.2	-0.79	1.76E-06	3.37E-06	348	330.9	547.6	628.47
NC_037318.1	272708	278980	6273	*	11.96	11.66	12.2	-0.54	0.196	0.233	2314	4175.38	4423.32	5000.48
NC_037318.1	279245	280069	825	*	9.83	9.86	9.79	0.08	0.837	0.86	551	1312.11	806.02	961.35
NC_037318.1	290203	290524	322	*	8.7	8.85	8.53	0.32	0.686	0.727	219	706.36	334.13	406.91
NC_037318.1	292091	294128	2038	*	9.65	9.32	9.92	-0.6	0.0158	0.0206	500	775.24	911.53	1026.98
NC_037318.1	295038	296583	1546	*	9.88	9.84	9.92	-0.09	0.774	0.805	651	1178.4	934	1008.08
NC_037318.1	297768	298365	598	*	7.88	7.48	8.19	-0.71	5.44E-05	8.46E-05	176	180.3	277.47	306.1
NC_037318.1	308158	309170	1013	*	9	8.27	9.48	-1.2	6.72E-10	3.68E-09	279	339.68	648.72	775.48
NC_037318.1	310335	313314	2980	*	10.52	9.83	10.98	-1.15	4.45E-08	1.23E-07	798	1018.35	1890.48	2147.94
NC_037318.1	314480	317642	3163	*	10.23	9.7	10.62	-0.92	1.19E-06	2.37E-06	733	926.51	1541.69	1603.47
NC_037318.1	318035	319172	1138	*	8.66	8.22	9	-0.78	7.47E-07	1.55E-06	301	295.78	489.96	532.92
NC_037318.1	326420	327116	697	*	8.18	7.67	8.56	-0.89	6.34E-06	1.12E-05	179	228.25	361.97	391.68
NC_037318.1	327681	335435	7755	*	13.64	13.56	13.71	-0.15	0.786	0.815	7665	16478.66	12217.26	14615.01
NC_037318.1	341713	343111	1399	*	9.91	9.45	10.26	-0.82	0.000139	0.000206	624	772.54	1078.6	1379.8
NC_037318.1	343754	344344	591	*	7.68	7.11	8.08	-0.97	8.77E-07	1.80E-06	152	124.93	258.41	284.05
NC_037318.1	353404	356653	3250	*	10.58	9.97	11	-1.03	5.47E-06	9.76E-06	867	1145.31	1897.31	2209.37
NC_037318.1	357441	366330	8890	*	12.01	11.41	12.44	-1.04	0.00264	0.00357	2276	3148.92	5241.06	5888.85
NC_037318.1	368531	371394	2864	*	9.76	9.35	10.08	-0.74	1.77E-06	3.38E-06	688	615.2	1077.62	1093.66
NC_037318.1	381633	385955	4323	*	10.5	9.92	10.92	-1	1.17E-09	5.82E-09	984	950.15	1850.42	2026.65
NC_037318.1	388859	390048	1190	*	8.75	8.19	9.15	-0.97	1.60E-09	7.44E-09	296	286.33	539.79	598.02
NC_037318.1	392809	394066	1258	*	8.63	8.03	9.05	-1.02	1.51E-09	7.13E-09	264	258.64	492.89	564.94
NC_037318.1	395281	396239	959	*	8.6	8.27	8.87	-0.59	0.00302	0.00407	266	352.51	452.83	480.94
NC_037318.1	398217	398648	432	*	7.09	6.44	7.54	-1.11	3.85E-08	1.09E-07	86	87.11	185.63	187.44
NC_037318.1	404951	408074	3124	*	10.36	9.65	10.83	-1.17	6.70E-13	1.49E-11	789	823.19	1719.5	1910.1
NC_037318.1	412037	419455	7419	*	11.76	11.02	12.25	-1.23	9.86E-05	0.000149	1765	2383.13	4571.82	5141.19
NC_037318.1	420982	425734	4753	*	11.32	10.61	11.8	-1.18	0.000237	0.000344	1218	1914.47	3296.36	3818.62
NC_037318.1	427898	429099	1202	*	8.66	8.09	9.06	-0.97	1.46E-09	6.92E-09	281	264.04	510.97	557.07
NC_037318.1	437103	439006	1904	*	9.17	8.65	9.55	-0.9	1.30E-08	4.25E-08	413	393.02	711.25	792.29
NC_037318.1	441896	444117	2222	*	9.49	8.78	9.96	-1.18	1.94E-10	1.33E-09	487	393.7	943.28	1052.18
NC_037318.1	449465	455133	5669	*	12.32	12.12	12.49	-0.37	0.41	0.459	3158	5747.47	5143.36	6390.79
NC_037318.1	464844	466332	1489	*	9.34	9.32	9.36	-0.04	0.851	0.874	762	517.28	695.62	620.6
NC_037318.1	522189	524190	2002	*	10.78	10.97	10.56	0.41	0.321	0.365	1168	2853.82	1394.16	1632.87
NC_037318.1	550812	551929	1118	*	8.37	7.97	8.68	-0.7	1.00E-05	1.73E-05	245	257.96	402.52	415.31
NC_037318.1	554544	555328	785	*	8.28	8.26	8.31	-0.05	0.779	0.81	288	324.14	328.27	305.57
NC_037318.1	558679	562219	3541	*	10.12	9.54	10.53	-0.99	1.01E-06	2.04E-06	646	843.45	1401.98	1561.47
NC_037318.1	569972	571937	1966	*	9.29	8.71	9.71	-1	1.18E-08	3.91E-08	450	387.62	782.08	891.52
NC_037318.1	578845	579283	439	*	7.37	6.88	7.74	-0.86	4.40E-06	7.98E-06	120	114.8	210.05	217.37
NC_037318.1	579667	580624	958	*	8.42	8.22	8.6	-0.38	0.0454	0.0575	288	308.61	346.34	431.06
NC_037318.1	594160	597835	3676	*	10.42	9.73	10.89	-1.17	1.39E-10	1.01E-09	770	923.81	1858.23	1943.7
NC_037318.1	598941	602986	4046	*	10.73	9.93	11.24	-1.31	1.04E-08	3.51E-08	849	1102.76	2245.12	2585.82
NC_037318.1	603849	604826	978	*	8.18	7.66	8.57	-0.91	2.65E-08	7.92E-08	208	196.51	374.19	385.38
NC_037318.1	611055	615407	4353	*	10.72	10.09	11.16	-1.07	6.75E-06	1.19E-05	918	1265.51	2210.93	2357.95
NC_037318.1	615703	616095	393	*	7.5	7.28	7.7	-0.42	0.0649	0.0814	131	179.63	209.08	205.82
NC_037318.1	621036	623668	2633	*	10.64	10.84	10.41	0.43	0.208	0.246	1226	2449.99	1284.25	1436.51
NC_037318.1	628691	629793	1103	*	9.5	9.45	9.55	-0.09	0.776	0.808	468	932.59	695.13	799.64
NC_037318.1	638458	639010	553	*	9.2	8.69	9.57	-0.88	6.86E-08	1.82E-07	397	430.84	717.6	806.99
NC_037318.1	687776	688125	350	*	6.96	6.45	7.34	-0.88	1.94E-05	3.21E-05	89	86.44	156.81	166.96
NC_037318.1	697383	698270	888	*	8.08	7.56	8.46	-0.9	9.91E-08	2.51E-07	193	184.36	339.5	364.38
NC_037318.1	700986	701720	735	*	7.77	7.16	8.19	-1.03	2.34E-08	7.10E-08	134	151.94	283.33	302.42
NC_037318.1	726005	727843	1839	*	9.21	8.54	9.67	-1.12	2.23E-13	7.06E-12	357	388.97	798.2	827.46
NC_037318.1	729565	732235	2671	*	9.68	9.02	10.14	-1.12	2.06E-12	3.70E-11	499	536.86	1068.34	1180.81
NC_037318.1	733274	734475	1202	*	8.54	8.15	8.84	-0.7	2.52E-05	4.10E-05	281	286.33	431.83	487.24
NC_037318.1	735583	737258	1676	*	9.17	8.49	9.62	-1.14	1.02E-09	5.16E-09	320	398.43	749.35	829.56
NC_037318.1	748615	749847	1233	*	8.52	7.92	8.94	-1.02	6.56E-11	5.47E-10	245	239.73	481.66	499.84
NC_037318.1	751946	753582	1637	*	8.98	8.5	9.33	-0.83	3.80E-06	6.95E-06	342	383.57	589.61	698.83
NC_037318.1	754935	756081	1147	*	8.54	8.03	8.91	-0.89	8.71E-09	3.05E-08	258	264.04	479.7	484.61
NC_037318.1	761727	764107	2381	*	9.55	9.06	9.92	-0.87	1.19E-08	3.95E-08	537	528.76	929.12	1012.28
NC_037318.1	765924	767021	1098	*	8.83	8.06	9.33	-1.27	4.75E-14	2.33E-12	248	287	622.83	663.65
NC_037318.1	796472	799750	3279	*	10.21	9.56	10.66	-1.1	5.56E-10	3.20E-09	691	819.14	1547.06	1688.53
NC_037318.1	867224	868803	1580	*	8.95	8.33	9.38	-1.05	4.69E-11	4.23E-10	318	324.82	628.69	700.4
NC_037318.1	942941	947690	4750	*	10.75	10.04	11.22	-1.18	1.03E-07	2.59E-07	927	1183.8	2253.43	2518.09
NC_037318.1	971272	972039	768	*	8.41	8.04	8.7	-0.66	0.00158	0.00216	229	298.48	384.93	446.81
NC_037318.1	980507	982764	2258	*	9.48	8.92	9.89	-0.98	3.60E-07	8.05E-07	429	536.86	889.06	1010.7
NC_037318.1	988291	990352	2062	*	9.43	8.77	9.89	-1.11	4.47E-11	4.13E-10	412	461.9	887.6	1004.4
NC_037318.1	996868	997612	745	*	8.75	8.42	9.02	-0.59	0.00763	0.0101	293	393.7	464.07	572.29
NC_037318.1	1031035	1034109	3075	*	10.45	9.8	10.9	-1.1	1.15E-05	1.96E-05	721	1060.9	1758.58	2069.71
NC_037318.1	1038054	1041050	2997	*	10.19	9.52	10.65	-1.12	4.92E-06	8.85E-06	588	885.32	1507.98	1699.03
NC_037318.1	1042700	1045534	2835	*	9.81	9.23	10.22	-0.99	5.47E-10	3.16E-09	617	585.48	1125	1265.87
NC_037318.1	1061259	1061654	396	*	7.03	6.61	7.34	-0.73	0.012	0.0158	125	70.91	167.55	157.51
NC_037318.1	1104287	1106391	2105	*	9.18	8.67	9.56	-0.89	2.68E-09	1.14E-08	413	401.8	731.77	773.91
NC_037318.1	1106807	1108174	1368	*	8.67	8.03	9.11	-1.08	1.13E-11	1.37E-10	265	257.96	528.55	573.34
NC_037318.1	1182366	1182981	616	*	7.58	7.11	7.93	-0.82	7.67E-06	1.34E-05	134	141.81	251.57	236.27
NC_037318.1	1188921	1189646	726	*	7.87	7.44	8.19	-0.75	0.000159	0.000235	193	154.64	275.51	310.3
NC_037318.1	1209384	1209858	475	*	7.37	6.96	7.68	-0.72	0.000169	0.000248	132	117.5	211.52	200.04
NC_037318.1	1220846	1222077	1232	*	8.59	8.13	8.94	-0.81	0.000282	0.000408	328	232.98	453.32	530.82
NC_037318.1	1233943	1239430	5488	*	11.62	11.02	12.05	-1.02	0.00381	0.00512	1596	2566.14	3925.55	4538.97
NC_037318.1	1240020	1240698	679	*	8.72	8.67	8.76	-0.09	0.805	0.832	249	566.58	385.42	484.61
NC_037318.1	1241448	1241991	544	*	9.16	9.19	9.13	0.07	0.787	0.816	460	709.74	506.57	611.15
NC_037318.1	1242934	1244172	1239	*	9.41	9.69	9.07	0.62	0.0797	0.0989	510	1137.2	496.31	575.44
NC_037318.1	1248574	1251232	2659	*	9.9	9.15	10.39	-1.23	3.11E-14	1.70E-12	538	601.69	1282.3	1398.71
NC_037318.1	1256140	1260332	4193	*	10.85	10.03	11.37	-1.34	6.69E-07	1.41E-06	848	1241.88	2450.29	2843.09
NC_037318.1	1261512	1263302	1791	*	9.33	8.54	9.83	-1.29	2.41E-16	4.28E-14	360	385.6	872.94	952.42
NC_037318.1	1270898	1276956	6059	*	11.35	10.65	11.83	-1.18	7.51E-06	1.31E-05	1417	1794.27	3402.37	3862.19
NC_037318.1	1280195	1281231	1037	*	8.26	7.83	8.59	-0.76	1.04E-05	1.78E-05	229	226.9	360.51	409.01
NC_037318.1	1300826	1303337	2512	*	9.58	9	9.99	-0.99	5.22E-11	4.59E-10	493	529.43	993.11	1042.73
NC_037318.1	1307286	1311198	3913	*	10.42	9.77	10.87	-1.1	2.18E-09	9.54E-09	790	951.5	1808.9	1934.77
NC_037318.1	1324989	1328772	3784	*	10.54	9.78	11.03	-1.25	5.92E-10	3.35E-09	793	971.08	1962.28	2230.37
NC_037318.1	1332797	1334961	2165	*	9.69	9.03	10.14	-1.11	4.24E-12	6.55E-11	501	541.59	1067.36	1183.97
NC_037318.1	1337309	1339663	2355	*	9.53	8.92	9.95	-1.03	4.15E-11	3.95E-10	486	483.51	936.93	1041.68
NC_037318.1	1340455	1342091	1637	*	9.03	8.48	9.42	-0.94	1.31E-08	4.30E-08	386	329.55	671.19	700.93
NC_037318.1	1344050	1345333	1284	*	8.53	7.74	9.04	-1.3	2.35E-16	4.28E-14	207	220.15	529.04	523.46
NC_037318.1	1346412	1347065	654	*	7.61	6.95	8.06	-1.1	1.45E-06	2.82E-06	145	102.65	280.88	251.49
NC_037318.1	1352644	1361590	8947	*	13.82	13.48	14.09	-0.62	0.273	0.315	7267	15531.21	15684.11	19314.12
NC_037318.1	1362763	1365885	3123	*	10.27	9.58	10.73	-1.14	3.00E-12	4.97E-11	774	761.06	1588.59	1803.51
NC_037318.1	1376694	1380768	4075	*	10.79	10.12	11.24	-1.11	4.67E-05	7.33E-05	891	1340.47	2234.38	2593.17
NC_037318.1	1445748	1446595	848	*	8.09	7.51	8.51	-0.99	8.67E-09	3.04E-08	172	193.81	363.44	363.85
NC_037318.1	1447065	1447580	516	*	7.35	6.76	7.76	-1	5.19E-06	9.28E-06	93	123.58	220.31	214.22
NC_037318.1	1480634	1483121	2488	*	9.39	8.78	9.82	-1.04	1.38E-12	2.73E-11	452	426.79	910.07	902.54
NC_037318.1	1491629	1492809	1181	*	8.95	8.52	9.29	-0.77	0.00133	0.00183	295	437.59	572.03	678.35
NC_037318.1	1493493	1497455	3963	*	11.43	11.31	11.54	-0.22	0.604	0.653	1608	3486.57	2753.16	3182.27
NC_037318.1	1499064	1500027	964	*	8.36	7.76	8.78	-1.02	2.03E-06	3.84E-06	182	251.21	419.13	458.36
NC_037318.1	1501393	1502835	1443	*	8.79	8.18	9.22	-1.04	8.33E-10	4.37E-09	267	313.34	581.31	608.52
NC_037318.1	1503899	1505083	1185	*	8.47	7.92	8.87	-0.94	2.56E-09	1.10E-08	241	244.46	452.83	481.46
NC_037318.1	1508685	1511981	3297	*	10.08	9.35	10.57	-1.21	7.28E-10	3.90E-09	570	738.1	1457.18	1575.12
NC_037318.1	1575162	1576753	1592	*	9.02	8.84	9.19	-0.35	0.0755	0.0939	393	522.01	581.8	586.47
NC_037318.1	1584534	1585422	889	*	8.03	7.48	8.43	-0.95	1.93E-08	6.01E-08	185	172.88	339.02	350.2
NC_037318.1	1586919	1589709	2791	*	9.84	9.15	10.31	-1.16	4.23E-11	4.00E-10	522	612.5	1196.32	1346.73
NC_037318.1	1637579	1639869	2291	*	9.73	9.14	10.15	-1.01	1.99E-08	6.17E-08	514	611.15	1062.96	1202.87
NC_037318.1	1663767	1666488	2722	*	9.97	9.33	10.41	-1.09	1.03E-08	3.49E-08	573	710.42	1280.83	1447.54
NC_037318.1	1666947	1671874	4928	*	11.31	10.55	11.8	-1.25	4.00E-04	0.000571	1091	1915.82	3330.07	3807.59
NC_037318.1	1672610	1673771	1162	*	8.85	8.27	9.27	-1	1.10E-06	2.21E-06	281	336.97	545.16	688.33
NC_037318.1	1682160	1686739	4580	*	10.94	10.24	11.41	-1.17	6.04E-06	1.07E-05	1007	1417.45	2615.89	2823.66
NC_037318.1	1687586	1692986	5401	*	11.39	11.15	11.6	-0.46	0.167	0.2	1733	2799.79	2982.26	3244.22
NC_037318.1	1696860	1701877	5018	*	10.97	10.35	11.41	-1.05	2.22E-05	3.63E-05	1110	1504.57	2617.36	2814.74
NC_037318.1	1702640	1703819	1180	*	8.73	8.25	9.09	-0.84	7.60E-07	1.57E-06	286	322.79	515.36	572.82
NC_037318.1	1816528	1817617	1090	*	8.44	7.86	8.86	-1	5.07E-10	2.96E-09	238	226.9	449.42	478.84
NC_037318.1	1822334	1822937	604	*	7.53	6.95	7.94	-0.99	1.95E-06	3.70E-06	140	106.7	247.67	243.62
NC_037318.1	1828839	1829148	310	*	6.95	6.42	7.34	-0.92	3.24E-05	5.19E-05	83	87.79	148.5	175.36
NC_037318.1	1859039	1859656	618	*	8.4	8.38	8.42	-0.04	0.918	0.929	232	435.57	340.48	343.9
NC_037318.1	1862758	1872194	9437	*	12.75	12.25	13.12	-0.87	0.0825	0.102	3263	6488.28	8144.19	9702.21
NC_037318.1	1873645	1875489	1845	*	9.24	8.59	9.68	-1.09	1.25E-11	1.49E-10	399	374.12	775.73	867.89
NC_037318.1	1881224	1886039	4816	*	11.01	10.27	11.5	-1.24	5.08E-06	9.09E-06	1017	1447.84	2710.17	3097.74
NC_037318.1	1893273	1893710	438	*	7.3	6.8	7.66	-0.86	2.15E-05	3.54E-05	111	112.1	188.07	217.37
NC_037318.1	1894092	1896492	2401	*	9.8	9.09	10.27	-1.18	1.37E-09	6.56E-09	483	607.09	1151.87	1324.15
NC_037318.1	1897786	1902908	5123	*	11.18	10.39	11.69	-1.3	1.09E-07	2.74E-07	1198	1485.66	3098.52	3490.47
NC_037318.1	1903311	1904824	1514	*	8.84	8.29	9.24	-0.94	3.80E-09	1.51E-08	296	330.9	587.17	619.55
NC_037318.1	1909291	1912116	2826	*	10.08	9.3	10.58	-1.28	1.29E-11	1.52E-10	560	698.26	1452.78	1607.15
NC_037318.1	1914798	1916070	1273	*	9.51	9.05	9.86	-0.81	0.00569	0.00757	379	682.05	875.38	981.82
NC_037318.1	1917606	1919472	1867	*	9.76	8.84	10.32	-1.48	1.43E-13	5.30E-12	404	511.88	1176.78	1374.03
NC_037318.1	1924566	1926537	1972	*	9.43	8.66	9.94	-1.28	2.77E-13	8.30E-12	369	440.3	938.4	1020.68
NC_037318.1	1927498	1930872	3375	*	10.53	9.79	11.01	-1.23	9.22E-09	3.19E-08	763	1002.14	1980.85	2149.51
NC_037318.1	1931552	1932490	939	*	8.93	8.72	9.12	-0.4	0.12	0.147	321	522.01	544.18	569.67
NC_037318.1	1933368	1936034	2667	*	9.91	9.25	10.35	-1.1	3.10E-09	1.29E-08	544	675.3	1247.62	1370.88
NC_037318.1	1937724	1938191	468	*	7.54	7.17	7.83	-0.67	4.00E-04	0.00057	144	143.16	214.94	240.47
NC_037318.1	1938701	1940319	1619	*	9.65	8.85	10.16	-1.31	1.82E-07	4.36E-07	360	562.52	1075.18	1215.47
NC_037318.1	1941708	1948124	6417	*	11.84	11.23	12.26	-1.03	0.00573	0.00762	1874	2943.63	4439.93	5385.33
NC_037318.1	1956712	1960543	3832	*	12.05	12.31	11.74	0.57	0.262	0.304	3001	7137.92	3162.03	3680
NC_037318.1	1960841	1963139	2299	*	9.93	9.25	10.39	-1.14	7.08E-08	1.86E-07	522	692.86	1236.87	1446.49
NC_037318.1	1963556	1964255	700	*	7.92	7.47	8.27	-0.8	6.39E-05	9.87E-05	165	188.41	278.93	337.08
NC_037318.1	1964994	1965576	583	*	7.48	7.14	7.76	-0.62	0.00148	0.00203	154	127.63	210.54	223.14
NC_037318.1	1965974	1966570	597	*	7.64	7.16	8	-0.84	1.14E-05	1.95E-05	138	148.57	239.85	273.55
NC_037318.1	1981526	1983837	2312	*	9.73	9.11	10.17	-1.06	7.46E-12	9.83E-11	557	547.67	1092.27	1204.97
NC_037318.1	1984522	1985387	866	*	8.27	7.76	8.64	-0.88	1.11E-07	2.77E-07	207	227.58	399.1	397.98
NC_037318.1	1985879	1988085	2207	*	9.79	9.06	10.27	-1.21	1.00E-12	2.13E-11	501	565.9	1159.2	1303.15
NC_037318.1	1990577	1992113	1537	*	10.37	10.18	10.54	-0.36	0.307	0.351	756	1570.07	1370.23	1605.05
NC_037318.1	1993597	1998551	4955	*	12.42	12.47	12.37	0.1	0.845	0.868	3739	7572.81	4816.56	5771.76
NC_037318.1	1998942	2014175	15234	*	15.02	15.06	14.97	0.09	0.883	0.901	19424	48965.96	28591.12	35646.54
NC_037318.1	2015919	2019637	3719	*	11.85	11.54	12.11	-0.57	0.227	0.266	1832	4107.85	3994.42	4852.94
NC_037318.1	2024628	2031778	7151	*	11.47	10.81	11.92	-1.11	3.00E-05	4.84E-05	1605	1997.54	3691.56	4070.11
NC_037318.1	2040347	2042797	2451	*	10.06	9.25	10.57	-1.32	5.93E-07	1.26E-06	468	753.63	1421.52	1624.47
NC_037318.1	2052493	2067026	14534	*	12.78	12.03	13.28	-1.24	0.00383	0.00514	3295	5082.98	9223.27	10602.13
NC_037318.1	2074895	2078661	3767	*	10.4	9.81	10.82	-1.01	6.24E-07	1.32E-06	788	1004.17	1709.73	1894.87
NC_037318.1	2087055	2088106	1052	*	8.85	8.34	9.23	-0.89	6.75E-05	0.000104	265	383.57	584.24	613.77
NC_037318.1	2088579	2101972	13394	*	12.49	11.75	12.98	-1.23	0.00138	0.00189	2873	4024.78	7615.64	8516.15
NC_037318.1	2110866	2116951	6086	*	11.39	10.56	11.92	-1.36	2.07E-06	3.91E-06	1276	1742.27	3613.89	4115.79
NC_037318.1	2130882	2134741	3860	*	11.83	11.99	11.67	0.32	0.527	0.578	2299	5812.98	2965.65	3530.37
NC_037318.1	2197941	2200832	2892	*	11.68	11.71	11.66	0.05	0.925	0.935	1870	4808.81	2947.09	3519.34
NC_037318.1	2212371	2222705	10335	*	12.23	12.55	11.81	0.74	0.137	0.166	3681	8324.42	3486.88	3677.38
NC_037318.1	2224311	2228493	4183	*	10.64	10.94	10.25	0.69	0.0456	0.0577	1302	2628.27	1229.05	1206.54
NC_037318.1	2229601	2235229	5629	*	11.38	11.62	11.08	0.54	0.262	0.303	1703	4608.24	2165.99	2175.77
NC_037318.1	2236152	2238089	1938	*	10.11	10.38	9.78	0.61	0.0662	0.083	889	1784.14	811.88	944.55
NC_037318.1	2238525	2240129	1605	*	10.07	10.26	9.85	0.41	0.553	0.603	638	1819.93	814.32	1029.6
NC_037318.1	2240779	2241348	570	*	9.51	9.71	9.29	0.42	0.236	0.276	528	1142.61	545.65	703.55
NC_037318.1	2241926	2242576	651	*	9.3	9.51	9.05	0.46	0.206	0.244	445	1012.27	466.51	592.77
NC_037318.1	2245999	2246317	319	*	7.88	7.84	7.93	-0.09	0.822	0.846	133	324.14	236.43	250.44
NC_037318.1	2247957	2253283	5327	*	13.25	13.21	13.29	-0.07	0.891	0.908	6487	12519.38	8676.65	11303.06
NC_037318.1	2254137	2260662	6526	*	12.07	11.73	12.34	-0.6	0.186	0.222	2271	4532.61	4747.19	5595.35
NC_037318.1	2276962	2278005	1044	*	8.49	7.92	8.9	-0.98	4.49E-09	1.73E-08	239	245.81	449.9	505.09
NC_037318.1	2278300	2279732	1433	*	9.07	8.44	9.51	-1.07	2.88E-12	4.90E-11	357	335.62	704.41	750.81
NC_037318.1	2295061	2296327	1267	*	8.64	8.14	9.01	-0.87	4.03E-08	1.13E-07	270	293.76	504.13	523.99
NC_037318.1	2296663	2298089	1427	*	9.01	8.5	9.39	-0.89	1.30E-05	2.21E-05	316	409.91	619.9	722.98
NC_037318.1	2315131	2316873	1743	*	9.25	8.6	9.69	-1.09	4.41E-13	1.13E-11	372	403.15	828.98	825.36
NC_037318.1	2323930	2328607	4678	*	12.09	12.08	12.11	-0.03	0.964	0.968	2339	6324.18	4057.93	4757.39
NC_037318.1	2329006	2335254	6249	*	11.13	10.49	11.57	-1.08	2.92E-06	5.40E-06	1298	1579.53	2925.6	3153.91
NC_037318.1	2335552	2336349	798	*	8.12	7.55	8.52	-0.97	1.75E-08	5.49E-08	197	178.28	354.16	380.65
NC_037318.1	2350314	2351569	1256	*	8.51	8.03	8.88	-0.84	8.26E-08	2.13E-07	256	268.09	459.19	479.89
NC_037318.1	2354643	2357581	2939	*	9.88	9.31	10.29	-0.99	1.82E-08	5.67E-08	572	693.53	1225.63	1280.05
NC_037318.1	2363078	2364483	1406	*	9.01	8.25	9.5	-1.25	4.33E-14	2.23E-12	283	325.49	700.5	746.61
NC_037318.1	2371253	2372563	1311	*	8.92	8.28	9.36	-1.09	3.31E-08	9.63E-08	276	344.4	605.25	711.95
NC_037318.1	2373385	2377088	3704	*	10.55	9.86	11.02	-1.16	2.90E-09	1.22E-08	832	1023.75	2007.23	2133.76
NC_037318.1	2381896	2383265	1370	*	8.97	8.44	9.36	-0.92	7.21E-07	1.51E-06	312	382.89	617.95	698.3
NC_037318.1	2385264	2386884	1621	*	9.06	8.47	9.48	-1.01	5.72E-08	1.54E-07	316	391.67	673.63	751.86
NC_037318.1	2388345	2390244	1900	*	9.21	8.58	9.65	-1.08	2.28E-13	7.14E-12	376	387.62	808.95	800.16
NC_037318.1	2391581	2394034	2454	*	11.29	11.25	11.34	-0.09	0.815	0.84	1616	3244.81	2390.21	2791.64
NC_037318.1	2403333	2403789	457	*	7.15	6.56	7.57	-1.01	2.49E-06	4.67E-06	85	104	193.44	185.86
NC_037318.1	2414537	2415472	936	*	8.18	7.65	8.57	-0.92	1.66E-08	5.23E-08	195	206.64	378.58	383.8
NC_037318.1	2417230	2419126	1897	*	9.3	8.71	9.72	-1.01	4.25E-08	1.19E-07	377	461.9	796.25	890.47
NC_037318.1	2432234	2432853	620	*	7.96	7.52	8.3	-0.78	2.17E-05	3.56E-05	170	197.86	327.78	303.47
NC_037318.1	2434026	2438088	4063	*	10.8	10.09	11.28	-1.18	1.52E-05	2.55E-05	864	1322.91	2399	2559.04
NC_037318.1	2452028	2452532	505	*	7.36	6.87	7.73	-0.86	1.45E-05	2.43E-05	119	114.8	198.33	225.24
NC_037318.1	2487428	2491146	3719	*	10.42	9.84	10.84	-1.01	5.98E-09	2.22E-08	981	846.15	1793.75	1874.92
NC_037318.1	2493955	2497390	3436	*	12.4	11.9	12.77	-0.87	0.0627	0.0787	2662	5006.67	6302.56	7695.51
NC_037318.1	2499527	2505243	5717	*	12.76	12.56	12.94	-0.38	0.454	0.503	3970	8104.94	7111.02	8640.06
NC_037318.1	2536948	2537747	800	*	10.43	10.43	10.43	0	0.997	0.997	626	2133.95	1218.31	1547.82
NC_037318.1	2539604	2543210	3607	*	12.72	11.89	13.24	-1.35	0.00699	0.00927	2575	5016.8	8513.49	10826.85
NC_037318.1	2543528	2544225	698	*	8.41	8.96	7.5	1.46	1.45E-14	1.06E-12	443	551.72	174.39	186.91
NC_037318.1	2544775	2547037	2263	*	12.82	12	13.33	-1.34	0.0103	0.0135	2679	5495.59	9073.3	11578.18
NC_037319.1	6922	33268	26347	*	14.44	14.2	14.64	-0.44	0.385	0.433	13921	23840.1	23426.75	27673.81
NC_037319.1	34815	39400	4586	*	11.11	10.62	11.48	-0.86	0.000678	0.000949	1357	1790.22	2709.68	3012.68
NC_037319.1	39799	40838	1040	*	8.62	8.34	8.86	-0.52	0.000857	0.00119	310	337.65	470.42	459.41
NC_037319.1	47376	49798	2423	*	10.75	10.03	11.23	-1.2	4.00E-05	6.35E-05	803	1284.42	2182.11	2611.02
NC_037319.1	50296	51729	1434	*	9.47	9.67	9.24	0.43	0.126	0.154	592	1034.56	574.96	631.62
NC_037319.1	52920	54009	1090	*	9.44	9.79	8.98	0.8	0.0016	0.00219	679	1089.93	500.71	511.91
NC_037319.1	55384	56004	621	*	8.8	8.82	8.77	0.06	0.82	0.844	342	564.55	415.22	456.78
NC_037319.1	56275	58605	2331	*	10.71	10.7	10.71	-0.02	0.97	0.974	1026	2296.69	1587.61	1770.43
NC_037319.1	87398	90080	2683	*	9.99	9.42	10.39	-0.96	2.25E-07	5.23E-07	613	761.06	1279.37	1400.28
NC_037319.1	109640	112475	2836	*	10.28	9.59	10.74	-1.16	3.71E-09	1.48E-08	679	858.31	1628.64	1800.89
NC_037319.1	117940	121663	3724	*	10.41	9.81	10.83	-1.01	3.33E-08	9.66E-08	827	973.11	1720.48	1914.82
NC_037319.1	246430	246858	429	*	7.22	6.72	7.59	-0.86	1.37E-05	2.31E-05	100	111.42	191	193.74
NC_037319.1	304171	305010	840	*	8.13	7.58	8.53	-0.94	9.73E-09	3.34E-08	190	193.81	362.46	374.88
NC_037319.1	318666	319528	863	*	8.02	7.55	8.38	-0.83	3.03E-06	5.60E-06	184	190.43	354.16	311.87
NC_037319.1	387794	388837	1044	*	8.45	7.91	8.84	-0.93	9.61E-09	3.31E-08	233	247.83	442.58	472.54
NC_037319.1	395542	397025	1484	*	8.74	8.28	9.09	-0.81	1.62E-07	3.92E-07	314	307.94	525.13	565.99
NC_037319.1	407434	410973	3540	*	11.19	10.83	11.48	-0.65	0.0465	0.0588	1370	2267.66	2661.32	3052.58
NC_037319.1	411922	415181	3260	*	10.38	9.63	10.88	-1.25	7.26E-10	3.90E-09	690	891.4	1806.45	1952.62
NC_037319.1	433931	434675	745	*	7.94	7.52	8.26	-0.74	3.52E-05	5.61E-05	192	175.58	290.17	324.47
NC_037319.1	444498	445142	645	*	7.7	7.11	8.12	-1.01	2.52E-07	5.78E-07	132	143.84	256.46	298.75
NC_037319.1	445505	447165	1661	*	8.97	8.47	9.34	-0.88	1.05E-08	3.55E-08	340	367.36	637	660.5
NC_037319.1	457979	458639	661	*	7.72	7.07	8.16	-1.1	1.42E-09	6.77E-09	130	138.44	278.93	295.07
NC_037319.1	460223	461905	1683	*	9.1	8.55	9.5	-0.95	1.73E-09	7.91E-09	365	386.27	690.24	760.26
NC_037319.1	473684	474543	860	*	7.97	7.31	8.43	-1.12	4.98E-09	1.89E-08	161	155.32	313.13	375.93
NC_037319.1	474986	479399	4414	*	10.47	9.97	10.84	-0.87	6.01E-07	1.28E-06	930	1071.02	1777.14	1888.57
NC_037319.1	516824	518134	1311	*	8.73	8.23	9.09	-0.87	5.76E-07	1.23E-06	288	311.99	505.59	588.04
NC_037319.1	521102	523934	2833	*	10.01	9.43	10.42	-0.98	1.72E-05	2.87E-05	573	809.68	1263.74	1467.49
NC_037319.1	539093	539674	582	*	7.67	7.12	8.07	-0.95	6.53E-07	1.38E-06	127	150.59	266.23	269.87
NC_037319.1	540677	541272	596	*	7.54	6.98	7.94	-0.96	6.10E-06	1.08E-05	142	110.75	259.88	231.02
NC_037319.1	549335	550086	752	*	7.85	7.39	8.19	-0.8	3.03E-06	5.60E-06	167	169.5	291.63	292.45
NC_037319.1	555248	558866	3619	*	10.37	9.65	10.85	-1.2	7.99E-10	4.21E-09	713	896.12	1773.72	1925.85
NC_037319.1	560160	562878	2719	*	9.78	9.14	10.22	-1.08	2.83E-11	2.88E-10	526	602.37	1161.64	1225.44
NC_037319.1	595567	596340	774	*	9.1	8.42	9.56	-1.14	1.63E-08	5.15E-08	294	391.67	721.02	787.03
NC_037319.1	599703	601021	1319	*	9.84	10.01	9.64	0.38	0.184	0.22	770	1299.28	717.11	878.39
NC_037319.1	627991	632239	4249	*	10.59	9.86	11.07	-1.2	6.13E-09	2.27E-08	819	1044.01	2071.71	2221.44
NC_037319.1	637767	641770	4004	*	10.91	10.14	11.41	-1.27	3.07E-05	4.94E-05	856	1397.87	2521.12	2915.55
NC_037319.1	644173	646092	1920	*	9.33	8.85	9.69	-0.84	2.08E-08	6.39E-08	446	474.74	805.04	848.46
NC_037319.1	647324	648400	1077	*	8.67	7.88	9.18	-1.3	3.98E-10	2.41E-09	202	268.77	540.28	620.07
NC_037319.1	658891	659547	657	*	7.72	7.13	8.13	-1	6.96E-08	1.84E-07	138	142.49	264.76	296.65
NC_037319.1	659954	661903	1950	*	9.82	9.13	10.28	-1.15	1.11E-05	1.90E-05	430	691.51	1160.18	1333.08
NC_037319.1	662197	662678	482	*	7.47	6.83	7.91	-1.08	5.58E-07	1.20E-06	98	129.66	245.71	236.79
NC_037319.1	665343	667196	1854	*	9.14	8.55	9.56	-1.02	3.01E-08	8.88E-08	341	406.53	701.97	810.66
NC_037319.1	670009	674770	4762	*	11.37	10.75	11.81	-1.06	0.0035	0.0047	1233	2210.26	3367.2	3809.16
NC_037319.1	676311	677532	1222	*	8.8	8.24	9.2	-0.97	1.29E-06	2.55E-06	261	341.7	557.37	619.55
NC_037319.1	678162	680107	1946	*	9.48	8.95	9.87	-0.92	5.16E-07	1.12E-06	446	544.29	885.15	982.87
NC_037319.1	681516	685712	4197	*	10.8	10.2	11.22	-1.03	4.29E-06	7.78E-06	1043	1302.65	2217.77	2560.62
NC_037319.1	687023	688921	1899	*	9.94	9.42	10.33	-0.91	1.33E-05	2.25E-05	595	772.54	1175.81	1392.41
NC_037319.1	689358	704982	15625	*	12.89	12.36	13.28	-0.92	0.0308	0.0395	4212	6303.92	9337.09	10586.91
NC_037319.1	706353	708483	2131	*	11.97	12.07	11.86	0.21	0.699	0.737	2303	6271.51	3367.68	4051.73
NC_037319.1	709194	711393	2200	*	11.21	11.47	10.91	0.55	0.146	0.177	1910	3746.56	1751.25	2100.16
NC_037319.1	711867	712633	767	*	9.44	9.52	9.36	0.17	0.584	0.633	510	962.3	612.08	700.4
NC_037319.1	713058	713867	810	*	10.38	10.41	10.34	0.07	0.936	0.944	583	2138	1152.36	1440.71
NC_037319.1	714178	714574	397	*	8.52	8.66	8.37	0.29	0.272	0.315	300	508.5	318.99	340.75
NC_037319.1	715754	716582	829	*	8.7	8.93	8.42	0.51	0.0572	0.072	384	592.91	291.14	393.78
NC_037319.1	717043	717744	702	*	10.04	10.4	9.55	0.85	0.00437	0.00585	978	1726.07	669.73	829.56
NC_037319.1	723434	724034	601	*	9.21	9.48	8.88	0.59	0.383	0.431	385	1039.29	416.2	528.19
NC_037319.1	732387	732828	442	*	8.63	8.81	8.43	0.38	0.589	0.639	237	659.77	336.57	354.93
NC_037319.1	733585	734092	508	*	9.45	9.42	9.48	-0.06	0.944	0.951	328	1045.36	674.61	752.91
NC_037319.1	734504	739888	5385	*	11.77	11.47	12.02	-0.56	0.149	0.18	2100	3571.66	3852.76	4480.17
NC_037319.1	752409	754079	1671	*	9	8.58	9.31	-0.73	7.91E-06	1.38E-05	364	403.83	605.25	668.38
NC_037319.1	754664	755261	598	*	7.73	7.23	8.1	-0.87	3.85E-06	7.04E-06	142	158.02	259.39	290.35
NC_037319.1	760017	763925	3909	*	10.56	9.93	10.99	-1.06	3.58E-09	1.43E-08	914	1042.66	1957.4	2118.01
NC_037319.1	784543	785001	459	*	7.27	6.82	7.61	-0.79	0.000635	0.000891	96	129.66	207.12	184.29
NC_037319.1	785864	786293	430	*	7.35	6.67	7.81	-1.14	2.28E-07	5.28E-07	99	104.67	199.31	248.34
NC_037319.1	787136	787811	676	*	7.74	7.23	8.12	-0.89	6.31E-07	1.34E-06	150	149.92	266.72	290.87
NC_037319.1	807065	811244	4180	*	10.66	9.96	11.13	-1.17	3.07E-08	9.03E-08	888	1106.82	2107.37	2376.86
NC_037319.1	811910	815922	4013	*	10.54	9.89	10.98	-1.09	1.75E-07	4.21E-07	833	1068.32	1929.55	2123.79
NC_037319.1	838030	839345	1316	*	8.65	8.06	9.07	-1	4.46E-11	4.13E-10	264	270.8	536.86	535.54
NC_037319.1	959804	963613	3810	*	10.67	10.02	11.12	-1.09	3.76E-06	6.88E-06	896	1186.5	2020.9	2418.86
NC_037319.1	967345	973379	6035	*	11.13	10.45	11.59	-1.14	4.55E-07	9.94E-07	1296	1507.27	2911.92	3265.22
NC_037319.1	1015271	1019636	4366	*	10.77	10.04	11.26	-1.21	8.25E-08	2.13E-07	914	1194.6	2336.96	2557.47
NC_037319.1	1021476	1026089	4614	*	11.23	10.96	11.46	-0.51	0.192	0.229	1315	2657.98	2623.22	3025.81
NC_037319.1	1028549	1046376	17828	*	12.88	12.18	13.35	-1.18	0.00396	0.00531	3860	5392.27	9845.61	11050.52
NC_037319.1	1086756	1087550	795	*	8.01	7.39	8.44	-1.05	1.71E-09	7.86E-09	161	175.58	357.58	337.6
NC_037319.1	1126663	1127741	1079	*	9.7	9.24	10.04	-0.81	0.00971	0.0128	421	788.07	949.15	1163.49
NC_037319.1	1128298	1128614	317	*	9.24	9.22	9.26	-0.04	0.92	0.931	374	817.79	552.49	671
NC_037319.1	1136526	1138254	1729	*	9.42	9.78	8.95	0.83	0.271	0.314	421	1333.04	467	522.41
NC_037319.1	1138551	1140442	1892	*	10.4	10.61	10.16	0.45	0.652	0.696	554	2563.44	1062.96	1225.97
NC_037319.1	1141282	1142405	1124	*	8.59	8.86	8.25	0.61	0.0464	0.0587	318	611.82	304.82	305.05
NC_037319.1	1143885	1149644	5760	*	11.08	11.26	10.87	0.39	0.281	0.324	1668	3229.96	1779.59	1954.2
NC_037319.1	1150750	1157210	6461	*	12.49	12.71	12.24	0.47	0.414	0.463	3571	9842.49	4528.84	5141.72
NC_037319.1	1157694	1160649	2956	*	10.62	11	10.12	0.88	0.0137	0.0179	1329	2755.9	1041.47	1181.86
NC_037319.1	1164433	1165491	1059	*	8.75	9.25	8	1.24	0.00023	0.000335	391	823.19	274.53	238.89
NC_037319.1	1166027	1168506	2480	*	10.95	11.19	10.65	0.55	0.268	0.311	1122	3564.91	1520.68	1685.38
NC_037319.1	1170631	1173356	2726	*	10.23	9.47	10.72	-1.24	2.43E-07	5.58E-07	574	848.18	1582.23	1787.76
NC_037319.1	1207142	1208919	1778	*	10.4	9.77	10.84	-1.07	2.62E-06	4.90E-06	738	1004.85	1683.84	1975.73
NC_037319.1	1209912	1210612	701	*	8.31	8.66	7.85	0.8	0.0206	0.0267	253	553.75	220.31	242.57
NC_037319.1	1301096	1302202	1107	*	8.73	8.04	9.2	-1.16	1.27E-11	1.51E-10	243	282.95	564.7	608.52
NC_037319.1	1302681	1303688	1008	*	8.12	7.55	8.53	-0.98	2.10E-07	4.94E-07	209	166.12	378.1	362.8
NC_037319.1	1417315	1417669	355	*	7.22	6.88	7.49	-0.61	0.00236	0.0032	117	118.85	169.02	190.59
NC_037319.1	1438635	1442230	3596	*	10.23	9.63	10.65	-1.02	1.27E-07	3.12E-07	707	877.21	1510.43	1703.23
NC_037319.1	1456528	1457151	624	*	8.04	8.71	6.73	1.98	9.58E-12	1.22E-10	308	529.43	114.31	97.66
NC_037319.1	1472747	1474205	1459	*	9.05	8.31	9.53	-1.22	1.25E-10	9.39E-10	285	350.48	688.29	794.91
NC_037319.1	1475401	1477662	2262	*	9.68	9.03	10.13	-1.1	2.12E-11	2.33E-10	498	550.37	1061.5	1181.86
NC_037319.1	1499994	1500495	502	*	7.46	6.86	7.88	-1.02	1.52E-06	2.96E-06	129	103.32	219.82	251.49
NC_037319.1	1534247	1537514	3268	*	10.23	9.47	10.72	-1.25	3.23E-09	1.32E-08	603	812.39	1609.59	1762.56
NC_037319.1	1538626	1539266	641	*	7.83	7.33	8.21	-0.88	3.59E-07	8.03E-07	162	159.37	288.7	302.42
NC_037319.1	1541711	1542730	1020	*	8.16	7.51	8.6	-1.09	2.48E-08	7.46E-08	206	159.37	379.07	396.93
NC_037319.1	1552494	1556132	3639	*	10.33	9.62	10.8	-1.18	3.05E-14	1.70E-12	773	803.61	1723.9	1836.59
NC_037319.1	1586477	1590792	4316	*	10.74	10.09	11.19	-1.11	4.38E-09	1.70E-08	1013	1162.19	2276.39	2405.21
NC_037319.1	1629412	1633274	3863	*	10.49	9.78	10.97	-1.19	1.75E-06	3.36E-06	708	1046.71	1889.5	2111.71
NC_037319.1	1641447	1643044	1598	*	8.97	8.28	9.44	-1.16	4.53E-13	1.14E-11	325	295.11	665.33	723.51
NC_037319.1	1706031	1711963	5933	*	11.31	10.46	11.84	-1.39	1.82E-07	4.36E-07	1232	1578.85	3398.46	3946.2
NC_037319.1	1713312	1719798	6487	*	11.62	11.06	12.02	-0.95	0.0125	0.0163	1541	2736.99	3859.6	4427.14
NC_037319.1	1720797	1723430	2634	*	10.35	9.49	10.89	-1.4	3.20E-09	1.32E-08	591	845.47	1766.89	2015.63
NC_037319.1	1725335	1726397	1063	*	8.66	8.1	9.07	-0.96	3.92E-08	1.11E-07	249	301.18	527.09	546.04
NC_037319.1	1733552	1737566	4015	*	11.29	10.68	11.71	-1.03	0.00011	0.000165	1408	1881.38	3251.91	3444.79
NC_037319.1	1752786	1753907	1122	*	8.47	7.81	8.91	-1.1	6.07E-12	8.64E-11	217	232.98	487.03	476.74
NC_037319.1	1777161	1783667	6507	*	11.23	10.57	11.69	-1.11	3.90E-05	6.20E-05	1291	1757.8	3123.44	3468.94
NC_037319.1	1798583	1799839	1257	*	8.4	7.85	8.8	-0.96	9.97E-08	2.52E-07	208	251.89	459.19	435.26
NC_037319.1	1812269	1814531	2263	*	9.67	9.13	10.07	-0.94	5.76E-08	1.55E-07	509	609.12	1038.05	1105.73
NC_037319.1	1815388	1823960	8573	*	12.42	12	12.74	-0.75	0.128	0.157	2658	5510.44	6328.94	7388.89
NC_037319.1	1824465	1826173	1709	*	9.6	8.89	10.07	-1.18	5.73E-07	1.22E-06	394	556.45	961.85	1190.27
NC_037319.1	1826776	1833613	6838	*	12.78	12.65	12.89	-0.24	0.662	0.704	3894	8999.04	6955.68	8265.18
NC_037319.1	1850297	1851944	1648	*	9.26	8.6	9.71	-1.11	8.48E-11	6.74E-10	362	413.28	787.45	886.27
NC_037319.1	1852581	1858396	5816	*	11.96	11.68	12.19	-0.51	0.266	0.308	2149	4419.16	4284.1	5066.64
NC_037319.1	1889990	1891338	1349	*	8.83	8.33	9.2	-0.87	3.71E-08	1.06E-07	321	322.79	558.35	616.92
NC_037319.1	1891847	1898263	6417	*	11.46	10.76	11.93	-1.17	1.78E-05	2.95E-05	1505	1954.99	3742.36	4060.66
NC_037319.1	1909616	1914641	5026	*	10.89	10.12	11.39	-1.28	1.21E-08	4.01E-08	985	1234.45	2555.32	2824.71
NC_037319.1	2103725	2104913	1189	*	8.52	7.91	8.95	-1.04	1.68E-07	4.05E-07	273	207.99	470.91	516.11
NC_037319.1	2108145	2110166	2022	*	9.68	8.9	10.18	-1.28	1.34E-09	6.47E-09	407	548.34	1084.95	1240.14
NC_037319.1	2110459	2111986	1528	*	9.06	8.4	9.51	-1.11	8.42E-10	4.41E-09	305	370.06	690.24	767.61
NC_037319.1	2186917	2188938	2022	*	9.83	9.1	10.31	-1.21	2.86E-07	6.51E-07	442	655.72	1202.67	1344.63
NC_037319.1	2200505	2203192	2688	*	10.03	9.27	10.52	-1.26	6.48E-09	2.37E-08	519	714.47	1393.19	1553.07
NC_037319.1	2222812	2227274	4463	*	10.54	9.88	10.98	-1.1	2.02E-10	1.37E-09	888	1001.47	1972.05	2081.26
NC_037319.1	2228912	2233732	4821	*	12.28	11.66	12.71	-1.05	0.0186	0.0242	2307	4180.78	6073.95	7366.84
NC_037319.1	2235116	2235574	459	*	8.25	8.31	8.2	0.11	0.7	0.739	230	403.15	253.53	332.88
NC_037319.1	2236537	2237212	676	*	10	10.46	9.3	1.16	0.000105	0.000158	1025	1799	557.86	705.13
NC_037319.1	2255471	2258140	2670	*	9.95	9.29	10.4	-1.11	4.05E-11	3.87E-10	637	616.55	1248.1	1461.71
NC_037319.1	2258971	2260077	1107	*	10.31	10.79	9.59	1.2	0.000502	0.000713	1147	2392.59	719.55	821.16
NC_037319.1	2270653	2274173	3521	*	11.27	11.29	11.26	0.04	0.923	0.933	1694	3323.15	2244.15	2646.2
NC_037319.1	2322772	2325434	2663	*	9.79	9.07	10.27	-1.19	1.25E-13	5.02E-12	507	570.63	1189.49	1275.85
NC_037319.1	2351030	2355787	4758	*	10.66	10.02	11.1	-1.08	2.13E-10	1.43E-09	1031	1040.64	2102.97	2279.72
NC_037319.1	2357932	2362758	4827	*	11.27	10.37	11.82	-1.45	1.56E-06	3.04E-06	1054	1588.3	3420.93	3794.46
NC_037319.1	2364387	2364724	338	*	7.17	6.74	7.49	-0.75	0.000434	0.000618	96	118.18	183.67	176.41
NC_037319.1	2367082	2367405	324	*	8.85	8.95	8.74	0.21	0.534	0.584	326	661.79	373.21	483.56
NC_037319.1	2372656	2373546	891	*	9.78	9.28	10.15	-0.87	0.0191	0.0248	370	873.84	1048.31	1229.64
NC_037319.1	2374391	2376149	1759	*	9.84	9.46	10.15	-0.69	0.0271	0.0348	479	927.86	1120.12	1150.36
NC_037319.1	2376727	2381349	4623	*	11.32	10.63	11.79	-1.15	0.0016	0.00219	1124	2047.51	3252.89	3808.11
NC_037319.1	2385772	2388648	2877	*	10.82	10.06	11.32	-1.26	2.66E-05	4.31E-05	816	1317.51	2316.93	2802.66
NC_037319.1	2389216	2401051	11836	*	13.45	12.83	13.88	-1.04	0.071	0.0887	4419	10188.24	13611.91	16452.65
NC_037320.1	8652	8973	322	*	8.5	8.54	8.46	0.08	0.925	0.935	153	590.89	302.38	399.56
NC_037320.1	22047	22512	466	*	9.11	9.34	8.83	0.51	0.452	0.502	342	957.57	438.67	473.06
NC_037320.1	34520	35173	654	*	8.65	8.12	9.03	-0.9	1.04E-06	2.10E-06	312	245.81	510.48	533.44
NC_037320.1	42928	49460	6533	*	14.3	14.47	14.1	0.37	0.511	0.561	14807	30547.17	15904.91	19295.74
NC_037320.1	77879	78647	769	*	8.88	8.49	9.19	-0.69	2.94E-06	5.44E-06	365	354.53	592.54	572.29
NC_037320.1	111163	111623	461	*	8.36	8.42	8.29	0.12	0.682	0.724	231	453.13	303.36	324.47
NC_037320.1	201997	203126	1130	*	9.29	8.8	9.65	-0.85	1.33E-07	3.26E-07	474	418.69	775.24	832.19
NC_037320.1	203433	207369	3937	*	11.38	10.74	11.82	-1.08	5.63E-06	1.00E-05	1615	1814.53	3427.28	3803.91
NC_037320.1	208590	212115	3526	*	10.97	10.45	11.35	-0.9	1.32E-06	2.59E-06	1375	1414.75	2568.02	2644.63
NC_037320.1	213354	217621	4268	*	11.81	11.11	12.28	-1.17	0.000507	0.00072	1822	2595.18	4625.07	5306.05
NC_037320.1	223108	232157	9050	*	14.84	15.01	14.64	0.36	0.529	0.579	20355	45503.7	23088.71	28070.74
NC_037320.1	232508	236578	4071	*	10.57	10.88	10.17	0.7	0.0634	0.0796	1139	2618.14	1137.7	1168.74
NC_037320.1	237199	244241	7043	*	12.68	12.89	12.43	0.46	0.465	0.514	3648	11556.4	5089.14	5955
NC_037320.1	244552	252754	8203	*	12.24	12.55	11.85	0.71	0.196	0.233	3310	8712.71	3509.35	3856.42
NC_037320.1	255108	258042	2935	*	11.14	11.37	10.87	0.5	0.248	0.288	1566	3737.11	1716.57	2032.95
NC_037320.1	279081	281636	2556	*	9.74	9.03	10.21	-1.18	4.74E-13	1.18E-11	498	549.69	1125	1246.97
NC_037320.1	282374	282839	466	*	7.26	6.76	7.63	-0.87	2.47E-05	4.02E-05	120	96.57	194.91	201.62
NC_037320.1	287675	288319	645	*	7.6	6.96	8.04	-1.07	2.88E-08	8.54E-08	118	131.68	249.13	275.65
NC_037320.1	288542	289421	880	*	8.06	7.63	8.38	-0.75	6.68E-06	1.18E-05	193	203.94	339.02	328.68
NC_037320.1	302538	303133	596	*	7.73	7.23	8.1	-0.87	8.53E-06	1.48E-05	141	160.05	294.56	255.69
NC_037320.1	303967	306342	2376	*	9.79	9.16	10.22	-1.07	8.91E-08	2.28E-07	503	638.83	1106.44	1283.2
NC_037320.1	306739	309022	2284	*	9.55	8.93	9.98	-1.05	1.20E-12	2.42E-11	480	494.32	984.81	1038.53
NC_037320.1	311009	312124	1116	*	8.71	8.18	9.1	-0.92	5.91E-09	2.20E-08	284	295.78	525.62	570.19
NC_037320.1	312479	321026	8548	*	12.67	12.33	12.95	-0.62	0.222	0.261	3364	6925.2	7218	8590.7
NC_037320.1	321607	323555	1949	*	9.36	8.76	9.78	-1.02	5.83E-12	8.43E-11	430	434.22	852.42	904.12
NC_037320.1	328574	329986	1413	*	9.14	8.38	9.63	-1.24	1.72E-12	3.21E-11	313	355.21	733.23	848.99
NC_037320.1	330250	332863	2614	*	9.89	9.28	10.31	-1.04	2.24E-09	9.75E-09	564	675.97	1234.43	1310.5
NC_037320.1	333203	337753	4551	*	10.59	9.95	11.03	-1.08	7.39E-09	2.63E-08	906	1076.43	2049.24	2145.31
NC_037320.1	351362	352065	704	*	7.91	7.29	8.34	-1.05	1.08E-08	3.64E-08	144	168.82	319.96	326.05
NC_037320.1	363450	364239	790	*	8.82	9.37	7.9	1.47	9.75E-07	1.97E-06	473	854.25	212.98	264.62
NC_037320.1	364546	371273	6728	*	13.2	13.13	13.27	-0.14	0.83	0.854	4517	13383.08	8817.82	10873.05
NC_037320.1	377784	378940	1157	*	8.75	8.23	9.13	-0.9	3.47E-07	7.78E-07	269	329.55	551.02	568.62
NC_037320.1	381075	386724	5650	*	10.95	10.29	11.4	-1.11	3.77E-07	8.41E-07	1130	1368.83	2572.9	2825.76
NC_037320.1	387099	391354	4256	*	12.59	12.45	12.71	-0.26	0.63	0.677	3337	7875.34	6092.02	7352.13
NC_037320.1	391648	392641	994	*	8.37	7.96	8.7	-0.74	4.55E-06	8.22E-06	251	245.81	398.61	430.53
NC_037320.1	397457	404204	6748	*	11.55	10.87	12.01	-1.14	0.000269	0.00039	1535	2204.18	3861.06	4378.83
NC_037320.1	404881	410350	5470	*	11.39	10.74	11.83	-1.09	0.00157	0.00216	1278	2145.43	3411.16	3866.92
NC_037320.1	412787	413373	587	*	7.62	7.11	7.99	-0.89	2.02E-06	3.84E-06	129	146.54	251.57	258.32
NC_037320.1	413907	416283	2377	*	9.76	9.13	10.2	-1.07	3.38E-07	7.61E-07	472	648.96	1151.38	1199.72
NC_037320.1	424492	428208	3717	*	10.4	9.72	10.86	-1.14	2.22E-08	6.77E-08	731	957.57	1850.91	1873.34
NC_037320.1	429376	429864	489	*	7.26	6.73	7.64	-0.91	9.93E-06	1.71E-05	98	114.8	207.61	192.16
NC_037320.1	435294	438845	3552	*	10.26	9.62	10.71	-1.09	2.45E-09	1.05E-08	714	860.33	1598.84	1746.28
NC_037320.1	484502	487510	3009	*	10.13	9.33	10.65	-1.32	3.81E-09	1.51E-08	531	752.96	1533.39	1677.5
NC_037320.1	490809	491592	784	*	7.87	7.39	8.22	-0.83	6.82E-06	1.20E-05	183	153.29	306.29	291.92
NC_037320.1	491883	494025	2143	*	9.45	8.82	9.89	-1.07	7.07E-12	9.51E-11	441	463.26	903.23	989.7
NC_037320.1	496075	507416	11342	*	12.31	11.54	12.81	-1.27	0.000843	0.00117	2443	3523.04	6694.33	7689.21
NC_037320.1	507891	509012	1122	*	8.49	7.9	8.91	-1.01	1.60E-10	1.13E-09	235	242.43	468.47	496.16
NC_037320.1	524085	525511	1427	*	8.78	8.21	9.18	-0.97	1.21E-08	3.98E-08	294	299.16	536.37	626.9
NC_037320.1	550937	552600	1664	*	8.95	8.4	9.35	-0.95	6.49E-10	3.60E-09	323	351.83	641.39	665.75
NC_037320.1	566443	571590	5148	*	11.05	10.47	11.46	-0.99	0.000124	0.000185	1192	1635.58	2682.81	2950.2
NC_037320.1	579895	583678	3784	*	10.53	9.76	11.03	-1.27	1.91E-09	8.54E-09	761	975.13	1967.17	2216.72
NC_037320.1	634937	635444	508	*	8.02	8.2	7.82	0.38	0.192	0.229	209	378.17	214.45	236.79
NC_037320.1	652203	654393	2191	*	9.3	8.7	9.72	-1.02	4.69E-08	1.29E-07	462	369.39	798.2	887.84
NC_037320.1	655192	656717	1526	*	8.8	8.16	9.24	-1.07	1.67E-09	7.70E-09	296	277.55	549.07	656.3
NC_037320.1	660624	662006	1383	*	8.95	8.37	9.36	-0.99	2.12E-11	2.33E-10	329	330.9	648.23	665.23
NC_037320.1	663650	665428	1779	*	9.53	8.88	9.97	-1.09	1.49E-08	4.77E-08	417	526.06	944.26	1067.41
NC_037320.1	666434	673204	6771	*	11.35	10.67	11.8	-1.13	1.80E-05	2.99E-05	1442	1823.98	3328.12	3813.89
NC_037320.1	675742	677831	2090	*	9.36	8.8	9.76	-0.96	1.31E-09	6.34E-09	441	451.78	817.74	915.14
NC_037320.1	679139	679694	556	*	7.49	7.06	7.83	-0.77	0.000524	0.000742	150	116.15	247.18	206.87
NC_037320.1	692249	696028	3780	*	10.51	9.86	10.95	-1.09	1.77E-07	4.26E-07	807	1050.77	1910.5	2056.06
NC_037320.1	696412	697618	1207	*	9.06	8.54	9.43	-0.89	9.51E-07	1.93E-06	336	408.56	652.63	731.38
NC_037320.1	715102	715713	612	*	7.58	7.08	7.96	-0.88	8.93E-05	0.000136	158	112.1	255.48	241.52
NC_037320.1	715995	716994	1000	*	8.28	7.84	8.62	-0.78	1.60E-05	2.67E-05	209	247.83	375.65	410.58
NC_037320.1	718854	721511	2658	*	10.09	9.36	10.57	-1.2	1.86E-09	8.40E-09	577	740.8	1422.5	1610.3
NC_037320.1	741963	744439	2477	*	9.73	9.11	10.16	-1.05	6.65E-09	2.42E-08	503	603.72	1078.11	1211.79
NC_037320.1	744785	746142	1358	*	9.36	9.32	9.4	-0.07	0.813	0.838	446	833.99	647.26	699.88
NC_037320.1	766054	769202	3149	*	10	9.4	10.42	-1.02	2.59E-11	2.72E-10	658	690.83	1312.59	1421.28
NC_037320.1	769726	770204	479	*	7.27	6.83	7.62	-0.79	0.00019	0.000278	102	124.93	204.19	187.96
NC_037320.1	796639	801787	5149	*	11.08	10.49	11.49	-1	0.000258	0.000374	1186	1692.3	2719.45	3036.31
NC_037320.1	802805	804517	1713	*	11.44	11.39	11.48	-0.08	0.864	0.886	1485	3895.13	2544.57	3154.44
NC_037320.1	813539	814898	1360	*	10.44	10.29	10.57	-0.29	0.404	0.452	824	1672.72	1384.88	1664.9
NC_037320.1	829966	831211	1246	*	8.71	8.12	9.13	-1	1.49E-07	3.63E-07	245	312.66	535.88	583.32
NC_037320.1	833615	837585	3971	*	11.15	10.34	11.67	-1.33	8.09E-05	0.000124	956	1635.58	2978.35	3529.32
NC_037320.1	838516	838864	349	*	6.96	6.49	7.32	-0.83	5.99E-05	9.29E-05	92	87.79	164.13	154.89
NC_037320.1	839921	841572	1652	*	9.7	8.99	10.18	-1.19	2.20E-07	5.12E-07	420	594.94	1061.5	1255.37
NC_037320.1	841944	844290	2347	*	10.2	9.51	10.66	-1.15	4.53E-05	7.13E-05	544	915.03	1481.61	1764.13
NC_037320.1	845788	850006	4219	*	10.78	10.04	11.26	-1.22	1.16E-06	2.32E-06	882	1220.27	2251.47	2655.65
NC_037320.1	850589	851407	819	*	8.33	7.6	8.81	-1.21	7.33E-12	9.73E-11	178	210.69	441.6	456.26
NC_037320.1	851719	852951	1233	*	8.56	8.04	8.94	-0.89	3.06E-08	8.99E-08	264	264.04	466.51	512.96
NC_037320.1	861139	862051	913	*	7.99	7.52	8.35	-0.83	1.89E-06	3.60E-06	184	183.01	309.22	343.9
NC_037320.1	862580	863747	1168	*	8.77	8.27	9.14	-0.87	1.44E-06	2.81E-06	286	331.57	523.18	605.37
NC_037320.1	864495	866439	1945	*	9.56	8.91	10	-1.1	1.18E-08	3.91E-08	432	529.43	947.19	1106.78
NC_037320.1	871648	883269	11622	*	12.13	11.42	12.61	-1.19	0.000504	0.000715	2341	3121.23	5949.87	6515.22
NC_037320.1	905804	906245	442	*	7.78	8.37	6.78	1.59	2.79E-10	1.78E-09	263	397.75	113.33	106.58
NC_037320.1	916483	917109	627	*	8.19	7.66	8.58	-0.92	6.63E-07	1.40E-06	188	216.77	358.07	407.43
NC_037320.1	923648	924076	429	*	7.91	8.16	7.6	0.55	0.0741	0.0924	195	376.82	193.44	195.84
NC_037320.1	978942	980695	1754	*	9.03	8.48	9.43	-0.94	1.96E-10	1.35E-09	350	366.01	692.2	685.18
NC_037320.1	983005	987321	4317	*	10.9	10.45	11.25	-0.8	0.00786	0.0104	1070	1726.74	2263.69	2603.67
NC_037320.1	988516	989179	664	*	7.83	7.15	8.29	-1.15	4.43E-08	1.23E-07	158	125.61	288.7	339.18
NC_037320.1	989246	990259	1014	*	8.3	7.81	8.66	-0.85	2.11E-07	4.96E-07	232	216.77	416.69	391.68
NC_037320.1	1012029	1017498	5470	*	11.48	10.69	11.99	-1.3	0.000176	0.000259	1252	2052.24	3776.55	4364.66
NC_037320.1	1032093	1035738	3646	*	10.75	9.91	11.27	-1.37	8.30E-07	1.71E-06	754	1165.57	2308.14	2642.53
NC_037320.1	1109223	1110303	1081	*	8.55	7.83	9.03	-1.2	1.81E-12	3.32E-11	210	245.81	520.25	525.04
NC_037320.1	1111188	1113603	2416	*	9.7	9.05	10.15	-1.1	1.98E-09	8.79E-09	472	588.19	1100.09	1171.36
NC_037320.1	1115098	1115407	310	*	6.8	6.29	7.18	-0.9	0.000123	0.000184	69	87.11	140.69	149.64
[truncated: 847 more rows]
