# Supplementary material for: Normal distribution of H3K9me3 occupancy co-mediated by histone methyltransferase BcDIM5 and histone deacetylase BcHda1 maintains stable ABA synthesis in Botrytis cinerea TB-31
Source: Front Microbiol. 2024 Mar 4;15:1339576. doi: 10.3389/fmicb.2024.1339576 (PMC10944950; doi:10.3389/fmicb.2024.1339576)
Supplement: Supplementary file 5 [file Data_Sheet_3.ZIP › Dataset 2/KOBcdim5_H3K9me3_vs_TB_31_H3K9me3_down.peak_annotation.xls]

seqnames	start	end	width	Name	Conc	Conc_KOBcdim5_H3K9me3	Conc_TB_31_H3K9me3	Fold	p.value	FDR	GeneFeature	GeneInside	Gene	GO	KEGG	map	NR	Transcription_factor
NC_037325.1	760785	761874	1090	KOBcdim5_H3K9me3_vs_TB_31_H3K9me3_peak_1	8.55	7.54	9.14	-1.6	1.49E-22	4.23E-19	BCIN_16g01880:exon;BCIN_16g01870:Promoter	BCIN_16g01870:NC_037325.1:758695-760206:-:-1123	BCIN_16g01870(gene-BCIN_16g01870)	NA	NA	NA	hypothetical protein BCIN_16g01870 [Botrytis cinerea B05.10]	NA
NC_037314.1	2384574	2385255	682	KOBcdim5_H3K9me3_vs_TB_31_H3K9me3_peak_2	8.8	7.61	9.44	-1.83	3.55E-21	5.05E-18	intergenic	BCIN_05g06880:NC_037314.1:2385168-2389985:-:5070	BCIN_05g06880(gene-BCIN_05g06880)	139;GO:0000075,biological_process cell cycle checkpoint;GO:0000166,molecular_function nucleotide binding;GO:0000278,biological_process mitotic cell cycle;GO:0001100,biological_process negative regulation of exit from mitosis;GO:0003674,molecular_function molecular_function;GO:0003824,molecular_function catalytic activity;GO:0004672,molecular_function protein kinase activity;GO:0004674,molecular_f…	NA	NA	hypothetical protein BCIN_05g06880 [Botrytis cinerea B05.10]	NA
NC_037311.1	1479787	1480891	1105	KOBcdim5_H3K9me3_vs_TB_31_H3K9me3_peak_3	8.53	7.66	9.07	-1.42	9.71E-19	9.21E-16	intergenic	BCIN_02g04220:NC_037311.1:1476165-1477956:-:-2383	BCIN_02g04220(gene-BCIN_02g04220)	57;GO:0002181,biological_process cytoplasmic translation;GO:0003674,molecular_function molecular_function;GO:0003676,molecular_function nucleic acid binding;GO:0003723,molecular_function RNA binding;GO:0003735,molecular_function structural constituent of ribosome;GO:0005198,molecular_function structural molecule activity;GO:0005488,molecular_function binding;GO:0005575,cellular_component cellular…	RP-L4e, RPL4; large subunit ribosomal protein L4e; K02930	map03010	hypothetical protein BCIN_02g04220 [Botrytis cinerea B05.10]	NA
NC_037317.1	2327900	2329869	1970	KOBcdim5_H3K9me3_vs_TB_31_H3K9me3_peak_4	9.47	8.68	9.98	-1.3	1.52E-18	9.63E-16	BCIN_08g06240:Promoter;Bcmec1:exon	BCIN_08g06240:NC_037317.1:2324677-2327149:-:-1735	BCIN_08g06240(gene-BCIN_08g06240)	NA	NA	NA	hypothetical protein BCIN_08g06240 [Botrytis cinerea B05.10]	NA
NC_037324.1	87387	90499	3113	KOBcdim5_H3K9me3_vs_TB_31_H3K9me3_peak_5	10.04	9.21	10.57	-1.35	1.69E-18	9.63E-16	BCIN_15g00140:exon	BCIN_15g00140:NC_037324.1:88670-90492:-:1549	BCIN_15g00140(gene-BCIN_15g00140)	65;GO:0003674,molecular_function molecular_function;GO:0003824,molecular_function catalytic activity;GO:0005575,cellular_component cellular_component;GO:0005622,cellular_component intracellular;GO:0005623,cellular_component cell;GO:0005737,cellular_component cytoplasm;GO:0005739,cellular_component mitochondrion;GO:0005783,cellular_component endoplasmic reticulum;GO:0005829,cellular_component cyto…	NA	NA	hypothetical protein BCIN_15g00140 [Botrytis cinerea B05.10]	NA
NC_037313.1	2121989	2124339	2351	KOBcdim5_H3K9me3_vs_TB_31_H3K9me3_peak_6	9.79	8.97	10.3	-1.33	8.25E-18	3.73E-15	BCIN_04g06130:Promoter;BCIN_04g06140:Promoter	BCIN_04g06130:NC_037313.1:2119660-2121773:-:-1391	BCIN_04g06130(gene-BCIN_04g06130)	NA	NA	NA	hypothetical protein BCIN_04g06130 [Botrytis cinerea B05.10]	NA
NC_037325.1	163978	165201	1224	KOBcdim5_H3K9me3_vs_TB_31_H3K9me3_peak_8	9.23	8.29	9.79	-1.5	1.74E-17	6.20E-15	BCIN_16g00230:exon;BCIN_16g00220:Promoter	BCIN_16g00230:NC_037325.1:163500-165240:+:1089	BCIN_16g00230(gene-BCIN_16g00230)	NA	NA	NA	hypothetical protein BCIN_16g00230 [Botrytis cinerea B05.10]	NA
NC_037312.1	2747101	2749476	2376	KOBcdim5_H3K9me3_vs_TB_31_H3K9me3_peak_9	9.76	8.99	10.26	-1.28	2.94E-17	9.29E-15	BCIN_03g08010:Promoter;BCIN_03g08000:exon;BCIN_03g07990:Promoter	BCIN_03g08000:NC_037312.1:2746732-2749951:-:1662	BCIN_03g08000(gene-BCIN_03g08000)	NA	NA	NA	hypothetical protein BCIN_03g08000 [Botrytis cinerea B05.10]	NA
NC_037316.1	1787628	1790033	2406	KOBcdim5_H3K9me3_vs_TB_31_H3K9me3_peak_10	9.63	8.87	10.13	-1.27	3.52E-17	1.00E-14	BCIN_07g04970:Promoter	BCIN_07g04970:NC_037316.1:1788911-1791239:+:-80	BCIN_07g04970(gene-BCIN_07g04970)	NA	NA	NA	hypothetical protein BCIN_07g04970 [Botrytis cinerea B05.10]	NA
NC_037325.1	121309	124610	3302	KOBcdim5_H3K9me3_vs_TB_31_H3K9me3_peak_11	10.18	9.34	10.71	-1.38	5.37E-17	1.39E-14	BCIN_16g00080:exon	BCIN_16g00080:NC_037325.1:122515-124650:+:444	BCIN_16g00080(gene-BCIN_16g00080)	NA	NA	NA	hypothetical protein BCIN_16g00080 [Botrytis cinerea B05.10]	NA
NC_037323.1	1551571	1555031	3461	KOBcdim5_H3K9me3_vs_TB_31_H3K9me3_peak_12	10.06	9.32	10.54	-1.22	7.22E-17	1.71E-14	BCIN_14g03960:exon	BCIN_14g03960:NC_037323.1:1549446-1553731:-:430	BCIN_14g03960(gene-BCIN_14g03960)	NA	NA	NA	hypothetical protein BCIN_14g03960 [Botrytis cinerea B05.10]	NA
NC_037313.1	1246578	1247881	1304	KOBcdim5_H3K9me3_vs_TB_31_H3K9me3_peak_13	8.92	8.14	9.43	-1.29	1.03E-16	2.26E-14	BCIN_04g03450:exon;BCIN_04g03480:Promoter	BCIN_04g03450:NC_037313.1:1247080-1250729:+:149	BCIN_04g03450(gene-BCIN_04g03450)	NA	NA	NA	hypothetical protein BCIN_04g03450 [Botrytis cinerea B05.10]	NA
NC_037313.1	408869	410312	1444	KOBcdim5_H3K9me3_vs_TB_31_H3K9me3_peak_14	9.23	8.34	9.78	-1.44	1.72E-16	3.49E-14	BCIN_04g01030:exon	BCIN_04g01020:NC_037313.1:403357-407303:-:-2287	BCIN_04g01020(gene-BCIN_04g01020)	NA	NA	NA	hypothetical protein BCIN_04g01020 [Botrytis cinerea B05.10]	NA
NC_037318.1	1344050	1345333	1284	KOBcdim5_H3K9me3_vs_TB_31_H3K9me3_peak_15	8.53	7.74	9.04	-1.3	2.35E-16	4.28E-14	BCIN_09g03780:five_prime_UTR;BCIN_09g03770:Promoter;BCIN_09g03780:exon	BCIN_09g03780:NC_037318.1:1343565-1344699:-:7	BCIN_09g03780(gene-BCIN_09g03780)	NA	NA	NA	hypothetical protein BCIN_09g03780 [Botrytis cinerea B05.10]	NA
NC_037318.1	1261512	1263302	1791	KOBcdim5_H3K9me3_vs_TB_31_H3K9me3_peak_16	9.33	8.54	9.83	-1.29	2.41E-16	4.28E-14	BCIN_09g03470:exon;BCIN_09g03480:Promoter	BCIN_09g03470:NC_037318.1:1260534-1263617:-:1210	BCIN_09g03470(gene-BCIN_09g03470)	NA	NA	NA	hypothetical protein BCIN_09g03470 [Botrytis cinerea B05.10]	NA
NC_037314.1	872216	873393	1178	KOBcdim5_H3K9me3_vs_TB_31_H3K9me3_peak_17	8.94	8.09	9.46	-1.38	4.36E-16	7.30E-14	BCIN_05g02380:exon	BCIN_05g02380:NC_037314.1:872643-873007:+:161	BCIN_05g02380(gene-BCIN_05g02380)	NA	NA	NA	hypothetical protein BCIN_05g02380 [Botrytis cinerea B05.10]	NA
NC_037325.1	732934	735158	2225	KOBcdim5_H3K9me3_vs_TB_31_H3K9me3_peak_18	9.7	8.94	10.2	-1.25	6.33E-16	1.00E-13	BCIN_16g01790:intron	BCIN_16g01790:NC_037325.1:732565-738091:+:1481	BCIN_16g01790(gene-BCIN_16g01790)	NA	NA	NA	hypothetical protein BCIN_16g01790 [Botrytis cinerea B05.10]	NA
NC_037313.1	2202354	2203696	1343	KOBcdim5_H3K9me3_vs_TB_31_H3K9me3_peak_19	9.02	8.25	9.52	-1.26	1.21E-15	1.81E-13	Bcgut2:exon	Bcgut2:NC_037313.1:2200740-2203921:+:2285	Bcgut2(gene-BCIN_04g06400)	91;GO:0001302,biological_process replicative cell aging;GO:0003674,molecular_function molecular_function;GO:0003824,molecular_function catalytic activity;GO:0004368,molecular_function glycerol-3-phosphate dehydrogenase (quinone) activity;GO:0005575,cellular_component cellular_component;GO:0005622,cellular_component intracellular;GO:0005623,cellular_component cell;GO:0005737,cellular_component cyt…	glpA, glpD; glycerol-3-phosphate dehydrogenase [EC:1.1.5.3]; K00111	map00564	Bcgut2 [Botrytis cinerea B05.10]	NA
NC_037316.1	481590	482358	769	KOBcdim5_H3K9me3_vs_TB_31_H3K9me3_peak_20	8	7.08	8.56	-1.48	1.88E-15	2.68E-13	BCIN_07g01310:exon	BCIN_07g01310:NC_037316.1:481366-484742:-:2768	BCIN_07g01310(gene-BCIN_07g01310)	NA	NA	NA	hypothetical protein BCIN_07g01310 [Botrytis cinerea B05.10]	NA
NC_037324.1	803915	804898	984	KOBcdim5_H3K9me3_vs_TB_31_H3K9me3_peak_21	8.4	7.63	8.9	-1.26	2.16E-15	2.92E-13	BCIN_15g02300:exon	BCIN_15g02300:NC_037324.1:803683-806181:+:723	BCIN_15g02300(gene-BCIN_15g02300)	NA	NA	NA	hypothetical protein BCIN_15g02300 [Botrytis cinerea B05.10]	NA
NC_037316.1	1966360	1967574	1215	KOBcdim5_H3K9me3_vs_TB_31_H3K9me3_peak_22	9.02	8.3	9.5	-1.2	2.74E-15	3.54E-13	BCIN_07g05310:exon;BCIN_07g05300:Promoter	BCIN_07g05310:NC_037316.1:1965426-1968243:+:1541	BCIN_07g05310(gene-BCIN_07g05310)	NA	NA	NA	hypothetical protein BCIN_07g05310 [Botrytis cinerea B05.10]	NA
NC_037322.1	726320	727397	1078	KOBcdim5_H3K9me3_vs_TB_31_H3K9me3_peak_23	8.53	7.72	9.05	-1.33	3.17E-15	3.92E-13	BCIN_13g02060:intron;BCIN_13g02050:Promoter	BCIN_13g02060:NC_037322.1:725693-727997:+:1165	BCIN_13g02060(gene-BCIN_13g02060)	NA	NA	NA	hypothetical protein BCIN_13g02060 [Botrytis cinerea B05.10]	NA
NC_037314.1	2255224	2257394	2171	KOBcdim5_H3K9me3_vs_TB_31_H3K9me3_peak_24	9.45	8.77	9.91	-1.14	3.81E-15	4.51E-13	BCIN_05g06550:intron	BCIN_05g06550:NC_037314.1:2255067-2257646:+:1242	BCIN_05g06550(gene-BCIN_05g06550)	NA	NA	NA	hypothetical protein BCIN_05g06550 [Botrytis cinerea B05.10]	NA
NC_037314.1	2435540	2438404	2865	KOBcdim5_H3K9me3_vs_TB_31_H3K9me3_peak_25	10.13	9.35	10.64	-1.29	4.11E-15	4.67E-13	BCIN_05g06990:exon	BCIN_05g06990:NC_037314.1:2435444-2437500:+:1528	BCIN_05g06990(gene-BCIN_05g06990)	NA	NA	NA	hypothetical protein BCIN_05g06990 [Botrytis cinerea B05.10]	NA
NC_037316.1	1445410	1447746	2337	KOBcdim5_H3K9me3_vs_TB_31_H3K9me3_peak_26	9.5	8.82	9.96	-1.14	4.98E-15	5.45E-13	intergenic	BCIN_07g04010:NC_037316.1:1447125-1447538:-:960	BCIN_07g04010(gene-BCIN_07g04010)	NA	NA	NA	hypothetical protein BCIN_07g04010 [Botrytis cinerea B05.10]	NA
NC_037321.1	2068843	2071038	2196	KOBcdim5_H3K9me3_vs_TB_31_H3K9me3_peak_27	9.47	8.76	9.94	-1.17	5.56E-15	5.87E-13	intergenic	Bckap114:NC_037321.1:2065789-2069747:+:4151	Bckap114(gene-BCIN_12g05950)	78;GO:0000166,molecular_function nucleotide binding;GO:0001882,molecular_function nucleoside binding;GO:0001883,molecular_function purine nucleoside binding;GO:0003674,molecular_function molecular_function;GO:0005215,molecular_function transporter activity;GO:0005488,molecular_function binding;GO:0005525,molecular_function GTP binding;GO:0005575,cellular_component cellular_component;GO:0005622,ce…	NA	NA	Bckap114 [Botrytis cinerea B05.10]	NA
NC_037316.1	1503369	1505509	2141	KOBcdim5_H3K9me3_vs_TB_31_H3K9me3_peak_28	9.63	8.91	10.11	-1.19	6.17E-15	6.08E-13	BCIN_07g04190:three_prime_UTR;BCIN_07g04190:exon	BCIN_07g04190:NC_037316.1:1503469-1504732:+:970	BCIN_07g04190(gene-BCIN_07g04190)	NA	NA	NA	hypothetical protein BCIN_07g04190 [Botrytis cinerea B05.10]	NA
NC_037324.1	766263	771099	4837	KOBcdim5_H3K9me3_vs_TB_31_H3K9me3_peak_29	10.67	9.83	11.19	-1.36	7.06E-15	6.08E-13	BCIN_15g02220:Promoter	BCIN_15g02220:NC_037324.1:766357-767496:-:-1185	BCIN_15g02220(gene-BCIN_15g02220)	NA	NA	NA	hypothetical protein BCIN_15g02220 [Botrytis cinerea B05.10]	NA
NC_037317.1	203868	206672	2805	KOBcdim5_H3K9me3_vs_TB_31_H3K9me3_peak_30	9.81	9.11	10.29	-1.18	7.07E-15	6.08E-13	BCIN_08g00430:exon	BCIN_08g00430:NC_037317.1:205002-206204:+:268	BCIN_08g00430(gene-BCIN_08g00430)	NA	NA	NA	hypothetical protein BCIN_08g00430 [Botrytis cinerea B05.10]	NA
NC_037320.1	2169763	2172063	2301	KOBcdim5_H3K9me3_vs_TB_31_H3K9me3_peak_31	9.7	8.91	10.2	-1.29	7.22E-15	6.08E-13	intergenic	BCIN_11g06100:NC_037320.1:2166562-2168749:-:-2164	BCIN_11g06100(gene-BCIN_11g06100)	NA	NA	NA	hypothetical protein BCIN_11g06100 [Botrytis cinerea B05.10]	NA
NC_037317.1	428955	431382	2428	KOBcdim5_H3K9me3_vs_TB_31_H3K9me3_peak_32	9.74	9.03	10.21	-1.18	7.26E-15	6.08E-13	BCIN_08g01070:Promoter;BCIN_08g01060:Promoter	BCIN_08g01060:NC_037317.1:428084-429898:-:-270	BCIN_08g01060(gene-BCIN_08g01060)	NA	NA	NA	hypothetical protein BCIN_08g01060 [Botrytis cinerea B05.10]	NA
NC_037314.1	1162514	1164143	1630	KOBcdim5_H3K9me3_vs_TB_31_H3K9me3_peak_33	9.2	8.49	9.67	-1.18	7.26E-15	6.08E-13	BCIN_05g03170:exon	BCIN_05g03170:NC_037314.1:1162612-1164945:-:1616	BCIN_05g03170(gene-BCIN_05g03170)	NA	NA	NA	hypothetical protein BCIN_05g03170 [Botrytis cinerea B05.10]	NA
NC_037312.1	78208	79507	1300	KOBcdim5_H3K9me3_vs_TB_31_H3K9me3_peak_34	8.59	7.85	9.08	-1.23	7.27E-15	6.08E-13	BCIN_03g00210:exon	BCIN_03g00210:NC_037312.1:76441-79966:-:1108	BCIN_03g00210(gene-BCIN_03g00210)	NA	NA	NA	hypothetical protein BCIN_03g00210 [Botrytis cinerea B05.10]	NA
NC_037321.1	675358	678121	2764	KOBcdim5_H3K9me3_vs_TB_31_H3K9me3_peak_35	10.14	9.25	10.69	-1.44	8.83E-15	7.18E-13	intergenic	Bclia1:NC_037321.1:672910-674481:-:-2258	Bclia1(gene-BCIN_12g01940)	81;GO:0000226,biological_process microtubule cytoskeleton organization;GO:0003674,molecular_function molecular_function;GO:0003824,molecular_function catalytic activity;GO:0004497,molecular_function monooxygenase activity;GO:0005575,cellular_component cellular_component;GO:0005622,cellular_component intracellular;GO:0005623,cellular_component cell;GO:0005634,cellular_component nucleus;GO:0005737,…	NA	NA	Bclia1 [Botrytis cinerea B05.10]	NA
NC_037311.1	302694	304951	2258	KOBcdim5_H3K9me3_vs_TB_31_H3K9me3_peak_36	9.49	8.82	9.95	-1.12	1.20E-14	9.49E-13	BCIN_02g00600:exon	BCIN_02g00600:NC_037311.1:303045-305531:-:1708	BCIN_02g00600(gene-BCIN_02g00600)	NA	NA	NA	hypothetical protein BCIN_02g00600 [Botrytis cinerea B05.10]	NA
NC_037324.1	108181	111574	3394	KOBcdim5_H3K9me3_vs_TB_31_H3K9me3_peak_37	10.37	9.55	10.89	-1.33	1.29E-14	9.90E-13	BCIN_15g00240:exon	BCIN_15g00240:NC_037324.1:109366-111519:-:1641	BCIN_15g00240(gene-BCIN_15g00240)	NA	NA	NA	hypothetical protein BCIN_15g00240 [Botrytis cinerea B05.10]	NA
NC_037325.1	593844	595790	1947	KOBcdim5_H3K9me3_vs_TB_31_H3K9me3_peak_38	9.38	8.61	9.89	-1.28	1.41E-14	1.06E-12	BCIN_16g01520:exon	BCIN_16g01520:NC_037325.1:593717-595884:-:1067	BCIN_16g01520(gene-BCIN_16g01520)	NA	NA	NA	hypothetical protein BCIN_16g01520 [Botrytis cinerea B05.10]	NA
NC_037317.1	2299373	2302747	3375	KOBcdim5_H3K9me3_vs_TB_31_H3K9me3_peak_40	10.23	9.47	10.73	-1.26	1.49E-14	1.06E-12	BCIN_08g06170:three_prime_UTR;BCIN_08g06170:exon	BCIN_08g06170:NC_037317.1:2299185-2301154:+:1875	BCIN_08g06170(gene-BCIN_08g06170)	NA	NA	NA	hypothetical protein BCIN_08g06170 [Botrytis cinerea B05.10]	NA
NC_037312.1	71857	74900	3044	KOBcdim5_H3K9me3_vs_TB_31_H3K9me3_peak_41	10.2	9.36	10.73	-1.37	1.54E-14	1.07E-12	intergenic	BCIN_03g00190:NC_037312.1:71556-73092:+:1822	BCIN_03g00190(gene-BCIN_03g00190)	NA	NA	NA	hypothetical protein BCIN_03g00190 [Botrytis cinerea B05.10]	NA
NC_037312.1	3092664	3094084	1421	KOBcdim5_H3K9me3_vs_TB_31_H3K9me3_peak_42	9.11	8.32	9.62	-1.29	1.71E-14	1.15E-12	BCIN_03g09040:exon;BCIN_03g09050:Promoter	BCIN_03g09040:NC_037312.1:3092483-3094455:+:891	BCIN_03g09040(gene-BCIN_03g09040)	NA	NA	NA	hypothetical protein BCIN_03g09040 [Botrytis cinerea B05.10]	NA
NC_037315.1	1286361	1287957	1597	KOBcdim5_H3K9me3_vs_TB_31_H3K9me3_peak_43	9.24	8.42	9.76	-1.34	1.74E-14	1.15E-12	BCIN_06g03660:Promoter;BCIN_06g03670:exon	BCIN_06g03670:NC_037315.1:1285884-1287931:+:1275	BCIN_06g03670(gene-BCIN_06g03670)	NA	NA	NA	hypothetical protein BCIN_06g03670 [Botrytis cinerea B05.10]	NA
NC_037315.1	1405563	1407342	1780	KOBcdim5_H3K9me3_vs_TB_31_H3K9me3_peak_44	9.56	8.72	10.09	-1.37	1.80E-14	1.16E-12	BCIN_06g04070:Promoter;BCIN_06g04060:intron	BCIN_06g04060:NC_037315.1:1405941-1407479:+:511	BCIN_06g04060(gene-BCIN_06g04060)	NA	NA	NA	hypothetical protein BCIN_06g04060 [Botrytis cinerea B05.10]	NA
NC_037324.1	1954565	1956089	1525	KOBcdim5_H3K9me3_vs_TB_31_H3K9me3_peak_45	9.25	8.58	9.7	-1.12	1.83E-14	1.16E-12	Bcsec27:exon;Bcsec27:three_prime_UTR	Bcsec27:NC_037324.1:1952012-1955820:+:3315	Bcsec27(gene-BCIN_15g05610)	73;GO:0003674,molecular_function molecular_function;GO:0005488,molecular_function binding;GO:0005515,molecular_function protein binding;GO:0005575,cellular_component cellular_component;GO:0005622,cellular_component intracellular;GO:0005623,cellular_component cell;GO:0005737,cellular_component cytoplasm;GO:0005794,cellular_component Golgi apparatus;GO:0005798,cellular_component Golgi-associated ve…	NA	NA	Bcsec27 [Botrytis cinerea B05.10]	NA
NC_037313.1	1639023	1640386	1364	KOBcdim5_H3K9me3_vs_TB_31_H3K9me3_peak_46	8.92	8.22	9.4	-1.18	2.11E-14	1.30E-12	intergenic	BCIN_04g04730:NC_037313.1:1640069-1641259:-:1554	BCIN_04g04730(gene-BCIN_04g04730)	NA	NA	NA	hypothetical protein BCIN_04g04730 [Botrytis cinerea B05.10]	NA
NC_037312.1	2257248	2258160	913	KOBcdim5_H3K9me3_vs_TB_31_H3K9me3_peak_47	8.25	7.49	8.74	-1.25	2.29E-14	1.39E-12	BCIN_03g06670:exon;BCIN_03g06660:Promoter	BCIN_03g06660:NC_037312.1:2254557-2256516:-:-1188	BCIN_03g06660(gene-BCIN_03g06660)	NA	NA	NA	hypothetical protein BCIN_03g06660 [Botrytis cinerea B05.10]	NA
NC_037314.1	2160388	2161912	1525	KOBcdim5_H3K9me3_vs_TB_31_H3K9me3_peak_48	8.87	8.18	9.33	-1.15	2.74E-14	1.63E-12	BCIN_05g06290:three_prime_UTR;BCIN_05g06290:exon	BCIN_05g06280:NC_037314.1:2157354-2158977:+:3796	BCIN_05g06280(gene-BCIN_05g06280)	NA	NA	NA	hypothetical protein BCIN_05g06280 [Botrytis cinerea B05.10]	NA
NC_037311.1	709846	710926	1081	KOBcdim5_H3K9me3_vs_TB_31_H3K9me3_peak_49	8.57	7.84	9.04	-1.2	2.85E-14	1.65E-12	BCIN_02g01850:exon	BCIN_02g01850:NC_037311.1:707164-710936:+:3222	BCIN_02g01850(gene-BCIN_02g01850)	32;GO:0003674,molecular_function molecular_function;GO:0003824,molecular_function catalytic activity;GO:0005488,molecular_function binding;GO:0005543,molecular_function phospholipid binding;GO:0005575,cellular_component cellular_component;GO:0005622,cellular_component intracellular;GO:0005623,cellular_component cell;GO:0005737,cellular_component cytoplasm;GO:0005739,cellular_component mitochondri…	NA	NA	hypothetical protein BCIN_02g01850 [Botrytis cinerea B05.10]	NA
NC_037319.1	1552494	1556132	3639	KOBcdim5_H3K9me3_vs_TB_31_H3K9me3_peak_50	10.33	9.62	10.8	-1.18	3.05E-14	1.70E-12	BCIN_10g04040:exon	BCIN_10g04040:NC_037319.1:1552195-1556755:+:2118	BCIN_10g04040(gene-BCIN_10g04040)	NA	NA	NA	hypothetical protein BCIN_10g04040 [Botrytis cinerea B05.10]	NA
NC_037312.1	2906733	2908032	1300	KOBcdim5_H3K9me3_vs_TB_31_H3K9me3_peak_51	8.6	7.9	9.07	-1.17	3.08E-14	1.70E-12	BCIN_03g08490:exon	BCIN_03g08490:NC_037312.1:2903378-2904470:-:-2912	BCIN_03g08490(gene-BCIN_03g08490)	NA	NA	NA	hypothetical protein BCIN_03g08490 [Botrytis cinerea B05.10]	NA
NC_037318.1	1248574	1251232	2659	KOBcdim5_H3K9me3_vs_TB_31_H3K9me3_peak_52	9.9	9.15	10.39	-1.23	3.11E-14	1.70E-12	intergenic	BCIN_09g03420:NC_037318.1:1247968-1249791:+:1935	BCIN_09g03420(gene-BCIN_09g03420)	NA	RPR2, RPP21; ribonuclease P protein subunit RPR2 [EC:3.1.26.5]; K03540	map03013	hypothetical protein BCIN_09g03420 [Botrytis cinerea B05.10]	NA
NC_037320.1	1896059	1898056	1998	KOBcdim5_H3K9me3_vs_TB_31_H3K9me3_peak_53	9.57	8.84	10.05	-1.22	3.38E-14	1.82E-12	intergenic	BCIN_11g05330:NC_037320.1:1897287-1897720:-:662	BCIN_11g05330(gene-BCIN_11g05330)	NA	NA	NA	hypothetical protein BCIN_11g05330 [Botrytis cinerea B05.10]	NA
NC_037315.1	1291156	1294912	3757	KOBcdim5_H3K9me3_vs_TB_31_H3K9me3_peak_54	10.27	9.56	10.74	-1.18	3.51E-14	1.85E-12	BCIN_06g03680:Promoter;BCIN_06g03690:exon	BCIN_06g03690:NC_037315.1:1292619-1293577:+:415	BCIN_06g03690(gene-BCIN_06g03690)	NA	NA	NA	hypothetical protein BCIN_06g03690 [Botrytis cinerea B05.10]	NA
NC_037318.1	2363078	2364483	1406	KOBcdim5_H3K9me3_vs_TB_31_H3K9me3_peak_55	9.01	8.25	9.5	-1.25	4.33E-14	2.23E-12	Bcmfs1:Promoter;BCIN_09g06680:exon	BCIN_09g06680:NC_037318.1:2362698-2365008:-:1227	BCIN_09g06680(gene-BCIN_09g06680)	NA	NA	NA	hypothetical protein BCIN_09g06680 [Botrytis cinerea B05.10]	NA
NC_037314.1	2082101	2083473	1373	KOBcdim5_H3K9me3_vs_TB_31_H3K9me3_peak_56	9.04	8.3	9.53	-1.24	4.39E-14	2.23E-12	BCIN_05g06080:exon	BCIN_05g06080:NC_037314.1:2082128-2083872:+:659	BCIN_05g06080(gene-BCIN_05g06080)	NA	NA	NA	hypothetical protein BCIN_05g06080 [Botrytis cinerea B05.10]	NA
NC_037325.1	1609810	1611695	1886	KOBcdim5_H3K9me3_vs_TB_31_H3K9me3_peak_57	9.46	8.78	9.92	-1.14	4.58E-14	2.29E-12	BCIN_16g04410:Promoter	BCIN_16g04410:NC_037325.1:1612608-1615826:+:-1855	BCIN_16g04410(gene-BCIN_16g04410)	NA	NA	NA	hypothetical protein BCIN_16g04410 [Botrytis cinerea B05.10]	NA
NC_037318.1	765924	767021	1098	KOBcdim5_H3K9me3_vs_TB_31_H3K9me3_peak_58	8.83	8.06	9.33	-1.27	4.75E-14	2.33E-12	BCIN_09g02070:exon	BCIN_09g02070:NC_037318.1:765844-768876:-:2403	BCIN_09g02070(gene-BCIN_09g02070)	NA	NA	NA	hypothetical protein BCIN_09g02070 [Botrytis cinerea B05.10]	NA
NC_037322.1	32970	35831	2862	KOBcdim5_H3K9me3_vs_TB_31_H3K9me3_peak_59	10.19	9.43	10.69	-1.26	4.92E-14	2.37E-12	BCIN_13g00070:Promoter;BCIN_13g00080:exon;BCIN_13g00080:three_prime_UTR	BCIN_13g00070:NC_037322.1:30859-32419:-:-1981	BCIN_13g00070(gene-BCIN_13g00070)	NA	NA	NA	hypothetical protein BCIN_13g00070 [Botrytis cinerea B05.10]	NA
NC_037312.1	2762783	2764220	1438	KOBcdim5_H3K9me3_vs_TB_31_H3K9me3_peak_60	8.94	8.25	9.4	-1.15	5.58E-14	2.65E-12	intergenic	BCIN_03g08040:NC_037312.1:2757473-2759173:-:-4328	BCIN_03g08040(gene-BCIN_03g08040)	NA	NA	NA	hypothetical protein BCIN_03g08040 [Botrytis cinerea B05.10]	NA
NC_037325.1	1548200	1549301	1102	KOBcdim5_H3K9me3_vs_TB_31_H3K9me3_peak_61	8.67	7.98	9.14	-1.16	5.71E-14	2.66E-12	BCIN_16g04250:three_prime_UTR;BCIN_16g04250:exon	BCIN_16g04250:NC_037325.1:1545513-1549268:+:3237	BCIN_16g04250(gene-BCIN_16g04250)	NA	NA	NA	hypothetical protein BCIN_16g04250 [Botrytis cinerea B05.10]	NA
NC_037312.1	3014156	3015988	1833	KOBcdim5_H3K9me3_vs_TB_31_H3K9me3_peak_62	9.22	8.55	9.67	-1.12	6.20E-14	2.84E-12	Bctep1:Promoter	Bctep1:NC_037312.1:3016799-3019336:+:-1727	Bctep1(gene-BCIN_03g08830)	88;GO:0000003,biological_process reproduction;GO:0003006,biological_process developmental process involved in reproduction;GO:0003674,molecular_function molecular_function;GO:0003824,molecular_function catalytic activity;GO:0005575,cellular_component cellular_component;GO:0005622,cellular_component intracellular;GO:0005623,cellular_component cell;GO:0005737,cellular_component cytoplasm;GO:0005768…	PTEN; phosphatidylinositol-3,4,5-trisphosphate 3-phosphatase and dual-specificity protein phosphatase PTEN [EC:3.1.3.16 3.1.3.48 3.1.3.67]; K01110	map00562,map04070	Bctep1 [Botrytis cinerea B05.10]	NA
NC_037315.1	1910543	1912824	2282	KOBcdim5_H3K9me3_vs_TB_31_H3K9me3_peak_63	9.5	8.81	9.96	-1.16	6.55E-14	2.96E-12	BCIN_06g05590:exon	BCIN_06g05590:NC_037315.1:1909705-1912622:+:1978	BCIN_06g05590(gene-BCIN_06g05590)	NA	NA	NA	hypothetical protein BCIN_06g05590 [Botrytis cinerea B05.10]	NA
NC_037313.1	2128845	2130603	1759	KOBcdim5_H3K9me3_vs_TB_31_H3K9me3_peak_64	9.32	8.67	9.76	-1.09	6.72E-14	2.99E-12	BCIN_04g06150:exon	BCIN_04g06150:NC_037313.1:2127300-2130796:+:2424	BCIN_04g06150(gene-BCIN_04g06150)	NA	NA	NA	hypothetical protein BCIN_04g06150 [Botrytis cinerea B05.10]	NA
NC_037312.1	1182799	1183875	1077	KOBcdim5_H3K9me3_vs_TB_31_H3K9me3_peak_65	8.56	7.82	9.05	-1.23	7.27E-14	3.18E-12	BCIN_03g03480:exon	BCIN_03g03480:NC_037312.1:1181737-1183809:+:1600	BCIN_03g03480(gene-BCIN_03g03480)	30;GO:0000272,biological_process polysaccharide catabolic process;GO:0003674,molecular_function molecular_function;GO:0003824,molecular_function catalytic activity;GO:0004553,molecular_function hydrolase activity, hydrolyzing O-glycosyl compounds;GO:0005575,cellular_component cellular_component;GO:0005576,cellular_component extracellular region;GO:0005975,biological_process carbohydrate metabolic…	NA	NA	hypothetical protein BCIN_03g03480 [Botrytis cinerea B05.10]	NA
NC_037312.1	157682	159478	1797	KOBcdim5_H3K9me3_vs_TB_31_H3K9me3_peak_66	9.48	8.82	9.94	-1.12	7.62E-14	3.29E-12	BCIN_03g00430:exon	BCIN_03g00430:NC_037312.1:153666-159315:+:4914	BCIN_03g00430(gene-BCIN_03g00430)	NA	NA	NA	hypothetical protein BCIN_03g00430 [Botrytis cinerea B05.10]	NA
NC_037312.1	2898551	2900583	2033	KOBcdim5_H3K9me3_vs_TB_31_H3K9me3_peak_67	9.53	8.87	9.98	-1.11	9.66E-14	4.10E-12	BCIN_03g08470:intron	BCIN_03g08470:NC_037312.1:2899235-2900696:-:1129	BCIN_03g08470(gene-BCIN_03g08470)	NA	NA	NA	hypothetical protein BCIN_03g08470 [Botrytis cinerea B05.10]	NA
NC_037314.1	1562286	1564847	2562	KOBcdim5_H3K9me3_vs_TB_31_H3K9me3_peak_68	9.68	8.96	10.16	-1.2	1.03E-13	4.32E-12	BCIN_05g04390:exon	BCIN_05g04390:NC_037314.1:1562100-1563717:+:1466	BCIN_05g04390(gene-BCIN_05g04390)	NA	NA	NA	hypothetical protein BCIN_05g04390 [Botrytis cinerea B05.10]	NA
NC_037325.1	753393	754558	1166	KOBcdim5_H3K9me3_vs_TB_31_H3K9me3_peak_69	8.59	7.8	9.09	-1.29	1.10E-13	4.54E-12	BCIN_16g01850:Promoter	BCIN_16g01850:NC_037325.1:754373-755288:+:-397	BCIN_16g01850(gene-BCIN_16g01850)	8;GO:0003674,molecular_function molecular_function;GO:0005215,molecular_function transporter activity;GO:0006810,biological_process transport;GO:0008150,biological_process biological_process;GO:0022857,molecular_function transmembrane transporter activity;GO:0051179,biological_process localization;GO:0051234,biological_process establishment of localization;GO:0055085,biological_process transmembr…	NA	NA	hypothetical protein BCIN_16g01850 [Botrytis cinerea B05.10]	NA
NC_037324.1	1782495	1785701	3207	KOBcdim5_H3K9me3_vs_TB_31_H3K9me3_peak_70	10.38	9.6	10.88	-1.29	1.23E-13	5.01E-12	intergenic	BCIN_15g05150:NC_037324.1:1784223-1786214:-:2116	BCIN_15g05150(gene-BCIN_15g05150)	NA	NA	NA	hypothetical protein BCIN_15g05150 [Botrytis cinerea B05.10]	NA
NC_037319.1	2322772	2325434	2663	KOBcdim5_H3K9me3_vs_TB_31_H3K9me3_peak_71	9.79	9.07	10.27	-1.19	1.25E-13	5.02E-12	BCIN_10g06040:exon	BCIN_10g06040:NC_037319.1:2323562-2324175:-:72	BCIN_10g06040(gene-BCIN_10g06040)	NA	NA	NA	hypothetical protein BCIN_10g06040 [Botrytis cinerea B05.10]	NA
NC_037314.1	2684922	2686344	1423	KOBcdim5_H3K9me3_vs_TB_31_H3K9me3_peak_72	8.88	8.22	9.33	-1.11	1.27E-13	5.02E-12	BCIN_05g07600:exon;BCIN_05g07600:three_prime_UTR	BCIN_05g07600:NC_037314.1:2683666-2685827:+:1967	BCIN_05g07600(gene-BCIN_05g07600)	NA	NA	NA	hypothetical protein BCIN_05g07600 [Botrytis cinerea B05.10]	NA
NC_037315.1	949703	952310	2608	KOBcdim5_H3K9me3_vs_TB_31_H3K9me3_peak_73	9.75	9.09	10.2	-1.12	1.32E-13	5.11E-12	BCIN_06g02810:Promoter	BCIN_06g02810:NC_037315.1:951071-951908:+:-64	BCIN_06g02810(gene-BCIN_06g02810)	NA	NA	NA	hypothetical protein BCIN_06g02810 [Botrytis cinerea B05.10]	NA
NC_037311.1	1539057	1540621	1565	KOBcdim5_H3K9me3_vs_TB_31_H3K9me3_peak_74	9.14	8.4	9.63	-1.23	1.33E-13	5.11E-12	BCIN_02g04330:intron	BCIN_02g04330:NC_037311.1:1539268-1542296:+:571	BCIN_02g04330(gene-BCIN_02g04330)	NA	NA	NA	hypothetical protein BCIN_02g04330 [Botrytis cinerea B05.10]	NA
NC_037312.1	2734108	2734989	882	KOBcdim5_H3K9me3_vs_TB_31_H3K9me3_peak_75	8.16	7.4	8.65	-1.26	1.39E-13	5.26E-12	Bcmcm3:exon	Bcmcm3:NC_037312.1:2733917-2737072:-:2523	Bcmcm3(gene-BCIN_03g07960)	159;GO:0000228,cellular_component nuclear chromosome;GO:0000278,biological_process mitotic cell cycle;GO:0000724,biological_process double-strand break repair via homologous recombination;GO:0000725,biological_process recombinational repair;GO:0000727,biological_process double-strand break repair via break-induced replication;GO:0000785,cellular_component chromatin;GO:0000790,cellular_component n…	MCM3; DNA replication licensing factor MCM3 [EC:3.6.4.12]; K02541	map03030,map04111,map04113	Bcmcm3 [Botrytis cinerea B05.10]	NA
NC_037318.1	1917606	1919472	1867	KOBcdim5_H3K9me3_vs_TB_31_H3K9me3_peak_76	9.76	8.84	10.32	-1.48	1.43E-13	5.30E-12	BCIN_09g05470:exon	BCIN_09g05470:NC_037318.1:1916562-1919409:+:1977	BCIN_09g05470(gene-BCIN_09g05470)	NA	NA	NA	hypothetical protein BCIN_09g05470 [Botrytis cinerea B05.10]	NA
NC_037325.1	1613851	1616477	2627	KOBcdim5_H3K9me3_vs_TB_31_H3K9me3_peak_77	9.82	9.16	10.28	-1.12	1.43E-13	5.30E-12	BCIN_16g04410:exon	BCIN_16g04410:NC_037325.1:1612608-1615826:+:2556	BCIN_16g04410(gene-BCIN_16g04410)	NA	NA	NA	hypothetical protein BCIN_16g04410 [Botrytis cinerea B05.10]	NA
NC_037321.1	2280770	2281656	887	KOBcdim5_H3K9me3_vs_TB_31_H3K9me3_peak_78	8.42	7.63	8.92	-1.29	1.52E-13	5.55E-12	Bcprp2:Promoter	Bcprp2:NC_037321.1:2282554-2286329:+:-1341	Bcprp2(gene-BCIN_12g06560)	84;GO:0000350,biological_process generation of catalytic spliceosome for second transesterification step;GO:0000375,biological_process RNA splicing, via transesterification reactions;GO:0000377,biological_process RNA splicing, via transesterification reactions with bulged adenosine as nucleophile;GO:0000390,biological_process spliceosomal complex disassembly;GO:0000393,biological_process spliceos…	DHX8, PRP22; ATP-dependent RNA helicase DHX8/PRP22 [EC:3.6.4.13]; K12818	map03040	Bcprp2 [Botrytis cinerea B05.10]	NA
NC_037312.1	1725564	1727268	1705	KOBcdim5_H3K9me3_vs_TB_31_H3K9me3_peak_79	9.06	8.36	9.52	-1.16	1.57E-13	5.63E-12	intergenic	Bcerg27:NC_037312.1:1722684-1724750:+:3732	Bcerg27(gene-BCIN_03g05110)	77;GO:0000253,molecular_function 3-keto sterol reductase activity;GO:0003674,molecular_function molecular_function;GO:0003824,molecular_function catalytic activity;GO:0005575,cellular_component cellular_component;GO:0005622,cellular_component intracellular;GO:0005623,cellular_component cell;GO:0005737,cellular_component cytoplasm;GO:0005739,cellular_component mitochondrion;GO:0005740,cellular_com…	ERG27; 3-keto steroid reductase [EC:1.1.1.270]; K09827	map00100	Bcerg27 [Botrytis cinerea B05.10]	NA
NC_037317.1	1949400	1950423	1024	KOBcdim5_H3K9me3_vs_TB_31_H3K9me3_peak_80	8.45	7.72	8.93	-1.2	1.58E-13	5.63E-12	BCIN_08g05180:exon	BCIN_08g05180:NC_037317.1:1949227-1953805:-:3893	BCIN_08g05180(gene-BCIN_08g05180)	102;GO:0000166,molecular_function nucleotide binding;GO:0001882,molecular_function nucleoside binding;GO:0001883,molecular_function purine nucleoside binding;GO:0003674,molecular_function molecular_function;GO:0005049,molecular_function nuclear export signal receptor activity;GO:0005215,molecular_function transporter activity;GO:0005488,molecular_function binding;GO:0005525,molecular_function GTP…	NA	NA	hypothetical protein BCIN_08g05180 [Botrytis cinerea B05.10]	NA
NC_037322.1	1421454	1423212	1759	KOBcdim5_H3K9me3_vs_TB_31_H3K9me3_peak_81	9.27	8.4	9.81	-1.41	1.64E-13	5.75E-12	intergenic	BCIN_13g04010:NC_037322.1:1427036-1428717:-:6384	BCIN_13g04010(gene-BCIN_13g04010)	89;GO:0001726,cellular_component ruffle;GO:0003674,molecular_function molecular_function;GO:0003779,molecular_function actin binding;GO:0005488,molecular_function binding;GO:0005515,molecular_function protein binding;GO:0005543,molecular_function phospholipid binding;GO:0005575,cellular_component cellular_component;GO:0005622,cellular_component intracellular;GO:0005623,cellular_component cell;GO:…	NA	NA	hypothetical protein BCIN_13g04010 [Botrytis cinerea B05.10]	NA
NC_037316.1	816290	817532	1243	KOBcdim5_H3K9me3_vs_TB_31_H3K9me3_peak_82	8.93	8.24	9.4	-1.16	1.72E-13	5.97E-12	BCIN_07g02160:Promoter;BCIN_07g02170:exon	BCIN_07g02170:NC_037316.1:815952-817993:-:1082	BCIN_07g02170(gene-BCIN_07g02170)	NA	NA	NA	hypothetical protein BCIN_07g02170 [Botrytis cinerea B05.10]	NA
NC_037316.1	256844	257721	878	KOBcdim5_H3K9me3_vs_TB_31_H3K9me3_peak_83	8.16	7.4	8.65	-1.26	1.81E-13	6.22E-12	intergenic	Bpk3:NC_037316.1:260066-264879:+:-2783	Bpk3(gene-BCIN_07g00720)	137;GO:0000045,biological_process autophagosome assembly;GO:0000166,molecular_function nucleotide binding;GO:0000322,cellular_component storage vacuole;GO:0000323,cellular_component lytic vacuole;GO:0000324,cellular_component fungal-type vacuole;GO:0000329,cellular_component fungal-type vacuole membrane;GO:0000407,cellular_component phagophore assembly site;GO:0000421,cellular_component autophago…	ULK2, ATG1; serine/threonine-protein kinase ULK2 [EC:2.7.11.1]; K08269	map04136,map04138,map04139	Bpk3 [Botrytis cinerea B05.10]	NA
NC_037313.1	2131132	2134391	3260	KOBcdim5_H3K9me3_vs_TB_31_H3K9me3_peak_84	10.3	9.55	10.8	-1.24	1.86E-13	6.29E-12	BCIN_04g06160:exon	BCIN_04g06160:NC_037313.1:2131545-2132807:-:45	BCIN_04g06160(gene-BCIN_04g06160)	87;GO:0000003,biological_process reproduction;GO:0000228,cellular_component nuclear chromosome;GO:0000280,biological_process nuclear division;GO:0000710,biological_process meiotic mismatch repair;GO:0000793,cellular_component condensed chromosome;GO:0000794,cellular_component condensed nuclear chromosome;GO:0000795,cellular_component synaptonemal complex;GO:0003674,molecular_function molecular_fu…	MLH3; DNA mismatch repair protein MLH3; K08739	map03430	hypothetical protein BCIN_04g06160 [Botrytis cinerea B05.10]	NA
NC_037321.1	748892	750466	1575	KOBcdim5_H3K9me3_vs_TB_31_H3K9me3_peak_85	9.06	8.35	9.53	-1.18	1.98E-13	6.62E-12	BCIN_12g02120:five_prime_UTR;BCIN_12g02120:exon	BCIN_12g02120:NC_037321.1:749509-751837:+:170	BCIN_12g02120(gene-BCIN_12g02120)	NA	NA	NA	hypothetical protein BCIN_12g02120 [Botrytis cinerea B05.10]	NA
NC_037313.1	382617	385445	2829	KOBcdim5_H3K9me3_vs_TB_31_H3K9me3_peak_86	9.91	9.28	10.35	-1.07	2.04E-13	6.75E-12	intergenic	BCIN_04g00980:NC_037313.1:387817-391292:+:-3786	BCIN_04g00980(gene-BCIN_04g00980)	NA	NA	NA	hypothetical protein BCIN_04g00980 [Botrytis cinerea B05.10]	NA
NC_037316.1	554335	555497	1163	KOBcdim5_H3K9me3_vs_TB_31_H3K9me3_peak_87	8.88	8.09	9.38	-1.3	2.13E-13	6.97E-12	Bclsb6:exon	Bclsb6:NC_037316.1:554270-556978:-:2062	Bclsb6(gene-BCIN_07g01510)	74;GO:0000322,cellular_component storage vacuole;GO:0000323,cellular_component lytic vacuole;GO:0000324,cellular_component fungal-type vacuole;GO:0000329,cellular_component fungal-type vacuole membrane;GO:0003674,molecular_function molecular_function;GO:0003824,molecular_function catalytic activity;GO:0004430,molecular_function 1-phosphatidylinositol 4-kinase activity;GO:0005575,cellular_componen…	PI4K2; phosphatidylinositol 4-kinase type 2 [EC:2.7.1.67]; K13711	map00562,map04070	Bclsb6 [Botrytis cinerea B05.10]	NA
NC_037315.1	1308994	1310623	1630	KOBcdim5_H3K9me3_vs_TB_31_H3K9me3_peak_88	9	8.31	9.47	-1.17	2.17E-13	6.99E-12	BCIN_06g03770:exon	BCIN_06g03770:NC_037315.1:1309081-1312198:+:727	BCIN_06g03770(gene-BCIN_06g03770)	NA	NA	NA	hypothetical protein BCIN_06g03770 [Botrytis cinerea B05.10]	NA
NC_037314.1	229818	233262	3445	KOBcdim5_H3K9me3_vs_TB_31_H3K9me3_peak_89	10.18	9.49	10.65	-1.16	2.19E-13	6.99E-12	BCIN_05g00610:Promoter	BCIN_05g00610:NC_037314.1:232619-233386:+:-1079	BCIN_05g00610(gene-BCIN_05g00610)	NA	NA	NA	hypothetical protein BCIN_05g00610 [Botrytis cinerea B05.10]	NA
NC_037318.1	726005	727843	1839	KOBcdim5_H3K9me3_vs_TB_31_H3K9me3_peak_90	9.21	8.54	9.67	-1.12	2.23E-13	7.06E-12	intergenic	BCIN_09g01980:NC_037318.1:730410-734990:+:-3486	BCIN_09g01980(gene-BCIN_09g01980)	NA	NA	NA	hypothetical protein BCIN_09g01980 [Botrytis cinerea B05.10]	NA
NC_037318.1	2388345	2390244	1900	KOBcdim5_H3K9me3_vs_TB_31_H3K9me3_peak_91	9.21	8.58	9.65	-1.08	2.28E-13	7.14E-12	BCIN_09g06760:Promoter;BCIN_09g06770:exon	BCIN_09g06760:NC_037318.1:2387587-2389029:-:-265	BCIN_09g06760(gene-BCIN_09g06760)	NA	NA	NA	hypothetical protein BCIN_09g06760 [Botrytis cinerea B05.10]	NA
NC_037313.1	2179286	2181627	2342	KOBcdim5_H3K9me3_vs_TB_31_H3K9me3_peak_92	9.58	8.91	10.03	-1.13	2.39E-13	7.39E-12	BCIN_04g06340:exon	BCIN_04g06340:NC_037313.1:2179083-2182785:-:2328	BCIN_04g06340(gene-BCIN_04g06340)	NA	NA	NA	hypothetical protein BCIN_04g06340 [Botrytis cinerea B05.10]	NA
NC_037315.1	1620353	1621676	1324	KOBcdim5_H3K9me3_vs_TB_31_H3K9me3_peak_93	8.64	7.96	9.1	-1.14	2.54E-13	7.77E-12	BCIN_06g04750:three_prime_UTR;BCIN_06g04750:exon	BCIN_06g04760:NC_037315.1:1621218-1622021:-:1006	BCIN_06g04760(gene-BCIN_06g04760)	NA	NA	NA	hypothetical protein BCIN_06g04760 [Botrytis cinerea B05.10]	NA
NC_037322.1	679830	681408	1579	KOBcdim5_H3K9me3_vs_TB_31_H3K9me3_peak_94	9.19	8.55	9.64	-1.09	2.74E-13	8.29E-12	BCIN_13g01910:Promoter	BCIN_13g01910:NC_037322.1:682233-686714:+:-1614	BCIN_13g01910(gene-BCIN_13g01910)	NA	DNMT1, dcm; DNA (cytosine-5)-methyltransferase 1 [EC:2.1.1.37]; K00558	map00270	hypothetical protein BCIN_13g01910 [Botrytis cinerea B05.10]	NA
NC_037318.1	1924566	1926537	1972	KOBcdim5_H3K9me3_vs_TB_31_H3K9me3_peak_95	9.43	8.66	9.94	-1.28	2.77E-13	8.30E-12	BCIN_09g05490:exon	BCIN_09g05500:NC_037318.1:1925863-1926748:-:1196	BCIN_09g05500(gene-BCIN_09g05500)	NA	NA	NA	hypothetical protein BCIN_09g05500 [Botrytis cinerea B05.10]	NA
NC_037313.1	404572	406035	1464	KOBcdim5_H3K9me3_vs_TB_31_H3K9me3_peak_96	8.9	8.25	9.34	-1.09	2.85E-13	8.35E-12	BCIN_04g01020:exon	BCIN_04g01020:NC_037313.1:403357-407303:-:1999	BCIN_04g01020(gene-BCIN_04g01020)	NA	NA	NA	hypothetical protein BCIN_04g01020 [Botrytis cinerea B05.10]	NA
NC_037325.1	1533532	1534764	1233	KOBcdim5_H3K9me3_vs_TB_31_H3K9me3_peak_97	8.75	8.08	9.21	-1.13	2.86E-13	8.35E-12	Bcidl1:intron	Bcidl1:NC_037325.1:1533459-1535179:+:689	Bcidl1(gene-BCIN_16g04210)	NA	NA	NA	Bcidl1 [Botrytis cinerea B05.10]	NA
NC_037311.1	245963	249595	3633	KOBcdim5_H3K9me3_vs_TB_31_H3K9me3_peak_98	10.23	9.6	10.67	-1.08	2.87E-13	8.35E-12	BCIN_02g00420:exon	BCIN_02g00420:NC_037311.1:245352-248392:+:2427	BCIN_02g00420(gene-BCIN_02g00420)	NA	XYL4; xylan 1,4-beta-xylosidase [EC:3.2.1.37]; K15920	map00520	hypothetical protein BCIN_02g00420 [Botrytis cinerea B05.10]	NA
NC_037313.1	1768418	1770999	2582	KOBcdim5_H3K9me3_vs_TB_31_H3K9me3_peak_99	9.78	9.1	10.25	-1.15	2.91E-13	8.37E-12	BCIN_04g05100:Promoter	BCIN_04g05100:NC_037313.1:1770253-1771626:+:-544	BCIN_04g05100(gene-BCIN_04g05100)	NA	NA	NA	hypothetical protein BCIN_04g05100 [Botrytis cinerea B05.10]	NA
NC_037311.1	1529626	1530608	983	KOBcdim5_H3K9me3_vs_TB_31_H3K9me3_peak_100	8.5	7.8	8.96	-1.16	3.25E-13	9.25E-12	BCIN_02g04290:exon	BCIN_02g04290:NC_037311.1:1529365-1530662:-:545	BCIN_02g04290(gene-BCIN_02g04290)	NA	NA	NA	hypothetical protein BCIN_02g04290 [Botrytis cinerea B05.10]	NA
NC_037311.1	167439	170120	2682	KOBcdim5_H3K9me3_vs_TB_31_H3K9me3_peak_101	9.8	9.17	10.24	-1.07	3.33E-13	9.33E-12	BCIN_02g00180:Promoter	BCIN_02g00180:NC_037311.1:169531-171917:+:-751	BCIN_02g00180(gene-BCIN_02g00180)	NA	NA	NA	hypothetical protein BCIN_02g00180 [Botrytis cinerea B05.10]	NA
NC_037314.1	295578	296956	1379	KOBcdim5_H3K9me3_vs_TB_31_H3K9me3_peak_102	9.14	8.42	9.61	-1.19	3.34E-13	9.33E-12	intergenic	Bccat4:NC_037314.1:292259-294217:-:-2050	Bccat4(gene-BCIN_05g00730)	88;GO:0000302,biological_process response to reactive oxygen species;GO:0003674,molecular_function molecular_function;GO:0003824,molecular_function catalytic activity;GO:0004096,molecular_function catalase activity;GO:0004601,molecular_function peroxidase activity;GO:0005488,molecular_function binding;GO:0005575,cellular_component cellular_component;GO:0005622,cellular_component intracellular;GO:…	katE, CAT, catB, srpA; catalase [EC:1.11.1.6]; K03781	map00380,map00630,map04011,map04146,map04213	Bccat4 [Botrytis cinerea B05.10]	NA
NC_037311.1	2033252	2035856	2605	KOBcdim5_H3K9me3_vs_TB_31_H3K9me3_peak_103	9.92	9.09	10.45	-1.35	3.44E-13	9.51E-12	BCIN_02g05640:Promoter	BCIN_02g05640:NC_037311.1:2034633-2037029:+:-79	BCIN_02g05640(gene-BCIN_02g05640)	NA	NA	NA	hypothetical protein BCIN_02g05640 [Botrytis cinerea B05.10]	NA
NC_037315.1	1537521	1541509	3989	KOBcdim5_H3K9me3_vs_TB_31_H3K9me3_peak_104	10.54	9.82	11.01	-1.19	3.68E-13	1.01E-11	BCIN_06g04510:Promoter;Bccat3:exon	BCIN_06g04510:NC_037315.1:1536630-1538197:-:-1318	BCIN_06g04510(gene-BCIN_06g04510)	NA	NA	NA	hypothetical protein BCIN_06g04510 [Botrytis cinerea B05.10]	NA
NC_037324.1	711258	712635	1378	KOBcdim5_H3K9me3_vs_TB_31_H3K9me3_peak_105	8.77	8.09	9.23	-1.14	3.96E-13	1.07E-11	BCIN_15g02070:exon	BCIN_15g02070:NC_037324.1:708160-712884:+:3786	BCIN_15g02070(gene-BCIN_15g02070)	NA	NA	NA	hypothetical protein BCIN_15g02070 [Botrytis cinerea B05.10]	NA
NC_037316.1	550193	553303	3111	KOBcdim5_H3K9me3_vs_TB_31_H3K9me3_peak_106	10.2	9.47	10.68	-1.21	4.09E-13	1.10E-11	BCIN_07g01480:exon	BCIN_07g01480:NC_037316.1:550133-552826:+:1615	BCIN_07g01480(gene-BCIN_07g01480)	NA	NA	NA	hypothetical protein BCIN_07g01480 [Botrytis cinerea B05.10]	NA
NC_037316.1	1292912	1296205	3294	KOBcdim5_H3K9me3_vs_TB_31_H3K9me3_peak_107	10.07	9.36	10.55	-1.19	4.16E-13	1.11E-11	intergenic	BCIN_07g03560:NC_037316.1:1291370-1291871:+:3188	BCIN_07g03560(gene-BCIN_07g03560)	NA	NA	NA	hypothetical protein BCIN_07g03560 [Botrytis cinerea B05.10]	NA
NC_037312.1	884839	887146	2308	KOBcdim5_H3K9me3_vs_TB_31_H3K9me3_peak_108	9.72	9.01	10.2	-1.19	4.22E-13	1.11E-11	BCIN_03g02650:Promoter	BCIN_03g02650:NC_037312.1:883612-884689:-:-1303	BCIN_03g02650(gene-BCIN_03g02650)	NA	NA	NA	hypothetical protein BCIN_03g02650 [Botrytis cinerea B05.10]	NA
NC_037318.1	2315131	2316873	1743	KOBcdim5_H3K9me3_vs_TB_31_H3K9me3_peak_109	9.25	8.6	9.69	-1.09	4.41E-13	1.13E-11	BCIN_09g06540:Promoter;BCIN_09g06550:exon	BCIN_09g06550:NC_037318.1:2315574-2317871:+:428	BCIN_09g06550(gene-BCIN_09g06550)	NA	NA	NA	hypothetical protein BCIN_09g06550 [Botrytis cinerea B05.10]	NA
NC_037311.1	1543376	1544491	1116	KOBcdim5_H3K9me3_vs_TB_31_H3K9me3_peak_110	8.27	7.52	8.76	-1.23	4.41E-13	1.13E-11	BCIN_02g04340:exon	BCIN_02g04340:NC_037311.1:1542481-1544489:+:1452	BCIN_02g04340(gene-BCIN_02g04340)	NA	NA	NA	hypothetical protein BCIN_02g04340 [Botrytis cinerea B05.10]	NA
NC_037322.1	800023	801966	1944	KOBcdim5_H3K9me3_vs_TB_31_H3K9me3_peak_111	9.51	8.81	9.98	-1.18	4.42E-13	1.13E-11	BCIN_13g02310:Promoter;BCIN_13g02300:exon	BCIN_13g02300:NC_037322.1:799379-801706:-:711	BCIN_13g02300(gene-BCIN_13g02300)	NA	NA	NA	hypothetical protein BCIN_13g02300 [Botrytis cinerea B05.10]	NA
NC_037312.1	3088769	3090473	1705	KOBcdim5_H3K9me3_vs_TB_31_H3K9me3_peak_112	9.38	8.69	9.85	-1.16	4.45E-13	1.13E-11	BCIN_03g09030:exon	BCIN_03g09030:NC_037312.1:3089301-3090823:-:1202	BCIN_03g09030(gene-BCIN_03g09030)	NA	NA	NA	hypothetical protein BCIN_03g09030 [Botrytis cinerea B05.10]	NA
NC_037319.1	1641447	1643044	1598	KOBcdim5_H3K9me3_vs_TB_31_H3K9me3_peak_113	8.97	8.28	9.44	-1.16	4.53E-13	1.14E-11	BCIN_10g04250:exon	BCIN_10g04250:NC_037319.1:1639860-1644036:+:2385	BCIN_10g04250(gene-BCIN_10g04250)	NA	NA	NA	hypothetical protein BCIN_10g04250 [Botrytis cinerea B05.10]	NA
NC_037320.1	279081	281636	2556	KOBcdim5_H3K9me3_vs_TB_31_H3K9me3_peak_114	9.74	9.03	10.21	-1.18	4.74E-13	1.18E-11	BCIN_11g00760:intron	BCIN_11g00760:NC_037320.1:279533-282177:+:825	BCIN_11g00760(gene-BCIN_11g00760)	NA	NA	NA	hypothetical protein BCIN_11g00760 [Botrytis cinerea B05.10]	NA
NC_037320.1	1898871	1900429	1559	KOBcdim5_H3K9me3_vs_TB_31_H3K9me3_peak_115	9.2	8.49	9.67	-1.17	4.89E-13	1.21E-11	BCIN_11g05340:exon;BCIN_11g05330:Promoter	BCIN_11g05330:NC_037320.1:1897287-1897720:-:-1930	BCIN_11g05330(gene-BCIN_11g05330)	NA	NA	NA	hypothetical protein BCIN_11g05330 [Botrytis cinerea B05.10]	NA
NC_037324.1	773561	774914	1354	KOBcdim5_H3K9me3_vs_TB_31_H3K9me3_peak_116	8.59	7.9	9.05	-1.14	4.93E-13	1.21E-11	BCIN_15g02240:intron	BCIN_15g02240:NC_037324.1:772175-775157:+:2062	BCIN_15g02240(gene-BCIN_15g02240)	NA	FTMC, CYP5076C; tryprostatin B 6-hydroxylase [EC:1.14.14.118]; K17475	map00404	hypothetical protein BCIN_15g02240 [Botrytis cinerea B05.10]	NA
NC_037312.1	38984	39943	960	KOBcdim5_H3K9me3_vs_TB_31_H3K9me3_peak_117	8.78	8.05	9.27	-1.22	4.98E-13	1.21E-11	BCIN_03g00080:exon;BCIN_03g00070:Promoter	BCIN_03g00080:NC_037312.1:38779-40045:+:684	BCIN_03g00080(gene-BCIN_03g00080)	NA	NA	NA	hypothetical protein BCIN_03g00080 [Botrytis cinerea B05.10]	NA
NC_037311.1	249736	251658	1923	KOBcdim5_H3K9me3_vs_TB_31_H3K9me3_peak_118	9.34	8.68	9.79	-1.11	5.00E-13	1.21E-11	BCIN_02g00430:exon	BCIN_02g00430:NC_037311.1:248403-251605:-:908	BCIN_02g00430(gene-BCIN_02g00430)	NA	NA	NA	hypothetical protein BCIN_02g00430 [Botrytis cinerea B05.10]	NA
NC_037320.1	2107078	2108636	1559	KOBcdim5_H3K9me3_vs_TB_31_H3K9me3_peak_119	9.1	8.45	9.55	-1.1	5.15E-13	1.23E-11	intergenic	BCIN_11g05930:NC_037320.1:2101323-2103943:-:-3914	BCIN_11g05930(gene-BCIN_11g05930)	NA	NA	NA	hypothetical protein BCIN_11g05930 [Botrytis cinerea B05.10]	NA
NC_037321.1	857559	859076	1518	KOBcdim5_H3K9me3_vs_TB_31_H3K9me3_peak_120	9.19	8.49	9.66	-1.18	5.53E-13	1.31E-11	BCIN_12g02400:exon;BCIN_12g02410:Promoter;BCIN_12g02390:Promoter	BCIN_12g02410:NC_037321.1:859233-861624:+:-915	BCIN_12g02410(gene-BCIN_12g02410)	124;GO:0000122,biological_process negative regulation of transcription by RNA polymerase II;GO:0000976,molecular_function transcription regulatory region sequence-specific DNA binding;GO:0000977,molecular_function RNA polymerase II regulatory region sequence-specific DNA binding;GO:0000981,molecular_function DNA-binding transcription factor activity, RNA polymerase II-specific;GO:0000982,molecula…	NA	NA	hypothetical protein BCIN_12g02410 [Botrytis cinerea B05.10]	NA
NC_037310.1	1608444	1613266	4823	KOBcdim5_H3K9me3_vs_TB_31_H3K9me3_peak_121	10.5	9.8	10.98	-1.18	5.72E-13	1.35E-11	BCIN_01g04410:exon	BCIN_01g04410:NC_037310.1:1608108-1611507:+:2747	BCIN_01g04410(gene-BCIN_01g04410)	NA	NA	NA	hypothetical protein BCIN_01g04410 [Botrytis cinerea B05.10]	NA
NC_037313.1	930695	932555	1861	KOBcdim5_H3K9me3_vs_TB_31_H3K9me3_peak_122	9.37	8.71	9.82	-1.11	6.01E-13	1.40E-11	intergenic	BCIN_04g02550:NC_037313.1:932482-934058:-:2433	BCIN_04g02550(gene-BCIN_04g02550)	NA	NA	NA	hypothetical protein BCIN_04g02550 [Botrytis cinerea B05.10]	NA
NC_037316.1	2304230	2306168	1939	KOBcdim5_H3K9me3_vs_TB_31_H3K9me3_peak_123	9.3	8.61	9.76	-1.15	6.28E-13	1.45E-11	BCIN_07g06270:five_prime_UTR;Bcsmc2:Promoter;BCIN_07g06270:exon	BCIN_07g06270:NC_037316.1:2302123-2305348:-:149	BCIN_07g06270(gene-BCIN_07g06270)	NA	NA	NA	hypothetical protein BCIN_07g06270 [Botrytis cinerea B05.10]	NA
NC_037315.1	1794099	1796372	2274	KOBcdim5_H3K9me3_vs_TB_31_H3K9me3_peak_124	9.62	8.82	10.14	-1.32	6.58E-13	1.48E-11	BCIN_06g05260:Promoter;BCIN_06g05250:exon	BCIN_06g05250:NC_037315.1:1794873-1796343:-:1107	BCIN_06g05250(gene-BCIN_06g05250)	NA	NA	NA	hypothetical protein BCIN_06g05250 [Botrytis cinerea B05.10]	NA
NC_037325.1	742715	744083	1369	KOBcdim5_H3K9me3_vs_TB_31_H3K9me3_peak_125	8.84	8.12	9.32	-1.2	6.58E-13	1.48E-11	BCIN_16g01820:three_prime_UTR;BCIN_16g01810:Promoter;BCIN_16g01820:exon	BCIN_16g01820:NC_037325.1:742252-743552:+:1147	BCIN_16g01820(gene-BCIN_16g01820)	NA	NA	NA	hypothetical protein BCIN_16g01820 [Botrytis cinerea B05.10]	NA
NC_037323.1	1129595	1131906	2312	KOBcdim5_H3K9me3_vs_TB_31_H3K9me3_peak_126	9.67	8.99	10.13	-1.14	6.60E-13	1.48E-11	BCIN_14g02950:Promoter	BCIN_14g02950:NC_037323.1:1131199-1133648:+:-448	BCIN_14g02950(gene-BCIN_14g02950)	NA	NA	NA	hypothetical protein BCIN_14g02950 [Botrytis cinerea B05.10]	NA
NC_037316.1	2620892	2623340	2449	KOBcdim5_H3K9me3_vs_TB_31_H3K9me3_peak_127	10.15	9.32	10.68	-1.36	6.62E-13	1.48E-11	BCIN_07g07090:Promoter	BCIN_07g07090:NC_037316.1:2616492-2620348:-:-1768	BCIN_07g07090(gene-BCIN_07g07090)	NA	NA	NA	hypothetical protein BCIN_07g07090 [Botrytis cinerea B05.10]	NA
NC_037318.1	404951	408074	3124	KOBcdim5_H3K9me3_vs_TB_31_H3K9me3_peak_128	10.36	9.65	10.83	-1.17	6.70E-13	1.49E-11	BCIN_09g01100:Promoter;BCIN_09g01090:Promoter	BCIN_09g01090:NC_037318.1:406679-407185:+:-166	BCIN_09g01090(gene-BCIN_09g01090)	NA	NA	NA	hypothetical protein BCIN_09g01090 [Botrytis cinerea B05.10]	NA
NC_037321.1	416152	416754	603	KOBcdim5_H3K9me3_vs_TB_31_H3K9me3_peak_129	8.07	7.22	8.61	-1.38	8.03E-13	1.77E-11	BCIN_12g01210:Promoter	BCIN_12g01210:NC_037321.1:413251-414465:-:-1988	BCIN_12g01210(gene-BCIN_12g01210)	NA	NA	NA	hypothetical protein BCIN_12g01210 [Botrytis cinerea B05.10]	NA
NC_037325.1	1732365	1733093	729	KOBcdim5_H3K9me3_vs_TB_31_H3K9me3_peak_130	8.1	7.29	8.62	-1.33	8.11E-13	1.77E-11	intergenic	Bcser1:NC_037325.1:1734890-1736808:+:-2161	Bcser1(gene-BCIN_10g02530,gene-BCIN_16g04780)	57;GO:0003674,molecular_function molecular_function;GO:0003824,molecular_function catalytic activity;GO:0004648,molecular_function O-phospho-L-serine:2-oxoglutarate aminotransferase activity;GO:0005575,cellular_component cellular_component;GO:0005622,cellular_component intracellular;GO:0005623,cellular_component cell;GO:0005737,cellular_component cytoplasm;GO:0006082,biological_process organic ac…	serC, PSAT1; phosphoserine aminotransferase [EC:2.6.1.52]; K00831	map00260,map00270,map00680,map00750	Bcser1 [Botrytis cinerea B05.10]	NA
NC_037312.1	2862060	2863473	1414	KOBcdim5_H3K9me3_vs_TB_31_H3K9me3_peak_131	8.97	8.35	9.41	-1.06	8.52E-13	1.85E-11	Bchrq1:Promoter	Bchrq1:NC_037312.1:2857756-2861547:-:-1219	Bchrq1(gene-BCIN_03g08340)	113;GO:0000166,molecular_function nucleotide binding;GO:0000217,molecular_function DNA secondary structure binding;GO:0000405,molecular_function bubble DNA binding;GO:0000733,biological_process DNA strand renaturation;GO:0003674,molecular_function molecular_function;GO:0003676,molecular_function nucleic acid binding;GO:0003677,molecular_function DNA binding;GO:0003678,molecular_function DNA helic…	NA	NA	Bchrq1 [Botrytis cinerea B05.10]	NA
NC_037314.1	1767310	1769083	1774	KOBcdim5_H3K9me3_vs_TB_31_H3K9me3_peak_132	9.09	8.46	9.52	-1.06	9.20E-13	1.98E-11	BCIN_05g04950:Promoter	BCIN_05g04950:NC_037314.1:1765015-1767362:-:-834	BCIN_05g04950(gene-BCIN_05g04950)	NA	NA	NA	hypothetical protein BCIN_05g04950 [Botrytis cinerea B05.10]	NA
NC_037310.1	1769693	1772108	2416	KOBcdim5_H3K9me3_vs_TB_31_H3K9me3_peak_133	9.76	9.12	10.2	-1.08	9.52E-13	2.04E-11	gstII:Promoter;Btp1:exon	Btp1:NC_037310.1:1769596-1771344:+:1304	Btp1(gene-BCIN_01g04910)	NA	NA	NA	Btp1 [Botrytis cinerea B05.10]	NA
NC_037318.1	1985879	1988085	2207	KOBcdim5_H3K9me3_vs_TB_31_H3K9me3_peak_134	9.79	9.06	10.27	-1.21	1.00E-12	2.13E-11	BCIN_09g05680:exon;BCIN_09g05690:Promoter	BCIN_09g05680:NC_037318.1:1986331-1988222:+:651	BCIN_09g05680(gene-BCIN_09g05680)	NA	NA	NA	hypothetical protein BCIN_09g05680 [Botrytis cinerea B05.10]	NA
NC_037315.1	1752966	1756373	3408	KOBcdim5_H3K9me3_vs_TB_31_H3K9me3_peak_135	10.29	9.63	10.74	-1.11	1.06E-12	2.21E-11	BCIN_06g05170:exon	BCIN_06g05170:NC_037315.1:1754036-1756457:-:1787	BCIN_06g05170(gene-BCIN_06g05170)	NA	E3.5.1.4, amiE; amidase [EC:3.5.1.4]; K01426	map00330,map00360,map00380	hypothetical protein BCIN_06g05170 [Botrytis cinerea B05.10]	NA
NC_037314.1	742050	745234	3185	KOBcdim5_H3K9me3_vs_TB_31_H3K9me3_peak_136	9.95	9.34	10.38	-1.04	1.06E-12	2.21E-11	BCIN_05g01970:Promoter	BCIN_05g01970:NC_037314.1:741961-743177:-:-465	BCIN_05g01970(gene-BCIN_05g01970)	NA	NA	NA	hypothetical protein BCIN_05g01970 [Botrytis cinerea B05.10]	NA
NC_037315.1	1296382	1297655	1274	KOBcdim5_H3K9me3_vs_TB_31_H3K9me3_peak_137	8.69	7.9	9.19	-1.29	1.07E-12	2.21E-11	BCIN_06g03710:exon;BCIN_06g03700:Promoter;BCIN_06g03720:Promoter	BCIN_06g03710:NC_037315.1:1295608-1298357:-:1338	BCIN_06g03710(gene-BCIN_06g03710)	NA	NA	NA	hypothetical protein BCIN_06g03710 [Botrytis cinerea B05.10]	NA
NC_037323.1	1281514	1283039	1526	KOBcdim5_H3K9me3_vs_TB_31_H3K9me3_peak_139	9.15	8.49	9.61	-1.12	1.12E-12	2.30E-11	BCIN_14g03340:exon;BCIN_14g03330:Promoter	BCIN_14g03330:NC_037323.1:1279563-1280438:-:-1838	BCIN_14g03330(gene-BCIN_14g03330)	NA	NA	NA	hypothetical protein BCIN_14g03330 [Botrytis cinerea B05.10]	NA
NC_037325.1	1908461	1909572	1112	KOBcdim5_H3K9me3_vs_TB_31_H3K9me3_peak_140	8.62	7.93	9.08	-1.15	1.19E-12	2.42E-11	BCIN_16g05150:Promoter;BCIN_16g05160:exon;BCIN_16g05170:Promoter	BCIN_16g05150:NC_037325.1:1906471-1907696:-:-1320	BCIN_16g05150(gene-BCIN_16g05150)	NA	NA	NA	hypothetical protein BCIN_16g05150 [Botrytis cinerea B05.10]	NA
NC_037320.1	306739	309022	2284	KOBcdim5_H3K9me3_vs_TB_31_H3K9me3_peak_141	9.55	8.93	9.98	-1.05	1.20E-12	2.42E-11	BCIN_11g00860:exon	BCIN_11g00860:NC_037320.1:307032-309428:+:848	BCIN_11g00860(gene-BCIN_11g00860)	NA	NA	NA	hypothetical protein BCIN_11g00860 [Botrytis cinerea B05.10]	NA
NC_037313.1	917412	919651	2240	KOBcdim5_H3K9me3_vs_TB_31_H3K9me3_peak_142	9.94	9.06	10.49	-1.42	1.21E-12	2.42E-11	BCIN_04g02530:exon;BCIN_04g02530:five_prime_UTR	BCIN_04g02530:NC_037313.1:917468-918699:-:167	BCIN_04g02530(gene-BCIN_04g02530)	NA	NA	NA	hypothetical protein BCIN_04g02530 [Botrytis cinerea B05.10]	NA
NC_037313.1	2117694	2121423	3730	KOBcdim5_H3K9me3_vs_TB_31_H3K9me3_peak_143	10.6	9.81	11.1	-1.29	1.29E-12	2.57E-11	BCIN_04g06120:exon;BCIN_04g06110:Promoter;BCIN_04g06120:five_prime_UTR	BCIN_04g06120:NC_037313.1:2118357-2119611:-:52	BCIN_04g06120(gene-BCIN_04g06120)	NA	NA	NA	hypothetical protein BCIN_04g06120 [Botrytis cinerea B05.10]	NA
NC_037318.1	1480634	1483121	2488	KOBcdim5_H3K9me3_vs_TB_31_H3K9me3_peak_144	9.39	8.78	9.82	-1.04	1.38E-12	2.73E-11	BCIN_09g04180:Promoter	BCIN_09g04180:NC_037318.1:1478864-1481124:-:-753	BCIN_09g04180(gene-BCIN_09g04180)	NA	NA	NA	hypothetical protein BCIN_09g04180 [Botrytis cinerea B05.10]	NA
NC_037321.1	909748	912409	2662	KOBcdim5_H3K9me3_vs_TB_31_H3K9me3_peak_145	9.93	9.27	10.39	-1.12	1.41E-12	2.74E-11	BCIN_12g02580:exon;BCIN_12g02550:Promoter;BCIN_12g02580:five_prime_UTR	BCIN_12g02580:NC_037321.1:910089-911124:-:45	BCIN_12g02580(gene-BCIN_12g02580)	NA	NA	NA	hypothetical protein BCIN_12g02580 [Botrytis cinerea B05.10]	NA
NC_037310.1	2999662	3001501	1840	KOBcdim5_H3K9me3_vs_TB_31_H3K9me3_peak_146	9.03	8.41	9.47	-1.06	1.41E-12	2.74E-11	BCIN_01g08630:exon	BCIN_01g08630:NC_037310.1:2998535-3001841:-:1259	BCIN_01g08630(gene-BCIN_01g08630)	NA	TYR; tyrosinase [EC:1.14.18.1]; K00505	map00350	hypothetical protein BCIN_01g08630 [Botrytis cinerea B05.10]	NA
NC_037311.1	744853	746062	1210	KOBcdim5_H3K9me3_vs_TB_31_H3K9me3_peak_147	8.63	7.9	9.12	-1.22	1.48E-12	2.87E-11	BCIN_02g01990:Promoter	BCIN_02g01990:NC_037311.1:747135-748398:+:-1677	BCIN_02g01990(gene-BCIN_02g01990)	NA	NA	NA	hypothetical protein BCIN_02g01990 [Botrytis cinerea B05.10]	NA
NC_037316.1	2063285	2065319	2035	KOBcdim5_H3K9me3_vs_TB_31_H3K9me3_peak_148	9.64	8.96	10.11	-1.14	1.54E-12	2.96E-11	BCIN_07g05590:Promoter	BCIN_07g05590:NC_037316.1:2061335-2063441:-:-861	BCIN_07g05590(gene-BCIN_07g05590)	NA	NA	NA	hypothetical protein BCIN_07g05590 [Botrytis cinerea B05.10]	NA
NC_037325.1	1236133	1237014	882	KOBcdim5_H3K9me3_vs_TB_31_H3K9me3_peak_149	7.99	7.26	8.47	-1.21	1.55E-12	2.96E-11	BCIN_16g03270:Promoter;BCIN_16g03260:exon	BCIN_16g03260:NC_037325.1:1233492-1237196:-:622	BCIN_16g03260(gene-BCIN_16g03260)	NA	NA	NA	hypothetical protein BCIN_16g03260 [Botrytis cinerea B05.10]	NA
NC_037316.1	2043968	2047969	4002	KOBcdim5_H3K9me3_vs_TB_31_H3K9me3_peak_150	10.31	9.63	10.77	-1.13	1.58E-12	3.00E-11	BCIN_07g05540:exon	BCIN_07g05540:NC_037316.1:2039541-2050026:-:4057	BCIN_07g05540(gene-BCIN_07g05540)	NA	NA	NA	hypothetical protein BCIN_07g05540 [Botrytis cinerea B05.10]	NA
NC_037325.1	1219874	1222600	2727	KOBcdim5_H3K9me3_vs_TB_31_H3K9me3_peak_151	10.14	9.35	10.65	-1.3	1.65E-12	3.11E-11	BCIN_16g03220:Promoter	BCIN_16g03220:NC_037325.1:1222137-1223542:+:-900	BCIN_16g03220(gene-BCIN_16g03220)	NA	NA	NA	hypothetical protein BCIN_16g03220 [Botrytis cinerea B05.10]	NA
NC_037324.1	406740	410140	3401	KOBcdim5_H3K9me3_vs_TB_31_H3K9me3_peak_152	10.03	9.34	10.5	-1.16	1.67E-12	3.13E-11	BCIN_15g01060:three_prime_UTR;BCIN_15g01060:exon	BCIN_15g01060:NC_037324.1:408286-410475:-:2035	BCIN_15g01060(gene-BCIN_15g01060)	NA	NA	NA	hypothetical protein BCIN_15g01060 [Botrytis cinerea B05.10]	NA
NC_037320.1	328574	329986	1413	KOBcdim5_H3K9me3_vs_TB_31_H3K9me3_peak_153	9.14	8.38	9.63	-1.24	1.72E-12	3.21E-11	BCIN_11g00940:exon	BCIN_11g00940:NC_037320.1:328763-329948:+:517	BCIN_11g00940(gene-BCIN_11g00940)	NA	NA	NA	hypothetical protein BCIN_11g00940 [Botrytis cinerea B05.10]	NA
NC_037311.1	661610	664281	2672	KOBcdim5_H3K9me3_vs_TB_31_H3K9me3_peak_154	10.01	9.26	10.51	-1.25	1.75E-12	3.23E-11	BCIN_02g01700:exon;BCIN_02g01700:five_prime_UTR	BCIN_02g01700:NC_037311.1:662790-664627:+:155	BCIN_02g01700(gene-BCIN_02g01700)	NA	NA	NA	hypothetical protein BCIN_02g01700 [Botrytis cinerea B05.10]	NA
NC_037320.1	1109223	1110303	1081	KOBcdim5_H3K9me3_vs_TB_31_H3K9me3_peak_155	8.55	7.83	9.03	-1.2	1.81E-12	3.32E-11	intergenic	BCIN_11g03220:NC_037320.1:1106994-1108277:+:2769	BCIN_11g03220(gene-BCIN_11g03220)	3;GO:0003674,molecular_function molecular_function;GO:0003824,molecular_function catalytic activity;GO:0016787,molecular_function hydrolase activity	NA	NA	hypothetical protein BCIN_11g03220 [Botrytis cinerea B05.10]	NA
NC_037321.1	380216	383292	3077	KOBcdim5_H3K9me3_vs_TB_31_H3K9me3_peak_157	10.02	9.34	10.48	-1.14	2.06E-12	3.70E-11	intergenic	BCIN_12g01140:NC_037321.1:379522-381566:+:2232	BCIN_12g01140(gene-BCIN_12g01140)	NA	NA	NA	hypothetical protein BCIN_12g01140 [Botrytis cinerea B05.10]	NA
NC_037318.1	729565	732235	2671	KOBcdim5_H3K9me3_vs_TB_31_H3K9me3_peak_158	9.68	9.02	10.14	-1.12	2.06E-12	3.70E-11	BCIN_09g01980:five_prime_UTR;BCIN_09g01980:exon	BCIN_09g01980:NC_037318.1:730410-734990:+:490	BCIN_09g01980(gene-BCIN_09g01980)	NA	NA	NA	hypothetical protein BCIN_09g01980 [Botrytis cinerea B05.10]	NA
NC_037315.1	1549838	1552651	2814	KOBcdim5_H3K9me3_vs_TB_31_H3K9me3_peak_159	10.3	9.4	10.85	-1.45	2.10E-12	3.75E-11	intergenic	BCIN_06g04490:NC_037315.1:1549330-1550745:+:1914	BCIN_06g04490(gene-BCIN_06g04490)	NA	NA	NA	hypothetical protein BCIN_06g04490 [Botrytis cinerea B05.10]	NA
NC_037323.1	137709	138243	535	KOBcdim5_H3K9me3_vs_TB_31_H3K9me3_peak_160	7.92	6.99	8.48	-1.49	2.11E-12	3.75E-11	BCIN_14g00370:exon	BCIN_14g00370:NC_037323.1:135111-140899:-:2923	BCIN_14g00370(gene-BCIN_14g00370)	NA	NA	NA	hypothetical protein BCIN_14g00370 [Botrytis cinerea B05.10]	NA
NC_037324.1	783768	784577	810	KOBcdim5_H3K9me3_vs_TB_31_H3K9me3_peak_161	8.37	7.63	8.85	-1.23	2.18E-12	3.86E-11	BCIN_15g02260:exon	BCIN_15g02260:NC_037324.1:783518-784584:-:411	BCIN_15g02260(gene-BCIN_15g02260)	NA	NA	NA	hypothetical protein BCIN_15g02260 [Botrytis cinerea B05.10]	NA
NC_037317.1	1721235	1723085	1851	KOBcdim5_H3K9me3_vs_TB_31_H3K9me3_peak_162	9.34	8.68	9.79	-1.11	2.20E-12	3.87E-11	BCIN_08g04410:exon	BCIN_08g04410:NC_037317.1:1721742-1723657:-:1497	BCIN_08g04410(gene-BCIN_08g04410)	NA	NA	NA	hypothetical protein BCIN_08g04410 [Botrytis cinerea B05.10]	NA
NC_037316.1	1462633	1464777	2145	KOBcdim5_H3K9me3_vs_TB_31_H3K9me3_peak_163	9.44	8.77	9.9	-1.12	2.33E-12	4.07E-11	BCIN_07g04060:Promoter;BCIN_07g04050:exon	BCIN_07g04050:NC_037316.1:1461005-1464451:-:746	BCIN_07g04050(gene-BCIN_07g04050)	NA	NA	NA	hypothetical protein BCIN_07g04050 [Botrytis cinerea B05.10]	NA
NC_037321.1	218323	220012	1690	KOBcdim5_H3K9me3_vs_TB_31_H3K9me3_peak_164	9.13	8.46	9.59	-1.13	2.49E-12	4.33E-11	BCIN_12g00620:exon	BCIN_12g00620:NC_037321.1:217871-220123:+:1296	BCIN_12g00620(gene-BCIN_12g00620)	NA	NA	NA	hypothetical protein BCIN_12g00620 [Botrytis cinerea B05.10]	NA
NC_037325.1	236222	237284	1063	KOBcdim5_H3K9me3_vs_TB_31_H3K9me3_peak_165	8.62	7.95	9.07	-1.12	2.62E-12	4.51E-11	BCIN_16g00460:exon	BCIN_16g00460:NC_037325.1:234446-237416:-:663	BCIN_16g00460(gene-BCIN_16g00460)	NA	NA	NA	hypothetical protein BCIN_16g00460 [Botrytis cinerea B05.10]	NA
NC_037312.1	603979	607286	3308	KOBcdim5_H3K9me3_vs_TB_31_H3K9me3_peak_166	10.14	9.49	10.58	-1.09	2.63E-12	4.51E-11	BCIN_03g01810:Promoter;BCIN_03g01800:five_prime_UTR;BCIN_03g01800:exon	BCIN_03g01800:NC_037312.1:603426-605697:-:64	BCIN_03g01800(gene-BCIN_03g01800)	NA	NA	NA	hypothetical protein BCIN_03g01800 [Botrytis cinerea B05.10]	NA
NC_037318.1	2278300	2279732	1433	KOBcdim5_H3K9me3_vs_TB_31_H3K9me3_peak_167	9.07	8.44	9.51	-1.07	2.88E-12	4.90E-11	intergenic	BCIN_09g06470:NC_037318.1:2280062-2281713:-:2697	BCIN_09g06470(gene-BCIN_09g06470)	NA	NA	NA	hypothetical protein BCIN_09g06470 [Botrytis cinerea B05.10]	NA
NC_037314.1	736914	739543	2630	KOBcdim5_H3K9me3_vs_TB_31_H3K9me3_peak_168	10.22	9.36	10.76	-1.4	2.91E-12	4.90E-11	BCIN_05g01960:exon	BCIN_05g01960:NC_037314.1:737576-739758:-:1529	BCIN_05g01960(gene-BCIN_05g01960)	NA	NA	NA	hypothetical protein BCIN_05g01960 [Botrytis cinerea B05.10]	NA
NC_037321.1	171074	173529	2456	KOBcdim5_H3K9me3_vs_TB_31_H3K9me3_peak_169	9.86	9.14	10.33	-1.2	2.93E-12	4.90E-11	BCIN_12g00510:Promoter	BCIN_12g00510:NC_037321.1:172529-174124:+:-227	BCIN_12g00510(gene-BCIN_12g00510)	NA	NA	NA	hypothetical protein BCIN_12g00510 [Botrytis cinerea B05.10]	NA
NC_037321.1	2097801	2100308	2508	KOBcdim5_H3K9me3_vs_TB_31_H3K9me3_peak_170	9.63	9	10.07	-1.07	2.94E-12	4.90E-11	BCIN_12g06050:exon	BCIN_12g06050:NC_037321.1:2096566-2100855:-:1800	BCIN_12g06050(gene-BCIN_12g06050)	NA	ABCB1, CD243; ATP-binding cassette, subfamily B (MDR/TAP), member 1 [EC:7.6.2.2]; K05658	map02010	hypothetical protein BCIN_12g06050 [Botrytis cinerea B05.10]	NA
NC_037321.1	1445844	1446841	998	KOBcdim5_H3K9me3_vs_TB_31_H3K9me3_peak_171	8.33	7.63	8.8	-1.17	2.94E-12	4.90E-11	intergenic	BCIN_12g04300:NC_037321.1:1443134-1445106:+:3208	BCIN_12g04300(gene-BCIN_12g04300)	NA	NA	NA	hypothetical protein BCIN_12g04300 [Botrytis cinerea B05.10]	NA
NC_037318.1	1362763	1365885	3123	KOBcdim5_H3K9me3_vs_TB_31_H3K9me3_peak_172	10.27	9.58	10.73	-1.14	3.00E-12	4.97E-11	intergenic	BCIN_09g03850:NC_037318.1:1360208-1362262:-:-2062	BCIN_09g03850(gene-BCIN_09g03850)	NA	E2.2.1.2, talA, talB; transaldolase [EC:2.2.1.2]; K00616	map00030	hypothetical protein BCIN_09g03850 [Botrytis cinerea B05.10]	NA
NC_037314.1	2187726	2189541	1816	KOBcdim5_H3K9me3_vs_TB_31_H3K9me3_peak_173	9.65	8.84	10.17	-1.32	3.16E-12	5.20E-11	BCIN_05g06360:exon	BCIN_05g06360:NC_037314.1:2187235-2189300:+:1398	BCIN_05g06360(gene-BCIN_05g06360)	NA	NA	NA	hypothetical protein BCIN_05g06360 [Botrytis cinerea B05.10]	NA
NC_037316.1	2022018	2025225	3208	KOBcdim5_H3K9me3_vs_TB_31_H3K9me3_peak_174	10.16	9.44	10.63	-1.2	3.21E-12	5.25E-11	BCIN_07g05480:exon	BCIN_07g05480:NC_037316.1:2020045-2025251:-:1629	BCIN_07g05480(gene-BCIN_07g05480)	NA	NA	NA	hypothetical protein BCIN_07g05480 [Botrytis cinerea B05.10]	NA
NC_037316.1	1033904	1035289	1386	KOBcdim5_H3K9me3_vs_TB_31_H3K9me3_peak_175	8.91	8.25	9.36	-1.11	3.39E-12	5.51E-11	BCIN_07g02830:intron	BCIN_07g02830:NC_037316.1:1030125-1035726:-:1129	BCIN_07g02830(gene-BCIN_07g02830)	NA	NA	NA	hypothetical protein BCIN_07g02830 [Botrytis cinerea B05.10]	NA
NC_037320.1	2078386	2081384	2999	KOBcdim5_H3K9me3_vs_TB_31_H3K9me3_peak_176	10.24	9.47	10.74	-1.27	3.52E-12	5.67E-11	BCIN_11g05850:Promoter	BCIN_11g05850:NC_037320.1:2077076-2079139:-:-746	BCIN_11g05850(gene-BCIN_11g05850)	163;GO:0000166,molecular_function nucleotide binding;GO:0000322,cellular_component storage vacuole;GO:0000323,cellular_component lytic vacuole;GO:0000324,cellular_component fungal-type vacuole;GO:0000724,biological_process double-strand break repair via homologous recombination;GO:0000725,biological_process recombinational repair;GO:0003674,molecular_function molecular_function;GO:0003824,molecul…	ABCG2.PDR, CDR1; ATP-binding cassette, subfamily G (WHITE), member 2, PDR; K08711	map02010	hypothetical protein BCIN_11g05850 [Botrytis cinerea B05.10]	NA
NC_037324.1	1628836	1631605	2770	KOBcdim5_H3K9me3_vs_TB_31_H3K9me3_peak_177	10.04	9.3	10.53	-1.23	3.52E-12	5.67E-11	Bcrum1:exon	Bcrum1:NC_037324.1:1629039-1632584:-:2363	Bcrum1(gene-BCIN_15g04820)	NA	NA	NA	Bcrum1 [Botrytis cinerea B05.10]	NA
NC_037316.1	2506242	2509866	3625	KOBcdim5_H3K9me3_vs_TB_31_H3K9me3_peak_178	10.52	9.78	11.01	-1.23	3.71E-12	5.93E-11	BCIN_07g06760:exon	BCIN_07g06760:NC_037316.1:2505783-2509145:-:1091	BCIN_07g06760(gene-BCIN_07g06760)	NA	NA	NA	hypothetical protein BCIN_07g06760 [Botrytis cinerea B05.10]	NA
NC_037314.1	2145559	2147064	1506	KOBcdim5_H3K9me3_vs_TB_31_H3K9me3_peak_179	8.96	8.28	9.42	-1.13	3.74E-12	5.95E-11	BCIN_05g06250:exon;BCIN_05g06240:Promoter	BCIN_05g06250:NC_037314.1:2145298-2147055:+:1013	BCIN_05g06250(gene-BCIN_05g06250)	NA	NA	NA	hypothetical protein BCIN_05g06250 [Botrytis cinerea B05.10]	NA
NC_037315.1	220136	221272	1137	KOBcdim5_H3K9me3_vs_TB_31_H3K9me3_peak_180	8.64	7.99	9.08	-1.09	4.03E-12	6.38E-11	BCIN_06g00490:three_prime_UTR;BCIN_06g00490:exon	BCIN_06g00490:NC_037315.1:220558-222659:-:1955	BCIN_06g00490(gene-BCIN_06g00490)	NA	NA	NA	hypothetical protein BCIN_06g00490 [Botrytis cinerea B05.10]	NA
NC_037316.1	698196	700715	2520	KOBcdim5_H3K9me3_vs_TB_31_H3K9me3_peak_181	9.68	9.03	10.13	-1.1	4.10E-12	6.42E-11	BCIN_07g01860:Promoter	BCIN_07g01860:NC_037316.1:697987-699226:-:-229	BCIN_07g01860(gene-BCIN_07g01860)	NA	NA	NA	hypothetical protein BCIN_07g01860 [Botrytis cinerea B05.10]	NA
NC_037313.1	1027074	1028964	1891	KOBcdim5_H3K9me3_vs_TB_31_H3K9me3_peak_182	9.26	8.65	9.68	-1.03	4.13E-12	6.42E-11	BCIN_04g02880:Promoter	BCIN_04g02880:NC_037313.1:1028550-1029522:+:-531	BCIN_04g02880(gene-BCIN_04g02880)	NA	NA	NA	hypothetical protein BCIN_04g02880 [Botrytis cinerea B05.10]	NA
NC_037321.1	411671	414742	3072	KOBcdim5_H3K9me3_vs_TB_31_H3K9me3_peak_183	10.16	9.49	10.61	-1.12	4.13E-12	6.42E-11	intergenic	BCIN_12g01210:NC_037321.1:413251-414465:-:1258	BCIN_12g01210(gene-BCIN_12g01210)	NA	NA	NA	hypothetical protein BCIN_12g01210 [Botrytis cinerea B05.10]	NA
NC_037318.1	1332797	1334961	2165	KOBcdim5_H3K9me3_vs_TB_31_H3K9me3_peak_184	9.69	9.03	10.14	-1.11	4.24E-12	6.55E-11	BCIN_09g03750:exon	BCIN_09g03750:NC_037318.1:1333850-1335660:-:1781	BCIN_09g03750(gene-BCIN_09g03750)	NA	NA	NA	hypothetical protein BCIN_09g03750 [Botrytis cinerea B05.10]	NA
NC_037313.1	351377	353149	1773	KOBcdim5_H3K9me3_vs_TB_31_H3K9me3_peak_185	9.89	8.94	10.45	-1.51	4.26E-12	6.56E-11	BCIN_04g00930:exon	BCIN_04g00930:NC_037313.1:349196-353621:-:1358	BCIN_04g00930(gene-BCIN_04g00930)	NA	NA	NA	hypothetical protein BCIN_04g00930 [Botrytis cinerea B05.10]	NA
NC_037314.1	1036682	1037644	963	KOBcdim5_H3K9me3_vs_TB_31_H3K9me3_peak_186	8.39	7.72	8.85	-1.13	4.36E-12	6.68E-11	intergenic	BCIN_05g02830:NC_037314.1:1030870-1035546:+:6293	BCIN_05g02830(gene-BCIN_05g02830)	NA	NA	NA	hypothetical protein BCIN_05g02830 [Botrytis cinerea B05.10]	NA
NC_037317.1	1624155	1626822	2668	KOBcdim5_H3K9me3_vs_TB_31_H3K9me3_peak_187	9.56	8.98	9.98	-1	4.50E-12	6.85E-11	BCIN_08g04230:Promoter	BCIN_08g04230:NC_037317.1:1622246-1624839:-:-649	BCIN_08g04230(gene-BCIN_08g04230)	NA	NA	NA	hypothetical protein BCIN_08g04230 [Botrytis cinerea B05.10]	NA
NC_037314.1	189224	192176	2953	KOBcdim5_H3K9me3_vs_TB_31_H3K9me3_peak_188	10.01	9.33	10.46	-1.13	4.58E-12	6.93E-11	BCIN_05g00500:intron	BCIN_05g00500:NC_037314.1:190475-192208:+:225	BCIN_05g00500(gene-BCIN_05g00500)	NA	NA	NA	hypothetical protein BCIN_05g00500 [Botrytis cinerea B05.10]	NA
NC_037311.1	255134	257578	2445	KOBcdim5_H3K9me3_vs_TB_31_H3K9me3_peak_189	9.99	9.24	10.48	-1.24	4.65E-12	6.98E-11	BCIN_02g00450:Promoter	BCIN_02g00450:NC_037311.1:255036-255681:-:-675	BCIN_02g00450(gene-BCIN_02g00450)	NA	NA	NA	hypothetical protein BCIN_02g00450 [Botrytis cinerea B05.10]	NA
NC_037325.1	762777	764265	1489	KOBcdim5_H3K9me3_vs_TB_31_H3K9me3_peak_191	8.91	8.18	9.4	-1.22	4.96E-12	7.39E-11	BCIN_16g01880:Promoter;BCIN_16g01890:exon	BCIN_16g01880:NC_037325.1:761250-762656:-:-865	BCIN_16g01880(gene-BCIN_16g01880)	NA	NA	NA	hypothetical protein BCIN_16g01880 [Botrytis cinerea B05.10]	NA
NC_037311.1	808085	809361	1277	KOBcdim5_H3K9me3_vs_TB_31_H3K9me3_peak_192	8.82	8.05	9.32	-1.26	5.12E-12	7.60E-11	BCIN_02g02200:exon	BCIN_02g02200:NC_037311.1:804391-809362:+:4332	BCIN_02g02200(gene-BCIN_02g02200)	222;GO:0000003,biological_process reproduction;GO:0000075,biological_process cell cycle checkpoint;GO:0000076,biological_process DNA replication checkpoint;GO:0000077,biological_process DNA damage checkpoint;GO:0000166,molecular_function nucleotide binding;GO:0000278,biological_process mitotic cell cycle;GO:0003674,molecular_function molecular_function;GO:0003676,molecular_function nucleic acid b…	CHEK2; serine/threonine-protein kinase CHEK2 [EC:2.7.11.1]; K06641; RAD53; ser/thr/tyr protein kinase RAD53 [EC:2.7.11.-]; K02831	map04111,map04113	hypothetical protein BCIN_02g02200 [Botrytis cinerea B05.10]	NA
NC_037324.1	80334	82241	1908	KOBcdim5_H3K9me3_vs_TB_31_H3K9me3_peak_193	9.64	8.88	10.13	-1.25	5.24E-12	7.70E-11	intergenic	BCIN_15g00110:NC_037324.1:79879-81127:+:1408	BCIN_15g00110(gene-BCIN_15g00110)	NA	NA	NA	hypothetical protein BCIN_15g00110 [Botrytis cinerea B05.10]	NA
NC_037325.1	1671264	1673195	1932	KOBcdim5_H3K9me3_vs_TB_31_H3K9me3_peak_194	9.54	8.77	10.04	-1.27	5.26E-12	7.70E-11	BCIN_16g04550:exon	BCIN_16g04550:NC_037325.1:1671248-1673719:+:981	BCIN_16g04550(gene-BCIN_16g04550)	NA	NA	NA	hypothetical protein BCIN_16g04550 [Botrytis cinerea B05.10]	NA
NC_037315.1	925277	927439	2163	KOBcdim5_H3K9me3_vs_TB_31_H3K9me3_peak_195	9.51	8.87	9.94	-1.07	5.28E-12	7.70E-11	BCIN_06g02710:Promoter;BCIN_06g02700:exon	BCIN_06g02710:NC_037315.1:928132-929134:+:-1774	BCIN_06g02710(gene-BCIN_06g02710)	NA	NA	NA	hypothetical protein BCIN_06g02710 [Botrytis cinerea B05.10]	NA
NC_037313.1	2238030	2240112	2083	KOBcdim5_H3K9me3_vs_TB_31_H3K9me3_peak_196	9.51	8.89	9.94	-1.05	5.55E-12	8.06E-11	BCIN_04g06510:exon;BCIN_04g06500:Promoter;BCIN_04g06510:three_prime_UTR	BCIN_04g06520:NC_037313.1:2239539-2240260:-:1189	BCIN_04g06520(gene-BCIN_04g06520)	NA	NA	NA	hypothetical protein BCIN_04g06520 [Botrytis cinerea B05.10]	NA
NC_037320.1	321607	323555	1949	KOBcdim5_H3K9me3_vs_TB_31_H3K9me3_peak_197	9.36	8.76	9.78	-1.02	5.83E-12	8.43E-11	BCIN_11g00920:exon	BCIN_11g00920:NC_037320.1:321263-323523:+:1318	BCIN_11g00920(gene-BCIN_11g00920)	NA	NA	NA	hypothetical protein BCIN_11g00920 [Botrytis cinerea B05.10]	NA
NC_037317.1	423300	424558	1259	KOBcdim5_H3K9me3_vs_TB_31_H3K9me3_peak_198	8.89	8.23	9.34	-1.11	5.86E-12	8.43E-11	intergenic	BCIN_08g01050:NC_037317.1:424929-428035:-:4106	BCIN_08g01050(gene-BCIN_08g01050)	NA	NA	NA	hypothetical protein BCIN_08g01050 [Botrytis cinerea B05.10]	NA
NC_037319.1	1752786	1753907	1122	KOBcdim5_H3K9me3_vs_TB_31_H3K9me3_peak_199	8.47	7.81	8.91	-1.1	6.07E-12	8.64E-11	Bcnop1:Promoter;BCIN_10g04570:Promoter;BCIN_10g04560:exon	BCIN_10g04560:NC_037319.1:1752404-1754359:+:942	BCIN_10g04560(gene-BCIN_10g04560)	NA	NA	NA	hypothetical protein BCIN_10g04560 [Botrytis cinerea B05.10]	NA
NC_037321.1	1246385	1247746	1362	KOBcdim5_H3K9me3_vs_TB_31_H3K9me3_peak_200	9.01	8.24	9.51	-1.27	6.10E-12	8.64E-11	BCIN_12g03660:exon	BCIN_12g03660:NC_037321.1:1244100-1247477:+:2965	BCIN_12g03660(gene-BCIN_12g03660)	122;GO:0003674,molecular_function molecular_function;GO:0004857,molecular_function enzyme inhibitor activity;GO:0005575,cellular_component cellular_component;GO:0005622,cellular_component intracellular;GO:0005623,cellular_component cell;GO:0005634,cellular_component nucleus;GO:0005737,cellular_component cytoplasm;GO:0006139,biological_process nucleobase-containing compound metabolic process;GO:00…	NA	NA	hypothetical protein BCIN_12g03660 [Botrytis cinerea B05.10]	NA
NC_037322.1	619874	621291	1418	KOBcdim5_H3K9me3_vs_TB_31_H3K9me3_peak_201	9	8.35	9.45	-1.09	6.10E-12	8.64E-11	BCIN_13g01750:exon;Bcmrpl6:Promoter;BCIN_13g01760:Promoter	BCIN_13g01750:NC_037322.1:619621-622028:+:961	BCIN_13g01750(gene-BCIN_13g01750)	NA	NA	NA	hypothetical protein BCIN_13g01750 [Botrytis cinerea B05.10]	NA
NC_037315.1	1517752	1519243	1492	KOBcdim5_H3K9me3_vs_TB_31_H3K9me3_peak_202	8.94	8.29	9.39	-1.1	6.15E-12	8.66E-11	BCIN_06g04430:Promoter;BCIN_06g04440:Promoter;BCIN_06g04450:Promoter	BCIN_06g04440:NC_037315.1:1517805-1518494:-:-3	BCIN_06g04440(gene-BCIN_06g04440)	NA	NA	NA	hypothetical protein BCIN_06g04440 [Botrytis cinerea B05.10]	NA
NC_037314.1	2461732	2464415	2684	KOBcdim5_H3K9me3_vs_TB_31_H3K9me3_peak_203	10.07	9.36	10.54	-1.18	6.34E-12	8.88E-11	BCIN_05g07080:intron;BCIN_05g07090:Promoter	BCIN_05g07080:NC_037314.1:2461991-2463142:+:1082	BCIN_05g07080(gene-BCIN_05g07080)	NA	NA	NA	hypothetical protein BCIN_05g07080 [Botrytis cinerea B05.10]	NA
NC_037325.1	1499961	1503685	3725	KOBcdim5_H3K9me3_vs_TB_31_H3K9me3_peak_204	10.34	9.66	10.8	-1.14	6.41E-12	8.92E-11	BCIN_16g04140:exon	BCIN_16g04140:NC_037325.1:1500782-1502504:-:681	BCIN_16g04140(gene-BCIN_16g04140)	NA	NA	NA	hypothetical protein BCIN_16g04140 [Botrytis cinerea B05.10]	NA
NC_037314.1	2856838	2860616	3779	KOBcdim5_H3K9me3_vs_TB_31_H3K9me3_peak_205	10.45	9.72	10.93	-1.21	6.42E-12	8.92E-11	intergenic	BCIN_05g08150:NC_037314.1:2857671-2858692:+:1056	BCIN_05g08150(gene-BCIN_05g08150)	NA	NA	NA	hypothetical protein BCIN_05g08150 [Botrytis cinerea B05.10]	NA
NC_037321.1	815388	817601	2214	KOBcdim5_H3K9me3_vs_TB_31_H3K9me3_peak_206	9.71	9.08	10.15	-1.07	6.56E-12	9.03E-11	intergenic	BCIN_12g02290:NC_037321.1:811603-814045:-:-2449	BCIN_12g02290(gene-BCIN_12g02290)	NA	NA	NA	hypothetical protein BCIN_12g02290 [Botrytis cinerea B05.10]	NA
NC_037310.1	3557234	3560258	3025	KOBcdim5_H3K9me3_vs_TB_31_H3K9me3_peak_207	10.04	9.37	10.49	-1.12	6.57E-12	9.03E-11	BCIN_01g10190:Promoter;BCIN_01g10210:Promoter	BCIN_01g10190:NC_037310.1:3556936-3558218:-:-528	BCIN_01g10190(gene-BCIN_01g10190)	NA	NA	NA	hypothetical protein BCIN_01g10190 [Botrytis cinerea B05.10]	NA
NC_037317.1	2285638	2286965	1328	KOBcdim5_H3K9me3_vs_TB_31_H3K9me3_peak_208	8.53	7.82	9	-1.19	6.61E-12	9.04E-11	BCIN_08g06120:exon;BCIN_08g06130:Promoter	BCIN_08g06120:NC_037317.1:2285016-2287863:+:1285	BCIN_08g06120(gene-BCIN_08g06120)	NA	NA	NA	hypothetical protein BCIN_08g06120 [Botrytis cinerea B05.10]	NA
NC_037315.1	1968896	1971324	2429	KOBcdim5_H3K9me3_vs_TB_31_H3K9me3_peak_209	9.65	8.93	10.13	-1.19	6.89E-12	9.38E-11	BCIN_06g05750:Promoter	BCIN_06g05750:NC_037315.1:1971520-1973216:+:-1410	BCIN_06g05750(gene-BCIN_06g05750)	NA	NA	NA	hypothetical protein BCIN_06g05750 [Botrytis cinerea B05.10]	NA
NC_037325.1	972901	974522	1622	KOBcdim5_H3K9me3_vs_TB_31_H3K9me3_peak_210	9.07	8.41	9.51	-1.1	6.92E-12	9.38E-11	BCIN_16g02500:three_prime_UTR;BCIN_16g02500:exon	BCIN_16g02500:NC_037325.1:973681-975067:-:1355	BCIN_16g02500(gene-BCIN_16g02500)	NA	NA	NA	hypothetical protein BCIN_16g02500 [Botrytis cinerea B05.10]	NA
NC_037320.1	491883	494025	2143	KOBcdim5_H3K9me3_vs_TB_31_H3K9me3_peak_211	9.45	8.82	9.89	-1.07	7.07E-12	9.51E-11	BCIN_11g01440:exon	Bhp2:NC_037320.1:493272-494165:-:1211	Bhp2(gene-BCIN_11g01450)	NA	NA	NA	Bhp2 [Botrytis cinerea B05.10]	NA
NC_037311.1	194873	197286	2414	KOBcdim5_H3K9me3_vs_TB_31_H3K9me3_peak_212	9.85	9.13	10.33	-1.19	7.10E-12	9.51E-11	BCIN_02g00240:exon;BCIN_02g00250:Promoter	BCIN_02g00240:NC_037311.1:194805-197042:-:962	BCIN_02g00240(gene-BCIN_02g00240)	NA	FTMC, CYP5076C; tryprostatin B 6-hydroxylase [EC:1.14.14.118]; K17475	map00404	hypothetical protein BCIN_02g00240 [Botrytis cinerea B05.10]	NA
NC_037317.1	2057225	2059990	2766	KOBcdim5_H3K9me3_vs_TB_31_H3K9me3_peak_213	9.93	9.26	10.39	-1.13	7.12E-12	9.51E-11	intergenic	BCIN_08g05460:NC_037317.1:2054889-2056785:+:3718	BCIN_08g05460(gene-BCIN_08g05460)	NA	NA	NA	hypothetical protein BCIN_08g05460 [Botrytis cinerea B05.10]	NA
NC_037320.1	850589	851407	819	KOBcdim5_H3K9me3_vs_TB_31_H3K9me3_peak_214	8.33	7.6	8.81	-1.21	7.33E-12	9.73E-11	intergenic	BCIN_11g02480:NC_037320.1:845024-846347:+:5974	BCIN_11g02480(gene-BCIN_11g02480)	NA	NA	NA	hypothetical protein BCIN_11g02480 [Botrytis cinerea B05.10]	NA
NC_037311.1	1888164	1889847	1684	KOBcdim5_H3K9me3_vs_TB_31_H3K9me3_peak_215	9.02	8.36	9.47	-1.11	7.35E-12	9.73E-11	BCIN_02g05290:exon	BCIN_02g05290:NC_037311.1:1887869-1889878:+:1136	BCIN_02g05290(gene-BCIN_02g05290)	NA	NA	NA	hypothetical protein BCIN_02g05290 [Botrytis cinerea B05.10]	NA
NC_037318.1	1981526	1983837	2312	KOBcdim5_H3K9me3_vs_TB_31_H3K9me3_peak_216	9.73	9.11	10.17	-1.06	7.46E-12	9.83E-11	BCIN_09g05670:Promoter;BCIN_09g05660:exon	BCIN_09g05670:NC_037318.1:1984311-1985700:+:-1629	BCIN_09g05670(gene-BCIN_09g05670)	NA	NA	NA	hypothetical protein BCIN_09g05670 [Botrytis cinerea B05.10]	NA
NC_037321.1	2037544	2041329	3786	KOBcdim5_H3K9me3_vs_TB_31_H3K9me3_peak_217	10.39	9.71	10.85	-1.14	7.50E-12	9.84E-11	BCIN_12g05910:Promoter;BCIN_12g05900:exon	BCIN_12g05900:NC_037321.1:2038380-2039552:-:115	BCIN_12g05900(gene-BCIN_12g05900)	NA	NA	NA	hypothetical protein BCIN_12g05900 [Botrytis cinerea B05.10]	NA
NC_037310.1	2376241	2379229	2989	KOBcdim5_H3K9me3_vs_TB_31_H3K9me3_peak_218	9.7	9.12	10.11	-0.99	7.56E-12	9.87E-11	BCIN_01g06780:Promoter;BCIN_01g06770:exon	BCIN_01g06780:NC_037310.1:2378931-2379748:+:-1196	BCIN_01g06780(gene-BCIN_01g06780)	NA	NA	NA	hypothetical protein BCIN_01g06780 [Botrytis cinerea B05.10]	NA
NC_037315.1	2047536	2048505	970	KOBcdim5_H3K9me3_vs_TB_31_H3K9me3_peak_219	8.12	7.44	8.58	-1.14	7.74E-12	1.01E-10	BCIN_06g05880:exon	BCIN_06g05880:NC_037315.1:2045284-2048542:+:2736	BCIN_06g05880(gene-BCIN_06g05880)	49;GO:0000724,biological_process double-strand break repair via homologous recombination;GO:0000725,biological_process recombinational repair;GO:0003674,molecular_function molecular_function;GO:0003676,molecular_function nucleic acid binding;GO:0003677,molecular_function DNA binding;GO:0003824,molecular_function catalytic activity;GO:0004518,molecular_function nuclease activity;GO:0004519,molecul…	NA	NA	hypothetical protein BCIN_06g05880 [Botrytis cinerea B05.10]	NA
NC_037310.1	2994458	2995951	1494	KOBcdim5_H3K9me3_vs_TB_31_H3K9me3_peak_220	9.22	8.49	9.71	-1.23	7.87E-12	1.02E-10	BCIN_01g08610:exon;BCIN_01g08600:Promoter	BCIN_01g08610:NC_037310.1:2993717-2996079:+:1487	BCIN_01g08610(gene-BCIN_01g08610)	NA	NA	NA	hypothetical protein BCIN_01g08610 [Botrytis cinerea B05.10]	NA
NC_037315.1	1272557	1274114	1558	KOBcdim5_H3K9me3_vs_TB_31_H3K9me3_peak_221	8.83	8.17	9.28	-1.11	8.38E-12	1.08E-10	BCIN_06g03630:exon	BCIN_06g03630:NC_037315.1:1272192-1274868:-:1532	BCIN_06g03630(gene-BCIN_06g03630)	NA	NA	NA	hypothetical protein BCIN_06g03630 [Botrytis cinerea B05.10]	NA
NC_037311.1	1602281	1603818	1538	KOBcdim5_H3K9me3_vs_TB_31_H3K9me3_peak_222	8.98	8.35	9.41	-1.06	9.02E-12	1.16E-10	intergenic	BCIN_02g04520:NC_037311.1:1596708-1599581:-:-3468	BCIN_02g04520(gene-BCIN_02g04520)	49;GO:0000096,biological_process sulfur amino acid metabolic process;GO:0000097,biological_process sulfur amino acid biosynthetic process;GO:0000166,molecular_function nucleotide binding;GO:0003674,molecular_function molecular_function;GO:0003824,molecular_function catalytic activity;GO:0005488,molecular_function binding;GO:0006082,biological_process organic acid metabolic process;GO:0006520,biol…	NA	NA	hypothetical protein BCIN_02g04520 [Botrytis cinerea B05.10]	NA
NC_037314.1	686286	688351	2066	KOBcdim5_H3K9me3_vs_TB_31_H3K9me3_peak_223	9.34	8.69	9.79	-1.1	9.55E-12	1.22E-10	intergenic	BCIN_05g01800:NC_037314.1:690405-691484:+:-3086	BCIN_05g01800(gene-BCIN_05g01800)	NA	NA	NA	hypothetical protein BCIN_05g01800 [Botrytis cinerea B05.10]	NA
NC_037313.1	2369826	2372091	2266	KOBcdim5_H3K9me3_vs_TB_31_H3K9me3_peak_225	9.42	8.8	9.85	-1.04	9.88E-12	1.25E-10	BCIN_04g06780:Promoter	BCIN_04g06780:NC_037313.1:2371062-2374511:+:-103	BCIN_04g06780(gene-BCIN_04g06780)	NA	NA	NA	hypothetical protein BCIN_04g06780 [Botrytis cinerea B05.10]	NA
NC_037312.1	2999676	3002848	3173	KOBcdim5_H3K9me3_vs_TB_31_H3K9me3_peak_226	10.18	9.52	10.63	-1.1	9.90E-12	1.25E-10	BCIN_03g08790:five_prime_UTR;BCIN_03g08790:exon	BCIN_03g08790:NC_037312.1:2999363-3001292:-:30	BCIN_03g08790(gene-BCIN_03g08790)	NA	NA	NA	hypothetical protein BCIN_03g08790 [Botrytis cinerea B05.10]	NA
NC_037312.1	3148299	3149972	1674	KOBcdim5_H3K9me3_vs_TB_31_H3K9me3_peak_227	8.9	8.23	9.36	-1.13	1.00E-11	1.25E-10	BCIN_03g09160:Promoter	BCIN_03g09160:NC_037312.1:3146428-3149051:-:-84	BCIN_03g09160(gene-BCIN_03g09160)	NA	NA	NA	hypothetical protein BCIN_03g09160 [Botrytis cinerea B05.10]	NA
NC_037315.1	2249315	2252845	3531	KOBcdim5_H3K9me3_vs_TB_31_H3K9me3_peak_228	10.4	9.72	10.86	-1.14	1.00E-11	1.25E-10	intergenic	BCIN_06g06430:NC_037315.1:2252010-2254078:-:2998	BCIN_06g06430(gene-BCIN_06g06430)	NA	NA	NA	hypothetical protein BCIN_06g06430 [Botrytis cinerea B05.10]	NA
NC_037310.1	416817	417602	786	KOBcdim5_H3K9me3_vs_TB_31_H3K9me3_peak_229	8.17	7.49	8.63	-1.14	1.02E-11	1.27E-10	BCIN_01g01070:exon	BCIN_01g01070:NC_037310.1:414194-415881:+:3015	BCIN_01g01070(gene-BCIN_01g01070)	NA	NA	NA	hypothetical protein BCIN_01g01070 [Botrytis cinerea B05.10]	NA
NC_037316.1	2029727	2031361	1635	KOBcdim5_H3K9me3_vs_TB_31_H3K9me3_peak_230	9.12	8.45	9.58	-1.13	1.03E-11	1.27E-10	BCIN_07g05500:exon	BCIN_07g05500:NC_037316.1:2029489-2031583:-:1039	BCIN_07g05500(gene-BCIN_07g05500)	38;GO:0000322,cellular_component storage vacuole;GO:0000323,cellular_component lytic vacuole;GO:0000324,cellular_component fungal-type vacuole;GO:0000329,cellular_component fungal-type vacuole membrane;GO:0003674,molecular_function molecular_function;GO:0003824,molecular_function catalytic activity;GO:0005575,cellular_component cellular_component;GO:0005622,cellular_component intracellular;GO:000…	apaH; bis(5'-nucleosyl)-tetraphosphatase (symmetrical) [EC:3.6.1.41]; K01525	map00230	hypothetical protein BCIN_07g05500 [Botrytis cinerea B05.10]	NA
NC_037314.1	199644	202221	2578	KOBcdim5_H3K9me3_vs_TB_31_H3K9me3_peak_231	9.57	8.92	10.01	-1.1	1.06E-11	1.31E-10	intergenic	BCIN_05g00530:NC_037314.1:198385-200439:+:2547	BCIN_05g00530(gene-BCIN_05g00530)	NA	NA	NA	hypothetical protein BCIN_05g00530 [Botrytis cinerea B05.10]	NA
NC_037315.1	1269072	1272052	2981	KOBcdim5_H3K9me3_vs_TB_31_H3K9me3_peak_232	10.08	9.39	10.54	-1.16	1.06E-11	1.31E-10	BCIN_06g03620:exon;BCIN_06g03620:five_prime_UTR	BCIN_06g03620:NC_037315.1:1270329-1272073:+:233	BCIN_06g03620(gene-BCIN_06g03620)	NA	NA	NA	hypothetical protein BCIN_06g03620 [Botrytis cinerea B05.10]	NA
NC_037316.1	825403	826570	1168	KOBcdim5_H3K9me3_vs_TB_31_H3K9me3_peak_233	8.79	8.01	9.3	-1.28	1.07E-11	1.31E-10	intergenic	BCIN_07g02200:NC_037316.1:825189-825867:+:797	BCIN_07g02200(gene-BCIN_07g02200)	24;GO:0005575,cellular_component cellular_component;GO:0005622,cellular_component intracellular;GO:0005623,cellular_component cell;GO:0005634,cellular_component nucleus;GO:0007154,biological_process cell communication;GO:0007165,biological_process signal transduction;GO:0008150,biological_process biological_process;GO:0009987,biological_process cellular process;GO:0019932,biological_process secon…	NA	NA	hypothetical protein BCIN_07g02200 [Botrytis cinerea B05.10]	NA
NC_037311.1	230323	232501	2179	KOBcdim5_H3K9me3_vs_TB_31_H3K9me3_peak_234	9.65	9.02	10.09	-1.07	1.08E-11	1.31E-10	BCIN_02g00360:Promoter	BCIN_02g00360:NC_037311.1:233074-234361:+:-1662	BCIN_02g00360(gene-BCIN_02g00360)	NA	NA	NA	hypothetical protein BCIN_02g00360 [Botrytis cinerea B05.10]	NA
NC_037318.1	1106807	1108174	1368	KOBcdim5_H3K9me3_vs_TB_31_H3K9me3_peak_235	8.67	8.03	9.11	-1.08	1.13E-11	1.37E-10	BCIN_09g03080:Promoter	BCIN_09g03080:NC_037318.1:1103595-1105649:-:-1841	BCIN_09g03080(gene-BCIN_09g03080)	NA	NA	NA	hypothetical protein BCIN_09g03080 [Botrytis cinerea B05.10]	NA
NC_037313.1	1736712	1738693	1982	KOBcdim5_H3K9me3_vs_TB_31_H3K9me3_peak_236	9.57	8.87	10.04	-1.17	1.14E-11	1.37E-10	Bcnip100:exon	Bcnip100:NC_037313.1:1734438-1738774:+:3264	Bcnip100(gene-BCIN_04g05030)	11;GO:0005575,cellular_component cellular_component;GO:0005622,cellular_component intracellular;GO:0005623,cellular_component cell;GO:0005737,cellular_component cytoplasm;GO:0005856,cellular_component cytoskeleton;GO:0043226,cellular_component organelle;GO:0043228,cellular_component non-membrane-bounded organelle;GO:0043229,cellular_component intracellular organelle;GO:0043232,cellular_component …	NA	NA	Bcnip100 [Botrytis cinerea B05.10]	NA
NC_037310.1	3907060	3910067	3008	KOBcdim5_H3K9me3_vs_TB_31_H3K9me3_peak_237	9.98	9.37	10.4	-1.04	1.19E-11	1.43E-10	BCIN_01g11100:exon;BCIN_01g11100:three_prime_UTR;BCIN_01g11110:Promoter	BCIN_01g11110:NC_037310.1:3909395-3911048:+:-831	BCIN_01g11110(gene-BCIN_01g11110)	88;GO:0000079,biological_process regulation of cyclin-dependent protein serine/threonine kinase activity;GO:0000307,cellular_component cyclin-dependent protein kinase holoenzyme complex;GO:0001932,biological_process regulation of protein phosphorylation;GO:0001934,biological_process positive regulation of protein phosphorylation;GO:0003674,molecular_function molecular_function;GO:0005575,cellular…	NA	NA	hypothetical protein BCIN_01g11110 [Botrytis cinerea B05.10]	NA
NC_037318.1	1873645	1875489	1845	KOBcdim5_H3K9me3_vs_TB_31_H3K9me3_peak_238	9.24	8.59	9.68	-1.09	1.25E-11	1.49E-10	Bcmpe1:Promoter	Bcmpe1:NC_037318.1:1876422-1879846:+:-1855	Bcmpe1(gene-BCIN_09g05380)	75;GO:0003674,molecular_function molecular_function;GO:0003676,molecular_function nucleic acid binding;GO:0003723,molecular_function RNA binding;GO:0003824,molecular_function catalytic activity;GO:0005488,molecular_function binding;GO:0005575,cellular_component cellular_component;GO:0005622,cellular_component intracellular;GO:0005623,cellular_component cell;GO:0005634,cellular_component nucleus;G…	MPE1; protein MPE1; K15541	map03015	Bcmpe1 [Botrytis cinerea B05.10]	NA
NC_037319.1	1301096	1302202	1107	KOBcdim5_H3K9me3_vs_TB_31_H3K9me3_peak_239	8.73	8.04	9.2	-1.16	1.27E-11	1.51E-10	BCIN_10g03440:Promoter	BCIN_10g03440:NC_037319.1:1296776-1300377:-:-1272	BCIN_10g03440(gene-BCIN_10g03440)	NA	NA	NA	hypothetical protein BCIN_10g03440 [Botrytis cinerea B05.10]	NA
NC_037318.1	1909291	1912116	2826	KOBcdim5_H3K9me3_vs_TB_31_H3K9me3_peak_240	10.08	9.3	10.58	-1.28	1.29E-11	1.52E-10	intergenic	BCIN_09g05450:NC_037318.1:1906648-1908366:+:4055	BCIN_09g05450(gene-BCIN_09g05450)	NA	NA	NA	hypothetical protein BCIN_09g05450 [Botrytis cinerea B05.10]	NA
NC_037310.1	2650256	2650848	593	KOBcdim5_H3K9me3_vs_TB_31_H3K9me3_peak_241	7.56	6.76	8.07	-1.31	1.30E-11	1.54E-10	intergenic	BCIN_01g07630:NC_037310.1:2648339-2649387:+:2213	BCIN_01g07630(gene-BCIN_01g07630)	NA	cynT, can; carbonic anhydrase [EC:4.2.1.1]; K01673	map00910	hypothetical protein BCIN_01g07630 [Botrytis cinerea B05.10]	NA
NC_037316.1	2053766	2054899	1134	KOBcdim5_H3K9me3_vs_TB_31_H3K9me3_peak_242	8.42	7.76	8.86	-1.1	1.33E-11	1.56E-10	BCIN_07g05560:exon;BCIN_07g05560:five_prime_UTR	BCIN_07g05560:NC_037316.1:2054280-2056651:+:52	BCIN_07g05560(gene-BCIN_07g05560)	NA	lacZ; beta-galactosidase [EC:3.2.1.23]; K01190	map00052,map00511,map00600	hypothetical protein BCIN_07g05560 [Botrytis cinerea B05.10]	NA
NC_037323.1	445364	449723	4360	KOBcdim5_H3K9me3_vs_TB_31_H3K9me3_peak_243	10.45	9.8	10.91	-1.11	1.35E-11	1.58E-10	intergenic	Bcsdh5:NC_037323.1:443160-444522:-:-3021	Bcsdh5(gene-BCIN_14g01010)	154;GO:0000003,biological_process reproduction;GO:0003006,biological_process developmental process involved in reproduction;GO:0005575,cellular_component cellular_component;GO:0005622,cellular_component intracellular;GO:0005623,cellular_component cell;GO:0005737,cellular_component cytoplasm;GO:0005739,cellular_component mitochondrion;GO:0005759,cellular_component mitochondrial matrix;GO:0006082,b…	NA	NA	Bcsdh5 [Botrytis cinerea B05.10]	NA
NC_037312.1	438929	441064	2136	KOBcdim5_H3K9me3_vs_TB_31_H3K9me3_peak_244	9.72	9.02	10.19	-1.17	1.42E-11	1.66E-10	intergenic	BCIN_03g01240:NC_037312.1:440469-440796:-:799	BCIN_03g01240(gene-BCIN_03g01240)	NA	NA	NA	hypothetical protein BCIN_03g01240 [Botrytis cinerea B05.10]	NA
NC_037312.1	449304	452066	2763	KOBcdim5_H3K9me3_vs_TB_31_H3K9me3_peak_245	9.67	9.06	10.09	-1.04	1.44E-11	1.67E-10	BCIN_03g01280:exon	BCIN_03g01280:NC_037312.1:447699-452018:-:1333	BCIN_03g01280(gene-BCIN_03g01280)	NA	NA	NA	hypothetical protein BCIN_03g01280 [Botrytis cinerea B05.10]	NA
NC_037324.1	790123	790960	838	KOBcdim5_H3K9me3_vs_TB_31_H3K9me3_peak_246	8.05	7.31	8.53	-1.22	1.48E-11	1.71E-10	intergenic	BCIN_15g02310:NC_037324.1:791820-795557:-:5015	BCIN_15g02310(gene-BCIN_15g02310)	52;GO:0000271,biological_process polysaccharide biosynthetic process;GO:0003674,molecular_function molecular_function;GO:0003824,molecular_function catalytic activity;GO:0004373,molecular_function glycogen (starch) synthase activity;GO:0005575,cellular_component cellular_component;GO:0005622,cellular_component intracellular;GO:0005623,cellular_component cell;GO:0005634,cellular_component nucleus;…	GYS; glycogen synthase [EC:2.4.1.11]; K00693	map00500	hypothetical protein BCIN_15g02310 [Botrytis cinerea B05.10]	NA
NC_037314.1	2123192	2124365	1174	KOBcdim5_H3K9me3_vs_TB_31_H3K9me3_peak_247	9.19	8.37	9.71	-1.34	1.51E-11	1.73E-10	BCIN_05g06200:exon	BCIN_05g06200:NC_037314.1:2122998-2124435:+:780	BCIN_05g06200(gene-BCIN_05g06200)	NA	NA	NA	hypothetical protein BCIN_05g06200 [Botrytis cinerea B05.10]	NA
NC_037314.1	2835261	2838198	2938	KOBcdim5_H3K9me3_vs_TB_31_H3K9me3_peak_248	9.9	9.23	10.36	-1.13	1.51E-11	1.73E-10	BCIN_05g08100:exon	BCIN_05g08100:NC_037314.1:2836556-2838342:+:173	BCIN_05g08100(gene-BCIN_05g08100)	NA	NA	NA	hypothetical protein BCIN_05g08100 [Botrytis cinerea B05.10]	NA
NC_037317.1	2024273	2024898	626	KOBcdim5_H3K9me3_vs_TB_31_H3K9me3_peak_249	7.93	7.1	8.45	-1.35	1.56E-11	1.78E-10	BCIN_08g05370:exon;Bctad2:Promoter	BCIN_08g05370:NC_037317.1:2023169-2024766:-:180	BCIN_08g05370(gene-BCIN_08g05370)	NA	NA	NA	hypothetical protein BCIN_08g05370 [Botrytis cinerea B05.10]	NA
NC_037311.1	2023089	2025906	2818	KOBcdim5_H3K9me3_vs_TB_31_H3K9me3_peak_250	9.87	9.22	10.32	-1.09	1.62E-11	1.84E-10	BCIN_02g05610:exon	BCIN_02g05610:NC_037311.1:2022916-2026280:+:1581	BCIN_02g05610(gene-BCIN_02g05610)	NA	COL3A; collagen type III alpha; K19720	map04933	hypothetical protein BCIN_02g05610 [Botrytis cinerea B05.10]	NA
NC_037312.1	1324804	1327395	2592	KOBcdim5_H3K9me3_vs_TB_31_H3K9me3_peak_251	9.9	9.25	10.35	-1.1	1.65E-11	1.87E-10	BCIN_03g03970:exon;BCIN_03g03960:Promoter	BCIN_03g03970:NC_037312.1:1325747-1326626:+:352	BCIN_03g03970(gene-BCIN_03g03970)	NA	NA	NA	hypothetical protein BCIN_03g03970 [Botrytis cinerea B05.10]	NA
NC_037322.1	44331	47223	2893	KOBcdim5_H3K9me3_vs_TB_31_H3K9me3_peak_252	10.41	9.63	10.92	-1.29	1.70E-11	1.92E-10	Bclcc12:exon	Bclcc12:NC_037322.1:45321-47416:-:1639	Bclcc12(gene-BCIN_09g04420,gene-BCIN_13g00110)	58;GO:0000041,biological_process transition metal ion transport;GO:0003674,molecular_function molecular_function;GO:0003824,molecular_function catalytic activity;GO:0004322,molecular_function ferroxidase activity;GO:0005575,cellular_component cellular_component;GO:0005623,cellular_component cell;GO:0005886,cellular_component plasma membrane;GO:0005887,cellular_component integral component of plas…	NA	NA	Bclcc12 [Botrytis cinerea B05.10]	NA
NC_037317.1	229027	230769	1743	KOBcdim5_H3K9me3_vs_TB_31_H3K9me3_peak_253	8.95	8.36	9.37	-1.01	1.81E-11	2.04E-10	BCIN_08g00470:exon	BCIN_08g00470:NC_037317.1:228581-231977:+:1317	BCIN_08g00470(gene-BCIN_08g00470)	NA	NA	NA	hypothetical protein BCIN_08g00470 [Botrytis cinerea B05.10]	NA
NC_037311.1	2826545	2828484	1940	KOBcdim5_H3K9me3_vs_TB_31_H3K9me3_peak_254	9.18	8.58	9.6	-1.03	1.82E-11	2.04E-10	BCIN_02g07830:exon	BCIN_02g07830:NC_037311.1:2826137-2828259:+:1377	BCIN_02g07830(gene-BCIN_02g07830)	NA	NA	NA	hypothetical protein BCIN_02g07830 [Botrytis cinerea B05.10]	NA
NC_037324.1	786997	789920	2924	KOBcdim5_H3K9me3_vs_TB_31_H3K9me3_peak_255	9.77	9.18	10.19	-1.01	1.84E-11	2.05E-10	intergenic	BCIN_15g02260:NC_037324.1:783518-784584:-:-3874	BCIN_15g02260(gene-BCIN_15g02260)	NA	NA	NA	hypothetical protein BCIN_15g02260 [Botrytis cinerea B05.10]	NA
NC_037312.1	205256	206741	1486	KOBcdim5_H3K9me3_vs_TB_31_H3K9me3_peak_256	9.18	8.49	9.65	-1.15	1.87E-11	2.08E-10	intergenic	BCIN_03g00560:NC_037312.1:206177-207452:-:1453	BCIN_03g00560(gene-BCIN_03g00560)	NA	NA	NA	hypothetical protein BCIN_03g00560 [Botrytis cinerea B05.10]	NA
NC_037317.1	2355961	2357362	1402	KOBcdim5_H3K9me3_vs_TB_31_H3K9me3_peak_257	9.12	8.37	9.61	-1.23	2.02E-11	2.24E-10	BCIN_08g06340:Promoter;BCIN_08g06320:exon;BCIN_08g06320:Promoter	BCIN_08g06320:NC_037317.1:2355934-2357413:-:751	BCIN_08g06320(gene-BCIN_08g06320)	NA	NA	NA	hypothetical protein BCIN_08g06320 [Botrytis cinerea B05.10]	NA
NC_037319.1	1475401	1477662	2262	KOBcdim5_H3K9me3_vs_TB_31_H3K9me3_peak_258	9.68	9.03	10.13	-1.1	2.12E-11	2.33E-10	BCIN_10g03860:exon	BCIN_10g03860:NC_037319.1:1476437-1479211:+:94	BCIN_10g03860(gene-BCIN_10g03860)	NA	NA	NA	hypothetical protein BCIN_10g03860 [Botrytis cinerea B05.10]	NA
NC_037320.1	660624	662006	1383	KOBcdim5_H3K9me3_vs_TB_31_H3K9me3_peak_259	8.95	8.37	9.36	-0.99	2.12E-11	2.33E-10	BCIN_11g02010:Promoter;BCIN_11g02000:exon;BCIN_11g01990:Promoter	BCIN_11g02000:NC_037320.1:659751-662640:-:1325	BCIN_11g02000(gene-BCIN_11g02000)	NA	NA	NA	hypothetical protein BCIN_11g02000 [Botrytis cinerea B05.10]	NA
NC_037313.1	2355328	2356629	1302	KOBcdim5_H3K9me3_vs_TB_31_H3K9me3_peak_260	8.81	8.09	9.29	-1.2	2.18E-11	2.38E-10	intergenic	BCIN_04g06730:NC_037313.1:2347939-2350111:-:-5867	BCIN_04g06730(gene-BCIN_04g06730)	7;GO:0005575,cellular_component cellular_component;GO:0005618,cellular_component cell wall;GO:0005623,cellular_component cell;GO:0009277,cellular_component fungal-type cell wall;GO:0030312,cellular_component external encapsulating structure;GO:0044464,cellular_component cell part;GO:0071944,cellular_component cell periphery	NA	NA	hypothetical protein BCIN_04g06730 [Botrytis cinerea B05.10]	NA
NC_037322.1	816526	819019	2494	KOBcdim5_H3K9me3_vs_TB_31_H3K9me3_peak_261	9.8	9.16	10.25	-1.09	2.23E-11	2.43E-10	BCIN_13g02340:exon	BCIN_13g02340:NC_037322.1:817056-818970:-:1197	BCIN_13g02340(gene-BCIN_13g02340)	NA	NA	NA	hypothetical protein BCIN_13g02340 [Botrytis cinerea B05.10]	NA
NC_037311.1	2150924	2154473	3550	KOBcdim5_H3K9me3_vs_TB_31_H3K9me3_peak_262	10.11	9.48	10.54	-1.06	2.23E-11	2.43E-10	BCIN_02g06110:exon	BCIN_02g06110:NC_037311.1:2150787-2155789:+:1911	BCIN_02g06110(gene-BCIN_02g06110)	NA	NA	NA	hypothetical protein BCIN_02g06110 [Botrytis cinerea B05.10]	NA
NC_037310.1	126888	129687	2800	KOBcdim5_H3K9me3_vs_TB_31_H3K9me3_peak_263	10.23	9.64	10.65	-1.01	2.29E-11	2.48E-10	BCIN_01g00300:Promoter	BCIN_01g00300:NC_037310.1:128805-130365:+:-517	BCIN_01g00300(gene-BCIN_01g00300)	NA	NA	NA	hypothetical protein BCIN_01g00300 [Botrytis cinerea B05.10]	NA
NC_037314.1	1820416	1821868	1453	KOBcdim5_H3K9me3_vs_TB_31_H3K9me3_peak_264	9.02	8.28	9.51	-1.23	2.34E-11	2.52E-10	BCIN_05g05120:intron;BCIN_05g05130:Promoter	BCIN_05g05120:NC_037314.1:1820339-1821885:-:743	BCIN_05g05120(gene-BCIN_05g05120)	NA	NA	NA	hypothetical protein BCIN_05g05120 [Botrytis cinerea B05.10]	NA
NC_037313.1	281918	283839	1922	KOBcdim5_H3K9me3_vs_TB_31_H3K9me3_peak_265	9.26	8.66	9.68	-1.01	2.41E-11	2.59E-10	BCIN_04g00750:exon	BCIN_04g00750:NC_037313.1:281039-285313:+:1839	BCIN_04g00750(gene-BCIN_04g00750)	117;GO:0000166,molecular_function nucleotide binding;GO:0003674,molecular_function molecular_function;GO:0003824,molecular_function catalytic activity;GO:0005215,molecular_function transporter activity;GO:0005488,molecular_function binding;GO:0005524,molecular_function ATP binding;GO:0005575,cellular_component cellular_component;GO:0005622,cellular_component intracellular;GO:0005623,cellular_comp…	PMA1, PMA2; H+-transporting ATPase [EC:7.1.2.1]; K01535	map00190	hypothetical protein BCIN_04g00750 [Botrytis cinerea B05.10]	NA
NC_037321.1	1756022	1757645	1624	KOBcdim5_H3K9me3_vs_TB_31_H3K9me3_peak_266	9.05	8.4	9.5	-1.1	2.44E-11	2.61E-10	intergenic	BCIN_12g05200:NC_037321.1:1752253-1753543:-:-3290	BCIN_12g05200(gene-BCIN_12g05200)	28;GO:0003674,molecular_function molecular_function;GO:0003824,molecular_function catalytic activity;GO:0004090,molecular_function carbonyl reductase (NADPH) activity;GO:0005575,cellular_component cellular_component;GO:0005622,cellular_component intracellular;GO:0005623,cellular_component cell;GO:0005634,cellular_component nucleus;GO:0005737,cellular_component cytoplasm;GO:0008150,biological_proc…	ydfG; 3-hydroxy acid dehydrogenase / malonic semialdehyde reductase [EC:1.1.1.381 1.1.1.-]; K16066	map00240,map00260	hypothetical protein BCIN_12g05200 [Botrytis cinerea B05.10]	NA
NC_037310.1	3926696	3930148	3453	KOBcdim5_H3K9me3_vs_TB_31_H3K9me3_peak_267	10.21	9.52	10.68	-1.16	2.46E-11	2.62E-10	intergenic	BCIN_01g11190:NC_037310.1:3924773-3926369:-:-2053	BCIN_01g11190(gene-BCIN_01g11190)	NA	NA	NA	hypothetical protein BCIN_01g11190 [Botrytis cinerea B05.10]	NA
NC_037311.1	2421420	2424327	2908	KOBcdim5_H3K9me3_vs_TB_31_H3K9me3_peak_268	10.1	9.41	10.56	-1.16	2.51E-11	2.66E-10	BCIN_02g06850:Promoter	BCIN_02g06850:NC_037311.1:2423884-2424467:+:-1010	BCIN_02g06850(gene-BCIN_02g06850)	NA	NA	NA	hypothetical protein BCIN_02g06850 [Botrytis cinerea B05.10]	NA
NC_037325.1	1523950	1524979	1030	KOBcdim5_H3K9me3_vs_TB_31_H3K9me3_peak_269	8.42	7.8	8.86	-1.06	2.52E-11	2.66E-10	BCIN_16g04190:Promoter	BCIN_16g04190:NC_037325.1:1523477-1524413:-:-51	BCIN_16g04190(gene-BCIN_16g04190)	NA	NA	NA	hypothetical protein BCIN_16g04190 [Botrytis cinerea B05.10]	NA
NC_037317.1	1274200	1276114	1915	KOBcdim5_H3K9me3_vs_TB_31_H3K9me3_peak_270	9.39	8.72	9.85	-1.12	2.57E-11	2.71E-10	intergenic	BCIN_08g03320:NC_037317.1:1278322-1279796:-:4639	BCIN_08g03320(gene-BCIN_08g03320)	17;GO:0005575,cellular_component cellular_component;GO:0005623,cellular_component cell;GO:0005886,cellular_component plasma membrane;GO:0009897,cellular_component external side of plasma membrane;GO:0009986,cellular_component cell surface;GO:0016020,cellular_component membrane;GO:0031224,cellular_component intrinsic component of membrane;GO:0031225,cellular_component anchored component of membran…	NA	NA	hypothetical protein BCIN_08g03320 [Botrytis cinerea B05.10]	NA
NC_037320.1	766054	769202	3149	KOBcdim5_H3K9me3_vs_TB_31_H3K9me3_peak_271	10	9.4	10.42	-1.02	2.59E-11	2.72E-10	BCIN_11g02260:exon	BCIN_11g02260:NC_037320.1:765500-769712:+:2128	BCIN_11g02260(gene-BCIN_11g02260)	NA	NA	NA	hypothetical protein BCIN_11g02260 [Botrytis cinerea B05.10]	NA
NC_037324.1	1609666	1613775	4110	KOBcdim5_H3K9me3_vs_TB_31_H3K9me3_peak_272	10.51	9.88	10.95	-1.07	2.63E-11	2.75E-10	intergenic	BCIN_15g04750:NC_037324.1:1611831-1613868:-:2147	BCIN_15g04750(gene-BCIN_15g04750)	NA	NA	NA	hypothetical protein BCIN_15g04750 [Botrytis cinerea B05.10]	NA
NC_037311.1	2593292	2595637	2346	KOBcdim5_H3K9me3_vs_TB_31_H3K9me3_peak_273	9.5	8.87	9.93	-1.06	2.69E-11	2.80E-10	BCIN_02g07330:exon	BCIN_02g07330:NC_037311.1:2594147-2595087:-:622	BCIN_02g07330(gene-BCIN_02g07330)	NA	NA	NA	hypothetical protein BCIN_02g07330 [Botrytis cinerea B05.10]	NA
NC_037323.1	95522	98648	3127	KOBcdim5_H3K9me3_vs_TB_31_H3K9me3_peak_274	10.15	9.55	10.58	-1.02	2.71E-11	2.81E-10	intergenic	BCIN_14g00280:NC_037323.1:91025-93336:-:-3749	BCIN_14g00280(gene-BCIN_14g00280)	NA	NA	NA	hypothetical protein BCIN_14g00280 [Botrytis cinerea B05.10]	NA
NC_037310.1	269497	271795	2299	KOBcdim5_H3K9me3_vs_TB_31_H3K9me3_peak_275	9.54	8.96	9.96	-1	2.73E-11	2.82E-10	BCIN_01g00700:Promoter;BCIN_01g00690:Promoter;BCIN_01g00680:exon	BCIN_01g00690:NC_037310.1:271247-272063:+:-601	BCIN_01g00690(gene-BCIN_01g00690)	NA	NA	NA	hypothetical protein BCIN_01g00690 [Botrytis cinerea B05.10]	NA
NC_037314.1	464280	467358	3079	KOBcdim5_H3K9me3_vs_TB_31_H3K9me3_peak_276	10.01	9.35	10.47	-1.11	2.74E-11	2.82E-10	BCIN_05g01190:Promoter	BCIN_05g01190:NC_037314.1:464086-465333:-:-486	BCIN_05g01190(gene-BCIN_05g01190)	NA	NA	NA	hypothetical protein BCIN_05g01190 [Botrytis cinerea B05.10]	NA
NC_037314.1	2693107	2694602	1496	KOBcdim5_H3K9me3_vs_TB_31_H3K9me3_peak_277	9.16	8.41	9.64	-1.23	2.75E-11	2.82E-10	BCIN_05g07610:exon	BCIN_05g07610:NC_037314.1:2691094-2695836:+:2760	BCIN_05g07610(gene-BCIN_05g07610)	NA	NA	NA	hypothetical protein BCIN_05g07610 [Botrytis cinerea B05.10]	NA
NC_037320.1	1174485	1177225	2741	KOBcdim5_H3K9me3_vs_TB_31_H3K9me3_peak_278	10.06	9.43	10.5	-1.07	2.81E-11	2.88E-10	BCIN_11g03380:exon	BCIN_11g03390:NC_037320.1:1178046-1182975:+:-2191	BCIN_11g03390(gene-BCIN_11g03390)	NA	NA	NA	hypothetical protein BCIN_11g03390 [Botrytis cinerea B05.10]	NA
NC_037319.1	560160	562878	2719	KOBcdim5_H3K9me3_vs_TB_31_H3K9me3_peak_279	9.78	9.14	10.22	-1.08	2.83E-11	2.88E-10	intergenic	BCIN_10g01470:NC_037319.1:559472-561006:+:2047	BCIN_10g01470(gene-BCIN_10g01470)	NA	NA	NA	hypothetical protein BCIN_10g01470 [Botrytis cinerea B05.10]	NA
NC_037316.1	1477317	1478843	1527	KOBcdim5_H3K9me3_vs_TB_31_H3K9me3_peak_280	8.86	8.24	9.29	-1.05	2.92E-11	2.96E-10	BCIN_07g04110:exon;BCIN_07g04120:Promoter;BCIN_07g04110:three_prime_UTR	BCIN_07g04120:NC_037316.1:1476832-1478020:-:-60	BCIN_07g04120(gene-BCIN_07g04120)	NA	NA	NA	hypothetical protein BCIN_07g04120 [Botrytis cinerea B05.10]	NA
NC_037321.1	1951691	1953084	1394	KOBcdim5_H3K9me3_vs_TB_31_H3K9me3_peak_281	9.02	8.39	9.46	-1.08	2.92E-11	2.96E-10	BCIN_12g05630:exon	BCIN_12g05630:NC_037321.1:1952054-1953777:+:333	BCIN_12g05630(gene-BCIN_12g05630)	NA	NA	NA	hypothetical protein BCIN_12g05630 [Botrytis cinerea B05.10]	NA
NC_037313.1	1590259	1592031	1773	KOBcdim5_H3K9me3_vs_TB_31_H3K9me3_peak_282	9.38	8.74	9.82	-1.08	2.93E-11	2.96E-10	BCIN_04g04580:Promoter;BCIN_04g04530:Promoter;BCIN_04g04560:Promoter	BCIN_04g04530:NC_037313.1:1591401-1592538:+:-256	BCIN_04g04530(gene-BCIN_04g04530)	NA	NA	NA	hypothetical protein BCIN_04g04530 [Botrytis cinerea B05.10]	NA
NC_037317.1	2053370	2055546	2177	KOBcdim5_H3K9me3_vs_TB_31_H3K9me3_peak_283	9.31	8.73	9.72	-0.99	3.15E-11	3.16E-10	BCIN_08g05460:Promoter	BCIN_08g05460:NC_037317.1:2054889-2056785:+:-431	BCIN_08g05460(gene-BCIN_08g05460)	NA	NA	NA	hypothetical protein BCIN_08g05460 [Botrytis cinerea B05.10]	NA
NC_037310.1	428702	430281	1580	KOBcdim5_H3K9me3_vs_TB_31_H3K9me3_peak_284	9.23	8.54	9.69	-1.15	3.19E-11	3.20E-10	BCIN_01g01090:Promoter	BCIN_01g01090:NC_037310.1:430879-433393:+:-1387	BCIN_01g01090(gene-BCIN_01g01090)	NA	NA	NA	hypothetical protein BCIN_01g01090 [Botrytis cinerea B05.10]	NA
NC_037324.1	1247859	1250031	2173	KOBcdim5_H3K9me3_vs_TB_31_H3K9me3_peak_285	9.32	8.74	9.73	-0.99	3.22E-11	3.22E-10	BCIN_15g03590:exon;BCIN_15g03590:three_prime_UTR	BCIN_15g03590:NC_037324.1:1246077-1249141:+:2868	BCIN_15g03590(gene-BCIN_15g03590)	NA	NA	NA	hypothetical protein BCIN_15g03590 [Botrytis cinerea B05.10]	NA
NC_037316.1	2011611	2015697	4087	KOBcdim5_H3K9me3_vs_TB_31_H3K9me3_peak_286	10.67	9.98	11.14	-1.16	3.34E-11	3.32E-10	BCIN_07g05510:exon	BCIN_07g05510:NC_037316.1:2011029-2019488:+:2625	BCIN_07g05510(gene-BCIN_07g05510)	NA	NA	NA	hypothetical protein BCIN_07g05510 [Botrytis cinerea B05.10]	NA
NC_037313.1	1018731	1020578	1848	KOBcdim5_H3K9me3_vs_TB_31_H3K9me3_peak_287	9.22	8.55	9.68	-1.13	3.35E-11	3.32E-10	intergenic	BCIN_04g02870:NC_037313.1:1015579-1017616:-:-2038	BCIN_04g02870(gene-BCIN_04g02870)	NA	NA	NA	hypothetical protein BCIN_04g02870 [Botrytis cinerea B05.10]	NA
NC_037321.1	2165736	2166944	1209	KOBcdim5_H3K9me3_vs_TB_31_H3K9me3_peak_288	8.87	8.14	9.36	-1.22	3.51E-11	3.47E-10	Bcpex12:Promoter;BCIN_12g06260:Promoter;BCIN_12g06210:exon	BCIN_12g06210:NC_037321.1:2165656-2167258:+:684	BCIN_12g06210(gene-BCIN_12g06210)	NA	NA	NA	hypothetical protein BCIN_12g06210 [Botrytis cinerea B05.10]	NA
NC_037318.1	155060	157607	2548	KOBcdim5_H3K9me3_vs_TB_31_H3K9me3_peak_289	9.71	9.15	10.11	-0.96	3.64E-11	3.58E-10	BCIN_09g00390:Promoter	BCIN_09g00390:NC_037318.1:156604-158990:+:-270	BCIN_09g00390(gene-BCIN_09g00390)	NA	NA	NA	hypothetical protein BCIN_09g00390 [Botrytis cinerea B05.10]	NA
NC_037325.1	752196	753034	839	KOBcdim5_H3K9me3_vs_TB_31_H3K9me3_peak_290	8.13	7.46	8.58	-1.12	3.64E-11	3.58E-10	BCIN_16g01840:exon;BCIN_16g01850:Promoter	BCIN_16g01840:NC_037325.1:751697-753157:+:918	BCIN_16g01840(gene-BCIN_16g01840)	NA	NA	NA	hypothetical protein BCIN_16g01840 [Botrytis cinerea B05.10]	NA
NC_037316.1	317697	320124	2428	KOBcdim5_H3K9me3_vs_TB_31_H3K9me3_peak_291	10.06	9.27	10.56	-1.29	3.72E-11	3.64E-10	BCIN_07g00890:exon	BCIN_07g00890:NC_037316.1:317999-319895:-:984	BCIN_07g00890(gene-BCIN_07g00890)	NA	E3.2.1.14; chitinase [EC:3.2.1.14]; K01183	map00520	hypothetical protein BCIN_07g00890 [Botrytis cinerea B05.10]	NA
NC_037321.1	1745344	1746692	1349	KOBcdim5_H3K9me3_vs_TB_31_H3K9me3_peak_292	8.94	8.34	9.37	-1.03	3.74E-11	3.65E-10	BCIN_12g05170:exon	BCIN_12g05170:NC_037321.1:1744506-1746602:+:1512	BCIN_12g05170(gene-BCIN_12g05170)	NA	NA	NA	hypothetical protein BCIN_12g05170 [Botrytis cinerea B05.10]	NA
NC_037317.1	1908852	1910330	1479	KOBcdim5_H3K9me3_vs_TB_31_H3K9me3_peak_293	9.1	8.4	9.56	-1.17	3.87E-11	3.75E-10	BCIN_08g05020:exon	BCIN_08g05020:NC_037317.1:1909418-1910448:-:857	BCIN_08g05020(gene-BCIN_08g05020)	NA	NA	NA	hypothetical protein BCIN_08g05020 [Botrytis cinerea B05.10]	NA
NC_037312.1	2917523	2920176	2654	KOBcdim5_H3K9me3_vs_TB_31_H3K9me3_peak_294	10.04	9.28	10.54	-1.26	3.91E-11	3.77E-10	BCIN_03g08530:exon	BCIN_03g08530:NC_037312.1:2916914-2920202:+:1935	BCIN_03g08530(gene-BCIN_03g08530)	NA	NA	NA	hypothetical protein BCIN_03g08530 [Botrytis cinerea B05.10]	NA
NC_037311.1	1628222	1629950	1729	KOBcdim5_H3K9me3_vs_TB_31_H3K9me3_peak_295	9.09	8.48	9.52	-1.05	3.91E-11	3.77E-10	intergenic	BCIN_02g04560:NC_037311.1:1632905-1636559:+:-3819	BCIN_02g04560(gene-BCIN_02g04560)	52;GO:0000322,cellular_component storage vacuole;GO:0000323,cellular_component lytic vacuole;GO:0000324,cellular_component fungal-type vacuole;GO:0000329,cellular_component fungal-type vacuole membrane;GO:0003674,molecular_function molecular_function;GO:0005215,molecular_function transporter activity;GO:0005575,cellular_component cellular_component;GO:0005622,cellular_component intracellular;GO:0…	NA	NA	hypothetical protein BCIN_02g04560 [Botrytis cinerea B05.10]	NA
NC_037315.1	764660	766492	1833	KOBcdim5_H3K9me3_vs_TB_31_H3K9me3_peak_296	9.32	8.66	9.76	-1.1	3.98E-11	3.83E-10	BCIN_06g02180:Promoter;BCIN_06g02170:Promoter	BCIN_06g02170:NC_037315.1:763781-764463:-:-1113	BCIN_06g02170(gene-BCIN_06g02170)	NA	NA	NA	hypothetical protein BCIN_06g02170 [Botrytis cinerea B05.10]	NA
NC_037324.1	348665	351233	2569	KOBcdim5_H3K9me3_vs_TB_31_H3K9me3_peak_297	9.62	8.94	10.09	-1.15	4.03E-11	3.86E-10	BCIN_15g00920:exon	BCIN_15g00920:NC_037324.1:348181-351730:+:1768	BCIN_15g00920(gene-BCIN_15g00920)	NA	NA	NA	hypothetical protein BCIN_15g00920 [Botrytis cinerea B05.10]	NA
NC_037319.1	2255471	2258140	2670	KOBcdim5_H3K9me3_vs_TB_31_H3K9me3_peak_298	9.95	9.29	10.4	-1.11	4.05E-11	3.87E-10	BCIN_10g05870:exon;BCIN_10g05870:three_prime_UTR	BCIN_10g05870:NC_037319.1:2255491-2258798:-:1992	BCIN_10g05870(gene-BCIN_10g05870)	NA	NA	NA	hypothetical protein BCIN_10g05870 [Botrytis cinerea B05.10]	NA
NC_037318.1	1337309	1339663	2355	KOBcdim5_H3K9me3_vs_TB_31_H3K9me3_peak_299	9.53	8.92	9.95	-1.03	4.15E-11	3.95E-10	Bcprd9:exon	Bcprd9:NC_037318.1:1337226-1338806:+:1260	Bcprd9(gene-BCIN_09g03760)	NA	NA	NA	Bcprd9 [Botrytis cinerea B05.10]	NA
NC_037311.1	1533635	1535128	1494	KOBcdim5_H3K9me3_vs_TB_31_H3K9me3_peak_300	8.89	8.25	9.33	-1.08	4.22E-11	4.00E-10	BCIN_02g04310:exon;BCIN_02g04320:Promoter	BCIN_02g04310:NC_037311.1:1533095-1536227:-:1845	BCIN_02g04310(gene-BCIN_02g04310)	NA	NA	NA	hypothetical protein BCIN_02g04310 [Botrytis cinerea B05.10]	NA
NC_037318.1	1586919	1589709	2791	KOBcdim5_H3K9me3_vs_TB_31_H3K9me3_peak_301	9.84	9.15	10.31	-1.16	4.23E-11	4.00E-10	BCIN_09g04540:exon;BCIN_09g04540:three_prime_UTR	BCIN_09g04540:NC_037318.1:1586070-1588433:+:2244	BCIN_09g04540(gene-BCIN_09g04540)	NA	NA	NA	hypothetical protein BCIN_09g04540 [Botrytis cinerea B05.10]	NA
NC_037316.1	908426	911310	2885	KOBcdim5_H3K9me3_vs_TB_31_H3K9me3_peak_302	9.78	9.22	10.18	-0.96	4.25E-11	4.00E-10	intergenic	BCIN_07g02420:NC_037316.1:910721-912943:-:3075	BCIN_07g02420(gene-BCIN_07g02420)	NA	NA	NA	hypothetical protein BCIN_07g02420 [Botrytis cinerea B05.10]	NA
NC_037310.1	1681546	1684202	2657	KOBcdim5_H3K9me3_vs_TB_31_H3K9me3_peak_303	9.65	9.09	10.06	-0.96	4.31E-11	4.05E-10	BCIN_01g04620:three_prime_UTR;BCIN_01g04620:exon	BCIN_01g04620:NC_037310.1:1681215-1682957:+:1659	BCIN_01g04620(gene-BCIN_01g04620)	NA	NA	NA	hypothetical protein BCIN_01g04620 [Botrytis cinerea B05.10]	NA
NC_037315.1	1673423	1674254	832	KOBcdim5_H3K9me3_vs_TB_31_H3K9me3_peak_304	8.09	7.39	8.56	-1.16	4.33E-11	4.05E-10	BCIN_06g04930:Promoter;BCIN_06g04920:exon	BCIN_06g04920:NC_037315.1:1673300-1674967:-:1128	BCIN_06g04920(gene-BCIN_06g04920)	NA	NA	NA	hypothetical protein BCIN_06g04920 [Botrytis cinerea B05.10]	NA
NC_037310.1	1178058	1180092	2035	KOBcdim5_H3K9me3_vs_TB_31_H3K9me3_peak_305	9.45	8.88	9.86	-0.98	4.35E-11	4.05E-10	BCIN_01g03290:Promoter;BCIN_01g03280:exon	BCIN_01g03290:NC_037310.1:1180682-1182315:+:-1607	BCIN_01g03290(gene-BCIN_01g03290)	NA	NA	NA	hypothetical protein BCIN_01g03290 [Botrytis cinerea B05.10]	NA
NC_037312.1	504739	507146	2408	KOBcdim5_H3K9me3_vs_TB_31_H3K9me3_peak_306	9.84	9.21	10.28	-1.07	4.44E-11	4.13E-10	BCIN_03g01510:exon	BCIN_03g01510:NC_037312.1:505292-506448:+:650	BCIN_03g01510(gene-BCIN_03g01510)	NA	NA	NA	hypothetical protein BCIN_03g01510 [Botrytis cinerea B05.10]	NA
NC_037319.1	838030	839345	1316	KOBcdim5_H3K9me3_vs_TB_31_H3K9me3_peak_307	8.65	8.06	9.07	-1	4.46E-11	4.13E-10	intergenic	BCIN_10g02180:NC_037319.1:834617-836224:+:4070	BCIN_10g02180(gene-BCIN_10g02180)	NA	NA	NA	hypothetical protein BCIN_10g02180 [Botrytis cinerea B05.10]	NA
NC_037318.1	988291	990352	2062	KOBcdim5_H3K9me3_vs_TB_31_H3K9me3_peak_308	9.43	8.77	9.89	-1.11	4.47E-11	4.13E-10	BCIN_09g02740:exon	BCIN_09g02740:NC_037318.1:986937-990113:-:791	BCIN_09g02740(gene-BCIN_09g02740)	NA	NA	NA	hypothetical protein BCIN_09g02740 [Botrytis cinerea B05.10]	NA
NC_037310.1	92243	95178	2936	KOBcdim5_H3K9me3_vs_TB_31_H3K9me3_peak_309	10.31	9.69	10.74	-1.04	4.49E-11	4.14E-10	BCIN_01g00180:exon	BCIN_01g00180:NC_037310.1:90466-95656:-:1945	BCIN_01g00180(gene-BCIN_01g00180)	NA	NA	NA	hypothetical protein BCIN_01g00180 [Botrytis cinerea B05.10]	NA
NC_037325.1	200345	202277	1933	KOBcdim5_H3K9me3_vs_TB_31_H3K9me3_peak_310	9.48	8.8	9.95	-1.14	4.52E-11	4.15E-10	BCIN_16g00370:exon	BCIN_16g00370:NC_037325.1:200859-202570:-:1259	BCIN_16g00370(gene-BCIN_16g00370)	NA	NA	NA	hypothetical protein BCIN_16g00370 [Botrytis cinerea B05.10]	NA
NC_037312.1	2776607	2780338	3732	KOBcdim5_H3K9me3_vs_TB_31_H3K9me3_peak_311	10.51	9.78	10.99	-1.21	4.57E-11	4.18E-10	BCIN_03g08060:exon	BCIN_03g08060:NC_037312.1:2776733-2778725:+:1739	BCIN_03g08060(gene-BCIN_03g08060)	NA	NA	NA	hypothetical protein BCIN_03g08060 [Botrytis cinerea B05.10]	NA
NC_037315.1	1299112	1300298	1187	KOBcdim5_H3K9me3_vs_TB_31_H3K9me3_peak_312	8.54	7.85	9	-1.15	4.58E-11	4.18E-10	BCIN_06g03720:exon;BCIN_06g03710:Promoter;BCIN_06g03730:Promoter	BCIN_06g03720:NC_037315.1:1298762-1300637:+:943	BCIN_06g03720(gene-BCIN_06g03720)	NA	NA	NA	hypothetical protein BCIN_06g03720 [Botrytis cinerea B05.10]	NA
NC_037322.1	1652282	1653826	1545	KOBcdim5_H3K9me3_vs_TB_31_H3K9me3_peak_313	9	8.42	9.41	-0.99	4.60E-11	4.18E-10	BCIN_13g04460:exon	BCIN_13g04460:NC_037322.1:1652182-1654114:+:872	BCIN_13g04460(gene-BCIN_13g04460)	NA	NA	NA	hypothetical protein BCIN_13g04460 [Botrytis cinerea B05.10]	NA
NC_037318.1	867224	868803	1580	KOBcdim5_H3K9me3_vs_TB_31_H3K9me3_peak_314	8.95	8.33	9.38	-1.05	4.69E-11	4.23E-10	BCIN_09g02410:intron;BCIN_09g02420:Promoter;Bcabz2:Promoter	BCIN_09g02410:NC_037318.1:867015-869468:+:998	BCIN_09g02410(gene-BCIN_09g02410)	NA	NA	NA	hypothetical protein BCIN_09g02410 [Botrytis cinerea B05.10]	NA
NC_037312.1	111046	112626	1581	KOBcdim5_H3K9me3_vs_TB_31_H3K9me3_peak_315	8.97	8.38	9.39	-1.01	4.69E-11	4.23E-10	BCIN_03g00330:exon	BCIN_03g00330:NC_037312.1:111119-113167:+:717	BCIN_03g00330(gene-BCIN_03g00330)	NA	NA	NA	hypothetical protein BCIN_03g00330 [Botrytis cinerea B05.10]	NA
NC_037322.1	2172581	2174558	1978	KOBcdim5_H3K9me3_vs_TB_31_H3K9me3_peak_316	9.55	8.92	9.99	-1.07	4.69E-11	4.23E-10	Bcrtp1:exon	Bcrtp1:NC_037322.1:2172080-2175237:+:1489	Bcrtp1(gene-BCIN_13g05750)	26;GO:0006606,biological_process protein import into nucleus;GO:0006810,biological_process transport;GO:0006886,biological_process intracellular protein transport;GO:0006913,biological_process nucleocytoplasmic transport;GO:0008104,biological_process protein localization;GO:0008150,biological_process biological_process;GO:0015031,biological_process protein transport;GO:0015833,biological_process …	NA	NA	Bcrtp1 [Botrytis cinerea B05.10]	NA
NC_037321.1	366819	368935	2117	KOBcdim5_H3K9me3_vs_TB_31_H3K9me3_peak_317	9.68	9.01	10.13	-1.12	4.71E-11	4.23E-10	BCIN_12g01080:Promoter	BCIN_12g01090:NC_037321.1:366347-367297:+:1530	BCIN_12g01090(gene-BCIN_12g01090)	NA	NA	NA	hypothetical protein BCIN_12g01090 [Botrytis cinerea B05.10]	NA
NC_037323.1	1219542	1221625	2084	KOBcdim5_H3K9me3_vs_TB_31_H3K9me3_peak_318	9.29	8.73	9.69	-0.97	4.77E-11	4.27E-10	BCIN_14g03230:Promoter;BCIN_14g03220:Promoter	BCIN_14g03220:NC_037323.1:1218340-1219221:-:-1362	BCIN_14g03220(gene-BCIN_14g03220)	NA	NA	NA	hypothetical protein BCIN_14g03220 [Botrytis cinerea B05.10]	NA
NC_037312.1	434964	436657	1694	KOBcdim5_H3K9me3_vs_TB_31_H3K9me3_peak_319	9.28	8.65	9.72	-1.07	4.86E-11	4.33E-10	BCIN_03g01210:exon;BCIN_03g01250:Promoter	BCIN_03g01250:NC_037312.1:437590-438323:+:-1779	BCIN_03g01250(gene-BCIN_03g01250)	NA	NA	NA	hypothetical protein BCIN_03g01250 [Botrytis cinerea B05.10]	NA
NC_037323.1	1586501	1588068	1568	KOBcdim5_H3K9me3_vs_TB_31_H3K9me3_peak_320	9.44	8.68	9.93	-1.26	4.87E-11	4.33E-10	BCIN_14g04050:exon	BCIN_14g04050:NC_037323.1:1586918-1588240:+:366	BCIN_14g04050(gene-BCIN_14g04050)	NA	NA	NA	hypothetical protein BCIN_14g04050 [Botrytis cinerea B05.10]	NA
NC_037313.1	459033	459937	905	KOBcdim5_H3K9me3_vs_TB_31_H3K9me3_peak_321	8.37	7.68	8.83	-1.16	5.05E-11	4.48E-10	BCIN_04g01130:Promoter;BCIN_04g01120:Promoter	BCIN_04g01120:NC_037313.1:458544-459105:-:-380	BCIN_04g01120(gene-BCIN_04g01120)	NA	NA	NA	hypothetical protein BCIN_04g01120 [Botrytis cinerea B05.10]	NA
NC_037325.1	185419	186198	780	KOBcdim5_H3K9me3_vs_TB_31_H3K9me3_peak_322	8	7.3	8.47	-1.17	5.12E-11	4.52E-10	BCIN_16g00310:exon;BCIN_16g00300:Promoter	BCIN_16g00300:NC_037325.1:182782-185072:-:-736	BCIN_16g00300(gene-BCIN_16g00300)	NA	E3.5.1.4, amiE; amidase [EC:3.5.1.4]; K01426	map00330,map00360,map00380	hypothetical protein BCIN_16g00300 [Botrytis cinerea B05.10]	NA
NC_037310.1	1367032	1368506	1475	KOBcdim5_H3K9me3_vs_TB_31_H3K9me3_peak_323	9.18	8.5	9.65	-1.14	5.13E-11	4.52E-10	BCIN_01g03800:Promoter	BCIN_01g03800:NC_037310.1:1367829-1368581:+:-60	BCIN_01g03800(gene-BCIN_01g03800)	NA	NA	NA	hypothetical protein BCIN_01g03800 [Botrytis cinerea B05.10]	NA
NC_037318.1	1300826	1303337	2512	KOBcdim5_H3K9me3_vs_TB_31_H3K9me3_peak_324	9.58	9	9.99	-0.99	5.22E-11	4.59E-10	BCIN_09g03630:exon;BCIN_09g03630:three_prime_UTR	BCIN_09g03630:NC_037318.1:1300548-1302091:+:1533	BCIN_09g03630(gene-BCIN_09g03630)	NA	NA	NA	hypothetical protein BCIN_09g03630 [Botrytis cinerea B05.10]	NA
NC_037317.1	1987200	1988550	1351	KOBcdim5_H3K9me3_vs_TB_31_H3K9me3_peak_325	9.02	8.41	9.45	-1.04	5.31E-11	4.65E-10	Bczrt2:exon	Bczrt2:NC_037317.1:1986083-1988727:+:1792	Bczrt2(gene-BCIN_08g05270)	48;GO:0000007,molecular_function low-affinity zinc ion transmembrane transporter activity;GO:0000041,biological_process transition metal ion transport;GO:0003674,molecular_function molecular_function;GO:0005215,molecular_function transporter activity;GO:0005385,molecular_function zinc ion transmembrane transporter activity;GO:0005575,cellular_component cellular_component;GO:0005622,cellular_compo…	NA	NA	Bczrt2 [Botrytis cinerea B05.10]	NA
NC_037324.1	259916	264191	4276	KOBcdim5_H3K9me3_vs_TB_31_H3K9me3_peak_326	10.45	9.8	10.89	-1.09	5.41E-11	4.72E-10	BCIN_15g00700:Promoter;BCIN_15g00690:exon;BCIN_15g00690:three_prime_UTR	BCIN_15g00690:NC_037324.1:261159-262155:+:894	BCIN_15g00690(gene-BCIN_15g00690)	NA	NA	NA	hypothetical protein BCIN_15g00690 [Botrytis cinerea B05.10]	NA
NC_037322.1	1961345	1962500	1156	KOBcdim5_H3K9me3_vs_TB_31_H3K9me3_peak_327	8.5	7.9	8.92	-1.03	5.47E-11	4.76E-10	Bcpep5:exon	Bcpep5:NC_037322.1:1959284-1962713:+:2638	Bcpep5(gene-BCIN_13g05250)	143;GO:0000322,cellular_component storage vacuole;GO:0000323,cellular_component lytic vacuole;GO:0000324,cellular_component fungal-type vacuole;GO:0000329,cellular_component fungal-type vacuole membrane;GO:0003674,molecular_function molecular_function;GO:0003824,molecular_function catalytic activity;GO:0004842,molecular_function ubiquitin-protein transferase activity;GO:0005488,molecular_function…	VPS11, PEP5; vacuolar protein sorting-associated protein 11; K20179	map04138	Bcpep5 [Botrytis cinerea B05.10]	NA
NC_037316.1	2213386	2215398	2013	KOBcdim5_H3K9me3_vs_TB_31_H3K9me3_peak_328	9.57	8.85	10.04	-1.19	5.58E-11	4.84E-10	BCIN_07g05990:exon	BCIN_07g05990:NC_037316.1:2214066-2215561:+:326	BCIN_07g05990(gene-BCIN_07g05990)	NA	NA	NA	hypothetical protein BCIN_07g05990 [Botrytis cinerea B05.10]	NA
NC_037311.1	1607444	1608572	1129	KOBcdim5_H3K9me3_vs_TB_31_H3K9me3_peak_329	8.67	8.02	9.12	-1.1	5.68E-11	4.91E-10	BCIN_02g04560:Promoter;BCIN_02g04530:exon	BCIN_02g04530:NC_037311.1:1607180-1609173:-:1165	BCIN_02g04530(gene-BCIN_02g04530)	NA	NA	NA	hypothetical protein BCIN_02g04530 [Botrytis cinerea B05.10]	NA
NC_037311.1	3160200	3162107	1908	KOBcdim5_H3K9me3_vs_TB_31_H3K9me3_peak_330	9.18	8.54	9.62	-1.09	5.71E-11	4.93E-10	BCIN_02g08860:exon	BCIN_02g08860:NC_037311.1:3159426-3161509:+:1727	BCIN_02g08860(gene-BCIN_02g08860)	NA	NA	NA	hypothetical protein BCIN_02g08860 [Botrytis cinerea B05.10]	NA
NC_037311.1	2917895	2920676	2782	KOBcdim5_H3K9me3_vs_TB_31_H3K9me3_peak_331	10.25	9.46	10.76	-1.3	5.76E-11	4.95E-10	BCIN_02g08140:intron	BCIN_02g08140:NC_037311.1:2918463-2920628:+:822	BCIN_02g08140(gene-BCIN_02g08140)	NA	NA	NA	hypothetical protein BCIN_02g08140 [Botrytis cinerea B05.10]	NA
NC_037314.1	543559	548196	4638	KOBcdim5_H3K9me3_vs_TB_31_H3K9me3_peak_332	10.69	10.01	11.15	-1.14	5.78E-11	4.96E-10	BCIN_05g01370:exon	BCIN_05g01370:NC_037314.1:543588-547698:-:1820	BCIN_05g01370(gene-BCIN_05g01370)	NA	NA	NA	hypothetical protein BCIN_05g01370 [Botrytis cinerea B05.10]	NA
NC_037323.1	634711	636749	2039	KOBcdim5_H3K9me3_vs_TB_31_H3K9me3_peak_333	9.5	8.87	9.94	-1.07	5.90E-11	5.04E-10	intergenic	BCIN_14g01420:NC_037323.1:634351-635312:+:1379	BCIN_14g01420(gene-BCIN_14g01420)	NA	NA	NA	hypothetical protein BCIN_14g01420 [Botrytis cinerea B05.10]	NA
NC_037316.1	1988977	1991694	2718	KOBcdim5_H3K9me3_vs_TB_31_H3K9me3_peak_334	10.06	9.37	10.52	-1.14	6.01E-11	5.12E-10	BCIN_07g05360:Promoter;BCIN_07g05330:Promoter	BCIN_07g05330:NC_037316.1:1988983-1989887:-:-448	BCIN_07g05330(gene-BCIN_07g05330)	NA	NA	NA	hypothetical protein BCIN_07g05330 [Botrytis cinerea B05.10]	NA
NC_037310.1	2497153	2498637	1485	KOBcdim5_H3K9me3_vs_TB_31_H3K9me3_peak_335	8.78	8.14	9.22	-1.08	6.02E-11	5.12E-10	intergenic	BCIN_01g07160:NC_037310.1:2498101-2499169:-:1274	BCIN_01g07160(gene-BCIN_01g07160)	NA	NA	NA	hypothetical protein BCIN_01g07160 [Botrytis cinerea B05.10]	NA
NC_037310.1	1750473	1754243	3771	KOBcdim5_H3K9me3_vs_TB_31_H3K9me3_peak_336	10.38	9.68	10.85	-1.17	6.06E-11	5.13E-10	BCIN_01g04850:exon;BCIN_01g04850:three_prime_UTR	BCIN_01g04840:NC_037310.1:1750100-1752222:+:2258	BCIN_01g04840(gene-BCIN_01g04840)	NA	NA	NA	hypothetical protein BCIN_01g04840 [Botrytis cinerea B05.10]	NA
NC_037312.1	3082050	3084465	2416	KOBcdim5_H3K9me3_vs_TB_31_H3K9me3_peak_337	9.54	8.97	9.94	-0.97	6.08E-11	5.13E-10	BCIN_03g09010:exon	BCIN_03g09010:NC_037312.1:3082265-3085704:-:2446	BCIN_03g09010(gene-BCIN_03g09010)	NA	NA	NA	hypothetical protein BCIN_03g09010 [Botrytis cinerea B05.10]	NA
NC_037324.1	1141644	1145049	3406	KOBcdim5_H3K9me3_vs_TB_31_H3K9me3_peak_338	10.26	9.6	10.71	-1.12	6.13E-11	5.16E-10	intergenic	BCIN_15g03270:NC_037324.1:1143936-1145011:-:1664	BCIN_15g03270(gene-BCIN_15g03270)	NA	NA	NA	hypothetical protein BCIN_15g03270 [Botrytis cinerea B05.10]	NA
NC_037323.1	478307	480089	1783	KOBcdim5_H3K9me3_vs_TB_31_H3K9me3_peak_339	9.15	8.5	9.59	-1.09	6.20E-11	5.21E-10	BCIN_14g01070:exon	BCIN_14g01070:NC_037323.1:478142-479434:+:1056	BCIN_14g01070(gene-BCIN_14g01070)	NA	adhP; alcohol dehydrogenase, propanol-preferring [EC:1.1.1.1]; K13953	map00010,map00071,map00350	hypothetical protein BCIN_14g01070 [Botrytis cinerea B05.10]	NA
NC_037316.1	780480	782543	2064	KOBcdim5_H3K9me3_vs_TB_31_H3K9me3_peak_340	9.54	8.91	9.98	-1.07	6.51E-11	5.45E-10	intergenic	BCIN_07g02090:NC_037316.1:772933-775384:-:-6127	BCIN_07g02090(gene-BCIN_07g02090)	NA	NA	NA	hypothetical protein BCIN_07g02090 [Botrytis cinerea B05.10]	NA
NC_037318.1	748615	749847	1233	KOBcdim5_H3K9me3_vs_TB_31_H3K9me3_peak_341	8.52	7.92	8.94	-1.02	6.56E-11	5.47E-10	BCIN_09g02030:three_prime_UTR;BCIN_09g02030:exon	BCIN_09g02030:NC_037318.1:747672-749615:+:1559	BCIN_09g02030(gene-BCIN_09g02030)	NA	NA	NA	hypothetical protein BCIN_09g02030 [Botrytis cinerea B05.10]	NA
NC_037323.1	1132962	1134188	1227	KOBcdim5_H3K9me3_vs_TB_31_H3K9me3_peak_342	8.58	7.98	9	-1.02	6.61E-11	5.49E-10	BCIN_14g02950:three_prime_UTR;BCIN_14g02950:exon	BCIN_14g02960:NC_037323.1:1134486-1135927:-:2352	BCIN_14g02960(gene-BCIN_14g02960)	NA	ECH1; Delta3,5-Delta2,4-dienoyl-CoA isomerase [EC:5.3.3.21]; K12663	map04146	hypothetical protein BCIN_14g02960 [Botrytis cinerea B05.10]	NA
NC_037325.1	767839	769163	1325	KOBcdim5_H3K9me3_vs_TB_31_H3K9me3_peak_343	8.68	8.09	9.1	-1.01	6.62E-11	5.49E-10	intergenic	BCIN_16g01890:NC_037325.1:762946-765839:-:-2662	BCIN_16g01890(gene-BCIN_16g01890)	NA	NA	NA	hypothetical protein BCIN_16g01890 [Botrytis cinerea B05.10]	NA
NC_037317.1	55615	57189	1575	KOBcdim5_H3K9me3_vs_TB_31_H3K9me3_peak_344	9.09	8.46	9.52	-1.06	6.81E-11	5.63E-10	BCIN_08g00110:exon;BCIN_08g00110:three_prime_UTR	BCIN_08g00110:NC_037317.1:55227-56509:+:1175	BCIN_08g00110(gene-BCIN_08g00110)	NA	NA	NA	hypothetical protein BCIN_08g00110 [Botrytis cinerea B05.10]	NA
NC_037317.1	1334236	1336693	2458	KOBcdim5_H3K9me3_vs_TB_31_H3K9me3_peak_345	9.81	9.13	10.27	-1.14	6.97E-11	5.75E-10	BCIN_08g03500:five_prime_UTR;Bcemc1:Promoter;BCIN_08g03500:exon	BCIN_08g03500:NC_037317.1:1335226-1338190:+:238	BCIN_08g03500(gene-BCIN_08g03500)	NA	NA	NA	hypothetical protein BCIN_08g03500 [Botrytis cinerea B05.10]	NA
NC_037325.1	1253234	1255986	2753	KOBcdim5_H3K9me3_vs_TB_31_H3K9me3_peak_346	10.1	9.42	10.56	-1.14	7.01E-11	5.77E-10	BCIN_16g03310:Promoter	BCIN_16g03310:NC_037325.1:1254732-1256361:+:-122	BCIN_16g03310(gene-BCIN_16g03310)	NA	NA	NA	hypothetical protein BCIN_16g03310 [Botrytis cinerea B05.10]	NA
NC_037325.1	389330	391921	2592	KOBcdim5_H3K9me3_vs_TB_31_H3K9me3_peak_347	9.65	9.07	10.06	-0.99	7.06E-11	5.79E-10	BCIN_16g00940:exon;BCIN_16g00940:three_prime_UTR	BCIN_16g00940:NC_037325.1:390592-393158:-:2532	BCIN_16g00940(gene-BCIN_16g00940)	28;GO:0003333,biological_process amino acid transmembrane transport;GO:0003674,molecular_function molecular_function;GO:0005215,molecular_function transporter activity;GO:0005342,molecular_function organic acid transmembrane transporter activity;GO:0006810,biological_process transport;GO:0006811,biological_process ion transport;GO:0006820,biological_process anion transport;GO:0006865,biological_p…	NA	NA	hypothetical protein BCIN_16g00940 [Botrytis cinerea B05.10]	NA
NC_037323.1	2093469	2094556	1088	KOBcdim5_H3K9me3_vs_TB_31_H3K9me3_peak_348	8.72	8.02	9.18	-1.16	7.08E-11	5.79E-10	Bcgod1:Promoter;BCIN_14g05510:exon	BCIN_14g05510:NC_037323.1:2092865-2094611:-:598	BCIN_14g05510(gene-BCIN_14g05510)	32;GO:0000272,biological_process polysaccharide catabolic process;GO:0003674,molecular_function molecular_function;GO:0003824,molecular_function catalytic activity;GO:0004553,molecular_function hydrolase activity, hydrolyzing O-glycosyl compounds;GO:0005575,cellular_component cellular_component;GO:0005576,cellular_component extracellular region;GO:0005975,biological_process carbohydrate metabolic…	NA	NA	hypothetical protein BCIN_14g05510 [Botrytis cinerea B05.10]	NA
NC_037312.1	498902	500295	1394	KOBcdim5_H3K9me3_vs_TB_31_H3K9me3_peak_349	9.06	8.38	9.52	-1.14	7.12E-11	5.80E-10	intergenic	Bclga1:NC_037312.1:499960-501500:-:1901	Bclga1(gene-BCIN_03g01490)	NA	GAAC, LGA1; L-threo-3-deoxy-hexylosonate aldolase [EC:4.1.2.54]; K18103	map00040	Bclga1 [Botrytis cinerea B05.10]	NA
NC_037314.1	246761	247318	558	KOBcdim5_H3K9me3_vs_TB_31_H3K9me3_peak_350	7.92	7.13	8.43	-1.3	7.13E-11	5.80E-10	intergenic	BCIN_05g00630:NC_037314.1:248718-253343:-:6303	BCIN_05g00630(gene-BCIN_05g00630)	56;GO:0003674,molecular_function molecular_function;GO:0005096,molecular_function GTPase activator activity;GO:0005488,molecular_function binding;GO:0005515,molecular_function protein binding;GO:0005575,cellular_component cellular_component;GO:0005622,cellular_component intracellular;GO:0005623,cellular_component cell;GO:0006810,biological_process transport;GO:0006886,biological_process intracell…	NA	NA	hypothetical protein BCIN_05g00630 [Botrytis cinerea B05.10]	NA
NC_037325.1	988417	990159	1743	KOBcdim5_H3K9me3_vs_TB_31_H3K9me3_peak_351	9.38	8.68	9.85	-1.18	7.26E-11	5.89E-10	BCIN_16g02540:exon;BCIN_16g02550:Promoter	BCIN_16g02530:NC_037325.1:988025-988674:+:1263	BCIN_16g02530(gene-BCIN_16g02530)	NA	NA	NA	hypothetical protein BCIN_16g02530 [Botrytis cinerea B05.10]	NA
NC_037311.1	1653791	1656314	2524	KOBcdim5_H3K9me3_vs_TB_31_H3K9me3_peak_352	9.61	9	10.03	-1.03	7.29E-11	5.90E-10	intergenic	BCIN_02g04600:NC_037311.1:1653055-1654283:+:1997	BCIN_02g04600(gene-BCIN_02g04600)	NA	NA	NA	hypothetical protein BCIN_02g04600 [Botrytis cinerea B05.10]	NA
NC_037322.1	284298	285344	1047	KOBcdim5_H3K9me3_vs_TB_31_H3K9me3_peak_353	8.43	7.82	8.86	-1.03	7.40E-11	5.97E-10	BCIN_13g00720:exon	BCIN_13g00720:NC_037322.1:283637-285738:+:1184	BCIN_13g00720(gene-BCIN_13g00720)	NA	NA	NA	hypothetical protein BCIN_13g00720 [Botrytis cinerea B05.10]	NA
NC_037320.1	2265400	2269504	4105	KOBcdim5_H3K9me3_vs_TB_31_H3K9me3_peak_354	10.49	9.85	10.93	-1.07	7.47E-11	6.00E-10	BCIN_11g06390:Promoter	BCIN_11g06390:NC_037320.1:2265433-2267050:-:-402	BCIN_11g06390(gene-BCIN_11g06390)	NA	NA	NA	hypothetical protein BCIN_11g06390 [Botrytis cinerea B05.10]	NA
NC_037315.1	1218764	1221976	3213	KOBcdim5_H3K9me3_vs_TB_31_H3K9me3_peak_355	10.1	9.39	10.58	-1.19	7.72E-11	6.19E-10	intergenic	BCIN_06g03490:NC_037315.1:1217640-1220299:+:2730	BCIN_06g03490(gene-BCIN_06g03490)	NA	NA	NA	hypothetical protein BCIN_06g03490 [Botrytis cinerea B05.10]	NA
NC_037322.1	342313	344950	2638	KOBcdim5_H3K9me3_vs_TB_31_H3K9me3_peak_356	9.87	9.19	10.33	-1.14	7.77E-11	6.21E-10	BCIN_13g00930:exon	BCIN_13g00930:NC_037322.1:342647-345193:+:984	BCIN_13g00930(gene-BCIN_13g00930)	NA	NA	NA	hypothetical protein BCIN_13g00930 [Botrytis cinerea B05.10]	NA
NC_037317.1	2579361	2580575	1215	KOBcdim5_H3K9me3_vs_TB_31_H3K9me3_peak_357	8.5	7.82	8.95	-1.13	8.41E-11	6.70E-10	BCIN_08g07040:exon	BCIN_08g07040:NC_037317.1:2577835-2582094:-:2126	BCIN_08g07040(gene-BCIN_08g07040)	NA	cypD_E, CYP102A2_3; cytochrome P450 / NADPH-cytochrome P450 reductase [EC:1.14.14.1 1.6.2.4]; K14338	map00071,map00380	hypothetical protein BCIN_08g07040 [Botrytis cinerea B05.10]	NA
NC_037319.1	1850297	1851944	1648	KOBcdim5_H3K9me3_vs_TB_31_H3K9me3_peak_358	9.26	8.6	9.71	-1.11	8.48E-11	6.74E-10	BCIN_10g04850:Promoter;BCIN_10g04860:exon	BCIN_10g04860:NC_037319.1:1849354-1851782:-:661	BCIN_10g04860(gene-BCIN_10g04860)	NA	NA	NA	hypothetical protein BCIN_10g04860 [Botrytis cinerea B05.10]	NA
NC_037313.1	2213318	2214574	1257	KOBcdim5_H3K9me3_vs_TB_31_H3K9me3_peak_359	8.63	8.04	9.04	-1	8.63E-11	6.84E-10	BCIN_04g06430:exon	BCIN_04g06430:NC_037313.1:2212541-2218616:+:1405	BCIN_04g06430(gene-BCIN_04g06430)	NA	NA	NA	hypothetical protein BCIN_04g06430 [Botrytis cinerea B05.10]	NA
NC_037313.1	2000446	2001534	1089	KOBcdim5_H3K9me3_vs_TB_31_H3K9me3_peak_360	8.62	7.95	9.07	-1.12	8.77E-11	6.93E-10	BCIN_04g05760:exon;BCIN_04g05770:Promoter	BCIN_04g05760:NC_037313.1:1998536-2001097:-:107	BCIN_04g05760(gene-BCIN_04g05760)	NA	NA	NA	hypothetical protein BCIN_04g05760 [Botrytis cinerea B05.10]	NA
NC_037324.1	840211	842409	2199	KOBcdim5_H3K9me3_vs_TB_31_H3K9me3_peak_361	9.48	8.78	9.95	-1.17	8.81E-11	6.94E-10	BCIN_15g02390:five_prime_UTR;BCIN_15g02390:exon	BCIN_15g02390:NC_037324.1:840199-841345:-:35	BCIN_15g02390(gene-BCIN_15g02390)	NA	NA	NA	hypothetical protein BCIN_15g02390 [Botrytis cinerea B05.10]	NA
NC_037314.1	1481384	1483377	1994	KOBcdim5_H3K9me3_vs_TB_31_H3K9me3_peak_362	9.14	8.53	9.58	-1.05	8.82E-11	6.94E-10	intergenic	BCIN_05g04120:NC_037314.1:1480462-1481908:+:1918	BCIN_05g04120(gene-BCIN_05g04120)	NA	NA	NA	hypothetical protein BCIN_05g04120 [Botrytis cinerea B05.10]	NA
NC_037310.1	1108480	1110436	1957	KOBcdim5_H3K9me3_vs_TB_31_H3K9me3_peak_363	9.38	8.73	9.82	-1.09	9.08E-11	7.12E-10	BCIN_01g03040:exon	BCIN_01g03040:NC_037310.1:1106459-1109542:-:84	BCIN_01g03040(gene-BCIN_01g03040)	NA	NA	NA	hypothetical protein BCIN_01g03040 [Botrytis cinerea B05.10]	NA
NC_037310.1	1930608	1932247	1640	KOBcdim5_H3K9me3_vs_TB_31_H3K9me3_peak_364	8.99	8.39	9.41	-1.02	9.77E-11	7.64E-10	BCIN_01g05500:exon;BCIN_01g05500:five_prime_UTR	BCIN_01g05500:NC_037310.1:1931208-1933089:+:219	BCIN_01g05500(gene-BCIN_01g05500)	NA	NA	NA	hypothetical protein BCIN_01g05500 [Botrytis cinerea B05.10]	NA
NC_037322.1	1456253	1458489	2237	KOBcdim5_H3K9me3_vs_TB_31_H3K9me3_peak_365	9.59	8.93	10.05	-1.11	9.80E-11	7.64E-10	BCIN_13g04110:exon;BCIN_13g04120:Promoter	BCIN_13g04110:NC_037322.1:1456913-1458770:-:1399	BCIN_13g04110(gene-BCIN_13g04110)	NA	NA	NA	hypothetical protein BCIN_13g04110 [Botrytis cinerea B05.10]	NA
NC_037321.1	1667718	1670716	2999	KOBcdim5_H3K9me3_vs_TB_31_H3K9me3_peak_366	10	9.31	10.46	-1.15	9.97E-11	7.75E-10	intergenic	BCIN_12g04930:NC_037321.1:1672468-1673264:-:4047	BCIN_12g04930(gene-BCIN_12g04930)	NA	NA	NA	hypothetical protein BCIN_12g04930 [Botrytis cinerea B05.10]	NA
NC_037323.1	320665	322951	2287	KOBcdim5_H3K9me3_vs_TB_31_H3K9me3_peak_367	9.76	9.11	10.2	-1.09	1.02E-10	7.92E-10	intergenic	BCIN_14g00730:NC_037323.1:316801-320022:+:5007	BCIN_14g00730(gene-BCIN_14g00730)	NA	NA	NA	hypothetical protein BCIN_14g00730 [Botrytis cinerea B05.10]	NA
NC_037312.1	1754329	1757155	2827	KOBcdim5_H3K9me3_vs_TB_31_H3K9me3_peak_368	9.85	9.24	10.28	-1.04	1.02E-10	7.92E-10	BCIN_03g05200:exon	BCIN_03g05200:NC_037312.1:1754790-1758224:-:2482	BCIN_03g05200(gene-BCIN_03g05200)	129;GO:0000003,biological_process reproduction;GO:0000272,biological_process polysaccharide catabolic process;GO:0000746,biological_process conjugation;GO:0000747,biological_process conjugation with cellular fusion;GO:0000920,biological_process septum digestion after cytokinesis;GO:0000935,cellular_component division septum;GO:0000936,cellular_component primary cell septum;GO:0001871,molecular_fu…	NA	NA	hypothetical protein BCIN_03g05200 [Botrytis cinerea B05.10]	NA
NC_037315.1	1898051	1898690	640	KOBcdim5_H3K9me3_vs_TB_31_H3K9me3_peak_369	8.33	7.6	8.81	-1.21	1.03E-10	7.95E-10	BCIN_06g05540:Promoter	BCIN_06g05540:NC_037315.1:1898460-1899306:+:-89	BCIN_06g05540(gene-BCIN_06g05540)	NA	NA	NA	hypothetical protein BCIN_06g05540 [Botrytis cinerea B05.10]	NA
NC_037311.1	185533	186152	620	KOBcdim5_H3K9me3_vs_TB_31_H3K9me3_peak_370	7.77	7.08	8.23	-1.16	1.03E-10	7.95E-10	BCIN_02g00210:exon	BCIN_02g00210:NC_037311.1:182942-186304:+:2900	BCIN_02g00210(gene-BCIN_02g00210)	NA	NA	NA	hypothetical protein BCIN_02g00210 [Botrytis cinerea B05.10]	NA
NC_037325.1	1778094	1780163	2070	KOBcdim5_H3K9me3_vs_TB_31_H3K9me3_peak_371	9.29	8.74	9.69	-0.96	1.06E-10	8.09E-10	BCIN_16g04890:exon;BCIN_16g04890:three_prime_UTR;BCIN_16g04880:Promoter	BCIN_16g04880:NC_037325.1:1776726-1778665:-:-463	BCIN_16g04880(gene-BCIN_16g04880)	NA	NA	NA	hypothetical protein BCIN_16g04880 [Botrytis cinerea B05.10]	NA
NC_037313.1	2109638	2114220	4583	KOBcdim5_H3K9me3_vs_TB_31_H3K9me3_peak_372	10.52	9.85	10.98	-1.13	1.10E-10	8.45E-10	BCIN_04g06090:intron	BCIN_04g06090:NC_037313.1:2111611-2112401:-:472	BCIN_04g06090(gene-BCIN_04g06090)	NA	NA	NA	hypothetical protein BCIN_04g06090 [Botrytis cinerea B05.10]	NA
NC_037322.1	550143	554156	4014	KOBcdim5_H3K9me3_vs_TB_31_H3K9me3_peak_373	10.51	9.79	10.99	-1.2	1.13E-10	8.65E-10	BCIN_13g01490:five_prime_UTR;BCIN_13g01490:exon	BCIN_13g01490:NC_037322.1:549738-552309:-:159	BCIN_13g01490(gene-BCIN_13g01490)	NA	NA	NA	hypothetical protein BCIN_13g01490 [Botrytis cinerea B05.10]	NA
NC_037321.1	2016553	2018057	1505	KOBcdim5_H3K9me3_vs_TB_31_H3K9me3_peak_374	9.23	8.61	9.67	-1.06	1.16E-10	8.83E-10	BCIN_12g05850:Promoter	BCIN_12g05850:NC_037321.1:2018619-2021771:+:-1314	BCIN_12g05850(gene-BCIN_12g05850)	NA	NA	NA	hypothetical protein BCIN_12g05850 [Botrytis cinerea B05.10]	NA
NC_037323.1	1178149	1179155	1007	KOBcdim5_H3K9me3_vs_TB_31_H3K9me3_peak_375	8.23	7.51	8.7	-1.19	1.17E-10	8.88E-10	Bcbzz1:exon	BCIN_14g03120:NC_037323.1:1179785-1180662:-:2010	BCIN_14g03120(gene-BCIN_14g03120)	NA	NA	NA	hypothetical protein BCIN_14g03120 [Botrytis cinerea B05.10]	NA
NC_037325.1	160152	162503	2352	KOBcdim5_H3K9me3_vs_TB_31_H3K9me3_peak_376	9.97	9.11	10.5	-1.38	1.20E-10	9.08E-10	BCIN_16g00210:three_prime_UTR;BCIN_16g00210:exon	BCIN_16g00210:NC_037325.1:160204-161469:+:1123	BCIN_16g00210(gene-BCIN_16g00210)	NA	NA	NA	hypothetical protein BCIN_16g00210 [Botrytis cinerea B05.10]	NA
NC_037324.1	1816647	1817793	1147	KOBcdim5_H3K9me3_vs_TB_31_H3K9me3_peak_377	8.76	8.16	9.19	-1.03	1.23E-10	9.26E-10	BCIN_15g05250:exon	BCIN_15g05250:NC_037324.1:1816280-1818593:-:1373	BCIN_15g05250(gene-BCIN_15g05250)	140;GO:0000003,biological_process reproduction;GO:0000018,biological_process regulation of DNA recombination;GO:0000150,molecular_function recombinase activity;GO:0000166,molecular_function nucleotide binding;GO:0000217,molecular_function DNA secondary structure binding;GO:0000280,biological_process nuclear division;GO:0000400,molecular_function four-way junction DNA binding;GO:0000707,biological…	NA	NA	hypothetical protein BCIN_15g05250 [Botrytis cinerea B05.10]	NA
NC_037313.1	1190313	1191946	1634	KOBcdim5_H3K9me3_vs_TB_31_H3K9me3_peak_378	9.4	8.69	9.87	-1.18	1.24E-10	9.32E-10	BCIN_04g03300:Promoter;BCIN_04g03280:exon	BCIN_04g03280:NC_037313.1:1189426-1192174:-:1044	BCIN_04g03280(gene-BCIN_04g03280)	NA	NA	NA	hypothetical protein BCIN_04g03280 [Botrytis cinerea B05.10]	NA
NC_037315.1	1928979	1931055	2077	KOBcdim5_H3K9me3_vs_TB_31_H3K9me3_peak_379	9.49	8.84	9.93	-1.09	1.25E-10	9.37E-10	intergenic	BCIN_06g05610:NC_037315.1:1936547-1937883:+:-6530	BCIN_06g05610(gene-BCIN_06g05610)	NA	NA	NA	hypothetical protein BCIN_06g05610 [Botrytis cinerea B05.10]	NA
NC_037319.1	1472747	1474205	1459	KOBcdim5_H3K9me3_vs_TB_31_H3K9me3_peak_380	9.05	8.31	9.53	-1.22	1.25E-10	9.39E-10	BCIN_10g03850:exon	BCIN_10g03850:NC_037319.1:1471716-1474188:-:712	BCIN_10g03850(gene-BCIN_10g03850)	57;GO:0000749,biological_process response to pheromone triggering conjugation with cellular fusion;GO:0000750,biological_process pheromone-dependent signal transduction involved in conjugation with cellular fusion;GO:0005575,cellular_component cellular_component;GO:0005622,cellular_component intracellular;GO:0005623,cellular_component cell;GO:0005737,cellular_component cytoplasm;GO:0005834,cellul…	GNG; guanine nucleotide-binding protein subunit gamma, other; K07973	map04011	hypothetical protein BCIN_10g03850 [Botrytis cinerea B05.10]	NA
NC_037314.1	1331312	1336624	5313	KOBcdim5_H3K9me3_vs_TB_31_H3K9me3_peak_381	10.86	10.11	11.35	-1.24	1.26E-10	9.40E-10	BCIN_05g03690:exon	BCIN_05g03690:NC_037314.1:1332627-1335857:-:1889	BCIN_05g03690(gene-BCIN_05g03690)	NA	NA	NA	hypothetical protein BCIN_05g03690 [Botrytis cinerea B05.10]	NA
NC_037312.1	1520745	1522862	2118	KOBcdim5_H3K9me3_vs_TB_31_H3K9me3_peak_382	9.27	8.69	9.68	-0.99	1.29E-10	9.64E-10	BCIN_03g04570:exon	BCIN_03g04570:NC_037312.1:1519615-1523095:-:1291	BCIN_03g04570(gene-BCIN_03g04570)	NA	NA	NA	hypothetical protein BCIN_03g04570 [Botrytis cinerea B05.10]	NA
NC_037313.1	2154719	2159420	4702	KOBcdim5_H3K9me3_vs_TB_31_H3K9me3_peak_383	10.77	10	11.27	-1.27	1.31E-10	9.73E-10	BCIN_04g06260:Promoter	BCIN_04g06260:NC_037313.1:2154988-2156266:-:-803	BCIN_04g06260(gene-BCIN_04g06260)	NA	NA	NA	hypothetical protein BCIN_04g06260 [Botrytis cinerea B05.10]	NA
NC_037314.1	2257919	2259454	1536	KOBcdim5_H3K9me3_vs_TB_31_H3K9me3_peak_384	8.87	8.31	9.28	-0.97	1.31E-10	9.73E-10	BCIN_05g06560:exon;BCIN_05g06560:three_prime_UTR	BCIN_05g06560:NC_037314.1:2258637-2260125:-:1438	BCIN_05g06560(gene-BCIN_05g06560)	NA	NA	NA	hypothetical protein BCIN_05g06560 [Botrytis cinerea B05.10]	NA
NC_037322.1	729640	734140	4501	KOBcdim5_H3K9me3_vs_TB_31_H3K9me3_peak_385	10.49	9.84	10.93	-1.09	1.32E-10	9.74E-10	BCIN_13g02070:Promoter;BCIN_13g02080:Promoter	BCIN_13g02070:NC_037322.1:728176-731166:-:-724	BCIN_13g02070(gene-BCIN_13g02070)	NA	NA	NA	hypothetical protein BCIN_13g02070 [Botrytis cinerea B05.10]	NA
NC_037310.1	3574462	3576654	2193	KOBcdim5_H3K9me3_vs_TB_31_H3K9me3_peak_386	9.65	8.9	10.14	-1.24	1.33E-10	9.84E-10	BCIN_01g10260:Promoter	BCIN_01g10260:NC_037310.1:3574015-3575077:-:-481	BCIN_01g10260(gene-BCIN_01g10260)	NA	NA	NA	hypothetical protein BCIN_01g10260 [Botrytis cinerea B05.10]	NA
NC_037312.1	447909	448911	1003	KOBcdim5_H3K9me3_vs_TB_31_H3K9me3_peak_387	8.33	7.72	8.75	-1.03	1.37E-10	1.01E-09	BCIN_03g01280:exon;BCIN_03g01270:Promoter	BCIN_03g01270:NC_037312.1:444877-447245:-:-1165	BCIN_03g01270(gene-BCIN_03g01270)	NA	NA	NA	hypothetical protein BCIN_03g01270 [Botrytis cinerea B05.10]	NA
NC_037311.1	648395	652000	3606	KOBcdim5_H3K9me3_vs_TB_31_H3K9me3_peak_388	10.26	9.68	10.67	-0.99	1.38E-10	1.01E-09	Bcpks2:exon	BCIN_02g01670:NC_037311.1:647404-647968:-:-2229	BCIN_02g01670(gene-BCIN_02g01670)	NA	NA	NA	hypothetical protein BCIN_02g01670 [Botrytis cinerea B05.10]	NA
NC_037315.1	1739699	1742191	2493	KOBcdim5_H3K9me3_vs_TB_31_H3K9me3_peak_389	9.95	9.12	10.47	-1.35	1.39E-10	1.01E-09	BCIN_06g05120:Promoter	BCIN_06g05120:NC_037315.1:1737239-1739426:-:-1519	BCIN_06g05120(gene-BCIN_06g05120)	NA	NA	NA	hypothetical protein BCIN_06g05120 [Botrytis cinerea B05.10]	NA
NC_037318.1	594160	597835	3676	KOBcdim5_H3K9me3_vs_TB_31_H3K9me3_peak_390	10.42	9.73	10.89	-1.17	1.39E-10	1.01E-09	intergenic	BCIN_09g01590:NC_037318.1:598183-606754:+:-2185	BCIN_09g01590(gene-BCIN_09g01590)	NA	NA	NA	hypothetical protein BCIN_09g01590 [Botrytis cinerea B05.10]	NA
NC_037325.1	757612	759426	1815	KOBcdim5_H3K9me3_vs_TB_31_H3K9me3_peak_391	9.23	8.46	9.73	-1.27	1.40E-10	1.02E-09	BCIN_16g01860:exon;BCIN_16g01860:three_prime_UTR	BCIN_16g01870:NC_037325.1:758695-760206:-:1687	BCIN_16g01870(gene-BCIN_16g01870)	NA	NA	NA	hypothetical protein BCIN_16g01870 [Botrytis cinerea B05.10]	NA
NC_037322.1	1149812	1151321	1510	KOBcdim5_H3K9me3_vs_TB_31_H3K9me3_peak_392	9.07	8.42	9.51	-1.09	1.40E-10	1.02E-09	BCIN_13g03240:Promoter	BCIN_13g03240:NC_037322.1:1151373-1152050:+:-806	BCIN_13g03240(gene-BCIN_13g03240)	NA	NA	NA	hypothetical protein BCIN_13g03240 [Botrytis cinerea B05.10]	NA
NC_037316.1	2473932	2475135	1204	KOBcdim5_H3K9me3_vs_TB_31_H3K9me3_peak_393	9.01	8.3	9.49	-1.19	1.42E-10	1.03E-09	intergenic	BCIN_07g06660:NC_037316.1:2478303-2479870:-:5336	BCIN_07g06660(gene-BCIN_07g06660)	NA	NA	NA	hypothetical protein BCIN_07g06660 [Botrytis cinerea B05.10]	NA
NC_037323.1	1524183	1526233	2051	KOBcdim5_H3K9me3_vs_TB_31_H3K9me3_peak_394	9.26	8.72	9.66	-0.94	1.44E-10	1.04E-09	intergenic	Bcgsh1:NC_037323.1:1520130-1523003:-:-2205	Bcgsh1(gene-BCIN_14g03890)	88;GO:0000302,biological_process response to reactive oxygen species;GO:0003674,molecular_function molecular_function;GO:0003824,molecular_function catalytic activity;GO:0004357,molecular_function glutamate-cysteine ligase activity;GO:0005575,cellular_component cellular_component;GO:0005622,cellular_component intracellular;GO:0005623,cellular_component cell;GO:0005737,cellular_component cytoplasm…	GCLC; glutamate--cysteine ligase catalytic subunit [EC:6.3.2.2]; K11204	map00270,map00480	Bcgsh1 [Botrytis cinerea B05.10]	NA
NC_037312.1	321278	324406	3129	KOBcdim5_H3K9me3_vs_TB_31_H3K9me3_peak_395	10.39	9.63	10.88	-1.25	1.45E-10	1.04E-09	BCIN_03g00940:Promoter;BCIN_03g00930:exon	BCIN_03g00930:NC_037312.1:321244-324583:-:1741	BCIN_03g00930(gene-BCIN_03g00930)	NA	NA	NA	hypothetical protein BCIN_03g00930 [Botrytis cinerea B05.10]	NA
NC_037321.1	2041791	2043782	1992	KOBcdim5_H3K9me3_vs_TB_31_H3K9me3_peak_396	9.45	8.86	9.87	-1.02	1.46E-10	1.05E-09	BCIN_12g05920:exon;BCIN_12g05930:Promoter	BCIN_12g05920:NC_037321.1:2042421-2044494:-:1707	BCIN_12g05920(gene-BCIN_12g05920)	NA	NA	NA	hypothetical protein BCIN_12g05920 [Botrytis cinerea B05.10]	NA
NC_037312.1	292152	294642	2491	KOBcdim5_H3K9me3_vs_TB_31_H3K9me3_peak_397	9.68	9.08	10.1	-1.02	1.50E-10	1.08E-09	BCIN_03g00830:three_prime_UTR;BCIN_03g00830:exon;BCIN_03g00840:Promoter	BCIN_03g00840:NC_037312.1:293609-294357:+:-212	BCIN_03g00840(gene-BCIN_03g00840)	NA	NA	NA	hypothetical protein BCIN_03g00840 [Botrytis cinerea B05.10]	NA
NC_037325.1	1057278	1058131	854	KOBcdim5_H3K9me3_vs_TB_31_H3K9me3_peak_398	8.14	7.47	8.6	-1.14	1.51E-10	1.08E-09	BCIN_16g02720:intron	BCIN_16g02720:NC_037325.1:1056963-1058460:+:741	BCIN_16g02720(gene-BCIN_16g02720)	NA	NA	NA	hypothetical protein BCIN_16g02720 [Botrytis cinerea B05.10]	NA
NC_037311.1	505184	507800	2617	KOBcdim5_H3K9me3_vs_TB_31_H3K9me3_peak_399	10.1	9.43	10.56	-1.13	1.51E-10	1.08E-09	BCIN_02g01200:Promoter	BCIN_02g01200:NC_037311.1:504931-506471:-:-21	BCIN_02g01200(gene-BCIN_02g01200)	NA	NA	NA	hypothetical protein BCIN_02g01200 [Botrytis cinerea B05.10]	NA
NC_037315.1	1650120	1650789	670	KOBcdim5_H3K9me3_vs_TB_31_H3K9me3_peak_400	7.78	7.01	8.28	-1.26	1.51E-10	1.08E-09	BCIN_06g04860:intron	BCIN_06g04860:NC_037315.1:1649540-1652033:+:914	BCIN_06g04860(gene-BCIN_06g04860)	NA	NA	NA	hypothetical protein BCIN_06g04860 [Botrytis cinerea B05.10]	NA
NC_037310.1	3424774	3427351	2578	KOBcdim5_H3K9me3_vs_TB_31_H3K9me3_peak_401	9.86	9.07	10.36	-1.29	1.55E-10	1.10E-09	BCIN_01g09850:exon	BCIN_01g09850:NC_037310.1:3424070-3427576:+:1992	BCIN_01g09850(gene-BCIN_01g09850)	NA	NA	NA	hypothetical protein BCIN_01g09850 [Botrytis cinerea B05.10]	NA
NC_037320.1	507891	509012	1122	KOBcdim5_H3K9me3_vs_TB_31_H3K9me3_peak_402	8.49	7.9	8.91	-1.01	1.60E-10	1.13E-09	BCIN_11g01530:Promoter;BCIN_11g01540:exon	BCIN_11g01540:NC_037320.1:507615-509172:-:720	BCIN_11g01540(gene-BCIN_11g01540)	NA	NA	NA	hypothetical protein BCIN_11g01540 [Botrytis cinerea B05.10]	NA
NC_037313.1	1351830	1353828	1999	KOBcdim5_H3K9me3_vs_TB_31_H3K9me3_peak_403	9.42	8.87	9.81	-0.95	1.62E-10	1.15E-09	intergenic	Bcapm1:NC_037313.1:1353706-1355799:-:2970	Bcapm1(gene-BCIN_04g03770)	103;GO:0003674,molecular_function molecular_function;GO:0005488,molecular_function binding;GO:0005515,molecular_function protein binding;GO:0005575,cellular_component cellular_component;GO:0005622,cellular_component intracellular;GO:0005623,cellular_component cell;GO:0005737,cellular_component cytoplasm;GO:0005768,cellular_component endosome;GO:0005794,cellular_component Golgi apparatus;GO:000579…	NA	NA	Bcapm1 [Botrytis cinerea B05.10]	NA
NC_037316.1	1228366	1232089	3724	KOBcdim5_H3K9me3_vs_TB_31_H3K9me3_peak_404	10.58	9.78	11.09	-1.31	1.64E-10	1.16E-09	BCIN_07g03360:exon	BCIN_07g03360:NC_037316.1:1229450-1231081:-:853	BCIN_07g03360(gene-BCIN_07g03360)	NA	NA	NA	hypothetical protein BCIN_07g03360 [Botrytis cinerea B05.10]	NA
NC_037325.1	1411542	1414680	3139	KOBcdim5_H3K9me3_vs_TB_31_H3K9me3_peak_405	10.18	9.59	10.61	-1.02	1.68E-10	1.18E-09	BCIN_16g03820:exon	BCIN_16g03820:NC_037325.1:1411221-1414098:-:987	BCIN_16g03820(gene-BCIN_16g03820)	NA	NA	NA	hypothetical protein BCIN_16g03820 [Botrytis cinerea B05.10]	NA
NC_037320.1	1986711	1990836	4126	KOBcdim5_H3K9me3_vs_TB_31_H3K9me3_peak_406	10.36	9.73	10.8	-1.08	1.68E-10	1.18E-09	BCIN_11g05600:Promoter	BCIN_11g05600:NC_037320.1:1990567-1991514:+:-1793	BCIN_11g05600(gene-BCIN_11g05600)	NA	NA	NA	hypothetical protein BCIN_11g05600 [Botrytis cinerea B05.10]	NA
NC_037312.1	1934286	1935395	1110	KOBcdim5_H3K9me3_vs_TB_31_H3K9me3_peak_407	8.56	7.92	9	-1.08	1.71E-10	1.20E-09	intergenic	BCIN_03g05760:NC_037312.1:1936660-1937730:-:2889	BCIN_03g05760(gene-BCIN_03g05760)	NA	NA	NA	hypothetical protein BCIN_03g05760 [Botrytis cinerea B05.10]	NA
NC_037311.1	1883014	1887269	4256	KOBcdim5_H3K9me3_vs_TB_31_H3K9me3_peak_408	10.55	9.86	11.01	-1.15	1.72E-10	1.20E-09	BCIN_02g05280:Promoter	BCIN_02g05280:NC_037311.1:1885631-1887129:+:-489	BCIN_02g05280(gene-BCIN_02g05280)	NA	NA	NA	hypothetical protein BCIN_02g05280 [Botrytis cinerea B05.10]	NA
NC_037315.1	178821	180320	1500	KOBcdim5_H3K9me3_vs_TB_31_H3K9me3_peak_409	8.96	8.39	9.37	-0.98	1.78E-10	1.24E-09	BCIN_06g00390:Promoter	BCIN_06g00390:NC_037315.1:181035-183071:+:-1464	BCIN_06g00390(gene-BCIN_06g00390)	NA	NA	NA	hypothetical protein BCIN_06g00390 [Botrytis cinerea B05.10]	NA
NC_037313.1	2330381	2332126	1746	KOBcdim5_H3K9me3_vs_TB_31_H3K9me3_peak_410	9.17	8.59	9.58	-0.99	1.80E-10	1.25E-09	intergenic	Bcaqp6:NC_037313.1:2327448-2330148:+:3805	Bcaqp6(gene-BCIN_04g06710)	NA	NA	NA	Bcaqp6 [Botrytis cinerea B05.10]	NA
NC_037313.1	946935	950483	3549	KOBcdim5_H3K9me3_vs_TB_31_H3K9me3_peak_411	10.38	9.65	10.87	-1.21	1.84E-10	1.27E-09	BCIN_04g02630:Promoter;BCIN_04g02620:Promoter;BCIN_04g02610:Promoter	BCIN_04g02620:NC_037313.1:948834-949517:+:-125	BCIN_04g02620(gene-BCIN_04g02620)	NA	NA	NA	hypothetical protein BCIN_04g02620 [Botrytis cinerea B05.10]	NA
NC_037312.1	2243907	2246731	2825	KOBcdim5_H3K9me3_vs_TB_31_H3K9me3_peak_412	10.17	9.46	10.65	-1.19	1.91E-10	1.32E-09	intergenic	BCIN_03g06620:NC_037312.1:2240810-2242889:-:-2430	BCIN_03g06620(gene-BCIN_03g06620)	NA	NA	NA	hypothetical protein BCIN_03g06620 [Botrytis cinerea B05.10]	NA
NC_037315.1	1355659	1356793	1135	KOBcdim5_H3K9me3_vs_TB_31_H3K9me3_peak_413	8.61	8.04	9.01	-0.98	1.92E-10	1.32E-09	BCIN_06g03940:Promoter;BCIN_06g03990:three_prime_UTR;BCIN_06g03990:exon	BCIN_06g03990:NC_037315.1:1355993-1357075:-:849	BCIN_06g03990(gene-BCIN_06g03990)	NA	NA	NA	hypothetical protein BCIN_06g03990 [Botrytis cinerea B05.10]	NA
NC_037318.1	441896	444117	2222	KOBcdim5_H3K9me3_vs_TB_31_H3K9me3_peak_414	9.49	8.78	9.96	-1.18	1.94E-10	1.33E-09	BCIN_09g01170:exon	BCIN_09g01170:NC_037318.1:441551-447700:-:4693	BCIN_09g01170(gene-BCIN_09g01170)	NA	NA	NA	hypothetical protein BCIN_09g01170 [Botrytis cinerea B05.10]	NA
NC_037320.1	978942	980695	1754	KOBcdim5_H3K9me3_vs_TB_31_H3K9me3_peak_415	9.03	8.48	9.43	-0.94	1.96E-10	1.35E-09	intergenic	BCIN_11g02850:NC_037320.1:980251-981855:-:2036	BCIN_11g02850(gene-BCIN_11g02850)	NA	NA	NA	hypothetical protein BCIN_11g02850 [Botrytis cinerea B05.10]	NA
NC_037325.1	993203	994617	1415	KOBcdim5_H3K9me3_vs_TB_31_H3K9me3_peak_416	8.81	8.22	9.23	-1.01	1.97E-10	1.35E-09	intergenic	BCIN_16g02550:NC_037325.1:991023-992938:+:2887	BCIN_16g02550(gene-BCIN_16g02550)	NA	NA	NA	hypothetical protein BCIN_16g02550 [Botrytis cinerea B05.10]	NA
NC_037315.1	947816	949381	1566	KOBcdim5_H3K9me3_vs_TB_31_H3K9me3_peak_417	9.01	8.36	9.46	-1.09	1.98E-10	1.35E-09	BCIN_06g02790:exon;BCIN_06g02800:Promoter	BCIN_06g02800:NC_037315.1:949858-950846:+:-1259	BCIN_06g02800(gene-BCIN_06g02800)	NA	NA	NA	hypothetical protein BCIN_06g02800 [Botrytis cinerea B05.10]	NA
NC_037312.1	2253420	2256353	2934	KOBcdim5_H3K9me3_vs_TB_31_H3K9me3_peak_418	9.92	9.21	10.39	-1.17	1.98E-10	1.35E-09	BCIN_03g06660:exon	BCIN_03g06650:NC_037312.1:2253360-2254302:+:1526	BCIN_03g06650(gene-BCIN_03g06650)	NA	NA	NA	hypothetical protein BCIN_03g06650 [Botrytis cinerea B05.10]	NA
NC_037316.1	2217188	2220203	3016	KOBcdim5_H3K9me3_vs_TB_31_H3K9me3_peak_419	9.92	9.32	10.35	-1.03	1.99E-10	1.35E-09	intergenic	BCIN_07g06000:NC_037316.1:2220390-2221751:-:3055	BCIN_07g06000(gene-BCIN_07g06000)	NA	NA	NA	hypothetical protein BCIN_07g06000 [Botrytis cinerea B05.10]	NA
NC_037319.1	2222812	2227274	4463	KOBcdim5_H3K9me3_vs_TB_31_H3K9me3_peak_420	10.54	9.88	10.98	-1.1	2.02E-10	1.37E-09	BCIN_10g05800:five_prime_UTR;BCIN_10g05800:exon	BCIN_10g05800:NC_037319.1:2223940-2225579:-:536	BCIN_10g05800(gene-BCIN_10g05800)	NA	NA	NA	hypothetical protein BCIN_10g05800 [Botrytis cinerea B05.10]	NA
NC_037312.1	549006	550588	1583	KOBcdim5_H3K9me3_vs_TB_31_H3K9me3_peak_421	9.12	8.45	9.57	-1.12	2.05E-10	1.39E-09	intergenic	BCIN_03g01700:NC_037312.1:550237-550873:-:1076	BCIN_03g01700(gene-BCIN_03g01700)	NA	NA	NA	hypothetical protein BCIN_03g01700 [Botrytis cinerea B05.10]	NA
NC_037316.1	1922038	1926924	4887	KOBcdim5_H3K9me3_vs_TB_31_H3K9me3_peak_422	10.76	10.06	11.23	-1.17	2.06E-10	1.39E-09	BCIN_07g05160:exon;BCIN_07g05160:three_prime_UTR	BCIN_07g05160:NC_037316.1:1923831-1927982:-:3501	BCIN_07g05160(gene-BCIN_07g05160)	NA	NA	NA	hypothetical protein BCIN_07g05160 [Botrytis cinerea B05.10]	NA
NC_037315.1	543523	545025	1503	KOBcdim5_H3K9me3_vs_TB_31_H3K9me3_peak_423	8.92	8.34	9.33	-1	2.08E-10	1.40E-09	intergenic	BCIN_06g01510:NC_037315.1:539312-541359:-:-2915	BCIN_06g01510(gene-BCIN_06g01510)	NA	MGAT3; beta-1,4-mannosyl-glycoprotein beta-1,4-N-acetylglucosaminyltransferase [EC:2.4.1.144]; K00737	map00510	hypothetical protein BCIN_06g01510 [Botrytis cinerea B05.10]	NA
NC_037319.1	2351030	2355787	4758	KOBcdim5_H3K9me3_vs_TB_31_H3K9me3_peak_424	10.66	10.02	11.1	-1.08	2.13E-10	1.43E-09	BCIN_10g06110:three_prime_UTR;BCIN_10g06110:exon	BCIN_10g06120:NC_037319.1:2353475-2354865:-:1456	BCIN_10g06120(gene-BCIN_10g06120)	NA	NA	NA	hypothetical protein BCIN_10g06120 [Botrytis cinerea B05.10]	NA
NC_037325.1	870052	871047	996	KOBcdim5_H3K9me3_vs_TB_31_H3K9me3_peak_425	8.29	7.69	8.71	-1.02	2.14E-10	1.43E-09	intergenic	BCIN_16g02220:NC_037325.1:866642-868086:-:-2463	BCIN_16g02220(gene-BCIN_16g02220)	19;GO:0005575,cellular_component cellular_component;GO:0005622,cellular_component intracellular;GO:0005623,cellular_component cell;GO:0005634,cellular_component nucleus;GO:0005737,cellular_component cytoplasm;GO:0008150,biological_process biological_process;GO:0010033,biological_process response to organic substance;GO:0010243,biological_process response to organonitrogen compound;GO:0014070,biol…	NA	NA	hypothetical protein BCIN_16g02220 [Botrytis cinerea B05.10]	NA
NC_037314.1	462602	463558	957	KOBcdim5_H3K9me3_vs_TB_31_H3K9me3_peak_426	8.49	7.81	8.95	-1.14	2.19E-10	1.46E-09	BCIN_05g01180:exon	BCIN_05g01180:NC_037314.1:462714-463643:+:366	BCIN_05g01180(gene-BCIN_05g01180)	NA	NA	NA	hypothetical protein BCIN_05g01180 [Botrytis cinerea B05.10]	NA
NC_037313.1	254064	256127	2064	KOBcdim5_H3K9me3_vs_TB_31_H3K9me3_peak_427	9.27	8.59	9.73	-1.14	2.20E-10	1.47E-09	BCIN_04g00660:exon	BCIN_04g00660:NC_037313.1:252020-257217:-:2121	BCIN_04g00660(gene-BCIN_04g00660)	NA	NA	NA	hypothetical protein BCIN_04g00660 [Botrytis cinerea B05.10]	NA
NC_037312.1	1218260	1219176	917	KOBcdim5_H3K9me3_vs_TB_31_H3K9me3_peak_428	8.49	7.79	8.96	-1.18	2.20E-10	1.47E-09	BCIN_03g03610:exon	BCIN_03g03610:NC_037312.1:1218176-1221322:-:2604	BCIN_03g03610(gene-BCIN_03g03610)	NA	NA	NA	hypothetical protein BCIN_03g03610 [Botrytis cinerea B05.10]	NA
NC_037312.1	2956434	2957759	1326	KOBcdim5_H3K9me3_vs_TB_31_H3K9me3_peak_429	8.67	8.08	9.08	-1	2.23E-10	1.48E-09	intergenic	BCIN_03g08650:NC_037312.1:2950583-2953778:-:-3318	BCIN_03g08650(gene-BCIN_03g08650)	NA	NA	NA	hypothetical protein BCIN_03g08650 [Botrytis cinerea B05.10]	NA
NC_037312.1	3057822	3062314	4493	KOBcdim5_H3K9me3_vs_TB_31_H3K9me3_peak_430	10.66	9.91	11.16	-1.25	2.26E-10	1.49E-09	BCIN_03g08940:exon;BCIN_03g08940:three_prime_UTR	BCIN_03g08940:NC_037312.1:3059346-3060547:+:722	BCIN_03g08940(gene-BCIN_03g08940)	NA	NA	NA	hypothetical protein BCIN_03g08940 [Botrytis cinerea B05.10]	NA
NC_037325.1	89931	91954	2024	KOBcdim5_H3K9me3_vs_TB_31_H3K9me3_peak_431	9.3	8.76	9.7	-0.94	2.30E-10	1.52E-09	BCIN_16g00040:Promoter;BCIN_16g00030:exon;BCIN_16g00030:three_prime_UTR	BCIN_16g00040:NC_037325.1:92638-97097:+:-1695	BCIN_16g00040(gene-BCIN_16g00040)	58;GO:0003674,molecular_function molecular_function;GO:0003824,molecular_function catalytic activity;GO:0005575,cellular_component cellular_component;GO:0005622,cellular_component intracellular;GO:0005623,cellular_component cell;GO:0005634,cellular_component nucleus;GO:0005737,cellular_component cytoplasm;GO:0006508,biological_process proteolysis;GO:0006518,biological_process peptide metabolic pr…	NA	NA	hypothetical protein BCIN_16g00040 [Botrytis cinerea B05.10]	NA
NC_037321.1	2045103	2047198	2096	KOBcdim5_H3K9me3_vs_TB_31_H3K9me3_peak_432	9.62	8.94	10.07	-1.13	2.35E-10	1.55E-09	BCIN_12g05920:Promoter;BCIN_12g05940:exon;BCIN_12g05940:three_prime_UTR;BCIN_12g05950:Promoter	BCIN_12g05940:NC_037321.1:2046086-2047483:-:1332	BCIN_12g05940(gene-BCIN_12g05940)	NA	NA	NA	hypothetical protein BCIN_12g05940 [Botrytis cinerea B05.10]	NA
NC_037324.1	1885744	1887382	1639	KOBcdim5_H3K9me3_vs_TB_31_H3K9me3_peak_433	9.19	8.55	9.64	-1.09	2.36E-10	1.55E-09	intergenic	BCIN_15g05340:NC_037324.1:1888968-1890139:+:-2405	BCIN_15g05340(gene-BCIN_15g05340)	NA	NA	NA	hypothetical protein BCIN_15g05340 [Botrytis cinerea B05.10]	NA
NC_037312.1	261254	262721	1468	KOBcdim5_H3K9me3_vs_TB_31_H3K9me3_peak_434	8.96	8.28	9.42	-1.14	2.36E-10	1.55E-09	intergenic	BCIN_03g00760:NC_037312.1:259683-261795:+:2304	BCIN_03g00760(gene-BCIN_03g00760)	NA	NA	NA	hypothetical protein BCIN_03g00760 [Botrytis cinerea B05.10]	NA
NC_037322.1	2180134	2182153	2020	KOBcdim5_H3K9me3_vs_TB_31_H3K9me3_peak_435	9.4	8.79	9.82	-1.03	2.37E-10	1.55E-09	intergenic	BCIN_13g05780:NC_037322.1:2181163-2183262:-:2118	BCIN_13g05780(gene-BCIN_13g05780)	NA	NA	NA	hypothetical protein BCIN_13g05780 [Botrytis cinerea B05.10]	NA
NC_037311.1	3283247	3286788	3542	KOBcdim5_H3K9me3_vs_TB_31_H3K9me3_peak_436	10.27	9.72	10.66	-0.94	2.40E-10	1.56E-09	BCIN_02g09270:exon	BCIN_02g09270:NC_037311.1:3282909-3288710:-:3692	BCIN_02g09270(gene-BCIN_02g09270)	194;GO:0000122,biological_process negative regulation of transcription by RNA polymerase II;GO:0000228,cellular_component nuclear chromosome;GO:0000775,cellular_component chromosome, centromeric region;GO:0000781,cellular_component chromosome, telomeric region;GO:0000785,cellular_component chromatin;GO:0000790,cellular_component nuclear chromatin;GO:0000792,cellular_component heterochromatin;GO:0…	NA	NA	hypothetical protein BCIN_02g09270 [Botrytis cinerea B05.10]	NA
NC_037315.1	918721	920183	1463	KOBcdim5_H3K9me3_vs_TB_31_H3K9me3_peak_437	8.89	8.24	9.34	-1.11	2.41E-10	1.57E-09	BCIN_06g02690:exon	BCIN_06g02690:NC_037315.1:919099-920149:-:697	BCIN_06g02690(gene-BCIN_06g02690)	NA	NA	NA	hypothetical protein BCIN_06g02690 [Botrytis cinerea B05.10]	NA
NC_037312.1	1328252	1330408	2157	KOBcdim5_H3K9me3_vs_TB_31_H3K9me3_peak_438	9.82	9.07	10.32	-1.24	2.54E-10	1.65E-09	BCIN_03g03980:five_prime_UTR;BCIN_03g03980:exon	BCIN_03g03980:NC_037312.1:1328333-1329410:-:80	BCIN_03g03980(gene-BCIN_03g03980)	NA	NA	NA	hypothetical protein BCIN_03g03980 [Botrytis cinerea B05.10]	NA
NC_037314.1	868942	871302	2361	KOBcdim5_H3K9me3_vs_TB_31_H3K9me3_peak_439	9.81	9.21	10.24	-1.03	2.57E-10	1.67E-09	BCIN_05g02370:Promoter	BCIN_05g02370:NC_037314.1:870576-872205:+:-454	BCIN_05g02370(gene-BCIN_05g02370)	NA	NA	NA	hypothetical protein BCIN_05g02370 [Botrytis cinerea B05.10]	NA
NC_037317.1	215518	218180	2663	KOBcdim5_H3K9me3_vs_TB_31_H3K9me3_peak_440	10.09	9.35	10.58	-1.23	2.66E-10	1.72E-09	intergenic	BCIN_08g00450:NC_037317.1:219582-222287:-:5438	BCIN_08g00450(gene-BCIN_08g00450)	NA	NA	NA	hypothetical protein BCIN_08g00450 [Botrytis cinerea B05.10]	NA
NC_037312.1	1515448	1518909	3462	KOBcdim5_H3K9me3_vs_TB_31_H3K9me3_peak_441	10.19	9.6	10.6	-1	2.66E-10	1.72E-09	BCIN_03g04560:exon	BCIN_03g04560:NC_037312.1:1516989-1519452:+:189	BCIN_03g04560(gene-BCIN_03g04560)	NA	NA	NA	hypothetical protein BCIN_03g04560 [Botrytis cinerea B05.10]	NA
NC_037313.1	1045721	1046888	1168	KOBcdim5_H3K9me3_vs_TB_31_H3K9me3_peak_442	8.63	8.03	9.05	-1.03	2.68E-10	1.73E-09	BCIN_04g02910:Promoter;BCIN_04g02900:exon	BCIN_04g02900:NC_037313.1:1045566-1047037:+:738	BCIN_04g02900(gene-BCIN_04g02900)	NA	NA	NA	hypothetical protein BCIN_04g02900 [Botrytis cinerea B05.10]	NA
NC_037316.1	2442933	2446543	3611	KOBcdim5_H3K9me3_vs_TB_31_H3K9me3_peak_443	10.25	9.59	10.7	-1.11	2.72E-10	1.75E-09	BCIN_07g06640:exon	BCIN_07g06640:NC_037316.1:2443868-2445899:+:870	BCIN_07g06640(gene-BCIN_07g06640)	NA	NA	NA	hypothetical protein BCIN_07g06640 [Botrytis cinerea B05.10]	NA
NC_037316.1	864625	865279	655	KOBcdim5_H3K9me3_vs_TB_31_H3K9me3_peak_444	7.95	7.31	8.39	-1.07	2.75E-10	1.76E-09	BCIN_07g02330:exon;Bcpho88:Promoter	BCIN_07g02330:NC_037316.1:864118-865325:-:373	BCIN_07g02330(gene-BCIN_07g02330)	NA	NA	NA	hypothetical protein BCIN_07g02330 [Botrytis cinerea B05.10]	NA
NC_037314.1	2560851	2562225	1375	KOBcdim5_H3K9me3_vs_TB_31_H3K9me3_peak_445	8.77	8.14	9.2	-1.07	2.76E-10	1.76E-09	BCIN_05g07240:Promoter;BCIN_05g07250:exon	BCIN_05g07240:NC_037314.1:2562462-2563008:+:-924	BCIN_05g07240(gene-BCIN_05g07240)	NA	NA	NA	hypothetical protein BCIN_05g07240 [Botrytis cinerea B05.10]	NA
NC_037320.1	1889992	1891888	1897	KOBcdim5_H3K9me3_vs_TB_31_H3K9me3_peak_447	9.34	8.71	9.77	-1.06	2.83E-10	1.80E-09	BCIN_11g05310:Promoter	BCIN_11g05310:NC_037320.1:1886065-1889063:-:-1877	BCIN_11g05310(gene-BCIN_11g05310)	NA	NA	NA	hypothetical protein BCIN_11g05310 [Botrytis cinerea B05.10]	NA
NC_037322.1	1065144	1069513	4370	KOBcdim5_H3K9me3_vs_TB_31_H3K9me3_peak_448	10.62	9.91	11.1	-1.19	2.89E-10	1.84E-09	intergenic	BCIN_13g03020:NC_037322.1:1063568-1065186:+:3760	BCIN_13g03020(gene-BCIN_13g03020)	NA	BCKDHB, bkdA2; 2-oxoisovalerate dehydrogenase E1 component beta subunit [EC:1.2.4.4]; K00167	map00280,map00640	hypothetical protein BCIN_13g03020 [Botrytis cinerea B05.10]	NA
NC_037312.1	40619	43498	2880	KOBcdim5_H3K9me3_vs_TB_31_H3K9me3_peak_449	10.47	9.64	11	-1.35	2.96E-10	1.87E-09	BCIN_03g00090:exon	BCIN_03g00090:NC_037312.1:41050-43214:-:1155	BCIN_03g00090(gene-BCIN_03g00090)	NA	NA	NA	hypothetical protein BCIN_03g00090 [Botrytis cinerea B05.10]	NA
NC_037323.1	1555407	1556323	917	KOBcdim5_H3K9me3_vs_TB_31_H3K9me3_peak_451	8	7.37	8.44	-1.07	3.10E-10	1.96E-09	intergenic	BCIN_14g03960:NC_037323.1:1549446-1553731:-:-2134	BCIN_14g03960(gene-BCIN_14g03960)	NA	NA	NA	hypothetical protein BCIN_14g03960 [Botrytis cinerea B05.10]	NA
NC_037322.1	1161409	1162928	1520	KOBcdim5_H3K9me3_vs_TB_31_H3K9me3_peak_452	8.85	8.28	9.26	-0.97	3.11E-10	1.96E-09	BCIN_13g03270:exon;BCIN_13g03280:Promoter	BCIN_13g03270:NC_037322.1:1161190-1162849:+:978	BCIN_13g03270(gene-BCIN_13g03270)	NA	NA	NA	hypothetical protein BCIN_13g03270 [Botrytis cinerea B05.10]	NA
NC_037311.1	583797	584728	932	KOBcdim5_H3K9me3_vs_TB_31_H3K9me3_peak_453	8.69	7.89	9.2	-1.31	3.25E-10	2.04E-09	BCIN_02g01470:Promoter;Bchfa1:exon;Bchfa1:three_prime_UTR	BCIN_02g01470:NC_037311.1:585859-590753:+:-1596	BCIN_02g01470(gene-BCIN_02g01470)	NA	NA	NA	hypothetical protein BCIN_02g01470 [Botrytis cinerea B05.10]	NA
NC_037322.1	339558	341061	1504	KOBcdim5_H3K9me3_vs_TB_31_H3K9me3_peak_454	8.99	8.4	9.41	-1.01	3.26E-10	2.04E-09	intergenic	BCIN_13g00930:NC_037322.1:342647-345193:+:-2337	BCIN_13g00930(gene-BCIN_13g00930)	NA	NA	NA	hypothetical protein BCIN_13g00930 [Botrytis cinerea B05.10]	NA
NC_037325.1	954683	958081	3399	KOBcdim5_H3K9me3_vs_TB_31_H3K9me3_peak_455	10.37	9.7	10.82	-1.13	3.27E-10	2.05E-09	BCIN_16g02440:Promoter;BCIN_16g02450:exon	BCIN_16g02440:NC_037325.1:952219-955178:-:-1204	BCIN_16g02440(gene-BCIN_16g02440)	NA	NA	NA	hypothetical protein BCIN_16g02440 [Botrytis cinerea B05.10]	NA
NC_037316.1	43261	45609	2349	KOBcdim5_H3K9me3_vs_TB_31_H3K9me3_peak_456	9.81	9.23	10.23	-1	3.32E-10	2.07E-09	BCIN_07g00100:exon	BCIN_07g00100:NC_037316.1:42494-44796:-:361	BCIN_07g00100(gene-BCIN_07g00100)	NA	NA	NA	hypothetical protein BCIN_07g00100 [Botrytis cinerea B05.10]	NA
NC_037325.1	197737	198848	1112	KOBcdim5_H3K9me3_vs_TB_31_H3K9me3_peak_457	8.58	7.87	9.06	-1.19	3.39E-10	2.11E-09	BCIN_16g00350:exon;BCIN_16g00350:three_prime_UTR	BCIN_16g00350:NC_037325.1:194833-198680:+:3459	BCIN_16g00350(gene-BCIN_16g00350)	79;GO:0000122,biological_process negative regulation of transcription by RNA polymerase II;GO:0003674,molecular_function molecular_function;GO:0003682,molecular_function chromatin binding;GO:0003824,molecular_function catalytic activity;GO:0005488,molecular_function binding;GO:0005515,molecular_function protein binding;GO:0005575,cellular_component cellular_component;GO:0005622,cellular_component…	NA	NA	hypothetical protein BCIN_16g00350 [Botrytis cinerea B05.10]	NA
NC_037314.1	961243	961850	608	KOBcdim5_H3K9me3_vs_TB_31_H3K9me3_peak_458	7.64	6.92	8.12	-1.21	3.44E-10	2.14E-09	BCIN_05g02620:exon	BCIN_05g02620:NC_037314.1:961126-962500:-:953	BCIN_05g02620(gene-BCIN_05g02620)	NA	NA	NA	hypothetical protein BCIN_05g02620 [Botrytis cinerea B05.10]	NA
NC_037317.1	52572	54948	2377	KOBcdim5_H3K9me3_vs_TB_31_H3K9me3_peak_459	9.82	9.25	10.22	-0.97	3.47E-10	2.15E-09	BCIN_08g00100:exon;BCIN_08g00110:Promoter	BCIN_08g00110:NC_037317.1:55227-56509:+:-1467	BCIN_08g00110(gene-BCIN_08g00110)	NA	NA	NA	hypothetical protein BCIN_08g00110 [Botrytis cinerea B05.10]	NA
NC_037316.1	2588269	2590569	2301	KOBcdim5_H3K9me3_vs_TB_31_H3K9me3_peak_460	9.65	8.97	10.11	-1.14	3.50E-10	2.16E-09	BCIN_07g07000:Promoter;BCIN_07g06990:exon	BCIN_07g06990:NC_037316.1:2587915-2590520:+:1504	BCIN_07g06990(gene-BCIN_07g06990)	NA	NA	NA	hypothetical protein BCIN_07g06990 [Botrytis cinerea B05.10]	NA
NC_037324.1	64289	65595	1307	KOBcdim5_H3K9me3_vs_TB_31_H3K9me3_peak_461	9.24	8.46	9.75	-1.29	3.53E-10	2.18E-09	Bcayt1:exon	Bcayt1:NC_037324.1:64197-65922:+:745	Bcayt1(gene-BCIN_15g00050)	24;GO:0003674,molecular_function molecular_function;GO:0003824,molecular_function catalytic activity;GO:0008150,biological_process biological_process;GO:0008152,biological_process metabolic process;GO:0008374,molecular_function O-acyltransferase activity;GO:0009056,biological_process catabolic process;GO:0009404,biological_process toxin metabolic process;GO:0009407,biological_process toxin catabo…	NA	NA	Bcayt1 [Botrytis cinerea B05.10]	NA
NC_037325.1	962969	965804	2836	KOBcdim5_H3K9me3_vs_TB_31_H3K9me3_peak_462	10.13	9.38	10.63	-1.24	3.54E-10	2.18E-09	BCIN_16g02470:exon	BCIN_16g02470:NC_037325.1:962294-965976:+:2092	BCIN_16g02470(gene-BCIN_16g02470)	NA	NA	NA	hypothetical protein BCIN_16g02470 [Botrytis cinerea B05.10]	NA
NC_037325.1	609659	612011	2353	KOBcdim5_H3K9me3_vs_TB_31_H3K9me3_peak_463	9.77	9.08	10.24	-1.16	3.56E-10	2.19E-09	intergenic	BCIN_16g01500:NC_037325.1:599715-602939:-:-7896	BCIN_16g01500(gene-BCIN_16g01500)	NA	NA	NA	hypothetical protein BCIN_16g01500 [Botrytis cinerea B05.10]	NA
NC_037315.1	158956	161177	2222	KOBcdim5_H3K9me3_vs_TB_31_H3K9me3_peak_464	9.54	9	9.94	-0.93	3.63E-10	2.23E-09	BCIN_06g00360:exon	BCIN_06g00360:NC_037315.1:158094-163543:+:1972	BCIN_06g00360(gene-BCIN_06g00360)	NA	NA	NA	hypothetical protein BCIN_06g00360 [Botrytis cinerea B05.10]	NA
NC_037325.1	1592746	1594252	1507	KOBcdim5_H3K9me3_vs_TB_31_H3K9me3_peak_465	8.96	8.36	9.39	-1.03	3.71E-10	2.27E-09	BCIN_16g04350:exon	BCIN_16g04350:NC_037325.1:1591799-1594905:+:1700	BCIN_16g04350(gene-BCIN_16g04350)	67;GO:0003674,molecular_function molecular_function;GO:0003824,molecular_function catalytic activity;GO:0003873,molecular_function 6-phosphofructo-2-kinase activity;GO:0004331,molecular_function fructose-2,6-bisphosphate 2-phosphatase activity;GO:0005575,cellular_component cellular_component;GO:0005622,cellular_component intracellular;GO:0005623,cellular_component cell;GO:0005737,cellular_compone…	PFKFB4; 6-phosphofructo-2-kinase / fructose-2,6-biphosphatase 4 [EC:2.7.1.105 3.1.3.46]; K19030	map00051	hypothetical protein BCIN_16g04350 [Botrytis cinerea B05.10]	NA
NC_037324.1	1513181	1514451	1271	KOBcdim5_H3K9me3_vs_TB_31_H3K9me3_peak_466	8.88	8.25	9.32	-1.07	3.72E-10	2.27E-09	BCIN_15g04390:Promoter	BCIN_15g04390:NC_037324.1:1510864-1513802:-:-14	BCIN_15g04390(gene-BCIN_15g04390)	NA	NA	NA	hypothetical protein BCIN_15g04390 [Botrytis cinerea B05.10]	NA
NC_037316.1	1424579	1426866	2288	KOBcdim5_H3K9me3_vs_TB_31_H3K9me3_peak_467	9.27	8.66	9.7	-1.04	3.85E-10	2.35E-09	BCIN_07g03940:exon	BCIN_07g03940:NC_037316.1:1421486-1427562:-:1839	BCIN_07g03940(gene-BCIN_07g03940)	NA	NA	NA	hypothetical protein BCIN_07g03940 [Botrytis cinerea B05.10]	NA
NC_037323.1	612170	615669	3500	KOBcdim5_H3K9me3_vs_TB_31_H3K9me3_peak_468	10.55	9.81	11.04	-1.24	3.87E-10	2.35E-09	BCIN_14g01360:exon;BCIN_14g01360:three_prime_UTR	BCIN_14g01350:NC_037323.1:612406-613431:+:1513	BCIN_14g01350(gene-BCIN_14g01350)	NA	NA	NA	hypothetical protein BCIN_14g01350 [Botrytis cinerea B05.10]	NA
NC_037319.1	647324	648400	1077	KOBcdim5_H3K9me3_vs_TB_31_H3K9me3_peak_469	8.67	7.88	9.18	-1.3	3.98E-10	2.41E-09	BCIN_10g01690:exon;BCIN_10g01690:Promoter	BCIN_10g01690:NC_037319.1:644664-646361:-:-1501	BCIN_10g01690(gene-BCIN_10g01690)	NA	NA	NA	hypothetical protein BCIN_10g01690 [Botrytis cinerea B05.10]	NA
NC_037321.1	299455	301093	1639	KOBcdim5_H3K9me3_vs_TB_31_H3K9me3_peak_470	9.18	8.43	9.67	-1.24	3.98E-10	2.41E-09	BCIN_12g00790:exon;BCIN_12g00780:Promoter	BCIN_12g00790:NC_037321.1:300100-300803:-:529	BCIN_12g00790(gene-BCIN_12g00790)	NA	NA	NA	hypothetical protein BCIN_12g00790 [Botrytis cinerea B05.10]	NA
NC_037322.1	1863929	1866932	3004	KOBcdim5_H3K9me3_vs_TB_31_H3K9me3_peak_471	10.24	9.52	10.72	-1.19	3.99E-10	2.41E-09	BCIN_13g04960:Promoter;BCIN_13g04950:exon	BCIN_13g04950:NC_037322.1:1864261-1866252:+:1169	BCIN_13g04950(gene-BCIN_13g04950)	NA	NA	NA	hypothetical protein BCIN_13g04950 [Botrytis cinerea B05.10]	NA
NC_037315.1	1980866	1986021	5156	KOBcdim5_H3K9me3_vs_TB_31_H3K9me3_peak_472	10.76	10.11	11.2	-1.1	4.01E-10	2.42E-09	BCIN_06g05790:Promoter;BCIN_06g05780:exon	BCIN_06g05780:NC_037315.1:1981969-1984312:-:868	BCIN_06g05780(gene-BCIN_06g05780)	NA	NA	NA	hypothetical protein BCIN_06g05780 [Botrytis cinerea B05.10]	NA
NC_037317.1	1383959	1387498	3540	KOBcdim5_H3K9me3_vs_TB_31_H3K9me3_peak_473	10.24	9.63	10.68	-1.05	4.15E-10	2.50E-09	BCIN_08g03590:exon	BCIN_08g03590:NC_037317.1:1384742-1386142:+:986	BCIN_08g03590(gene-BCIN_08g03590)	NA	CYP503; ent-kaurene oxidase [EC:1.14.14.86]; K21292	map00904	hypothetical protein BCIN_08g03590 [Botrytis cinerea B05.10]	NA
NC_037325.1	394341	397733	3393	KOBcdim5_H3K9me3_vs_TB_31_H3K9me3_peak_474	10.36	9.74	10.79	-1.05	4.24E-10	2.54E-09	BCIN_16g00950:exon	BCIN_16g00950:NC_037325.1:393572-398876:-:2839	BCIN_16g00950(gene-BCIN_16g00950)	NA	NA	NA	hypothetical protein BCIN_16g00950 [Botrytis cinerea B05.10]	NA
NC_037324.1	798362	799850	1489	KOBcdim5_H3K9me3_vs_TB_31_H3K9me3_peak_475	9.01	8.42	9.44	-1.02	4.27E-10	2.56E-09	BCIN_15g02280:exon;BCIN_15g02290:Promoter	BCIN_15g02280:NC_037324.1:797797-799820:-:714	BCIN_15g02280(gene-BCIN_15g02280)	NA	NA	NA	hypothetical protein BCIN_15g02280 [Botrytis cinerea B05.10]	NA
NC_037311.1	1662552	1665408	2857	KOBcdim5_H3K9me3_vs_TB_31_H3K9me3_peak_476	9.97	9.34	10.4	-1.06	4.34E-10	2.59E-09	BCIN_02g04700:Promoter	BCIN_02g04700:NC_037311.1:1662812-1663586:-:-394	BCIN_02g04700(gene-BCIN_02g04700)	NA	NA	NA	hypothetical protein BCIN_02g04700 [Botrytis cinerea B05.10]	NA
NC_037317.1	453569	455539	1971	KOBcdim5_H3K9me3_vs_TB_31_H3K9me3_peak_477	9.34	8.76	9.75	-0.99	4.38E-10	2.61E-09	BCIN_08g01130:exon	BCIN_08g01130:NC_037317.1:453597-456480:-:1926	BCIN_08g01130(gene-BCIN_08g01130)	NA	NA	NA	hypothetical protein BCIN_08g01130 [Botrytis cinerea B05.10]	NA
NC_037312.1	3124216	3125653	1438	KOBcdim5_H3K9me3_vs_TB_31_H3K9me3_peak_478	8.82	8.23	9.23	-1	4.39E-10	2.61E-09	Bcmap2:exon	Bcmap2:NC_037312.1:3123641-3125717:+:1293	Bcmap2(gene-BCIN_03g09110)	NA	NA	NA	Bcmap2 [Botrytis cinerea B05.10]	NA
NC_037323.1	336689	338781	2093	KOBcdim5_H3K9me3_vs_TB_31_H3K9me3_peak_479	9.79	9.02	10.29	-1.27	4.46E-10	2.65E-09	intergenic	BCIN_14g00750:NC_037323.1:340177-345456:+:-2442	BCIN_14g00750(gene-BCIN_14g00750)	NA	NA	NA	hypothetical protein BCIN_14g00750 [Botrytis cinerea B05.10]	NA
NC_037315.1	216045	217100	1056	KOBcdim5_H3K9me3_vs_TB_31_H3K9me3_peak_480	8.31	7.71	8.73	-1.01	4.51E-10	2.67E-09	BCIN_06g00470:exon;BCIN_06g00480:Promoter	BCIN_06g00470:NC_037315.1:215765-217164:+:807	BCIN_06g00470(gene-BCIN_06g00470)	NA	NA	NA	hypothetical protein BCIN_06g00470 [Botrytis cinerea B05.10]	NA
NC_037322.1	1707323	1709319	1997	KOBcdim5_H3K9me3_vs_TB_31_H3K9me3_peak_481	9.46	8.9	9.86	-0.97	4.53E-10	2.68E-09	BCIN_13g04600:Promoter;BCIN_13g04590:exon	BCIN_13g04600:NC_037322.1:1708997-1710248:+:-676	BCIN_13g04600(gene-BCIN_13g04600)	NA	NA	NA	hypothetical protein BCIN_13g04600 [Botrytis cinerea B05.10]	NA
NC_037322.1	770415	773732	3318	KOBcdim5_H3K9me3_vs_TB_31_H3K9me3_peak_482	9.93	9.36	10.33	-0.97	4.60E-10	2.72E-09	BCIN_13g02200:exon	BCIN_13g02200:NC_037322.1:771572-772502:-:428	BCIN_13g02200(gene-BCIN_13g02200)	NA	NA	NA	hypothetical protein BCIN_13g02200 [Botrytis cinerea B05.10]	NA
NC_037317.1	1336955	1338108	1154	KOBcdim5_H3K9me3_vs_TB_31_H3K9me3_peak_483	8.51	7.94	8.91	-0.97	4.65E-10	2.74E-09	BCIN_08g03500:exon	BCIN_08g03500:NC_037317.1:1335226-1338190:+:2305	BCIN_08g03500(gene-BCIN_08g03500)	NA	NA	NA	hypothetical protein BCIN_08g03500 [Botrytis cinerea B05.10]	NA
NC_037315.1	1071598	1072597	1000	KOBcdim5_H3K9me3_vs_TB_31_H3K9me3_peak_484	8.45	7.85	8.88	-1.02	4.70E-10	2.76E-09	BCIN_06g03100:exon	BCIN_06g03100:NC_037315.1:1070092-1072365:+:2005	BCIN_06g03100(gene-BCIN_06g03100)	NA	E3.1.1.11; pectinesterase [EC:3.1.1.11]; K01051	map00040	hypothetical protein BCIN_06g03100 [Botrytis cinerea B05.10]	NA
NC_037322.1	429048	431906	2859	KOBcdim5_H3K9me3_vs_TB_31_H3K9me3_peak_485	10.07	9.43	10.51	-1.08	4.72E-10	2.77E-09	intergenic	BCIN_13g01140:NC_037322.1:427092-428824:+:3385	BCIN_13g01140(gene-BCIN_13g01140)	NA	NA	NA	hypothetical protein BCIN_13g01140 [Botrytis cinerea B05.10]	NA
NC_037325.1	1032409	1035845	3437	KOBcdim5_H3K9me3_vs_TB_31_H3K9me3_peak_486	10.36	9.63	10.84	-1.21	4.74E-10	2.78E-09	BCIN_16g02670:intron;BCIN_16g02660:Promoter	BCIN_16g02660:NC_037325.1:1029664-1033024:-:-1103	BCIN_16g02660(gene-BCIN_16g02660)	NA	NA	NA	hypothetical protein BCIN_16g02660 [Botrytis cinerea B05.10]	NA
NC_037311.1	330247	333310	3064	KOBcdim5_H3K9me3_vs_TB_31_H3K9me3_peak_487	10.25	9.53	10.73	-1.2	4.78E-10	2.80E-09	BCIN_02g00690:exon	BCIN_02g00690:NC_037311.1:330337-332929:+:1441	BCIN_02g00690(gene-BCIN_02g00690)	NA	NA	NA	hypothetical protein BCIN_02g00690 [Botrytis cinerea B05.10]	NA
NC_037318.1	1816528	1817617	1090	KOBcdim5_H3K9me3_vs_TB_31_H3K9me3_peak_488	8.44	7.86	8.86	-1	5.07E-10	2.96E-09	BCIN_09g05230:Promoter	BCIN_09g05230:NC_037318.1:1817127-1818509:+:-54	BCIN_09g05230(gene-BCIN_09g05230)	NA	NA	NA	hypothetical protein BCIN_09g05230 [Botrytis cinerea B05.10]	NA
NC_037321.1	1078887	1080704	1818	KOBcdim5_H3K9me3_vs_TB_31_H3K9me3_peak_489	9.14	8.49	9.59	-1.1	5.22E-10	3.04E-09	BCIN_12g03170:five_prime_UTR;BCIN_12g03170:exon	BCIN_12g03170:NC_037321.1:1076606-1080358:-:562	BCIN_12g03170(gene-BCIN_12g03170)	74;GO:0000003,biological_process reproduction;GO:0000226,biological_process microtubule cytoskeleton organization;GO:0000280,biological_process nuclear division;GO:0003006,biological_process developmental process involved in reproduction;GO:0003674,molecular_function molecular_function;GO:0003676,molecular_function nucleic acid binding;GO:0003723,molecular_function RNA binding;GO:0005488,molecula…	NA	NA	hypothetical protein BCIN_12g03170 [Botrytis cinerea B05.10]	NA
NC_037322.1	251652	254955	3304	KOBcdim5_H3K9me3_vs_TB_31_H3K9me3_peak_490	10.15	9.53	10.59	-1.06	5.23E-10	3.04E-09	BCIN_13g00640:exon	BCIN_13g00640:NC_037322.1:253179-254061:-:757	BCIN_13g00640(gene-BCIN_13g00640)	NA	NA	NA	hypothetical protein BCIN_13g00640 [Botrytis cinerea B05.10]	NA
NC_037315.1	2095839	2097021	1183	KOBcdim5_H3K9me3_vs_TB_31_H3K9me3_peak_491	8.56	7.93	9	-1.07	5.27E-10	3.05E-09	BCIN_06g06010:exon	BCIN_06g06010:NC_037315.1:2094696-2096615:+:1734	BCIN_06g06010(gene-BCIN_06g06010)	NA	NA	NA	hypothetical protein BCIN_06g06010 [Botrytis cinerea B05.10]	NA
NC_037323.1	719728	721603	1876	KOBcdim5_H3K9me3_vs_TB_31_H3K9me3_peak_492	9.34	8.72	9.76	-1.04	5.28E-10	3.05E-09	intergenic	BCIN_14g01660:NC_037323.1:720816-722106:-:1440	BCIN_14g01660(gene-BCIN_14g01660)	NA	NA	NA	hypothetical protein BCIN_14g01660 [Botrytis cinerea B05.10]	NA
NC_037318.1	1042700	1045534	2835	KOBcdim5_H3K9me3_vs_TB_31_H3K9me3_peak_493	9.81	9.23	10.22	-0.99	5.47E-10	3.16E-09	BCIN_09g02900:exon;BCIN_09g02900:three_prime_UTR	BCIN_09g02900:NC_037318.1:1041763-1044190:+:2354	BCIN_09g02900(gene-BCIN_09g02900)	NA	NA	NA	hypothetical protein BCIN_09g02900 [Botrytis cinerea B05.10]	NA
NC_037318.1	796472	799750	3279	KOBcdim5_H3K9me3_vs_TB_31_H3K9me3_peak_494	10.21	9.56	10.66	-1.1	5.56E-10	3.20E-09	intergenic	BCIN_09g02140:NC_037318.1:795900-797983:+:2211	BCIN_09g02140(gene-BCIN_09g02140)	NA	NA	NA	hypothetical protein BCIN_09g02140 [Botrytis cinerea B05.10]	NA
NC_037323.1	2063485	2065873	2389	KOBcdim5_H3K9me3_vs_TB_31_H3K9me3_peak_495	9.73	9.08	10.18	-1.1	5.65E-10	3.25E-09	intergenic	BCIN_14g05410:NC_037323.1:2062803-2064601:+:1876	BCIN_14g05410(gene-BCIN_14g05410)	64;GO:0000322,cellular_component storage vacuole;GO:0000323,cellular_component lytic vacuole;GO:0000324,cellular_component fungal-type vacuole;GO:0003674,molecular_function molecular_function;GO:0003824,molecular_function catalytic activity;GO:0004012,molecular_function phospholipid-translocating ATPase activity;GO:0005215,molecular_function transporter activity;GO:0005319,molecular_function lipi…	NA	NA	hypothetical protein BCIN_14g05410 [Botrytis cinerea B05.10]	NA
NC_037316.1	229355	230958	1604	KOBcdim5_H3K9me3_vs_TB_31_H3K9me3_peak_496	9.02	8.46	9.42	-0.96	5.66E-10	3.25E-09	BCIN_07g00630:Promoter	BCIN_07g00630:NC_037316.1:230425-232279:+:-268	BCIN_07g00630(gene-BCIN_07g00630)	NA	NA	NA	hypothetical protein BCIN_07g00630 [Botrytis cinerea B05.10]	NA
NC_037315.1	93475	94477	1003	KOBcdim5_H3K9me3_vs_TB_31_H3K9me3_peak_497	8.45	7.83	8.87	-1.04	5.70E-10	3.26E-09	BCIN_06g00150:exon	BCIN_06g00150:NC_037315.1:92499-94567:+:1477	BCIN_06g00150(gene-BCIN_06g00150)	NA	NA	NA	hypothetical protein BCIN_06g00150 [Botrytis cinerea B05.10]	NA
NC_037315.1	977284	978259	976	KOBcdim5_H3K9me3_vs_TB_31_H3K9me3_peak_498	8.37	7.7	8.83	-1.13	5.78E-10	3.30E-09	BCIN_06g02860:three_prime_UTR;BCIN_06g02860:exon	BCIN_06g02860:NC_037315.1:971900-978675:+:5871	BCIN_06g02860(gene-BCIN_06g02860)	NA	NA	NA	hypothetical protein BCIN_06g02860 [Botrytis cinerea B05.10]	NA
NC_037312.1	1199403	1200914	1512	KOBcdim5_H3K9me3_vs_TB_31_H3K9me3_peak_499	8.79	8.22	9.19	-0.98	5.79E-10	3.30E-09	BCIN_03g03540:Promoter;BCIN_03g03530:exon	BCIN_03g03530:NC_037312.1:1198831-1201607:-:1448	BCIN_03g03530(gene-BCIN_03g03530)	NA	NA	NA	hypothetical protein BCIN_03g03530 [Botrytis cinerea B05.10]	NA
NC_037315.1	900367	903061	2695	KOBcdim5_H3K9me3_vs_TB_31_H3K9me3_peak_500	9.93	9.29	10.37	-1.08	5.83E-10	3.32E-09	BCIN_06g02630:Promoter	BCIN_06g02630:NC_037315.1:898722-899799:-:-1915	BCIN_06g02630(gene-BCIN_06g02630)	NA	NA	NA	hypothetical protein BCIN_06g02630 [Botrytis cinerea B05.10]	NA
NC_037314.1	2864848	2865485	638	KOBcdim5_H3K9me3_vs_TB_31_H3K9me3_peak_501	7.81	7.09	8.28	-1.2	5.85E-10	3.32E-09	BCIN_05g08180:exon	BCIN_05g08180:NC_037314.1:2864303-2866972:-:1805	BCIN_05g08180(gene-BCIN_05g08180)	NA	NA	NA	hypothetical protein BCIN_05g08180 [Botrytis cinerea B05.10]	NA
NC_037311.1	960474	961466	993	KOBcdim5_H3K9me3_vs_TB_31_H3K9me3_peak_502	8.34	7.72	8.77	-1.05	5.87E-10	3.33E-09	Bop1:Promoter	Bop1:NC_037311.1:957039-959154:-:-1816	Bop1(gene-BCIN_02g02670)	42;GO:0003674,molecular_function molecular_function;GO:0005488,molecular_function binding;GO:0005501,molecular_function retinoid binding;GO:0005503,molecular_function all-trans retinal binding;GO:0005575,cellular_component cellular_component;GO:0005622,cellular_component intracellular;GO:0005623,cellular_component cell;GO:0005737,cellular_component cytoplasm;GO:0005783,cellular_component endoplas…	NA	NA	Bop1 [Botrytis cinerea B05.10]	NA
NC_037318.1	1324989	1328772	3784	KOBcdim5_H3K9me3_vs_TB_31_H3K9me3_peak_503	10.54	9.78	11.03	-1.25	5.92E-10	3.35E-09	intergenic	BCIN_09g03720:NC_037318.1:1321900-1324604:-:-2276	BCIN_09g03720(gene-BCIN_09g03720)	NA	NA	NA	hypothetical protein BCIN_09g03720 [Botrytis cinerea B05.10]	NA
NC_037317.1	1181878	1183434	1557	KOBcdim5_H3K9me3_vs_TB_31_H3K9me3_peak_504	8.98	8.45	9.37	-0.92	5.94E-10	3.36E-09	intergenic	Bcdid2:NC_037317.1:1183728-1185161:-:2505	Bcdid2(gene-BCIN_08g03090)	86;GO:0000815,cellular_component ESCRT III complex;GO:0005575,cellular_component cellular_component;GO:0005622,cellular_component intracellular;GO:0005623,cellular_component cell;GO:0005737,cellular_component cytoplasm;GO:0005768,cellular_component endosome;GO:0005770,cellular_component late endosome;GO:0006508,biological_process proteolysis;GO:0006511,biological_process ubiquitin-dependent prote…	CHMP1, VPS46, DID2; charged multivesicular body protein 1; K12197	map04144	Bcdid2 [Botrytis cinerea B05.10]	NA
NC_037310.1	914920	917505	2586	KOBcdim5_H3K9me3_vs_TB_31_H3K9me3_peak_505	10.21	9.62	10.62	-1	6.09E-10	3.43E-09	BCIN_01g02470:exon	BCIN_01g02470:NC_037310.1:915612-917570:-:1357	BCIN_01g02470(gene-BCIN_01g02470)	NA	NA	NA	hypothetical protein BCIN_01g02470 [Botrytis cinerea B05.10]	NA
NC_037321.1	860779	865090	4312	KOBcdim5_H3K9me3_vs_TB_31_H3K9me3_peak_507	10.59	9.91	11.05	-1.14	6.31E-10	3.54E-09	BCIN_12g02420:exon	BCIN_12g02420:NC_037321.1:862261-863762:+:673	BCIN_12g02420(gene-BCIN_12g02420)	NA	NA	NA	hypothetical protein BCIN_12g02420 [Botrytis cinerea B05.10]	NA
NC_037313.1	2204986	2208369	3384	KOBcdim5_H3K9me3_vs_TB_31_H3K9me3_peak_508	10.28	9.6	10.74	-1.15	6.35E-10	3.55E-09	intergenic	BCIN_04g06410:NC_037313.1:2206851-2209713:-:3035	BCIN_04g06410(gene-BCIN_04g06410)	NA	NA	NA	hypothetical protein BCIN_04g06410 [Botrytis cinerea B05.10]	NA
NC_037313.1	1683550	1684018	469	KOBcdim5_H3K9me3_vs_TB_31_H3K9me3_peak_509	7.47	6.75	7.95	-1.2	6.36E-10	3.55E-09	BCIN_04g04890:three_prime_UTR;BCIN_04g04880:Promoter;BCIN_04g04890:exon	BCIN_04g04890:NC_037313.1:1682713-1683977:+:1071	BCIN_04g04890(gene-BCIN_04g04890)	NA	NA	NA	hypothetical protein BCIN_04g04890 [Botrytis cinerea B05.10]	NA
NC_037323.1	982542	984560	2019	KOBcdim5_H3K9me3_vs_TB_31_H3K9me3_peak_510	9.18	8.6	9.6	-1	6.38E-10	3.56E-09	BCIN_14g02500:exon	BCIN_14g02500:NC_037323.1:981344-984799:+:2207	BCIN_14g02500(gene-BCIN_14g02500)	NA	NA	NA	hypothetical protein BCIN_14g02500 [Botrytis cinerea B05.10]	NA
NC_037321.1	1949715	1951302	1588	KOBcdim5_H3K9me3_vs_TB_31_H3K9me3_peak_511	8.94	8.42	9.33	-0.91	6.42E-10	3.57E-09	BCIN_12g05630:Promoter	BCIN_12g05630:NC_037321.1:1952054-1953777:+:-1545	BCIN_12g05630(gene-BCIN_12g05630)	NA	NA	NA	hypothetical protein BCIN_12g05630 [Botrytis cinerea B05.10]	NA
NC_037315.1	1589844	1591972	2129	KOBcdim5_H3K9me3_vs_TB_31_H3K9me3_peak_512	9.57	8.98	9.99	-1.01	6.44E-10	3.58E-09	BCIN_06g04650:Promoter	BCIN_06g04650:NC_037315.1:1589570-1590696:-:-212	BCIN_06g04650(gene-BCIN_06g04650)	NA	NA	NA	hypothetical protein BCIN_06g04650 [Botrytis cinerea B05.10]	NA
NC_037320.1	550937	552600	1664	KOBcdim5_H3K9me3_vs_TB_31_H3K9me3_peak_513	8.95	8.4	9.35	-0.95	6.49E-10	3.60E-09	BCIN_11g01710:exon	BCIN_11g01710:NC_037320.1:549834-552201:-:432	BCIN_11g01710(gene-BCIN_11g01710)	NA	NA	NA	hypothetical protein BCIN_11g01710 [Botrytis cinerea B05.10]	NA
NC_037321.1	730357	732443	2087	KOBcdim5_H3K9me3_vs_TB_31_H3K9me3_peak_514	9.34	8.77	9.75	-0.98	6.52E-10	3.61E-09	BCIN_12g02100:Promoter	BCIN_12g02100:NC_037321.1:729061-731009:-:-391	BCIN_12g02100(gene-BCIN_12g02100)	NA	NA	NA	hypothetical protein BCIN_12g02100 [Botrytis cinerea B05.10]	NA
NC_037313.1	1395641	1397141	1501	KOBcdim5_H3K9me3_vs_TB_31_H3K9me3_peak_515	8.92	8.38	9.31	-0.93	6.59E-10	3.64E-09	BCIN_04g03930:exon	BCIN_04g03930:NC_037313.1:1395800-1398922:+:591	BCIN_04g03930(gene-BCIN_04g03930)	NA	NA	NA	hypothetical protein BCIN_04g03930 [Botrytis cinerea B05.10]	NA
NC_037313.1	1774325	1775798	1474	KOBcdim5_H3K9me3_vs_TB_31_H3K9me3_peak_516	8.85	8.28	9.26	-0.98	6.61E-10	3.65E-09	BCIN_04g05120:exon	BCIN_04g05120:NC_037313.1:1774651-1777903:-:2841	BCIN_04g05120(gene-BCIN_04g05120)	NA	NA	NA	hypothetical protein BCIN_04g05120 [Botrytis cinerea B05.10]	NA
NC_037325.1	1447135	1448811	1677	KOBcdim5_H3K9me3_vs_TB_31_H3K9me3_peak_517	9.1	8.44	9.55	-1.11	6.65E-10	3.66E-09	BCIN_16g03950:exon	BCIN_16g03950:NC_037325.1:1446490-1448278:+:1483	BCIN_16g03950(gene-BCIN_16g03950)	2;GO:0005575,cellular_component cellular_component;GO:0005576,cellular_component extracellular region	CBH1; cellulose 1,4-beta-cellobiosidase [EC:3.2.1.91]; K01225	map00500	hypothetical protein BCIN_16g03950 [Botrytis cinerea B05.10]	NA
NC_037313.1	962410	968083	5674	KOBcdim5_H3K9me3_vs_TB_31_H3K9me3_peak_518	10.95	10.24	11.43	-1.19	6.68E-10	3.67E-09	BCIN_04g02690:intron;BCIN_04g02700:Promoter	BCIN_04g02690:NC_037313.1:964499-966541:+:747	BCIN_04g02690(gene-BCIN_04g02690)	NA	NA	NA	hypothetical protein BCIN_04g02690 [Botrytis cinerea B05.10]	NA
NC_037318.1	308158	309170	1013	KOBcdim5_H3K9me3_vs_TB_31_H3K9me3_peak_519	9	8.27	9.48	-1.2	6.72E-10	3.68E-09	BCIN_09g00830:exon;BCIN_09g00840:Promoter	BCIN_09g00840:NC_037318.1:309949-312279:+:-1285	BCIN_09g00840(gene-BCIN_09g00840)	NA	NA	NA	hypothetical protein BCIN_09g00840 [Botrytis cinerea B05.10]	NA
NC_037316.1	876213	877046	834	KOBcdim5_H3K9me3_vs_TB_31_H3K9me3_peak_520	8.37	7.62	8.87	-1.24	6.77E-10	3.70E-09	BCIN_07g02360:exon	BCIN_07g02360:NC_037316.1:875075-877305:+:1554	BCIN_07g02360(gene-BCIN_07g02360)	NA	NA	NA	hypothetical protein BCIN_07g02360 [Botrytis cinerea B05.10]	NA
NC_037314.1	2834367	2834943	577	KOBcdim5_H3K9me3_vs_TB_31_H3K9me3_peak_521	7.65	6.97	8.11	-1.14	6.84E-10	3.73E-09	BCIN_05g08100:Promoter;BCIN_05g08090:exon	BCIN_05g08090:NC_037314.1:2834188-2835085:+:467	BCIN_05g08090(gene-BCIN_05g08090)	NA	NA	NA	hypothetical protein BCIN_05g08090 [Botrytis cinerea B05.10]	NA
NC_037312.1	473419	475502	2084	KOBcdim5_H3K9me3_vs_TB_31_H3K9me3_peak_522	9.37	8.77	9.79	-1.01	6.85E-10	3.74E-09	BCIN_03g01400:Promoter;BCIN_03g01390:Promoter;BCIN_03g01410:exon	BCIN_03g01400:NC_037312.1:473296-474186:-:-274	BCIN_03g01400(gene-BCIN_03g01400)	NA	NA	NA	hypothetical protein BCIN_03g01400 [Botrytis cinerea B05.10]	NA
NC_037312.1	2730752	2732750	1999	KOBcdim5_H3K9me3_vs_TB_31_H3K9me3_peak_523	9.21	8.63	9.62	-1	6.89E-10	3.75E-09	intergenic	BCIN_03g07950:NC_037312.1:2728869-2729588:+:2882	BCIN_03g07950(gene-BCIN_03g07950)	NA	NA	NA	hypothetical protein BCIN_03g07950 [Botrytis cinerea B05.10]	NA
NC_037311.1	513641	515180	1540	KOBcdim5_H3K9me3_vs_TB_31_H3K9me3_peak_524	9.14	8.59	9.54	-0.95	6.97E-10	3.78E-09	BCIN_02g01230:Promoter;BCIN_02g01210:Promoter;BCIN_02g01220:exon;BCIN_02g01220:five_prime_UTR	BCIN_02g01220:NC_037311.1:514199-515534:+:211	BCIN_02g01220(gene-BCIN_02g01220)	NA	NA	NA	hypothetical protein BCIN_02g01220 [Botrytis cinerea B05.10]	NA
NC_037315.1	338878	340314	1437	KOBcdim5_H3K9me3_vs_TB_31_H3K9me3_peak_525	9	8.37	9.44	-1.07	6.98E-10	3.78E-09	BCIN_06g00880:exon	BCIN_06g00880:NC_037315.1:338838-340383:-:787	BCIN_06g00880(gene-BCIN_06g00880)	NA	NA	NA	hypothetical protein BCIN_06g00880 [Botrytis cinerea B05.10]	NA
NC_037315.1	761575	764013	2439	KOBcdim5_H3K9me3_vs_TB_31_H3K9me3_peak_526	9.59	8.97	10.02	-1.05	7.01E-10	3.79E-09	intergenic	BCIN_06g02170:NC_037315.1:763781-764463:-:1669	BCIN_06g02170(gene-BCIN_06g02170)	NA	NA	NA	hypothetical protein BCIN_06g02170 [Botrytis cinerea B05.10]	NA
NC_037321.1	1401277	1403418	2142	KOBcdim5_H3K9me3_vs_TB_31_H3K9me3_peak_527	9.39	8.82	9.79	-0.97	7.19E-10	3.88E-09	BCIN_12g04190:exon	BCIN_12g04190:NC_037321.1:1401312-1403730:+:1035	BCIN_12g04190(gene-BCIN_12g04190)	NA	NA	NA	hypothetical protein BCIN_12g04190 [Botrytis cinerea B05.10]	NA
NC_037321.1	1452495	1453723	1229	KOBcdim5_H3K9me3_vs_TB_31_H3K9me3_peak_528	8.76	8.15	9.19	-1.05	7.24E-10	3.90E-09	BCIN_12g04320:exon	BCIN_12g04320:NC_037321.1:1451591-1453923:+:1518	BCIN_12g04320(gene-BCIN_12g04320)	NA	NA	NA	hypothetical protein BCIN_12g04320 [Botrytis cinerea B05.10]	NA
NC_037312.1	2184718	2186111	1394	KOBcdim5_H3K9me3_vs_TB_31_H3K9me3_peak_529	8.79	8.19	9.21	-1.02	7.26E-10	3.90E-09	BCIN_03g06460:exon;BCIN_03g06460:three_prime_UTR	BCIN_03g06460:NC_037312.1:2185370-2187530:-:2115	BCIN_03g06460(gene-BCIN_03g06460)	NA	NA	NA	hypothetical protein BCIN_03g06460 [Botrytis cinerea B05.10]	NA
NC_037319.1	411922	415181	3260	KOBcdim5_H3K9me3_vs_TB_31_H3K9me3_peak_530	10.38	9.63	10.88	-1.25	7.26E-10	3.90E-09	BCIN_10g01000:exon	BCIN_10g01000:NC_037319.1:412966-414735:+:585	BCIN_10g01000(gene-BCIN_10g01000)	NA	NA	NA	hypothetical protein BCIN_10g01000 [Botrytis cinerea B05.10]	NA
NC_037318.1	1508685	1511981	3297	KOBcdim5_H3K9me3_vs_TB_31_H3K9me3_peak_531	10.08	9.35	10.57	-1.21	7.28E-10	3.90E-09	BCIN_09g04260:three_prime_UTR;BCIN_09g04260:exon	BCIN_09g04260:NC_037318.1:1509543-1510833:+:790	BCIN_09g04260(gene-BCIN_09g04260)	NA	NA	NA	hypothetical protein BCIN_09g04260 [Botrytis cinerea B05.10]	NA
NC_037316.1	2016208	2020609	4402	KOBcdim5_H3K9me3_vs_TB_31_H3K9me3_peak_532	10.43	9.87	10.83	-0.95	7.48E-10	4.00E-09	BCIN_07g05510:exon	BCIN_07g05480:NC_037316.1:2020045-2025251:-:6842	BCIN_07g05480(gene-BCIN_07g05480)	NA	NA	NA	hypothetical protein BCIN_07g05480 [Botrytis cinerea B05.10]	NA
NC_037311.1	3171618	3173389	1772	KOBcdim5_H3K9me3_vs_TB_31_H3K9me3_peak_533	9.1	8.53	9.5	-0.97	7.50E-10	4.00E-09	BCIN_02g08920:exon	BCIN_02g08920:NC_037311.1:3170838-3172732:+:1665	BCIN_02g08920(gene-BCIN_02g08920)	NA	NA	NA	hypothetical protein BCIN_02g08920 [Botrytis cinerea B05.10]	NA
NC_037315.1	366594	368290	1697	KOBcdim5_H3K9me3_vs_TB_31_H3K9me3_peak_534	9.16	8.58	9.57	-0.98	7.50E-10	4.00E-09	BCIN_06g00980:exon	BCIN_06g00980:NC_037315.1:365854-368520:+:1588	BCIN_06g00980(gene-BCIN_06g00980)	NA	NA	NA	hypothetical protein BCIN_06g00980 [Botrytis cinerea B05.10]	NA
NC_037313.1	268156	269773	1618	KOBcdim5_H3K9me3_vs_TB_31_H3K9me3_peak_535	9.18	8.63	9.57	-0.94	7.65E-10	4.07E-09	BCIN_04g00720:exon;BCIN_04g00710:Promoter;BCIN_04g00720:Promoter	BCIN_04g00720:NC_037313.1:269499-271004:+:-534	BCIN_04g00720(gene-BCIN_04g00720)	NA	NA	NA	hypothetical protein BCIN_04g00720 [Botrytis cinerea B05.10]	NA
NC_037315.1	1832043	1833456	1414	KOBcdim5_H3K9me3_vs_TB_31_H3K9me3_peak_536	8.84	8.24	9.27	-1.03	7.69E-10	4.08E-09	intergenic	BCIN_06g05380:NC_037315.1:1828825-1830286:+:3924	BCIN_06g05380(gene-BCIN_06g05380)	NA	HOGA1; 4-hydroxy-2-oxoglutarate aldolase [EC:4.1.3.16]; K18123	map00330,map00630	hypothetical protein BCIN_06g05380 [Botrytis cinerea B05.10]	NA
NC_037310.1	349135	351014	1880	KOBcdim5_H3K9me3_vs_TB_31_H3K9me3_peak_538	9.33	8.69	9.77	-1.08	7.85E-10	4.15E-09	intergenic	BCIN_01g00910:NC_037310.1:352269-353547:-:3472	BCIN_01g00910(gene-BCIN_01g00910)	NA	NA	NA	hypothetical protein BCIN_01g00910 [Botrytis cinerea B05.10]	NA
NC_037312.1	170780	172627	1848	KOBcdim5_H3K9me3_vs_TB_31_H3K9me3_peak_539	9.52	8.77	10.01	-1.23	7.92E-10	4.18E-09	intergenic	Bcxyn11A:NC_037312.1:174215-175202:+:-2511	Bcxyn11A(gene-BCIN_03g00480)	30;GO:0000272,biological_process polysaccharide catabolic process;GO:0003674,molecular_function molecular_function;GO:0003824,molecular_function catalytic activity;GO:0004553,molecular_function hydrolase activity, hydrolyzing O-glycosyl compounds;GO:0005575,cellular_component cellular_component;GO:0005576,cellular_component extracellular region;GO:0005975,biological_process carbohydrate metabolic…	NA	NA	Bcxyn11A [Botrytis cinerea B05.10]	NA
NC_037324.1	1636128	1637139	1012	KOBcdim5_H3K9me3_vs_TB_31_H3K9me3_peak_540	8.26	7.68	8.67	-0.99	7.92E-10	4.18E-09	BCIN_15g04830:exon	BCIN_15g04830:NC_037324.1:1635361-1637731:+:1272	BCIN_15g04830(gene-BCIN_15g04830)	NA	NA	NA	hypothetical protein BCIN_15g04830 [Botrytis cinerea B05.10]	NA
NC_037319.1	555248	558866	3619	KOBcdim5_H3K9me3_vs_TB_31_H3K9me3_peak_541	10.37	9.65	10.85	-1.2	7.99E-10	4.21E-09	BCIN_10g01410:Promoter	BCIN_10g01410:NC_037319.1:557336-559340:+:-279	BCIN_10g01410(gene-BCIN_10g01410)	NA	NA	NA	hypothetical protein BCIN_10g01410 [Botrytis cinerea B05.10]	NA
NC_037318.1	1501393	1502835	1443	KOBcdim5_H3K9me3_vs_TB_31_H3K9me3_peak_542	8.79	8.18	9.22	-1.04	8.33E-10	4.37E-09	BCIN_09g04240:exon	BCIN_09g04240:NC_037318.1:1500554-1503224:-:1110	BCIN_09g04240(gene-BCIN_09g04240)	NA	glpK, GK; glycerol kinase [EC:2.7.1.30]; K00864	map00561	hypothetical protein BCIN_09g04240 [Botrytis cinerea B05.10]	NA
NC_037315.1	1333981	1339033	5053	KOBcdim5_H3K9me3_vs_TB_31_H3K9me3_peak_543	10.91	10.13	11.41	-1.28	8.39E-10	4.40E-09	BCIN_06g03860:Promoter;BCIN_06g03870:five_prime_UTR;BCIN_06g03870:exon	BCIN_06g03870:NC_037315.1:1335169-1336732:-:225	BCIN_06g03870(gene-BCIN_06g03870)	NA	NA	NA	hypothetical protein BCIN_06g03870 [Botrytis cinerea B05.10]	NA
NC_037319.1	2110459	2111986	1528	KOBcdim5_H3K9me3_vs_TB_31_H3K9me3_peak_544	9.06	8.4	9.51	-1.11	8.42E-10	4.41E-09	BCIN_10g05580:Promoter	BCIN_10g05580:NC_037319.1:2112338-2114095:+:-1115	BCIN_10g05580(gene-BCIN_10g05580)	NA	NA	NA	hypothetical protein BCIN_10g05580 [Botrytis cinerea B05.10]	NA
NC_037312.1	1191076	1192204	1129	KOBcdim5_H3K9me3_vs_TB_31_H3K9me3_peak_545	8.51	7.9	8.94	-1.05	8.69E-10	4.54E-09	BCIN_03g03500:exon	BCIN_03g03500:NC_037312.1:1191355-1193152:-:1512	BCIN_03g03500(gene-BCIN_03g03500)	NA	NA	NA	hypothetical protein BCIN_03g03500 [Botrytis cinerea B05.10]	NA
NC_037317.1	58854	62249	3396	KOBcdim5_H3K9me3_vs_TB_31_H3K9me3_peak_546	10.28	9.66	10.72	-1.06	8.73E-10	4.54E-09	Bcaqp8:Promoter	Bcaqp8:NC_037317.1:61066-62619:+:-514	Bcaqp8(gene-BCIN_08g00120)	NA	NA	NA	Bcaqp8 [Botrytis cinerea B05.10]	NA
NC_037316.1	1908115	1910554	2440	KOBcdim5_H3K9me3_vs_TB_31_H3K9me3_peak_547	9.74	9.14	10.16	-1.03	8.73E-10	4.54E-09	BCIN_07g05110:exon	BCIN_07g05110:NC_037316.1:1906101-1910692:+:3233	BCIN_07g05110(gene-BCIN_07g05110)	NA	NA	NA	hypothetical protein BCIN_07g05110 [Botrytis cinerea B05.10]	NA
NC_037313.1	1161637	1166052	4416	KOBcdim5_H3K9me3_vs_TB_31_H3K9me3_peak_548	10.46	9.81	10.91	-1.1	8.84E-10	4.59E-09	intergenic	BCIN_04g03190:NC_037313.1:1164414-1166371:-:2526	BCIN_04g03190(gene-BCIN_04g03190)	77;GO:0000003,biological_process reproduction;GO:0003006,biological_process developmental process involved in reproduction;GO:0003674,molecular_function molecular_function;GO:0005215,molecular_function transporter activity;GO:0005575,cellular_component cellular_component;GO:0005623,cellular_component cell;GO:0005886,cellular_component plasma membrane;GO:0006810,biological_process transport;GO:000…	NA	NA	hypothetical protein BCIN_04g03190 [Botrytis cinerea B05.10]	NA
NC_037310.1	2100637	2101588	952	KOBcdim5_H3K9me3_vs_TB_31_H3K9me3_peak_549	8.15	7.56	8.57	-1.01	9.00E-10	4.67E-09	BCIN_01g06000:exon	BCIN_01g06000:NC_037310.1:2098090-2101696:+:3022	BCIN_01g06000(gene-BCIN_01g06000)	NA	NA	NA	hypothetical protein BCIN_01g06000 [Botrytis cinerea B05.10]	NA
NC_037312.1	1279886	1283393	3508	KOBcdim5_H3K9me3_vs_TB_31_H3K9me3_peak_550	10.43	9.66	10.92	-1.26	9.10E-10	4.70E-09	BCIN_03g03810:exon;BCIN_03g03820:Promoter;BCIN_03g03810:three_prime_UTR	BCIN_03g03820:NC_037312.1:1282627-1284573:+:-987	BCIN_03g03820(gene-BCIN_03g03820)	NA	NA	NA	hypothetical protein BCIN_03g03820 [Botrytis cinerea B05.10]	NA
NC_037317.1	476387	477520	1134	KOBcdim5_H3K9me3_vs_TB_31_H3K9me3_peak_551	8.6	8.03	9	-0.97	9.11E-10	4.70E-09	BCIN_08g01170:Promoter;BCIN_08g01180:exon	BCIN_08g01180:NC_037317.1:475417-477537:-:583	BCIN_08g01180(gene-BCIN_08g01180)	NA	NA	NA	hypothetical protein BCIN_08g01180 [Botrytis cinerea B05.10]	NA
NC_037312.1	1935604	1936935	1332	KOBcdim5_H3K9me3_vs_TB_31_H3K9me3_peak_552	8.74	8.05	9.21	-1.16	9.21E-10	4.75E-09	intergenic	BCIN_03g05760:NC_037312.1:1936660-1937730:-:1460	BCIN_03g05760(gene-BCIN_03g05760)	NA	NA	NA	hypothetical protein BCIN_03g05760 [Botrytis cinerea B05.10]	NA
NC_037314.1	980442	981900	1459	KOBcdim5_H3K9me3_vs_TB_31_H3K9me3_peak_553	8.88	8.3	9.3	-1	9.35E-10	4.81E-09	BCIN_05g02690:Promoter	BCIN_05g02690:NC_037314.1:981376-982037:+:-205	BCIN_05g02690(gene-BCIN_05g02690)	NA	NA	NA	hypothetical protein BCIN_05g02690 [Botrytis cinerea B05.10]	NA
NC_037315.1	1421137	1424533	3397	KOBcdim5_H3K9me3_vs_TB_31_H3K9me3_peak_554	10.41	9.65	10.9	-1.25	9.54E-10	4.90E-09	BCIN_06g04110:exon	BCIN_06g04110:NC_037315.1:1422222-1424858:+:613	BCIN_06g04110(gene-BCIN_06g04110)	NA	NA	NA	hypothetical protein BCIN_06g04110 [Botrytis cinerea B05.10]	NA
NC_037311.1	900092	901805	1714	KOBcdim5_H3K9me3_vs_TB_31_H3K9me3_peak_555	9.3	8.6	9.77	-1.18	9.57E-10	4.90E-09	intergenic	BCIN_02g02440:NC_037311.1:898599-900718:+:2349	BCIN_02g02440(gene-BCIN_02g02440)	NA	NA	NA	hypothetical protein BCIN_02g02440 [Botrytis cinerea B05.10]	NA
NC_037324.1	282755	286233	3479	KOBcdim5_H3K9me3_vs_TB_31_H3K9me3_peak_556	10.42	9.71	10.9	-1.19	9.58E-10	4.90E-09	intergenic	BCIN_15g00770:NC_037324.1:287138-289240:+:-2644	BCIN_15g00770(gene-BCIN_15g00770)	117;GO:0000075,biological_process cell cycle checkpoint;GO:0000076,biological_process DNA replication checkpoint;GO:0000278,biological_process mitotic cell cycle;GO:0000724,biological_process double-strand break repair via homologous recombination;GO:0000725,biological_process recombinational repair;GO:0000727,biological_process double-strand break repair via break-induced replication;GO:0000733,…	NA	NA	hypothetical protein BCIN_15g00770 [Botrytis cinerea B05.10]	NA
NC_037317.1	1376168	1378927	2760	KOBcdim5_H3K9me3_vs_TB_31_H3K9me3_peak_557	9.99	9.35	10.43	-1.08	9.92E-10	5.06E-09	Bcdtc3:exon;BCIN_08g03570:Promoter	Bcdtc3:NC_037317.1:1375356-1378754:-:1206	Bcdtc3(gene-BCIN_08g03560)	NA	CPS-KS; ent-copalyl diphosphate/ent-kaurene synthase [EC:5.5.1.13 4.2.3.19]; K20657	map00904	Bcdtc3 [Botrytis cinerea B05.10]	NA
NC_037324.1	269328	272248	2921	KOBcdim5_H3K9me3_vs_TB_31_H3K9me3_peak_558	9.89	9.28	10.31	-1.03	9.93E-10	5.06E-09	BCIN_15g00730:exon;BCIN_15g00730:five_prime_UTR	BCIN_15g00730:NC_037324.1:270775-272794:+:13	BCIN_15g00730(gene-BCIN_15g00730)	NA	CYP503; ent-kaurene oxidase [EC:1.14.14.86]; K21292	map00904	hypothetical protein BCIN_15g00730 [Botrytis cinerea B05.10]	NA
NC_037324.1	1427834	1428711	878	KOBcdim5_H3K9me3_vs_TB_31_H3K9me3_peak_559	7.98	7.35	8.41	-1.06	1.00E-09	5.10E-09	BCIN_15g04100:Promoter	BCIN_15g04100:NC_037324.1:1429094-1429919:+:-821	BCIN_15g04100(gene-BCIN_15g04100)	NA	NA	NA	hypothetical protein BCIN_15g04100 [Botrytis cinerea B05.10]	NA
NC_037312.1	1092650	1093687	1038	KOBcdim5_H3K9me3_vs_TB_31_H3K9me3_peak_560	8.38	7.75	8.82	-1.07	1.01E-09	5.13E-09	BCIN_03g03260:Promoter	BCIN_03g03260:NC_037312.1:1092511-1093164:-:-4	BCIN_03g03260(gene-BCIN_03g03260)	NA	NA	NA	hypothetical protein BCIN_03g03260 [Botrytis cinerea B05.10]	NA
NC_037325.1	127075	130661	3587	KOBcdim5_H3K9me3_vs_TB_31_H3K9me3_peak_561	10.37	9.63	10.86	-1.23	1.02E-09	5.15E-09	BCIN_16g00110:intron	BCIN_16g00100:NC_037325.1:126886-127646:+:1982	BCIN_16g00100(gene-BCIN_16g00100)	NA	NA	NA	hypothetical protein BCIN_16g00100 [Botrytis cinerea B05.10]	NA
NC_037311.1	3165941	3168160	2220	KOBcdim5_H3K9me3_vs_TB_31_H3K9me3_peak_562	9.5	8.96	9.9	-0.94	1.02E-09	5.16E-09	BCIN_02g08890:exon;BCIN_02g08880:Promoter	BCIN_02g08890:NC_037311.1:3166691-3168139:+:359	BCIN_02g08890(gene-BCIN_02g08890)	NA	NA	NA	hypothetical protein BCIN_02g08890 [Botrytis cinerea B05.10]	NA
NC_037318.1	735583	737258	1676	KOBcdim5_H3K9me3_vs_TB_31_H3K9me3_peak_563	9.17	8.49	9.62	-1.14	1.02E-09	5.16E-09	BCIN_09g01990:intron	BCIN_09g01990:NC_037318.1:735459-738813:-:2392	BCIN_09g01990(gene-BCIN_09g01990)	NA	NA	NA	hypothetical protein BCIN_09g01990 [Botrytis cinerea B05.10]	NA
NC_037314.1	899368	900990	1623	KOBcdim5_H3K9me3_vs_TB_31_H3K9me3_peak_564	9.2	8.6	9.63	-1.02	1.03E-09	5.20E-09	intergenic	BCIN_05g02440:NC_037314.1:899638-900160:+:541	BCIN_05g02440(gene-BCIN_05g02440)	NA	NA	NA	hypothetical protein BCIN_05g02440 [Botrytis cinerea B05.10]	NA
NC_037310.1	1605796	1607632	1837	KOBcdim5_H3K9me3_vs_TB_31_H3K9me3_peak_565	9.28	8.65	9.71	-1.06	1.04E-09	5.22E-09	BCIN_01g04410:Promoter;BCIN_01g04400:Promoter	BCIN_01g04400:NC_037310.1:1604049-1605462:-:-1252	BCIN_01g04400(gene-BCIN_01g04400)	NA	NA	NA	hypothetical protein BCIN_01g04400 [Botrytis cinerea B05.10]	NA
NC_037313.1	1362140	1364186	2047	KOBcdim5_H3K9me3_vs_TB_31_H3K9me3_peak_566	9.72	9.01	10.19	-1.17	1.06E-09	5.34E-09	BCIN_04g03800:exon	BCIN_04g03800:NC_037313.1:1362082-1364584:-:1421	BCIN_04g03800(gene-BCIN_04g03800)	NA	NA	NA	hypothetical protein BCIN_04g03800 [Botrytis cinerea B05.10]	NA
NC_037310.1	3367504	3368741	1238	KOBcdim5_H3K9me3_vs_TB_31_H3K9me3_peak_567	8.64	8.1	9.03	-0.93	1.08E-09	5.42E-09	BCIN_01g09700:exon	BCIN_01g09700:NC_037310.1:3367975-3373474:+:147	BCIN_01g09700(gene-BCIN_01g09700)	NA	NA	NA	hypothetical protein BCIN_01g09700 [Botrytis cinerea B05.10]	NA
NC_037315.1	773289	774586	1298	KOBcdim5_H3K9me3_vs_TB_31_H3K9me3_peak_568	8.86	8.17	9.32	-1.16	1.08E-09	5.43E-09	BCIN_06g02210:Promoter;BCIN_06g02200:exon	BCIN_06g02200:NC_037315.1:772998-774557:+:939	BCIN_06g02200(gene-BCIN_06g02200)	NA	NA	NA	hypothetical protein BCIN_06g02200 [Botrytis cinerea B05.10]	NA
NC_037321.1	257702	260008	2307	KOBcdim5_H3K9me3_vs_TB_31_H3K9me3_peak_569	9.58	9	10	-1.01	1.09E-09	5.46E-09	BCIN_12g00700:exon	BCIN_12g00700:NC_037321.1:257544-262017:+:1311	BCIN_12g00700(gene-BCIN_12g00700)	NA	NA	NA	hypothetical protein BCIN_12g00700 [Botrytis cinerea B05.10]	NA
NC_037315.1	1353513	1354776	1264	KOBcdim5_H3K9me3_vs_TB_31_H3K9me3_peak_570	9.07	8.32	9.56	-1.24	1.10E-09	5.50E-09	intergenic	BCIN_06g03990:NC_037315.1:1355993-1357075:-:2930	BCIN_06g03990(gene-BCIN_06g03990)	NA	NA	NA	hypothetical protein BCIN_06g03990 [Botrytis cinerea B05.10]	NA
NC_037313.1	1349315	1351144	1830	KOBcdim5_H3K9me3_vs_TB_31_H3K9me3_peak_571	9.87	8.91	10.44	-1.53	1.11E-09	5.53E-09	BCIN_04g03760:exon	BCIN_04g03760:NC_037313.1:1349194-1350777:+:1035	BCIN_04g03760(gene-BCIN_04g03760)	NA	NA	NA	hypothetical protein BCIN_04g03760 [Botrytis cinerea B05.10]	NA
NC_037314.1	518779	520074	1296	KOBcdim5_H3K9me3_vs_TB_31_H3K9me3_peak_572	8.71	8.09	9.14	-1.04	1.12E-09	5.56E-09	BCIN_05g01280:exon	BCIN_05g01280:NC_037314.1:518677-520981:-:1554	BCIN_05g01280(gene-BCIN_05g01280)	NA	NA	NA	hypothetical protein BCIN_05g01280 [Botrytis cinerea B05.10]	NA
NC_037311.1	115013	116925	1913	KOBcdim5_H3K9me3_vs_TB_31_H3K9me3_peak_573	9.8	9.28	10.18	-0.89	1.14E-09	5.64E-09	BCIN_02g00020:three_prime_UTR;BCIN_02g00020:exon	BCIN_02g00020:NC_037311.1:115808-118428:-:2459	BCIN_02g00020(gene-BCIN_02g00020)	NA	NA	NA	hypothetical protein BCIN_02g00020 [Botrytis cinerea B05.10]	NA
NC_037318.1	381633	385955	4323	KOBcdim5_H3K9me3_vs_TB_31_H3K9me3_peak_574	10.5	9.92	10.92	-1	1.17E-09	5.82E-09	BCIN_09g01010:Promoter	BCIN_09g01010:NC_037318.1:380942-383730:-:-64	BCIN_09g01010(gene-BCIN_09g01010)	NA	NA	NA	hypothetical protein BCIN_09g01010 [Botrytis cinerea B05.10]	NA
NC_037316.1	1162604	1165571	2968	KOBcdim5_H3K9me3_vs_TB_31_H3K9me3_peak_575	10	9.45	10.4	-0.95	1.19E-09	5.91E-09	intergenic	BCIN_07g03220:NC_037316.1:1164565-1165685:-:1597	BCIN_07g03220(gene-BCIN_07g03220)	NA	cynT, can; carbonic anhydrase [EC:4.2.1.1]; K01673	map00910	hypothetical protein BCIN_07g03220 [Botrytis cinerea B05.10]	NA
NC_037322.1	1820076	1821478	1403	KOBcdim5_H3K9me3_vs_TB_31_H3K9me3_peak_576	8.68	8.1	9.1	-1.01	1.20E-09	5.94E-09	BCIN_13g04870:exon	BCIN_13g04870:NC_037322.1:1818183-1823807:+:2594	BCIN_13g04870(gene-BCIN_13g04870)	163;GO:0000166,molecular_function nucleotide binding;GO:0000322,cellular_component storage vacuole;GO:0000323,cellular_component lytic vacuole;GO:0000324,cellular_component fungal-type vacuole;GO:0000724,biological_process double-strand break repair via homologous recombination;GO:0000725,biological_process recombinational repair;GO:0003674,molecular_function molecular_function;GO:0003824,molecul…	ABCG2.PDR, CDR1; ATP-binding cassette, subfamily G (WHITE), member 2, PDR; K08711	map02010	hypothetical protein BCIN_13g04870 [Botrytis cinerea B05.10]	NA
NC_037314.1	2091558	2093665	2108	KOBcdim5_H3K9me3_vs_TB_31_H3K9me3_peak_577	9.56	8.99	9.96	-0.97	1.20E-09	5.94E-09	intergenic	BCIN_05g06100:NC_037314.1:2086922-2090548:-:-2063	BCIN_05g06100(gene-BCIN_05g06100)	NA	NA	NA	hypothetical protein BCIN_05g06100 [Botrytis cinerea B05.10]	NA
NC_037310.1	3474958	3476149	1192	KOBcdim5_H3K9me3_vs_TB_31_H3K9me3_peak_578	8.55	7.94	8.98	-1.04	1.21E-09	5.98E-09	BCIN_01g09960:exon	BCIN_01g09960:NC_037310.1:3473224-3477457:-:1903	BCIN_01g09960(gene-BCIN_01g09960)	NA	nagZ; beta-N-acetylhexosaminidase [EC:3.2.1.52]; K01207	map00520,map00531,map01501	hypothetical protein BCIN_01g09960 [Botrytis cinerea B05.10]	NA
NC_037311.1	368093	369713	1621	KOBcdim5_H3K9me3_vs_TB_31_H3K9me3_peak_579	9.06	8.49	9.48	-0.99	1.22E-09	6.00E-09	BCIN_02g00790:exon	BCIN_02g00790:NC_037311.1:368137-372565:-:3662	BCIN_02g00790(gene-BCIN_02g00790)	NA	ABCB1, CD243; ATP-binding cassette, subfamily B (MDR/TAP), member 1 [EC:7.6.2.2]; K05658	map02010	hypothetical protein BCIN_02g00790 [Botrytis cinerea B05.10]	NA
NC_037317.1	551146	554214	3069	KOBcdim5_H3K9me3_vs_TB_31_H3K9me3_peak_580	10.05	9.49	10.45	-0.96	1.22E-09	6.00E-09	intergenic	BCIN_08g01400:NC_037317.1:549307-552424:+:3373	BCIN_08g01400(gene-BCIN_08g01400)	NA	NA	NA	hypothetical protein BCIN_08g01400 [Botrytis cinerea B05.10]	NA
NC_037321.1	249433	252913	3481	KOBcdim5_H3K9me3_vs_TB_31_H3K9me3_peak_581	10.02	9.51	10.4	-0.89	1.23E-09	6.01E-09	Bcnrps2:exon	Bcnrps2:NC_037321.1:240370-255422:-:4249	Bcnrps2(gene-BCIN_12g00690)	84;GO:0000036,molecular_function acyl carrier activity;GO:0003674,molecular_function molecular_function;GO:0003824,molecular_function catalytic activity;GO:0005488,molecular_function binding;GO:0006082,biological_process organic acid metabolic process;GO:0006518,biological_process peptide metabolic process;GO:0006629,biological_process lipid metabolic process;GO:0006631,biological_process fatty a…	NA	NA	Bcnrps2 [Botrytis cinerea B05.10]	NA
NC_037313.1	1265073	1267145	2073	KOBcdim5_H3K9me3_vs_TB_31_H3K9me3_peak_582	9.45	8.93	9.83	-0.9	1.25E-09	6.12E-09	intergenic	BCIN_04g03500:NC_037313.1:1267761-1268272:-:2163	BCIN_04g03500(gene-BCIN_04g03500)	NA	NA	NA	hypothetical protein BCIN_04g03500 [Botrytis cinerea B05.10]	NA
NC_037320.1	1966182	1967930	1749	KOBcdim5_H3K9me3_vs_TB_31_H3K9me3_peak_583	9.17	8.62	9.57	-0.95	1.26E-09	6.13E-09	Bcrev1:exon	Bcrev1:NC_037320.1:1963970-1967965:+:3086	Bcrev1(gene-BCIN_11g05530)	76;GO:0000002,biological_process mitochondrial genome maintenance;GO:0000731,biological_process DNA synthesis involved in DNA repair;GO:0003674,molecular_function molecular_function;GO:0003824,molecular_function catalytic activity;GO:0003887,molecular_function DNA-directed DNA polymerase activity;GO:0005575,cellular_component cellular_component;GO:0005622,cellular_component intracellular;GO:00056…	NA	NA	Bcrev1 [Botrytis cinerea B05.10]	NA
NC_037312.1	1475835	1477863	2029	KOBcdim5_H3K9me3_vs_TB_31_H3K9me3_peak_584	9.35	8.73	9.78	-1.05	1.26E-09	6.13E-09	BCIN_03g04440:Promoter;BCIN_03g04430:exon	BCIN_03g04430:NC_037312.1:1476517-1478543:-:1694	BCIN_03g04430(gene-BCIN_03g04430)	NA	NA	NA	hypothetical protein BCIN_03g04430 [Botrytis cinerea B05.10]	NA
NC_037313.1	2192147	2196771	4625	KOBcdim5_H3K9me3_vs_TB_31_H3K9me3_peak_585	10.63	9.92	11.1	-1.19	1.26E-09	6.14E-09	intergenic	BCIN_04g06380:NC_037313.1:2191096-2192824:+:3363	BCIN_04g06380(gene-BCIN_04g06380)	NA	NA	NA	hypothetical protein BCIN_04g06380 [Botrytis cinerea B05.10]	NA
NC_037310.1	2511588	2512598	1011	KOBcdim5_H3K9me3_vs_TB_31_H3K9me3_peak_586	8.13	7.54	8.55	-1.01	1.26E-09	6.14E-09	BCIN_01g07200:Promoter	BCIN_01g07200:NC_037310.1:2512447-2513718:+:-354	BCIN_01g07200(gene-BCIN_01g07200)	NA	NA	NA	hypothetical protein BCIN_01g07200 [Botrytis cinerea B05.10]	NA
NC_037311.1	1919841	1921782	1942	KOBcdim5_H3K9me3_vs_TB_31_H3K9me3_peak_587	9.53	8.75	10.03	-1.27	1.29E-09	6.24E-09	BCIN_02g05380:exon;BCIN_02g05380:three_prime_UTR	BCIN_02g05380:NC_037311.1:1920494-1922214:-:1402	BCIN_02g05380(gene-BCIN_02g05380)	NA	NA	NA	hypothetical protein BCIN_02g05380 [Botrytis cinerea B05.10]	NA
NC_037320.1	675742	677831	2090	KOBcdim5_H3K9me3_vs_TB_31_H3K9me3_peak_588	9.36	8.8	9.76	-0.96	1.31E-09	6.34E-09	intergenic	BCIN_11g02030:NC_037320.1:674208-674942:+:2578	BCIN_11g02030(gene-BCIN_11g02030)	NA	NA	NA	hypothetical protein BCIN_11g02030 [Botrytis cinerea B05.10]	NA
NC_037311.1	2052838	2053914	1077	KOBcdim5_H3K9me3_vs_TB_31_H3K9me3_peak_589	8.29	7.69	8.71	-1.02	1.31E-09	6.34E-09	BCIN_02g05720:exon	BCIN_02g05720:NC_037311.1:2051727-2054472:+:1649	BCIN_02g05720(gene-BCIN_02g05720)	NA	NA	NA	hypothetical protein BCIN_02g05720 [Botrytis cinerea B05.10]	NA
NC_037325.1	735470	736688	1219	KOBcdim5_H3K9me3_vs_TB_31_H3K9me3_peak_590	8.56	7.92	9.01	-1.09	1.33E-09	6.44E-09	BCIN_16g01790:exon	BCIN_16g01790:NC_037325.1:732565-738091:+:3514	BCIN_16g01790(gene-BCIN_16g01790)	NA	NA	NA	hypothetical protein BCIN_16g01790 [Botrytis cinerea B05.10]	NA
NC_037319.1	2108145	2110166	2022	KOBcdim5_H3K9me3_vs_TB_31_H3K9me3_peak_591	9.68	8.9	10.18	-1.28	1.34E-09	6.47E-09	intergenic	BCIN_10g05580:NC_037319.1:2112338-2114095:+:-3182	BCIN_10g05580(gene-BCIN_10g05580)	NA	NA	NA	hypothetical protein BCIN_10g05580 [Botrytis cinerea B05.10]	NA
NC_037318.1	1894092	1896492	2401	KOBcdim5_H3K9me3_vs_TB_31_H3K9me3_peak_592	9.8	9.09	10.27	-1.18	1.37E-09	6.56E-09	BCIN_09g05420:exon;BCIN_09g05420:three_prime_UTR;BCIN_09g05410:Promoter	BCIN_09g05410:NC_037318.1:1894114-1895161:-:-131	BCIN_09g05410(gene-BCIN_09g05410)	NA	NA	NA	hypothetical protein BCIN_09g05410 [Botrytis cinerea B05.10]	NA
NC_037311.1	2652721	2654402	1682	KOBcdim5_H3K9me3_vs_TB_31_H3K9me3_peak_593	9.38	8.7	9.84	-1.13	1.38E-09	6.64E-09	BCIN_02g07460:intron;BCIN_02g07450:Promoter	BCIN_02g07460:NC_037311.1:2652760-2654645:-:1083	BCIN_02g07460(gene-BCIN_02g07460)	NA	NA	NA	hypothetical protein BCIN_02g07460 [Botrytis cinerea B05.10]	NA
NC_037324.1	318284	320918	2635	KOBcdim5_H3K9me3_vs_TB_31_H3K9me3_peak_594	9.8	9.13	10.25	-1.11	1.40E-09	6.68E-09	intergenic	Bcaim24:NC_037324.1:322380-323804:-:4203	Bcaim24(gene-BCIN_15g00820)	42;GO:0005575,cellular_component cellular_component;GO:0005622,cellular_component intracellular;GO:0005623,cellular_component cell;GO:0005737,cellular_component cytoplasm;GO:0005739,cellular_component mitochondrion;GO:0005740,cellular_component mitochondrial envelope;GO:0005743,cellular_component mitochondrial inner membrane;GO:0006996,biological_process organelle organization;GO:0007005,biologic…	NA	NA	Bcaim24 [Botrytis cinerea B05.10]	NA
NC_037315.1	2289884	2292411	2528	KOBcdim5_H3K9me3_vs_TB_31_H3K9me3_peak_595	9.61	9.06	10.01	-0.95	1.40E-09	6.68E-09	BCIN_06g06540:Promoter;BCIN_06g06530:exon	BCIN_06g06530:NC_037315.1:2291098-2291859:-:711	BCIN_06g06530(gene-BCIN_06g06530)	NA	NA	NA	hypothetical protein BCIN_06g06530 [Botrytis cinerea B05.10]	NA
NC_037319.1	457979	458639	661	KOBcdim5_H3K9me3_vs_TB_31_H3K9me3_peak_596	7.72	7.07	8.16	-1.1	1.42E-09	6.77E-09	BCIN_10g01150:exon	BCIN_10g01150:NC_037319.1:457624-459251:-:942	BCIN_10g01150(gene-BCIN_10g01150)	NA	NA	NA	hypothetical protein BCIN_10g01150 [Botrytis cinerea B05.10]	NA
NC_037316.1	2162877	2163608	732	KOBcdim5_H3K9me3_vs_TB_31_H3K9me3_peak_597	7.87	7.25	8.3	-1.05	1.43E-09	6.84E-09	BCIN_07g05840:Promoter;BCIN_07g05860:Promoter;BCIN_07g05850:exon	BCIN_07g05850:NC_037316.1:2161711-2163668:-:425	BCIN_07g05850(gene-BCIN_07g05850)	NA	NA	NA	hypothetical protein BCIN_07g05850 [Botrytis cinerea B05.10]	NA
NC_037310.1	730659	731560	902	KOBcdim5_H3K9me3_vs_TB_31_H3K9me3_peak_598	8.01	7.4	8.44	-1.04	1.45E-09	6.91E-09	Bcshy1:Promoter;BCIN_01g01940:exon	BCIN_01g01940:NC_037310.1:729970-732719:-:1609	BCIN_01g01940(gene-BCIN_01g01940)	53;GO:0005575,cellular_component cellular_component;GO:0005622,cellular_component intracellular;GO:0005623,cellular_component cell;GO:0005634,cellular_component nucleus;GO:0005635,cellular_component nuclear envelope;GO:0005737,cellular_component cytoplasm;GO:0005783,cellular_component endoplasmic reticulum;GO:0006508,biological_process proteolysis;GO:0006511,biological_process ubiquitin-dependent…	NA	NA	hypothetical protein BCIN_01g01940 [Botrytis cinerea B05.10]	NA
NC_037318.1	427898	429099	1202	KOBcdim5_H3K9me3_vs_TB_31_H3K9me3_peak_599	8.66	8.09	9.06	-0.97	1.46E-09	6.92E-09	intergenic	BCIN_09g01150:NC_037318.1:423629-425744:-:-2754	BCIN_09g01150(gene-BCIN_09g01150)	NA	NA	NA	hypothetical protein BCIN_09g01150 [Botrytis cinerea B05.10]	NA
NC_037312.1	233166	237032	3867	KOBcdim5_H3K9me3_vs_TB_31_H3K9me3_peak_600	10.19	9.57	10.63	-1.06	1.46E-09	6.93E-09	BCIN_03g00650:exon	BCIN_03g00650:NC_037312.1:233869-235700:-:601	BCIN_03g00650(gene-BCIN_03g00650)	NA	NA	NA	hypothetical protein BCIN_03g00650 [Botrytis cinerea B05.10]	NA
NC_037322.1	712376	715385	3010	KOBcdim5_H3K9me3_vs_TB_31_H3K9me3_peak_601	10.13	9.42	10.6	-1.18	1.46E-09	6.93E-09	intergenic	BCIN_13g02010:NC_037322.1:712177-713406:+:1703	BCIN_13g02010(gene-BCIN_13g02010)	NA	NA	NA	hypothetical protein BCIN_13g02010 [Botrytis cinerea B05.10]	NA
NC_037324.1	133112	134805	1694	KOBcdim5_H3K9me3_vs_TB_31_H3K9me3_peak_602	9.13	8.53	9.55	-1.02	1.47E-09	6.94E-09	intergenic	BCIN_15g00290:NC_037324.1:134076-134822:-:863	BCIN_15g00290(gene-BCIN_15g00290)	NA	NA	NA	hypothetical protein BCIN_15g00290 [Botrytis cinerea B05.10]	NA
NC_037317.1	974481	975838	1358	KOBcdim5_H3K9me3_vs_TB_31_H3K9me3_peak_603	8.82	8.2	9.25	-1.05	1.49E-09	7.03E-09	BCIN_08g02570:Promoter;BCIN_08g02560:exon;BCIN_08g02560:five_prime_UTR;BCIN_08g02550:Promoter	BCIN_08g02560:NC_037317.1:974908-976944:+:251	BCIN_08g02560(gene-BCIN_08g02560)	NA	NA	NA	hypothetical protein BCIN_08g02560 [Botrytis cinerea B05.10]	NA
NC_037318.1	392809	394066	1258	KOBcdim5_H3K9me3_vs_TB_31_H3K9me3_peak_604	8.63	8.03	9.05	-1.02	1.51E-09	7.13E-09	BCIN_09g01050:exon	BCIN_09g01050:NC_037318.1:392320-393842:-:404	BCIN_09g01050(gene-BCIN_09g01050)	NA	NA	NA	hypothetical protein BCIN_09g01050 [Botrytis cinerea B05.10]	NA
NC_037313.1	317009	320752	3744	KOBcdim5_H3K9me3_vs_TB_31_H3K9me3_peak_605	10.49	9.85	10.94	-1.09	1.53E-09	7.22E-09	BCIN_04g00850:Promoter;BCIN_04g00840:exon	BCIN_04g00840:NC_037313.1:318323-319705:-:824	BCIN_04g00840(gene-BCIN_04g00840)	NA	NA	NA	hypothetical protein BCIN_04g00840 [Botrytis cinerea B05.10]	NA
NC_037313.1	879133	881644	2512	KOBcdim5_H3K9me3_vs_TB_31_H3K9me3_peak_606	9.56	9.04	9.94	-0.89	1.55E-09	7.27E-09	BCIN_04g02390:exon	BCIN_04g02390:NC_037313.1:879554-881117:-:728	BCIN_04g02390(gene-BCIN_04g02390)	NA	E3.1.1.17, gnl, RGN; gluconolactonase [EC:3.1.1.17]; K01053	map00030,map00053	hypothetical protein BCIN_04g02390 [Botrytis cinerea B05.10]	NA
NC_037325.1	635820	636632	813	KOBcdim5_H3K9me3_vs_TB_31_H3K9me3_peak_607	8.18	7.45	8.66	-1.21	1.55E-09	7.27E-09	intergenic	BCIN_16g01530:NC_037325.1:633803-635339:+:2423	BCIN_16g01530(gene-BCIN_16g01530)	30;GO:0003674,molecular_function molecular_function;GO:0003824,molecular_function catalytic activity;GO:0003841,molecular_function 1-acylglycerol-3-phosphate O-acyltransferase activity;GO:0006629,biological_process lipid metabolic process;GO:0006638,biological_process neutral lipid metabolic process;GO:0006639,biological_process acylglycerol metabolic process;GO:0006641,biological_process triglyc…	NA	NA	hypothetical protein BCIN_16g01530 [Botrytis cinerea B05.10]	NA
NC_037310.1	435623	437338	1716	KOBcdim5_H3K9me3_vs_TB_31_H3K9me3_peak_608	9.04	8.53	9.42	-0.89	1.57E-09	7.33E-09	Bcndi1:exon	Bcndi1:NC_037310.1:435552-438861:-:2380	Bcndi1(gene-BCIN_01g01100)	NA	ndh; NADH:ubiquinone reductase (H+-translocating) [EC:7.1.1.2]; K03885	map00190	Bcndi1 [Botrytis cinerea B05.10]	NA
NC_037314.1	2872109	2876082	3974	KOBcdim5_H3K9me3_vs_TB_31_H3K9me3_peak_609	10.43	9.76	10.89	-1.12	1.57E-09	7.33E-09	BCIN_05g08220:exon;BCIN_05g08210:Promoter	BCIN_05g08220:NC_037314.1:2874027-2874709:+:68	BCIN_05g08220(gene-BCIN_05g08220)	NA	NA	NA	hypothetical protein BCIN_05g08220 [Botrytis cinerea B05.10]	NA
NC_037311.1	652492	657077	4586	KOBcdim5_H3K9me3_vs_TB_31_H3K9me3_peak_610	10.44	9.81	10.87	-1.06	1.58E-09	7.36E-09	Bcpks2:intron	Bcpks2:NC_037311.1:649600-660236:-:5451	Bcpks2(gene-BCIN_02g01680)	NA	NA	NA	Bcpks2 [Botrytis cinerea B05.10]	NA
NC_037314.1	2129453	2130867	1415	KOBcdim5_H3K9me3_vs_TB_31_H3K9me3_peak_611	8.79	8.22	9.19	-0.98	1.59E-09	7.42E-09	Bcpks15:exon	Bcpks15:NC_037314.1:2129254-2136627:+:906	Bcpks15(gene-BCIN_05g06220)	NA	NA	NA	Bcpks15 [Botrytis cinerea B05.10]	NA
NC_037318.1	388859	390048	1190	KOBcdim5_H3K9me3_vs_TB_31_H3K9me3_peak_612	8.75	8.19	9.15	-0.97	1.60E-09	7.44E-09	BCIN_09g01040:exon	BCIN_09g01040:NC_037318.1:389262-390622:-:1168	BCIN_09g01040(gene-BCIN_09g01040)	NA	E3.5.1.1, ansA, ansB; L-asparaginase [EC:3.5.1.1]; K01424	map00250,map00460	hypothetical protein BCIN_09g01040 [Botrytis cinerea B05.10]	NA
NC_037312.1	1184764	1189406	4643	KOBcdim5_H3K9me3_vs_TB_31_H3K9me3_peak_613	10.72	10.05	11.18	-1.14	1.62E-09	7.52E-09	BCIN_03g03490:exon	BCIN_03g03490:NC_037312.1:1186222-1190374:+:863	BCIN_03g03490(gene-BCIN_03g03490)	NA	NA	NA	hypothetical protein BCIN_03g03490 [Botrytis cinerea B05.10]	NA
NC_037311.1	2820171	2825036	4866	KOBcdim5_H3K9me3_vs_TB_31_H3K9me3_peak_614	10.72	10.02	11.19	-1.16	1.66E-09	7.68E-09	BCIN_02g07810:Promoter	BCIN_02g07810:NC_037311.1:2820982-2822343:-:-260	BCIN_02g07810(gene-BCIN_02g07810)	NA	NA	NA	hypothetical protein BCIN_02g07810 [Botrytis cinerea B05.10]	NA
NC_037324.1	293230	294426	1197	KOBcdim5_H3K9me3_vs_TB_31_H3K9me3_peak_615	8.51	7.96	8.9	-0.94	1.66E-09	7.68E-09	BCIN_15g00780:exon;BCIN_15g00780:five_prime_UTR	BCIN_15g00780:NC_037324.1:293671-295868:+:157	BCIN_15g00780(gene-BCIN_15g00780)	NA	NA	NA	hypothetical protein BCIN_15g00780 [Botrytis cinerea B05.10]	NA
NC_037320.1	655192	656717	1526	KOBcdim5_H3K9me3_vs_TB_31_H3K9me3_peak_616	8.8	8.16	9.24	-1.07	1.67E-09	7.70E-09	BCIN_11g01980:exon	BCIN_11g01990:NC_037320.1:658100-659541:-:3586	BCIN_11g01990(gene-BCIN_11g01990)	NA	NA	NA	hypothetical protein BCIN_11g01990 [Botrytis cinerea B05.10]	NA
NC_037321.1	1772854	1774219	1366	KOBcdim5_H3K9me3_vs_TB_31_H3K9me3_peak_617	8.68	8.16	9.07	-0.91	1.67E-09	7.71E-09	BCIN_12g05230:exon	BCIN_12g05230:NC_037321.1:1771714-1776592:-:3055	BCIN_12g05230(gene-BCIN_12g05230)	NA	NA	NA	hypothetical protein BCIN_12g05230 [Botrytis cinerea B05.10]	NA
NC_037316.1	1930949	1932580	1632	KOBcdim5_H3K9me3_vs_TB_31_H3K9me3_peak_618	8.85	8.29	9.26	-0.97	1.70E-09	7.82E-09	BCIN_07g05170:Promoter;BCIN_07g05180:three_prime_UTR;BCIN_07g05180:exon	BCIN_07g05170:NC_037316.1:1929365-1931284:-:-480	BCIN_07g05170(gene-BCIN_07g05170)	NA	NA	NA	hypothetical protein BCIN_07g05170 [Botrytis cinerea B05.10]	NA
NC_037314.1	457572	460823	3252	KOBcdim5_H3K9me3_vs_TB_31_H3K9me3_peak_619	10.23	9.55	10.69	-1.14	1.71E-09	7.84E-09	BCIN_05g01170:exon;BCIN_05g01170:three_prime_UTR	BCIN_05g01170:NC_037314.1:457225-459256:+:1972	BCIN_05g01170(gene-BCIN_05g01170)	NA	NA	NA	hypothetical protein BCIN_05g01170 [Botrytis cinerea B05.10]	NA
NC_037319.1	1086756	1087550	795	KOBcdim5_H3K9me3_vs_TB_31_H3K9me3_peak_620	8.01	7.39	8.44	-1.05	1.71E-09	7.86E-09	BCIN_10g02920:exon;BCIN_10g02910:Promoter	BCIN_10g02910:NC_037319.1:1084657-1086244:-:-909	BCIN_10g02910(gene-BCIN_10g02910)	NA	NA	NA	hypothetical protein BCIN_10g02910 [Botrytis cinerea B05.10]	NA
NC_037319.1	460223	461905	1683	KOBcdim5_H3K9me3_vs_TB_31_H3K9me3_peak_621	9.1	8.55	9.5	-0.95	1.73E-09	7.91E-09	BCIN_10g01150:Promoter;BCIN_10g01160:exon	BCIN_10g01160:NC_037319.1:459545-461605:-:541	BCIN_10g01160(gene-BCIN_10g01160)	NA	NA	NA	hypothetical protein BCIN_10g01160 [Botrytis cinerea B05.10]	NA
NC_037310.1	813526	814692	1167	KOBcdim5_H3K9me3_vs_TB_31_H3K9me3_peak_622	9.65	9.01	10.09	-1.09	1.74E-09	7.94E-09	BCIN_01g02150:Promoter;BCIN_01g02140:exon	BCIN_01g02140:NC_037310.1:813341-814869:+:768	BCIN_01g02140(gene-BCIN_01g02140)	NA	NA	NA	hypothetical protein BCIN_01g02140 [Botrytis cinerea B05.10]	NA
NC_037312.1	3035626	3039452	3827	KOBcdim5_H3K9me3_vs_TB_31_H3K9me3_peak_623	10.45	9.78	10.91	-1.13	1.74E-09	7.96E-09	BCIN_03g08890:Promoter	BCIN_03g08890:NC_037312.1:3035487-3037313:-:-226	BCIN_03g08890(gene-BCIN_03g08890)	NA	NA	NA	hypothetical protein BCIN_03g08890 [Botrytis cinerea B05.10]	NA
NC_037310.1	2954088	2955183	1096	KOBcdim5_H3K9me3_vs_TB_31_H3K9me3_peak_624	8.66	7.97	9.12	-1.15	1.75E-09	7.96E-09	BCIN_01g08460:Promoter;BCIN_01g08450:Promoter	BCIN_01g08450:NC_037310.1:2951223-2953335:-:-1300	BCIN_01g08450(gene-BCIN_01g08450)	NA	NA	NA	hypothetical protein BCIN_01g08450 [Botrytis cinerea B05.10]	NA
NC_037325.1	1449666	1453733	4068	KOBcdim5_H3K9me3_vs_TB_31_H3K9me3_peak_625	10.43	9.72	10.9	-1.19	1.75E-09	7.96E-09	BCIN_16g03960:Promoter	BCIN_16g03960:NC_037325.1:1449588-1451214:-:-485	BCIN_16g03960(gene-BCIN_16g03960)	NA	NA	NA	hypothetical protein BCIN_16g03960 [Botrytis cinerea B05.10]	NA
NC_037312.1	1241296	1243855	2560	KOBcdim5_H3K9me3_vs_TB_31_H3K9me3_peak_626	9.68	9.05	10.11	-1.06	1.82E-09	8.28E-09	BCIN_03g03710:exon	BCIN_03g03710:NC_037312.1:1242051-1244110:-:1534	BCIN_03g03710(gene-BCIN_03g03710)	NA	NA	NA	hypothetical protein BCIN_03g03710 [Botrytis cinerea B05.10]	NA
NC_037311.1	815832	819715	3884	KOBcdim5_H3K9me3_vs_TB_31_H3K9me3_peak_627	10.14	9.57	10.54	-0.97	1.83E-09	8.31E-09	BCIN_02g02220:exon	BCIN_02g02220:NC_037311.1:816292-819161:+:1481	BCIN_02g02220(gene-BCIN_02g02220)	NA	NA	NA	hypothetical protein BCIN_02g02220 [Botrytis cinerea B05.10]	NA
NC_037312.1	463137	465821	2685	KOBcdim5_H3K9me3_vs_TB_31_H3K9me3_peak_628	9.95	9.24	10.43	-1.18	1.84E-09	8.33E-09	intergenic	BCIN_03g01320:NC_037312.1:461511-462830:+:2968	BCIN_03g01320(gene-BCIN_03g01320)	NA	NA	NA	hypothetical protein BCIN_03g01320 [Botrytis cinerea B05.10]	NA
NC_037323.1	195503	199006	3504	KOBcdim5_H3K9me3_vs_TB_31_H3K9me3_peak_629	10.44	9.75	10.9	-1.15	1.85E-09	8.36E-09	BCIN_14g00510:exon;BCIN_14g00480:Promoter	BCIN_14g00480:NC_037323.1:199069-201885:+:-1814	BCIN_14g00480(gene-BCIN_14g00480)	NA	NA	NA	hypothetical protein BCIN_14g00480 [Botrytis cinerea B05.10]	NA
NC_037320.1	718854	721511	2658	KOBcdim5_H3K9me3_vs_TB_31_H3K9me3_peak_630	10.09	9.36	10.57	-1.2	1.86E-09	8.40E-09	BCIN_11g02170:intron	BCIN_11g02170:NC_037320.1:719380-721705:+:802	BCIN_11g02170(gene-BCIN_11g02170)	NA	TYR; tyrosinase [EC:1.14.18.1]; K00505	map00350	hypothetical protein BCIN_11g02170 [Botrytis cinerea B05.10]	NA
NC_037315.1	245029	245529	501	KOBcdim5_H3K9me3_vs_TB_31_H3K9me3_peak_631	7.29	6.53	7.78	-1.25	1.87E-09	8.42E-09	BCIN_06g00570:exon	BCIN_06g00570:NC_037315.1:244711-247486:+:568	BCIN_06g00570(gene-BCIN_06g00570)	NA	NA	NA	hypothetical protein BCIN_06g00570 [Botrytis cinerea B05.10]	NA
NC_037311.1	2544429	2545785	1357	KOBcdim5_H3K9me3_vs_TB_31_H3K9me3_peak_632	8.76	8.16	9.18	-1.02	1.87E-09	8.42E-09	BCIN_02g07210:Promoter;BCIN_02g07200:exon	BCIN_02g07200:NC_037311.1:2543723-2545746:+:1384	BCIN_02g07200(gene-BCIN_02g07200)	NA	NA	NA	hypothetical protein BCIN_02g07200 [Botrytis cinerea B05.10]	NA
NC_037313.1	2078111	2079777	1667	KOBcdim5_H3K9me3_vs_TB_31_H3K9me3_peak_633	9.13	8.55	9.54	-0.98	1.87E-09	8.42E-09	intergenic	BCIN_04g06030:NC_037313.1:2074202-2075602:+:4742	BCIN_04g06030(gene-BCIN_04g06030)	NA	NA	NA	hypothetical protein BCIN_04g06030 [Botrytis cinerea B05.10]	NA
NC_037322.1	157298	160625	3328	KOBcdim5_H3K9me3_vs_TB_31_H3K9me3_peak_634	10.05	9.55	10.43	-0.88	1.88E-09	8.44E-09	BCIN_13g00350:Promoter	BCIN_13g00350:NC_037322.1:156752-158657:-:-304	BCIN_13g00350(gene-BCIN_13g00350)	NA	NA	NA	hypothetical protein BCIN_13g00350 [Botrytis cinerea B05.10]	NA
NC_037324.1	1814808	1815792	985	KOBcdim5_H3K9me3_vs_TB_31_H3K9me3_peak_635	8.47	7.93	8.87	-0.93	1.88E-09	8.44E-09	intergenic	BCIN_15g05250:NC_037324.1:1816280-1818593:-:3293	BCIN_15g05250(gene-BCIN_15g05250)	140;GO:0000003,biological_process reproduction;GO:0000018,biological_process regulation of DNA recombination;GO:0000150,molecular_function recombinase activity;GO:0000166,molecular_function nucleotide binding;GO:0000217,molecular_function DNA secondary structure binding;GO:0000280,biological_process nuclear division;GO:0000400,molecular_function four-way junction DNA binding;GO:0000707,biological…	NA	NA	hypothetical protein BCIN_15g05250 [Botrytis cinerea B05.10]	NA
NC_037311.1	2538869	2539971	1103	KOBcdim5_H3K9me3_vs_TB_31_H3K9me3_peak_636	8.48	7.86	8.91	-1.05	1.91E-09	8.53E-09	BCIN_02g07190:exon	BCIN_02g07190:NC_037311.1:2538767-2541904:-:2484	BCIN_02g07190(gene-BCIN_02g07190)	NA	NA	NA	hypothetical protein BCIN_02g07190 [Botrytis cinerea B05.10]	NA
NC_037320.1	579895	583678	3784	KOBcdim5_H3K9me3_vs_TB_31_H3K9me3_peak_637	10.53	9.76	11.03	-1.27	1.91E-09	8.54E-09	BCIN_11g01780:exon	BCIN_11g01780:NC_037320.1:579673-582049:-:262	BCIN_11g01780(gene-BCIN_11g01780)	NA	NA	NA	hypothetical protein BCIN_11g01780 [Botrytis cinerea B05.10]	NA
NC_037314.1	2887378	2888627	1250	KOBcdim5_H3K9me3_vs_TB_31_H3K9me3_peak_638	8.5	7.95	8.9	-0.95	1.96E-09	8.75E-09	intergenic	BCIN_05g08270:NC_037314.1:2883793-2886947:+:4209	BCIN_05g08270(gene-BCIN_05g08270)	NA	NA	NA	hypothetical protein BCIN_05g08270 [Botrytis cinerea B05.10]	NA
NC_037310.1	810992	813181	2190	KOBcdim5_H3K9me3_vs_TB_31_H3K9me3_peak_639	10.46	9.89	10.86	-0.97	1.98E-09	8.79E-09	Bcapn2:exon;Bcapn2:three_prime_UTR;BCIN_01g02140:Promoter	BCIN_01g02140:NC_037310.1:813341-814869:+:-1254	BCIN_01g02140(gene-BCIN_01g02140)	NA	NA	NA	hypothetical protein BCIN_01g02140 [Botrytis cinerea B05.10]	NA
NC_037320.1	1111188	1113603	2416	KOBcdim5_H3K9me3_vs_TB_31_H3K9me3_peak_640	9.7	9.05	10.15	-1.1	1.98E-09	8.79E-09	BCIN_11g03230:exon	BCIN_11g03230:NC_037320.1:1112018-1114096:-:1700	BCIN_11g03230(gene-BCIN_11g03230)	NA	NA	NA	hypothetical protein BCIN_11g03230 [Botrytis cinerea B05.10]	NA
NC_037312.1	1224417	1225082	666	KOBcdim5_H3K9me3_vs_TB_31_H3K9me3_peak_641	7.76	7.13	8.2	-1.07	1.99E-09	8.82E-09	BCIN_03g03620:Promoter;BCIN_03g03630:intron	BCIN_03g03630:NC_037312.1:1223962-1225580:-:830	BCIN_03g03630(gene-BCIN_03g03630)	NA	NA	NA	hypothetical protein BCIN_03g03630 [Botrytis cinerea B05.10]	NA
NC_037322.1	416540	418377	1838	KOBcdim5_H3K9me3_vs_TB_31_H3K9me3_peak_642	9.19	8.67	9.57	-0.9	2.06E-09	9.10E-09	BCIN_13g01110:exon;BCIN_13g01100:Promoter;BCIN_13g01110:three_prime_UTR	BCIN_13g01100:NC_037322.1:414616-417126:-:-332	BCIN_13g01100(gene-BCIN_13g01100)	NA	NA	NA	hypothetical protein BCIN_13g01100 [Botrytis cinerea B05.10]	NA
NC_037318.1	132315	134195	1881	KOBcdim5_H3K9me3_vs_TB_31_H3K9me3_peak_643	9.58	8.93	10.02	-1.1	2.06E-09	9.10E-09	intergenic	BCIN_09g00320:NC_037318.1:128583-130925:-:-2330	BCIN_09g00320(gene-BCIN_09g00320)	NA	NA	NA	hypothetical protein BCIN_09g00320 [Botrytis cinerea B05.10]	NA
NC_037324.1	1355084	1357876	2793	KOBcdim5_H3K9me3_vs_TB_31_H3K9me3_peak_644	9.98	9.34	10.43	-1.09	2.07E-09	9.16E-09	intergenic	BCIN_15g03860:NC_037324.1:1354103-1356212:+:2377	BCIN_15g03860(gene-BCIN_15g03860)	NA	NA	NA	hypothetical protein BCIN_15g03860 [Botrytis cinerea B05.10]	NA
NC_037312.1	334390	336042	1653	KOBcdim5_H3K9me3_vs_TB_31_H3K9me3_peak_645	8.99	8.44	9.38	-0.94	2.08E-09	9.19E-09	BCIN_03g00950:exon	BCIN_03g00950:NC_037312.1:332043-335901:-:685	BCIN_03g00950(gene-BCIN_03g00950)	NA	NA	NA	hypothetical protein BCIN_03g00950 [Botrytis cinerea B05.10]	NA
NC_037312.1	2990754	2992809	2056	KOBcdim5_H3K9me3_vs_TB_31_H3K9me3_peak_646	9.69	9.05	10.14	-1.08	2.09E-09	9.21E-09	BCIN_03g08740:Promoter;BCIN_03g08750:exon	BCIN_03g08750:NC_037312.1:2991363-2992823:-:1041	BCIN_03g08750(gene-BCIN_03g08750)	NA	NA	NA	hypothetical protein BCIN_03g08750 [Botrytis cinerea B05.10]	NA
NC_037317.1	451835	452464	630	KOBcdim5_H3K9me3_vs_TB_31_H3K9me3_peak_647	7.8	7.15	8.25	-1.09	2.12E-09	9.32E-09	Bclap3:exon	Bclap3:NC_037317.1:450398-452603:+:1751	Bclap3(gene-BCIN_08g01120)	109;GO:0000096,biological_process sulfur amino acid metabolic process;GO:0000098,biological_process sulfur amino acid catabolic process;GO:0000122,biological_process negative regulation of transcription by RNA polymerase II;GO:0000976,molecular_function transcription regulatory region sequence-specific DNA binding;GO:0000977,molecular_function RNA polymerase II regulatory region sequence-specific…	NA	NA	Bclap3 [Botrytis cinerea B05.10]	NA
NC_037311.1	520145	520869	725	KOBcdim5_H3K9me3_vs_TB_31_H3K9me3_peak_648	7.91	7.3	8.34	-1.04	2.14E-09	9.38E-09	BCIN_02g01250:Promoter;BCIN_02g01260:exon	BCIN_02g01250:NC_037311.1:518899-519670:-:-837	BCIN_02g01250(gene-BCIN_02g01250)	NA	NA	NA	hypothetical protein BCIN_02g01250 [Botrytis cinerea B05.10]	NA
NC_037312.1	3121689	3122351	663	KOBcdim5_H3K9me3_vs_TB_31_H3K9me3_peak_649	7.75	7.08	8.21	-1.12	2.15E-09	9.43E-09	Bcmap2:Promoter	Bcmap2:NC_037312.1:3123641-3125717:+:-1621	Bcmap2(gene-BCIN_03g09110)	NA	NA	NA	Bcmap2 [Botrytis cinerea B05.10]	NA
NC_037314.1	2293799	2295337	1539	KOBcdim5_H3K9me3_vs_TB_31_H3K9me3_peak_650	8.87	8.25	9.3	-1.05	2.16E-09	9.46E-09	BCIN_05g06680:Promoter;BCIN_05g06670:Promoter	BCIN_05g06670:NC_037314.1:2293593-2294486:-:-82	BCIN_05g06670(gene-BCIN_05g06670)	NA	NA	NA	hypothetical protein BCIN_05g06670 [Botrytis cinerea B05.10]	NA
NC_037318.1	1307286	1311198	3913	KOBcdim5_H3K9me3_vs_TB_31_H3K9me3_peak_651	10.42	9.77	10.87	-1.1	2.18E-09	9.54E-09	BCIN_09g03670:exon	BCIN_09g03670:NC_037318.1:1309103-1311334:+:139	BCIN_09g03670(gene-BCIN_09g03670)	NA	NA	NA	hypothetical protein BCIN_09g03670 [Botrytis cinerea B05.10]	NA
NC_037314.1	248802	249485	684	KOBcdim5_H3K9me3_vs_TB_31_H3K9me3_peak_652	7.84	7.17	8.29	-1.12	2.19E-09	9.56E-09	BCIN_05g00630:three_prime_UTR;BCIN_05g00630:exon	BCIN_05g00630:NC_037314.1:248718-253343:-:4199	BCIN_05g00630(gene-BCIN_05g00630)	56;GO:0003674,molecular_function molecular_function;GO:0005096,molecular_function GTPase activator activity;GO:0005488,molecular_function binding;GO:0005515,molecular_function protein binding;GO:0005575,cellular_component cellular_component;GO:0005622,cellular_component intracellular;GO:0005623,cellular_component cell;GO:0006810,biological_process transport;GO:0006886,biological_process intracell…	NA	NA	hypothetical protein BCIN_05g00630 [Botrytis cinerea B05.10]	NA
NC_037315.1	529770	531782	2013	KOBcdim5_H3K9me3_vs_TB_31_H3K9me3_peak_653	9.6	8.93	10.06	-1.13	2.22E-09	9.66E-09	intergenic	BCIN_06g01480:NC_037315.1:526775-528419:-:-2357	BCIN_06g01480(gene-BCIN_06g01480)	NA	NA	NA	hypothetical protein BCIN_06g01480 [Botrytis cinerea B05.10]	NA
NC_037317.1	516590	517527	938	KOBcdim5_H3K9me3_vs_TB_31_H3K9me3_peak_654	8.19	7.55	8.64	-1.09	2.24E-09	9.75E-09	BCIN_08g01280:exon	BCIN_08g01280:NC_037317.1:516562-518914:+:496	BCIN_08g01280(gene-BCIN_08g01280)	NA	NA	NA	hypothetical protein BCIN_08g01280 [Botrytis cinerea B05.10]	NA
NC_037320.1	330250	332863	2614	KOBcdim5_H3K9me3_vs_TB_31_H3K9me3_peak_655	9.89	9.28	10.31	-1.04	2.24E-09	9.75E-09	intergenic	BCIN_11g00940:NC_037320.1:328763-329948:+:2793	BCIN_11g00940(gene-BCIN_11g00940)	NA	NA	NA	hypothetical protein BCIN_11g00940 [Botrytis cinerea B05.10]	NA
NC_037311.1	365549	367656	2108	KOBcdim5_H3K9me3_vs_TB_31_H3K9me3_peak_656	9.61	9.05	10.02	-0.97	2.28E-09	9.89E-09	intergenic	BCIN_02g00780:NC_037311.1:362638-364864:+:3964	BCIN_02g00780(gene-BCIN_02g00780)	33;GO:0003674,molecular_function molecular_function;GO:0003824,molecular_function catalytic activity;GO:0003847,molecular_function 1-alkyl-2-acetylglycerophosphocholine esterase activity;GO:0006629,biological_process lipid metabolic process;GO:0006644,biological_process phospholipid metabolic process;GO:0006793,biological_process phosphorus metabolic process;GO:0006796,biological_process phosphat…	PLA2G7, PAFAH; platelet-activating factor acetylhydrolase [EC:3.1.1.47]; K01062	map00565	hypothetical protein BCIN_02g00780 [Botrytis cinerea B05.10]	NA
NC_037321.1	2139870	2141685	1816	KOBcdim5_H3K9me3_vs_TB_31_H3K9me3_peak_657	9.18	8.54	9.62	-1.08	2.30E-09	9.98E-09	BCIN_12g06190:exon	BCIN_12g06190:NC_037321.1:2139913-2144061:+:864	BCIN_12g06190(gene-BCIN_12g06190)	NA	NA	NA	hypothetical protein BCIN_12g06190 [Botrytis cinerea B05.10]	NA
NC_037312.1	2937149	2939815	2667	KOBcdim5_H3K9me3_vs_TB_31_H3K9me3_peak_658	9.81	9.17	10.25	-1.08	2.34E-09	1.01E-08	intergenic	BCIN_03g08600:NC_037312.1:2939098-2940643:-:2161	BCIN_03g08600(gene-BCIN_03g08600)	NA	NA	NA	hypothetical protein BCIN_03g08600 [Botrytis cinerea B05.10]	NA
NC_037315.1	563515	566403	2889	KOBcdim5_H3K9me3_vs_TB_31_H3K9me3_peak_659	10.3	9.56	10.79	-1.24	2.34E-09	1.01E-08	intergenic	BCIN_06g01570:NC_037315.1:558084-561460:-:-3499	BCIN_06g01570(gene-BCIN_06g01570)	NA	NA	NA	hypothetical protein BCIN_06g01570 [Botrytis cinerea B05.10]	NA
NC_037322.1	694795	696077	1283	KOBcdim5_H3K9me3_vs_TB_31_H3K9me3_peak_660	8.83	8.12	9.31	-1.19	2.35E-09	1.01E-08	BCIN_13g01950:exon	BCIN_13g01950:NC_037322.1:694561-696164:-:728	BCIN_13g01950(gene-BCIN_13g01950)	NA	NA	NA	hypothetical protein BCIN_13g01950 [Botrytis cinerea B05.10]	NA
NC_037324.1	1550762	1552342	1581	KOBcdim5_H3K9me3_vs_TB_31_H3K9me3_peak_661	8.94	8.37	9.35	-0.98	2.43E-09	1.05E-08	BCIN_15g04510:exon;BCIN_15g04520:Promoter	BCIN_15g04510:NC_037324.1:1550246-1553440:+:1306	BCIN_15g04510(gene-BCIN_15g04510)	NA	NA	NA	hypothetical protein BCIN_15g04510 [Botrytis cinerea B05.10]	NA
NC_037320.1	435294	438845	3552	KOBcdim5_H3K9me3_vs_TB_31_H3K9me3_peak_662	10.26	9.62	10.71	-1.09	2.45E-09	1.05E-08	BCIN_11g01250:Promoter;BCIN_11g01240:Promoter	BCIN_11g01240:NC_037320.1:437109-438148:+:-39	BCIN_11g01240(gene-BCIN_11g01240)	NA	NA	NA	hypothetical protein BCIN_11g01240 [Botrytis cinerea B05.10]	NA
NC_037312.1	1342593	1346079	3487	KOBcdim5_H3K9me3_vs_TB_31_H3K9me3_peak_663	10.3	9.63	10.76	-1.14	2.48E-09	1.06E-08	BCIN_03g04030:exon	BCIN_03g04030:NC_037312.1:1343806-1345503:+:530	BCIN_03g04030(gene-BCIN_03g04030)	NA	NA	NA	hypothetical protein BCIN_03g04030 [Botrytis cinerea B05.10]	NA
NC_037324.1	1648030	1652184	4155	KOBcdim5_H3K9me3_vs_TB_31_H3K9me3_peak_664	10.45	9.81	10.89	-1.08	2.49E-09	1.07E-08	BCIN_15g04900:exon;BCIN_15g04910:Promoter	BCIN_15g04900:NC_037324.1:1649653-1651340:+:454	BCIN_15g04900(gene-BCIN_15g04900)	NA	NA	NA	hypothetical protein BCIN_15g04900 [Botrytis cinerea B05.10]	NA
NC_037318.1	1503899	1505083	1185	KOBcdim5_H3K9me3_vs_TB_31_H3K9me3_peak_665	8.47	7.92	8.87	-0.94	2.56E-09	1.10E-08	Bcaqp9:Promoter;BCIN_09g04240:Promoter	Bcaqp9:NC_037318.1:1504720-1507052:+:-229	Bcaqp9(gene-BCIN_09g04250)	67;GO:0000003,biological_process reproduction;GO:0000322,cellular_component storage vacuole;GO:0000323,cellular_component lytic vacuole;GO:0000324,cellular_component fungal-type vacuole;GO:0000746,biological_process conjugation;GO:0000747,biological_process conjugation with cellular fusion;GO:0003674,molecular_function molecular_function;GO:0005215,molecular_function transporter activity;GO:00055…	NA	NA	Bcaqp9 [Botrytis cinerea B05.10]	NA
NC_037325.1	906664	907522	859	KOBcdim5_H3K9me3_vs_TB_31_H3K9me3_peak_666	8.5	7.78	8.97	-1.2	2.61E-09	1.12E-08	BCIN_16g02310:three_prime_UTR;BCIN_16g02310:exon	BCIN_16g02310:NC_037325.1:905133-907169:+:1960	BCIN_16g02310(gene-BCIN_16g02310)	NA	NA	NA	hypothetical protein BCIN_16g02310 [Botrytis cinerea B05.10]	NA
NC_037325.1	1539761	1543137	3377	KOBcdim5_H3K9me3_vs_TB_31_H3K9me3_peak_667	10.19	9.49	10.66	-1.17	2.63E-09	1.12E-08	intergenic	BCIN_16g04230:NC_037325.1:1537434-1538420:-:-3029	BCIN_16g04230(gene-BCIN_16g04230)	NA	NA	NA	hypothetical protein BCIN_16g04230 [Botrytis cinerea B05.10]	NA
NC_037317.1	796510	797473	964	KOBcdim5_H3K9me3_vs_TB_31_H3K9me3_peak_668	8.22	7.66	8.63	-0.96	2.63E-09	1.12E-08	BCIN_08g02100:exon;BCIN_08g02100:three_prime_UTR	BCIN_08g02100:NC_037317.1:795099-797031:+:1892	BCIN_08g02100(gene-BCIN_08g02100)	NA	NA	NA	hypothetical protein BCIN_08g02100 [Botrytis cinerea B05.10]	NA
NC_037310.1	2294388	2295352	965	KOBcdim5_H3K9me3_vs_TB_31_H3K9me3_peak_669	8.21	7.64	8.61	-0.98	2.65E-09	1.13E-08	BCIN_01g06530:exon	BCIN_01g06530:NC_037310.1:2293710-2295680:-:810	BCIN_01g06530(gene-BCIN_01g06530)	8;GO:0003674,molecular_function molecular_function;GO:0005215,molecular_function transporter activity;GO:0006810,biological_process transport;GO:0008150,biological_process biological_process;GO:0022857,molecular_function transmembrane transporter activity;GO:0051179,biological_process localization;GO:0051234,biological_process establishment of localization;GO:0055085,biological_process transmembr…	NA	NA	hypothetical protein BCIN_01g06530 [Botrytis cinerea B05.10]	NA
NC_037318.1	1104287	1106391	2105	KOBcdim5_H3K9me3_vs_TB_31_H3K9me3_peak_670	9.18	8.67	9.56	-0.89	2.68E-09	1.14E-08	BCIN_09g03080:exon;BCIN_09g03080:five_prime_UTR	BCIN_09g03080:NC_037318.1:1103595-1105649:-:310	BCIN_09g03080(gene-BCIN_09g03080)	NA	NA	NA	hypothetical protein BCIN_09g03080 [Botrytis cinerea B05.10]	NA
NC_037316.1	1939578	1940479	902	KOBcdim5_H3K9me3_vs_TB_31_H3K9me3_peak_671	8.15	7.56	8.57	-1	2.71E-09	1.15E-08	BCIN_07g05210:exon	BCIN_07g05210:NC_037316.1:1939095-1940780:+:933	BCIN_07g05210(gene-BCIN_07g05210)	NA	NA	NA	hypothetical protein BCIN_07g05210 [Botrytis cinerea B05.10]	NA
NC_037314.1	117604	119089	1486	KOBcdim5_H3K9me3_vs_TB_31_H3K9me3_peak_672	9.03	8.43	9.45	-1.02	2.72E-09	1.15E-08	BCIN_05g00280:Promoter	BCIN_05g00270:NC_037314.1:118576-119068:-:721	BCIN_05g00270(gene-BCIN_05g00270)	NA	NA	NA	hypothetical protein BCIN_05g00270 [Botrytis cinerea B05.10]	NA
NC_037320.1	1807927	1811553	3627	KOBcdim5_H3K9me3_vs_TB_31_H3K9me3_peak_673	10.12	9.51	10.54	-1.03	2.78E-09	1.18E-08	BCIN_11g05020:Promoter;BCIN_11g05030:Promoter	BCIN_11g05030:NC_037320.1:1810629-1811935:+:-889	BCIN_11g05030(gene-BCIN_11g05030)	NA	NA	NA	hypothetical protein BCIN_11g05030 [Botrytis cinerea B05.10]	NA
NC_037318.1	2373385	2377088	3704	KOBcdim5_H3K9me3_vs_TB_31_H3K9me3_peak_674	10.55	9.86	11.02	-1.16	2.90E-09	1.22E-08	BCIN_09g06720:intron	BCIN_09g06720:NC_037318.1:2374536-2375618:-:381	BCIN_09g06720(gene-BCIN_09g06720)	NA	NA	NA	hypothetical protein BCIN_09g06720 [Botrytis cinerea B05.10]	NA
NC_037312.1	1267383	1271520	4138	KOBcdim5_H3K9me3_vs_TB_31_H3K9me3_peak_675	10.46	9.83	10.89	-1.07	2.95E-09	1.24E-08	BCIN_03g03780:exon;BCIN_03g03780:three_prime_UTR	BCIN_03g03770:NC_037312.1:1267586-1268807:+:1865	BCIN_03g03770(gene-BCIN_03g03770)	NA	NA	NA	hypothetical protein BCIN_03g03770 [Botrytis cinerea B05.10]	NA
NC_037312.1	196005	196560	556	KOBcdim5_H3K9me3_vs_TB_31_H3K9me3_peak_676	7.74	7.08	8.19	-1.11	2.95E-09	1.24E-08	BCIN_03g00530:three_prime_UTR;BCIN_03g00530:exon	BCIN_03g00530:NC_037312.1:194750-196495:+:1532	BCIN_03g00530(gene-BCIN_03g00530)	NA	NA	NA	hypothetical protein BCIN_03g00530 [Botrytis cinerea B05.10]	NA
NC_037322.1	1971723	1973340	1618	KOBcdim5_H3K9me3_vs_TB_31_H3K9me3_peak_677	9.11	8.58	9.49	-0.91	2.96E-09	1.24E-08	BCIN_13g05270:intron	BCIN_13g05270:NC_037322.1:1970828-1974172:-:1640	BCIN_13g05270(gene-BCIN_13g05270)	NA	NA	NA	hypothetical protein BCIN_13g05270 [Botrytis cinerea B05.10]	NA
NC_037313.1	2104405	2107499	3095	KOBcdim5_H3K9me3_vs_TB_31_H3K9me3_peak_678	10.45	9.65	10.96	-1.31	2.96E-09	1.24E-08	intergenic	BCIN_04g06080:NC_037313.1:2108089-2111081:+:-2137	BCIN_04g06080(gene-BCIN_04g06080)	NA	NA	NA	hypothetical protein BCIN_04g06080 [Botrytis cinerea B05.10]	NA
NC_037320.1	1178553	1182605	4053	KOBcdim5_H3K9me3_vs_TB_31_H3K9me3_peak_679	10.43	9.85	10.85	-1	2.97E-09	1.25E-08	BCIN_11g03390:intron	BCIN_11g03390:NC_037320.1:1178046-1182975:+:2533	BCIN_11g03390(gene-BCIN_11g03390)	NA	NA	NA	hypothetical protein BCIN_11g03390 [Botrytis cinerea B05.10]	NA
NC_037313.1	1640697	1643498	2802	KOBcdim5_H3K9me3_vs_TB_31_H3K9me3_peak_680	10.01	9.38	10.45	-1.07	3.00E-09	1.25E-08	BCIN_04g04730:Promoter	BCIN_04g04730:NC_037313.1:1640069-1641259:-:-838	BCIN_04g04730(gene-BCIN_04g04730)	NA	NA	NA	hypothetical protein BCIN_04g04730 [Botrytis cinerea B05.10]	NA
NC_037315.1	1255858	1256612	755	KOBcdim5_H3K9me3_vs_TB_31_H3K9me3_peak_681	7.92	7.3	8.36	-1.06	3.04E-09	1.27E-08	BCIN_06g03560:exon;BCIN_06g03570:Promoter	BCIN_06g03560:NC_037315.1:1255949-1257632:+:286	BCIN_06g03560(gene-BCIN_06g03560)	NA	NA	NA	hypothetical protein BCIN_06g03560 [Botrytis cinerea B05.10]	NA
NC_037321.1	612147	616028	3882	KOBcdim5_H3K9me3_vs_TB_31_H3K9me3_peak_682	10.31	9.74	10.71	-0.98	3.04E-09	1.27E-08	BCIN_12g01730:exon	BCIN_12g01730:NC_037321.1:613993-614730:-:642	BCIN_12g01730(gene-BCIN_12g01730)	NA	NA	NA	hypothetical protein BCIN_12g01730 [Botrytis cinerea B05.10]	NA
NC_037312.1	1158699	1159815	1117	KOBcdim5_H3K9me3_vs_TB_31_H3K9me3_peak_683	8.42	7.77	8.87	-1.1	3.06E-09	1.27E-08	BCIN_03g03430:Promoter	BCIN_03g03430:NC_037312.1:1161097-1163937:+:-1840	BCIN_03g03430(gene-BCIN_03g03430)	NA	NA	NA	hypothetical protein BCIN_03g03430 [Botrytis cinerea B05.10]	NA
NC_037312.1	3086967	3087891	925	KOBcdim5_H3K9me3_vs_TB_31_H3K9me3_peak_684	8.14	7.55	8.56	-1	3.07E-09	1.28E-08	BCIN_03g09020:exon;BCIN_03g09010:Promoter	BCIN_03g09020:NC_037312.1:3085899-3089125:+:1530	BCIN_03g09020(gene-BCIN_03g09020)	NA	NA	NA	hypothetical protein BCIN_03g09020 [Botrytis cinerea B05.10]	NA
NC_037311.1	447856	449036	1181	KOBcdim5_H3K9me3_vs_TB_31_H3K9me3_peak_685	8.44	7.84	8.86	-1.02	3.08E-09	1.28E-08	Bcswa2:three_prime_UTR;Bcswa2:exon	Bcswa2:NC_037311.1:445356-448701:+:3090	Bcswa2(gene-BCIN_02g01030)	67;GO:0003674,molecular_function molecular_function;GO:0005488,molecular_function binding;GO:0005515,molecular_function protein binding;GO:0005575,cellular_component cellular_component;GO:0005622,cellular_component intracellular;GO:0005623,cellular_component cell;GO:0005737,cellular_component cytoplasm;GO:0005783,cellular_component endoplasmic reticulum;GO:0005789,cellular_component endoplasmic r…	NA	NA	Bcswa2 [Botrytis cinerea B05.10]	NA
NC_037311.1	2812853	2816501	3649	KOBcdim5_H3K9me3_vs_TB_31_H3K9me3_peak_686	10.25	9.57	10.71	-1.14	3.09E-09	1.28E-08	intergenic	BCIN_02g07800:NC_037311.1:2819928-2821038:+:-5251	BCIN_02g07800(gene-BCIN_02g07800)	NA	NA	NA	hypothetical protein BCIN_02g07800 [Botrytis cinerea B05.10]	NA
NC_037318.1	1933368	1936034	2667	KOBcdim5_H3K9me3_vs_TB_31_H3K9me3_peak_687	9.91	9.25	10.35	-1.1	3.10E-09	1.29E-08	BCIN_09g05540:exon;BCIN_09g05520:Promoter	BCIN_09g05530:NC_037318.1:1933108-1934570:+:1593	BCIN_09g05530(gene-BCIN_09g05530)	NA	NA	NA	hypothetical protein BCIN_09g05530 [Botrytis cinerea B05.10]	NA
NC_037315.1	913751	915941	2191	KOBcdim5_H3K9me3_vs_TB_31_H3K9me3_peak_688	9.56	8.93	10	-1.07	3.13E-09	1.29E-08	BCIN_06g02660:three_prime_UTR;BCIN_06g02660:exon	BCIN_06g02660:NC_037315.1:914268-914944:+:578	BCIN_06g02660(gene-BCIN_06g02660)	NA	NA	NA	hypothetical protein BCIN_06g02660 [Botrytis cinerea B05.10]	NA
NC_037310.1	2862443	2864193	1751	KOBcdim5_H3K9me3_vs_TB_31_H3K9me3_peak_689	9.56	8.96	9.98	-1.02	3.14E-09	1.30E-08	BCIN_01g08160:exon	BCIN_01g08160:NC_037310.1:2862766-2864851:+:552	BCIN_01g08160(gene-BCIN_01g08160)	NA	NA	NA	hypothetical protein BCIN_01g08160 [Botrytis cinerea B05.10]	NA
NC_037322.1	1466560	1468615	2056	KOBcdim5_H3K9me3_vs_TB_31_H3K9me3_peak_690	9.35	8.79	9.76	-0.97	3.15E-09	1.30E-08	intergenic	BCIN_13g04150:NC_037322.1:1471548-1473353:+:-3960	BCIN_13g04150(gene-BCIN_13g04150)	66;GO:0003674,molecular_function molecular_function;GO:0005215,molecular_function transporter activity;GO:0005310,molecular_function dicarboxylic acid transmembrane transporter activity;GO:0005342,molecular_function organic acid transmembrane transporter activity;GO:0005575,cellular_component cellular_component;GO:0005622,cellular_component intracellular;GO:0005623,cellular_component cell;GO:0005…	NA	NA	hypothetical protein BCIN_13g04150 [Botrytis cinerea B05.10]	NA
NC_037324.1	1944391	1945502	1112	KOBcdim5_H3K9me3_vs_TB_31_H3K9me3_peak_691	8.35	7.78	8.76	-0.98	3.16E-09	1.30E-08	intergenic	Bcych1:NC_037324.1:1941699-1943063:+:3247	Bcych1(gene-BCIN_15g05590)	44;GO:0003674,molecular_function molecular_function;GO:0003824,molecular_function catalytic activity;GO:0004721,molecular_function phosphoprotein phosphatase activity;GO:0004725,molecular_function protein tyrosine phosphatase activity;GO:0004792,molecular_function thiosulfate sulfurtransferase activity;GO:0005575,cellular_component cellular_component;GO:0005622,cellular_component intracellular;GO…	NA	NA	Bcych1 [Botrytis cinerea B05.10]	NA
NC_037319.1	1720797	1723430	2634	KOBcdim5_H3K9me3_vs_TB_31_H3K9me3_peak_692	10.35	9.49	10.89	-1.4	3.20E-09	1.32E-08	BCIN_10g04480:exon	BCIN_10g04480:NC_037319.1:1719207-1724306:-:2192	BCIN_10g04480(gene-BCIN_10g04480)	NA	NA	NA	hypothetical protein BCIN_10g04480 [Botrytis cinerea B05.10]	NA
NC_037314.1	2809993	2811385	1393	KOBcdim5_H3K9me3_vs_TB_31_H3K9me3_peak_693	9.04	8.34	9.51	-1.18	3.22E-09	1.32E-08	BCIN_05g07990:Promoter	BCIN_05g07990:NC_037314.1:2808847-2810679:-:-10	BCIN_05g07990(gene-BCIN_05g07990)	NA	NA	NA	hypothetical protein BCIN_05g07990 [Botrytis cinerea B05.10]	NA
NC_037319.1	1534247	1537514	3268	KOBcdim5_H3K9me3_vs_TB_31_H3K9me3_peak_694	10.23	9.47	10.72	-1.25	3.23E-09	1.32E-08	BCIN_10g03970:three_prime_UTR;BCIN_10g03970:exon	BCIN_10g03970:NC_037319.1:1533802-1536398:+:2078	BCIN_10g03970(gene-BCIN_10g03970)	NA	NA	NA	hypothetical protein BCIN_10g03970 [Botrytis cinerea B05.10]	NA
NC_037311.1	2570800	2573571	2772	KOBcdim5_H3K9me3_vs_TB_31_H3K9me3_peak_695	10.02	9.32	10.49	-1.17	3.27E-09	1.34E-08	BCIN_02g07260:Promoter;BCIN_02g07270:three_prime_UTR;BCIN_02g07270:exon	BCIN_02g07260:NC_037311.1:2570671-2571522:-:-663	BCIN_02g07260(gene-BCIN_02g07260)	NA	NA	NA	hypothetical protein BCIN_02g07260 [Botrytis cinerea B05.10]	NA
NC_037321.1	891260	891906	647	KOBcdim5_H3K9me3_vs_TB_31_H3K9me3_peak_696	8.08	7.41	8.54	-1.13	3.28E-09	1.34E-08	intergenic	BcBem1:NC_037321.1:895359-898802:+:-3776	BcBem1(gene-BCIN_12g02530)	89;GO:0000003,biological_process reproduction;GO:0000131,cellular_component incipient cellular bud site;GO:0000746,biological_process conjugation;GO:0000747,biological_process conjugation with cellular fusion;GO:0000753,biological_process cell morphogenesis involved in conjugation with cellular fusion;GO:0000767,biological_process cell morphogenesis involved in conjugation;GO:0000902,biological_p…	BEM1; bud emergence protein 1; K11237	map04011	BcBem1 [Botrytis cinerea B05.10]	NA
NC_037324.1	817593	819098	1506	KOBcdim5_H3K9me3_vs_TB_31_H3K9me3_peak_697	8.93	8.34	9.34	-1	3.29E-09	1.34E-08	BCIN_15g02330:exon	BCIN_15g02330:NC_037324.1:816159-819058:+:2186	BCIN_15g02330(gene-BCIN_15g02330)	NA	NA	NA	hypothetical protein BCIN_15g02330 [Botrytis cinerea B05.10]	NA
NC_037316.1	548925	549806	882	KOBcdim5_H3K9me3_vs_TB_31_H3K9me3_peak_698	8.17	7.55	8.59	-1.04	3.29E-09	1.34E-08	BCIN_07g01480:Promoter;BCIN_07g01490:exon	BCIN_07g01490:NC_037316.1:547506-549706:-:340	BCIN_07g01490(gene-BCIN_07g01490)	NA	NA	NA	hypothetical protein BCIN_07g01490 [Botrytis cinerea B05.10]	NA
NC_037323.1	349031	352476	3446	KOBcdim5_H3K9me3_vs_TB_31_H3K9me3_peak_699	10.2	9.55	10.64	-1.09	3.30E-09	1.34E-08	BCIN_14g00780:three_prime_UTR;BCIN_14g00780:exon;BCIN_14g00770:three_prime_UTR;BCIN_14g00790:Promoter;BCIN_14g00770:exon	BCIN_14g00780:NC_037323.1:350697-352675:-:1921	BCIN_14g00780(gene-BCIN_14g00780)	NA	NA	NA	hypothetical protein BCIN_14g00780 [Botrytis cinerea B05.10]	NA
NC_037314.1	2142463	2144476	2014	KOBcdim5_H3K9me3_vs_TB_31_H3K9me3_peak_700	9.29	8.75	9.68	-0.93	3.30E-09	1.34E-08	BCIN_05g06240:exon;BCIN_05g06250:Promoter	BCIN_05g06240:NC_037314.1:2142845-2144618:-:1148	BCIN_05g06240(gene-BCIN_05g06240)	NA	NA	NA	hypothetical protein BCIN_05g06240 [Botrytis cinerea B05.10]	NA
NC_037313.1	902460	904851	2392	KOBcdim5_H3K9me3_vs_TB_31_H3K9me3_peak_701	9.87	9.14	10.35	-1.21	3.33E-09	1.35E-08	intergenic	BCIN_04g02490:NC_037313.1:905158-907930:-:4274	BCIN_04g02490(gene-BCIN_04g02490)	NA	NA	NA	hypothetical protein BCIN_04g02490 [Botrytis cinerea B05.10]	NA
NC_037316.1	771399	772728	1330	KOBcdim5_H3K9me3_vs_TB_31_H3K9me3_peak_702	8.89	8.18	9.36	-1.18	3.33E-09	1.35E-08	Bcsnt1:Promoter	Bcdys1:NC_037316.1:770659-772058:+:1404	Bcdys1(gene-BCIN_07g02080)	51;GO:0003674,molecular_function molecular_function;GO:0003824,molecular_function catalytic activity;GO:0005575,cellular_component cellular_component;GO:0005622,cellular_component intracellular;GO:0005623,cellular_component cell;GO:0005737,cellular_component cytoplasm;GO:0006417,biological_process regulation of translation;GO:0006464,biological_process cellular protein modification process;GO:000…	NA	NA	Bcdys1 [Botrytis cinerea B05.10]	NA
NC_037314.1	2782192	2783656	1465	KOBcdim5_H3K9me3_vs_TB_31_H3K9me3_peak_703	8.76	8.12	9.2	-1.08	3.34E-09	1.35E-08	intergenic	BCIN_05g07890:NC_037314.1:2780113-2781773:+:2811	BCIN_05g07890(gene-BCIN_05g07890)	NA	NA	NA	hypothetical protein BCIN_05g07890 [Botrytis cinerea B05.10]	NA
NC_037322.1	1868859	1871312	2454	KOBcdim5_H3K9me3_vs_TB_31_H3K9me3_peak_704	9.51	8.99	9.89	-0.9	3.36E-09	1.36E-08	BCIN_13g04970:intron	BCIN_13g04970:NC_037322.1:1869158-1871678:+:927	BCIN_13g04970(gene-BCIN_13g04970)	NA	NA	NA	hypothetical protein BCIN_13g04970 [Botrytis cinerea B05.10]	NA
NC_037312.1	2913382	2916271	2890	KOBcdim5_H3K9me3_vs_TB_31_H3K9me3_peak_705	10.3	9.52	10.81	-1.29	3.38E-09	1.36E-08	BCIN_03g08520:Promoter;BCIN_03g08510:Promoter	BCIN_03g08520:NC_037312.1:2914925-2916373:+:-98	BCIN_03g08520(gene-BCIN_03g08520)	NA	NA	NA	hypothetical protein BCIN_03g08520 [Botrytis cinerea B05.10]	NA
NC_037324.1	714309	714924	616	KOBcdim5_H3K9me3_vs_TB_31_H3K9me3_peak_706	7.43	6.72	7.9	-1.18	3.43E-09	1.38E-08	intergenic	Bcatp2:NC_037324.1:715573-720086:-:5469	Bcatp2(gene-BCIN_15g02080)	171;GO:0000166,molecular_function nucleotide binding;GO:0000275,cellular_component mitochondrial proton-transporting ATP synthase complex, catalytic core F(1);GO:0003674,molecular_function molecular_function;GO:0003824,molecular_function catalytic activity;GO:0005215,molecular_function transporter activity;GO:0005488,molecular_function binding;GO:0005575,cellular_component cellular_component;GO:0…	ATPeF1B, ATP5B, ATP2; F-type H+-transporting ATPase subunit beta [EC:7.1.2.2]; K02133; GBE1, glgB; 1,4-alpha-glucan branching enzyme [EC:2.4.1.18]; K00700	map00190,map00500	Bcatp2 [Botrytis cinerea B05.10]	NA
NC_037313.1	984744	989932	5189	KOBcdim5_H3K9me3_vs_TB_31_H3K9me3_peak_707	10.61	10.05	11.01	-0.96	3.43E-09	1.38E-08	BCIN_04g02780:Promoter;BCIN_04g02770:exon	BCIN_04g02780:NC_037313.1:988980-991482:+:-1642	BCIN_04g02780(gene-BCIN_04g02780)	NA	NA	NA	hypothetical protein BCIN_04g02780 [Botrytis cinerea B05.10]	NA
NC_037316.1	2477400	2480923	3524	KOBcdim5_H3K9me3_vs_TB_31_H3K9me3_peak_708	10.35	9.66	10.82	-1.16	3.49E-09	1.40E-08	BCIN_07g06660:exon	BCIN_07g06660:NC_037316.1:2478303-2479870:-:708	BCIN_07g06660(gene-BCIN_07g06660)	NA	NA	NA	hypothetical protein BCIN_07g06660 [Botrytis cinerea B05.10]	NA
NC_037312.1	2657797	2660853	3057	KOBcdim5_H3K9me3_vs_TB_31_H3K9me3_peak_709	10.06	9.43	10.5	-1.07	3.57E-09	1.43E-08	Bcalo4:exon	Bcalo4:NC_037312.1:2658235-2659733:-:408	Bcalo4(gene-BCIN_03g07770)	NA	NA	NA	Bcalo4 [Botrytis cinerea B05.10]	NA
NC_037319.1	760017	763925	3909	KOBcdim5_H3K9me3_vs_TB_31_H3K9me3_peak_710	10.56	9.93	10.99	-1.06	3.58E-09	1.43E-08	BCIN_10g01930:Promoter	BCIN_10g01930:NC_037319.1:760230-761578:-:-393	BCIN_10g01930(gene-BCIN_10g01930)	NA	NA	NA	hypothetical protein BCIN_10g01930 [Botrytis cinerea B05.10]	NA
NC_037315.1	655801	658993	3193	KOBcdim5_H3K9me3_vs_TB_31_H3K9me3_peak_711	9.81	9.15	10.26	-1.11	3.59E-09	1.44E-08	intergenic	BCIN_06g01880:NC_037315.1:652105-653343:-:-4054	BCIN_06g01880(gene-BCIN_06g01880)	NA	NA	NA	hypothetical protein BCIN_06g01880 [Botrytis cinerea B05.10]	NA
NC_037316.1	2494624	2498249	3626	KOBcdim5_H3K9me3_vs_TB_31_H3K9me3_peak_712	10.54	9.76	11.05	-1.29	3.59E-09	1.44E-08	BCIN_07g06730:Promoter;BCIN_07g06740:exon	BCIN_07g06740:NC_037316.1:2495778-2496912:+:658	BCIN_07g06740(gene-BCIN_07g06740)	NA	NA	NA	hypothetical protein BCIN_07g06740 [Botrytis cinerea B05.10]	NA
NC_037310.1	1617066	1618133	1068	KOBcdim5_H3K9me3_vs_TB_31_H3K9me3_peak_713	8.18	7.59	8.6	-1.01	3.62E-09	1.44E-08	BCIN_01g04430:exon	BCIN_01g04430:NC_037310.1:1615646-1617905:+:1953	BCIN_01g04430(gene-BCIN_01g04430)	NA	NA	NA	hypothetical protein BCIN_01g04430 [Botrytis cinerea B05.10]	NA
NC_037310.1	928355	929591	1237	KOBcdim5_H3K9me3_vs_TB_31_H3K9me3_peak_714	8.76	8.22	9.15	-0.92	3.63E-09	1.45E-08	BCIN_01g02500:exon;BCIN_01g02490:Promoter;BCIN_01g02510:Promoter	BCIN_01g02500:NC_037310.1:927656-929403:+:1317	BCIN_01g02500(gene-BCIN_01g02500)	NA	SORD, gutB; L-iditol 2-dehydrogenase [EC:1.1.1.14]; K00008	map00040,map00051	hypothetical protein BCIN_01g02500 [Botrytis cinerea B05.10]	NA
NC_037319.1	109640	112475	2836	KOBcdim5_H3K9me3_vs_TB_31_H3K9me3_peak_715	10.28	9.59	10.74	-1.16	3.71E-09	1.48E-08	intergenic	BCIN_10g00340:NC_037319.1:105546-108382:-:-2675	BCIN_10g00340(gene-BCIN_10g00340)	206;GO:0000166,molecular_function nucleotide binding;GO:0000491,biological_process small nucleolar ribonucleoprotein complex assembly;GO:0000492,biological_process box C/D snoRNP assembly;GO:0000723,biological_process telomere maintenance;GO:0003674,molecular_function molecular_function;GO:0003824,molecular_function catalytic activity;GO:0005488,molecular_function binding;GO:0005515,molecular_fun…	HSP90A, htpG; molecular chaperone HtpG; K04079	map04141	hypothetical protein BCIN_10g00340 [Botrytis cinerea B05.10]	NA
NC_037311.1	1540976	1541625	650	KOBcdim5_H3K9me3_vs_TB_31_H3K9me3_peak_716	7.94	7.34	8.37	-1.02	3.72E-09	1.48E-08	BCIN_02g04340:Promoter;BCIN_02g04330:exon	BCIN_02g04340:NC_037311.1:1542481-1544489:+:-1180	BCIN_02g04340(gene-BCIN_02g04340)	NA	NA	NA	hypothetical protein BCIN_02g04340 [Botrytis cinerea B05.10]	NA
NC_037318.1	1903311	1904824	1514	KOBcdim5_H3K9me3_vs_TB_31_H3K9me3_peak_717	8.84	8.29	9.24	-0.94	3.80E-09	1.51E-08	BCIN_09g05440:exon;BCIN_09g05440:five_prime_UTR	BCIN_09g05440:NC_037318.1:1903122-1905971:+:945	BCIN_09g05440(gene-BCIN_09g05440)	NA	NA	NA	hypothetical protein BCIN_09g05440 [Botrytis cinerea B05.10]	NA
NC_037320.1	484502	487510	3009	KOBcdim5_H3K9me3_vs_TB_31_H3K9me3_peak_718	10.13	9.33	10.65	-1.32	3.81E-09	1.51E-08	BCIN_11g01420:exon	BCIN_11g01420:NC_037320.1:483733-487877:+:2273	BCIN_11g01420(gene-BCIN_11g01420)	NA	NA	NA	hypothetical protein BCIN_11g01420 [Botrytis cinerea B05.10]	NA
NC_037310.1	3992021	3995382	3362	KOBcdim5_H3K9me3_vs_TB_31_H3K9me3_peak_719	10.43	9.73	10.9	-1.17	3.94E-09	1.56E-08	BCIN_01g11350:Promoter	BCIN_01g11350:NC_037310.1:3994223-3995566:+:-521	BCIN_01g11350(gene-BCIN_01g11350)	NA	NA	NA	hypothetical protein BCIN_01g11350 [Botrytis cinerea B05.10]	NA
NC_037314.1	761391	762267	877	KOBcdim5_H3K9me3_vs_TB_31_H3K9me3_peak_720	8.09	7.49	8.51	-1.03	3.94E-09	1.56E-08	BCIN_05g02070:exon	BCIN_05g02070:NC_037314.1:760854-762236:+:975	BCIN_05g02070(gene-BCIN_05g02070)	NA	NA	NA	hypothetical protein BCIN_05g02070 [Botrytis cinerea B05.10]	NA
NC_037323.1	1114910	1116474	1565	KOBcdim5_H3K9me3_vs_TB_31_H3K9me3_peak_721	9.14	8.39	9.63	-1.24	4.00E-09	1.58E-08	Bcmfs1:Promoter;BCIN_14g02890:exon	BCIN_14g02890:NC_037323.1:1115558-1116404:+:134	BCIN_14g02890(gene-BCIN_14g02890)	NA	NA	NA	hypothetical protein BCIN_14g02890 [Botrytis cinerea B05.10]	NA
NC_037312.1	1787077	1789694	2618	KOBcdim5_H3K9me3_vs_TB_31_H3K9me3_peak_722	9.86	9.06	10.37	-1.31	4.03E-09	1.59E-08	BCIN_03g05280:exon;BCIN_03g05280:three_prime_UTR	BCIN_03g05280:NC_037312.1:1786293-1788598:+:2092	BCIN_03g05280(gene-BCIN_03g05280)	NA	NA	NA	hypothetical protein BCIN_03g05280 [Botrytis cinerea B05.10]	NA
NC_037316.1	2615620	2619808	4189	KOBcdim5_H3K9me3_vs_TB_31_H3K9me3_peak_723	10.83	10.06	11.33	-1.27	4.06E-09	1.60E-08	BCIN_07g07090:exon	BCIN_07g07090:NC_037316.1:2616492-2620348:-:2634	BCIN_07g07090(gene-BCIN_07g07090)	NA	NA	NA	hypothetical protein BCIN_07g07090 [Botrytis cinerea B05.10]	NA
NC_037322.1	792963	797901	4939	KOBcdim5_H3K9me3_vs_TB_31_H3K9me3_peak_724	10.75	10.11	11.2	-1.08	4.07E-09	1.60E-08	BCIN_13g02290:Promoter;BCIN_13g02280:five_prime_UTR;BCIN_13g02280:exon	BCIN_13g02280:NC_037322.1:794430-795667:-:235	BCIN_13g02280(gene-BCIN_13g02280)	NA	NA	NA	hypothetical protein BCIN_13g02280 [Botrytis cinerea B05.10]	NA
NC_037323.1	651893	653620	1728	KOBcdim5_H3K9me3_vs_TB_31_H3K9me3_peak_725	9.14	8.6	9.53	-0.93	4.07E-09	1.60E-08	BCIN_14g01470:five_prime_UTR;BCIN_14g01470:exon	BCIN_14g01470:NC_037323.1:650876-652902:-:145	BCIN_14g01470(gene-BCIN_14g01470)	NA	NA	NA	hypothetical protein BCIN_14g01470 [Botrytis cinerea B05.10]	NA
NC_037313.1	1669232	1669850	619	KOBcdim5_H3K9me3_vs_TB_31_H3K9me3_peak_726	7.71	7.05	8.16	-1.1	4.09E-09	1.60E-08	BCIN_04g04840:exon	BCIN_04g04840:NC_037313.1:1667335-1671130:+:2206	BCIN_04g04840(gene-BCIN_04g04840)	NA	NA	NA	hypothetical protein BCIN_04g04840 [Botrytis cinerea B05.10]	NA
NC_037325.1	1002825	1004114	1290	KOBcdim5_H3K9me3_vs_TB_31_H3K9me3_peak_727	8.88	8.24	9.32	-1.08	4.15E-09	1.62E-08	intergenic	BCIN_16g02560:NC_037325.1:996204-999858:-:-3611	BCIN_16g02560(gene-BCIN_16g02560)	NA	NA	NA	hypothetical protein BCIN_16g02560 [Botrytis cinerea B05.10]	NA
NC_037310.1	3560734	3562585	1852	KOBcdim5_H3K9me3_vs_TB_31_H3K9me3_peak_728	8.92	8.41	9.29	-0.89	4.17E-09	1.63E-08	BCIN_01g10210:exon;BCIN_01g10200:Promoter	BCIN_01g10210:NC_037310.1:3560391-3562128:+:1268	BCIN_01g10210(gene-BCIN_01g10210)	NA	NA	NA	hypothetical protein BCIN_01g10210 [Botrytis cinerea B05.10]	NA
NC_037320.1	1202192	1205600	3409	KOBcdim5_H3K9me3_vs_TB_31_H3K9me3_peak_729	10.28	9.67	10.7	-1.03	4.20E-09	1.64E-08	intergenic	Bclsc1:NC_037320.1:1198131-1201215:+:5765	Bclsc1(gene-BCIN_11g03450)	NA	LSC1; succinyl-CoA synthetase alpha subunit [EC:6.2.1.4 6.2.1.5]; K01899	map00020,map00640	Bclsc1 [Botrytis cinerea B05.10]	NA
NC_037311.1	711302	716322	5021	KOBcdim5_H3K9me3_vs_TB_31_H3K9me3_peak_730	10.98	10.27	11.46	-1.19	4.27E-09	1.67E-08	intergenic	BCIN_02g01850:NC_037311.1:713837-716060:-:2248	BCIN_02g01850(gene-BCIN_02g01850)	NA	NA	NA	hypothetical protein BCIN_02g01850 [Botrytis cinerea B05.10]	NA
NC_037315.1	730967	735323	4357	KOBcdim5_H3K9me3_vs_TB_31_H3K9me3_peak_731	10.57	9.93	11.02	-1.09	4.32E-09	1.68E-08	BCIN_06g02050:Promoter	BCIN_06g02050:NC_037315.1:730455-732827:-:-318	BCIN_06g02050(gene-BCIN_06g02050)	NA	NA	NA	hypothetical protein BCIN_06g02050 [Botrytis cinerea B05.10]	NA
NC_037313.1	2247549	2252540	4992	KOBcdim5_H3K9me3_vs_TB_31_H3K9me3_peak_732	10.87	10.12	11.37	-1.24	4.33E-09	1.68E-08	intergenic	BCIN_04g06550:NC_037313.1:2246988-2249217:+:3056	BCIN_04g06550(gene-BCIN_04g06550)	NA	NA	NA	hypothetical protein BCIN_04g06550 [Botrytis cinerea B05.10]	NA
NC_037313.1	916480	917070	591	KOBcdim5_H3K9me3_vs_TB_31_H3K9me3_peak_733	7.86	7.13	8.35	-1.22	4.34E-09	1.69E-08	BCIN_04g02520:Promoter	BCIN_04g02520:NC_037313.1:913150-914980:-:-1795	BCIN_04g02520(gene-BCIN_04g02520)	NA	NA	NA	hypothetical protein BCIN_04g02520 [Botrytis cinerea B05.10]	NA
NC_037316.1	305256	306237	982	KOBcdim5_H3K9me3_vs_TB_31_H3K9me3_peak_734	8.19	7.61	8.6	-0.99	4.35E-09	1.69E-08	intergenic	BCIN_07g00850:NC_037316.1:305213-305690:+:533	BCIN_07g00850(gene-BCIN_07g00850)	NA	NA	NA	hypothetical protein BCIN_07g00850 [Botrytis cinerea B05.10]	NA
NC_037319.1	1586477	1590792	4316	KOBcdim5_H3K9me3_vs_TB_31_H3K9me3_peak_735	10.74	10.09	11.19	-1.11	4.38E-09	1.70E-08	intergenic	Bcfsf1:NC_037319.1:1592556-1594435:+:-3921	Bcfsf1(gene-BCIN_10g04120)	49;GO:0003674,molecular_function molecular_function;GO:0005215,molecular_function transporter activity;GO:0005342,molecular_function organic acid transmembrane transporter activity;GO:0005371,molecular_function tricarboxylate secondary active transmembrane transporter activity;GO:0005575,cellular_component cellular_component;GO:0005622,cellular_component intracellular;GO:0005623,cellular_componen…	NA	NA	Bcfsf1 [Botrytis cinerea B05.10]	NA
NC_037318.1	2276962	2278005	1044	KOBcdim5_H3K9me3_vs_TB_31_H3K9me3_peak_736	8.49	7.92	8.9	-0.98	4.49E-09	1.73E-08	intergenic	BCIN_09g06470:NC_037318.1:2280062-2281713:-:4229	BCIN_09g06470(gene-BCIN_09g06470)	NA	NA	NA	hypothetical protein BCIN_09g06470 [Botrytis cinerea B05.10]	NA
NC_037316.1	727176	730065	2890	KOBcdim5_H3K9me3_vs_TB_31_H3K9me3_peak_737	9.95	9.41	10.34	-0.93	4.50E-09	1.74E-08	BCIN_07g01940:Promoter	BCIN_07g01950:NC_037316.1:728683-729108:-:487	BCIN_07g01950(gene-BCIN_07g01950)	NA	NA	NA	hypothetical protein BCIN_07g01950 [Botrytis cinerea B05.10]	NA
NC_037323.1	168386	171032	2647	KOBcdim5_H3K9me3_vs_TB_31_H3K9me3_peak_738	9.73	9.14	10.15	-1.01	4.50E-09	1.74E-08	BCIN_14g00420:exon	BCIN_14g00420:NC_037323.1:169244-171214:-:1505	BCIN_14g00420(gene-BCIN_14g00420)	NA	NA	NA	hypothetical protein BCIN_14g00420 [Botrytis cinerea B05.10]	NA
NC_037323.1	480454	483368	2915	KOBcdim5_H3K9me3_vs_TB_31_H3K9me3_peak_739	10.19	9.58	10.61	-1.03	4.53E-09	1.74E-08	intergenic	BCIN_14g01070:NC_037323.1:478142-479434:+:3769	BCIN_14g01070(gene-BCIN_14g01070)	NA	adhP; alcohol dehydrogenase, propanol-preferring [EC:1.1.1.1]; K13953	map00010,map00071,map00350	hypothetical protein BCIN_14g01070 [Botrytis cinerea B05.10]	NA
NC_037316.1	2599112	2599645	534	KOBcdim5_H3K9me3_vs_TB_31_H3K9me3_peak_740	7.49	6.82	7.95	-1.13	4.54E-09	1.75E-08	BCIN_07g07040:exon;BCIN_07g07030:Promoter	BCIN_07g07040:NC_037316.1:2598942-2599600:+:436	BCIN_07g07040(gene-BCIN_07g07040)	NA	NA	NA	hypothetical protein BCIN_07g07040 [Botrytis cinerea B05.10]	NA
NC_037310.1	2835717	2837334	1618	KOBcdim5_H3K9me3_vs_TB_31_H3K9me3_peak_741	9.26	8.49	9.75	-1.26	4.61E-09	1.77E-08	BCIN_01g08090:exon;BCIN_01g08090:three_prime_UTR	BCIN_01g08090:NC_037310.1:2836356-2837440:-:914	BCIN_01g08090(gene-BCIN_01g08090)	NA	NA	NA	hypothetical protein BCIN_01g08090 [Botrytis cinerea B05.10]	NA
NC_037315.1	1326953	1328281	1329	KOBcdim5_H3K9me3_vs_TB_31_H3K9me3_peak_742	8.6	8.08	8.98	-0.9	4.63E-09	1.78E-08	BCIN_06g03840:Promoter;BCIN_06g03830:exon	BCIN_06g03830:NC_037315.1:1326975-1328636:-:1019	BCIN_06g03830(gene-BCIN_06g03830)	NA	NA	NA	hypothetical protein BCIN_06g03830 [Botrytis cinerea B05.10]	NA
NC_037324.1	289760	292148	2389	KOBcdim5_H3K9me3_vs_TB_31_H3K9me3_peak_743	9.93	9.21	10.41	-1.2	4.70E-09	1.80E-08	intergenic	BCIN_15g00780:NC_037324.1:293671-295868:+:-2717	BCIN_15g00780(gene-BCIN_15g00780)	NA	NA	NA	hypothetical protein BCIN_15g00780 [Botrytis cinerea B05.10]	NA
NC_037323.1	308935	310556	1622	KOBcdim5_H3K9me3_vs_TB_31_H3K9me3_peak_744	9.33	8.71	9.77	-1.05	4.79E-09	1.83E-08	Bcvps29:Promoter	Bcvps29:NC_037323.1:311218-312560:+:-1472	Bcvps29(gene-BCIN_14g00700)	52;GO:0003674,molecular_function molecular_function;GO:0003824,molecular_function catalytic activity;GO:0005488,molecular_function binding;GO:0005575,cellular_component cellular_component;GO:0005622,cellular_component intracellular;GO:0005623,cellular_component cell;GO:0005737,cellular_component cytoplasm;GO:0005768,cellular_component endosome;GO:0006810,biological_process transport;GO:0006886,bi…	VPS29; vacuolar protein sorting-associated protein 29; K18467	map04144	Bcvps29 [Botrytis cinerea B05.10]	NA
NC_037322.1	1374425	1378679	4255	KOBcdim5_H3K9me3_vs_TB_31_H3K9me3_peak_745	10.59	9.88	11.06	-1.18	4.87E-09	1.86E-08	BCIN_13g03930:Promoter;BCIN_13g03920:exon	BCIN_13g03920:NC_037322.1:1375322-1376883:-:331	BCIN_13g03920(gene-BCIN_13g03920)	NA	NA	NA	hypothetical protein BCIN_13g03920 [Botrytis cinerea B05.10]	NA
NC_037315.1	1781197	1786299	5103	KOBcdim5_H3K9me3_vs_TB_31_H3K9me3_peak_746	10.78	10.07	11.25	-1.18	4.89E-09	1.87E-08	intergenic	BCIN_06g05240:NC_037315.1:1789293-1793152:+:-5545	BCIN_06g05240(gene-BCIN_06g05240)	NA	NA	NA	hypothetical protein BCIN_06g05240 [Botrytis cinerea B05.10]	NA
NC_037312.1	1237268	1240216	2949	KOBcdim5_H3K9me3_vs_TB_31_H3K9me3_peak_747	10.13	9.43	10.6	-1.17	4.90E-09	1.87E-08	BCIN_03g03680:exon;BCIN_03g03690:Promoter	BCIN_03g03680:NC_037312.1:1236880-1240230:-:1488	BCIN_03g03680(gene-BCIN_03g03680)	NA	NA	NA	hypothetical protein BCIN_03g03680 [Botrytis cinerea B05.10]	NA
NC_037312.1	2690071	2692319	2249	KOBcdim5_H3K9me3_vs_TB_31_H3K9me3_peak_748	9.54	9.02	9.91	-0.89	4.93E-09	1.88E-08	BCIN_03g07870:exon	BCIN_03g07870:NC_037312.1:2689425-2692592:-:1397	BCIN_03g07870(gene-BCIN_03g07870)	82;GO:0003674,molecular_function molecular_function;GO:0005215,molecular_function transporter activity;GO:0005427,molecular_function proton-dependent oligopeptide secondary active transmembrane transporter activity;GO:0005575,cellular_component cellular_component;GO:0005622,cellular_component intracellular;GO:0005623,cellular_component cell;GO:0005737,cellular_component cytoplasm;GO:0005783,cellu…	NA	NA	hypothetical protein BCIN_03g07870 [Botrytis cinerea B05.10]	NA
NC_037325.1	660519	661192	674	KOBcdim5_H3K9me3_vs_TB_31_H3K9me3_peak_749	7.82	7.15	8.27	-1.12	4.95E-09	1.88E-08	intergenic	BCIN_16g01590:NC_037325.1:663352-665062:+:-2496	BCIN_16g01590(gene-BCIN_16g01590)	NA	E3.2.1.14; chitinase [EC:3.2.1.14]; K01183	map00520	hypothetical protein BCIN_16g01590 [Botrytis cinerea B05.10]	NA
NC_037319.1	473684	474543	860	KOBcdim5_H3K9me3_vs_TB_31_H3K9me3_peak_750	7.97	7.31	8.43	-1.12	4.98E-09	1.89E-08	Bcino80:exon	BCIN_10g01200:NC_037319.1:476641-478710:+:-2527	BCIN_10g01200(gene-BCIN_10g01200)	NA	NA	NA	hypothetical protein BCIN_10g01200 [Botrytis cinerea B05.10]	NA
NC_037311.1	2795317	2798694	3378	KOBcdim5_H3K9me3_vs_TB_31_H3K9me3_peak_751	10.31	9.71	10.74	-1.02	5.05E-09	1.91E-08	BCIN_02g07780:exon;BCIN_02g07780:three_prime_UTR	BCIN_02g07780:NC_037311.1:2796883-2799254:-:2248	BCIN_02g07780(gene-BCIN_02g07780)	NA	NA	NA	hypothetical protein BCIN_02g07780 [Botrytis cinerea B05.10]	NA
NC_037313.1	398763	400506	1744	KOBcdim5_H3K9me3_vs_TB_31_H3K9me3_peak_752	9.57	9	9.98	-0.98	5.08E-09	1.92E-08	BCIN_04g01010:Promoter	BCIN_04g01010:NC_037313.1:400779-401578:+:-1144	BCIN_04g01010(gene-BCIN_04g01010)	NA	NA	NA	hypothetical protein BCIN_04g01010 [Botrytis cinerea B05.10]	NA
NC_037317.1	484401	485466	1066	KOBcdim5_H3K9me3_vs_TB_31_H3K9me3_peak_753	8.76	8.15	9.19	-1.04	5.09E-09	1.92E-08	BCIN_08g01210:exon;BCIN_08g01200:Promoter	BCIN_08g01210:NC_037317.1:484233-485494:-:560	BCIN_08g01210(gene-BCIN_08g01210)	64;GO:0000322,cellular_component storage vacuole;GO:0000323,cellular_component lytic vacuole;GO:0000324,cellular_component fungal-type vacuole;GO:0003674,molecular_function molecular_function;GO:0003824,molecular_function catalytic activity;GO:0004012,molecular_function phospholipid-translocating ATPase activity;GO:0005215,molecular_function transporter activity;GO:0005319,molecular_function lipi…	NA	NA	hypothetical protein BCIN_08g01210 [Botrytis cinerea B05.10]	NA
NC_037320.1	1678475	1679342	868	KOBcdim5_H3K9me3_vs_TB_31_H3K9me3_peak_754	7.97	7.35	8.41	-1.06	5.12E-09	1.93E-08	BCIN_11g04540:intron	BCIN_11g04540:NC_037320.1:1678766-1680312:-:1403	BCIN_11g04540(gene-BCIN_11g04540)	NA	NA	NA	hypothetical protein BCIN_11g04540 [Botrytis cinerea B05.10]	NA
NC_037323.1	1734973	1736845	1873	KOBcdim5_H3K9me3_vs_TB_31_H3K9me3_peak_755	9.39	8.65	9.88	-1.23	5.27E-09	1.99E-08	BCIN_14g04430:exon;BCIN_14g04420:Promoter	BCIN_14g04430:NC_037323.1:1734253-1736920:-:1011	BCIN_14g04430(gene-BCIN_14g04430)	NA	NA	NA	hypothetical protein BCIN_14g04430 [Botrytis cinerea B05.10]	NA
NC_037322.1	320062	321994	1933	KOBcdim5_H3K9me3_vs_TB_31_H3K9me3_peak_756	9.41	8.92	9.77	-0.86	5.53E-09	2.08E-08	BCIN_13g00860:Promoter;BCIN_13g00850:three_prime_UTR;BCIN_13g00850:exon	BCIN_13g00850:NC_037322.1:320927-322088:-:1060	BCIN_13g00850(gene-BCIN_13g00850)	NA	NA	NA	hypothetical protein BCIN_13g00850 [Botrytis cinerea B05.10]	NA
NC_037322.1	1357070	1358994	1925	KOBcdim5_H3K9me3_vs_TB_31_H3K9me3_peak_757	9.31	8.73	9.71	-0.98	5.60E-09	2.11E-08	BCIN_13g03870:exon	BCIN_13g03870:NC_037322.1:1356516-1360401:-:2369	BCIN_13g03870(gene-BCIN_13g03870)	NA	NA	NA	hypothetical protein BCIN_13g03870 [Botrytis cinerea B05.10]	NA
NC_037311.1	1316164	1318279	2116	KOBcdim5_H3K9me3_vs_TB_31_H3K9me3_peak_758	9.79	9.07	10.26	-1.19	5.63E-09	2.11E-08	BCIN_02g03730:Promoter	BCIN_02g03730:NC_037311.1:1317263-1318778:+:-41	BCIN_02g03730(gene-BCIN_02g03730)	NA	NA	NA	hypothetical protein BCIN_02g03730 [Botrytis cinerea B05.10]	NA
NC_037320.1	1199386	1201910	2525	KOBcdim5_H3K9me3_vs_TB_31_H3K9me3_peak_759	9.71	9.17	10.11	-0.94	5.64E-09	2.11E-08	Bclsc1:intron	Bclsc1:NC_037320.1:1198131-1201215:+:2517	Bclsc1(gene-BCIN_11g03450)	NA	LSC1; succinyl-CoA synthetase alpha subunit [EC:6.2.1.4 6.2.1.5]; K01899	map00020,map00640	Bclsc1 [Botrytis cinerea B05.10]	NA
NC_037321.1	301464	302309	846	KOBcdim5_H3K9me3_vs_TB_31_H3K9me3_peak_760	8.17	7.62	8.57	-0.95	5.78E-09	2.16E-08	BCIN_12g00800:exon;BCIN_12g00790:Promoter	BCIN_12g00800:NC_037321.1:301438-302463:-:576	BCIN_12g00800(gene-BCIN_12g00800)	NA	NA	NA	hypothetical protein BCIN_12g00800 [Botrytis cinerea B05.10]	NA
NC_037313.1	275062	275969	908	KOBcdim5_H3K9me3_vs_TB_31_H3K9me3_peak_761	8.39	7.84	8.79	-0.95	5.82E-09	2.17E-08	BCIN_04g00740:exon	BCIN_04g00740:NC_037313.1:272834-277043:-:1527	BCIN_04g00740(gene-BCIN_04g00740)	NA	NA	NA	hypothetical protein BCIN_04g00740 [Botrytis cinerea B05.10]	NA
NC_037310.1	3634958	3635703	746	KOBcdim5_H3K9me3_vs_TB_31_H3K9me3_peak_762	7.84	7.26	8.26	-1	5.82E-09	2.17E-08	BCIN_01g10440:exon	BCIN_01g10440:NC_037310.1:3634511-3638566:-:3235	BCIN_01g10440(gene-BCIN_01g10440)	NA	NA	NA	hypothetical protein BCIN_01g10440 [Botrytis cinerea B05.10]	NA
NC_037323.1	138551	139833	1283	KOBcdim5_H3K9me3_vs_TB_31_H3K9me3_peak_763	9.11	8.24	9.64	-1.4	5.83E-09	2.17E-08	BCIN_14g00370:exon	BCIN_14g00370:NC_037323.1:135111-140899:-:1707	BCIN_14g00370(gene-BCIN_14g00370)	NA	NA	NA	hypothetical protein BCIN_14g00370 [Botrytis cinerea B05.10]	NA
NC_037320.1	311009	312124	1116	KOBcdim5_H3K9me3_vs_TB_31_H3K9me3_peak_764	8.71	8.18	9.1	-0.92	5.91E-09	2.20E-08	BCIN_11g00870:exon;BCIN_11g00880:Promoter	BCIN_11g00870:NC_037320.1:310776-312018:+:790	BCIN_11g00870(gene-BCIN_11g00870)	119;GO:0000075,biological_process cell cycle checkpoint;GO:0000077,biological_process DNA damage checkpoint;GO:0000278,biological_process mitotic cell cycle;GO:0000724,biological_process double-strand break repair via homologous recombination;GO:0000725,biological_process recombinational repair;GO:0002039,molecular_function p53 binding;GO:0003674,molecular_function molecular_function;GO:0003824,m…	NA	NA	hypothetical protein BCIN_11g00870 [Botrytis cinerea B05.10]	NA
NC_037312.1	3045631	3046551	921	KOBcdim5_H3K9me3_vs_TB_31_H3K9me3_peak_765	8.45	7.81	8.89	-1.08	5.96E-09	2.22E-08	BCIN_03g08900:Promoter;BCIN_03g08910:exon	BCIN_03g08900:NC_037312.1:3039424-3044206:-:-1885	BCIN_03g08900(gene-BCIN_03g08900)	NA	NA	NA	hypothetical protein BCIN_03g08900 [Botrytis cinerea B05.10]	NA
NC_037318.1	2487428	2491146	3719	KOBcdim5_H3K9me3_vs_TB_31_H3K9me3_peak_766	10.42	9.84	10.84	-1.01	5.98E-09	2.22E-08	BCIN_09g07070:intron	BCIN_09g07070:NC_037318.1:2489095-2491087:+:192	BCIN_09g07070(gene-BCIN_09g07070)	NA	NA	NA	hypothetical protein BCIN_09g07070 [Botrytis cinerea B05.10]	NA
NC_037322.1	1057166	1060432	3267	KOBcdim5_H3K9me3_vs_TB_31_H3K9me3_peak_767	10.33	9.64	10.8	-1.17	5.99E-09	2.22E-08	intergenic	BCIN_13g03010:NC_037322.1:1060211-1063420:-:4621	BCIN_13g03010(gene-BCIN_13g03010)	86;GO:0000003,biological_process reproduction;GO:0000272,biological_process polysaccharide catabolic process;GO:0000746,biological_process conjugation;GO:0000747,biological_process conjugation with cellular fusion;GO:0000935,cellular_component division septum;GO:0003674,molecular_function molecular_function;GO:0003824,molecular_function catalytic activity;GO:0004338,molecular_function glucan exo-…	E3.2.1.58; glucan 1,3-beta-glucosidase [EC:3.2.1.58]; K01210	map00500	hypothetical protein BCIN_13g03010 [Botrytis cinerea B05.10]	NA
NC_037317.1	1313015	1315516	2502	KOBcdim5_H3K9me3_vs_TB_31_H3K9me3_peak_768	10.04	9.32	10.52	-1.2	6.08E-09	2.25E-08	BCIN_08g03390:three_prime_UTR;BCIN_08g03390:exon	BCIN_08g03400:NC_037317.1:1314725-1315878:-:1612	BCIN_08g03400(gene-BCIN_08g03400)	NA	NA	NA	hypothetical protein BCIN_08g03400 [Botrytis cinerea B05.10]	NA
NC_037319.1	627991	632239	4249	KOBcdim5_H3K9me3_vs_TB_31_H3K9me3_peak_769	10.59	9.86	11.07	-1.2	6.13E-09	2.27E-08	BCIN_10g01650:exon	BCIN_10g01650:NC_037319.1:629003-631009:+:1112	BCIN_10g01650(gene-BCIN_10g01650)	NA	NA	NA	hypothetical protein BCIN_10g01650 [Botrytis cinerea B05.10]	NA
NC_037317.1	1466511	1467906	1396	KOBcdim5_H3K9me3_vs_TB_31_H3K9me3_peak_770	8.62	8.06	9.02	-0.95	6.15E-09	2.27E-08	BCIN_08g03810:Promoter;BCIN_08g03800:Promoter	BCIN_08g03800:NC_037317.1:1467291-1468170:+:-82	BCIN_08g03800(gene-BCIN_08g03800)	NA	UTP14; U3 small nucleolar RNA-associated protein 14; K14567	map03008	hypothetical protein BCIN_08g03800 [Botrytis cinerea B05.10]	NA
NC_037311.1	2064389	2069710	5322	KOBcdim5_H3K9me3_vs_TB_31_H3K9me3_peak_771	10.58	9.98	11.01	-1.02	6.15E-09	2.27E-08	BCIN_02g05770:exon;BCIN_02g05770:three_prime_UTR	BCIN_02g05760:NC_037311.1:2065546-2066683:+:1503	BCIN_02g05760(gene-BCIN_02g05760)	NA	NA	NA	hypothetical protein BCIN_02g05760 [Botrytis cinerea B05.10]	NA
NC_037314.1	517204	518488	1285	KOBcdim5_H3K9me3_vs_TB_31_H3K9me3_peak_772	8.84	8.2	9.29	-1.09	6.16E-09	2.27E-08	BCIN_05g01270:Promoter	BCIN_05g01270:NC_037314.1:517865-518353:+:-19	BCIN_05g01270(gene-BCIN_05g01270)	NA	NA	NA	hypothetical protein BCIN_05g01270 [Botrytis cinerea B05.10]	NA
NC_037314.1	1093759	1095389	1631	KOBcdim5_H3K9me3_vs_TB_31_H3K9me3_peak_773	9.22	8.58	9.66	-1.08	6.28E-09	2.31E-08	intergenic	BCIN_05g02930:NC_037314.1:1090335-1091424:-:-3150	BCIN_05g02930(gene-BCIN_05g02930)	NA	NA	NA	hypothetical protein BCIN_05g02930 [Botrytis cinerea B05.10]	NA
NC_037325.1	932598	934266	1669	KOBcdim5_H3K9me3_vs_TB_31_H3K9me3_peak_774	9.28	8.7	9.7	-0.99	6.34E-09	2.33E-08	intergenic	BCIN_16g02400:NC_037325.1:935613-936533:-:3101	BCIN_16g02400(gene-BCIN_16g02400)	NA	NA	NA	hypothetical protein BCIN_16g02400 [Botrytis cinerea B05.10]	NA
NC_037316.1	2100323	2102100	1778	KOBcdim5_H3K9me3_vs_TB_31_H3K9me3_peak_775	9.67	8.91	10.17	-1.26	6.36E-09	2.33E-08	BCIN_07g05690:intron;Bcmrh4:Promoter	BCIN_07g05690:NC_037316.1:2099907-2101718:-:506	BCIN_07g05690(gene-BCIN_07g05690)	NA	NA	NA	hypothetical protein BCIN_07g05690 [Botrytis cinerea B05.10]	NA
NC_037311.1	1725706	1727342	1637	KOBcdim5_H3K9me3_vs_TB_31_H3K9me3_peak_776	9.06	8.5	9.46	-0.95	6.36E-09	2.33E-08	intergenic	BCIN_02g04850:NC_037311.1:1724765-1726389:+:1759	BCIN_02g04850(gene-BCIN_02g04850)	NA	NA	NA	hypothetical protein BCIN_02g04850 [Botrytis cinerea B05.10]	NA
NC_037319.1	2200505	2203192	2688	KOBcdim5_H3K9me3_vs_TB_31_H3K9me3_peak_777	10.03	9.27	10.52	-1.26	6.48E-09	2.37E-08	BCIN_10g05760:exon	BCIN_10g05760:NC_037319.1:2198484-2201893:-:44	BCIN_10g05760(gene-BCIN_10g05760)	NA	NA	NA	hypothetical protein BCIN_10g05760 [Botrytis cinerea B05.10]	NA
NC_037312.1	2275699	2276425	727	KOBcdim5_H3K9me3_vs_TB_31_H3K9me3_peak_778	8.07	7.43	8.5	-1.07	6.53E-09	2.39E-08	BCIN_03g06720:exon	BCIN_03g06720:NC_037312.1:2275484-2277891:-:1829	BCIN_03g06720(gene-BCIN_03g06720)	NA	NA	NA	hypothetical protein BCIN_03g06720 [Botrytis cinerea B05.10]	NA
NC_037322.1	1833228	1834141	914	KOBcdim5_H3K9me3_vs_TB_31_H3K9me3_peak_779	8.55	7.88	9.01	-1.14	6.54E-09	2.39E-08	BCIN_13g04900:exon	BCIN_13g04900:NC_037322.1:1833228-1834293:+:456	BCIN_13g04900(gene-BCIN_13g04900)	NA	NA	NA	hypothetical protein BCIN_13g04900 [Botrytis cinerea B05.10]	NA
NC_037325.1	113704	114388	685	KOBcdim5_H3K9me3_vs_TB_31_H3K9me3_peak_780	7.69	7.07	8.12	-1.04	6.55E-09	2.39E-08	intergenic	BCIN_16g00070:NC_037325.1:117970-120685:-:6639	BCIN_16g00070(gene-BCIN_16g00070)	NA	NA	NA	hypothetical protein BCIN_16g00070 [Botrytis cinerea B05.10]	NA
NC_037323.1	416542	419217	2676	KOBcdim5_H3K9me3_vs_TB_31_H3K9me3_peak_781	10.01	9.35	10.46	-1.11	6.55E-09	2.39E-08	BCIN_14g00940:Promoter	BCIN_14g00940:NC_037323.1:410447-416163:-:-1716	BCIN_14g00940(gene-BCIN_14g00940)	NA	NA	NA	hypothetical protein BCIN_14g00940 [Botrytis cinerea B05.10]	NA
NC_037314.1	2104448	2107934	3487	KOBcdim5_H3K9me3_vs_TB_31_H3K9me3_peak_782	10.49	9.7	11	-1.3	6.60E-09	2.40E-08	BCIN_05g06160:exon	BCIN_05g06160:NC_037314.1:2103683-2108184:+:2508	BCIN_05g06160(gene-BCIN_05g06160)	NA	EPT1; ethanolaminephosphotransferase [EC:2.7.8.1]; K00993	map00440,map00564,map00565	hypothetical protein BCIN_05g06160 [Botrytis cinerea B05.10]	NA
NC_037315.1	2329572	2330447	876	KOBcdim5_H3K9me3_vs_TB_31_H3K9me3_peak_783	8.42	7.87	8.83	-0.96	6.64E-09	2.41E-08	intergenic	BCIN_06g06650:NC_037315.1:2332547-2333142:+:-2537	BCIN_06g06650(gene-BCIN_06g06650)	NA	NA	NA	hypothetical protein BCIN_06g06650 [Botrytis cinerea B05.10]	NA
NC_037320.1	741963	744439	2477	KOBcdim5_H3K9me3_vs_TB_31_H3K9me3_peak_784	9.73	9.11	10.16	-1.05	6.65E-09	2.42E-08	BCIN_11g02260:Promoter	BCIN_11g02260:NC_037320.1:744870-746146:+:-1669	BCIN_11g02260(gene-BCIN_11g02260)	NA	NA	NA	hypothetical protein BCIN_11g02260 [Botrytis cinerea B05.10]	NA
NC_037324.1	1446806	1449249	2444	KOBcdim5_H3K9me3_vs_TB_31_H3K9me3_peak_785	9.41	8.8	9.84	-1.04	6.66E-09	2.42E-08	BCIN_15g04170:Promoter	BCIN_15g04170:NC_037324.1:1446771-1447956:-:-71	BCIN_15g04170(gene-BCIN_15g04170)	NA	NA	NA	hypothetical protein BCIN_15g04170 [Botrytis cinerea B05.10]	NA
NC_037314.1	893447	894952	1506	KOBcdim5_H3K9me3_vs_TB_31_H3K9me3_peak_786	8.94	8.36	9.36	-1	6.69E-09	2.42E-08	BCIN_05g02420:exon;BCIN_05g02410:Promoter	BCIN_05g02410:NC_037314.1:889969-892345:-:-1854	BCIN_05g02410(gene-BCIN_05g02410)	NA	betA, CHDH; choline dehydrogenase [EC:1.1.99.1]; K00108	map00260	hypothetical protein BCIN_05g02410 [Botrytis cinerea B05.10]	NA
NC_037322.1	802746	804296	1551	KOBcdim5_H3K9me3_vs_TB_31_H3K9me3_peak_787	9.04	8.43	9.46	-1.04	6.74E-09	2.44E-08	BCIN_13g02300:Promoter;BCIN_13g02310:exon	BCIN_13g02310:NC_037322.1:802721-804856:+:800	BCIN_13g02310(gene-BCIN_13g02310)	NA	NA	NA	hypothetical protein BCIN_13g02310 [Botrytis cinerea B05.10]	NA
NC_037311.1	337507	339831	2325	KOBcdim5_H3K9me3_vs_TB_31_H3K9me3_peak_788	9.89	9.16	10.37	-1.21	6.75E-09	2.44E-08	BCIN_02g00700:exon;BCIN_02g00700:five_prime_UTR	BCIN_02g00700:NC_037311.1:337226-339077:-:408	BCIN_02g00700(gene-BCIN_02g00700)	NA	NA	NA	hypothetical protein BCIN_02g00700 [Botrytis cinerea B05.10]	NA
NC_037317.1	478245	479234	990	KOBcdim5_H3K9me3_vs_TB_31_H3K9me3_peak_789	8.32	7.68	8.76	-1.08	6.91E-09	2.49E-08	BCIN_08g01180:Promoter	BCIN_08g01180:NC_037317.1:475417-477537:-:-1202	BCIN_08g01180(gene-BCIN_08g01180)	NA	NA	NA	hypothetical protein BCIN_08g01180 [Botrytis cinerea B05.10]	NA
NC_037312.1	1272449	1273535	1087	KOBcdim5_H3K9me3_vs_TB_31_H3K9me3_peak_790	8.89	8.2	9.35	-1.15	7.12E-09	2.56E-08	BCIN_03g03780:Promoter	BCIN_03g03780:NC_037312.1:1269422-1271945:-:-1047	BCIN_03g03780(gene-BCIN_03g03780)	NA	NA	NA	hypothetical protein BCIN_03g03780 [Botrytis cinerea B05.10]	NA
NC_037312.1	1088555	1089240	686	KOBcdim5_H3K9me3_vs_TB_31_H3K9me3_peak_791	7.61	6.93	8.07	-1.15	7.13E-09	2.56E-08	intergenic	BCIN_03g03260:NC_037312.1:1092511-1093164:-:4266	BCIN_03g03260(gene-BCIN_03g03260)	NA	NA	NA	hypothetical protein BCIN_03g03260 [Botrytis cinerea B05.10]	NA
NC_037324.1	1618029	1620481	2453	KOBcdim5_H3K9me3_vs_TB_31_H3K9me3_peak_792	9.65	9.03	10.08	-1.06	7.16E-09	2.57E-08	BCIN_15g04780:exon	BCIN_15g04780:NC_037324.1:1618506-1620603:-:1348	BCIN_15g04780(gene-BCIN_15g04780)	NA	NA	NA	hypothetical protein BCIN_15g04780 [Botrytis cinerea B05.10]	NA
NC_037324.1	83325	85049	1725	KOBcdim5_H3K9me3_vs_TB_31_H3K9me3_peak_793	9.71	8.9	10.22	-1.32	7.25E-09	2.60E-08	BCIN_15g00120:exon;BCIN_15g00120:three_prime_UTR	BCIN_15g00120:NC_037324.1:82959-86021:-:1834	BCIN_15g00120(gene-BCIN_15g00120)	NA	NA	NA	hypothetical protein BCIN_15g00120 [Botrytis cinerea B05.10]	NA
NC_037325.1	1747033	1747870	838	KOBcdim5_H3K9me3_vs_TB_31_H3K9me3_peak_794	8.32	7.77	8.72	-0.95	7.27E-09	2.60E-08	BCIN_16g04780:exon	BCIN_16g04780:NC_037325.1:1745309-1747910:+:2142	BCIN_16g04780(gene-BCIN_16g04780)	NA	NA	NA	hypothetical protein BCIN_16g04780 [Botrytis cinerea B05.10]	NA
NC_037311.1	1515702	1518265	2564	KOBcdim5_H3K9me3_vs_TB_31_H3K9me3_peak_795	9.98	9.3	10.44	-1.14	7.32E-09	2.62E-08	BCIN_02g04280:exon	BCIN_02g04280:NC_037311.1:1514105-1519213:-:2229	BCIN_02g04280(gene-BCIN_02g04280)	NA	NA	NA	hypothetical protein BCIN_02g04280 [Botrytis cinerea B05.10]	NA
NC_037322.1	1909098	1910922	1825	KOBcdim5_H3K9me3_vs_TB_31_H3K9me3_peak_796	9.2	8.53	9.66	-1.13	7.33E-09	2.62E-08	intergenic	BCIN_13g05070:NC_037322.1:1905875-1906978:-:-3032	BCIN_13g05070(gene-BCIN_13g05070)	NA	NA	NA	hypothetical protein BCIN_13g05070 [Botrytis cinerea B05.10]	NA
NC_037315.1	945852	947178	1327	KOBcdim5_H3K9me3_vs_TB_31_H3K9me3_peak_797	8.73	8.19	9.12	-0.92	7.36E-09	2.63E-08	BCIN_06g02790:Promoter;BCIN_06g02780:exon	BCIN_06g02790:NC_037315.1:947338-949288:+:-823	BCIN_06g02790(gene-BCIN_06g02790)	NA	NA	NA	hypothetical protein BCIN_06g02790 [Botrytis cinerea B05.10]	NA
NC_037320.1	333203	337753	4551	KOBcdim5_H3K9me3_vs_TB_31_H3K9me3_peak_798	10.59	9.95	11.03	-1.08	7.39E-09	2.63E-08	intergenic	BCIN_11g00950:NC_037320.1:338084-338423:+:-2606	BCIN_11g00950(gene-BCIN_11g00950)	NA	NA	NA	hypothetical protein BCIN_11g00950 [Botrytis cinerea B05.10]	NA
NC_037313.1	1920537	1923331	2795	KOBcdim5_H3K9me3_vs_TB_31_H3K9me3_peak_799	10.07	9.37	10.54	-1.17	7.43E-09	2.65E-08	intergenic	BCIN_04g05550:NC_037313.1:1922022-1922577:-:643	BCIN_04g05550(gene-BCIN_04g05550)	NA	NA	NA	hypothetical protein BCIN_04g05550 [Botrytis cinerea B05.10]	NA
NC_037312.1	1494218	1496810	2593	KOBcdim5_H3K9me3_vs_TB_31_H3K9me3_peak_800	9.57	9.06	9.94	-0.88	7.49E-09	2.66E-08	BCIN_03g04490:Promoter	BCIN_03g04490:NC_037312.1:1495592-1497269:+:-78	BCIN_03g04490(gene-BCIN_03g04490)	NA	NA	NA	hypothetical protein BCIN_03g04490 [Botrytis cinerea B05.10]	NA
NC_037316.1	169229	174434	5206	KOBcdim5_H3K9me3_vs_TB_31_H3K9me3_peak_801	10.96	10.26	11.43	-1.17	7.50E-09	2.66E-08	intergenic	BCIN_07g00460:NC_037316.1:168203-170521:+:3628	BCIN_07g00460(gene-BCIN_07g00460)	NA	NA	NA	hypothetical protein BCIN_07g00460 [Botrytis cinerea B05.10]	NA
NC_037310.1	2448934	2452462	3529	KOBcdim5_H3K9me3_vs_TB_31_H3K9me3_peak_802	10.42	9.63	10.93	-1.3	7.50E-09	2.66E-08	BCIN_01g07000:exon;BCIN_01g07010:Promoter;BCIN_01g07000:five_prime_UTR	BCIN_01g07000:NC_037310.1:2449530-2450734:-:36	BCIN_01g07000(gene-BCIN_01g07000)	NA	NA	NA	hypothetical protein BCIN_01g07000 [Botrytis cinerea B05.10]	NA
NC_037314.1	1177682	1178862	1181	KOBcdim5_H3K9me3_vs_TB_31_H3K9me3_peak_803	8.49	7.96	8.87	-0.91	7.58E-09	2.69E-08	BCIN_05g03210:exon;BCIN_05g03220:Promoter	BCIN_05g03220:NC_037314.1:1179216-1180327:+:-944	BCIN_05g03220(gene-BCIN_05g03220)	NA	NA	NA	hypothetical protein BCIN_05g03220 [Botrytis cinerea B05.10]	NA
NC_037321.1	745581	746594	1014	KOBcdim5_H3K9me3_vs_TB_31_H3K9me3_peak_804	8.25	7.67	8.67	-1	7.62E-09	2.70E-08	intergenic	BCIN_12g02120:NC_037321.1:749509-751837:+:-3421	BCIN_12g02120(gene-BCIN_12g02120)	NA	NA	NA	hypothetical protein BCIN_12g02120 [Botrytis cinerea B05.10]	NA
NC_037313.1	1347616	1348818	1203	KOBcdim5_H3K9me3_vs_TB_31_H3K9me3_peak_805	8.72	8.16	9.13	-0.97	7.93E-09	2.80E-08	BCIN_04g03760:Promoter;BCIN_04g03750:Promoter	BCIN_04g03760:NC_037313.1:1349194-1350777:+:-977	BCIN_04g03760(gene-BCIN_04g03760)	NA	NA	NA	hypothetical protein BCIN_04g03760 [Botrytis cinerea B05.10]	NA
NC_037315.1	434515	436153	1639	KOBcdim5_H3K9me3_vs_TB_31_H3K9me3_peak_806	9	8.49	9.38	-0.89	7.96E-09	2.81E-08	BCIN_06g01190:Promoter	BCIN_06g01190:NC_037315.1:435908-436928:+:-574	BCIN_06g01190(gene-BCIN_06g01190)	NA	NA	NA	hypothetical protein BCIN_06g01190 [Botrytis cinerea B05.10]	NA
NC_037322.1	1927643	1929557	1915	KOBcdim5_H3K9me3_vs_TB_31_H3K9me3_peak_807	9.53	8.85	9.99	-1.14	8.03E-09	2.83E-08	intergenic	BCIN_13g05130:NC_037322.1:1924937-1928156:+:3663	BCIN_13g05130(gene-BCIN_13g05130)	NA	NA	NA	hypothetical protein BCIN_13g05130 [Botrytis cinerea B05.10]	NA
NC_037313.1	485653	487608	1956	KOBcdim5_H3K9me3_vs_TB_31_H3K9me3_peak_808	9.2	8.71	9.56	-0.86	8.23E-09	2.90E-08	BCIN_04g01240:exon	BCIN_04g01240:NC_037313.1:485027-486989:+:1603	BCIN_04g01240(gene-BCIN_04g01240)	NA	NA	NA	hypothetical protein BCIN_04g01240 [Botrytis cinerea B05.10]	NA
NC_037311.1	243113	244401	1289	KOBcdim5_H3K9me3_vs_TB_31_H3K9me3_peak_809	8.73	8.23	9.1	-0.87	8.41E-09	2.96E-08	BCIN_02g00400:Promoter;BCIN_02g00420:Promoter;BCIN_02g00410:exon	BCIN_02g00410:NC_037311.1:242518-244881:+:1239	BCIN_02g00410(gene-BCIN_02g00410)	NA	XYL4; xylan 1,4-beta-xylosidase [EC:3.2.1.37]; K15920	map00520	hypothetical protein BCIN_02g00410 [Botrytis cinerea B05.10]	NA
NC_037311.1	449895	451157	1263	KOBcdim5_H3K9me3_vs_TB_31_H3K9me3_peak_810	8.97	8.28	9.44	-1.16	8.42E-09	2.96E-08	intergenic	BCIN_02g01040:NC_037311.1:452961-454866:-:4340	BCIN_02g01040(gene-BCIN_02g01040)	NA	NA	NA	hypothetical protein BCIN_02g01040 [Botrytis cinerea B05.10]	NA
NC_037315.1	1439478	1442461	2984	KOBcdim5_H3K9me3_vs_TB_31_H3K9me3_peak_811	10.26	9.55	10.74	-1.19	8.46E-09	2.97E-08	BCIN_06g04170:three_prime_UTR;BCIN_06g04170:exon	BCIN_06g04180:NC_037315.1:1441489-1442716:-:1746	BCIN_06g04180(gene-BCIN_06g04180)	NA	NA	NA	hypothetical protein BCIN_06g04180 [Botrytis cinerea B05.10]	NA
NC_037318.1	1445748	1446595	848	KOBcdim5_H3K9me3_vs_TB_31_H3K9me3_peak_812	8.09	7.51	8.51	-0.99	8.67E-09	3.04E-08	BCIN_09g04080:Promoter	BCIN_09g04080:NC_037318.1:1446667-1448689:+:-495	BCIN_09g04080(gene-BCIN_09g04080)	NA	NA	NA	hypothetical protein BCIN_09g04080 [Botrytis cinerea B05.10]	NA
NC_037318.1	754935	756081	1147	KOBcdim5_H3K9me3_vs_TB_31_H3K9me3_peak_813	8.54	8.03	8.91	-0.89	8.71E-09	3.05E-08	BCIN_09g02040:exon	Bclcc10:NC_037318.1:756269-759140:-:3632	Bclcc10(gene-BCIN_09g02050)	NA	NA	NA	Bclcc10 [Botrytis cinerea B05.10]	NA
NC_037310.1	2518781	2523577	4797	KOBcdim5_H3K9me3_vs_TB_31_H3K9me3_peak_814	10.65	9.96	11.12	-1.16	8.72E-09	3.05E-08	BCIN_01g07220:exon	BCIN_01g07220:NC_037310.1:2518443-2523215:-:2036	BCIN_01g07220(gene-BCIN_01g07220)	100;GO:0000322,cellular_component storage vacuole;GO:0000323,cellular_component lytic vacuole;GO:0000324,cellular_component fungal-type vacuole;GO:0000770,biological_process peptide pheromone export;GO:0003674,molecular_function molecular_function;GO:0003824,molecular_function catalytic activity;GO:0005215,molecular_function transporter activity;GO:0005575,cellular_component cellular_component;GO…	ABCB1, CD243; ATP-binding cassette, subfamily B (MDR/TAP), member 1 [EC:7.6.2.2]; K05658	map02010	hypothetical protein BCIN_01g07220 [Botrytis cinerea B05.10]	NA
NC_037324.1	1444525	1446382	1858	KOBcdim5_H3K9me3_vs_TB_31_H3K9me3_peak_815	9.46	8.84	9.89	-1.05	8.82E-09	3.08E-08	BCIN_15g04150:Promoter;BCIN_15g04160:exon	BCIN_15g04160:NC_037324.1:1445071-1446485:+:382	BCIN_15g04160(gene-BCIN_15g04160)	NA	NA	NA	hypothetical protein BCIN_15g04160 [Botrytis cinerea B05.10]	NA
NC_037323.1	963092	964450	1359	KOBcdim5_H3K9me3_vs_TB_31_H3K9me3_peak_816	8.88	8.29	9.29	-1	8.83E-09	3.08E-08	intergenic	BCIN_14g02450:NC_037323.1:966075-967688:+:-2304	BCIN_14g02450(gene-BCIN_14g02450)	19;GO:0003674,molecular_function molecular_function;GO:0003824,molecular_function catalytic activity;GO:0005975,biological_process carbohydrate metabolic process;GO:0005996,biological_process monosaccharide metabolic process;GO:0008150,biological_process biological_process;GO:0008152,biological_process metabolic process;GO:0009056,biological_process catabolic process;GO:0016052,biological_process…	LRA2; L-rhamnono-1,4-lactonase [EC:3.1.1.65]; K18338	map00051	hypothetical protein BCIN_14g02450 [Botrytis cinerea B05.10]	NA
NC_037323.1	1867220	1869419	2200	KOBcdim5_H3K9me3_vs_TB_31_H3K9me3_peak_817	9.62	8.98	10.06	-1.08	9.01E-09	3.14E-08	BCIN_14g04880:exon	BCIN_14g04880:NC_037323.1:1867249-1869444:+:1070	BCIN_14g04880(gene-BCIN_14g04880)	NA	NA	NA	hypothetical protein BCIN_14g04880 [Botrytis cinerea B05.10]	NA
NC_037312.1	217552	218673	1122	KOBcdim5_H3K9me3_vs_TB_31_H3K9me3_peak_818	8.58	8.07	8.96	-0.9	9.05E-09	3.15E-08	intergenic	BCIN_03g00600:NC_037312.1:218827-220014:-:1901	BCIN_03g00600(gene-BCIN_03g00600)	NA	NA	NA	hypothetical protein BCIN_03g00600 [Botrytis cinerea B05.10]	NA
NC_037324.1	981607	983676	2070	KOBcdim5_H3K9me3_vs_TB_31_H3K9me3_peak_819	9.18	8.69	9.55	-0.86	9.11E-09	3.16E-08	BCIN_15g02850:Promoter;BCIN_15g02840:exon	BCIN_15g02850:NC_037324.1:983150-984336:+:-508	BCIN_15g02850(gene-BCIN_15g02850)	NA	NA	NA	hypothetical protein BCIN_15g02850 [Botrytis cinerea B05.10]	NA
NC_037313.1	355717	357041	1325	KOBcdim5_H3K9me3_vs_TB_31_H3K9me3_peak_820	9.34	8.63	9.81	-1.18	9.11E-09	3.16E-08	BCIN_04g00940:exon	BCIN_04g00940:NC_037313.1:354704-358935:+:1675	BCIN_04g00940(gene-BCIN_04g00940)	NA	NA	NA	hypothetical protein BCIN_04g00940 [Botrytis cinerea B05.10]	NA
NC_037321.1	2327284	2331066	3783	KOBcdim5_H3K9me3_vs_TB_31_H3K9me3_peak_821	10.83	10	11.35	-1.35	9.19E-09	3.19E-08	BCIN_12g06750:exon	BCIN_12g06740:NC_037321.1:2330256-2330945:-:1770	BCIN_12g06740(gene-BCIN_12g06740)	NA	NA	NA	hypothetical protein BCIN_12g06740 [Botrytis cinerea B05.10]	NA
NC_037318.1	1927498	1930872	3375	KOBcdim5_H3K9me3_vs_TB_31_H3K9me3_peak_822	10.53	9.79	11.01	-1.23	9.22E-09	3.19E-08	Bcpca1:exon	Bcpca1:NC_037318.1:1926836-1931151:-:1966	Bcpca1(gene-BCIN_09g05510)	NA	NA	NA	Bcpca1 [Botrytis cinerea B05.10]	NA
NC_037315.1	236012	237233	1222	KOBcdim5_H3K9me3_vs_TB_31_H3K9me3_peak_823	8.68	8.17	9.06	-0.89	9.23E-09	3.19E-08	BCIN_06g00530:intron	BCIN_06g00530:NC_037315.1:235606-236901:+:1016	BCIN_06g00530(gene-BCIN_06g00530)	NA	NA	NA	hypothetical protein BCIN_06g00530 [Botrytis cinerea B05.10]	NA
NC_037314.1	130842	134558	3717	KOBcdim5_H3K9me3_vs_TB_31_H3K9me3_peak_824	10.37	9.75	10.81	-1.05	9.50E-09	3.28E-08	BCIN_05g00310:exon	BCIN_05g00310:NC_037314.1:131889-135057:-:2357	BCIN_05g00310(gene-BCIN_05g00310)	NA	NA	NA	hypothetical protein BCIN_05g00310 [Botrytis cinerea B05.10]	NA
NC_037310.1	650378	654537	4160	KOBcdim5_H3K9me3_vs_TB_31_H3K9me3_peak_825	10.57	9.9	11.02	-1.13	9.51E-09	3.28E-08	BCIN_01g01660:exon	BCIN_01g01660:NC_037310.1:650319-652745:-:287	BCIN_01g01660(gene-BCIN_01g01660)	NA	NA	NA	hypothetical protein BCIN_01g01660 [Botrytis cinerea B05.10]	NA
NC_037325.1	1416059	1417791	1733	KOBcdim5_H3K9me3_vs_TB_31_H3K9me3_peak_826	9.22	8.64	9.63	-0.99	9.57E-09	3.30E-08	BCIN_16g03840:Promoter;BCIN_16g03830:exon;BCIN_16g03830:three_prime_UTR	BCIN_16g03840:NC_037325.1:1417850-1419702:+:-925	BCIN_16g03840(gene-BCIN_16g03840)	NA	NA	NA	hypothetical protein BCIN_16g03840 [Botrytis cinerea B05.10]	NA
NC_037319.1	387794	388837	1044	KOBcdim5_H3K9me3_vs_TB_31_H3K9me3_peak_827	8.45	7.91	8.84	-0.93	9.61E-09	3.31E-08	intergenic	BCIN_10g00940:NC_037319.1:382890-385784:+:5425	BCIN_10g00940(gene-BCIN_10g00940)	NA	NA	NA	hypothetical protein BCIN_10g00940 [Botrytis cinerea B05.10]	NA
NC_037315.1	583692	585717	2026	KOBcdim5_H3K9me3_vs_TB_31_H3K9me3_peak_828	9.23	8.65	9.64	-0.98	9.62E-09	3.31E-08	intergenic	BCIN_06g01620:NC_037315.1:580022-582153:-:-2551	BCIN_06g01620(gene-BCIN_06g01620)	11;GO:0000151,cellular_component ubiquitin ligase complex;GO:0005575,cellular_component cellular_component;GO:0005622,cellular_component intracellular;GO:0005623,cellular_component cell;GO:0019005,cellular_component SCF ubiquitin ligase complex;GO:0031461,cellular_component cullin-RING ubiquitin ligase complex;GO:0032991,cellular_component protein-containing complex;GO:0044424,cellular_component …	NA	NA	hypothetical protein BCIN_06g01620 [Botrytis cinerea B05.10]	NA
NC_037321.1	1167268	1168118	851	KOBcdim5_H3K9me3_vs_TB_31_H3K9me3_peak_829	7.87	7.26	8.29	-1.03	9.70E-09	3.33E-08	BCIN_12g03350:exon	BCIN_12g03360:NC_037321.1:1168538-1169899:-:2206	BCIN_12g03360(gene-BCIN_12g03360)	NA	NA	NA	hypothetical protein BCIN_12g03360 [Botrytis cinerea B05.10]	NA
NC_037319.1	304171	305010	840	KOBcdim5_H3K9me3_vs_TB_31_H3K9me3_peak_830	8.13	7.58	8.53	-0.94	9.73E-09	3.34E-08	intergenic	BCIN_10g00710:NC_037319.1:307224-307817:+:-2633	BCIN_10g00710(gene-BCIN_10g00710)	NA	NA	NA	hypothetical protein BCIN_10g00710 [Botrytis cinerea B05.10]	NA
NC_037316.1	1200287	1205037	4751	KOBcdim5_H3K9me3_vs_TB_31_H3K9me3_peak_831	10.62	9.96	11.06	-1.1	9.88E-09	3.38E-08	BCIN_07g03330:exon;BCIN_07g03320:Promoter	BCIN_07g03330:NC_037316.1:1200964-1205588:+:1698	BCIN_07g03330(gene-BCIN_07g03330)	NA	NA	NA	hypothetical protein BCIN_07g03330 [Botrytis cinerea B05.10]	NA
NC_037322.1	1390608	1394934	4327	KOBcdim5_H3K9me3_vs_TB_31_H3K9me3_peak_832	10.62	10.01	11.05	-1.04	1.00E-08	3.43E-08	intergenic	BCIN_13g03970:NC_037322.1:1389723-1390972:+:3048	BCIN_13g03970(gene-BCIN_13g03970)	NA	NA	NA	hypothetical protein BCIN_13g03970 [Botrytis cinerea B05.10]	NA
NC_037320.1	1160439	1164127	3689	KOBcdim5_H3K9me3_vs_TB_31_H3K9me3_peak_833	10.33	9.79	10.72	-0.93	1.01E-08	3.44E-08	intergenic	BCIN_11g03370:NC_037320.1:1165371-1167886:+:-3088	BCIN_11g03370(gene-BCIN_11g03370)	NA	NA	NA	hypothetical protein BCIN_11g03370 [Botrytis cinerea B05.10]	NA
NC_037325.1	951463	952299	837	KOBcdim5_H3K9me3_vs_TB_31_H3K9me3_peak_834	8.12	7.56	8.52	-0.96	1.02E-08	3.47E-08	intergenic	BCIN_16g02440:NC_037325.1:952219-955178:-:3297	BCIN_16g02440(gene-BCIN_16g02440)	NA	NA	NA	hypothetical protein BCIN_16g02440 [Botrytis cinerea B05.10]	NA
NC_037316.1	814703	815712	1010	KOBcdim5_H3K9me3_vs_TB_31_H3K9me3_peak_835	8.41	7.86	8.81	-0.95	1.02E-08	3.47E-08	Bchtz1:Promoter;BCIN_07g02160:exon	BCIN_07g02160:NC_037316.1:814295-815760:-:552	BCIN_07g02160(gene-BCIN_07g02160)	NA	NA	NA	hypothetical protein BCIN_07g02160 [Botrytis cinerea B05.10]	NA
NC_037312.1	2578629	2581711	3083	KOBcdim5_H3K9me3_vs_TB_31_H3K9me3_peak_836	10.28	9.53	10.77	-1.24	1.02E-08	3.47E-08	intergenic	BCIN_03g07650:NC_037312.1:2577709-2579463:+:2461	BCIN_03g07650(gene-BCIN_03g07650)	NA	NA	NA	hypothetical protein BCIN_03g07650 [Botrytis cinerea B05.10]	NA
NC_037316.1	2193375	2194175	801	KOBcdim5_H3K9me3_vs_TB_31_H3K9me3_peak_837	8.2	7.65	8.6	-0.95	1.03E-08	3.49E-08	BCIN_07g05930:Promoter	BCIN_07g05930:NC_037316.1:2189706-2192588:-:-1187	BCIN_07g05930(gene-BCIN_07g05930)	NA	NA	NA	hypothetical protein BCIN_07g05930 [Botrytis cinerea B05.10]	NA
NC_037325.1	1439702	1442120	2419	KOBcdim5_H3K9me3_vs_TB_31_H3K9me3_peak_838	9.91	9.16	10.41	-1.24	1.03E-08	3.49E-08	BCIN_16g03940:exon	BCIN_16g03940:NC_037325.1:1439525-1442243:-:1332	BCIN_16g03940(gene-BCIN_16g03940)	NA	NA	NA	hypothetical protein BCIN_16g03940 [Botrytis cinerea B05.10]	NA
NC_037318.1	1663767	1666488	2722	KOBcdim5_H3K9me3_vs_TB_31_H3K9me3_peak_839	9.97	9.33	10.41	-1.09	1.03E-08	3.49E-08	BCIN_09g04750:Promoter	BCIN_09g04750:NC_037318.1:1665522-1666374:+:-394	BCIN_09g04750(gene-BCIN_09g04750)	NA	NA	NA	hypothetical protein BCIN_09g04750 [Botrytis cinerea B05.10]	NA
NC_037318.1	598941	602986	4046	KOBcdim5_H3K9me3_vs_TB_31_H3K9me3_peak_840	10.73	9.93	11.24	-1.31	1.04E-08	3.51E-08	BCIN_09g01590:exon	BCIN_09g01590:NC_037318.1:598183-606754:+:2780	BCIN_09g01590(gene-BCIN_09g01590)	NA	NA	NA	hypothetical protein BCIN_09g01590 [Botrytis cinerea B05.10]	NA
NC_037311.1	609713	611869	2157	KOBcdim5_H3K9me3_vs_TB_31_H3K9me3_peak_841	9.59	9.03	9.99	-0.97	1.05E-08	3.54E-08	intergenic	BCIN_02g01550:NC_037311.1:613674-615024:+:-2883	BCIN_02g01550(gene-BCIN_02g01550)	NA	NA	NA	hypothetical protein BCIN_02g01550 [Botrytis cinerea B05.10]	NA
NC_037319.1	445505	447165	1661	KOBcdim5_H3K9me3_vs_TB_31_H3K9me3_peak_842	8.97	8.47	9.34	-0.88	1.05E-08	3.55E-08	BCIN_10g01110:exon	BCIN_10g01110:NC_037319.1:445781-448571:-:2236	BCIN_10g01110(gene-BCIN_10g01110)	NA	NA	NA	hypothetical protein BCIN_10g01110 [Botrytis cinerea B05.10]	NA
NC_037310.1	2935767	2938983	3217	KOBcdim5_H3K9me3_vs_TB_31_H3K9me3_peak_843	10.22	9.51	10.69	-1.18	1.06E-08	3.59E-08	intergenic	BCIN_01g08400:NC_037310.1:2939674-2940913:+:-2299	BCIN_01g08400(gene-BCIN_01g08400)	56;GO:0005575,cellular_component cellular_component;GO:0005622,cellular_component intracellular;GO:0005623,cellular_component cell;GO:0005737,cellular_component cytoplasm;GO:0005783,cellular_component endoplasmic reticulum;GO:0005789,cellular_component endoplasmic reticulum membrane;GO:0006464,biological_process cellular protein modification process;GO:0006486,biological_process protein glycosyla…	SWP1, RPN2; oligosaccharyltransferase complex subunit delta (ribophorin II); K12667	map00510,map00513,map04141	hypothetical protein BCIN_01g08400 [Botrytis cinerea B05.10]	NA
NC_037315.1	2397115	2398092	978	KOBcdim5_H3K9me3_vs_TB_31_H3K9me3_peak_844	8.43	7.84	8.84	-1	1.07E-08	3.59E-08	BCIN_06g06870:exon;BCIN_06g06870:three_prime_UTR;BCIN_06g06860:Promoter	BCIN_06g06860:NC_037315.1:2395378-2396858:-:-745	BCIN_06g06860(gene-BCIN_06g06860)	NA	NA	NA	hypothetical protein BCIN_06g06860 [Botrytis cinerea B05.10]	NA
NC_037311.1	328282	330018	1737	KOBcdim5_H3K9me3_vs_TB_31_H3K9me3_peak_845	9.1	8.58	9.48	-0.9	1.08E-08	3.64E-08	BCIN_02g00690:Promoter	BCIN_02g00690:NC_037311.1:330337-332929:+:-1187	BCIN_02g00690(gene-BCIN_02g00690)	NA	NA	NA	hypothetical protein BCIN_02g00690 [Botrytis cinerea B05.10]	NA
NC_037325.1	156971	157886	916	KOBcdim5_H3K9me3_vs_TB_31_H3K9me3_peak_846	8.57	7.93	9.01	-1.08	1.08E-08	3.64E-08	BCIN_16g00190:Promoter;BCIN_16g00200:three_prime_UTR;BCIN_16g00200:exon	BCIN_16g00200:NC_037325.1:156271-159089:+:1157	BCIN_16g00200(gene-BCIN_16g00200)	NA	NA	NA	hypothetical protein BCIN_16g00200 [Botrytis cinerea B05.10]	NA
NC_037311.1	626365	627646	1282	KOBcdim5_H3K9me3_vs_TB_31_H3K9me3_peak_847	8.69	8.16	9.08	-0.92	1.08E-08	3.64E-08	BCIN_02g01590:exon	BCIN_02g01590:NC_037311.1:624985-627511:+:2020	BCIN_02g01590(gene-BCIN_02g01590)	NA	NA	NA	hypothetical protein BCIN_02g01590 [Botrytis cinerea B05.10]	NA
NC_037320.1	351362	352065	704	KOBcdim5_H3K9me3_vs_TB_31_H3K9me3_peak_848	7.91	7.29	8.34	-1.05	1.08E-08	3.64E-08	Bcdna2:exon	BCIN_11g01010:NC_037320.1:352805-354248:-:2534	BCIN_11g01010(gene-BCIN_11g01010)	NA	NA	NA	hypothetical protein BCIN_11g01010 [Botrytis cinerea B05.10]	NA
NC_037315.1	2509028	2511005	1978	KOBcdim5_H3K9me3_vs_TB_31_H3K9me3_peak_849	10.08	9.42	10.54	-1.12	1.09E-08	3.67E-08	BCIN_06g07040:exon	BCIN_06g07040:NC_037315.1:2509816-2511640:+:200	BCIN_06g07040(gene-BCIN_06g07040)	NA	NA	NA	hypothetical protein BCIN_06g07040 [Botrytis cinerea B05.10]	NA
NC_037311.1	2530411	2534221	3811	KOBcdim5_H3K9me3_vs_TB_31_H3K9me3_peak_850	10.49	9.81	10.95	-1.15	1.10E-08	3.70E-08	BCIN_02g07190:exon	BCIN_02g07190:NC_037311.1:2532195-2533581:+:121	BCIN_02g07190(gene-BCIN_02g07190)	NA	NA	NA	hypothetical protein BCIN_02g07190 [Botrytis cinerea B05.10]	NA
NC_037322.1	1576315	1577184	870	KOBcdim5_H3K9me3_vs_TB_31_H3K9me3_peak_851	8.08	7.51	8.48	-0.98	1.12E-08	3.73E-08	BCIN_13g04360:intron;Bcdom34:Promoter	BCIN_13g04360:NC_037322.1:1575402-1577337:+:1347	BCIN_13g04360(gene-BCIN_13g04360)	NA	NA	NA	hypothetical protein BCIN_13g04360 [Botrytis cinerea B05.10]	NA
NC_037314.1	557176	561382	4207	KOBcdim5_H3K9me3_vs_TB_31_H3K9me3_peak_852	10.71	9.92	11.21	-1.29	1.12E-08	3.75E-08	BCIN_05g01410:exon;BCIN_05g01410:five_prime_UTR	BCIN_05g01410:NC_037314.1:557778-559385:-:106	BCIN_05g01410(gene-BCIN_05g01410)	NA	NA	NA	hypothetical protein BCIN_05g01410 [Botrytis cinerea B05.10]	NA
NC_037313.1	1092322	1094279	1958	KOBcdim5_H3K9me3_vs_TB_31_H3K9me3_peak_853	9.32	8.79	9.7	-0.91	1.13E-08	3.77E-08	intergenic	Bcgpr5:NC_037313.1:1096666-1098195:+:-3365	Bcgpr5(gene-BCIN_04g03050)	NA	NA	NA	Bcgpr5 [Botrytis cinerea B05.10]	NA
NC_037315.1	304475	305596	1122	KOBcdim5_H3K9me3_vs_TB_31_H3K9me3_peak_854	8.45	7.83	8.88	-1.05	1.13E-08	3.77E-08	BCIN_06g00750:Promoter	BCIN_06g00750:NC_037315.1:302268-303348:-:-1687	BCIN_06g00750(gene-BCIN_06g00750)	NA	NA	NA	hypothetical protein BCIN_06g00750 [Botrytis cinerea B05.10]	NA
NC_037314.1	999144	1000541	1398	KOBcdim5_H3K9me3_vs_TB_31_H3K9me3_peak_855	8.86	8.24	9.29	-1.06	1.15E-08	3.82E-08	BCIN_05g02760:exon;BCIN_05g02760:three_prime_UTR	BCIN_05g02760:NC_037314.1:998063-1000407:+:1779	BCIN_05g02760(gene-BCIN_05g02760)	NA	NA	NA	hypothetical protein BCIN_05g02760 [Botrytis cinerea B05.10]	NA
NC_037317.1	1444619	1445301	683	KOBcdim5_H3K9me3_vs_TB_31_H3K9me3_peak_856	7.7	7.1	8.11	-1.01	1.15E-08	3.83E-08	intergenic	BCIN_08g03740:NC_037317.1:1446635-1448310:-:3350	BCIN_08g03740(gene-BCIN_08g03740)	NA	NA	NA	hypothetical protein BCIN_08g03740 [Botrytis cinerea B05.10]	NA
NC_037320.1	864495	866439	1945	KOBcdim5_H3K9me3_vs_TB_31_H3K9me3_peak_857	9.56	8.91	10	-1.1	1.18E-08	3.91E-08	intergenic	BCIN_11g02520:NC_037320.1:865762-867852:-:2385	BCIN_11g02520(gene-BCIN_11g02520)	NA	NA	NA	hypothetical protein BCIN_11g02520 [Botrytis cinerea B05.10]	NA
NC_037318.1	569972	571937	1966	KOBcdim5_H3K9me3_vs_TB_31_H3K9me3_peak_858	9.29	8.71	9.71	-1	1.18E-08	3.91E-08	BCIN_09g01540:exon	BCIN_09g01540:NC_037318.1:569179-572810:-:1855	BCIN_09g01540(gene-BCIN_09g01540)	NA	NA	NA	hypothetical protein BCIN_09g01540 [Botrytis cinerea B05.10]	NA
NC_037318.1	761727	764107	2381	KOBcdim5_H3K9me3_vs_TB_31_H3K9me3_peak_859	9.55	9.06	9.92	-0.87	1.19E-08	3.95E-08	BCIN_09g02060:exon	BCIN_09g02060:NC_037318.1:762754-764603:+:163	BCIN_09g02060(gene-BCIN_09g02060)	NA	NA	NA	hypothetical protein BCIN_09g02060 [Botrytis cinerea B05.10]	NA
NC_037316.1	724648	726128	1481	KOBcdim5_H3K9me3_vs_TB_31_H3K9me3_peak_860	9.18	8.54	9.62	-1.08	1.21E-08	3.98E-08	intergenic	BCIN_07g01940:NC_037316.1:727424-727859:-:2471	BCIN_07g01940(gene-BCIN_07g01940)	NA	NA	NA	hypothetical protein BCIN_07g01940 [Botrytis cinerea B05.10]	NA
NC_037320.1	524085	525511	1427	KOBcdim5_H3K9me3_vs_TB_31_H3K9me3_peak_861	8.78	8.21	9.18	-0.97	1.21E-08	3.98E-08	Bcrad51:Promoter;BCIN_11g01610:exon;BCIN_11g01610:three_prime_UTR	Bcrad51:NC_037320.1:526224-527740:+:-1426	Bcrad51(gene-BCIN_11g01620)	220;GO:0000003,biological_process reproduction;GO:0000018,biological_process regulation of DNA recombination;GO:0000150,molecular_function recombinase activity;GO:0000166,molecular_function nucleotide binding;GO:0000217,molecular_function DNA secondary structure binding;GO:0000228,cellular_component nuclear chromosome;GO:0000278,biological_process mitotic cell cycle;GO:0000280,biological_process …	RAD51; DNA repair protein RAD51; K04482	map03440	Bcrad51 [Botrytis cinerea B05.10]	NA
NC_037313.1	1925734	1926262	529	KOBcdim5_H3K9me3_vs_TB_31_H3K9me3_peak_862	7.46	6.8	7.9	-1.1	1.21E-08	3.98E-08	intergenic	BCIN_04g05550:NC_037313.1:1922022-1922577:-:-3421	BCIN_04g05550(gene-BCIN_04g05550)	NA	NA	NA	hypothetical protein BCIN_04g05550 [Botrytis cinerea B05.10]	NA
NC_037319.1	1909616	1914641	5026	KOBcdim5_H3K9me3_vs_TB_31_H3K9me3_peak_863	10.89	10.12	11.39	-1.28	1.21E-08	4.01E-08	BCIN_10g05060:exon	BCIN_10g05070:NC_037319.1:1916530-1917419:+:-4401	BCIN_10g05070(gene-BCIN_10g05070)	NA	NA	NA	hypothetical protein BCIN_10g05070 [Botrytis cinerea B05.10]	NA
NC_037313.1	534112	534783	672	KOBcdim5_H3K9me3_vs_TB_31_H3K9me3_peak_864	7.67	7.02	8.12	-1.09	1.24E-08	4.09E-08	BCIN_04g01400:intron	BCIN_04g01400:NC_037313.1:533920-535708:-:1260	BCIN_04g01400(gene-BCIN_04g01400)	NA	NA	NA	hypothetical protein BCIN_04g01400 [Botrytis cinerea B05.10]	NA
NC_037315.1	620194	625883	5690	KOBcdim5_H3K9me3_vs_TB_31_H3K9me3_peak_865	10.97	10.24	11.46	-1.22	1.26E-08	4.15E-08	BCIN_06g01770:exon	BCIN_06g01770:NC_037315.1:622478-623618:+:560	BCIN_06g01770(gene-BCIN_06g01770)	NA	NA	NA	hypothetical protein BCIN_06g01770 [Botrytis cinerea B05.10]	NA
NC_037312.1	1604345	1604674	330	KOBcdim5_H3K9me3_vs_TB_31_H3K9me3_peak_866	6.88	6.14	7.37	-1.23	1.27E-08	4.17E-08	intergenic	BCIN_03g04770:NC_037312.1:1600677-1601695:-:-2814	BCIN_03g04770(gene-BCIN_03g04770)	NA	NA	NA	hypothetical protein BCIN_03g04770 [Botrytis cinerea B05.10]	NA
NC_037314.1	554305	555679	1375	KOBcdim5_H3K9me3_vs_TB_31_H3K9me3_peak_867	8.71	8.2	9.09	-0.89	1.27E-08	4.18E-08	BCIN_05g01400:intron;BCIN_05g01390:Promoter	BCIN_05g01400:NC_037314.1:553710-556465:-:1473	BCIN_05g01400(gene-BCIN_05g01400)	NA	NA	NA	hypothetical protein BCIN_05g01400 [Botrytis cinerea B05.10]	NA
NC_037311.1	618367	620149	1783	KOBcdim5_H3K9me3_vs_TB_31_H3K9me3_peak_868	9.1	8.6	9.47	-0.87	1.27E-08	4.18E-08	BCIN_02g01570:exon	BCIN_02g01570:NC_037311.1:617584-620056:-:798	BCIN_02g01570(gene-BCIN_02g01570)	NA	NA	NA	hypothetical protein BCIN_02g01570 [Botrytis cinerea B05.10]	NA
NC_037318.1	437103	439006	1904	KOBcdim5_H3K9me3_vs_TB_31_H3K9me3_peak_869	9.17	8.65	9.55	-0.9	1.30E-08	4.25E-08	intergenic	BCIN_09g01160:NC_037318.1:428597-434965:-:-3089	BCIN_09g01160(gene-BCIN_09g01160)	NA	NA	NA	hypothetical protein BCIN_09g01160 [Botrytis cinerea B05.10]	NA
NC_037315.1	1587183	1588498	1316	KOBcdim5_H3K9me3_vs_TB_31_H3K9me3_peak_870	8.83	8.25	9.24	-0.99	1.30E-08	4.26E-08	intergenic	BCIN_06g04650:NC_037315.1:1589570-1590696:-:2855	BCIN_06g04650(gene-BCIN_06g04650)	NA	NA	NA	hypothetical protein BCIN_06g04650 [Botrytis cinerea B05.10]	NA
NC_037318.1	1340455	1342091	1637	KOBcdim5_H3K9me3_vs_TB_31_H3K9me3_peak_871	9.03	8.48	9.42	-0.94	1.31E-08	4.30E-08	intergenic	BCIN_09g03770:NC_037318.1:1341740-1342878:-:1605	BCIN_09g03770(gene-BCIN_09g03770)	NA	NA	NA	hypothetical protein BCIN_09g03770 [Botrytis cinerea B05.10]	NA
NC_037321.1	817790	819061	1272	KOBcdim5_H3K9me3_vs_TB_31_H3K9me3_peak_872	8.68	8.14	9.07	-0.93	1.32E-08	4.30E-08	intergenic	BCIN_12g02290:NC_037321.1:811603-814045:-:-4380	BCIN_12g02290(gene-BCIN_12g02290)	NA	NA	NA	hypothetical protein BCIN_12g02290 [Botrytis cinerea B05.10]	NA
NC_037312.1	1938105	1940542	2438	KOBcdim5_H3K9me3_vs_TB_31_H3K9me3_peak_873	10	9.34	10.45	-1.11	1.32E-08	4.32E-08	BCIN_03g05760:Promoter;Bcmek1:exon	BCIN_03g05760:NC_037312.1:1936660-1937730:-:-1593	BCIN_03g05760(gene-BCIN_03g05760)	NA	NA	NA	hypothetical protein BCIN_03g05760 [Botrytis cinerea B05.10]	NA
NC_037310.1	3985584	3986668	1085	KOBcdim5_H3K9me3_vs_TB_31_H3K9me3_peak_874	8.35	7.8	8.74	-0.94	1.34E-08	4.37E-08	BCIN_01g11370:exon	BCIN_01g11370:NC_037310.1:3985399-3986865:+:727	BCIN_01g11370(gene-BCIN_01g11370)	48;GO:0000375,biological_process RNA splicing, via transesterification reactions;GO:0000377,biological_process RNA splicing, via transesterification reactions with bulged adenosine as nucleophile;GO:0000390,biological_process spliceosomal complex disassembly;GO:0000398,biological_process mRNA splicing, via spliceosome;GO:0005575,cellular_component cellular_component;GO:0005622,cellular_component …	DNAJC5; DnaJ homolog subfamily C member 5; K09525	map04141	hypothetical protein BCIN_01g11370 [Botrytis cinerea B05.10]	NA
NC_037311.1	1551836	1555786	3951	KOBcdim5_H3K9me3_vs_TB_31_H3K9me3_peak_875	10.49	9.75	10.98	-1.23	1.36E-08	4.42E-08	intergenic	BCIN_02g04380:NC_037311.1:1554113-1556126:-:2315	BCIN_02g04380(gene-BCIN_02g04380)	NA	NA	NA	hypothetical protein BCIN_02g04380 [Botrytis cinerea B05.10]	NA
NC_037312.1	2180800	2182380	1581	KOBcdim5_H3K9me3_vs_TB_31_H3K9me3_peak_876	8.79	8.3	9.15	-0.86	1.36E-08	4.43E-08	intergenic	BCIN_03g06460:NC_037312.1:2185370-2187530:-:5940	BCIN_03g06460(gene-BCIN_03g06460)	NA	NA	NA	hypothetical protein BCIN_03g06460 [Botrytis cinerea B05.10]	NA
NC_037315.1	2558707	2561365	2659	KOBcdim5_H3K9me3_vs_TB_31_H3K9me3_peak_877	9.76	9.26	10.13	-0.87	1.38E-08	4.49E-08	BCIN_06g07220:five_prime_UTR;BCIN_06g07220:exon	BCIN_06g07220:NC_037315.1:2559942-2561754:+:94	BCIN_06g07220(gene-BCIN_06g07220)	NA	NA	NA	hypothetical protein BCIN_06g07220 [Botrytis cinerea B05.10]	NA
NC_037316.1	1340161	1342528	2368	KOBcdim5_H3K9me3_vs_TB_31_H3K9me3_peak_878	9.56	8.99	9.97	-0.98	1.39E-08	4.52E-08	BCIN_07g03740:exon	BCIN_07g03740:NC_037316.1:1339293-1342428:-:1083	BCIN_07g03740(gene-BCIN_07g03740)	NA	NA	NA	hypothetical protein BCIN_07g03740 [Botrytis cinerea B05.10]	NA
NC_037321.1	2195933	2199622	3690	KOBcdim5_H3K9me3_vs_TB_31_H3K9me3_peak_879	10.27	9.69	10.69	-1	1.40E-08	4.54E-08	intergenic	BCIN_12g06340:NC_037321.1:2198213-2198745:-:967	BCIN_12g06340(gene-BCIN_12g06340)	NA	NA	NA	hypothetical protein BCIN_12g06340 [Botrytis cinerea B05.10]	NA
NC_037314.1	299419	302612	3194	KOBcdim5_H3K9me3_vs_TB_31_H3K9me3_peak_880	10.38	9.72	10.83	-1.11	1.41E-08	4.57E-08	intergenic	BCIN_05g00780:NC_037314.1:303403-305692:+:-2387	BCIN_05g00780(gene-BCIN_05g00780)	NA	NA	NA	hypothetical protein BCIN_05g00780 [Botrytis cinerea B05.10]	NA
NC_037323.1	302234	303548	1315	KOBcdim5_H3K9me3_vs_TB_31_H3K9me3_peak_881	8.8	8.23	9.21	-0.97	1.42E-08	4.57E-08	BCIN_14g00680:Promoter;BCIN_14g00670:Promoter	BCIN_14g00670:NC_037323.1:300649-301814:-:-1077	BCIN_14g00670(gene-BCIN_14g00670)	NA	NA	NA	hypothetical protein BCIN_14g00670 [Botrytis cinerea B05.10]	NA
NC_037325.1	959796	960961	1166	KOBcdim5_H3K9me3_vs_TB_31_H3K9me3_peak_882	8.42	7.91	8.8	-0.89	1.43E-08	4.62E-08	BCIN_16g02460:exon;BCIN_16g02460:three_prime_UTR;BCIN_16g02470:Promoter	BCIN_16g02460:NC_037325.1:958444-962084:-:1705	BCIN_16g02460(gene-BCIN_16g02460)	NA	NA	NA	hypothetical protein BCIN_16g02460 [Botrytis cinerea B05.10]	NA
NC_037317.1	2148434	2153322	4889	KOBcdim5_H3K9me3_vs_TB_31_H3K9me3_peak_883	10.71	10.1	11.14	-1.05	1.44E-08	4.65E-08	BCIN_08g05760:Promoter;BCIN_08g05750:Promoter	BCIN_08g05760:NC_037317.1:2151348-2151965:+:-470	BCIN_08g05760(gene-BCIN_08g05760)	NA	NA	NA	hypothetical protein BCIN_08g05760 [Botrytis cinerea B05.10]	NA
NC_037317.1	2239123	2241563	2441	KOBcdim5_H3K9me3_vs_TB_31_H3K9me3_peak_884	9.53	8.99	9.92	-0.93	1.45E-08	4.66E-08	BCIN_08g06010:Promoter;BCIN_08g06000:Promoter	BCIN_08g06010:NC_037317.1:2240702-2243062:+:-359	BCIN_08g06010(gene-BCIN_08g06010)	NA	NA	NA	hypothetical protein BCIN_08g06010 [Botrytis cinerea B05.10]	NA
NC_037321.1	907614	909396	1783	KOBcdim5_H3K9me3_vs_TB_31_H3K9me3_peak_885	9.54	8.75	10.05	-1.31	1.45E-08	4.67E-08	BCIN_12g02550:exon	BCIN_12g02550:NC_037321.1:907698-909289:-:784	BCIN_12g02550(gene-BCIN_12g02550)	NA	NA	NA	hypothetical protein BCIN_12g02550 [Botrytis cinerea B05.10]	NA
NC_037313.1	1340357	1341735	1379	KOBcdim5_H3K9me3_vs_TB_31_H3K9me3_peak_886	8.82	8.34	9.18	-0.84	1.46E-08	4.67E-08	BCIN_04g03730:exon	BCIN_04g03730:NC_037313.1:1339135-1341337:-:291	BCIN_04g03730(gene-BCIN_04g03730)	NA	NA	NA	hypothetical protein BCIN_04g03730 [Botrytis cinerea B05.10]	NA
NC_037320.1	663650	665428	1779	KOBcdim5_H3K9me3_vs_TB_31_H3K9me3_peak_887	9.53	8.88	9.97	-1.09	1.49E-08	4.77E-08	BCIN_11g02000:Promoter;BCIN_11g02010:exon	BCIN_11g02010:NC_037320.1:662856-665667:+:1683	BCIN_11g02010(gene-BCIN_11g02010)	NA	NA	NA	hypothetical protein BCIN_11g02010 [Botrytis cinerea B05.10]	NA
NC_037322.1	326211	328408	2198	KOBcdim5_H3K9me3_vs_TB_31_H3K9me3_peak_888	9.47	8.84	9.9	-1.06	1.49E-08	4.78E-08	BCIN_13g00870:exon	BCIN_13g00870:NC_037322.1:324263-328144:-:834	BCIN_13g00870(gene-BCIN_13g00870)	NA	NA	NA	hypothetical protein BCIN_13g00870 [Botrytis cinerea B05.10]	NA
NC_037316.1	822613	824902	2290	KOBcdim5_H3K9me3_vs_TB_31_H3K9me3_peak_889	10.05	9.19	10.58	-1.39	1.52E-08	4.86E-08	BCIN_07g02190:Promoter;BCIN_07g02200:Promoter	BCIN_07g02200:NC_037316.1:825189-825867:+:-1431	BCIN_07g02200(gene-BCIN_07g02200)	24;GO:0005575,cellular_component cellular_component;GO:0005622,cellular_component intracellular;GO:0005623,cellular_component cell;GO:0005634,cellular_component nucleus;GO:0007154,biological_process cell communication;GO:0007165,biological_process signal transduction;GO:0008150,biological_process biological_process;GO:0009987,biological_process cellular process;GO:0019932,biological_process secon…	NA	NA	hypothetical protein BCIN_07g02200 [Botrytis cinerea B05.10]	NA
NC_037312.1	445238	446874	1637	KOBcdim5_H3K9me3_vs_TB_31_H3K9me3_peak_890	9.17	8.57	9.59	-1.02	1.52E-08	4.86E-08	BCIN_03g01270:exon;BCIN_03g01260:Promoter	BCIN_03g01270:NC_037312.1:444877-447245:-:1189	BCIN_03g01270(gene-BCIN_03g01270)	NA	NA	NA	hypothetical protein BCIN_03g01270 [Botrytis cinerea B05.10]	NA
NC_037323.1	343395	344258	864	KOBcdim5_H3K9me3_vs_TB_31_H3K9me3_peak_891	7.98	7.43	8.39	-0.96	1.54E-08	4.91E-08	BCIN_14g00750:exon	BCIN_14g00760:NC_037323.1:346462-347592:+:-2635	BCIN_14g00760(gene-BCIN_14g00760)	NA	NA	NA	hypothetical protein BCIN_14g00760 [Botrytis cinerea B05.10]	NA
NC_037311.1	205629	211094	5466	KOBcdim5_H3K9me3_vs_TB_31_H3K9me3_peak_892	10.86	10.21	11.31	-1.11	1.56E-08	4.96E-08	BCIN_02g00280:exon	BCIN_02g00280:NC_037311.1:206637-208873:+:1724	BCIN_02g00280(gene-BCIN_02g00280)	NA	NA	NA	hypothetical protein BCIN_02g00280 [Botrytis cinerea B05.10]	NA
NC_037313.1	910915	912179	1265	KOBcdim5_H3K9me3_vs_TB_31_H3K9me3_peak_893	8.52	7.91	8.94	-1.04	1.56E-08	4.97E-08	BCIN_04g02500:Promoter;BCIN_04g02510:exon	BCIN_04g02510:NC_037313.1:910349-913087:+:1198	BCIN_04g02510(gene-BCIN_04g02510)	NA	NA	NA	hypothetical protein BCIN_04g02510 [Botrytis cinerea B05.10]	NA
NC_037322.1	332133	332931	799	KOBcdim5_H3K9me3_vs_TB_31_H3K9me3_peak_894	8.12	7.45	8.57	-1.12	1.56E-08	4.98E-08	BCIN_13g00890:exon;BCIN_13g00890:three_prime_UTR	BCIN_13g00890:NC_037322.1:332035-333503:-:971	BCIN_13g00890(gene-BCIN_13g00890)	147;GO:0000003,biological_process reproduction;GO:0000122,biological_process negative regulation of transcription by RNA polymerase II;GO:0000228,cellular_component nuclear chromosome;GO:0000785,cellular_component chromatin;GO:0000786,cellular_component nucleosome;GO:0000788,cellular_component nuclear nucleosome;GO:0000790,cellular_component nuclear chromatin;GO:0003006,biological_process develop…	NA	NA	hypothetical protein BCIN_13g00890 [Botrytis cinerea B05.10]	NA
NC_037316.1	1350843	1354198	3356	KOBcdim5_H3K9me3_vs_TB_31_H3K9me3_peak_895	10.11	9.42	10.58	-1.16	1.58E-08	5.02E-08	BCIN_07g03770:Promoter	BCIN_07g03770:NC_037316.1:1349607-1352013:-:-507	BCIN_07g03770(gene-BCIN_07g03770)	NA	NA	NA	hypothetical protein BCIN_07g03770 [Botrytis cinerea B05.10]	NA
NC_037317.1	1232104	1234839	2736	KOBcdim5_H3K9me3_vs_TB_31_H3K9me3_peak_896	10.03	9.36	10.49	-1.14	1.60E-08	5.07E-08	BCIN_08g03190:Promoter	BCIN_08g03190:NC_037317.1:1230309-1231593:-:-1878	BCIN_08g03190(gene-BCIN_08g03190)	93;GO:0000228,cellular_component nuclear chromosome;GO:0000278,biological_process mitotic cell cycle;GO:0000723,biological_process telomere maintenance;GO:0000781,cellular_component chromosome, telomeric region;GO:0000784,cellular_component nuclear chromosome, telomeric region;GO:0005575,cellular_component cellular_component;GO:0005622,cellular_component intracellular;GO:0005623,cellular_componen…	RPA3; replication factor A3; K10740	map03030,map03420,map03430,map03440	hypothetical protein BCIN_08g03190 [Botrytis cinerea B05.10]	NA
NC_037311.1	1674590	1675503	914	KOBcdim5_H3K9me3_vs_TB_31_H3K9me3_peak_897	8.16	7.61	8.56	-0.95	1.61E-08	5.10E-08	intergenic	BCIN_02g04690:NC_037311.1:1676781-1678094:-:3047	BCIN_02g04690(gene-BCIN_02g04690)	NA	NA	NA	hypothetical protein BCIN_02g04690 [Botrytis cinerea B05.10]	NA
NC_037322.1	1436454	1439046	2593	KOBcdim5_H3K9me3_vs_TB_31_H3K9me3_peak_898	10.2	9.35	10.73	-1.38	1.61E-08	5.11E-08	BCIN_13g04050:exon	BCIN_13g04050:NC_037322.1:1436199-1438378:-:628	BCIN_13g04050(gene-BCIN_13g04050)	NA	NA	NA	hypothetical protein BCIN_13g04050 [Botrytis cinerea B05.10]	NA
NC_037319.1	595567	596340	774	KOBcdim5_H3K9me3_vs_TB_31_H3K9me3_peak_899	9.1	8.42	9.56	-1.14	1.63E-08	5.15E-08	BCIN_10g01560:Promoter	BCIN_10g01560:NC_037319.1:594412-595741:-:-212	BCIN_10g01560(gene-BCIN_10g01560)	NA	NA	NA	hypothetical protein BCIN_10g01560 [Botrytis cinerea B05.10]	NA
NC_037318.1	2414537	2415472	936	KOBcdim5_H3K9me3_vs_TB_31_H3K9me3_peak_901	8.18	7.65	8.57	-0.92	1.66E-08	5.23E-08	BCIN_09g06840:exon	BCIN_09g06840:NC_037318.1:2412383-2415703:+:2621	BCIN_09g06840(gene-BCIN_09g06840)	NA	NA	NA	hypothetical protein BCIN_09g06840 [Botrytis cinerea B05.10]	NA
NC_037310.1	409999	414364	4366	KOBcdim5_H3K9me3_vs_TB_31_H3K9me3_peak_902	10.66	9.99	11.12	-1.13	1.66E-08	5.23E-08	BCIN_01g01050:exon	BCIN_01g01070:NC_037310.1:414194-415881:+:-2012	BCIN_01g01070(gene-BCIN_01g01070)	NA	NA	NA	hypothetical protein BCIN_01g01070 [Botrytis cinerea B05.10]	NA
NC_037316.1	1751428	1754160	2733	KOBcdim5_H3K9me3_vs_TB_31_H3K9me3_peak_903	9.72	9.21	10.09	-0.88	1.66E-08	5.23E-08	intergenic	BCIN_07g04840:NC_037316.1:1751336-1752623:+:1458	BCIN_07g04840(gene-BCIN_07g04840)	NA	COMT; catechol O-methyltransferase [EC:2.1.1.6]; K00545	map00350	hypothetical protein BCIN_07g04840 [Botrytis cinerea B05.10]	NA
NC_037316.1	62025	63161	1137	KOBcdim5_H3K9me3_vs_TB_31_H3K9me3_peak_904	8.69	8.11	9.1	-0.99	1.66E-08	5.23E-08	BCIN_07g00150:exon	BCIN_07g00150:NC_037316.1:60621-63727:-:1134	BCIN_07g00150(gene-BCIN_07g00150)	NA	NA	NA	hypothetical protein BCIN_07g00150 [Botrytis cinerea B05.10]	NA
NC_037316.1	298273	301083	2811	KOBcdim5_H3K9me3_vs_TB_31_H3K9me3_peak_905	9.84	9.24	10.26	-1.03	1.67E-08	5.25E-08	BCIN_07g00820:Promoter	BCIN_07g00820:NC_037316.1:299711-301984:+:-33	BCIN_07g00820(gene-BCIN_07g00820)	NA	NA	NA	hypothetical protein BCIN_07g00820 [Botrytis cinerea B05.10]	NA
NC_037324.1	1594062	1595675	1614	KOBcdim5_H3K9me3_vs_TB_31_H3K9me3_peak_906	9.06	8.53	9.45	-0.92	1.72E-08	5.39E-08	BCIN_15g04700:Promoter;BCIN_15g04680:Promoter;BCIN_15g04690:intron	BCIN_15g04690:NC_037324.1:1593046-1595950:-:1081	BCIN_15g04690(gene-BCIN_15g04690)	NA	NA	NA	hypothetical protein BCIN_15g04690 [Botrytis cinerea B05.10]	NA
NC_037325.1	1913399	1918237	4839	KOBcdim5_H3K9me3_vs_TB_31_H3K9me3_peak_907	11.24	10.41	11.77	-1.36	1.74E-08	5.45E-08	BCIN_16g05180:exon	BCIN_16g05180:NC_037325.1:1912087-1918358:+:3731	BCIN_16g05180(gene-BCIN_16g05180)	NA	NA	NA	hypothetical protein BCIN_16g05180 [Botrytis cinerea B05.10]	NA
NC_037324.1	135486	135948	463	KOBcdim5_H3K9me3_vs_TB_31_H3K9me3_peak_908	7.31	6.61	7.77	-1.16	1.75E-08	5.47E-08	BCIN_15g00300:Promoter;BCIN_15g00290:Promoter	BCIN_15g00290:NC_037324.1:134076-134822:-:-895	BCIN_15g00290(gene-BCIN_15g00290)	NA	NA	NA	hypothetical protein BCIN_15g00290 [Botrytis cinerea B05.10]	NA
NC_037322.1	754370	757858	3489	KOBcdim5_H3K9me3_vs_TB_31_H3K9me3_peak_909	10.39	9.66	10.87	-1.21	1.75E-08	5.47E-08	BCIN_13g02160:exon	BCIN_13g02160:NC_037322.1:753513-757693:+:2601	BCIN_13g02160(gene-BCIN_13g02160)	NA	NA	NA	hypothetical protein BCIN_13g02160 [Botrytis cinerea B05.10]	NA
NC_037318.1	2335552	2336349	798	KOBcdim5_H3K9me3_vs_TB_31_H3K9me3_peak_910	8.12	7.55	8.52	-0.97	1.75E-08	5.49E-08	BCIN_09g06620:Promoter	BCIN_09g06620:NC_037318.1:2337815-2340310:+:-1864	BCIN_09g06620(gene-BCIN_09g06620)	NA	NA	NA	hypothetical protein BCIN_09g06620 [Botrytis cinerea B05.10]	NA
NC_037312.1	1160342	1163531	3190	KOBcdim5_H3K9me3_vs_TB_31_H3K9me3_peak_911	10.32	9.59	10.8	-1.22	1.77E-08	5.54E-08	BCIN_03g03430:exon	BCIN_03g03430:NC_037312.1:1161097-1163937:+:839	BCIN_03g03430(gene-BCIN_03g03430)	NA	NA	NA	hypothetical protein BCIN_03g03430 [Botrytis cinerea B05.10]	NA
NC_037318.1	2354643	2357581	2939	KOBcdim5_H3K9me3_vs_TB_31_H3K9me3_peak_912	9.88	9.31	10.29	-0.99	1.82E-08	5.67E-08	intergenic	BCIN_09g06650:NC_037318.1:2354252-2355849:+:1860	BCIN_09g06650(gene-BCIN_09g06650)	NA	NA	NA	hypothetical protein BCIN_09g06650 [Botrytis cinerea B05.10]	NA
NC_037314.1	2262123	2265724	3602	KOBcdim5_H3K9me3_vs_TB_31_H3K9me3_peak_913	10.56	9.81	11.06	-1.25	1.86E-08	5.80E-08	intergenic	BCIN_05g06580:NC_037314.1:2264629-2265922:-:1998	BCIN_05g06580(gene-BCIN_05g06580)	NA	NA	NA	hypothetical protein BCIN_05g06580 [Botrytis cinerea B05.10]	NA
NC_037313.1	328859	331822	2964	KOBcdim5_H3K9me3_vs_TB_31_H3K9me3_peak_914	10.19	9.55	10.63	-1.08	1.87E-08	5.81E-08	BCIN_04g00880:three_prime_UTR;BCIN_04g00880:exon	BCIN_04g00880:NC_037313.1:328405-331045:+:1935	BCIN_04g00880(gene-BCIN_04g00880)	NA	NA	NA	hypothetical protein BCIN_04g00880 [Botrytis cinerea B05.10]	NA
NC_037318.1	1584534	1585422	889	KOBcdim5_H3K9me3_vs_TB_31_H3K9me3_peak_915	8.03	7.48	8.43	-0.95	1.93E-08	6.01E-08	BCIN_09g04530:exon;BCIN_09g04540:Promoter;BCIN_09g04520:Promoter	BCIN_09g04530:NC_037318.1:1584197-1586040:+:781	BCIN_09g04530(gene-BCIN_09g04530)	NA	NA	NA	hypothetical protein BCIN_09g04530 [Botrytis cinerea B05.10]	NA
NC_037323.1	520472	524152	3681	KOBcdim5_H3K9me3_vs_TB_31_H3K9me3_peak_916	10.4	9.8	10.82	-1.02	1.93E-08	6.01E-08	BCIN_14g01130:exon;BCIN_14g01140:Promoter	BCIN_14g01130:NC_037323.1:521076-522541:+:1236	BCIN_14g01130(gene-BCIN_14g01130)	NA	NA	NA	hypothetical protein BCIN_14g01130 [Botrytis cinerea B05.10]	NA
NC_037322.1	1497884	1499273	1390	KOBcdim5_H3K9me3_vs_TB_31_H3K9me3_peak_917	8.7	8.12	9.1	-0.98	1.94E-08	6.01E-08	BCIN_13g04180:Promoter	BCIN_13g04180:NC_037322.1:1496107-1496714:-:-1864	BCIN_13g04180(gene-BCIN_13g04180)	NA	NA	NA	hypothetical protein BCIN_13g04180 [Botrytis cinerea B05.10]	NA
NC_037311.1	2651121	2652056	936	KOBcdim5_H3K9me3_vs_TB_31_H3K9me3_peak_918	8.21	7.6	8.65	-1.05	1.98E-08	6.13E-08	BCIN_02g07450:exon	BCIN_02g07450:NC_037311.1:2650403-2651933:-:344	BCIN_02g07450(gene-BCIN_02g07450)	NA	NA	NA	hypothetical protein BCIN_02g07450 [Botrytis cinerea B05.10]	NA
NC_037318.1	1637579	1639869	2291	KOBcdim5_H3K9me3_vs_TB_31_H3K9me3_peak_919	9.73	9.14	10.15	-1.01	1.99E-08	6.17E-08	Bcprp6:Promoter	BCIN_09g04640:NC_037318.1:1639151-1640642:-:1918	BCIN_09g04640(gene-BCIN_09g04640)	NA	NA	NA	hypothetical protein BCIN_09g04640 [Botrytis cinerea B05.10]	NA
NC_037316.1	541448	542419	972	KOBcdim5_H3K9me3_vs_TB_31_H3K9me3_peak_920	8.59	8.02	9	-0.98	2.00E-08	6.18E-08	intergenic	BCIN_07g01470:NC_037316.1:536981-539148:+:4952	BCIN_07g01470(gene-BCIN_07g01470)	NA	NA	NA	hypothetical protein BCIN_07g01470 [Botrytis cinerea B05.10]	NA
NC_037311.1	345457	348846	3390	KOBcdim5_H3K9me3_vs_TB_31_H3K9me3_peak_921	10.27	9.61	10.72	-1.11	2.02E-08	6.25E-08	BCIN_02g00780:Promoter	BCIN_02g00780:NC_037311.1:348520-350765:+:-1368	BCIN_02g00780(gene-BCIN_02g00780)	NA	NA	NA	hypothetical protein BCIN_02g00780 [Botrytis cinerea B05.10]	NA
NC_037312.1	2270545	2272755	2211	KOBcdim5_H3K9me3_vs_TB_31_H3K9me3_peak_922	10.05	9.24	10.56	-1.32	2.02E-08	6.25E-08	BCIN_03g06710:intron	BCIN_03g06710:NC_037312.1:2270377-2272749:-:1099	BCIN_03g06710(gene-BCIN_03g06710)	NA	NA	NA	hypothetical protein BCIN_03g06710 [Botrytis cinerea B05.10]	NA
NC_037314.1	2120804	2122337	1534	KOBcdim5_H3K9me3_vs_TB_31_H3K9me3_peak_923	9.32	8.54	9.82	-1.28	2.04E-08	6.29E-08	BCIN_05g06200:Promoter;BCIN_05g06190:exon	BCIN_05g06200:NC_037314.1:2122998-2124435:+:-1427	BCIN_05g06200(gene-BCIN_05g06200)	NA	NA	NA	hypothetical protein BCIN_05g06200 [Botrytis cinerea B05.10]	NA
NC_037315.1	2027890	2030388	2499	KOBcdim5_H3K9me3_vs_TB_31_H3K9me3_peak_924	9.83	9.24	10.25	-1	2.04E-08	6.29E-08	intergenic	BCIN_06g05850:NC_037315.1:2037411-2040193:+:-8272	BCIN_06g05850(gene-BCIN_06g05850)	NA	NA	NA	hypothetical protein BCIN_06g05850 [Botrytis cinerea B05.10]	NA
NC_037314.1	2803768	2806520	2753	KOBcdim5_H3K9me3_vs_TB_31_H3K9me3_peak_925	10.06	9.37	10.52	-1.16	2.06E-08	6.33E-08	BCIN_05g07980:Promoter;BCIN_05g07970:Promoter	BCIN_05g07970:NC_037314.1:2805399-2806593:+:-255	BCIN_05g07970(gene-BCIN_05g07970)	NA	NA	NA	hypothetical protein BCIN_05g07970 [Botrytis cinerea B05.10]	NA
NC_037313.1	802038	803214	1177	KOBcdim5_H3K9me3_vs_TB_31_H3K9me3_peak_926	8.5	7.96	8.89	-0.93	2.06E-08	6.34E-08	BCIN_04g02080:Promoter	BCIN_04g02080:NC_037313.1:803687-805343:+:-1061	BCIN_04g02080(gene-BCIN_04g02080)	NA	NA	NA	hypothetical protein BCIN_04g02080 [Botrytis cinerea B05.10]	NA
NC_037312.1	2950709	2952650	1942	KOBcdim5_H3K9me3_vs_TB_31_H3K9me3_peak_927	9.24	8.71	9.63	-0.93	2.07E-08	6.37E-08	BCIN_03g08650:intron	BCIN_03g08650:NC_037312.1:2950583-2953778:-:2098	BCIN_03g08650(gene-BCIN_03g08650)	NA	NA	NA	hypothetical protein BCIN_03g08650 [Botrytis cinerea B05.10]	NA
NC_037319.1	644173	646092	1920	KOBcdim5_H3K9me3_vs_TB_31_H3K9me3_peak_928	9.33	8.85	9.69	-0.84	2.08E-08	6.39E-08	BCIN_10g01690:exon	BCIN_10g01690:NC_037319.1:644664-646361:-:1228	BCIN_10g01690(gene-BCIN_10g01690)	NA	NA	NA	hypothetical protein BCIN_10g01690 [Botrytis cinerea B05.10]	NA
NC_037312.1	535607	540624	5018	KOBcdim5_H3K9me3_vs_TB_31_H3K9me3_peak_929	10.78	10.14	11.22	-1.08	2.10E-08	6.45E-08	BCIN_03g01590:five_prime_UTR;BCIN_03g01590:exon	BCIN_03g01590:NC_037312.1:537679-539445:+:436	BCIN_03g01590(gene-BCIN_03g01590)	NA	NA	NA	hypothetical protein BCIN_03g01590 [Botrytis cinerea B05.10]	NA
NC_037316.1	1998023	1999611	1589	KOBcdim5_H3K9me3_vs_TB_31_H3K9me3_peak_930	9.35	8.71	9.79	-1.08	2.19E-08	6.71E-08	BCIN_07g05420:Promoter;BCIN_07g05400:Promoter;BCIN_07g05410:exon	BCIN_07g05420:NC_037316.1:2000185-2001339:+:-1368	BCIN_07g05420(gene-BCIN_07g05420)	NA	NA	NA	hypothetical protein BCIN_07g05420 [Botrytis cinerea B05.10]	NA
NC_037320.1	424492	428208	3717	KOBcdim5_H3K9me3_vs_TB_31_H3K9me3_peak_931	10.4	9.72	10.86	-1.14	2.22E-08	6.77E-08	BCIN_11g01210:Promoter	BCIN_11g01210:NC_037320.1:424985-425936:-:-414	BCIN_11g01210(gene-BCIN_11g01210)	NA	NA	NA	hypothetical protein BCIN_11g01210 [Botrytis cinerea B05.10]	NA
NC_037325.1	1251056	1252717	1662	KOBcdim5_H3K9me3_vs_TB_31_H3K9me3_peak_932	9.25	8.72	9.64	-0.92	2.22E-08	6.77E-08	intergenic	Bccbp3:NC_037325.1:1249262-1250711:+:2624	Bccbp3(gene-BCIN_16g03300)	NA	NA	NA	Bccbp3 [Botrytis cinerea B05.10]	NA
NC_037315.1	1516839	1517285	447	KOBcdim5_H3K9me3_vs_TB_31_H3K9me3_peak_933	7.15	6.44	7.62	-1.18	2.22E-08	6.78E-08	BCIN_06g04430:exon	BCIN_06g04430:NC_037315.1:1515230-1517350:-:288	BCIN_06g04430(gene-BCIN_06g04430)	NA	NA	NA	hypothetical protein BCIN_06g04430 [Botrytis cinerea B05.10]	NA
NC_037316.1	348347	350000	1654	KOBcdim5_H3K9me3_vs_TB_31_H3K9me3_peak_934	9	8.49	9.38	-0.89	2.24E-08	6.83E-08	BCIN_07g00950:Promoter	BCIN_07g00950:NC_037316.1:346876-348325:-:-848	BCIN_07g00950(gene-BCIN_07g00950)	NA	NA	NA	hypothetical protein BCIN_07g00950 [Botrytis cinerea B05.10]	NA
NC_037325.1	1796884	1801347	4464	KOBcdim5_H3K9me3_vs_TB_31_H3K9me3_peak_935	10.82	10.1	11.3	-1.2	2.26E-08	6.89E-08	BCIN_16g04910:Promoter	BCIN_16g04910:NC_037325.1:1799461-1803026:+:-345	BCIN_16g04910(gene-BCIN_16g04910)	NA	NA	NA	hypothetical protein BCIN_16g04910 [Botrytis cinerea B05.10]	NA
NC_037315.1	2535679	2537523	1845	KOBcdim5_H3K9me3_vs_TB_31_H3K9me3_peak_936	9.67	9.09	10.08	-0.98	2.29E-08	6.95E-08	BCIN_06g07150:exon	BCIN_06g07150:NC_037315.1:2535406-2537652:+:1195	BCIN_06g07150(gene-BCIN_06g07150)	NA	NA	NA	hypothetical protein BCIN_06g07150 [Botrytis cinerea B05.10]	NA
NC_037314.1	2654729	2658763	4035	KOBcdim5_H3K9me3_vs_TB_31_H3K9me3_peak_937	10.65	9.93	11.13	-1.2	2.32E-08	7.04E-08	intergenic	BCIN_05g07470:NC_037314.1:2653709-2655597:+:3037	BCIN_05g07470(gene-BCIN_05g07470)	15;GO:0003674,molecular_function molecular_function;GO:0003824,molecular_function catalytic activity;GO:0005575,cellular_component cellular_component;GO:0005622,cellular_component intracellular;GO:0005623,cellular_component cell;GO:0005737,cellular_component cytoplasm;GO:0008150,biological_process biological_process;GO:0008152,biological_process metabolic process;GO:0008168,molecular_function met…	NA	NA	hypothetical protein BCIN_05g07470 [Botrytis cinerea B05.10]	NA
NC_037322.1	763520	764738	1219	KOBcdim5_H3K9me3_vs_TB_31_H3K9me3_peak_938	8.59	8.02	9	-0.99	2.32E-08	7.05E-08	BCIN_13g02170:Promoter;BCIN_13g02180:exon	BCIN_13g02180:NC_037322.1:763592-765068:+:537	BCIN_13g02180(gene-BCIN_13g02180)	NA	NA	NA	hypothetical protein BCIN_13g02180 [Botrytis cinerea B05.10]	NA
NC_037318.1	700986	701720	735	KOBcdim5_H3K9me3_vs_TB_31_H3K9me3_peak_939	7.77	7.16	8.19	-1.03	2.34E-08	7.10E-08	BCIN_09g01910:exon	BCIN_09g01910:NC_037318.1:699326-703885:+:2027	BCIN_09g01910(gene-BCIN_09g01910)	NA	NA	NA	hypothetical protein BCIN_09g01910 [Botrytis cinerea B05.10]	NA
NC_037313.1	1005236	1006894	1659	KOBcdim5_H3K9me3_vs_TB_31_H3K9me3_peak_940	8.83	8.28	9.22	-0.94	2.34E-08	7.10E-08	Bcarp1:Promoter;BCIN_04g02830:exon	BCIN_04g02830:NC_037313.1:1005593-1007345:-:1280	BCIN_04g02830(gene-BCIN_04g02830)	NA	NA	NA	hypothetical protein BCIN_04g02830 [Botrytis cinerea B05.10]	NA
NC_037310.1	1615893	1616492	600	KOBcdim5_H3K9me3_vs_TB_31_H3K9me3_peak_941	7.57	6.95	8	-1.05	2.35E-08	7.11E-08	BCIN_01g04430:exon;BCIN_01g04420:Promoter	BCIN_01g04430:NC_037310.1:1615646-1617905:+:546	BCIN_01g04430(gene-BCIN_01g04430)	NA	NA	NA	hypothetical protein BCIN_01g04430 [Botrytis cinerea B05.10]	NA
NC_037321.1	2314986	2316161	1176	KOBcdim5_H3K9me3_vs_TB_31_H3K9me3_peak_942	8.39	7.88	8.76	-0.89	2.40E-08	7.26E-08	BCIN_12g06700:Promoter;BCIN_12g06710:Promoter	BCIN_12g06700:NC_037321.1:2316166-2316553:+:-592	BCIN_12g06700(gene-BCIN_12g06700)	NA	NA	NA	hypothetical protein BCIN_12g06700 [Botrytis cinerea B05.10]	NA
NC_037311.1	1472193	1474166	1974	KOBcdim5_H3K9me3_vs_TB_31_H3K9me3_peak_943	9.51	8.87	9.95	-1.07	2.41E-08	7.26E-08	BCIN_02g04210:exon	BCIN_02g04210:NC_037311.1:1472833-1474940:-:1760	BCIN_02g04210(gene-BCIN_02g04210)	NA	NA	NA	hypothetical protein BCIN_02g04210 [Botrytis cinerea B05.10]	NA
NC_037315.1	921083	922028	946	KOBcdim5_H3K9me3_vs_TB_31_H3K9me3_peak_944	8.29	7.7	8.7	-1	2.42E-08	7.29E-08	BCIN_06g02690:Promoter;BCIN_06g02700:Promoter	BCIN_06g02690:NC_037315.1:919099-920149:-:-1406	BCIN_06g02690(gene-BCIN_06g02690)	NA	NA	NA	hypothetical protein BCIN_06g02690 [Botrytis cinerea B05.10]	NA
NC_037315.1	627852	633117	5266	KOBcdim5_H3K9me3_vs_TB_31_H3K9me3_peak_945	10.73	10.1	11.17	-1.07	2.45E-08	7.37E-08	BCIN_06g01800:exon	BCIN_06g01800:NC_037315.1:629786-630766:-:281	BCIN_06g01800(gene-BCIN_06g01800)	NA	NA	NA	hypothetical protein BCIN_06g01800 [Botrytis cinerea B05.10]	NA
NC_037314.1	2163920	2165525	1606	KOBcdim5_H3K9me3_vs_TB_31_H3K9me3_peak_946	8.97	8.49	9.33	-0.83	2.45E-08	7.38E-08	BCIN_05g06290:exon	BCIN_05g06290:NC_037314.1:2159507-2166701:-:1978	BCIN_05g06290(gene-BCIN_05g06290)	NA	NA	NA	hypothetical protein BCIN_05g06290 [Botrytis cinerea B05.10]	NA
NC_037325.1	1831924	1835132	3209	KOBcdim5_H3K9me3_vs_TB_31_H3K9me3_peak_947	10.46	9.79	10.92	-1.12	2.45E-08	7.38E-08	intergenic	BCIN_16g04990:NC_037325.1:1833594-1835345:-:1817	BCIN_16g04990(gene-BCIN_16g04990)	NA	NA	NA	hypothetical protein BCIN_16g04990 [Botrytis cinerea B05.10]	NA
NC_037319.1	1541711	1542730	1020	KOBcdim5_H3K9me3_vs_TB_31_H3K9me3_peak_948	8.16	7.51	8.6	-1.09	2.48E-08	7.46E-08	BCIN_10g04010:Promoter;BCIN_10g04000:exon	BCIN_10g04010:NC_037319.1:1543043-1544780:+:-822	BCIN_10g04010(gene-BCIN_10g04010)	NA	NA	NA	hypothetical protein BCIN_10g04010 [Botrytis cinerea B05.10]	NA
NC_037322.1	476591	480829	4239	KOBcdim5_H3K9me3_vs_TB_31_H3K9me3_peak_949	10.5	9.87	10.94	-1.07	2.49E-08	7.46E-08	BCIN_13g01290:exon	BCIN_13g01290:NC_037322.1:475164-481067:-:2357	BCIN_13g01290(gene-BCIN_13g01290)	NA	NA	NA	hypothetical protein BCIN_13g01290 [Botrytis cinerea B05.10]	NA
NC_037320.1	1539689	1541021	1333	KOBcdim5_H3K9me3_vs_TB_31_H3K9me3_peak_950	8.67	8.14	9.05	-0.91	2.54E-08	7.61E-08	BCIN_11g04090:exon	BCIN_11g04100:NC_037320.1:1542789-1543839:+:-2434	BCIN_11g04100(gene-BCIN_11g04100)	NA	NA	NA	hypothetical protein BCIN_11g04100 [Botrytis cinerea B05.10]	NA
NC_037325.1	1103488	1105282	1795	KOBcdim5_H3K9me3_vs_TB_31_H3K9me3_peak_951	9.2	8.64	9.6	-0.96	2.57E-08	7.68E-08	BCIN_16g02840:three_prime_UTR;BCIN_16g02830:Promoter;BCIN_16g02840:exon	BCIN_16g02840:NC_037325.1:1103560-1105195:-:810	BCIN_16g02840(gene-BCIN_16g02840)	NA	NA	NA	hypothetical protein BCIN_16g02840 [Botrytis cinerea B05.10]	NA
NC_037318.1	603849	604826	978	KOBcdim5_H3K9me3_vs_TB_31_H3K9me3_peak_952	8.18	7.66	8.57	-0.91	2.65E-08	7.92E-08	BCIN_09g01590:intron	Bchex4:NC_037318.1:607729-609946:+:-3391	Bchex4(gene-BCIN_09g01610)	NA	NA	NA	Bchex4 [Botrytis cinerea B05.10]	NA
NC_037312.1	2958445	2959619	1175	KOBcdim5_H3K9me3_vs_TB_31_H3K9me3_peak_953	8.93	8.28	9.37	-1.09	2.68E-08	7.99E-08	BCIN_03g08660:exon;BCIN_03g08660:three_prime_UTR	BCIN_03g08660:NC_037312.1:2958643-2962566:-:3534	BCIN_03g08660(gene-BCIN_03g08660)	63;GO:0000151,cellular_component ubiquitin ligase complex;GO:0003674,molecular_function molecular_function;GO:0003824,molecular_function catalytic activity;GO:0004842,molecular_function ubiquitin-protein transferase activity;GO:0005488,molecular_function binding;GO:0005515,molecular_function protein binding;GO:0005575,cellular_component cellular_component;GO:0005622,cellular_component intracellul…	CUL3; cullin 3; K03869	map04120	hypothetical protein BCIN_03g08660 [Botrytis cinerea B05.10]	NA
NC_037317.1	754003	754547	545	KOBcdim5_H3K9me3_vs_TB_31_H3K9me3_peak_954	7.51	6.91	7.94	-1.03	2.68E-08	8.01E-08	Bcdao10:exon;Bcdao10:three_prime_UTR	Bcdao10:NC_037317.1:753334-756352:-:2077	Bcdao10(gene-BCIN_08g01980)	NA	NA	NA	Bcdao10 [Botrytis cinerea B05.10]	NA
NC_037321.1	937207	940690	3484	KOBcdim5_H3K9me3_vs_TB_31_H3K9me3_peak_955	10.57	9.7	11.1	-1.4	2.71E-08	8.08E-08	intergenic	BCIN_12g02690:NC_037321.1:940136-942636:-:3687	BCIN_12g02690(gene-BCIN_12g02690)	NA	NA	NA	hypothetical protein BCIN_12g02690 [Botrytis cinerea B05.10]	NA
NC_037322.1	894451	895699	1249	KOBcdim5_H3K9me3_vs_TB_31_H3K9me3_peak_956	8.81	8.22	9.22	-1	2.77E-08	8.26E-08	BCIN_13g02610:exon;BCIN_13g02610:three_prime_UTR	BCIN_13g02610:NC_037322.1:894349-895185:+:726	BCIN_13g02610(gene-BCIN_13g02610)	NA	NA	NA	hypothetical protein BCIN_13g02610 [Botrytis cinerea B05.10]	NA
NC_037323.1	731492	733850	2359	KOBcdim5_H3K9me3_vs_TB_31_H3K9me3_peak_957	9.72	9.05	10.17	-1.13	2.80E-08	8.34E-08	BCIN_14g01690:intron	BCIN_14g01690:NC_037323.1:732292-734424:-:1753	BCIN_14g01690(gene-BCIN_14g01690)	NA	E3.2.1.4; endoglucanase [EC:3.2.1.4]; K01179	map00500	hypothetical protein BCIN_14g01690 [Botrytis cinerea B05.10]	NA
NC_037322.1	669333	674773	5441	KOBcdim5_H3K9me3_vs_TB_31_H3K9me3_peak_958	11.02	10.23	11.52	-1.29	2.81E-08	8.34E-08	intergenic	BCIN_13g01890:NC_037322.1:673329-674639:-:2586	BCIN_13g01890(gene-BCIN_13g01890)	NA	NA	NA	hypothetical protein BCIN_13g01890 [Botrytis cinerea B05.10]	NA
NC_037321.1	440805	441138	334	KOBcdim5_H3K9me3_vs_TB_31_H3K9me3_peak_959	7.28	6.53	7.77	-1.23	2.83E-08	8.39E-08	BCIN_12g01260:Promoter	BCIN_12g01260:NC_037321.1:441077-442803:+:-105	BCIN_12g01260(gene-BCIN_12g01260)	NA	NA	NA	hypothetical protein BCIN_12g01260 [Botrytis cinerea B05.10]	NA
NC_037321.1	609718	611205	1488	KOBcdim5_H3K9me3_vs_TB_31_H3K9me3_peak_960	9	8.49	9.38	-0.89	2.83E-08	8.39E-08	BCIN_12g01720:Promoter	BCIN_12g01720:NC_037321.1:611992-613439:+:-1530	BCIN_12g01720(gene-BCIN_12g01720)	NA	NA	NA	hypothetical protein BCIN_12g01720 [Botrytis cinerea B05.10]	NA
NC_037320.1	287675	288319	645	KOBcdim5_H3K9me3_vs_TB_31_H3K9me3_peak_961	7.6	6.96	8.04	-1.07	2.88E-08	8.54E-08	BCIN_11g00780:Promoter	BCIN_11g00780:NC_037320.1:286602-286970:-:-1027	BCIN_11g00780(gene-BCIN_11g00780)	NA	NA	NA	hypothetical protein BCIN_11g00780 [Botrytis cinerea B05.10]	NA
NC_037314.1	1633446	1634394	949	KOBcdim5_H3K9me3_vs_TB_31_H3K9me3_peak_962	8.13	7.6	8.52	-0.91	2.93E-08	8.66E-08	BCIN_05g04620:exon	BCIN_05g04620:NC_037314.1:1632928-1634670:-:750	BCIN_05g04620(gene-BCIN_05g04620)	NA	NA	NA	hypothetical protein BCIN_05g04620 [Botrytis cinerea B05.10]	NA
NC_037312.1	2662535	2664825	2291	KOBcdim5_H3K9me3_vs_TB_31_H3K9me3_peak_963	9.76	9.16	10.19	-1.03	3.00E-08	8.86E-08	BCIN_03g07790:three_prime_UTR;BCIN_03g07790:exon	BCIN_03g07790:NC_037312.1:2662056-2663725:+:1624	BCIN_03g07790(gene-BCIN_03g07790)	NA	NA	NA	hypothetical protein BCIN_03g07790 [Botrytis cinerea B05.10]	NA
NC_037319.1	665343	667196	1854	KOBcdim5_H3K9me3_vs_TB_31_H3K9me3_peak_964	9.14	8.55	9.56	-1.02	3.01E-08	8.88E-08	BCIN_10g01720:Promoter;BCIN_10g01710:exon	BCIN_10g01710:NC_037319.1:664232-667647:-:1377	BCIN_10g01710(gene-BCIN_10g01710)	NA	NA	NA	hypothetical protein BCIN_10g01710 [Botrytis cinerea B05.10]	NA
NC_037314.1	842262	844221	1960	KOBcdim5_H3K9me3_vs_TB_31_H3K9me3_peak_965	9.27	8.77	9.64	-0.87	3.02E-08	8.89E-08	BCIN_05g02280:exon	BCIN_05g02280:NC_037314.1:841930-845856:-:2614	BCIN_05g02280(gene-BCIN_05g02280)	NA	NA	NA	hypothetical protein BCIN_05g02280 [Botrytis cinerea B05.10]	NA
NC_037322.1	1943913	1948236	4324	KOBcdim5_H3K9me3_vs_TB_31_H3K9me3_peak_966	10.63	9.99	11.06	-1.07	3.03E-08	8.92E-08	BCIN_13g05190:Promoter;BCIN_13g05180:exon	BCIN_13g05180:NC_037322.1:1945437-1946208:+:637	BCIN_13g05180(gene-BCIN_13g05180)	NA	NA	NA	hypothetical protein BCIN_13g05180 [Botrytis cinerea B05.10]	NA
NC_037320.1	851719	852951	1233	KOBcdim5_H3K9me3_vs_TB_31_H3K9me3_peak_967	8.56	8.04	8.94	-0.89	3.06E-08	8.99E-08	intergenic	BCIN_11g02490:NC_037320.1:855486-857637:-:5302	BCIN_11g02490(gene-BCIN_11g02490)	94;GO:0000271,biological_process polysaccharide biosynthetic process;GO:0003674,molecular_function molecular_function;GO:0003824,molecular_function catalytic activity;GO:0004614,molecular_function phosphoglucomutase activity;GO:0005575,cellular_component cellular_component;GO:0005622,cellular_component intracellular;GO:0005623,cellular_component cell;GO:0005737,cellular_component cytoplasm;GO:000…	pgm; phosphoglucomutase [EC:5.4.2.2]; K01835	map00010,map00030,map00052,map00230,map00500,map00520	hypothetical protein BCIN_11g02490 [Botrytis cinerea B05.10]	NA
NC_037319.1	807065	811244	4180	KOBcdim5_H3K9me3_vs_TB_31_H3K9me3_peak_968	10.66	9.96	11.13	-1.17	3.07E-08	9.03E-08	BCIN_10g02110:exon	BCIN_10g02110:NC_037319.1:808478-809805:-:650	BCIN_10g02110(gene-BCIN_10g02110)	NA	NA	NA	hypothetical protein BCIN_10g02110 [Botrytis cinerea B05.10]	NA
NC_037314.1	1773114	1777042	3929	KOBcdim5_H3K9me3_vs_TB_31_H3K9me3_peak_969	10.59	9.81	11.09	-1.28	3.11E-08	9.13E-08	BCIN_05g04970:Promoter;BCIN_05g04980:Promoter	BCIN_05g04980:NC_037314.1:1775467-1777050:+:-389	BCIN_05g04980(gene-BCIN_05g04980)	NA	NA	NA	hypothetical protein BCIN_05g04980 [Botrytis cinerea B05.10]	NA
NC_037314.1	1757419	1760576	3158	KOBcdim5_H3K9me3_vs_TB_31_H3K9me3_peak_970	9.91	9.28	10.34	-1.06	3.14E-08	9.23E-08	BCIN_05g04930:Promoter;BCIN_05g04920:intron	BCIN_05g04920:NC_037314.1:1758453-1760367:-:1369	BCIN_05g04920(gene-BCIN_05g04920)	NA	NA	NA	hypothetical protein BCIN_05g04920 [Botrytis cinerea B05.10]	NA
NC_037325.1	1060571	1062660	2090	KOBcdim5_H3K9me3_vs_TB_31_H3K9me3_peak_971	9.62	9.02	10.05	-1.03	3.15E-08	9.23E-08	intergenic	BCIN_16g02720:NC_037325.1:1056963-1058460:+:4652	BCIN_16g02720(gene-BCIN_16g02720)	NA	NA	NA	hypothetical protein BCIN_16g02720 [Botrytis cinerea B05.10]	NA
NC_037311.1	1310608	1315014	4407	KOBcdim5_H3K9me3_vs_TB_31_H3K9me3_peak_972	10.79	10.1	11.26	-1.17	3.16E-08	9.25E-08	BCIN_02g03710:Promoter;BCIN_02g03700:intron	BCIN_02g03710:NC_037311.1:1313373-1314862:+:-562	BCIN_02g03710(gene-BCIN_02g03710)	NA	NA	NA	hypothetical protein BCIN_02g03710 [Botrytis cinerea B05.10]	NA
NC_037311.1	2071013	2073833	2821	KOBcdim5_H3K9me3_vs_TB_31_H3K9me3_peak_973	10.09	9.41	10.55	-1.13	3.17E-08	9.26E-08	BCIN_02g05790:Promoter	BCIN_02g05790:NC_037311.1:2071663-2072320:-:-103	BCIN_02g05790(gene-BCIN_02g05790)	NA	NA	NA	hypothetical protein BCIN_02g05790 [Botrytis cinerea B05.10]	NA
NC_037310.1	1715448	1717948	2501	KOBcdim5_H3K9me3_vs_TB_31_H3K9me3_peak_974	9.67	9.17	10.04	-0.86	3.18E-08	9.30E-08	BCIN_01g04680:Promoter	BCIN_01g04680:NC_037310.1:1715104-1715849:-:-849	BCIN_01g04680(gene-BCIN_01g04680)	NA	NA	NA	hypothetical protein BCIN_01g04680 [Botrytis cinerea B05.10]	NA
NC_037322.1	1200056	1201231	1176	KOBcdim5_H3K9me3_vs_TB_31_H3K9me3_peak_975	8.48	7.98	8.85	-0.87	3.19E-08	9.31E-08	intergenic	BCIN_13g03440:NC_037322.1:1197179-1198438:-:-2205	BCIN_13g03440(gene-BCIN_13g03440)	NA	NA	NA	hypothetical protein BCIN_13g03440 [Botrytis cinerea B05.10]	NA
NC_037310.1	2681320	2684866	3547	KOBcdim5_H3K9me3_vs_TB_31_H3K9me3_peak_976	10.15	9.53	10.58	-1.04	3.30E-08	9.61E-08	BCIN_01g07660:exon;BCIN_01g07660:five_prime_UTR	BCIN_01g07660:NC_037310.1:2680058-2685851:-:2758	BCIN_01g07660(gene-BCIN_01g07660)	NA	NA	NA	hypothetical protein BCIN_01g07660 [Botrytis cinerea B05.10]	NA
NC_037324.1	853063	855968	2906	KOBcdim5_H3K9me3_vs_TB_31_H3K9me3_peak_977	10.26	9.53	10.74	-1.21	3.30E-08	9.61E-08	BCIN_15g02450:exon	BCIN_15g02450:NC_037324.1:853882-856183:-:1667	BCIN_15g02450(gene-BCIN_15g02450)	NA	NA	NA	hypothetical protein BCIN_15g02450 [Botrytis cinerea B05.10]	NA
NC_037318.1	2371253	2372563	1311	KOBcdim5_H3K9me3_vs_TB_31_H3K9me3_peak_978	8.92	8.28	9.36	-1.09	3.31E-08	9.63E-08	intergenic	BCIN_09g06710:NC_037318.1:2368998-2371282:+:2910	BCIN_09g06710(gene-BCIN_09g06710)	NA	NA	NA	hypothetical protein BCIN_09g06710 [Botrytis cinerea B05.10]	NA
NC_037316.1	352435	356778	4344	KOBcdim5_H3K9me3_vs_TB_31_H3K9me3_peak_979	10.71	9.99	11.18	-1.19	3.31E-08	9.63E-08	BCIN_07g00970:Promoter;BCIN_07g00980:exon	BCIN_07g00970:NC_037316.1:351705-353759:-:-847	BCIN_07g00970(gene-BCIN_07g00970)	NA	NA	NA	hypothetical protein BCIN_07g00970 [Botrytis cinerea B05.10]	NA
NC_037310.1	3168686	3171373	2688	KOBcdim5_H3K9me3_vs_TB_31_H3K9me3_peak_980	10.23	9.42	10.75	-1.33	3.33E-08	9.66E-08	BCIN_01g09090:exon	BCIN_01g09090:NC_037310.1:3168171-3171204:+:1858	BCIN_01g09090(gene-BCIN_01g09090)	87;GO:0000003,biological_process reproduction;GO:0000075,biological_process cell cycle checkpoint;GO:0000280,biological_process nuclear division;GO:0003674,molecular_function molecular_function;GO:0003824,molecular_function catalytic activity;GO:0005575,cellular_component cellular_component;GO:0005622,cellular_component intracellular;GO:0005623,cellular_component cell;GO:0005634,cellular_componen…	CYC1, CYT1, petC; ubiquinol-cytochrome c reductase cytochrome c1 subunit; K00413	map00190	hypothetical protein BCIN_01g09090 [Botrytis cinerea B05.10]	NA
NC_037319.1	117940	121663	3724	KOBcdim5_H3K9me3_vs_TB_31_H3K9me3_peak_981	10.41	9.81	10.83	-1.01	3.33E-08	9.66E-08	BCIN_10g00320:Promoter	BCIN_10g00320:NC_037319.1:120389-121977:+:-587	BCIN_10g00320(gene-BCIN_10g00320)	NA	NA	NA	hypothetical protein BCIN_10g00320 [Botrytis cinerea B05.10]	NA
NC_037317.1	2325114	2326176	1063	KOBcdim5_H3K9me3_vs_TB_31_H3K9me3_peak_982	8.27	7.74	8.65	-0.91	3.36E-08	9.73E-08	BCIN_08g06240:exon;BCIN_08g06230:Promoter	BCIN_08g06240:NC_037317.1:2324677-2327149:-:1504	BCIN_08g06240(gene-BCIN_08g06240)	NA	NA	NA	hypothetical protein BCIN_08g06240 [Botrytis cinerea B05.10]	NA
NC_037316.1	1055617	1056796	1180	KOBcdim5_H3K9me3_vs_TB_31_H3K9me3_peak_983	8.49	7.92	8.9	-0.98	3.38E-08	9.79E-08	BCIN_07g02900:exon	BCIN_07g02900:NC_037316.1:1052856-1058047:-:1840	BCIN_07g02900(gene-BCIN_07g02900)	NA	NA	NA	hypothetical protein BCIN_07g02900 [Botrytis cinerea B05.10]	NA
NC_037313.1	1923665	1925407	1743	KOBcdim5_H3K9me3_vs_TB_31_H3K9me3_peak_984	9.43	8.77	9.88	-1.11	3.39E-08	9.79E-08	BCIN_04g05550:Promoter	BCIN_04g05550:NC_037313.1:1922022-1922577:-:-1959	BCIN_04g05550(gene-BCIN_04g05550)	NA	NA	NA	hypothetical protein BCIN_04g05550 [Botrytis cinerea B05.10]	NA
NC_037323.1	353135	358309	5175	KOBcdim5_H3K9me3_vs_TB_31_H3K9me3_peak_985	10.86	10.21	11.3	-1.09	3.39E-08	9.79E-08	BCIN_14g00800:Promoter	BCIN_14g00800:NC_037323.1:356555-357754:+:-833	BCIN_14g00800(gene-BCIN_14g00800)	NA	NA	NA	hypothetical protein BCIN_14g00800 [Botrytis cinerea B05.10]	NA
NC_037310.1	1281489	1282554	1066	KOBcdim5_H3K9me3_vs_TB_31_H3K9me3_peak_986	8.31	7.78	8.7	-0.92	3.40E-08	9.80E-08	BCIN_01g03570:Promoter	BCIN_01g03570:NC_037310.1:1282154-1286158:+:-132	BCIN_01g03570(gene-BCIN_01g03570)	50;GO:0003674,molecular_function molecular_function;GO:0003824,molecular_function catalytic activity;GO:0004175,molecular_function endopeptidase activity;GO:0004222,molecular_function metalloendopeptidase activity;GO:0005575,cellular_component cellular_component;GO:0005622,cellular_component intracellular;GO:0005623,cellular_component cell;GO:0005737,cellular_component cytoplasm;GO:0005739,cellul…	NA	NA	hypothetical protein BCIN_01g03570 [Botrytis cinerea B05.10]	NA
NC_037325.1	1059164	1060183	1020	KOBcdim5_H3K9me3_vs_TB_31_H3K9me3_peak_987	8.47	7.89	8.88	-0.99	3.47E-08	1.00E-07	intergenic	BCIN_16g02720:NC_037325.1:1056963-1058460:+:2710	BCIN_16g02720(gene-BCIN_16g02720)	NA	NA	NA	hypothetical protein BCIN_16g02720 [Botrytis cinerea B05.10]	NA
NC_037316.1	887535	891158	3624	KOBcdim5_H3K9me3_vs_TB_31_H3K9me3_peak_988	10.23	9.67	10.64	-0.97	3.48E-08	1.00E-07	intergenic	BCIN_07g02400:NC_037316.1:885491-886798:+:3855	BCIN_07g02400(gene-BCIN_07g02400)	NA	NA	NA	hypothetical protein BCIN_07g02400 [Botrytis cinerea B05.10]	NA
NC_037316.1	2510718	2515425	4708	KOBcdim5_H3K9me3_vs_TB_31_H3K9me3_peak_989	10.87	10.14	11.35	-1.21	3.53E-08	1.02E-07	Bclcc9:exon	Bclcc9:NC_037316.1:2512423-2514895:-:1823	Bclcc9(gene-BCIN_07g06780)	NA	NA	NA	Bclcc9 [Botrytis cinerea B05.10]	NA
NC_037325.1	1550320	1553404	3085	KOBcdim5_H3K9me3_vs_TB_31_H3K9me3_peak_990	10.32	9.59	10.8	-1.21	3.55E-08	1.02E-07	intergenic	BCIN_16g04250:NC_037325.1:1545513-1549268:+:6349	BCIN_16g04250(gene-BCIN_16g04250)	NA	NA	NA	hypothetical protein BCIN_16g04250 [Botrytis cinerea B05.10]	NA
NC_037316.1	2492199	2492946	748	KOBcdim5_H3K9me3_vs_TB_31_H3K9me3_peak_991	7.66	7.06	8.08	-1.02	3.62E-08	1.04E-07	BCIN_07g06710:Promoter;BCIN_07g06720:exon	BCIN_07g06720:NC_037316.1:2491432-2493728:+:1140	BCIN_07g06720(gene-BCIN_07g06720)	NA	NA	NA	hypothetical protein BCIN_07g06720 [Botrytis cinerea B05.10]	NA
NC_037316.1	307092	311890	4799	KOBcdim5_H3K9me3_vs_TB_31_H3K9me3_peak_992	10.93	10.18	11.42	-1.24	3.63E-08	1.04E-07	BCIN_07g00860:exon	BCIN_07g00860:NC_037316.1:307974-309514:+:1517	BCIN_07g00860(gene-BCIN_07g00860)	NA	NA	NA	hypothetical protein BCIN_07g00860 [Botrytis cinerea B05.10]	NA
NC_037313.1	165184	165931	748	KOBcdim5_H3K9me3_vs_TB_31_H3K9me3_peak_993	8.11	7.54	8.52	-0.98	3.63E-08	1.04E-07	BCIN_04g00420:exon	BCIN_04g00420:NC_037313.1:163006-165858:-:300	BCIN_04g00420(gene-BCIN_04g00420)	NA	NA	NA	hypothetical protein BCIN_04g00420 [Botrytis cinerea B05.10]	NA
NC_037315.1	1546707	1548848	2142	KOBcdim5_H3K9me3_vs_TB_31_H3K9me3_peak_994	10.15	9.32	10.67	-1.34	3.65E-08	1.04E-07	BCIN_06g04540:Promoter;BCIN_06g04490:Promoter	BCIN_06g04490:NC_037315.1:1549330-1550745:+:-1552	BCIN_06g04490(gene-BCIN_06g04490)	NA	NA	NA	hypothetical protein BCIN_06g04490 [Botrytis cinerea B05.10]	NA
NC_037322.1	1447832	1450771	2940	KOBcdim5_H3K9me3_vs_TB_31_H3K9me3_peak_995	9.85	9.31	10.25	-0.94	3.68E-08	1.05E-07	BCIN_13g04080:exon	BCIN_13g04080:NC_037322.1:1448769-1451034:-:1732	BCIN_13g04080(gene-BCIN_13g04080)	NA	NA	NA	hypothetical protein BCIN_13g04080 [Botrytis cinerea B05.10]	NA
NC_037315.1	1409210	1413081	3872	KOBcdim5_H3K9me3_vs_TB_31_H3K9me3_peak_996	10.46	9.78	10.92	-1.14	3.69E-08	1.05E-07	BCIN_06g04080:exon;BCIN_06g04080:three_prime_UTR	BCIN_06g04080:NC_037315.1:1410834-1413769:-:2623	BCIN_06g04080(gene-BCIN_06g04080)	NA	NA	NA	hypothetical protein BCIN_06g04080 [Botrytis cinerea B05.10]	NA
NC_037312.1	1375244	1376050	807	KOBcdim5_H3K9me3_vs_TB_31_H3K9me3_peak_997	8.01	7.47	8.4	-0.93	3.69E-08	1.05E-07	intergenic	BCIN_03g04100:NC_037312.1:1377285-1380248:-:4601	BCIN_03g04100(gene-BCIN_03g04100)	NA	NA	NA	hypothetical protein BCIN_03g04100 [Botrytis cinerea B05.10]	NA
NC_037319.1	1889990	1891338	1349	KOBcdim5_H3K9me3_vs_TB_31_H3K9me3_peak_998	8.83	8.33	9.2	-0.87	3.71E-08	1.06E-07	BCIN_10g05020:exon	BCIN_10g05020:NC_037319.1:1889533-1891391:+:1131	BCIN_10g05020(gene-BCIN_10g05020)	NA	NA	NA	hypothetical protein BCIN_10g05020 [Botrytis cinerea B05.10]	NA
NC_037314.1	1743380	1744350	971	KOBcdim5_H3K9me3_vs_TB_31_H3K9me3_peak_999	8.37	7.75	8.81	-1.06	3.75E-08	1.07E-07	BCIN_05g04900:exon	BCIN_05g04900:NC_037314.1:1740633-1744685:-:820	BCIN_05g04900(gene-BCIN_05g04900)	NA	NA	NA	hypothetical protein BCIN_05g04900 [Botrytis cinerea B05.10]	NA
NC_037312.1	1232818	1236440	3623	KOBcdim5_H3K9me3_vs_TB_31_H3K9me3_peak_1000	10.54	9.84	11.01	-1.17	3.75E-08	1.07E-07	BCIN_03g03670:Promoter	BCIN_03g03670:NC_037312.1:1235236-1236349:+:-607	BCIN_03g03670(gene-BCIN_03g03670)	NA	NA	NA	hypothetical protein BCIN_03g03670 [Botrytis cinerea B05.10]	NA
NC_037313.1	1285068	1289819	4752	KOBcdim5_H3K9me3_vs_TB_31_H3K9me3_peak_1001	10.77	10.13	11.22	-1.09	3.77E-08	1.07E-07	intergenic	BCIN_04g03540:NC_037313.1:1288553-1289587:-:2143	BCIN_04g03540(gene-BCIN_04g03540)	NA	NA	NA	hypothetical protein BCIN_04g03540 [Botrytis cinerea B05.10]	NA
NC_037318.1	398217	398648	432	KOBcdim5_H3K9me3_vs_TB_31_H3K9me3_peak_1002	7.09	6.44	7.54	-1.11	3.85E-08	1.09E-07	BCIN_09g01070:exon	BCIN_09g01070:NC_037318.1:397195-399747:+:1237	BCIN_09g01070(gene-BCIN_09g01070)	36;GO:0003674,molecular_function molecular_function;GO:0005215,molecular_function transporter activity;GO:0005575,cellular_component cellular_component;GO:0006556,biological_process S-adenosylmethionine biosynthetic process;GO:0006732,biological_process coenzyme metabolic process;GO:0006790,biological_process sulfur compound metabolic process;GO:0006810,biological_process transport;GO:0006855,bio…	NA	NA	hypothetical protein BCIN_09g01070 [Botrytis cinerea B05.10]	NA
NC_037314.1	1980254	1980829	576	KOBcdim5_H3K9me3_vs_TB_31_H3K9me3_peak_1003	7.45	6.84	7.88	-1.05	3.86E-08	1.10E-07	BCIN_05g05640:intron;BCIN_05g05630:Promoter	BCIN_05g05630:NC_037314.1:1977469-1979657:-:-884	BCIN_05g05630(gene-BCIN_05g05630)	NA	NA	NA	hypothetical protein BCIN_05g05630 [Botrytis cinerea B05.10]	NA
NC_037312.1	2782072	2783826	1755	KOBcdim5_H3K9me3_vs_TB_31_H3K9me3_peak_1004	9.25	8.56	9.71	-1.14	3.86E-08	1.10E-07	Bcztf2:exon;Bcztf1:Promoter	Bcztf2:NC_037312.1:2781448-2784788:-:1839	Bcztf2(gene-BCIN_03g08080)	NA	NA	NA	Bcztf2 [Botrytis cinerea B05.10]	NA
NC_037317.1	71864	72942	1079	KOBcdim5_H3K9me3_vs_TB_31_H3K9me3_peak_1005	8.41	7.87	8.8	-0.93	3.89E-08	1.10E-07	intergenic	BCIN_08g00150:NC_037317.1:69284-70879:+:3119	BCIN_08g00150(gene-BCIN_08g00150)	NA	plc; 1-phosphatidylinositol phosphodiesterase [EC:4.6.1.13]; K01771	map00562	hypothetical protein BCIN_08g00150 [Botrytis cinerea B05.10]	NA
NC_037313.1	241905	246332	4428	KOBcdim5_H3K9me3_vs_TB_31_H3K9me3_peak_1006	10.57	9.96	11	-1.04	3.90E-08	1.10E-07	Bcpks20:exon	BCIN_04g00650:NC_037313.1:247887-249519:-:5400	BCIN_04g00650(gene-BCIN_04g00650)	NA	NA	NA	hypothetical protein BCIN_04g00650 [Botrytis cinerea B05.10]	NA
NC_037319.1	1725335	1726397	1063	KOBcdim5_H3K9me3_vs_TB_31_H3K9me3_peak_1007	8.66	8.1	9.07	-0.96	3.92E-08	1.11E-07	BCIN_10g04490:three_prime_UTR;BCIN_10g04490:exon;BCIN_10g04480:Promoter	BCIN_10g04490:NC_037319.1:1724433-1726045:+:1433	BCIN_10g04490(gene-BCIN_10g04490)	NA	NA	NA	hypothetical protein BCIN_10g04490 [Botrytis cinerea B05.10]	NA
NC_037314.1	759477	760521	1045	KOBcdim5_H3K9me3_vs_TB_31_H3K9me3_peak_1008	8.34	7.78	8.75	-0.97	3.92E-08	1.11E-07	BCIN_05g02070:Promoter;BCIN_05g02060:exon	BCIN_05g02070:NC_037314.1:760854-762236:+:-855	BCIN_05g02070(gene-BCIN_05g02070)	NA	NA	NA	hypothetical protein BCIN_05g02070 [Botrytis cinerea B05.10]	NA
NC_037312.1	453291	456494	3204	KOBcdim5_H3K9me3_vs_TB_31_H3K9me3_peak_1009	10.61	9.81	11.13	-1.32	3.95E-08	1.11E-07	BCIN_03g01290:exon	BCIN_03g01290:NC_037312.1:453331-456772:-:1879	BCIN_03g01290(gene-BCIN_03g01290)	NA	NA	NA	hypothetical protein BCIN_03g01290 [Botrytis cinerea B05.10]	NA
NC_037314.1	2780253	2781980	1728	KOBcdim5_H3K9me3_vs_TB_31_H3K9me3_peak_1010	9.49	8.81	9.95	-1.13	4.02E-08	1.13E-07	BCIN_05g07890:exon	BCIN_05g07890:NC_037314.1:2780113-2781773:+:1003	BCIN_05g07890(gene-BCIN_05g07890)	NA	NA	NA	hypothetical protein BCIN_05g07890 [Botrytis cinerea B05.10]	NA
NC_037318.1	2295061	2296327	1267	KOBcdim5_H3K9me3_vs_TB_31_H3K9me3_peak_1011	8.64	8.14	9.01	-0.87	4.03E-08	1.13E-07	intergenic	BCIN_09g06480:NC_037318.1:2292858-2294970:+:2836	BCIN_09g06480(gene-BCIN_09g06480)	74;GO:0000027,biological_process ribosomal large subunit assembly;GO:0002181,biological_process cytoplasmic translation;GO:0003674,molecular_function molecular_function;GO:0003676,molecular_function nucleic acid binding;GO:0003723,molecular_function RNA binding;GO:0003735,molecular_function structural constituent of ribosome;GO:0005198,molecular_function structural molecule activity;GO:0005488,mo…	RP-L24e, RPL24; large subunit ribosomal protein L24e; K02896	map03010	hypothetical protein BCIN_09g06480 [Botrytis cinerea B05.10]	NA
NC_037320.1	2111566	2113251	1686	KOBcdim5_H3K9me3_vs_TB_31_H3K9me3_peak_1012	8.97	8.49	9.33	-0.84	4.04E-08	1.14E-07	BCIN_11g05940:exon	BCIN_11g05940:NC_037320.1:2111330-2113775:-:1366	BCIN_11g05940(gene-BCIN_11g05940)	75;GO:0000296,biological_process spermine transport;GO:0000297,molecular_function spermine transmembrane transporter activity;GO:0003674,molecular_function molecular_function;GO:0005215,molecular_function transporter activity;GO:0005575,cellular_component cellular_component;GO:0005622,cellular_component intracellular;GO:0005623,cellular_component cell;GO:0005634,cellular_component nucleus;GO:0005…	NA	NA	hypothetical protein BCIN_11g05940 [Botrytis cinerea B05.10]	NA
NC_037314.1	487070	488708	1639	KOBcdim5_H3K9me3_vs_TB_31_H3K9me3_peak_1013	9.1	8.56	9.49	-0.93	4.11E-08	1.15E-07	intergenic	BCIN_05g01220:NC_037314.1:489126-493116:-:5227	BCIN_05g01220(gene-BCIN_05g01220)	NA	NA	NA	hypothetical protein BCIN_05g01220 [Botrytis cinerea B05.10]	NA
NC_037311.1	289366	293320	3955	KOBcdim5_H3K9me3_vs_TB_31_H3K9me3_peak_1014	10.45	9.86	10.87	-1.01	4.17E-08	1.17E-07	BCIN_02g00550:Promoter	BCIN_02g00550:NC_037311.1:288440-290452:-:-891	BCIN_02g00550(gene-BCIN_02g00550)	NA	NA	NA	hypothetical protein BCIN_02g00550 [Botrytis cinerea B05.10]	NA
NC_037311.1	3269589	3270093	505	KOBcdim5_H3K9me3_vs_TB_31_H3K9me3_peak_1015	7.32	6.71	7.75	-1.05	4.20E-08	1.18E-07	BCIN_02g09220:exon	BCIN_02g09220:NC_037311.1:3269116-3270097:+:725	BCIN_02g09220(gene-BCIN_02g09220)	NA	NA	NA	hypothetical protein BCIN_02g09220 [Botrytis cinerea B05.10]	NA
NC_037324.1	238604	240350	1747	KOBcdim5_H3K9me3_vs_TB_31_H3K9me3_peak_1016	9.16	8.64	9.55	-0.91	4.22E-08	1.18E-07	BCIN_15g00620:exon	BCIN_15g00620:NC_037324.1:238634-240190:+:843	BCIN_15g00620(gene-BCIN_15g00620)	NA	NA	NA	hypothetical protein BCIN_15g00620 [Botrytis cinerea B05.10]	NA
NC_037315.1	1543318	1545526	2209	KOBcdim5_H3K9me3_vs_TB_31_H3K9me3_peak_1017	9.97	9.12	10.51	-1.39	4.23E-08	1.18E-07	BCIN_06g04530:Promoter	BCIN_06g04530:NC_037315.1:1542712-1544065:-:-357	BCIN_06g04530(gene-BCIN_06g04530)	NA	NA	NA	hypothetical protein BCIN_06g04530 [Botrytis cinerea B05.10]	NA
NC_037316.1	1138004	1140385	2382	KOBcdim5_H3K9me3_vs_TB_31_H3K9me3_peak_1018	9.84	9.19	10.29	-1.1	4.25E-08	1.19E-07	BCIN_07g03120:five_prime_UTR;Bchis5:Promoter;BCIN_07g03120:exon	BCIN_07g03120:NC_037316.1:1138916-1140332:+:278	BCIN_07g03120(gene-BCIN_07g03120)	NA	NA	NA	hypothetical protein BCIN_07g03120 [Botrytis cinerea B05.10]	NA
NC_037318.1	2417230	2419126	1897	KOBcdim5_H3K9me3_vs_TB_31_H3K9me3_peak_1019	9.3	8.71	9.72	-1.01	4.25E-08	1.19E-07	BCIN_09g06850:exon	BCIN_09g06850:NC_037318.1:2417262-2419998:-:1820	BCIN_09g06850(gene-BCIN_09g06850)	NA	NA	NA	hypothetical protein BCIN_09g06850 [Botrytis cinerea B05.10]	NA
NC_037316.1	372375	375116	2742	KOBcdim5_H3K9me3_vs_TB_31_H3K9me3_peak_1020	9.82	9.22	10.24	-1.02	4.34E-08	1.21E-07	BCIN_07g01040:three_prime_UTR;BCIN_07g01040:exon	BCIN_07g01040:NC_037316.1:372308-374499:+:1437	BCIN_07g01040(gene-BCIN_07g01040)	NA	NA	NA	hypothetical protein BCIN_07g01040 [Botrytis cinerea B05.10]	NA
NC_037323.1	339972	341092	1121	KOBcdim5_H3K9me3_vs_TB_31_H3K9me3_peak_1021	8.8	8.15	9.25	-1.1	4.34E-08	1.21E-07	BCIN_14g00750:five_prime_UTR;BCIN_14g00750:exon	BCIN_14g00750:NC_037323.1:340177-345456:+:355	BCIN_14g00750(gene-BCIN_14g00750)	NA	NA	NA	hypothetical protein BCIN_14g00750 [Botrytis cinerea B05.10]	NA
NC_037322.1	1163241	1164186	946	KOBcdim5_H3K9me3_vs_TB_31_H3K9me3_peak_1022	8.26	7.74	8.64	-0.9	4.35E-08	1.21E-07	BCIN_13g03280:exon	BCIN_13g03280:NC_037322.1:1163191-1164086:+:522	BCIN_13g03280(gene-BCIN_13g03280)	NA	NA	NA	hypothetical protein BCIN_13g03280 [Botrytis cinerea B05.10]	NA
NC_037316.1	701109	702503	1395	KOBcdim5_H3K9me3_vs_TB_31_H3K9me3_peak_1023	8.88	8.31	9.29	-0.98	4.37E-08	1.22E-07	BCIN_07g01870:exon	BCIN_07g01870:NC_037316.1:701030-702884:-:1078	BCIN_07g01870(gene-BCIN_07g01870)	NA	NA	NA	hypothetical protein BCIN_07g01870 [Botrytis cinerea B05.10]	NA
NC_037314.1	1822221	1822800	580	KOBcdim5_H3K9me3_vs_TB_31_H3K9me3_peak_1024	7.4	6.78	7.84	-1.06	4.39E-08	1.22E-07	BCIN_05g05130:exon;BCIN_05g05120:Promoter;BCIN_05g05140:Promoter	BCIN_05g05130:NC_037314.1:1822088-1823179:+:422	BCIN_05g05130(gene-BCIN_05g05130)	NA	NA	NA	hypothetical protein BCIN_05g05130 [Botrytis cinerea B05.10]	NA
NC_037320.1	988516	989179	664	KOBcdim5_H3K9me3_vs_TB_31_H3K9me3_peak_1025	7.83	7.15	8.29	-1.15	4.43E-08	1.23E-07	BCIN_11g02880:exon	BCIN_11g02880:NC_037320.1:988331-989168:-:320	BCIN_11g02880(gene-BCIN_11g02880)	NA	NA	NA	hypothetical protein BCIN_11g02880 [Botrytis cinerea B05.10]	NA
NC_037314.1	2686609	2688456	1848	KOBcdim5_H3K9me3_vs_TB_31_H3K9me3_peak_1026	9.64	8.93	10.11	-1.18	4.45E-08	1.23E-07	intergenic	BCIN_05g07610:NC_037314.1:2691094-2695836:+:-3561	BCIN_05g07610(gene-BCIN_05g07610)	NA	NA	NA	hypothetical protein BCIN_05g07610 [Botrytis cinerea B05.10]	NA
NC_037318.1	310335	313314	2980	KOBcdim5_H3K9me3_vs_TB_31_H3K9me3_peak_1027	10.52	9.83	10.98	-1.15	4.45E-08	1.23E-07	BCIN_09g00840:three_prime_UTR;BCIN_09g00840:exon	BCIN_09g00840:NC_037318.1:309949-312279:+:1875	BCIN_09g00840(gene-BCIN_09g00840)	NA	NA	NA	hypothetical protein BCIN_09g00840 [Botrytis cinerea B05.10]	NA
NC_037320.1	1520875	1525006	4132	KOBcdim5_H3K9me3_vs_TB_31_H3K9me3_peak_1028	10.46	9.8	10.91	-1.11	4.50E-08	1.25E-07	intergenic	BCIN_11g04010:NC_037320.1:1517678-1518980:-:-3960	BCIN_11g04010(gene-BCIN_11g04010)	NA	NA	NA	hypothetical protein BCIN_11g04010 [Botrytis cinerea B05.10]	NA
NC_037322.1	1451824	1454186	2363	KOBcdim5_H3K9me3_vs_TB_31_H3K9me3_peak_1029	9.73	9.09	10.17	-1.08	4.51E-08	1.25E-07	BCIN_13g04090:exon;BCIN_13g04080:Promoter	BCIN_13g04080:NC_037322.1:1448769-1451034:-:-1971	BCIN_13g04080(gene-BCIN_13g04080)	NA	NA	NA	hypothetical protein BCIN_13g04080 [Botrytis cinerea B05.10]	NA
NC_037325.1	1826698	1830337	3640	KOBcdim5_H3K9me3_vs_TB_31_H3K9me3_peak_1030	10.1	9.56	10.5	-0.94	4.56E-08	1.26E-07	BCIN_16g04980:Promoter	BCIN_16g04980:NC_037325.1:1829584-1830843:+:-1066	BCIN_16g04980(gene-BCIN_16g04980)	NA	NA	NA	hypothetical protein BCIN_16g04980 [Botrytis cinerea B05.10]	NA
NC_037316.1	90126	91559	1434	KOBcdim5_H3K9me3_vs_TB_31_H3K9me3_peak_1031	8.57	8.09	8.93	-0.84	4.59E-08	1.27E-07	BCIN_07g00230:exon	BCIN_07g00230:NC_037316.1:87992-92483:-:1640	BCIN_07g00230(gene-BCIN_07g00230)	NA	OPLAH, OXP1, oplAH; 5-oxoprolinase (ATP-hydrolysing) [EC:3.5.2.9]; K01469	map00480	hypothetical protein BCIN_07g00230 [Botrytis cinerea B05.10]	NA
NC_037314.1	735248	735876	629	KOBcdim5_H3K9me3_vs_TB_31_H3K9me3_peak_1032	7.6	6.96	8.04	-1.07	4.62E-08	1.27E-07	BCIN_05g01950:three_prime_UTR;BCIN_05g01950:exon	BCIN_05g01950:NC_037314.1:732584-736093:+:2978	BCIN_05g01950(gene-BCIN_05g01950)	NA	NA	NA	hypothetical protein BCIN_05g01950 [Botrytis cinerea B05.10]	NA
NC_037311.1	3307426	3310522	3097	KOBcdim5_H3K9me3_vs_TB_31_H3K9me3_peak_1033	10.43	9.68	10.93	-1.25	4.68E-08	1.29E-07	BCIN_02g09340:exon;BCIN_02g09340:Promoter	BCIN_02g09340:NC_037311.1:3310884-3314370:+:-1910	BCIN_02g09340(gene-BCIN_02g09340)	NA	NA	NA	hypothetical protein BCIN_02g09340 [Botrytis cinerea B05.10]	NA
NC_037320.1	652203	654393	2191	KOBcdim5_H3K9me3_vs_TB_31_H3K9me3_peak_1034	9.3	8.7	9.72	-1.02	4.69E-08	1.29E-07	BCIN_11g01980:exon	BCIN_11g01980:NC_037320.1:647545-658113:+:5753	BCIN_11g01980(gene-BCIN_11g01980)	NA	NA	NA	hypothetical protein BCIN_11g01980 [Botrytis cinerea B05.10]	NA
NC_037315.1	2330784	2332079	1296	KOBcdim5_H3K9me3_vs_TB_31_H3K9me3_peak_1036	8.72	8.16	9.12	-0.96	4.81E-08	1.32E-07	BCIN_06g06660:Promoter;BCIN_06g06650:Promoter	BCIN_06g06650:NC_037315.1:2332547-2333142:+:-1115	BCIN_06g06650(gene-BCIN_06g06650)	NA	NA	NA	hypothetical protein BCIN_06g06650 [Botrytis cinerea B05.10]	NA
NC_037325.1	1621184	1625469	4286	KOBcdim5_H3K9me3_vs_TB_31_H3K9me3_peak_1037	10.56	9.98	10.97	-0.99	4.82E-08	1.32E-07	intergenic	BCIN_16g04430:NC_037325.1:1624507-1625698:-:2371	BCIN_16g04430(gene-BCIN_16g04430)	NA	NA	NA	hypothetical protein BCIN_16g04430 [Botrytis cinerea B05.10]	NA
NC_037320.1	2010676	2011746	1071	KOBcdim5_H3K9me3_vs_TB_31_H3K9me3_peak_1038	8.26	7.75	8.63	-0.88	4.89E-08	1.34E-07	intergenic	Bcrmt2:NC_037320.1:2012498-2013893:-:2682	Bcrmt2(gene-BCIN_11g05680)	76;GO:0003674,molecular_function molecular_function;GO:0003824,molecular_function catalytic activity;GO:0005575,cellular_component cellular_component;GO:0005622,cellular_component intracellular;GO:0005623,cellular_component cell;GO:0005634,cellular_component nucleus;GO:0005737,cellular_component cytoplasm;GO:0006082,biological_process organic acid metabolic process;GO:0006139,biological_process n…	NA	NA	Bcrmt2 [Botrytis cinerea B05.10]	NA
NC_037321.1	48771	51031	2261	KOBcdim5_H3K9me3_vs_TB_31_H3K9me3_peak_1039	10.14	9.54	10.56	-1.02	4.90E-08	1.34E-07	BCIN_12g00070:exon	BCIN_12g00070:NC_037321.1:48673-51273:-:1372	BCIN_12g00070(gene-BCIN_12g00070)	NA	NA	NA	hypothetical protein BCIN_12g00070 [Botrytis cinerea B05.10]	NA
NC_037314.1	2438746	2440739	1994	KOBcdim5_H3K9me3_vs_TB_31_H3K9me3_peak_1040	9.37	8.86	9.74	-0.89	4.92E-08	1.35E-07	BCIN_05g07000:exon	BCIN_05g07000:NC_037314.1:2437850-2441488:-:1745	BCIN_05g07000(gene-BCIN_05g07000)	118;GO:0001676,biological_process long-chain fatty acid metabolic process;GO:0003674,molecular_function molecular_function;GO:0003824,molecular_function catalytic activity;GO:0004467,molecular_function long-chain fatty acid-CoA ligase activity;GO:0005575,cellular_component cellular_component;GO:0005622,cellular_component intracellular;GO:0005623,cellular_component cell;GO:0005737,cellular_compone…	ACSL, fadD; long-chain acyl-CoA synthetase [EC:6.2.1.3]; K01897	map00061,map00071,map04146	hypothetical protein BCIN_05g07000 [Botrytis cinerea B05.10]	NA
NC_037323.1	1577691	1580537	2847	KOBcdim5_H3K9me3_vs_TB_31_H3K9me3_peak_1041	10.23	9.58	10.68	-1.1	4.94E-08	1.35E-07	intergenic	BCIN_14g04000:NC_037323.1:1577598-1578976:+:1516	BCIN_14g04000(gene-BCIN_14g04000)	NA	NA	NA	hypothetical protein BCIN_14g04000 [Botrytis cinerea B05.10]	NA
NC_037314.1	2237725	2240331	2607	KOBcdim5_H3K9me3_vs_TB_31_H3K9me3_peak_1042	10.07	9.43	10.51	-1.08	4.94E-08	1.35E-07	intergenic	BCIN_05g06510:NC_037314.1:2232508-2235268:-:-3760	BCIN_05g06510(gene-BCIN_05g06510)	NA	NA	NA	hypothetical protein BCIN_05g06510 [Botrytis cinerea B05.10]	NA
NC_037313.1	1740765	1741882	1118	KOBcdim5_H3K9me3_vs_TB_31_H3K9me3_peak_1043	8.69	8.19	9.05	-0.86	4.96E-08	1.35E-07	BCIN_04g05040:exon	BCIN_04g05040:NC_037313.1:1740595-1744495:-:3171	BCIN_04g05040(gene-BCIN_04g05040)	72;GO:0003674,molecular_function molecular_function;GO:0005096,molecular_function GTPase activator activity;GO:0005488,molecular_function binding;GO:0005515,molecular_function protein binding;GO:0005575,cellular_component cellular_component;GO:0005622,cellular_component intracellular;GO:0005623,cellular_component cell;GO:0005737,cellular_component cytoplasm;GO:0005798,cellular_component Golgi-ass…	NA	NA	hypothetical protein BCIN_04g05040 [Botrytis cinerea B05.10]	NA
NC_037314.1	1000996	1002912	1917	KOBcdim5_H3K9me3_vs_TB_31_H3K9me3_peak_1044	9.06	8.53	9.45	-0.91	5.07E-08	1.38E-07	intergenic	BCIN_05g02760:NC_037314.1:998063-1000407:+:3891	BCIN_05g02760(gene-BCIN_05g02760)	NA	NA	NA	hypothetical protein BCIN_05g02760 [Botrytis cinerea B05.10]	NA
NC_037325.1	1031565	1032208	644	KOBcdim5_H3K9me3_vs_TB_31_H3K9me3_peak_1045	7.53	6.94	7.94	-1.01	5.10E-08	1.39E-07	BCIN_16g02660:five_prime_UTR;BCIN_16g02660:exon	BCIN_16g02660:NC_037325.1:1029664-1033024:-:1137	BCIN_16g02660(gene-BCIN_16g02660)	NA	NA	NA	hypothetical protein BCIN_16g02660 [Botrytis cinerea B05.10]	NA
NC_037311.1	508230	509384	1155	KOBcdim5_H3K9me3_vs_TB_31_H3K9me3_peak_1046	8.65	8.15	9.01	-0.86	5.13E-08	1.40E-07	BCIN_02g01210:exon	BCIN_02g01200:NC_037311.1:504931-506471:-:-2336	BCIN_02g01200(gene-BCIN_02g01200)	NA	NA	NA	hypothetical protein BCIN_02g01200 [Botrytis cinerea B05.10]	NA
NC_037317.1	2595387	2597285	1899	KOBcdim5_H3K9me3_vs_TB_31_H3K9me3_peak_1047	9.74	9.08	10.19	-1.11	5.14E-08	1.40E-07	BCIN_08g07090:Promoter;BCIN_08g07100:exon;BCIN_08g07100:three_prime_UTR	BCIN_08g07100:NC_037317.1:2595588-2597426:-:1090	BCIN_08g07100(gene-BCIN_08g07100)	NA	NA	NA	hypothetical protein BCIN_08g07100 [Botrytis cinerea B05.10]	NA
NC_037310.1	1855652	1856222	571	KOBcdim5_H3K9me3_vs_TB_31_H3K9me3_peak_1048	7.5	6.89	7.93	-1.05	5.21E-08	1.41E-07	intergenic	BCIN_01g05180:NC_037310.1:1856491-1857421:-:1484	BCIN_01g05180(gene-BCIN_01g05180)	NA	NA	NA	hypothetical protein BCIN_01g05180 [Botrytis cinerea B05.10]	NA
NC_037317.1	2287539	2288770	1232	KOBcdim5_H3K9me3_vs_TB_31_H3K9me3_peak_1049	8.54	7.89	8.99	-1.1	5.21E-08	1.41E-07	BCIN_08g06130:exon	BCIN_08g06130:NC_037317.1:2287886-2288870:+:268	BCIN_08g06130(gene-BCIN_08g06130)	NA	NA	NA	hypothetical protein BCIN_08g06130 [Botrytis cinerea B05.10]	NA
NC_037314.1	1674821	1677830	3010	KOBcdim5_H3K9me3_vs_TB_31_H3K9me3_peak_1050	10	9.32	10.46	-1.14	5.44E-08	1.48E-07	intergenic	BCIN_05g04730:NC_037314.1:1668776-1672436:-:-3889	BCIN_05g04730(gene-BCIN_05g04730)	143;GO:0000166,molecular_function nucleotide binding;GO:0003674,molecular_function molecular_function;GO:0003824,molecular_function catalytic activity;GO:0004672,molecular_function protein kinase activity;GO:0004674,molecular_function protein serine/threonine kinase activity;GO:0004683,molecular_function calmodulin-dependent protein kinase activity;GO:0005488,molecular_function binding;GO:0005515…	NA	NA	hypothetical protein BCIN_05g04730 [Botrytis cinerea B05.10]	NA
NC_037310.1	3925386	3926210	825	KOBcdim5_H3K9me3_vs_TB_31_H3K9me3_peak_1051	8.17	7.61	8.57	-0.96	5.52E-08	1.49E-07	BCIN_01g11190:intron	BCIN_01g11190:NC_037310.1:3924773-3926369:-:571	BCIN_01g11190(gene-BCIN_01g11190)	NA	NA	NA	hypothetical protein BCIN_01g11190 [Botrytis cinerea B05.10]	NA
NC_037310.1	2391734	2392405	672	KOBcdim5_H3K9me3_vs_TB_31_H3K9me3_peak_1052	7.76	7.2	8.17	-0.97	5.55E-08	1.50E-07	intergenic	BCIN_01g06830:NC_037310.1:2394095-2394936:-:2866	BCIN_01g06830(gene-BCIN_01g06830)	NA	NA	NA	hypothetical protein BCIN_01g06830 [Botrytis cinerea B05.10]	NA
NC_037315.1	1850372	1851919	1548	KOBcdim5_H3K9me3_vs_TB_31_H3K9me3_peak_1053	8.79	8.28	9.17	-0.89	5.58E-08	1.51E-07	BCIN_06g05420:Promoter	BCIN_06g05420:NC_037315.1:1852057-1852825:+:-911	BCIN_06g05420(gene-BCIN_06g05420)	NA	NA	NA	hypothetical protein BCIN_06g05420 [Botrytis cinerea B05.10]	NA
NC_037318.1	2385264	2386884	1621	KOBcdim5_H3K9me3_vs_TB_31_H3K9me3_peak_1054	9.06	8.47	9.48	-1.01	5.72E-08	1.54E-07	BCIN_09g06750:exon	BCIN_09g06750:NC_037318.1:2384495-2386748:+:1579	BCIN_09g06750(gene-BCIN_09g06750)	NA	NA	NA	hypothetical protein BCIN_09g06750 [Botrytis cinerea B05.10]	NA
NC_037321.1	1398241	1399088	848	KOBcdim5_H3K9me3_vs_TB_31_H3K9me3_peak_1055	8.08	7.55	8.46	-0.91	5.72E-08	1.54E-07	BCIN_12g04180:exon	BCIN_12g04190:NC_037321.1:1401312-1403730:+:-2647	BCIN_12g04190(gene-BCIN_12g04190)	NA	NA	NA	hypothetical protein BCIN_12g04190 [Botrytis cinerea B05.10]	NA
NC_037319.1	1812269	1814531	2263	KOBcdim5_H3K9me3_vs_TB_31_H3K9me3_peak_1056	9.67	9.13	10.07	-0.94	5.76E-08	1.55E-07	BCIN_10g04730:exon;BCIN_10g04740:Promoter	BCIN_10g04730:NC_037319.1:1813209-1814667:+:191	BCIN_10g04730(gene-BCIN_10g04730)	NA	NA	NA	hypothetical protein BCIN_10g04730 [Botrytis cinerea B05.10]	NA
NC_037324.1	1621697	1625312	3616	KOBcdim5_H3K9me3_vs_TB_31_H3K9me3_peak_1057	10.49	9.74	10.98	-1.24	5.80E-08	1.56E-07	BCIN_15g04800:Promoter	BCIN_15g04800:NC_037324.1:1623804-1625473:+:-299	BCIN_15g04800(gene-BCIN_15g04800)	NA	NA	NA	hypothetical protein BCIN_15g04800 [Botrytis cinerea B05.10]	NA
NC_037325.1	221915	225782	3868	KOBcdim5_H3K9me3_vs_TB_31_H3K9me3_peak_1058	10.35	9.8	10.75	-0.95	5.81E-08	1.56E-07	BCIN_16g00410:three_prime_UTR;BCIN_16g00410:exon	BCIN_16g00420:NC_037325.1:224311-225891:-:2042	BCIN_16g00420(gene-BCIN_16g00420)	NA	NA	NA	hypothetical protein BCIN_16g00420 [Botrytis cinerea B05.10]	NA
NC_037323.1	1737307	1738743	1437	KOBcdim5_H3K9me3_vs_TB_31_H3K9me3_peak_1059	9.03	8.4	9.47	-1.07	5.82E-08	1.56E-07	BCIN_14g04430:Promoter;BCIN_14g04440:Promoter	BCIN_14g04430:NC_037323.1:1734253-1736920:-:-1105	BCIN_14g04430(gene-BCIN_14g04430)	NA	NA	NA	hypothetical protein BCIN_14g04430 [Botrytis cinerea B05.10]	NA
NC_037312.1	1017735	1019356	1622	KOBcdim5_H3K9me3_vs_TB_31_H3K9me3_peak_1060	8.9	8.34	9.3	-0.96	5.83E-08	1.56E-07	BCIN_03g03080:exon	BCIN_03g03080:NC_037312.1:1018224-1019492:+:321	BCIN_03g03080(gene-BCIN_03g03080)	NA	NA	NA	hypothetical protein BCIN_03g03080 [Botrytis cinerea B05.10]	NA
NC_037317.1	2273028	2273574	547	KOBcdim5_H3K9me3_vs_TB_31_H3K9me3_peak_1062	7.57	6.98	7.99	-1.01	5.84E-08	1.57E-07	BCIN_08g06080:three_prime_UTR;BCIN_08g06080:exon	BCIN_08g06080:NC_037317.1:2271104-2273409:+:2197	BCIN_08g06080(gene-BCIN_08g06080)	NA	NA	NA	hypothetical protein BCIN_08g06080 [Botrytis cinerea B05.10]	NA
NC_037325.1	1781850	1783010	1161	KOBcdim5_H3K9me3_vs_TB_31_H3K9me3_peak_1063	8.49	7.97	8.87	-0.91	5.87E-08	1.57E-07	BCIN_16g04900:exon;BCIN_16g04890:Promoter	BCIN_16g04890:NC_037325.1:1778783-1781470:-:-960	BCIN_16g04890(gene-BCIN_16g04890)	NA	NA	NA	hypothetical protein BCIN_16g04890 [Botrytis cinerea B05.10]	NA
NC_037321.1	1399778	1400815	1038	KOBcdim5_H3K9me3_vs_TB_31_H3K9me3_peak_1064	8.4	7.86	8.79	-0.93	5.87E-08	1.57E-07	BCIN_12g04190:Promoter	BCIN_12g04190:NC_037321.1:1401312-1403730:+:-1015	BCIN_12g04190(gene-BCIN_12g04190)	NA	NA	NA	hypothetical protein BCIN_12g04190 [Botrytis cinerea B05.10]	NA
NC_037321.1	401842	402355	514	KOBcdim5_H3K9me3_vs_TB_31_H3K9me3_peak_1065	7.28	6.63	7.72	-1.09	5.95E-08	1.59E-07	intergenic	BCIN_12g01170:NC_037321.1:399837-402087:+:2261	BCIN_12g01170(gene-BCIN_12g01170)	NA	UGDH, ugd; UDPglucose 6-dehydrogenase [EC:1.1.1.22]; K00012	map00040,map00053,map00520	hypothetical protein BCIN_12g01170 [Botrytis cinerea B05.10]	NA
NC_037321.1	1056654	1058467	1814	KOBcdim5_H3K9me3_vs_TB_31_H3K9me3_peak_1066	9.18	8.58	9.6	-1.02	5.97E-08	1.59E-07	intergenic	Bchis2:NC_037321.1:1054643-1056114:+:2917	Bchis2(gene-BCIN_12g03100)	49;GO:0000105,biological_process histidine biosynthetic process;GO:0003674,molecular_function molecular_function;GO:0003824,molecular_function catalytic activity;GO:0004401,molecular_function histidinol-phosphatase activity;GO:0005575,cellular_component cellular_component;GO:0005622,cellular_component intracellular;GO:0005623,cellular_component cell;GO:0005737,cellular_component cytoplasm;GO:0006…	E3.1.3.15B; histidinol-phosphatase (PHP family) [EC:3.1.3.15]; K04486	map00340	Bchis2 [Botrytis cinerea B05.10]	NA
NC_037323.1	1542095	1542554	460	KOBcdim5_H3K9me3_vs_TB_31_H3K9me3_peak_1067	7.34	6.73	7.76	-1.03	6.02E-08	1.60E-07	intergenic	BCIN_14g03940:NC_037323.1:1543225-1546575:-:4250	BCIN_14g03940(gene-BCIN_14g03940)	52;GO:0003674,molecular_function molecular_function;GO:0003824,molecular_function catalytic activity;GO:0004620,molecular_function phospholipase activity;GO:0004629,molecular_function phospholipase C activity;GO:0005575,cellular_component cellular_component;GO:0005622,cellular_component intracellular;GO:0005623,cellular_component cell;GO:0005737,cellular_component cytoplasm;GO:0005739,cellular_co…	E3.1.4.46, glpQ, ugpQ; glycerophosphoryl diester phosphodiesterase [EC:3.1.4.46]; K01126; PGC1; phosphatidylglycerol phospholipase C [EC:3.1.4.-]; K18694	map00564	hypothetical protein BCIN_14g03940 [Botrytis cinerea B05.10]	NA
NC_037323.1	494436	494883	448	KOBcdim5_H3K9me3_vs_TB_31_H3K9me3_peak_1068	7.25	6.64	7.69	-1.05	6.02E-08	1.60E-07	BCIN_14g01080:exon	BCIN_14g01080:NC_037323.1:492216-496227:+:2443	BCIN_14g01080(gene-BCIN_14g01080)	NA	NA	NA	hypothetical protein BCIN_14g01080 [Botrytis cinerea B05.10]	NA
NC_037311.1	588971	591897	2927	KOBcdim5_H3K9me3_vs_TB_31_H3K9me3_peak_1069	10.37	9.7	10.82	-1.11	6.04E-08	1.61E-07	BCIN_02g01470:exon;BCIN_02g01470:three_prime_UTR	BCIN_02g01480:NC_037311.1:591702-594985:-:4551	BCIN_02g01480(gene-BCIN_02g01480)	NA	NA	NA	hypothetical protein BCIN_02g01480 [Botrytis cinerea B05.10]	NA
NC_037313.1	1675879	1678575	2697	KOBcdim5_H3K9me3_vs_TB_31_H3K9me3_peak_1070	10.05	9.41	10.49	-1.08	6.16E-08	1.64E-07	BCIN_04g04860:exon;BCIN_04g04860:five_prime_UTR	BCIN_04g04860:NC_037313.1:1675668-1677444:-:217	BCIN_04g04860(gene-BCIN_04g04860)	NA	NA	NA	hypothetical protein BCIN_04g04860 [Botrytis cinerea B05.10]	NA
NC_037311.1	2921221	2921906	686	KOBcdim5_H3K9me3_vs_TB_31_H3K9me3_peak_1071	7.96	7.42	8.36	-0.94	6.29E-08	1.67E-07	Bcski3:exon	BCIN_02g08140:NC_037311.1:2918463-2920628:+:3100	BCIN_02g08140(gene-BCIN_02g08140)	NA	NA	NA	hypothetical protein BCIN_02g08140 [Botrytis cinerea B05.10]	NA
NC_037320.1	1995301	2002399	7099	KOBcdim5_H3K9me3_vs_TB_31_H3K9me3_peak_1072	11.19	10.53	11.65	-1.12	6.47E-08	1.72E-07	BCIN_11g05620:three_prime_UTR;BCIN_11g05620:exon	BCIN_11g05630:NC_037320.1:1999357-2000512:-:1662	BCIN_11g05630(gene-BCIN_11g05630)	NA	NA	NA	hypothetical protein BCIN_11g05630 [Botrytis cinerea B05.10]	NA
NC_037313.1	293082	293607	526	KOBcdim5_H3K9me3_vs_TB_31_H3K9me3_peak_1073	7.63	7.06	8.04	-0.98	6.56E-08	1.74E-07	BCIN_04g00780:exon;Bcmet17:Promoter;BCIN_04g00790:Promoter	BCIN_04g00780:NC_037313.1:292687-293803:+:657	BCIN_04g00780(gene-BCIN_04g00780)	NA	NA	NA	hypothetical protein BCIN_04g00780 [Botrytis cinerea B05.10]	NA
NC_037325.1	1811786	1813968	2183	KOBcdim5_H3K9me3_vs_TB_31_H3K9me3_peak_1074	9.7	9.2	10.07	-0.87	6.76E-08	1.79E-07	intergenic	BCIN_16g04960:NC_037325.1:1806422-1812291:+:6455	BCIN_16g04960(gene-BCIN_16g04960)	NA	NA	NA	hypothetical protein BCIN_16g04960 [Botrytis cinerea B05.10]	NA
NC_037318.1	638458	639010	553	KOBcdim5_H3K9me3_vs_TB_31_H3K9me3_peak_1075	9.2	8.69	9.57	-0.88	6.86E-08	1.82E-07	BCIN_09g01670:exon;BCIN_09g01680:Promoter	BCIN_09g01670:NC_037318.1:638236-640421:-:1687	BCIN_09g01670(gene-BCIN_09g01670)	NA	NA	NA	hypothetical protein BCIN_09g01670 [Botrytis cinerea B05.10]	NA
NC_037311.1	2830487	2830812	326	KOBcdim5_H3K9me3_vs_TB_31_H3K9me3_peak_1076	6.77	5.95	7.28	-1.33	6.95E-08	1.84E-07	BCIN_02g07840:intron;BCIN_02g07850:Promoter	BCIN_02g07840:NC_037311.1:2830344-2831343:+:305	BCIN_02g07840(gene-BCIN_02g07840)	NA	NA	NA	hypothetical protein BCIN_02g07840 [Botrytis cinerea B05.10]	NA
NC_037319.1	658891	659547	657	KOBcdim5_H3K9me3_vs_TB_31_H3K9me3_peak_1077	7.72	7.13	8.13	-1	6.96E-08	1.84E-07	BCIN_10g01700:Promoter	BCIN_10g01700:NC_037319.1:656148-658239:-:-980	BCIN_10g01700(gene-BCIN_10g01700)	NA	NA	NA	hypothetical protein BCIN_10g01700 [Botrytis cinerea B05.10]	NA
NC_037325.1	1806003	1808024	2022	KOBcdim5_H3K9me3_vs_TB_31_H3K9me3_peak_1078	9.55	8.95	9.97	-1.02	6.96E-08	1.84E-07	BCIN_16g04960:exon;BCIN_16g04960:five_prime_UTR	BCIN_16g04960:NC_037325.1:1806422-1812291:+:591	BCIN_16g04960(gene-BCIN_16g04960)	NA	NA	NA	hypothetical protein BCIN_16g04960 [Botrytis cinerea B05.10]	NA
NC_037312.1	2877758	2883072	5315	KOBcdim5_H3K9me3_vs_TB_31_H3K9me3_peak_1079	10.96	10.24	11.43	-1.19	6.96E-08	1.84E-07	BCIN_03g08410:Promoter;BCIN_03g08400:exon	BCIN_03g08400:NC_037312.1:2879276-2881420:-:1005	BCIN_03g08400(gene-BCIN_03g08400)	NA	NA	NA	hypothetical protein BCIN_03g08400 [Botrytis cinerea B05.10]	NA
NC_037313.1	675892	677136	1245	KOBcdim5_H3K9me3_vs_TB_31_H3K9me3_peak_1080	8.54	8	8.93	-0.92	6.97E-08	1.84E-07	Bctpp1:exon	Bctpp1:NC_037313.1:675117-677772:+:1397	Bctpp1(gene-BCIN_04g01720)	67;GO:0000012,biological_process single strand break repair;GO:0003674,molecular_function molecular_function;GO:0003676,molecular_function nucleic acid binding;GO:0003677,molecular_function DNA binding;GO:0003690,molecular_function double-stranded DNA binding;GO:0003824,molecular_function catalytic activity;GO:0005488,molecular_function binding;GO:0005575,cellular_component cellular_component;GO:…	NA	NA	Bctpp1 [Botrytis cinerea B05.10]	NA
NC_037318.1	1960841	1963139	2299	KOBcdim5_H3K9me3_vs_TB_31_H3K9me3_peak_1081	9.93	9.25	10.39	-1.14	7.08E-08	1.86E-07	BCIN_09g05620:exon	BCIN_09g05620:NC_037318.1:1961517-1962700:+:473	BCIN_09g05620(gene-BCIN_09g05620)	NA	NA	NA	hypothetical protein BCIN_09g05620 [Botrytis cinerea B05.10]	NA
NC_037313.1	1793002	1796953	3952	KOBcdim5_H3K9me3_vs_TB_31_H3K9me3_peak_1082	10.43	9.89	10.82	-0.93	7.09E-08	1.86E-07	BCIN_04g05160:five_prime_UTR;BCIN_04g05160:exon	BCIN_04g05160:NC_037313.1:1792061-1795055:-:77	BCIN_04g05160(gene-BCIN_04g05160)	NA	NA	NA	hypothetical protein BCIN_04g05160 [Botrytis cinerea B05.10]	NA
NC_037321.1	1790723	1791257	535	KOBcdim5_H3K9me3_vs_TB_31_H3K9me3_peak_1083	7.58	6.92	8.03	-1.1	7.12E-08	1.87E-07	BCIN_12g05270:exon	BCIN_12g05270:NC_037321.1:1790193-1791270:-:280	BCIN_12g05270(gene-BCIN_12g05270)	NA	NA	NA	hypothetical protein BCIN_12g05270 [Botrytis cinerea B05.10]	NA
NC_037313.1	1772475	1773576	1102	KOBcdim5_H3K9me3_vs_TB_31_H3K9me3_peak_1084	8.42	7.88	8.82	-0.94	7.17E-08	1.88E-07	BCIN_04g05110:exon	BCIN_04g05110:NC_037313.1:1771937-1773637:+:1088	BCIN_04g05110(gene-BCIN_04g05110)	NA	NA	NA	hypothetical protein BCIN_04g05110 [Botrytis cinerea B05.10]	NA
NC_037312.1	196954	197654	701	KOBcdim5_H3K9me3_vs_TB_31_H3K9me3_peak_1085	7.87	7.32	8.26	-0.94	7.20E-08	1.89E-07	BCIN_03g00540:exon	BCIN_03g00540:NC_037312.1:196945-199099:-:1795	BCIN_03g00540(gene-BCIN_03g00540)	NA	AMY, amyA, malS; alpha-amylase [EC:3.2.1.1]; K01176	map00500	hypothetical protein BCIN_03g00540 [Botrytis cinerea B05.10]	NA
NC_037313.1	137930	141574	3645	KOBcdim5_H3K9me3_vs_TB_31_H3K9me3_peak_1086	10.53	9.9	10.96	-1.06	7.25E-08	1.90E-07	intergenic	BCIN_04g00350:NC_037313.1:137775-138749:+:1977	BCIN_04g00350(gene-BCIN_04g00350)	NA	NA	NA	hypothetical protein BCIN_04g00350 [Botrytis cinerea B05.10]	NA
NC_037324.1	343958	345608	1651	KOBcdim5_H3K9me3_vs_TB_31_H3K9me3_peak_1087	8.85	8.34	9.22	-0.88	7.26E-08	1.90E-07	BCIN_15g00900:Promoter;BCIN_15g00890:exon	BCIN_15g00890:NC_037324.1:344249-345519:-:736	BCIN_15g00890(gene-BCIN_15g00890)	NA	NA	NA	hypothetical protein BCIN_15g00890 [Botrytis cinerea B05.10]	NA
NC_037324.1	1008939	1011740	2802	KOBcdim5_H3K9me3_vs_TB_31_H3K9me3_peak_1088	10.19	9.46	10.67	-1.21	7.26E-08	1.90E-07	intergenic	BCIN_15g02990:NC_037324.1:1011356-1017418:-:7078	BCIN_15g02990(gene-BCIN_15g02990)	NA	NA	NA	hypothetical protein BCIN_15g02990 [Botrytis cinerea B05.10]	NA
NC_037320.1	1919881	1920660	780	KOBcdim5_H3K9me3_vs_TB_31_H3K9me3_peak_1089	7.89	7.32	8.29	-0.97	7.30E-08	1.91E-07	BCIN_11g05410:exon	BCIN_11g05410:NC_037320.1:1920017-1921535:-:1264	BCIN_11g05410(gene-BCIN_11g05410)	NA	NA	NA	hypothetical protein BCIN_11g05410 [Botrytis cinerea B05.10]	NA
NC_037322.1	1185376	1187113	1738	KOBcdim5_H3K9me3_vs_TB_31_H3K9me3_peak_1090	9.21	8.7	9.58	-0.88	7.32E-08	1.91E-07	BCIN_13g03370:Promoter;BCIN_13g03380:five_prime_UTR;BCIN_13g03380:exon	BCIN_13g03380:NC_037322.1:1184804-1186597:-:352	BCIN_13g03380(gene-BCIN_13g03380)	NA	NA	NA	hypothetical protein BCIN_13g03380 [Botrytis cinerea B05.10]	NA
NC_037310.1	628525	629186	662	KOBcdim5_H3K9me3_vs_TB_31_H3K9me3_peak_1091	8.02	7.45	8.43	-0.98	7.43E-08	1.94E-07	BCIN_01g01600:Promoter;BCIN_01g01610:intron	BCIN_01g01610:NC_037310.1:627424-629317:+:1431	BCIN_01g01610(gene-BCIN_01g01610)	NA	NA	NA	hypothetical protein BCIN_01g01610 [Botrytis cinerea B05.10]	NA
NC_037324.1	1493496	1494070	575	KOBcdim5_H3K9me3_vs_TB_31_H3K9me3_peak_1092	7.6	6.99	8.02	-1.03	7.44E-08	1.94E-07	BCIN_15g04330:exon;BCIN_15g04330:three_prime_UTR	BCIN_15g04330:NC_037324.1:1493113-1495826:-:2043	BCIN_15g04330(gene-BCIN_15g04330)	NA	NA	NA	hypothetical protein BCIN_15g04330 [Botrytis cinerea B05.10]	NA
NC_037325.1	1442833	1443517	685	KOBcdim5_H3K9me3_vs_TB_31_H3K9me3_peak_1093	7.82	7.17	8.26	-1.08	7.63E-08	1.99E-07	BCIN_16g03940:Promoter	BCIN_16g03940:NC_037325.1:1439525-1442243:-:-932	BCIN_16g03940(gene-BCIN_16g03940)	NA	NA	NA	hypothetical protein BCIN_16g03940 [Botrytis cinerea B05.10]	NA
NC_037321.1	1271153	1272424	1272	KOBcdim5_H3K9me3_vs_TB_31_H3K9me3_peak_1094	8.79	8.11	9.25	-1.14	7.70E-08	2.00E-07	BCIN_12g03720:exon;BCIN_12g03710:Promoter	BCIN_12g03720:NC_037321.1:1270366-1272794:+:1422	BCIN_12g03720(gene-BCIN_12g03720)	97;GO:0003674,molecular_function molecular_function;GO:0003824,molecular_function catalytic activity;GO:0004845,molecular_function uracil phosphoribosyltransferase activity;GO:0004849,molecular_function uridine kinase activity;GO:0005575,cellular_component cellular_component;GO:0005622,cellular_component intracellular;GO:0005623,cellular_component cell;GO:0005634,cellular_component nucleus;GO:000…	udk, UCK; uridine kinase [EC:2.7.1.48]; K00876	map00240	hypothetical protein BCIN_12g03720 [Botrytis cinerea B05.10]	NA
NC_037323.1	1334045	1335932	1888	KOBcdim5_H3K9me3_vs_TB_31_H3K9me3_peak_1095	9.2	8.68	9.58	-0.91	7.72E-08	2.01E-07	BCIN_14g03460:exon	BCIN_14g03460:NC_037323.1:1330552-1337143:-:2154	BCIN_14g03460(gene-BCIN_14g03460)	71;GO:0000724,biological_process double-strand break repair via homologous recombination;GO:0000725,biological_process recombinational repair;GO:0003674,molecular_function molecular_function;GO:0003676,molecular_function nucleic acid binding;GO:0003677,molecular_function DNA binding;GO:0003678,molecular_function DNA helicase activity;GO:0003824,molecular_function catalytic activity;GO:0004003,mol…	NA	NA	hypothetical protein BCIN_14g03460 [Botrytis cinerea B05.10]	NA
NC_037311.1	551989	556600	4612	KOBcdim5_H3K9me3_vs_TB_31_H3K9me3_peak_1097	10.83	10.16	11.29	-1.14	7.73E-08	2.01E-07	BCIN_02g01340:Promoter	BCIN_02g01340:NC_037311.1:554631-558917:+:-336	BCIN_02g01340(gene-BCIN_02g01340)	NA	NA	NA	hypothetical protein BCIN_02g01340 [Botrytis cinerea B05.10]	NA
NC_037320.1	1886349	1887569	1221	KOBcdim5_H3K9me3_vs_TB_31_H3K9me3_peak_1098	8.44	7.93	8.82	-0.89	7.76E-08	2.01E-07	BCIN_11g05300:Promoter;BCIN_11g05310:exon	BCIN_11g05300:NC_037320.1:1883617-1885574:-:-1385	BCIN_11g05300(gene-BCIN_11g05300)	NA	NA	NA	hypothetical protein BCIN_11g05300 [Botrytis cinerea B05.10]	NA
NC_037325.1	1159409	1162774	3366	KOBcdim5_H3K9me3_vs_TB_31_H3K9me3_peak_1099	10.1	9.6	10.48	-0.88	7.76E-08	2.01E-07	BCIN_16g03010:exon	BCIN_16g03020:NC_037325.1:1164718-1166704:+:-3626	BCIN_16g03020(gene-BCIN_16g03020)	NA	E3.2.1.4; endoglucanase [EC:3.2.1.4]; K01179	map00500	hypothetical protein BCIN_16g03020 [Botrytis cinerea B05.10]	NA
NC_037324.1	1625633	1628404	2772	KOBcdim5_H3K9me3_vs_TB_31_H3K9me3_peak_1100	10.24	9.47	10.75	-1.28	7.93E-08	2.05E-07	Bcmfs1:exon	Bcmfs1:NC_037324.1:1625524-1628745:+:1494	Bcmfs1(gene-BCIN_01g09910,gene-BCIN_03g05050,gene-BCIN_04g03950,gene-BCIN_07g05640,gene-BCIN_09g06690,gene-BCIN_11g04600,gene-BCIN_14g02870,gene-BCIN_15g04810)	NA	NA	NA	Bcmfs1 [Botrytis cinerea B05.10]	NA
NC_037312.1	1870059	1874119	4061	KOBcdim5_H3K9me3_vs_TB_31_H3K9me3_peak_1101	10.37	9.85	10.75	-0.89	8.22E-08	2.12E-07	BCIN_03g05580:exon	BCIN_03g05580:NC_037312.1:1871750-1873062:-:973	BCIN_03g05580(gene-BCIN_03g05580)	NA	NA	NA	hypothetical protein BCIN_03g05580 [Botrytis cinerea B05.10]	NA
NC_037323.1	230707	231934	1228	KOBcdim5_H3K9me3_vs_TB_31_H3K9me3_peak_1102	8.77	8.24	9.16	-0.92	8.23E-08	2.13E-07	BCIN_14g00580:exon;BCIN_14g00560:Promoter;BCIN_14g00580:three_prime_UTR	BCIN_14g00570:NC_037323.1:230275-231263:+:1045	BCIN_14g00570(gene-BCIN_14g00570)	NA	NA	NA	hypothetical protein BCIN_14g00570 [Botrytis cinerea B05.10]	NA
NC_037319.1	1015271	1019636	4366	KOBcdim5_H3K9me3_vs_TB_31_H3K9me3_peak_1103	10.77	10.04	11.26	-1.21	8.25E-08	2.13E-07	BCIN_10g02700:exon	BCIN_10g02700:NC_037319.1:1015426-1018854:-:1400	BCIN_10g02700(gene-BCIN_10g02700)	NA	NA	NA	hypothetical protein BCIN_10g02700 [Botrytis cinerea B05.10]	NA
NC_037318.1	2350314	2351569	1256	KOBcdim5_H3K9me3_vs_TB_31_H3K9me3_peak_1104	8.51	8.03	8.88	-0.84	8.26E-08	2.13E-07	intergenic	BCIN_09g06650:NC_037318.1:2354252-2355849:+:-3310	BCIN_09g06650(gene-BCIN_09g06650)	NA	NA	NA	hypothetical protein BCIN_09g06650 [Botrytis cinerea B05.10]	NA
NC_037321.1	2125046	2129207	4162	KOBcdim5_H3K9me3_vs_TB_31_H3K9me3_peak_1105	10.69	10.03	11.14	-1.11	8.29E-08	2.13E-07	BCIN_12g06150:three_prime_UTR;BCIN_12g06150:exon	BCIN_12g06150:NC_037321.1:2126003-2127500:+:1123	BCIN_12g06150(gene-BCIN_12g06150)	NA	NA	NA	hypothetical protein BCIN_12g06150 [Botrytis cinerea B05.10]	NA
NC_037312.1	1215920	1217582	1663	KOBcdim5_H3K9me3_vs_TB_31_H3K9me3_peak_1106	9.09	8.57	9.47	-0.9	8.31E-08	2.14E-07	BCIN_03g03600:exon	BCIN_03g03600:NC_037312.1:1214568-1217443:+:2183	BCIN_03g03600(gene-BCIN_03g03600)	NA	NA	NA	hypothetical protein BCIN_03g03600 [Botrytis cinerea B05.10]	NA
NC_037317.1	2119820	2122336	2517	KOBcdim5_H3K9me3_vs_TB_31_H3K9me3_peak_1107	9.63	9.08	10.02	-0.95	8.37E-08	2.15E-07	BCIN_08g05610:Promoter;BCIN_08g05620:exon	BCIN_08g05620:NC_037317.1:2120474-2124475:+:604	BCIN_08g05620(gene-BCIN_08g05620)	NA	NA	NA	hypothetical protein BCIN_08g05620 [Botrytis cinerea B05.10]	NA
NC_037317.1	1148737	1151108	2372	KOBcdim5_H3K9me3_vs_TB_31_H3K9me3_peak_1108	9.69	9.04	10.14	-1.1	8.43E-08	2.17E-07	BCIN_08g03030:Promoter	BCIN_08g03030:NC_037317.1:1150869-1153298:+:-946	BCIN_08g03030(gene-BCIN_08g03030)	NA	NA	NA	hypothetical protein BCIN_08g03030 [Botrytis cinerea B05.10]	NA
NC_037310.1	386014	386874	861	KOBcdim5_H3K9me3_vs_TB_31_H3K9me3_peak_1109	8.05	7.52	8.44	-0.92	8.54E-08	2.19E-07	BCIN_01g00960:exon	BCIN_01g00960:NC_037310.1:385949-387558:+:495	BCIN_01g00960(gene-BCIN_01g00960)	NA	NA	NA	hypothetical protein BCIN_01g00960 [Botrytis cinerea B05.10]	NA
NC_037325.1	1175175	1178252	3078	KOBcdim5_H3K9me3_vs_TB_31_H3K9me3_peak_1110	10.03	9.51	10.41	-0.9	8.55E-08	2.19E-07	BCIN_16g03060:three_prime_UTR;BCIN_16g03050:Promoter;BCIN_16g03060:exon	BCIN_16g03050:NC_037325.1:1173893-1175202:-:-1511	BCIN_16g03050(gene-BCIN_16g03050)	NA	NA	NA	hypothetical protein BCIN_16g03050 [Botrytis cinerea B05.10]	NA
NC_037316.1	2000332	2003267	2936	KOBcdim5_H3K9me3_vs_TB_31_H3K9me3_peak_1111	10.06	9.44	10.5	-1.06	8.58E-08	2.20E-07	BCIN_07g05430:exon	BCIN_07g05430:NC_037316.1:2001545-2003412:-:1612	BCIN_07g05430(gene-BCIN_07g05430)	NA	NA	NA	hypothetical protein BCIN_07g05430 [Botrytis cinerea B05.10]	NA
NC_037322.1	303187	304760	1574	KOBcdim5_H3K9me3_vs_TB_31_H3K9me3_peak_1112	9.62	8.95	10.08	-1.13	8.59E-08	2.20E-07	Bcmrpl17:exon	Bcmrpl17:NC_037322.1:302538-304276:+:1435	Bcmrpl17(gene-BCIN_13g00790)	62;GO:0000313,cellular_component organellar ribosome;GO:0000315,cellular_component organellar large ribosomal subunit;GO:0003674,molecular_function molecular_function;GO:0003735,molecular_function structural constituent of ribosome;GO:0005198,molecular_function structural molecule activity;GO:0005575,cellular_component cellular_component;GO:0005622,cellular_component intracellular;GO:0005623,cell…	NA	NA	Bcmrpl17 [Botrytis cinerea B05.10]	NA
NC_037311.1	902123	903300	1178	KOBcdim5_H3K9me3_vs_TB_31_H3K9me3_peak_1113	8.56	7.9	9.01	-1.11	8.70E-08	2.23E-07	BCIN_02g02490:exon;BCIN_02g02490:three_prime_UTR	BCIN_02g02490:NC_037311.1:902512-903777:-:1065	BCIN_02g02490(gene-BCIN_02g02490)	NA	NA	NA	hypothetical protein BCIN_02g02490 [Botrytis cinerea B05.10]	NA
NC_037320.1	303967	306342	2376	KOBcdim5_H3K9me3_vs_TB_31_H3K9me3_peak_1114	9.79	9.16	10.22	-1.07	8.91E-08	2.28E-07	BCIN_11g00860:Promoter;BCIN_11g00870:Promoter	BCIN_11g00870:NC_037320.1:305565-306367:+:-410	BCIN_11g00870(gene-BCIN_11g00870)	67;GO:0000209,biological_process protein polyubiquitination;GO:0003674,molecular_function molecular_function;GO:0003824,molecular_function catalytic activity;GO:0004842,molecular_function ubiquitin-protein transferase activity;GO:0005575,cellular_component cellular_component;GO:0005622,cellular_component intracellular;GO:0005623,cellular_component cell;GO:0005634,cellular_component nucleus;GO:000…	NA	NA	hypothetical protein BCIN_11g00870 [Botrytis cinerea B05.10]	NA
NC_037324.1	1614416	1615042	627	KOBcdim5_H3K9me3_vs_TB_31_H3K9me3_peak_1115	7.65	7.07	8.06	-0.99	9.11E-08	2.33E-07	BCIN_15g04770:Promoter;BCIN_15g04760:exon;BCIN_15g04750:Promoter	BCIN_15g04760:NC_037324.1:1614161-1615945:+:568	BCIN_15g04760(gene-BCIN_15g04760)	NA	NA	NA	hypothetical protein BCIN_15g04760 [Botrytis cinerea B05.10]	NA
NC_037316.1	777165	780073	2909	KOBcdim5_H3K9me3_vs_TB_31_H3K9me3_peak_1116	10.31	9.52	10.82	-1.3	9.13E-08	2.33E-07	intergenic	BCIN_07g02090:NC_037316.1:772933-775384:-:-3235	BCIN_07g02090(gene-BCIN_07g02090)	NA	NA	NA	hypothetical protein BCIN_07g02090 [Botrytis cinerea B05.10]	NA
NC_037317.1	2122512	2124093	1582	KOBcdim5_H3K9me3_vs_TB_31_H3K9me3_peak_1117	8.77	8.31	9.12	-0.81	9.17E-08	2.34E-07	BCIN_08g05620:intron	BCIN_08g05620:NC_037317.1:2120474-2124475:+:2828	BCIN_08g05620(gene-BCIN_08g05620)	NA	NA	NA	hypothetical protein BCIN_08g05620 [Botrytis cinerea B05.10]	NA
NC_037321.1	1924917	1925283	367	KOBcdim5_H3K9me3_vs_TB_31_H3K9me3_peak_1118	7.35	6.74	7.77	-1.04	9.37E-08	2.38E-07	BCIN_12g05600:Promoter;BCIN_12g05570:intron	BCIN_12g05570:NC_037321.1:1923334-1925961:-:861	BCIN_12g05570(gene-BCIN_12g05570)	NA	NA	NA	hypothetical protein BCIN_12g05570 [Botrytis cinerea B05.10]	NA
NC_037322.1	2128125	2131189	3065	KOBcdim5_H3K9me3_vs_TB_31_H3K9me3_peak_1119	10.43	9.67	10.92	-1.25	9.38E-08	2.39E-07	intergenic	BCIN_13g05550:NC_037322.1:2131792-2133695:+:-2135	BCIN_13g05550(gene-BCIN_13g05550)	NA	NA	NA	hypothetical protein BCIN_13g05550 [Botrytis cinerea B05.10]	NA
NC_037317.1	118671	121099	2429	KOBcdim5_H3K9me3_vs_TB_31_H3K9me3_peak_1120	10.39	9.55	10.92	-1.37	9.41E-08	2.39E-07	intergenic	BCIN_08g00280:NC_037317.1:116435-118298:+:3450	BCIN_08g00280(gene-BCIN_08g00280)	NA	NA	NA	hypothetical protein BCIN_08g00280 [Botrytis cinerea B05.10]	NA
NC_037322.1	132721	134387	1667	KOBcdim5_H3K9me3_vs_TB_31_H3K9me3_peak_1121	9.48	8.89	9.9	-1	9.42E-08	2.39E-07	BCIN_13g00270:Promoter;Bcant1:Promoter;BCIN_13g00240:exon	BCIN_13g00240:NC_037322.1:132486-133944:-:390	BCIN_13g00240(gene-BCIN_13g00240)	NA	NA	NA	hypothetical protein BCIN_13g00240 [Botrytis cinerea B05.10]	NA
NC_037325.1	1554119	1558315	4197	KOBcdim5_H3K9me3_vs_TB_31_H3K9me3_peak_1122	10.67	10.05	11.11	-1.06	9.77E-08	2.48E-07	BCIN_16g04260:exon	BCIN_16g04260:NC_037325.1:1555960-1558980:-:2763	BCIN_16g04260(gene-BCIN_16g04260)	NA	NA	NA	hypothetical protein BCIN_16g04260 [Botrytis cinerea B05.10]	NA
NC_037313.1	697538	702157	4620	KOBcdim5_H3K9me3_vs_TB_31_H3K9me3_peak_1123	10.66	10.03	11.09	-1.06	9.90E-08	2.51E-07	BCIN_04g01790:Promoter	BCIN_04g01790:NC_037313.1:697983-698973:-:-874	BCIN_04g01790(gene-BCIN_04g01790)	NA	NA	NA	hypothetical protein BCIN_04g01790 [Botrytis cinerea B05.10]	NA
NC_037318.1	697383	698270	888	KOBcdim5_H3K9me3_vs_TB_31_H3K9me3_peak_1124	8.08	7.56	8.46	-0.9	9.91E-08	2.51E-07	BCIN_09g01910:Promoter;BCIN_09g01900:exon	BCIN_09g01900:NC_037318.1:696880-698868:+:946	BCIN_09g01900(gene-BCIN_09g01900)	NA	NA	NA	hypothetical protein BCIN_09g01900 [Botrytis cinerea B05.10]	NA
NC_037316.1	1479936	1480965	1030	KOBcdim5_H3K9me3_vs_TB_31_H3K9me3_peak_1125	8.34	7.78	8.75	-0.97	9.95E-08	2.52E-07	intergenic	BCIN_07g04120:NC_037316.1:1476832-1478020:-:-2430	BCIN_07g04120(gene-BCIN_07g04120)	NA	NA	NA	hypothetical protein BCIN_07g04120 [Botrytis cinerea B05.10]	NA
NC_037319.1	1798583	1799839	1257	KOBcdim5_H3K9me3_vs_TB_31_H3K9me3_peak_1126	8.4	7.85	8.8	-0.96	9.97E-08	2.52E-07	BCIN_10g04660:exon	BCIN_10g04660:NC_037319.1:1796263-1801430:-:2219	BCIN_10g04660(gene-BCIN_10g04660)	NA	NA	NA	hypothetical protein BCIN_10g04660 [Botrytis cinerea B05.10]	NA
NC_037315.1	1565871	1568588	2718	KOBcdim5_H3K9me3_vs_TB_31_H3K9me3_peak_1127	10.08	9.38	10.56	-1.18	1.02E-07	2.57E-07	BCIN_06g04610:exon;BCIN_06g04590:Promoter;BCIN_06g04610:three_prime_UTR	BCIN_06g04600:NC_037315.1:1565853-1566611:+:1376	BCIN_06g04600(gene-BCIN_06g04600)	NA	NA	NA	hypothetical protein BCIN_06g04600 [Botrytis cinerea B05.10]	NA
NC_037311.1	1625840	1627734	1895	KOBcdim5_H3K9me3_vs_TB_31_H3K9me3_peak_1128	9.23	8.74	9.6	-0.86	1.02E-07	2.58E-07	intergenic	BCIN_02g04550:NC_037311.1:1621502-1624703:+:5285	BCIN_02g04550(gene-BCIN_02g04550)	NA	NA	NA	hypothetical protein BCIN_02g04550 [Botrytis cinerea B05.10]	NA
NC_037318.1	942941	947690	4750	KOBcdim5_H3K9me3_vs_TB_31_H3K9me3_peak_1129	10.75	10.04	11.22	-1.18	1.03E-07	2.59E-07	BCIN_09g02620:exon	BCIN_09g02620:NC_037318.1:941966-946990:-:1674	BCIN_09g02620(gene-BCIN_09g02620)	NA	NA	NA	hypothetical protein BCIN_09g02620 [Botrytis cinerea B05.10]	NA
NC_037316.1	367450	369434	1985	KOBcdim5_H3K9me3_vs_TB_31_H3K9me3_peak_1130	9.53	8.9	9.97	-1.07	1.05E-07	2.63E-07	BCIN_07g01020:three_prime_UTR;BCIN_07g01020:exon	BCIN_07g01020:NC_037316.1:366977-368547:+:1465	BCIN_07g01020(gene-BCIN_07g01020)	NA	NA	NA	hypothetical protein BCIN_07g01020 [Botrytis cinerea B05.10]	NA
NC_037312.1	400033	400909	877	KOBcdim5_H3K9me3_vs_TB_31_H3K9me3_peak_1131	8.05	7.52	8.44	-0.92	1.05E-07	2.65E-07	BCIN_03g01110:three_prime_UTR;BCIN_03g01110:exon	BCIN_03g01110:NC_037312.1:398102-401220:+:2369	BCIN_03g01110(gene-BCIN_03g01110)	NA	NA	NA	hypothetical protein BCIN_03g01110 [Botrytis cinerea B05.10]	NA
NC_037310.1	3996180	3997232	1053	KOBcdim5_H3K9me3_vs_TB_31_H3K9me3_peak_1132	8.48	7.88	8.91	-1.03	1.08E-07	2.71E-07	Bcgst22:Promoter	BCIN_01g11410:NC_037310.1:3995771-3996600:+:935	BCIN_01g11410(gene-BCIN_01g11410)	NA	NA	NA	hypothetical protein BCIN_01g11410 [Botrytis cinerea B05.10]	NA
NC_037311.1	3103962	3104345	384	KOBcdim5_H3K9me3_vs_TB_31_H3K9me3_peak_1133	7.14	6.51	7.57	-1.06	1.08E-07	2.72E-07	intergenic	Bcsmr1:NC_037311.1:3107131-3111218:+:-2977	Bcsmr1(gene-BCIN_02g08760)	NA	NA	NA	Bcsmr1 [Botrytis cinerea B05.10]	NA
NC_037318.1	1897786	1902908	5123	KOBcdim5_H3K9me3_vs_TB_31_H3K9me3_peak_1134	11.18	10.39	11.69	-1.3	1.09E-07	2.74E-07	BCIN_09g05430:exon	BCIN_09g05440:NC_037318.1:1903122-1905971:+:-2775	BCIN_09g05440(gene-BCIN_09g05440)	NA	NA	NA	hypothetical protein BCIN_09g05440 [Botrytis cinerea B05.10]	NA
NC_037316.1	322995	328142	5148	KOBcdim5_H3K9me3_vs_TB_31_H3K9me3_peak_1135	10.99	10.22	11.49	-1.27	1.09E-07	2.74E-07	BCIN_07g00900:Promoter	BCIN_07g00900:NC_037316.1:323757-325321:-:-247	BCIN_07g00900(gene-BCIN_07g00900)	NA	NA	NA	hypothetical protein BCIN_07g00900 [Botrytis cinerea B05.10]	NA
NC_037317.1	624113	624887	775	KOBcdim5_H3K9me3_vs_TB_31_H3K9me3_peak_1136	8.2	7.6	8.62	-1.02	1.09E-07	2.74E-07	intergenic	BCIN_08g01650:NC_037317.1:621094-622091:-:-2409	BCIN_08g01650(gene-BCIN_08g01650)	NA	NA	NA	hypothetical protein BCIN_08g01650 [Botrytis cinerea B05.10]	NA
NC_037310.1	1537178	1538924	1747	KOBcdim5_H3K9me3_vs_TB_31_H3K9me3_peak_1137	9.01	8.48	9.39	-0.91	1.10E-07	2.76E-07	BCIN_01g04220:exon	BCIN_01g04220:NC_037310.1:1535938-1538410:+:2113	BCIN_01g04220(gene-BCIN_01g04220)	NA	E3.1.6.1; arylsulfatase [EC:3.1.6.1]; K01130	map00600	hypothetical protein BCIN_01g04220 [Botrytis cinerea B05.10]	NA
NC_037318.1	1984522	1985387	866	KOBcdim5_H3K9me3_vs_TB_31_H3K9me3_peak_1138	8.27	7.76	8.64	-0.88	1.11E-07	2.77E-07	BCIN_09g05680:Promoter;BCIN_09g05670:exon	BCIN_09g05670:NC_037318.1:1984311-1985700:+:643	BCIN_09g05670(gene-BCIN_09g05670)	NA	NA	NA	hypothetical protein BCIN_09g05670 [Botrytis cinerea B05.10]	NA
NC_037321.1	983444	986927	3484	KOBcdim5_H3K9me3_vs_TB_31_H3K9me3_peak_1139	10.39	9.7	10.85	-1.15	1.14E-07	2.84E-07	intergenic	BCIN_12g02850:NC_037321.1:985327-986835:-:1649	BCIN_12g02850(gene-BCIN_12g02850)	NA	NA	NA	hypothetical protein BCIN_12g02850 [Botrytis cinerea B05.10]	NA
NC_037323.1	653957	654836	880	KOBcdim5_H3K9me3_vs_TB_31_H3K9me3_peak_1140	8.13	7.61	8.51	-0.9	1.14E-07	2.84E-07	BCIN_14g01470:Promoter	BCIN_14g01470:NC_037323.1:650876-652902:-:-1494	BCIN_14g01470(gene-BCIN_14g01470)	NA	NA	NA	hypothetical protein BCIN_14g01470 [Botrytis cinerea B05.10]	NA
NC_037315.1	771689	772392	704	KOBcdim5_H3K9me3_vs_TB_31_H3K9me3_peak_1141	7.99	7.46	8.37	-0.91	1.14E-07	2.84E-07	BCIN_06g02190:Promoter;BCIN_06g02200:Promoter	BCIN_06g02200:NC_037315.1:772998-774557:+:-957	BCIN_06g02200(gene-BCIN_06g02200)	NA	NA	NA	hypothetical protein BCIN_06g02200 [Botrytis cinerea B05.10]	NA
NC_037322.1	1053551	1055707	2157	KOBcdim5_H3K9me3_vs_TB_31_H3K9me3_peak_1142	9.59	9.02	10	-0.98	1.14E-07	2.85E-07	intergenic	Bap1:NC_037322.1:1047749-1050487:+:6880	Bap1(gene-BCIN_13g03000)	374;GO:0000003,biological_process reproduction;GO:0000122,biological_process negative regulation of transcription by RNA polymerase II;GO:0000228,cellular_component nuclear chromosome;GO:0000302,biological_process response to reactive oxygen species;GO:0000304,biological_process response to singlet oxygen;GO:0000785,cellular_component chromatin;GO:0000790,cellular_component nuclear chromatin;GO:0…	NA	NA	Bap1 [Botrytis cinerea B05.10]	NA
NC_037314.1	57514	58822	1309	KOBcdim5_H3K9me3_vs_TB_31_H3K9me3_peak_1143	8.48	7.94	8.87	-0.93	1.15E-07	2.85E-07	BCIN_05g00110:exon	BCIN_05g00100:NC_037314.1:54503-55836:-:-2332	BCIN_05g00100(gene-BCIN_05g00100)	NA	NA	NA	hypothetical protein BCIN_05g00100 [Botrytis cinerea B05.10]	NA
NC_037314.1	2465587	2468144	2558	KOBcdim5_H3K9me3_vs_TB_31_H3K9me3_peak_1144	10.13	9.46	10.59	-1.13	1.16E-07	2.89E-07	BCIN_05g07090:exon	BCIN_05g07090:NC_037314.1:2464984-2467413:+:1881	BCIN_05g07090(gene-BCIN_05g07090)	NA	NA	NA	hypothetical protein BCIN_05g07090 [Botrytis cinerea B05.10]	NA
NC_037313.1	1186638	1188746	2109	KOBcdim5_H3K9me3_vs_TB_31_H3K9me3_peak_1145	9.39	8.85	9.78	-0.93	1.17E-07	2.91E-07	BCIN_04g03280:exon;BCIN_04g03280:three_prime_UTR	BCIN_04g03280:NC_037313.1:1184688-1188623:+:3004	BCIN_04g03280(gene-BCIN_04g03280)	NA	NA	NA	hypothetical protein BCIN_04g03280 [Botrytis cinerea B05.10]	NA
NC_037311.1	468114	472839	4726	KOBcdim5_H3K9me3_vs_TB_31_H3K9me3_peak_1146	11.02	10.24	11.52	-1.28	1.20E-07	2.97E-07	BCIN_02g01100:Promoter	BCIN_02g01100:NC_037311.1:469269-470402:-:-74	BCIN_02g01100(gene-BCIN_02g01100)	NA	NA	NA	hypothetical protein BCIN_02g01100 [Botrytis cinerea B05.10]	NA
NC_037313.1	883333	883706	374	KOBcdim5_H3K9me3_vs_TB_31_H3K9me3_peak_1147	7.14	6.51	7.57	-1.06	1.22E-07	3.03E-07	BCIN_04g02400:Promoter;BCIN_04g02420:Promoter	BCIN_04g02400:NC_037313.1:881240-882735:-:-784	BCIN_04g02400(gene-BCIN_04g02400)	NA	NA	NA	hypothetical protein BCIN_04g02400 [Botrytis cinerea B05.10]	NA
NC_037312.1	356404	357690	1287	KOBcdim5_H3K9me3_vs_TB_31_H3K9me3_peak_1148	9.01	8.43	9.43	-1	1.22E-07	3.03E-07	BCIN_03g01000:Promoter	BCIN_03g01000:NC_037312.1:357282-357714:+:-235	BCIN_03g01000(gene-BCIN_03g01000)	NA	NA	NA	hypothetical protein BCIN_03g01000 [Botrytis cinerea B05.10]	NA
NC_037315.1	1415786	1419327	3542	KOBcdim5_H3K9me3_vs_TB_31_H3K9me3_peak_1149	10.54	9.84	11.01	-1.17	1.22E-07	3.03E-07	BCIN_06g04090:exon	BCIN_06g04090:NC_037315.1:1415759-1418223:+:1797	BCIN_06g04090(gene-BCIN_06g04090)	NA	NA	NA	hypothetical protein BCIN_06g04090 [Botrytis cinerea B05.10]	NA
NC_037324.1	1700600	1701962	1363	KOBcdim5_H3K9me3_vs_TB_31_H3K9me3_peak_1150	8.53	8.07	8.88	-0.81	1.24E-07	3.06E-07	BCIN_15g05040:exon	BCIN_15g05040:NC_037324.1:1699079-1703668:+:2202	BCIN_15g05040(gene-BCIN_15g05040)	NA	NA	NA	hypothetical protein BCIN_15g05040 [Botrytis cinerea B05.10]	NA
NC_037312.1	142801	144916	2116	KOBcdim5_H3K9me3_vs_TB_31_H3K9me3_peak_1151	9.49	8.96	9.88	-0.92	1.24E-07	3.06E-07	BCIN_03g00440:exon	BCIN_03g00440:NC_037312.1:141767-145111:-:1252	BCIN_03g00440(gene-BCIN_03g00440)	NA	NA	NA	hypothetical protein BCIN_03g00440 [Botrytis cinerea B05.10]	NA
NC_037312.1	1524293	1524991	699	KOBcdim5_H3K9me3_vs_TB_31_H3K9me3_peak_1152	7.92	7.36	8.32	-0.95	1.25E-07	3.09E-07	BCIN_03g04570:Promoter;BCIN_03g04590:Promoter;BCIN_03g04580:exon	BCIN_03g04580:NC_037312.1:1523735-1524722:-:80	BCIN_03g04580(gene-BCIN_03g04580)	NA	NA	NA	hypothetical protein BCIN_03g04580 [Botrytis cinerea B05.10]	NA
NC_037319.1	1438635	1442230	3596	KOBcdim5_H3K9me3_vs_TB_31_H3K9me3_peak_1153	10.23	9.63	10.65	-1.02	1.27E-07	3.12E-07	intergenic	BCIN_10g03790:NC_037319.1:1436697-1438074:+:3735	BCIN_10g03790(gene-BCIN_10g03790)	NA	NA	NA	hypothetical protein BCIN_10g03790 [Botrytis cinerea B05.10]	NA
NC_037325.1	935094	937165	2072	KOBcdim5_H3K9me3_vs_TB_31_H3K9me3_peak_1154	9.46	8.85	9.89	-1.04	1.27E-07	3.14E-07	BCIN_16g02400:exon	BCIN_16g02400:NC_037325.1:935613-936533:-:403	BCIN_16g02400(gene-BCIN_16g02400)	NA	NA	NA	hypothetical protein BCIN_16g02400 [Botrytis cinerea B05.10]	NA
NC_037310.1	1185888	1186472	585	KOBcdim5_H3K9me3_vs_TB_31_H3K9me3_peak_1156	7.56	6.99	7.97	-0.97	1.30E-07	3.21E-07	BCIN_01g03320:Promoter;BCIN_01g03310:exon	BCIN_01g03320:NC_037310.1:1187387-1188497:+:-1207	BCIN_01g03320(gene-BCIN_01g03320)	NA	NA	NA	hypothetical protein BCIN_01g03320 [Botrytis cinerea B05.10]	NA
NC_037322.1	350017	351067	1051	KOBcdim5_H3K9me3_vs_TB_31_H3K9me3_peak_1157	8.3	7.79	8.68	-0.89	1.31E-07	3.23E-07	BCIN_13g00950:exon	BCIN_13g00950:NC_037322.1:349837-351524:-:982	BCIN_13g00950(gene-BCIN_13g00950)	NA	NA	NA	hypothetical protein BCIN_13g00950 [Botrytis cinerea B05.10]	NA
NC_037315.1	1193105	1193474	370	KOBcdim5_H3K9me3_vs_TB_31_H3K9me3_peak_1158	7.01	6.37	7.45	-1.09	1.32E-07	3.25E-07	BCIN_06g03420:intron	BCIN_06g03420:NC_037315.1:1192306-1194300:-:1010	BCIN_06g03420(gene-BCIN_06g03420)	NA	NA	NA	hypothetical protein BCIN_06g03420 [Botrytis cinerea B05.10]	NA
NC_037320.1	201997	203126	1130	KOBcdim5_H3K9me3_vs_TB_31_H3K9me3_peak_1159	9.29	8.8	9.65	-0.85	1.33E-07	3.26E-07	BCIN_11g00630:exon	BCIN_11g00630:NC_037320.1:201220-203967:+:1341	BCIN_11g00630(gene-BCIN_11g00630)	NA	NA	NA	hypothetical protein BCIN_11g00630 [Botrytis cinerea B05.10]	NA
NC_037314.1	1076199	1078724	2526	KOBcdim5_H3K9me3_vs_TB_31_H3K9me3_peak_1160	9.62	9.09	10	-0.92	1.33E-07	3.28E-07	BCIN_05g02900:Promoter	BCIN_05g02900:NC_037314.1:1074699-1076271:-:-1190	BCIN_05g02900(gene-BCIN_05g02900)	NA	NA	NA	hypothetical protein BCIN_05g02900 [Botrytis cinerea B05.10]	NA
NC_037311.1	760006	761138	1133	KOBcdim5_H3K9me3_vs_TB_31_H3K9me3_peak_1161	8.45	7.85	8.87	-1.02	1.36E-07	3.34E-07	BCIN_02g02040:exon;BCIN_02g02050:Promoter	BCIN_02g02040:NC_037311.1:759915-761204:+:657	BCIN_02g02040(gene-BCIN_02g02040)	NA	NA	NA	hypothetical protein BCIN_02g02040 [Botrytis cinerea B05.10]	NA
NC_037316.1	871609	875671	4063	KOBcdim5_H3K9me3_vs_TB_31_H3K9me3_peak_1162	10.55	9.98	10.96	-0.98	1.37E-07	3.34E-07	BCIN_07g02360:Promoter	BCIN_07g02360:NC_037316.1:875075-877305:+:-1435	BCIN_07g02360(gene-BCIN_07g02360)	NA	NA	NA	hypothetical protein BCIN_07g02360 [Botrytis cinerea B05.10]	NA
NC_037324.1	114035	114793	759	KOBcdim5_H3K9me3_vs_TB_31_H3K9me3_peak_1163	7.82	7.28	8.21	-0.93	1.39E-07	3.40E-07	BCIN_15g00260:exon;BCIN_15g00250:Promoter	BCIN_15g00250:NC_037324.1:112134-113036:-:-1378	BCIN_15g00250(gene-BCIN_15g00250)	NA	NA	NA	hypothetical protein BCIN_15g00250 [Botrytis cinerea B05.10]	NA
NC_037317.1	527543	528614	1072	KOBcdim5_H3K9me3_vs_TB_31_H3K9me3_peak_1164	8.51	7.99	8.89	-0.9	1.39E-07	3.40E-07	BCIN_08g01310:intron;BCIN_08g01320:Promoter	BCIN_08g01310:NC_037317.1:527101-529224:-:1145	BCIN_08g01310(gene-BCIN_08g01310)	NA	NA	NA	hypothetical protein BCIN_08g01310 [Botrytis cinerea B05.10]	NA
NC_037317.1	1777289	1779023	1735	KOBcdim5_H3K9me3_vs_TB_31_H3K9me3_peak_1166	9.08	8.59	9.44	-0.85	1.41E-07	3.44E-07	BCIN_08g04620:exon	BCIN_08g04620:NC_037317.1:1777530-1780410:+:626	BCIN_08g04620(gene-BCIN_08g04620)	NA	NA	NA	hypothetical protein BCIN_08g04620 [Botrytis cinerea B05.10]	NA
NC_037317.1	397164	397872	709	KOBcdim5_H3K9me3_vs_TB_31_H3K9me3_peak_1167	7.9	7.31	8.31	-1	1.44E-07	3.52E-07	BCIN_08g00980:exon;BCIN_08g00990:Promoter	BCIN_08g00980:NC_037317.1:396869-398331:+:649	BCIN_08g00980(gene-BCIN_08g00980)	NA	NA	NA	hypothetical protein BCIN_08g00980 [Botrytis cinerea B05.10]	NA
NC_037321.1	1176124	1177607	1484	KOBcdim5_H3K9me3_vs_TB_31_H3K9me3_peak_1168	8.81	8.13	9.27	-1.13	1.46E-07	3.56E-07	intergenic	BCIN_12g03390:NC_037321.1:1177942-1180226:-:3360	BCIN_12g03390(gene-BCIN_12g03390)	52;GO:0000272,biological_process polysaccharide catabolic process;GO:0000322,cellular_component storage vacuole;GO:0000323,cellular_component lytic vacuole;GO:0000324,cellular_component fungal-type vacuole;GO:0003674,molecular_function molecular_function;GO:0003824,molecular_function catalytic activity;GO:0004339,molecular_function glucan 1,4-alpha-glucosidase activity;GO:0004553,molecular_functi…	SGA1; glucoamylase [EC:3.2.1.3]; K01178	map00500	hypothetical protein BCIN_12g03390 [Botrytis cinerea B05.10]	NA
NC_037320.1	829966	831211	1246	KOBcdim5_H3K9me3_vs_TB_31_H3K9me3_peak_1169	8.71	8.12	9.13	-1	1.49E-07	3.63E-07	intergenic	BCIN_11g02450:NC_037320.1:833019-837488:+:-2430	BCIN_11g02450(gene-BCIN_11g02450)	NA	NA	NA	hypothetical protein BCIN_11g02450 [Botrytis cinerea B05.10]	NA
NC_037311.1	620500	623421	2922	KOBcdim5_H3K9me3_vs_TB_31_H3K9me3_peak_1170	9.97	9.38	10.38	-1.01	1.52E-07	3.70E-07	BCIN_02g01570:Promoter	BCIN_02g01570:NC_037311.1:617584-620056:-:-1904	BCIN_02g01570(gene-BCIN_02g01570)	NA	NA	NA	hypothetical protein BCIN_02g01570 [Botrytis cinerea B05.10]	NA
NC_037314.1	1760950	1761830	881	KOBcdim5_H3K9me3_vs_TB_31_H3K9me3_peak_1171	8.17	7.56	8.6	-1.04	1.53E-07	3.72E-07	BCIN_05g04930:exon;BCIN_05g04920:Promoter	BCIN_05g04930:NC_037314.1:1760885-1762423:+:505	BCIN_05g04930(gene-BCIN_05g04930)	NA	tauD; taurine dioxygenase [EC:1.14.11.17]; K03119	map00430,map00920	hypothetical protein BCIN_05g04930 [Botrytis cinerea B05.10]	NA
NC_037320.1	1435627	1438852	3226	KOBcdim5_H3K9me3_vs_TB_31_H3K9me3_peak_1172	10.47	9.89	10.89	-1	1.57E-07	3.82E-07	intergenic	BCIN_11g03840:NC_037320.1:1431946-1434921:-:-2318	BCIN_11g03840(gene-BCIN_11g03840)	NA	NA	NA	hypothetical protein BCIN_11g03840 [Botrytis cinerea B05.10]	NA
NC_037319.1	395542	397025	1484	KOBcdim5_H3K9me3_vs_TB_31_H3K9me3_peak_1173	8.74	8.28	9.09	-0.81	1.62E-07	3.92E-07	BCIN_10g00950:Promoter;BCIN_10g00960:exon	BCIN_10g00950:NC_037319.1:391495-394338:-:-1945	BCIN_10g00950(gene-BCIN_10g00950)	NA	NA	NA	hypothetical protein BCIN_10g00950 [Botrytis cinerea B05.10]	NA
NC_037314.1	2138356	2140615	2260	KOBcdim5_H3K9me3_vs_TB_31_H3K9me3_peak_1174	10.17	9.36	10.69	-1.32	1.62E-07	3.92E-07	BCIN_05g06250:exon;BCIN_05g06250:three_prime_UTR	BCIN_05g06250:NC_037314.1:2137150-2141038:-:1552	BCIN_05g06250(gene-BCIN_05g06250)	NA	NA	NA	hypothetical protein BCIN_05g06250 [Botrytis cinerea B05.10]	NA
[truncated: 987 more rows]
