# Supplementary material for: Normal distribution of H3K9me3 occupancy co-mediated by histone methyltransferase BcDIM5 and histone deacetylase BcHda1 maintains stable ABA synthesis in Botrytis cinerea TB-31
Source: Front Microbiol. 2024 Mar 4;15:1339576. doi: 10.3389/fmicb.2024.1339576 (PMC10944950; doi:10.3389/fmicb.2024.1339576)
Supplement: Supplementary file 5 [file Data_Sheet_3.ZIP › Dataset 2/KOBcdim5_H3K9me3_vs_TB_31_H3K9me3_up.peak_annotation.xls]

seqnames	start	end	width	Name	Conc	Conc_KOBcdim5_H3K9me3	Conc_TB_31_H3K9me3	Fold	p.value	FDR	GeneFeature	GeneInside	Gene	GO	KEGG	map	NR	Transcription_factor
NC_037310.1	837352	838642	1291	KOBcdim5_H3K9me3_vs_TB_31_H3K9me3_peak_7	9.06	9.68	7.93	1.75	9.17E-18	3.73E-15	Bcsec2:five_prime_UTR;Bcsec2:exon	Bcsec2:NC_037310.1:837899-841178:+:98	Bcsec2(gene-BCIN_01g02220)	71;GO:0003674,molecular_function molecular_function;GO:0005085,molecular_function guanyl-nucleotide exchange factor activity;GO:0005088,molecular_function Ras guanyl-nucleotide exchange factor activity;GO:0005488,molecular_function binding;GO:0005515,molecular_function protein binding;GO:0005575,cellular_component cellular_component;GO:0005622,cellular_component intracellular;GO:0005623,cellular_…	NA	NA	Bcsec2 [Botrytis cinerea B05.10]	NA
NC_037318.1	2543528	2544225	698	KOBcdim5_H3K9me3_vs_TB_31_H3K9me3_peak_39	8.41	8.96	7.5	1.46	1.45E-14	1.06E-12	BCIN_09g07140:Promoter	BCIN_09g07140:NC_037318.1:2544945-2546931:+:-1068	BCIN_09g07140(gene-BCIN_09g07140)	NA	NA	NA	hypothetical protein BCIN_09g07140 [Botrytis cinerea B05.10]	NA
NC_037315.1	1848635	1848942	308	KOBcdim5_H3K9me3_vs_TB_31_H3K9me3_peak_138	7.11	7.69	6.13	1.57	1.07E-12	2.21E-11	intergenic	BCIN_06g05420:NC_037315.1:1852057-1852825:+:-3268	BCIN_06g05420(gene-BCIN_06g05420)	NA	NA	NA	hypothetical protein BCIN_06g05420 [Botrytis cinerea B05.10]	NA
NC_037322.1	1835703	1836396	694	KOBcdim5_H3K9me3_vs_TB_31_H3K9me3_peak_156	9.17	9.92	7.56	2.35	2.03E-12	3.70E-11	intergenic	BCIN_13g04900:NC_037322.1:1833228-1834293:+:2821	BCIN_13g04900(gene-BCIN_13g04900)	NA	NA	NA	hypothetical protein BCIN_13g04900 [Botrytis cinerea B05.10]	NA
NC_037310.1	943115	944367	1253	KOBcdim5_H3K9me3_vs_TB_31_H3K9me3_peak_190	8.61	9.11	7.82	1.29	4.66E-12	6.98E-11	BCIN_01g02550:Promoter;BCIN_01g02540:Promoter	BCIN_01g02550:NC_037310.1:944109-947888:+:-368	BCIN_01g02550(gene-BCIN_01g02550)	NA	NA	NA	hypothetical protein BCIN_01g02550 [Botrytis cinerea B05.10]	NA
NC_037319.1	1456528	1457151	624	KOBcdim5_H3K9me3_vs_TB_31_H3K9me3_peak_224	8.04	8.71	6.73	1.98	9.58E-12	1.22E-10	intergenic	BCIN_10g03810:NC_037319.1:1455560-1456633:+:1279	BCIN_10g03810(gene-BCIN_10g03810)	NA	NA	NA	hypothetical protein BCIN_10g03810 [Botrytis cinerea B05.10]	NA
NC_037320.1	905804	906245	442	KOBcdim5_H3K9me3_vs_TB_31_H3K9me3_peak_446	7.78	8.37	6.78	1.59	2.79E-10	1.78E-09	BCIN_11g02630:Promoter	BCIN_11g02630:NC_037320.1:906894-908137:+:-869	BCIN_11g02630(gene-BCIN_11g02630)	52;GO:0003674,molecular_function molecular_function;GO:0003824,molecular_function catalytic activity;GO:0005488,molecular_function binding;GO:0005515,molecular_function protein binding;GO:0006066,biological_process alcohol metabolic process;GO:0006725,biological_process cellular aromatic compound metabolic process;GO:0006807,biological_process nitrogen compound metabolic process;GO:0008150,biolog…	FTMF; verruculogen synthase [EC:1.14.11.38]; K17825	map00404	hypothetical protein BCIN_11g02630 [Botrytis cinerea B05.10]	NA
NC_037310.1	12424	14161	1738	KOBcdim5_H3K9me3_vs_TB_31_H3K9me3_peak_450	9.41	9.9	8.66	1.24	2.97E-10	1.88E-09	Bcboa4:intron;Bcboa3:Promoter	Bcboa4:NC_037310.1:12153-14130:+:1139	Bcboa4(gene-BCIN_01g00040)	NA	NA	NA	Bcboa4 [Botrytis cinerea B05.10]	NA
NC_037314.1	2132138	2135290	3153	KOBcdim5_H3K9me3_vs_TB_31_H3K9me3_peak_506	10.06	10.53	9.36	1.17	6.24E-10	3.51E-09	Bcpks15:exon	Bcpks15:NC_037314.1:2129254-2136627:+:4460	Bcpks15(gene-BCIN_05g06220)	NA	NA	NA	Bcpks15 [Botrytis cinerea B05.10]	NA
NC_037310.1	39605	40940	1336	KOBcdim5_H3K9me3_vs_TB_31_H3K9me3_peak_537	8.96	9.38	8.35	1.03	7.82E-10	4.14E-09	Bcboa7:exon	Bcboa7:NC_037310.1:39389-41452:-:1179	Bcboa7(gene-BCIN_01g00070)	NA	NA	NA	Bcboa7 [Botrytis cinerea B05.10]	NA
NC_037310.1	45647	52723	7077	KOBcdim5_H3K9me3_vs_TB_31_H3K9me3_peak_900	11.5	12.03	10.66	1.37	1.65E-08	5.21E-08	Bcboa9:exon	Bcboa9:NC_037310.1:45169-52906:-:3721	Bcboa9(gene-BCIN_01g00090)	NA	NA	NA	Bcboa9 [Botrytis cinerea B05.10]	NA
NC_037322.1	996005	997565	1561	KOBcdim5_H3K9me3_vs_TB_31_H3K9me3_peak_1035	11.27	12.04	9.52	2.52	4.74E-08	1.30E-07	intergenic	BCIN_13g02880:NC_037322.1:989901-993133:-:-3652	BCIN_13g02880(gene-BCIN_13g02880)	130;GO:0000166,molecular_function nucleotide binding;GO:0000749,biological_process response to pheromone triggering conjugation with cellular fusion;GO:0003674,molecular_function molecular_function;GO:0003824,molecular_function catalytic activity;GO:0004672,molecular_function protein kinase activity;GO:0004674,molecular_function protein serine/threonine kinase activity;GO:0005488,molecular_functi…	NA	NA	hypothetical protein BCIN_13g02880 [Botrytis cinerea B05.10]	NA
NC_037313.1	7	9004	8998	KOBcdim5_H3K9me3_vs_TB_31_H3K9me3_peak_1061	20.64	20.95	20.25	0.71	5.83E-08	1.56E-07	intergenic	BCIN_04g00010:NC_037313.1:12037-13266:-:8760	BCIN_04g00010(gene-BCIN_04g00010)	NA	NA	NA	hypothetical protein BCIN_04g00010 [Botrytis cinerea B05.10]	NA
NC_037310.1	53485	55561	2077	KOBcdim5_H3K9me3_vs_TB_31_H3K9me3_peak_1096	9.41	9.83	8.81	1.02	7.73E-08	2.01E-07	Bcboa11:Promoter;Bcboa9:Promoter;Bcboa12:Promoter;Bcboa10:Promoter	Bcboa11:NC_037310.1:54594-56431:+:-71	Bcboa11(gene-BCIN_01g00110)	NA	NA	NA	Bcboa11 [Botrytis cinerea B05.10]	NA
NC_037322.1	311239	311704	466	KOBcdim5_H3K9me3_vs_TB_31_H3K9me3_peak_1155	7.21	7.72	6.41	1.3	1.29E-07	3.19E-07	Bcdao3:Promoter	Bcdao3:NC_037322.1:312301-314342:+:-829	Bcdao3(gene-BCIN_13g00810)	NA	NA	NA	Bcdao3 [Botrytis cinerea B05.10]	NA
NC_037310.1	307033	308043	1011	KOBcdim5_H3K9me3_vs_TB_31_H3K9me3_peak_1165	8.72	9.37	7.5	1.87	1.40E-07	3.41E-07	Bcqns1:Promoter	Bcqns1:NC_037310.1:308093-310680:+:-555	Bcqns1(gene-BCIN_01g00810)	83;GO:0000166,molecular_function nucleotide binding;GO:0003674,molecular_function molecular_function;GO:0003824,molecular_function catalytic activity;GO:0003952,molecular_function NAD+ synthase (glutamine-hydrolyzing) activity;GO:0004359,molecular_function glutaminase activity;GO:0005488,molecular_function binding;GO:0005524,molecular_function ATP binding;GO:0005575,cellular_component cellular_co…	E6.3.5.1, NADSYN1, QNS1, nadE; NAD+ synthase (glutamine-hydrolysing) [EC:6.3.5.1]; K01950	map00760	Bcqns1 [Botrytis cinerea B05.10]	NA
NC_037323.1	1240500	1241361	862	KOBcdim5_H3K9me3_vs_TB_31_H3K9me3_peak_1212	9.53	10.12	8.55	1.57	2.11E-07	4.95E-07	BCIN_14g03270:Promoter	BCIN_14g03270:NC_037323.1:1234672-1239467:-:-1463	BCIN_14g03270(gene-BCIN_14g03270)	NA	NA	NA	hypothetical protein BCIN_14g03270 [Botrytis cinerea B05.10]	NA
NC_037310.1	66449	68299	1851	KOBcdim5_H3K9me3_vs_TB_31_H3K9me3_peak_1295	9.65	10.07	9.05	1.02	4.21E-07	9.24E-07	Bcboa15:Promoter;Bcboa16:exon;Bcboa16:three_prime_UTR	Bcboa16:NC_037310.1:66559-67549:+:815	Bcboa16(gene-BCIN_01g00150)	NA	NA	NA	Bcboa16 [Botrytis cinerea B05.10]	NA
NC_037313.1	16155	17545	1391	KOBcdim5_H3K9me3_vs_TB_31_H3K9me3_peak_1328	9.24	9.66	8.65	1.01	5.61E-07	1.20E-06	intergenic	BCIN_04g00020:NC_037313.1:13421-16534:+:3429	BCIN_04g00020(gene-BCIN_04g00020)	NA	NA	NA	hypothetical protein BCIN_04g00020 [Botrytis cinerea B05.10]	NA
NC_037320.1	363450	364239	790	KOBcdim5_H3K9me3_vs_TB_31_H3K9me3_peak_1409	8.82	9.37	7.9	1.47	9.75E-07	1.97E-06	BCIN_11g01030:Promoter	BCIN_11g01030:NC_037320.1:356995-361887:-:-1957	BCIN_11g01030(gene-BCIN_11g01030)	NA	NA	NA	hypothetical protein BCIN_11g01030 [Botrytis cinerea B05.10]	NA
NC_037310.1	16028	24114	8087	KOBcdim5_H3K9me3_vs_TB_31_H3K9me3_peak_1449	12.2	12.8	11.17	1.63	1.35E-06	2.65E-06	Bcboa6:exon	Bcboa6:NC_037310.1:15854-23759:+:4217	Bcboa6(gene-BCIN_01g00060)	NA	NA	NA	Bcboa6 [Botrytis cinerea B05.10]	NA
NC_037317.1	258166	259201	1036	KOBcdim5_H3K9me3_vs_TB_31_H3K9me3_peak_1657	9.37	9.89	8.55	1.34	1.05E-05	1.80E-05	Bcpde2:Promoter	Bcpde2:NC_037317.1:250451-256800:-:-1883	Bcpde2(gene-BCIN_08g00550)	NA	cpdP; 3',5'-cyclic-nucleotide phosphodiesterase [EC:3.1.4.17]; K01120	map00230	Bcpde2 [Botrytis cinerea B05.10]	NA
NC_037323.1	2127293	2128169	877	KOBcdim5_H3K9me3_vs_TB_31_H3K9me3_peak_1683	9	9.46	8.3	1.16	1.34E-05	2.26E-05	intergenic	BCIN_14g05570:NC_037323.1:2130425-2132169:+:-2694	BCIN_14g05570(gene-BCIN_14g05570)	NA	TYR; tyrosinase [EC:1.14.18.1]; K00505	map00350	hypothetical protein BCIN_14g05570 [Botrytis cinerea B05.10]	NA
NC_037321.1	1208	2621	1414	KOBcdim5_H3K9me3_vs_TB_31_H3K9me3_peak_1788	9.58	9.9	9.18	0.72	3.88E-05	6.18E-05	intergenic	BCIN_12g00010:NC_037321.1:5085-7100:+:-3170	BCIN_12g00010(gene-BCIN_12g00010)	NA	NA	NA	hypothetical protein BCIN_12g00010 [Botrytis cinerea B05.10]	NA
NC_037312.1	676367	678442	2076	KOBcdim5_H3K9me3_vs_TB_31_H3K9me3_peak_1826	10.85	11.4	9.93	1.47	5.16E-05	8.04E-05	intergenic	Bcgal80:NC_037312.1:678548-680415:-:3010	Bcgal80(gene-BCIN_03g02020)	NA	NA	NA	Bcgal80 [Botrytis cinerea B05.10]	NA
NC_037313.1	670226	670723	498	KOBcdim5_H3K9me3_vs_TB_31_H3K9me3_peak_1848	8.88	9.35	8.19	1.16	6.99E-05	0.000108	intergenic	Bctpp1:NC_037313.1:675117-677772:+:-4642	Bctpp1(gene-BCIN_04g01720)	67;GO:0000012,biological_process single strand break repair;GO:0003674,molecular_function molecular_function;GO:0003676,molecular_function nucleic acid binding;GO:0003677,molecular_function DNA binding;GO:0003690,molecular_function double-stranded DNA binding;GO:0003824,molecular_function catalytic activity;GO:0005488,molecular_function binding;GO:0005575,cellular_component cellular_component;GO:…	NA	NA	Bctpp1 [Botrytis cinerea B05.10]	NA
NC_037325.1	1780859	1781114	256	KOBcdim5_H3K9me3_vs_TB_31_H3K9me3_peak_1865	7.29	7.77	6.56	1.21	8.19E-05	0.000125	BCIN_16g04890:exon;BCIN_16g04890:five_prime_UTR	BCIN_16g04890:NC_037325.1:1778783-1781470:-:483	BCIN_16g04890(gene-BCIN_16g04890)	NA	NA	NA	hypothetical protein BCIN_16g04890 [Botrytis cinerea B05.10]	NA
NC_037311.1	2611877	2612837	961	KOBcdim5_H3K9me3_vs_TB_31_H3K9me3_peak_1871	9.89	10.39	9.12	1.27	8.96E-05	0.000136	intergenic	Bcpet112:NC_037311.1:2614061-2616633:-:4276	Bcpet112(gene-BCIN_02g07380)	66;GO:0003674,molecular_function molecular_function;GO:0003824,molecular_function catalytic activity;GO:0005575,cellular_component cellular_component;GO:0005622,cellular_component intracellular;GO:0005623,cellular_component cell;GO:0005737,cellular_component cytoplasm;GO:0005739,cellular_component mitochondrion;GO:0006082,biological_process organic acid metabolic process;GO:0006139,biological_pro…	gatB, PET112; aspartyl-tRNA(Asn)/glutamyl-tRNA(Gln) amidotransferase subunit B [EC:6.3.5.6 6.3.5.7]; K02434	map00970	Bcpet112 [Botrytis cinerea B05.10]	NA
NC_037315.1	2474309	2474620	312	KOBcdim5_H3K9me3_vs_TB_31_H3K9me3_peak_1886	8.22	8.6	7.7	0.89	0.000103	0.000155	intergenic	BCIN_06g07010:NC_037315.1:2457430-2458441:-:-16023	BCIN_06g07010(gene-BCIN_06g07010)	NA	NA	NA	hypothetical protein BCIN_06g07010 [Botrytis cinerea B05.10]	NA
NC_037319.1	2236537	2237212	676	KOBcdim5_H3K9me3_vs_TB_31_H3K9me3_peak_1888	10	10.46	9.3	1.16	0.000105	0.000158	intergenic	BCIN_10g05850:NC_037319.1:2232032-2234108:-:-2766	BCIN_10g05850(gene-BCIN_10g05850)	NA	NA	NA	hypothetical protein BCIN_10g05850 [Botrytis cinerea B05.10]	NA
NC_037310.1	130836	131187	352	KOBcdim5_H3K9me3_vs_TB_31_H3K9me3_peak_1900	7.48	7.86	6.96	0.9	0.000119	0.000178	BCIN_01g00310:Promoter	BCIN_01g00310:NC_037310.1:131028-134420:+:-16	BCIN_01g00310(gene-BCIN_01g00310)	NA	NA	NA	hypothetical protein BCIN_01g00310 [Botrytis cinerea B05.10]	NA
NC_037321.1	800467	801642	1176	KOBcdim5_H3K9me3_vs_TB_31_H3K9me3_peak_1905	9.19	9.65	8.52	1.13	0.000124	0.000185	BCIN_12g02250:three_prime_UTR;BCIN_12g02250:exon	BCIN_12g02250:NC_037321.1:800933-802482:-:1427	BCIN_12g02250(gene-BCIN_12g02250)	29;GO:0000375,biological_process RNA splicing, via transesterification reactions;GO:0000377,biological_process RNA splicing, via transesterification reactions with bulged adenosine as nucleophile;GO:0000398,biological_process mRNA splicing, via spliceosome;GO:0003674,molecular_function molecular_function;GO:0005488,molecular_function binding;GO:0005515,molecular_function protein binding;GO:000613…	NA	NA	hypothetical protein BCIN_12g02250 [Botrytis cinerea B05.10]	NA
NC_037315.1	2219885	2222416	2532	KOBcdim5_H3K9me3_vs_TB_31_H3K9me3_peak_1910	10.61	11.18	9.65	1.52	0.00013	0.000194	BCIN_06g06410:Promoter	BCIN_06g06410:NC_037315.1:2218256-2219806:-:-1344	BCIN_06g06410(gene-BCIN_06g06410)	NA	NA	NA	hypothetical protein BCIN_06g06410 [Botrytis cinerea B05.10]	NA
NC_037325.1	1734249	1734865	617	KOBcdim5_H3K9me3_vs_TB_31_H3K9me3_peak_1930	8.26	8.7	7.63	1.07	0.000166	0.000245	Bcser1:Promoter	Bcser1:NC_037325.1:1734890-1736808:+:-333	Bcser1(gene-BCIN_10g02530,gene-BCIN_16g04730)	57;GO:0003674,molecular_function molecular_function;GO:0003824,molecular_function catalytic activity;GO:0004648,molecular_function O-phospho-L-serine:2-oxoglutarate aminotransferase activity;GO:0005575,cellular_component cellular_component;GO:0005622,cellular_component intracellular;GO:0005623,cellular_component cell;GO:0005737,cellular_component cytoplasm;GO:0006082,biological_process organic ac…	serC, PSAT1; phosphoserine aminotransferase [EC:2.6.1.52]; K00831	map00260,map00270,map00680,map00750	Bcser1 [Botrytis cinerea B05.10]	NA
NC_037320.1	1386874	1387713	840	KOBcdim5_H3K9me3_vs_TB_31_H3K9me3_peak_1940	9.26	9.59	8.84	0.75	0.000185	0.000271	intergenic	BCIN_11g03800:NC_037320.1:1383777-1385051:+:3516	BCIN_11g03800(gene-BCIN_11g03800)	NA	NA	NA	hypothetical protein BCIN_11g03800 [Botrytis cinerea B05.10]	NA
NC_037319.1	1164433	1165491	1059	KOBcdim5_H3K9me3_vs_TB_31_H3K9me3_peak_1955	8.75	9.25	8	1.24	0.00023	0.000335	intergenic	BCIN_10g03050:NC_037319.1:1167931-1169638:-:4676	BCIN_10g03050(gene-BCIN_10g03050)	NA	NA	NA	hypothetical protein BCIN_10g03050 [Botrytis cinerea B05.10]	NA
NC_037317.1	177793	178874	1082	KOBcdim5_H3K9me3_vs_TB_31_H3K9me3_peak_1967	8.56	9.05	7.79	1.26	0.000289	0.000418	BCIN_08g00350:Promoter	BCIN_08g00350:NC_037317.1:175374-177495:-:-838	BCIN_08g00350(gene-BCIN_08g00350)	NA	NA	NA	hypothetical protein BCIN_08g00350 [Botrytis cinerea B05.10]	NA
NC_037310.1	3683671	3684190	520	KOBcdim5_H3K9me3_vs_TB_31_H3K9me3_peak_1972	7.88	8.36	7.15	1.21	0.000314	0.000453	BCIN_01g10570:Promoter	BCIN_01g10570:NC_037310.1:3684028-3686439:+:-97	BCIN_01g10570(gene-BCIN_01g10570)	NA	NA	NA	hypothetical protein BCIN_01g10570 [Botrytis cinerea B05.10]	NA
NC_037321.1	1810841	1813421	2581	KOBcdim5_H3K9me3_vs_TB_31_H3K9me3_peak_1985	10.38	10.88	9.61	1.27	0.000365	0.000523	intergenic	BCIN_12g05340:NC_037321.1:1806177-1807844:+:5954	BCIN_12g05340(gene-BCIN_12g05340)	NA	GRE2; NADPH-dependent methylglyoxal reductase [EC:1.1.1.283]; K17741	map00620,map00640,map04011	hypothetical protein BCIN_12g05340 [Botrytis cinerea B05.10]	NA
NC_037323.1	1261565	1262168	604	KOBcdim5_H3K9me3_vs_TB_31_H3K9me3_peak_1997	9.3	9.76	8.61	1.15	0.000418	0.000596	intergenic	BCIN_14g03280:NC_037323.1:1263301-1264758:-:2891	BCIN_14g03280(gene-BCIN_14g03280)	NA	NA	NA	hypothetical protein BCIN_14g03280 [Botrytis cinerea B05.10]	NA
NC_037319.1	2258971	2260077	1107	KOBcdim5_H3K9me3_vs_TB_31_H3K9me3_peak_2004	10.31	10.79	9.59	1.2	0.000502	0.000713	BCIN_10g05870:Promoter	BCIN_10g05870:NC_037319.1:2255491-2258798:-:-726	BCIN_10g05870(gene-BCIN_10g05870)	NA	NA	NA	hypothetical protein BCIN_10g05870 [Botrytis cinerea B05.10]	NA
NC_037313.1	626994	628200	1207	KOBcdim5_H3K9me3_vs_TB_31_H3K9me3_peak_2009	10.07	10.6	9.23	1.37	0.000511	0.000724	intergenic	Bcrft1:NC_037313.1:623585-625502:-:-2095	Bcrft1(gene-BCIN_04g01700)	43;GO:0005575,cellular_component cellular_component;GO:0005622,cellular_component intracellular;GO:0005623,cellular_component cell;GO:0005737,cellular_component cytoplasm;GO:0005783,cellular_component endoplasmic reticulum;GO:0005789,cellular_component endoplasmic reticulum membrane;GO:0006810,biological_process transport;GO:0006869,biological_process lipid transport;GO:0008150,biological_process…	NA	NA	Bcrft1 [Botrytis cinerea B05.10]	NA
NC_037310.1	742250	742907	658	KOBcdim5_H3K9me3_vs_TB_31_H3K9me3_peak_2012	8.95	9.38	8.33	1.05	0.000532	0.000753	Bcrac:Promoter	Bcrac:NC_037310.1:740428-742157:-:-421	Bcrac(gene-BCIN_01g02000)	NA	RAC1; Ras-related C3 botulinum toxin substrate 1; K04392	map04145,map04933	Bcrac [Botrytis cinerea B05.10]	NA
NC_037310.1	5493	11907	6415	KOBcdim5_H3K9me3_vs_TB_31_H3K9me3_peak_2019	12.05	12.57	11.25	1.32	0.000568	0.000801	Bcboa2:exon	Bcboa2:NC_037310.1:7208-9468:+:1492	Bcboa2(gene-BCIN_01g00020)	NA	NA	NA	Bcboa2 [Botrytis cinerea B05.10]	NA
NC_037310.1	1255777	1257500	1724	KOBcdim5_H3K9me3_vs_TB_31_H3K9me3_peak_2033	11.37	11.94	10.43	1.51	0.000675	0.000945	Bcstc5:Promoter;BCIN_01g03510:Promoter	BCIN_01g03510:NC_037310.1:1253429-1255741:-:-897	BCIN_01g03510(gene-BCIN_01g03510)	NA	NA	NA	hypothetical protein BCIN_01g03510 [Botrytis cinerea B05.10]	NA
NC_037317.1	144336	146091	1756	KOBcdim5_H3K9me3_vs_TB_31_H3K9me3_peak_2056	10.32	10.71	9.8	0.9	0.00106	0.00146	Bcgst11:Promoter	Bcgst11:NC_037317.1:143466-144714:-:-499	Bcgst11(gene-BCIN_08g00300)	NA	GST, gst; glutathione S-transferase [EC:2.5.1.18]; K00799	map00480	Bcgst11 [Botrytis cinerea B05.10]	NA
NC_037319.1	52920	54009	1090	KOBcdim5_H3K9me3_vs_TB_31_H3K9me3_peak_2081	9.44	9.79	8.98	0.8	0.0016	0.00219	BCIN_10g00150:Promoter;BCIN_10g00140:Promoter	BCIN_10g00150:NC_037319.1:54058-56081:+:-593	BCIN_10g00150(gene-BCIN_10g00150)	NA	NA	NA	hypothetical protein BCIN_10g00150 [Botrytis cinerea B05.10]	NA
NC_037314.1	291307	292164	858	KOBcdim5_H3K9me3_vs_TB_31_H3K9me3_peak_2089	9.31	9.66	8.85	0.81	0.00197	0.00268	BCIN_05g00720:exon;BCIN_05g00720:three_prime_UTR	BCIN_05g00720:NC_037314.1:289502-291954:+:2233	BCIN_05g00720(gene-BCIN_05g00720)	NA	NA	NA	hypothetical protein BCIN_05g00720 [Botrytis cinerea B05.10]	NA
NC_037325.1	453746	454243	498	KOBcdim5_H3K9me3_vs_TB_31_H3K9me3_peak_2095	7.82	8.15	7.39	0.76	0.00226	0.00306	intergenic	BCIN_16g01090:NC_037325.1:450294-451530:-:-2464	BCIN_16g01090(gene-BCIN_16g01090)	NA	NA	NA	hypothetical protein BCIN_16g01090 [Botrytis cinerea B05.10]	NA
NC_037310.1	1417214	1418634	1421	KOBcdim5_H3K9me3_vs_TB_31_H3K9me3_peak_2117	9.67	9.99	9.26	0.73	0.00357	0.00481	intergenic	BCIN_01g03890:NC_037310.1:1435273-1436747:-:18823	BCIN_01g03890(gene-BCIN_01g03890)	NA	NA	NA	hypothetical protein BCIN_01g03890 [Botrytis cinerea B05.10]	NA
NC_037315.1	33118	33404	287	KOBcdim5_H3K9me3_vs_TB_31_H3K9me3_peak_2121	7.79	8.16	7.3	0.87	0.00388	0.00521	intergenic	BCIN_06g00028:NC_037315.1:26329-28778:-:-4483	BCIN_06g00028(gene-BCIN_06g00028)	NA	NA	NA	hypothetical protein BCIN_06g00028 [Botrytis cinerea B05.10]	NA
NC_037319.1	717043	717744	702	KOBcdim5_H3K9me3_vs_TB_31_H3K9me3_peak_2125	10.04	10.4	9.55	0.85	0.00437	0.00585	intergenic	BCIN_10g01840:NC_037319.1:704378-706231:-:-11162	BCIN_10g01840(gene-BCIN_10g01840)	NA	NA	NA	hypothetical protein BCIN_10g01840 [Botrytis cinerea B05.10]	NA
NC_037321.1	40333	40650	318	KOBcdim5_H3K9me3_vs_TB_31_H3K9me3_peak_2127	8.38	8.76	7.85	0.91	0.00463	0.00619	BCIN_12g00050:Promoter	BCIN_12g00050:NC_037321.1:41846-45650:+:-1354	BCIN_12g00050(gene-BCIN_12g00050)	NA	NA	NA	hypothetical protein BCIN_12g00050 [Botrytis cinerea B05.10]	NA
NC_037324.1	1787077	1789016	1940	KOBcdim5_H3K9me3_vs_TB_31_H3K9me3_peak_2132	11.15	11.65	10.36	1.29	0.00522	0.00696	BCIN_15g05150:Promoter	BCIN_15g05160:NC_037324.1:1786357-1787434:+:1689	BCIN_15g05160(gene-BCIN_15g05160)	NA	ubiX, bsdB, PAD1; flavin prenyltransferase [EC:2.5.1.129]; K03186	map00130	hypothetical protein BCIN_15g05160 [Botrytis cinerea B05.10]	NA
NC_037313.1	1359989	1360852	864	KOBcdim5_H3K9me3_vs_TB_31_H3K9me3_peak_2133	10.37	10.8	9.76	1.04	0.00529	0.00705	intergenic	BCIN_04g03790:NC_037313.1:1356947-1359453:+:3473	BCIN_04g03790(gene-BCIN_04g03790)	138;GO:0000122,biological_process negative regulation of transcription by RNA polymerase II;GO:0003674,molecular_function molecular_function;GO:0003712,molecular_function transcription coregulator activity;GO:0003714,molecular_function transcription corepressor activity;GO:0005488,molecular_function binding;GO:0005543,molecular_function phospholipid binding;GO:0005575,cellular_component cellular_…	NA	NA	hypothetical protein BCIN_04g03790 [Botrytis cinerea B05.10]	NA
NC_037323.1	567913	568970	1058	KOBcdim5_H3K9me3_vs_TB_31_H3K9me3_peak_2136	10.18	10.58	9.61	0.97	0.00537	0.00715	intergenic	BCIN_14g01270:NC_037323.1:565564-567984:+:2877	BCIN_14g01270(gene-BCIN_14g01270)	NA	NA	NA	hypothetical protein BCIN_14g01270 [Botrytis cinerea B05.10]	NA
NC_037313.1	17858	18988	1131	KOBcdim5_H3K9me3_vs_TB_31_H3K9me3_peak_2143	10.19	10.53	9.73	0.79	0.0061	0.0081	intergenic	BCIN_04g00020:NC_037313.1:13421-16534:+:5002	BCIN_04g00020(gene-BCIN_04g00020)	NA	NA	NA	hypothetical protein BCIN_04g00020 [Botrytis cinerea B05.10]	NA
NC_037311.1	784741	785169	429	KOBcdim5_H3K9me3_vs_TB_31_H3K9me3_peak_2144	7.78	8.1	7.36	0.74	0.00645	0.00856	Bcrpe1:Promoter;BCIN_02g02100:Promoter	Bcrpe1:NC_037311.1:783440-784753:-:-202	Bcrpe1(gene-BCIN_02g02110)	62;GO:0003674,molecular_function molecular_function;GO:0003824,molecular_function catalytic activity;GO:0004750,molecular_function ribulose-phosphate 3-epimerase activity;GO:0005488,molecular_function binding;GO:0005575,cellular_component cellular_component;GO:0005622,cellular_component intracellular;GO:0005623,cellular_component cell;GO:0005737,cellular_component cytoplasm;GO:0005829,cellular_co…	rpe, RPE; ribulose-phosphate 3-epimerase [EC:5.1.3.1]; K01783	map00030,map00040	Bcrpe1 [Botrytis cinerea B05.10]	NA
NC_037312.1	1783422	1784425	1004	KOBcdim5_H3K9me3_vs_TB_31_H3K9me3_peak_2147	9.75	10.15	9.19	0.96	0.00714	0.00946	intergenic	BCIN_03g05260:NC_037312.1:1782357-1782968:+:1566	BCIN_03g05260(gene-BCIN_03g05260)	NA	NA	NA	hypothetical protein BCIN_03g05260 [Botrytis cinerea B05.10]	NA
NC_037311.1	2613550	2614930	1381	KOBcdim5_H3K9me3_vs_TB_31_H3K9me3_peak_2151	9.74	10.07	9.31	0.76	0.00758	0.01	Bcpet112:exon	Bcpet112:NC_037311.1:2614061-2616633:-:2393	Bcpet112(gene-BCIN_02g07380)	66;GO:0003674,molecular_function molecular_function;GO:0003824,molecular_function catalytic activity;GO:0005575,cellular_component cellular_component;GO:0005622,cellular_component intracellular;GO:0005623,cellular_component cell;GO:0005737,cellular_component cytoplasm;GO:0005739,cellular_component mitochondrion;GO:0006082,biological_process organic acid metabolic process;GO:0006139,biological_pro…	gatB, PET112; aspartyl-tRNA(Asn)/glutamyl-tRNA(Gln) amidotransferase subunit B [EC:6.3.5.6 6.3.5.7]; K02434	map00970	Bcpet112 [Botrytis cinerea B05.10]	NA
NC_037322.1	2201588	2202697	1110	KOBcdim5_H3K9me3_vs_TB_31_H3K9me3_peak_2153	8.45	9.33	8.89	1.05	0.557	0.606	Bcst3:exon	Bcstc3:NC_037322.1:2201863-2202544:+:682	Bcstc3(gene-BCIN_13g05830)	NA	NA	NA	Bcstc3 [Botrytis cinerea B05.10]	NA
NC_037314.1	2541153	2541649	497	KOBcdim5_H3K9me3_vs_TB_31_H3K9me3_peak_2155	8.56	8.81	8.26	0.55	0.0086	0.0114	intergenic	BCIN_05g07240:NC_037314.1:2551647-2558099:-:16698	BCIN_05g07240(gene-BCIN_05g07240)	NA	NA	NA	hypothetical protein BCIN_05g07240 [Botrytis cinerea B05.10]	NA
NC_037320.1	2305982	2306576	595	KOBcdim5_H3K9me3_vs_TB_31_H3K9me3_peak_2157	11.43	11.9	10.72	1.18	0.00913	0.012	BCIN_11g06520:exon;BCIN_11g06510:Promoter;BCIN_11g06520:five_prime_UTR	BCIN_11g06520:NC_037320.1:2306183-2308590:+:96	BCIN_11g06520(gene-BCIN_11g06520)	NA	NA	NA	hypothetical protein BCIN_11g06520 [Botrytis cinerea B05.10]	NA
NC_037324.1	45137	45905	769	KOBcdim5_H3K9me3_vs_TB_31_H3K9me3_peak_2161	9.41	9.71	9.02	0.7	0.00961	0.0127	intergenic	BCIN_15g00010:NC_037324.1:52480-54041:+:-6959	BCIN_15g00010(gene-BCIN_15g00010)	NA	NA	NA	hypothetical protein BCIN_15g00010 [Botrytis cinerea B05.10]	NA
NC_037311.1	2711947	2712728	782	KOBcdim5_H3K9me3_vs_TB_31_H3K9me3_peak_2171	8.33	8.62	7.97	0.64	0.0124	0.0163	intergenic	BCIN_02g07630:NC_037311.1:2712807-2714969:-:2631	BCIN_02g07630(gene-BCIN_02g07630)	NA	NA	NA	hypothetical protein BCIN_02g07630 [Botrytis cinerea B05.10]	NA
NC_037322.1	2228173	2228737	565	KOBcdim5_H3K9me3_vs_TB_31_H3K9me3_peak_2173	9.57	9.9	9.13	0.76	0.0127	0.0166	intergenic	BCIN_13g05870:NC_037322.1:2216454-2218777:+:12001	BCIN_13g05870(gene-BCIN_13g05870)	NA	NA	NA	hypothetical protein BCIN_13g05870 [Botrytis cinerea B05.10]	NA
NC_037319.1	1157694	1160649	2956	KOBcdim5_H3K9me3_vs_TB_31_H3K9me3_peak_2179	10.62	11	10.12	0.88	0.0137	0.0179	intergenic	BCIN_10g03050:NC_037319.1:1167931-1169638:-:10466	BCIN_10g03050(gene-BCIN_10g03050)	NA	NA	NA	hypothetical protein BCIN_10g03050 [Botrytis cinerea B05.10]	NA
NC_037317.1	1490858	1494831	3974	KOBcdim5_H3K9me3_vs_TB_31_H3K9me3_peak_2181	12.49	12.97	11.78	1.19	0.0145	0.019	Bcaba3:exon	Bcaba3:NC_037317.1:1491633-1494172:+:1211	Bcaba3(gene-BCIN_08g03880)	NA	NA	NA	Bcaba3 [Botrytis cinerea B05.10]	NA
NC_037313.1	636248	637037	790	KOBcdim5_H3K9me3_vs_TB_31_H3K9me3_peak_2187	8.29	8.63	7.86	0.76	0.0162	0.0211	intergenic	BCIN_04g01710:NC_037313.1:629575-630947:-:-5695	BCIN_04g01710(gene-BCIN_04g01710)	NA	NA	NA	hypothetical protein BCIN_04g01710 [Botrytis cinerea B05.10]	NA
NC_037320.1	1332537	1333676	1140	KOBcdim5_H3K9me3_vs_TB_31_H3K9me3_peak_2190	9.47	9.67	9.25	0.42	0.0182	0.0237	BCIN_11g03770:Promoter	BCIN_11g03770:NC_037320.1:1329346-1332934:-:-172	BCIN_11g03770(gene-BCIN_11g03770)	NA	NA	NA	hypothetical protein BCIN_11g03770 [Botrytis cinerea B05.10]	NA
NC_037322.1	1625009	1626933	1925	KOBcdim5_H3K9me3_vs_TB_31_H3K9me3_peak_2191	9.54	9.89	9.07	0.83	0.0184	0.0239	intergenic	BCIN_13g04430:NC_037322.1:1632852-1637957:-:11986	BCIN_13g04430(gene-BCIN_13g04430)	48;GO:0003674,molecular_function molecular_function;GO:0003824,molecular_function catalytic activity;GO:0003855,molecular_function 3-dehydroquinate dehydratase activity;GO:0003856,molecular_function 3-dehydroquinate synthase activity;GO:0003866,molecular_function 3-phosphoshikimate 1-carboxyvinyltransferase activity;GO:0004764,molecular_function shikimate 3-dehydrogenase (NADP+) activity;GO:00047…	ARO1; pentafunctional AROM polypeptide [EC:4.2.3.4 4.2.1.10 1.1.1.25 2.7.1.71 2.5.1.19]; K13830	map00400	hypothetical protein BCIN_13g04430 [Botrytis cinerea B05.10]	NA
NC_037317.1	2209011	2210498	1488	KOBcdim5_H3K9me3_vs_TB_31_H3K9me3_peak_2192	10.83	11.24	10.25	0.98	0.0184	0.0239	intergenic	Bcebp2:NC_037317.1:2210725-2212378:-:2623	Bcebp2(gene-BCIN_08g05890,gene-BCIN_10g03150)	68;GO:0000280,biological_process nuclear division;GO:0003674,molecular_function molecular_function;GO:0003676,molecular_function nucleic acid binding;GO:0003723,molecular_function RNA binding;GO:0003729,molecular_function mRNA binding;GO:0005488,molecular_function binding;GO:0005575,cellular_component cellular_component;GO:0005622,cellular_component intracellular;GO:0005623,cellular_component cel…	EBP; cholestenol Delta-isomerase [EC:5.3.3.5]; K01824	map00100	Bcebp2 [Botrytis cinerea B05.10]	NA
NC_037323.1	1704516	1705063	548	KOBcdim5_H3K9me3_vs_TB_31_H3K9me3_peak_2194	8.53	8.83	8.16	0.66	0.0188	0.0244	BCIN_14g04350:Promoter	BCIN_14g04350:NC_037323.1:1705121-1707058:+:-331	BCIN_14g04350(gene-BCIN_14g04350)	NA	NA	NA	hypothetical protein BCIN_14g04350 [Botrytis cinerea B05.10]	NA
NC_037323.1	1293767	1294360	594	KOBcdim5_H3K9me3_vs_TB_31_H3K9me3_peak_2196	9.88	10.24	9.4	0.84	0.0194	0.0252	intergenic	Bcsnf1:NC_037323.1:1294700-1298121:-:4057	Bcsnf1(gene-BCIN_14g03370)	413;GO:0000003,biological_process reproduction;GO:0000075,biological_process cell cycle checkpoint;GO:0000077,biological_process DNA damage checkpoint;GO:0000082,biological_process G1/S transition of mitotic cell cycle;GO:0000086,biological_process G2/M transition of mitotic cell cycle;GO:0000166,molecular_function nucleotide binding;GO:0000226,biological_process microtubule cytoskeleton organiza…	SNF1; carbon catabolite-derepressing protein kinase [EC:2.7.11.1]; K12761	map04113,map04138	Bcsnf1 [Botrytis cinerea B05.10]	NA
NC_037313.1	667065	668108	1044	KOBcdim5_H3K9me3_vs_TB_31_H3K9me3_peak_2198	8.58	8.89	8.19	0.7	0.0203	0.0263	intergenic	Bctpp1:NC_037313.1:675117-677772:+:-7530	Bctpp1(gene-BCIN_04g01720)	67;GO:0000012,biological_process single strand break repair;GO:0003674,molecular_function molecular_function;GO:0003676,molecular_function nucleic acid binding;GO:0003677,molecular_function DNA binding;GO:0003690,molecular_function double-stranded DNA binding;GO:0003824,molecular_function catalytic activity;GO:0005488,molecular_function binding;GO:0005575,cellular_component cellular_component;GO:…	NA	NA	Bctpp1 [Botrytis cinerea B05.10]	NA
NC_037319.1	1209912	1210612	701	KOBcdim5_H3K9me3_vs_TB_31_H3K9me3_peak_2199	8.31	8.66	7.85	0.8	0.0206	0.0267	Bctpt1:Promoter	Bctpt1:NC_037319.1:1208174-1209917:-:-345	Bctpt1(gene-BCIN_10g03170)	48;GO:0000215,molecular_function tRNA 2'-phosphotransferase activity;GO:0000394,biological_process RNA splicing, via endonucleolytic cleavage and ligation;GO:0003674,molecular_function molecular_function;GO:0003824,molecular_function catalytic activity;GO:0005575,cellular_component cellular_component;GO:0005622,cellular_component intracellular;GO:0005623,cellular_component cell;GO:0005634,cellula…	NA	NA	Bctpt1 [Botrytis cinerea B05.10]	NA
NC_037315.1	1432086	1434165	2080	KOBcdim5_H3K9me3_vs_TB_31_H3K9me3_peak_2200	11.09	11.49	10.52	0.98	0.0211	0.0273	BCIN_06g04150:Promoter;BCIN_06g04140:Promoter	BCIN_06g04140:NC_037315.1:1430910-1432920:-:-205	BCIN_06g04140(gene-BCIN_06g04140)	NA	NA	NA	hypothetical protein BCIN_06g04140 [Botrytis cinerea B05.10]	NA
NC_037322.1	562984	563589	606	KOBcdim5_H3K9me3_vs_TB_31_H3K9me3_peak_2201	8.5	8.85	8.03	0.82	0.0214	0.0277	BCIN_13g01520:Promoter	BCIN_13g01520:NC_037322.1:564012-565613:+:-725	BCIN_13g01520(gene-BCIN_13g01520)	NA	NA	NA	hypothetical protein BCIN_13g01520 [Botrytis cinerea B05.10]	NA
NC_037322.1	1009522	1010739	1218	KOBcdim5_H3K9me3_vs_TB_31_H3K9me3_peak_2203	9.6	9.92	9.19	0.73	0.0221	0.0285	intergenic	BCIN_13g02900:NC_037322.1:1011387-1014615:-:4484	BCIN_13g02900(gene-BCIN_13g02900)	153;GO:0000122,biological_process negative regulation of transcription by RNA polymerase II;GO:0000429,biological_process carbon catabolite regulation of transcription from RNA polymerase II promoter;GO:0000436,biological_process carbon catabolite activation of transcription from RNA polymerase II promoter;GO:0000976,molecular_function transcription regulatory region sequence-specific DNA binding…	NA	NA	hypothetical protein BCIN_13g02900 [Botrytis cinerea B05.10]	NA
NC_037315.1	2238133	2241989	3857	KOBcdim5_H3K9me3_vs_TB_31_H3K9me3_peak_2204	11.09	11.49	10.52	0.97	0.0222	0.0286	intergenic	BCIN_06g06420:NC_037315.1:2248077-2250470:+:-8016	BCIN_06g06420(gene-BCIN_06g06420)	NA	NA	NA	hypothetical protein BCIN_06g06420 [Botrytis cinerea B05.10]	NA
NC_037313.1	13857	15046	1190	KOBcdim5_H3K9me3_vs_TB_31_H3K9me3_peak_2206	8.64	8.88	8.36	0.52	0.023	0.0297	BCIN_04g00020:exon;BCIN_04g00010:Promoter	BCIN_04g00020:NC_037313.1:13421-16534:+:1030	BCIN_04g00020(gene-BCIN_04g00020)	NA	NA	NA	hypothetical protein BCIN_04g00020 [Botrytis cinerea B05.10]	NA
NC_037316.1	2632298	2637479	5182	KOBcdim5_H3K9me3_vs_TB_31_H3K9me3_peak_2208	14.07	14.59	13.23	1.36	0.0249	0.032	intergenic	BCIN_07g07110:NC_037316.1:2629604-2632202:-:-2686	BCIN_07g07110(gene-BCIN_07g07110)	NA	NA	NA	hypothetical protein BCIN_07g07110 [Botrytis cinerea B05.10]	NA
NC_037310.1	3752402	3752765	364	KOBcdim5_H3K9me3_vs_TB_31_H3K9me3_peak_2214	9.49	9.75	9.17	0.58	0.0269	0.0346	BCIN_01g10790:five_prime_UTR;BCIN_01g10790:exon	BCIN_01g10790:NC_037310.1:3751669-3752793:-:209	BCIN_01g10790(gene-BCIN_01g10790)	NA	NA	NA	hypothetical protein BCIN_01g10790 [Botrytis cinerea B05.10]	NA
NC_037325.1	520084	522841	2758	KOBcdim5_H3K9me3_vs_TB_31_H3K9me3_peak_2217	10.15	10.43	9.81	0.62	0.0271	0.0348	intergenic	Bctti1:NC_037325.1:514602-517930:-:-3532	Bctti1(gene-BCIN_16g01360)	40;GO:0000228,cellular_component nuclear chromosome;GO:0000785,cellular_component chromatin;GO:0000790,cellular_component nuclear chromatin;GO:0005575,cellular_component cellular_component;GO:0005622,cellular_component intracellular;GO:0005623,cellular_component cell;GO:0005634,cellular_component nucleus;GO:0005694,cellular_component chromosome;GO:0005737,cellular_component cytoplasm;GO:0005739,c…	NA	NA	Bctti1 [Botrytis cinerea B05.10]	NA
NC_037311.1	999292	999815	524	KOBcdim5_H3K9me3_vs_TB_31_H3K9me3_peak_2218	9.08	9.44	8.61	0.83	0.0273	0.035	BCIN_02g02770:Promoter	BCIN_02g02770:NC_037311.1:997733-999275:-:-278	BCIN_02g02770(gene-BCIN_02g02770)	NA	NA	NA	hypothetical protein BCIN_02g02770 [Botrytis cinerea B05.10]	NA
NC_037315.1	991518	992133	616	KOBcdim5_H3K9me3_vs_TB_31_H3K9me3_peak_2228	9.08	9.32	8.8	0.51	0.0361	0.0462	intergenic	BCIN_06g02870:NC_037315.1:994597-998191:+:-2771	BCIN_06g02870(gene-BCIN_06g02870)	179;GO:0000003,biological_process reproduction;GO:0000045,biological_process autophagosome assembly;GO:0000280,biological_process nuclear division;GO:0000407,cellular_component phagophore assembly site;GO:0000775,cellular_component chromosome, centromeric region;GO:0000776,cellular_component kinetochore;GO:0000777,cellular_component condensed chromosome kinetochore;GO:0000779,cellular_component c…	HRR25; casein kinase I homolog HRR25 [EC:2.7.11.1]; K14758	map03008	hypothetical protein BCIN_06g02870 [Botrytis cinerea B05.10]	NA
NC_037322.1	97687	98019	333	KOBcdim5_H3K9me3_vs_TB_31_H3K9me3_peak_2231	7.23	7.51	6.89	0.62	0.0388	0.0495	intergenic	BCIN_13g00170:NC_037322.1:104734-105719:-:7866	BCIN_13g00170(gene-BCIN_13g00170)	NA	NA	NA	hypothetical protein BCIN_13g00170 [Botrytis cinerea B05.10]	NA
