# Supplementary material for: Normal distribution of H3K9me3 occupancy co-mediated by histone methyltransferase BcDIM5 and histone deacetylase BcHda1 maintains stable ABA synthesis in Botrytis cinerea TB-31
Source: Front Microbiol. 2024 Mar 4;15:1339576. doi: 10.3389/fmicb.2024.1339576 (PMC10944950; doi:10.3389/fmicb.2024.1339576)
Supplement: Supplementary file 5 [file Data_Sheet_3.ZIP › Dataset 2/KOBchda1_H3K14ac_vs_TB_31_H3K14ac.mid.xls]

seqnames	start	end	width	strand	Conc	Conc_KOBchda1_H3K14ac	Conc_TB_31_H3K14ac	Fold	p.value	FDR	IP_KOBchda1_H3K14ac_1	IP_KOBchda1_H3K14ac_2	IP_TB.31_H3K14ac_1	IP_TB.31_H3K14ac_2
NC_037310.1	158731	159646	916	*	8.68	8.71	8.65	0.06	0.66	0.812	422.99	415.72	417	386.48
NC_037310.1	175930	176736	807	*	8.41	8.5	8.32	0.18	0.246	0.548	372.51	351.3	305	333.63
NC_037310.1	178696	179224	529	*	11.6	12.24	10.42	1.83	3.94E-50	1.99E-48	4284.07	5407.63	1402.01	1330
NC_037310.1	188355	189364	1010	*	8.72	8.81	8.64	0.17	0.236	0.54	457.49	437.87	418	378.22
NC_037310.1	197771	198086	316	*	12.64	13.3	11.35	1.96	7.86E-50	3.92E-48	9025.27	11210.17	2515.1	2699
NC_037310.1	198419	199257	839	*	8.33	8.43	8.23	0.2	0.215	0.534	338.65	350.8	329	271.69
NC_037310.1	198421	199312	892	*	9.71	10.08	9.21	0.87	1.77E-17	1.38E-16	1081.62	1086.15	593.96	590
NC_037310.1	223993	224610	618	*	8.03	8.11	7.95	0.16	0.34	0.584	263.25	289.9	249	245.27
NC_037310.1	224873	225547	675	*	7.09	7.77	5.76	2.01	1.98E-17	1.54E-16	201.48	235.65	46.64	62
NC_037310.1	236142	237072	931	*	8.66	8.58	8.73	-0.15	0.342	0.584	394.24	369.92	476	373.27
NC_037310.1	277097	277542	446	*	7.6	7.75	7.43	0.31	0.113	0.462	219.16	210.38	179	166.81
NC_037310.1	402234	402529	296	*	9.83	10.22	9.28	0.94	2.02E-17	1.57E-16	1146.11	1241.09	661.41	581
NC_037310.1	439518	439930	413	*	7.65	7.77	7.53	0.23	0.235	0.54	230.02	205.34	196	174.25
NC_037310.1	505888	506134	247	*	9.13	9.58	8.46	1.12	2.11E-17	1.64E-16	750.89	779.96	386.91	318
NC_037310.1	517484	518301	818	*	8.42	8.49	8.35	0.14	0.395	0.618	353.34	365.39	370	283.25
NC_037310.1	781624	782099	476	*	8.65	8.76	8.52	0.24	0.114	0.462	443.43	424.78	402	334.45
NC_037310.1	782475	783107	633	*	9.06	9.19	8.91	0.28	0.0487	0.4	621.7	548.09	468	493.01
NC_037310.1	790195	790816	622	*	10.19	10.87	8.9	1.97	2.45E-17	1.90E-16	1667.43	2064.48	416.11	539
NC_037310.1	790211	790793	583	*	8.77	8.85	8.68	0.17	0.222	0.534	461.96	462.02	438	380.7
NC_037310.1	824723	825191	469	*	8.5	8.58	8.41	0.16	0.288	0.568	404.46	358.35	351	330.32
NC_037310.1	871557	872143	587	*	8.03	8.1	7.95	0.15	0.392	0.617	262.61	286.88	271	224.62
NC_037310.1	1092728	1093344	617	*	8.39	8.91	7.54	1.37	2.52E-17	1.95E-16	434.2	531.06	177.85	195
NC_037310.1	1092737	1093232	496	*	7.74	7.83	7.64	0.19	0.314	0.576	226.19	228.5	196	203.15
NC_037310.1	1115352	1116110	759	*	9.31	9.73	8.74	0.99	2.53E-17	1.95E-16	824.54	869.29	444.63	409
NC_037310.1	1172438	1172988	551	*	7.95	7.94	7.95	-0.01	0.965	0.973	258.14	233.53	272	222.97
NC_037310.1	1232888	1233415	528	*	7.8	7.92	7.67	0.25	0.2	0.534	264.53	220.95	224	184.16
NC_037310.1	1293012	1293943	932	*	8.37	8.51	8.21	0.3	0.0534	0.4	382.73	347.27	303	289.03
NC_037310.1	1299408	1299683	276	*	7.35	7.98	6.21	1.77	2.90E-17	2.22E-16	243.61	261.83	66.11	82
NC_037310.1	1340989	1341365	377	*	7.43	7.54	7.32	0.22	0.296	0.57	187.21	185.21	165	154.43
NC_037310.1	1358339	1359169	831	*	9.73	10.35	8.63	1.73	9.42E-49	4.48E-47	1222.92	1391.41	418.79	372
NC_037310.1	1493814	1494209	396	*	7.48	7.54	7.42	0.11	0.598	0.766	187.85	183.2	197	146.17
NC_037310.1	1569753	1570003	251	*	7.62	8.25	6.51	1.74	6.59E-17	4.81E-16	281.73	325.91	103.69	78
NC_037310.1	1570480	1570747	268	*	7.63	8.23	6.57	1.65	6.70E-17	4.87E-16	283.73	316.05	82.55	108
NC_037310.1	1591228	1592397	1170	*	8.91	8.95	8.86	0.09	0.588	0.762	506.05	485.68	556	374.92
NC_037310.1	1597113	1598590	1478	*	9.13	9.29	8.95	0.34	0.0217	0.364	630.01	619.05	544	445.94
NC_037310.1	1839743	1840030	288	*	8.75	9.22	8.06	1.15	1.67E-16	1.18E-15	555.14	633.94	272.48	262
NC_037310.1	1966954	1968220	1267	*	8.89	9	8.78	0.22	0.176	0.506	560.36	461.02	488	390.61
NC_037310.1	2072794	2073105	312	*	7.28	7.93	6.07	1.86	1.80E-16	1.27E-15	215.81	271.07	70.47	64
NC_037310.1	2204047	2205331	1285	*	9.16	9.19	9.13	0.06	0.658	0.812	593.59	576.78	555	567.33
NC_037310.1	2262805	2263782	978	*	8.58	8.7	8.45	0.25	0.123	0.473	415.96	414.72	397	303.9
NC_037310.1	2314021	2314277	257	*	9.61	10.04	8.99	1.05	1.81E-16	1.27E-15	973.86	1130.2	455.37	563
NC_037310.1	2315209	2315844	636	*	7.4	8.02	6.29	1.74	2.19E-16	1.52E-15	250.49	269.84	86.24	70
NC_037310.1	2641882	2642755	874	*	8.41	8.49	8.32	0.17	0.271	0.561	366.76	352.31	350	287.38
NC_037310.1	2726554	2726849	296	*	9.38	9.77	8.84	0.93	2.40E-16	1.66E-15	841.45	906.25	450.33	468
NC_037310.1	2762881	2763431	551	*	8.03	7.96	8.1	-0.14	0.418	0.629	260.05	239.07	280	269.21
NC_037310.1	2763920	2764539	620	*	8.19	8.15	8.23	-0.08	0.648	0.812	280.5	287.88	320	279.95
NC_037310.1	2767475	2768230	756	*	8.3	8.44	8.14	0.3	0.0842	0.407	332.9	362.37	323	242.79
NC_037310.1	2901415	2902419	1005	*	8.64	8.84	8.4	0.44	0.00218	0.166	464.52	454.48	337	340.23
NC_037310.1	2977438	2978162	725	*	8.25	8.23	8.27	-0.04	0.796	0.869	300.95	298.96	333	285.73
NC_037310.1	3003620	3004094	475	*	7.67	7.85	7.46	0.39	0.0429	0.4	228.11	233.03	180	172.59
NC_037310.1	3071525	3072142	618	*	8.08	8.12	8.05	0.07	0.667	0.814	265.81	290.4	250	278.3
NC_037310.1	3181476	3182147	672	*	8.17	8.29	8.04	0.24	0.134	0.482	302.23	322.61	268	259.3
NC_037310.1	3240247	3241068	822	*	8.4	8.55	8.25	0.3	0.0587	0.407	399.35	349.29	323	284.08
NC_037310.1	3244209	3244972	764	*	8.42	8.58	8.24	0.34	0.0443	0.4	394.87	369.42	347	256
NC_037310.1	3291744	3292521	778	*	10.34	10.71	9.85	0.86	2.69E-16	1.86E-15	1561.39	1790.94	950	895
NC_037310.1	3291904	3292515	612	*	8.7	8.59	8.8	-0.21	0.136	0.484	379.54	390.56	453	438.5
NC_037310.1	3357697	3358365	669	*	8.23	8.4	8.04	0.36	0.0336	0.4	357.18	319.59	290	236.18
NC_037310.1	3404675	3405099	425	*	7.51	7.63	7.39	0.23	0.26	0.56	196.16	198.8	184	151.95
NC_037310.1	3518660	3520032	1373	*	9.05	9.15	8.94	0.22	0.128	0.477	553.97	585.84	527	453.37
NC_037310.1	3601897	3603449	1553	*	9.73	8.64	10.34	-1.69	5.99E-57	4.04E-55	387.19	412.77	1345.64	1240
NC_037310.1	3640244	3641015	772	*	8.35	8.43	8.26	0.16	0.298	0.571	353.34	334.69	324	290.68
NC_037310.1	3648769	3649856	1088	*	8.72	8.84	8.59	0.25	0.0964	0.432	442.16	477.12	428	343.54
NC_037310.1	3650142	3651151	1010	*	8.76	8.84	8.68	0.16	0.29	0.569	487.52	427.8	447	371.61
NC_037310.1	3703369	3703809	441	*	7.73	7.77	7.68	0.09	0.678	0.817	223.63	212.39	249	161.86
NC_037310.1	3732324	3732582	259	*	8.24	8.78	7.37	1.41	3.07E-16	2.11E-15	411.56	469.76	142.28	189
NC_037310.1	3793450	3794098	649	*	8.03	8.16	7.88	0.28	0.105	0.45	286.25	285.87	232	240.31
NC_037310.1	3794339	3795389	1051	*	8.91	8.91	8.92	-0.01	0.968	0.973	511.8	449.44	554	412.9
NC_037310.1	3838608	3839452	845	*	8.45	8.48	8.41	0.06	0.661	0.812	352.06	361.37	346	336.1
NC_037310.1	3976042	3976652	611	*	8.02	8.19	7.82	0.37	0.0337	0.4	309.25	276.81	232	221.32
NC_037311.1	178065	178659	595	*	8	8.05	7.95	0.1	0.564	0.739	271.56	259.2	280	213.88
NC_037311.1	439026	439301	276	*	11.52	12.16	10.36	1.8	2.07E-48	9.56E-47	4142.21	5009.64	1207.72	1425
NC_037311.1	440411	440891	481	*	10.63	11	10.13	0.87	9.24E-17	6.64E-16	1941.42	2154.12	1188.25	1055
NC_037311.1	693074	693510	437	*	9.52	9.9	9	0.9	1.05E-16	7.57E-16	952.37	962.31	527.52	498
NC_037311.1	865263	865905	643	*	8	8.16	7.81	0.35	0.0472	0.4	278.58	292.92	214	235.36
NC_037311.1	911028	911747	720	*	8.2	8.22	8.18	0.03	0.834	0.892	302.23	292.92	310	271.69
NC_037311.1	919467	919987	521	*	7.89	7.96	7.82	0.13	0.466	0.666	266.44	231.01	241	212.23
NC_037311.1	930337	930905	569	*	8.07	8.09	8.05	0.03	0.84	0.897	272.19	271.28	300	231.23
NC_037311.1	967101	967352	252	*	10.3	10.69	9.78	0.9	1.13E-16	8.05E-16	1571.13	1723.17	948.99	814
NC_037311.1	969526	970042	517	*	7.88	7.98	7.77	0.21	0.238	0.542	256.86	249.13	222	215.54
NC_037311.1	1169866	1170362	497	*	7.94	7.98	7.89	0.08	0.64	0.804	240.89	262.72	258	218.01
NC_037311.1	1173859	1174906	1048	*	8.76	8.78	8.75	0.02	0.888	0.932	485.61	391.06	460	402.99
NC_037311.1	1229375	1230529	1155	*	9.14	9.26	9.01	0.25	0.123	0.473	658.76	565.7	590	437.68
NC_037311.1	1297272	1297548	277	*	10.61	11.18	9.65	1.53	1.13E-44	4.76E-43	2117.39	2523.46	784.56	821
NC_037311.1	1454354	1454905	552	*	7.94	8.17	7.66	0.51	0.00427	0.182	276.67	297.95	200	204.8
NC_037311.1	1753550	1753795	246	*	10.36	9.5	10.9	-1.4	3.30E-51	1.72E-49	730.83	720.81	1925.84	1894
NC_037311.1	1943912	1944231	320	*	8.9	9.58	7.57	2.01	2.25E-44	9.34E-43	696.43	838.17	187.25	193
NC_037311.1	2098572	2099094	523	*	7.94	7.95	7.93	0.03	0.891	0.932	251.11	244.6	236	251.05
NC_037311.1	2100729	2101706	978	*	8.71	8.82	8.58	0.25	0.0946	0.432	431.93	474.61	413	350.14
NC_037311.1	2429011	2429378	368	*	7.4	7.56	7.23	0.33	0.124	0.473	190.41	187.23	154	146.17
NC_037311.1	2439628	2440043	416	*	9.29	9.96	8	1.96	2.80E-44	1.15E-42	884.16	1105.25	236.24	275
NC_037311.1	2441905	2442231	327	*	8.21	8.95	6.6	2.35	2.89E-44	1.17E-42	466.87	524.59	97.65	97
NC_037311.1	2453022	2453735	714	*	8.34	8.4	8.28	0.12	0.451	0.651	360.37	314.06	321	298.94
NC_037311.1	2494960	2495401	442	*	9.88	10.44	8.97	1.47	6.12E-44	2.44E-42	1325.23	1445.01	486.24	514
NC_037311.1	2681627	2682166	540	*	7.75	7.72	7.78	-0.06	0.783	0.859	231.94	190.25	257	183.33
NC_037311.1	2908531	2909530	1000	*	8.77	8.89	8.64	0.25	0.0718	0.407	477.94	473.6	411	388.13
NC_037311.1	2991603	2992188	586	*	8.13	8.13	8.12	0.01	0.931	0.951	283.7	277.32	334	222.14
NC_037311.1	3002823	3003331	509	*	7.88	7.87	7.89	-0.02	0.937	0.953	254.94	214.4	265	209.76
NC_037311.1	3013409	3013912	504	*	7.99	8.03	7.94	0.08	0.658	0.812	288.17	233.53	271	221.32
NC_037311.1	3020124	3021096	973	*	8.63	8.73	8.51	0.21	0.17	0.501	461.33	387.03	390	341.06
NC_037311.1	3203082	3203700	619	*	9.74	10.36	8.66	1.7	9.18E-44	3.62E-42	1216.04	1405.28	367.78	440
NC_037311.1	3288243	3288794	552	*	8.77	9.27	8.02	1.25	3.83E-16	2.61E-15	564.31	666.6	285.23	233
NC_037312.1	118468	118949	482	*	7.76	7.87	7.65	0.22	0.235	0.54	238.33	229.5	216	184.98
NC_037312.1	149559	150685	1127	*	8.01	8.55	7.13	1.42	4.26E-16	2.89E-15	352.8	396.75	149.66	131
NC_037312.1	151486	151792	307	*	7.86	8.52	6.62	1.89	1.14E-19	1.08E-18	319.84	411.85	113.09	84
NC_037312.1	267465	268044	580	*	8.2	8.24	8.17	0.07	0.663	0.812	314.37	290.4	312	263.43
NC_037312.1	362941	363355	415	*	9.11	8.09	9.71	-1.61	3.27E-42	1.19E-40	279.15	267.38	851.68	819
NC_037312.1	461543	462158	616	*	7.84	8.06	7.58	0.48	0.0109	0.302	271.56	261.71	211	172.59
NC_037312.1	572405	574006	1602	*	9.54	9.95	8.97	0.97	1.30E-19	1.23E-18	969.28	1006.06	491.27	514
NC_037312.1	572833	573968	1136	*	8.82	8.94	8.7	0.24	0.135	0.482	500.3	479.14	479	350.14
NC_037312.1	620823	622012	1190	*	8.73	8.81	8.66	0.15	0.341	0.584	492.63	403.14	439	367.49
NC_037312.1	794873	795181	309	*	9.45	9.88	8.85	1.03	1.30E-19	1.23E-18	893.33	985.42	454.03	467
NC_037312.1	795791	796074	284	*	7.26	7.9	6.09	1.81	4.34E-16	2.95E-15	219.53	256.6	73.15	63
NC_037312.1	809690	810509	820	*	8.62	8.66	8.58	0.08	0.605	0.769	391.04	417.73	427	339.41
NC_037312.1	844718	845195	478	*	7.77	7.7	7.83	-0.13	0.519	0.699	222.36	193.27	261	194.89
NC_037312.1	942599	943704	1106	*	8.72	8.83	8.61	0.22	0.148	0.486	476.02	434.85	435	345.19
NC_037312.1	969285	970411	1127	*	9.83	10.23	9.26	0.98	4.98E-19	4.48E-18	1148.69	1257.42	643.29	580
NC_037312.1	1150151	1150623	473	*	7.73	7.85	7.61	0.24	0.221	0.534	242.16	219.44	222	167.64
NC_037312.1	1168649	1169134	486	*	10.41	10.79	9.89	0.9	5.01E-19	4.49E-18	1666.57	1885.82	944.97	954
NC_037312.1	1292667	1293107	441	*	7.69	7.79	7.58	0.21	0.284	0.568	232.58	209.37	210	171.77
NC_037312.1	1382498	1383225	728	*	8.29	8.4	8.17	0.23	0.18	0.506	346.95	326.64	325	250.22
NC_037312.1	1409135	1410326	1192	*	9.02	9.08	8.95	0.13	0.405	0.621	576.98	505.31	542	450.07
NC_037312.1	1410689	1411536	848	*	9.71	10.13	9.1	1.04	5.88E-19	5.26E-18	1027.74	1216.14	552.68	542
NC_037312.1	1416434	1416907	474	*	7.68	7.62	7.73	-0.11	0.585	0.762	203.83	190.75	224	200.67
NC_037312.1	1551995	1552552	558	*	7.9	7.93	7.86	0.08	0.672	0.815	256.22	233.03	242	222.14
NC_037312.1	1580096	1580706	611	*	9.75	10.16	9.18	0.99	7.13E-19	6.32E-18	1077.04	1217.06	596.98	560
NC_037312.1	1635647	1636212	566	*	8.01	8.09	7.93	0.15	0.414	0.627	284.97	258.19	282	206.45
NC_037312.1	1715159	1715812	654	*	8.1	8.24	7.94	0.29	0.0794	0.407	297.11	305.5	251	241.14
NC_037312.1	1773755	1774182	428	*	7.91	7.88	7.94	-0.07	0.725	0.836	263.25	206.35	274	218.84
NC_037312.1	1964564	1964848	285	*	10.03	10.41	9.52	0.9	8.42E-19	7.45E-18	1302.88	1425.3	724.5	739
NC_037312.1	1989907	1990931	1025	*	8.89	9.09	8.66	0.43	0.00284	0.166	566.75	519.4	423	384.83
NC_037312.1	1992970	1993449	480	*	7.86	8.02	7.68	0.34	0.0634	0.407	271.56	247.62	219	190.76
NC_037312.1	1993856	1994926	1071	*	8.98	9.04	8.92	0.12	0.39	0.617	553.97	501.79	498	472.36
NC_037312.1	2052792	2053182	391	*	7.42	7.57	7.25	0.31	0.142	0.486	189.77	189.74	159	146.17
NC_037312.1	2132611	2133016	406	*	7.63	7.75	7.5	0.25	0.208	0.534	207.66	221.95	193	169.29
NC_037312.1	2139595	2140690	1096	*	8.91	8.91	8.9	0	0.962	0.973	492.63	468.06	542	415.38
NC_037312.1	2170368	2171185	818	*	8.46	8.53	8.38	0.15	0.329	0.584	373.15	367.41	360	308.03
NC_037312.1	2214833	2215270	438	*	7.57	7.62	7.52	0.1	0.612	0.776	194.24	198.8	199	167.64
NC_037312.1	2220431	2221148	718	*	11.28	10.47	11.8	-1.33	8.45E-41	2.94E-39	1361.63	1470.27	3703.69	3415
NC_037312.1	2313808	2314352	545	*	7.78	7.89	7.67	0.21	0.268	0.56	245.36	227.99	189	219.67
NC_037312.1	2465906	2466749	844	*	8.4	8.47	8.32	0.15	0.349	0.59	369.95	340.73	355	284.9
NC_037312.1	2503511	2504704	1194	*	9.37	9.73	8.9	0.83	9.23E-07	0.000393	922.65	774.07	556	399.69
NC_037312.1	2565828	2566410	583	*	7.88	8.03	7.7	0.33	0.0694	0.407	276.67	247.62	209	208.1
NC_037312.1	2636722	2637357	636	*	8.04	8.16	7.92	0.24	0.166	0.501	273.47	296.94	245	239.48
NC_037312.1	2641785	2642676	892	*	8.52	8.5	8.53	-0.02	0.896	0.935	363.57	362.88	401	336.93
NC_037312.1	2719990	2720809	820	*	8.48	8.51	8.44	0.07	0.687	0.819	415.96	314.56	376	319.59
NC_037312.1	2844243	2844761	519	*	7.76	7.86	7.67	0.19	0.306	0.576	230.66	232.52	210	196.54
NC_037312.1	3017042	3017482	441	*	7.71	7.84	7.55	0.29	0.148	0.486	242.8	216.92	213	162.68
NC_037313.1	1067	7725	6659	*	17.42	17.54	17.3	0.24	0.000984	0.14	193789.32	186378.66	168715	153904.41
NC_037313.1	8378	8840	463	*	13.47	13.52	13.41	0.11	0.11	0.459	11854.53	11634.67	10386	11362.31
NC_037313.1	230434	230768	335	*	9.63	10.07	9	1.07	1.96E-23	2.48E-22	362.55	453.13	83.22	89
NC_037313.1	231154	231427	274	*	10.94	11.66	9.45	2.21	4.61E-89	1.36E-86	2982.06	3488.55	733.22	666
NC_037313.1	426440	427049	610	*	8.01	8.14	7.86	0.28	0.122	0.473	288.81	275.81	261	203.97
NC_037313.1	429352	430007	656	*	8.11	8.23	7.98	0.25	0.157	0.499	308.62	293.42	286	219.67
NC_037313.1	583037	583723	687	*	8.16	8.3	8	0.3	0.0679	0.407	316.28	313.05	251	260.13
NC_037313.1	584258	585204	947	*	8.62	8.68	8.54	0.14	0.321	0.577	401.26	421.76	379	366.66
NC_037313.1	600332	601757	1426	*	9.12	9.24	8.99	0.25	0.0851	0.407	638.96	566.21	531	484.75
NC_037313.1	726836	727642	807	*	8.49	8.52	8.47	0.05	0.713	0.832	377.62	357.34	374	333.63
NC_037313.1	768313	769159	847	*	8.6	8.59	8.61	-0.02	0.908	0.937	368.68	402.13	442	341.06
NC_037313.1	771925	772231	307	*	10.35	11.08	8.81	2.28	2.74E-87	7.40E-85	1964.92	2367.59	433.89	461
NC_037313.1	787611	788288	678	*	8.16	8.22	8.1	0.12	0.474	0.672	310.53	286.88	286	264.26
NC_037313.1	811195	811717	523	*	7.97	7.99	7.96	0.04	0.829	0.89	243.44	265.24	271	225.45
NC_037313.1	823444	824095	652	*	8.08	8.09	8.06	0.03	0.876	0.926	285.61	259.2	303	232.05
NC_037313.1	980132	980718	587	*	8	7.91	8.08	-0.17	0.381	0.61	251.11	231.01	312	230.4
NC_037313.1	1033703	1034412	710	*	8.4	8.53	8.27	0.26	0.122	0.473	357.18	379.99	352	264.26
NC_037313.1	1118917	1119615	699	*	8.26	8.36	8.16	0.2	0.209	0.534	325.87	329.15	295	275.82
NC_037313.1	1236511	1237003	493	*	7.96	7.99	7.93	0.06	0.71	0.832	242.16	266.75	245	241.96
NC_037313.1	1407195	1407560	366	*	10.27	10.63	9.79	0.84	4.59E-16	3.09E-15	1509.51	1657.87	926.84	847
NC_037313.1	1408400	1408957	558	*	8.93	9.37	8.32	1.05	4.65E-16	3.13E-15	626.79	692.78	319.13	319
NC_037313.1	1431937	1433059	1123	*	8.95	8.96	8.95	0.01	0.934	0.952	502.86	490.71	513	473.19
NC_037313.1	1552730	1553742	1013	*	8.65	8.68	8.63	0.05	0.731	0.839	406.38	413.21	402	390.61
NC_037313.1	1858820	1861419	2600	*	10.09	10.13	10.05	0.08	0.56	0.739	1175.68	1066.48	1172	944.73
NC_037313.1	1895125	1895648	524	*	7.87	7.95	7.77	0.18	0.316	0.576	256.86	239.07	216	221.32
NC_037313.1	1899696	1900055	360	*	9.54	8.63	10.09	-1.47	1.29E-40	4.44E-39	410.7	379.2	1125.84	1055
NC_037313.1	1929993	1930732	740	*	8.2	8.27	8.12	0.15	0.366	0.597	300.31	316.07	278	279.12
NC_037313.1	1950815	1951067	253	*	9.73	10.1	9.25	0.85	4.66E-16	3.13E-15	1056.98	1132.35	605.03	611
NC_037313.1	2074417	2074950	534	*	8.1	8.01	8.17	-0.16	0.392	0.617	289.45	226.99	321	256.83
NC_037313.1	2246997	2247616	620	*	7.98	8	7.96	0.04	0.81	0.877	272.19	241.58	261	237.83
NC_037313.1	2308109	2308577	469	*	7.83	7.86	7.81	0.05	0.788	0.863	261.33	203.83	245	203.15
NC_037313.1	2308829	2309243	415	*	7.56	7.64	7.48	0.16	0.421	0.63	198.72	200.31	194	162.68
NC_037313.1	2377521	2378460	940	*	8.8	8.88	8.71	0.16	0.326	0.584	507.33	432.33	481	359.23
NC_037313.1	2400840	2401597	758	*	9.39	9.77	8.87	0.9	4.72E-16	3.17E-15	859.8	886.54	467.11	471
NC_037313.1	2413579	2414288	710	*	8.28	8.36	8.19	0.18	0.268	0.56	336.73	322.11	308	274.99
NC_037314.1	139929	140720	792	*	8.41	8.52	8.28	0.24	0.12	0.473	369.32	365.39	331	291.51
NC_037314.1	148335	148602	268	*	6.72	7.42	5.31	2.11	4.84E-16	3.23E-15	175.11	168.19	42.28	37
NC_037314.1	165030	165560	531	*	7.92	7.98	7.85	0.13	0.507	0.692	263.25	241.58	275	185.81
NC_037314.1	165030	165675	646	*	8.24	8.77	7.39	1.38	4.91E-16	3.28E-15	413.27	457.44	185.91	149
NC_037314.1	168008	168437	430	*	12.53	12.96	11.9	1.06	4.99E-16	3.32E-15	7067.8	8922.97	3784.56	3859
NC_037314.1	182340	182625	286	*	7.16	7.13	7.19	-0.05	0.861	0.912	128.43	152	173	118.09
NC_037314.1	250761	251399	639	*	7.88	8.05	7.68	0.37	0.0407	0.4	267.72	263.22	193	217.19
NC_037314.1	314182	315296	1115	*	8.75	8.79	8.72	0.07	0.656	0.812	485.61	398.11	466	374.92
NC_037314.1	393162	394080	919	*	8.86	8.97	8.73	0.24	0.119	0.473	517.55	487.19	479	371.61
NC_037314.1	443669	444100	432	*	10.46	11.01	9.59	1.42	3.06E-41	1.10E-39	1942.28	2168.29	722.48	815
NC_037314.1	443679	444124	446	*	7.54	7.67	7.39	0.28	0.211	0.534	204.47	203.83	203	132.96
NC_037314.1	450695	451495	801	*	8.37	8.5	8.22	0.29	0.0698	0.407	377.62	347.78	317	277.47
NC_037314.1	667712	669167	1456	*	9.27	9.34	9.2	0.14	0.381	0.61	699.02	592.88	655	520.26
NC_037314.1	684111	684537	427	*	7.89	8.02	7.76	0.27	0.159	0.5	284.34	235.04	229	203.15
NC_037314.1	789981	790403	423	*	7.71	7.75	7.67	0.08	0.674	0.815	219.16	212.39	201	207.28
NC_037314.1	824431	825056	626	*	7.99	8.19	7.76	0.43	0.0128	0.302	284.97	298.45	211	221.32
NC_037314.1	1019800	1020113	314	*	9.08	9.52	8.45	1.07	8.06E-16	5.27E-15	668.35	799.67	345.3	355
NC_037314.1	1052036	1052649	614	*	8.08	8.22	7.92	0.3	0.0845	0.407	315.64	281.34	230	254.35
NC_037314.1	1106329	1107632	1304	*	9.06	9.11	9.01	0.09	0.498	0.691	522.67	580.3	540	493.01
NC_037314.1	1203227	1203901	675	*	8.17	8.28	8.06	0.22	0.223	0.534	325.23	294.93	302	232.05
NC_037314.1	1221865	1222351	487	*	7.84	7.93	7.74	0.2	0.293	0.569	228.75	259.7	200	226.27
NC_037314.1	1272412	1272970	559	*	7.91	7.98	7.83	0.16	0.405	0.621	259.42	247.12	261	193.24
NC_037314.1	1341546	1342298	753	*	8.32	8.45	8.17	0.28	0.07	0.407	348.23	350.8	295	279.95
NC_037314.1	1344949	1345410	462	*	7.69	7.72	7.66	0.07	0.724	0.836	212.13	210.88	231	172.59
NC_037314.1	1707224	1707497	274	*	8.88	7.9	9.46	-1.56	6.90E-35	1.72E-33	246.76	232.57	709.73	701
NC_037314.1	1732404	1733076	673	*	8.25	8.39	8.09	0.31	0.0738	0.407	339.29	333.68	308	236.18
NC_037314.1	1837430	1837940	511	*	7.35	8.01	6.11	1.9	8.18E-16	5.34E-15	212.66	302.8	72.15	66
NC_037314.1	1838709	1839225	517	*	10.93	11.34	10.38	0.96	1.88E-18	1.61E-17	2380.77	2791.14	1398.66	1259
NC_037314.1	1872254	1873034	781	*	8.46	8.52	8.4	0.12	0.409	0.625	359.09	374.45	350	323.72
NC_037314.1	1923799	1924862	1064	*	8.81	8.85	8.76	0.08	0.564	0.739	470.27	450.45	472	397.21
NC_037314.1	1941981	1943254	1274	*	8.98	9.07	8.88	0.19	0.183	0.506	546.95	528.46	511	430.25
NC_037314.1	2029701	2030061	361	*	9.7	10.09	9.16	0.93	2.11E-18	1.81E-17	1051.53	1134.51	583.56	560
NC_037314.1	2057419	2057972	554	*	7.87	7.92	7.82	0.11	0.553	0.732	246.64	239.07	250	200.67
NC_037314.1	2152625	2153403	779	*	8.35	8.44	8.25	0.19	0.261	0.56	359.09	335.7	343	267.56
NC_037314.1	2211532	2212265	734	*	8.28	8.33	8.22	0.11	0.487	0.682	326.51	317.58	328	267.56
NC_037314.1	2244182	2245570	1389	*	9.05	9.15	8.94	0.2	0.169	0.501	607.65	525.94	523	461.63
NC_037314.1	2307783	2308380	598	*	8.04	8.18	7.89	0.29	0.0901	0.417	295.84	283.86	248	226.27
NC_037314.1	2330394	2331446	1053	*	8.88	8.98	8.76	0.21	0.146	0.486	495.83	512.86	479	390.61
NC_037314.1	2353557	2354085	529	*	7.87	7.91	7.82	0.09	0.617	0.78	253.03	229.5	248	204.8
NC_037314.1	2388695	2390359	1665	*	9.56	9.96	9	0.96	2.15E-18	1.84E-17	963.54	1026.7	494.97	531
NC_037314.1	2388758	2390359	1602	*	9.32	9.46	9.17	0.29	0.0382	0.4	699.66	706.63	622	526.87
NC_037314.1	2391490	2391857	368	*	9.57	9.96	9.03	0.94	8.67E-16	5.64E-15	921.99	1074.75	517.45	525
NC_037314.1	2398420	2399010	591	*	7.96	8.06	7.85	0.22	0.224	0.534	272.19	262.22	220	240.31
NC_037314.1	2414418	2416385	1968	*	9.7	9.81	9.58	0.23	0.0812	0.407	899.01	891.34	788	741.58
NC_037314.1	2491284	2492597	1314	*	9.26	9.32	9.19	0.14	0.306	0.576	656.85	625.09	572	592.11
NC_037314.1	2594975	2596125	1151	*	8.83	8.94	8.7	0.24	0.084	0.407	486.88	496.25	414	418.69
NC_037314.1	2672740	2673135	396	*	7.63	7.64	7.61	0.02	0.909	0.937	219.16	179.17	216	175.9
NC_037314.1	2718796	2719113	318	*	7.18	7.81	6.04	1.77	9.11E-16	5.92E-15	210.08	239.04	61.41	70
NC_037314.1	2854418	2855322	905	*	8.53	8.62	8.43	0.19	0.234	0.54	428.1	359.86	342	350.14
NC_037315.1	389041	389534	494	*	7.59	7.7	7.47	0.23	0.24	0.544	202.55	212.39	180	173.42
NC_037315.1	399554	400632	1079	*	8.76	8.85	8.67	0.18	0.206	0.534	472.83	447.43	416	397.21
NC_037315.1	407177	407769	593	*	7.96	8.02	7.89	0.13	0.479	0.678	277.31	242.59	239	237.01
NC_037315.1	502180	502721	542	*	7.87	7.9	7.83	0.08	0.659	0.812	241.53	237.56	244	209.76
NC_037315.1	538170	538720	551	*	8.01	8.02	8	0.02	0.901	0.937	283.06	237.56	293	219.67
NC_037315.1	593450	593981	532	*	7.88	7.9	7.85	0.06	0.769	0.856	266.44	212.89	259	201.5
NC_037315.1	665913	667584	1672	*	9.55	9.67	9.43	0.24	0.111	0.461	835.75	790.17	774	606.14
NC_037315.1	697676	699839	2164	*	9.66	9.78	9.53	0.25	0.0983	0.432	958.43	800.24	814	662.3
NC_037315.1	708701	709107	407	*	8.61	9.1	7.84	1.26	9.15E-16	5.94E-15	499.83	598.83	207.05	252
NC_037315.1	709550	709823	274	*	9.94	10.3	9.46	0.83	9.54E-16	6.18E-15	1215.46	1303.31	733.22	679
NC_037315.1	787495	788406	912	*	8.72	8.89	8.53	0.37	0.0114	0.302	482.41	469.07	394	343.54
NC_037315.1	789218	790323	1106	*	8.73	8.86	8.6	0.26	0.0656	0.407	478.58	450.95	407	366.66
NC_037315.1	805289	806167	879	*	8.49	8.57	8.42	0.15	0.309	0.576	389.76	369.42	344	339.41
NC_037315.1	815049	815336	288	*	7.23	7.2	7.27	-0.07	0.823	0.885	159.1	134.88	193	114.79
NC_037315.1	816204	816451	248	*	11.36	11.95	10.35	1.6	1.49E-43	5.73E-42	3574.17	4313.47	1363.42	1241
NC_037315.1	855912	856615	704	*	8.24	8.27	8.21	0.06	0.713	0.832	322.67	294.43	325	266.74
NC_037315.1	968475	969208	734	*	8.39	8.44	8.33	0.11	0.511	0.693	382.1	312.04	333	310.5
NC_037315.1	971774	973244	1471	*	9.18	9.29	9.07	0.22	0.145	0.486	660.04	591.87	600	472.36
NC_037315.1	973316	973551	236	*	9.39	8.55	9.91	-1.36	7.94E-35	1.95E-33	385.19	365.64	948.32	982
NC_037315.1	994989	995688	700	*	8.35	8.41	8.28	0.12	0.436	0.641	308.62	370.43	324	298.94
NC_037315.1	996576	996925	350	*	10.43	9.76	10.88	-1.11	8.41E-30	1.56E-28	854.06	885	1786.57	1975
NC_037315.1	1047709	1048148	440	*	9.02	9.62	7.96	1.66	4.49E-35	1.14E-33	729.68	844.95	239.93	259
NC_037315.1	1119102	1119474	373	*	7.44	7.63	7.22	0.41	0.0565	0.407	202.55	193.27	151	147.82
NC_037315.1	1126985	1127920	936	*	9.28	9.85	8.33	1.53	2.39E-36	6.28E-35	876.99	974.33	309.73	333
NC_037315.1	1128280	1128585	306	*	12.05	12.62	11.08	1.54	4.04E-36	1.06E-34	5641.4	6943.51	2195.63	2147
NC_037315.1	1128977	1130487	1511	*	9.36	9.4	9.33	0.07	0.601	0.767	694.54	654.79	685	598.71
NC_037315.1	1460930	1461312	383	*	7.55	7.73	7.34	0.38	0.0689	0.407	212.13	211.89	145	180.03
NC_037315.1	1576411	1577391	981	*	8.95	8.97	8.93	0.04	0.764	0.856	513.72	489.2	528	445.94
NC_037315.1	1578383	1579106	724	*	8.21	8.26	8.16	0.1	0.59	0.762	355.26	259.7	307	265.91
NC_037315.1	1663720	1664264	545	*	7.68	8.25	6.73	1.51	1.28E-15	8.19E-15	284.88	322.83	97.65	115
NC_037315.1	1686381	1687173	793	*	8.34	8.43	8.25	0.19	0.225	0.534	355.9	336.2	310	297.29
NC_037315.1	1689863	1690808	946	*	8.69	8.67	8.71	-0.04	0.822	0.885	398.71	415.72	470	366.66
NC_037315.1	1692972	1694115	1144	*	8.83	8.81	8.86	-0.05	0.773	0.856	449.19	448.94	520	407.95
NC_037315.1	1745536	1746235	700	*	8.24	8.32	8.15	0.17	0.334	0.584	346.31	293.92	322	246.09
NC_037315.1	1775996	1776423	428	*	7.8	7.98	7.6	0.38	0.0401	0.4	256.22	247.62	207	180.03
NC_037315.1	1777436	1777814	379	*	7.79	8.03	7.51	0.52	0.00571	0.221	276.03	245.61	177	186.63
NC_037315.1	1789802	1790913	1112	*	9.09	9.17	9	0.17	0.282	0.568	615.31	538.02	578	447.59
NC_037315.1	1824310	1824773	464	*	7.81	7.78	7.85	-0.06	0.775	0.856	211.49	228.5	270	189.94
NC_037315.1	1964188	1964906	719	*	9.71	10.1	9.17	0.92	1.41E-15	8.97E-15	1016.85	1171.78	546.31	609
NC_037315.1	2143134	2143905	772	*	8.71	8.71	8.71	0	0.993	0.993	449.19	389.55	473	365.83
NC_037315.1	2183500	2184493	994	*	8.77	8.74	8.8	-0.05	0.733	0.839	484.33	373.44	455	434.38
NC_037315.1	2618272	2618734	463	*	7.72	7.82	7.62	0.2	0.293	0.569	229.38	221.45	208	184.98
NC_037315.1	2627902	2628610	709	*	8.26	8.45	8.03	0.42	0.0122	0.302	336.09	365.39	289	235.36
NC_037315.1	2635639	2635990	352	*	9.87	10.48	8.81	1.68	2.21E-40	7.53E-39	1271.06	1586.4	469.8	425
NC_037316.1	47497	48953	1457	*	9.07	9.73	7.81	1.92	2.84E-40	9.57E-39	764.93	937.98	239.93	209
NC_037316.1	47760	48933	1174	*	8.84	8.89	8.78	0.11	0.446	0.648	490.08	458	458	421.99
NC_037316.1	50173	50416	244	*	10.37	11.13	8.67	2.46	4.34E-40	1.45E-38	1986.13	2504.67	388.59	427
NC_037316.1	67803	68472	670	*	8.08	8.16	8	0.15	0.368	0.597	281.78	288.89	278	235.36
NC_037316.1	74388	75238	851	*	8.56	8.64	8.48	0.16	0.282	0.568	387.21	408.17	355	358.4
NC_037316.1	345207	345433	227	*	6.68	6.12	7.09	-0.97	0.00351	0.166	74.76	63.92	132	140.39
NC_037316.1	469957	470651	695	*	8.38	9.12	6.77	2.35	8.00E-40	2.64E-38	481.49	633.33	107.05	111
NC_037316.1	470004	470617	614	*	8.03	8.17	7.87	0.29	0.0964	0.432	298.39	275.81	254	214.71
NC_037316.1	471372	471760	389	*	7.98	8.76	6.14	2.63	1.04E-39	3.39E-38	380.89	487.93	62.75	78
NC_037316.1	484983	485342	360	*	7.5	7.53	7.47	0.05	0.802	0.872	189.77	178.67	193	162.68
NC_037316.1	504207	504750	544	*	7.84	8.03	7.62	0.4	0.0347	0.4	268.36	252.65	221	173.42
NC_037316.1	796592	797284	693	*	8.26	8.31	8.2	0.11	0.508	0.692	329.7	305	292	297.29
NC_037316.1	946769	947108	340	*	10.1	10.63	9.26	1.37	1.17E-39	3.78E-38	1516.39	1649.86	636.91	590
NC_037316.1	952183	952735	553	*	7.87	8	7.72	0.28	0.127	0.477	266.44	244.6	221	200.67
NC_037316.1	965812	966096	285	*	9.81	9.11	10.28	-1.17	1.12E-29	2.07E-28	548.26	556.32	1294.29	1184
NC_037316.1	1077021	1078001	981	*	8.58	8.63	8.52	0.1	0.501	0.692	415.32	374.95	399	336.93
NC_037316.1	1191850	1192502	653	*	7.98	8.09	7.87	0.22	0.221	0.534	285.61	259.2	219	248.57
NC_037316.1	1307348	1307855	508	*	7.67	7.85	7.47	0.38	0.0469	0.4	230.02	231.52	183	171.77
NC_037316.1	1523610	1524128	519	*	10.77	10.12	11.21	-1.09	4.38E-29	7.87E-28	1072.16	1153.61	2482.88	2269
NC_037316.1	1553827	1554225	399	*	9.38	9.99	8.27	1.72	1.28E-39	4.09E-38	915.4	1122.5	308.05	311
NC_037316.1	1554607	1554971	365	*	10.61	9.95	11.06	-1.11	5.02E-29	8.98E-28	930.59	1048.26	2166.1	2096
NC_037316.1	1684535	1685005	471	*	7.76	7.84	7.67	0.17	0.39	0.617	239.61	218.93	236	170.94
NC_037316.1	1705541	1706368	828	*	8.36	8.52	8.18	0.34	0.0368	0.4	394.87	338.72	293	288.21
NC_037316.1	1762533	1763109	577	*	7.96	8.05	7.86	0.19	0.316	0.576	286.25	243.09	213	251.05
NC_037316.1	1796843	1797119	277	*	9.07	9.73	7.81	1.92	2.37E-39	7.51E-38	748.02	946.91	213.42	236
NC_037316.1	1797377	1797635	259	*	9	9.66	7.74	1.92	2.85E-39	8.96E-38	714.2	900.71	208.39	218
NC_037316.1	1904605	1905053	449	*	7.7	7.81	7.57	0.23	0.224	0.534	226.19	221.95	207	174.25
NC_037316.1	2026901	2027412	512	*	7.8	7.77	7.83	-0.07	0.763	0.856	208.94	226.48	268	188.28
NC_037316.1	2172546	2172833	288	*	10.37	10.95	9.38	1.57	3.27E-39	1.02E-37	1744.52	2213.57	670.47	662
NC_037316.1	2206635	2207206	572	*	8.14	8.05	8.23	-0.18	0.286	0.568	270.92	259.2	320	280.78
NC_037316.1	2323455	2324958	1504	*	9.24	9.3	9.19	0.11	0.417	0.629	618.51	641.7	627	538.43
NC_037316.1	2379490	2380138	649	*	8.13	8.2	8.06	0.14	0.402	0.621	311.17	277.82	284	249.39
NC_037316.1	2581044	2581869	826	*	9.15	9.81	7.91	1.9	9.76E-39	2.98E-37	794.45	1003.28	257.05	223
NC_037316.1	2581059	2581779	721	*	8.18	8.32	8.02	0.3	0.0719	0.407	327.78	311.54	275	245.27
NC_037316.1	2582413	2582899	487	*	9.49	9.86	8.99	0.87	1.54E-15	9.76E-15	901.07	956.77	497.31	517
NC_037317.1	50580	51375	796	*	8.41	8.6	8.18	0.42	0.0137	0.307	401.9	374.45	333	247.74
NC_037317.1	78736	78975	240	*	7.27	7.91	6.11	1.8	1.63E-15	1.03E-14	211.8	268.61	61.74	76
NC_037317.1	79814	80423	610	*	9.71	10.06	9.24	0.82	1.70E-15	1.07E-14	1048.66	1084.3	598.99	609
NC_037317.1	242548	243479	932	*	8.67	8.76	8.58	0.18	0.251	0.556	431.93	433.84	430	336.1
NC_037317.1	357860	358389	530	*	7.9	7.92	7.87	0.05	0.772	0.856	259.42	226.48	247	221.32
NC_037317.1	370124	370688	565	*	7.99	8.05	7.93	0.12	0.509	0.692	266.44	262.22	266	222.14
NC_037317.1	415234	415674	441	*	7.53	7.75	7.28	0.47	0.0279	0.397	236.41	193.77	163	147.82
NC_037317.1	499795	500691	897	*	10.91	11.38	10.21	1.16	8.61E-25	1.17E-23	2391.95	2923.91	1223.82	1153
NC_037317.1	565995	566845	851	*	8.51	8.64	8.37	0.27	0.0779	0.407	419.79	378.98	320	342.71
NC_037317.1	629246	630112	867	*	8.38	8.46	8.3	0.16	0.284	0.568	340.56	364.89	329	300.59
NC_037317.1	654074	655039	966	*	8.73	8.83	8.63	0.2	0.213	0.534	499.66	409.18	430	362.53
NC_037317.1	658793	659332	540	*	7.97	8.19	7.7	0.49	0.00622	0.221	290.09	294.93	229	186.63
NC_037317.1	659870	660416	547	*	7.97	8.07	7.86	0.21	0.235	0.54	260.69	275.3	232	232.88
NC_037317.1	672310	673743	1434	*	9.14	9.23	9.04	0.19	0.227	0.537	607.65	592.88	601	453.37
NC_037317.1	829329	830714	1386	*	9.32	9.35	9.29	0.06	0.679	0.817	678.57	624.09	629	623.49
NC_037317.1	879315	880002	688	*	8.22	8.29	8.14	0.16	0.38	0.61	341.2	286.37	314	249.39
NC_037317.1	890333	891270	938	*	8.66	8.79	8.51	0.28	0.0517	0.4	458.13	429.81	382	347.67
NC_037317.1	909236	909776	541	*	7.97	8.08	7.85	0.22	0.205	0.534	271.56	268.76	221	241.96
NC_037317.1	916323	916913	591	*	7.82	8.5	6.52	1.97	1.09E-24	1.48E-23	328.73	394.29	97.99	86
NC_037317.1	932752	933245	494	*	7.86	7.97	7.75	0.22	0.223	0.534	242.16	257.69	216	213.88
NC_037317.1	988665	989218	554	*	7.96	8.09	7.83	0.26	0.458	0.657	281.78	262.72	283	170.94
NC_037317.1	1073953	1074750	798	*	8.43	8.57	8.28	0.29	0.0673	0.407	380.82	381.5	348	273.34
NC_037317.1	1327830	1328094	265	*	9.07	9.59	8.24	1.36	1.26E-24	1.70E-23	708.18	836.33	296.64	306
NC_037317.1	1395726	1396044	319	*	7.35	7.34	7.37	-0.03	0.906	0.937	145.68	177.66	183	147.82
NC_037317.1	1409834	1410913	1080	*	8.89	9	8.78	0.22	0.169	0.501	567.39	453.97	468	411.25
NC_037317.1	1414671	1415423	753	*	8.25	8.39	8.09	0.3	0.0783	0.407	352.7	319.09	305	239.48
NC_037317.1	1458062	1458410	349	*	7.24	7.43	7.02	0.4	0.0873	0.413	170.6	173.13	135	124.7
NC_037317.1	1527133	1528033	901	*	8.82	8.89	8.74	0.15	0.362	0.597	499.02	450.45	501	353.45
NC_037317.1	1541494	1542169	676	*	8.06	8.14	7.98	0.16	0.34	0.584	291.36	272.28	250	253.52
NC_037317.1	1548602	1549395	794	*	8.53	8.45	8.61	-0.16	0.344	0.584	374.43	324.12	448	334.45
NC_037317.1	1612881	1613227	347	*	9.09	8.26	9.62	-1.36	6.04E-29	1.07E-27	320.7	291.71	803.69	766
NC_037317.1	1628004	1629271	1268	*	9.01	8.99	9.03	-0.03	0.811	0.877	536.72	481.15	547	495.49
NC_037317.1	1641023	1641368	346	*	12.53	13.05	11.71	1.34	1.30E-24	1.75E-23	7517.48	9402.59	3429.86	3263
NC_037317.1	1642214	1642498	285	*	7.07	7.83	5.38	2.45	1.72E-24	2.30E-23	223.83	230.11	45.3	38
NC_037317.1	1645334	1645707	374	*	7.61	7.65	7.57	0.08	0.692	0.819	203.83	198.8	220	161.03
NC_037317.1	1753634	1754033	400	*	10.26	9.62	10.7	-1.08	4.14E-28	6.87E-27	755.47	821.23	1713.08	1621
NC_037317.1	1846484	1846956	473	*	7.9	7.95	7.85	0.1	0.577	0.754	243.44	251.65	234	228.75
NC_037317.1	1848866	1850060	1195	*	8.84	9	8.66	0.34	0.0225	0.364	543.75	481.15	376	432.72
NC_037317.1	1859956	1860553	598	*	8.22	8.36	8.06	0.29	0.0736	0.407	343.12	312.55	266	269.21
NC_037317.1	1943610	1945004	1395	*	9.03	9.22	8.8	0.42	0.00247	0.166	610.2	582.82	450	442.63
NC_037317.1	2042074	2042817	744	*	9.67	10.08	9.1	0.99	1.73E-15	1.09E-14	1013.7	1153.92	598.32	496
NC_037317.1	2141918	2142743	826	*	8.42	8.57	8.25	0.32	0.0487	0.4	402.54	356.84	330	279.95
NC_037317.1	2162668	2163269	602	*	8.25	8.28	8.22	0.06	0.69	0.819	313.09	310.53	322	274.99
NC_037317.1	2200614	2202070	1457	*	9.33	9.38	9.28	0.11	0.447	0.648	691.99	643.21	671	568.16
NC_037317.1	2312875	2313715	841	*	8.51	8.59	8.42	0.17	0.305	0.576	355.9	414.21	386	299.77
NC_037317.1	2314475	2314977	503	*	7.78	7.96	7.57	0.39	0.0428	0.4	267.72	229.5	204	175.07
NC_037317.1	2458209	2458962	754	*	8.3	8.26	8.33	-0.07	0.716	0.832	336.73	276.81	370	273.34
NC_037317.1	2485271	2485691	421	*	7.58	7.54	7.62	-0.08	0.736	0.841	180.82	192.26	224	169.29
NC_037318.1	29180	29536	357	*	9.57	9.95	9.06	0.89	1.88E-15	1.18E-14	933.45	1042.1	533.89	535
NC_037318.1	40244	40999	756	*	8.4	8.35	8.44	-0.1	0.538	0.716	327.14	323.62	370	326.19
NC_037318.1	76001	76417	417	*	7.67	7.76	7.57	0.19	0.321	0.577	215.33	218.43	194	186.63
NC_037318.1	150386	151269	884	*	8.55	8.41	8.67	-0.26	0.102	0.441	363.57	316.57	449	367.49
NC_037318.1	505790	506150	361	*	7.4	7.49	7.3	0.19	0.384	0.613	191.05	169.11	169	146.17
NC_037318.1	529450	529875	426	*	10.23	10.58	9.77	0.81	2.42E-15	1.50E-14	1445.32	1617.51	892.95	850
NC_037318.1	774759	775473	715	*	8.35	8.43	8.25	0.18	0.266	0.56	333.53	358.35	342	267.56
NC_037318.1	874362	875283	922	*	8.6	8.67	8.53	0.14	0.334	0.584	405.1	410.19	399	339.41
NC_037318.1	1013365	1013997	633	*	8.08	8.25	7.88	0.37	0.028	0.397	307.34	302.48	241	231.23
NC_037318.1	1139763	1140249	487	*	7.79	7.8	7.78	0.02	0.924	0.946	228.11	216.92	257	183.33
NC_037318.1	1197967	1198667	701	*	8.42	8.55	8.27	0.28	0.0717	0.407	368.04	382	330	289.03
NC_037318.1	1199265	1199973	709	*	8.52	8.62	8.4	0.22	0.151	0.486	415.32	372.44	343	334.45
NC_037318.1	1200598	1201340	743	*	8.52	8.59	8.45	0.13	0.369	0.597	380.18	388.54	367	334.45
NC_037318.1	1202311	1202707	397	*	8.75	9.21	8.06	1.15	2.50E-15	1.55E-14	589.25	594.82	293.96	239
NC_037318.1	1205387	1205669	283	*	7.24	7.45	6.99	0.47	0.0493	0.4	170.6	179.68	129	124.7
NC_037318.1	1206722	1207036	315	*	9.67	10.1	9.05	1.05	5.84E-18	4.81E-17	1014.27	1185.34	567.11	496
NC_037318.1	1470676	1471897	1222	*	8.99	9.12	8.85	0.27	0.0603	0.407	584.64	524.43	473	448.41
NC_037318.1	1473885	1474444	560	*	7.86	8.04	7.66	0.37	0.054	0.4	258.14	267.25	234	171.77
NC_037318.1	1568086	1569339	1254	*	8.96	9.04	8.88	0.16	0.254	0.557	545.67	506.82	483	459.15
NC_037318.1	1595878	1596696	819	*	8.37	8.47	8.25	0.22	0.165	0.501	357.18	354.32	334	276.65
NC_037318.1	1731314	1732245	932	*	10.52	10.88	10.04	0.84	5.95E-18	4.89E-17	1814.17	1950.81	1083.22	1019
NC_037318.1	1784345	1784824	480	*	7.9	7.85	7.96	-0.11	0.599	0.766	272.83	187.73	275	222.14
NC_037318.1	1950675	1951308	634	*	8.18	8.32	8.02	0.3	0.0848	0.407	346.95	291.91	275	244.44
NC_037318.1	1953630	1954466	837	*	8.52	8.54	8.49	0.05	0.765	0.856	346.95	396.6	406	314.63
NC_037318.1	2154344	2155022	679	*	8.39	8.48	8.3	0.18	0.265	0.56	359.09	355.33	350	281.6
NC_037318.1	2305258	2305742	485	*	7.69	7.79	7.58	0.21	0.267	0.56	224.27	219.44	192	191.59
NC_037318.1	2447229	2447660	432	*	10.04	10.43	9.5	0.93	3.95E-18	3.34E-17	1287.97	1469.04	739.93	708
NC_037318.1	2448402	2448671	270	*	8.09	8.66	7.15	1.5	3.32E-18	2.82E-17	369.43	437.11	147.99	137
NC_037319.1	128930	129795	866	*	8.65	8.66	8.65	0	0.966	0.973	402.54	404.15	437	367.49
NC_037319.1	294360	295159	800	*	8.38	8.44	8.32	0.12	0.432	0.639	354.62	338.72	333	304.72
NC_037319.1	419348	419625	278	*	7.47	8.07	6.43	1.64	8.82E-15	5.17E-14	264.24	273.23	70.81	102
NC_037319.1	467858	469493	1636	*	9.37	9.44	9.29	0.15	0.31	0.576	748.22	641.7	662	593.76
NC_037319.1	535934	536599	666	*	8.07	8.16	7.98	0.17	0.339	0.584	304.78	266.24	233	273.34
NC_037319.1	584941	585357	417	*	7.61	7.72	7.49	0.23	0.263	0.56	212.77	209.37	203	157.73
NC_037319.1	933734	934944	1211	*	8.94	9.02	8.85	0.17	0.246	0.548	565.48	472.59	476	444.29
NC_037319.1	1010526	1011112	587	*	8	8.08	7.9	0.18	0.319	0.577	291.36	251.14	259	219.67
NC_037319.1	1109847	1110299	453	*	7.82	7.93	7.7	0.23	0.216	0.534	251.11	236.55	196	219.67
NC_037319.1	1120954	1122063	1110	*	8.83	8.95	8.69	0.26	0.0728	0.407	483.05	505.81	444	383.18
NC_037319.1	1213384	1214398	1015	*	8.65	8.7	8.6	0.1	0.483	0.679	413.4	420.25	411	366.66
NC_037319.1	1219459	1220091	633	*	8.01	8.01	8	0.01	0.971	0.973	276.67	238.56	270	242.79
NC_037319.1	1333468	1334111	644	*	7.96	8.15	7.75	0.4	0.0216	0.364	284.34	282.35	214	215.54
NC_037319.1	1396394	1396609	216	*	12.39	11.64	12.87	-1.23	4.48E-28	7.40E-27	3024.76	3378.88	7545.96	7471
NC_037319.1	1595807	1597386	1580	*	9.32	9.37	9.27	0.1	0.525	0.706	718.19	603.95	704	526.87
NC_037319.1	1772917	1773510	594	*	8.07	8.17	7.97	0.2	0.259	0.56	298.39	277.32	281	219.67
NC_037319.1	1874126	1874542	417	*	7.63	7.69	7.58	0.1	0.594	0.764	210.86	200.81	208	175.07
NC_037319.1	1926339	1930987	4649	*	9.46	9.83	8.95	0.88	9.24E-15	5.41E-14	870.4	953.69	508.72	480
NC_037319.1	1929735	1930429	695	*	8.2	8.32	8.06	0.27	0.107	0.45	324.59	316.57	285	248.57
NC_037319.1	2053138	2053714	577	*	8.13	8.19	8.08	0.11	0.495	0.689	276.03	307.51	286	253.52
NC_037319.1	2214840	2215394	555	*	7.97	8.09	7.85	0.24	0.172	0.501	262.61	281.85	245	216.36
NC_037319.1	2299913	2300382	470	*	7.74	7.87	7.59	0.28	0.184	0.506	226.83	242.59	234	151.95
NC_037319.1	2302572	2303085	514	*	7.79	7.94	7.63	0.31	0.0899	0.417	242.16	248.12	199	196.54
NC_037319.1	2341051	2341955	905	*	8.51	8.67	8.34	0.33	0.0361	0.4	394.24	418.74	358	289.03
NC_037320.1	88608	89794	1187	*	9.89	9.96	9.82	0.14	0.294	0.569	1017.22	978.41	976	831.59
NC_037320.1	103916	105119	1204	*	9.89	9.93	9.84	0.09	0.503	0.692	994.85	960.29	994	841.5
NC_037320.1	114160	114799	640	*	9.14	9.18	9.09	0.1	0.536	0.716	626.81	536.01	602	486.4
NC_037320.1	125324	125912	589	*	9.05	9.01	9.09	-0.07	0.631	0.795	494.55	539.03	580	506.22
NC_037320.1	131585	132006	422	*	8.65	9.11	7.97	1.13	9.64E-15	5.63E-14	508.71	594.82	257.72	245
NC_037320.1	132554	132933	380	*	7.33	7.93	6.28	1.64	1.29E-14	7.44E-14	235.58	250.74	84.9	71
NC_037320.1	136210	136959	750	*	9.02	9.17	8.84	0.33	0.0163	0.348	569.31	584.33	471	445.94
NC_037320.1	154388	154874	487	*	8.55	8.61	8.48	0.13	0.421	0.63	403.82	376.46	402	312.16
NC_037320.1	423154	423602	449	*	7.58	7.8	7.33	0.46	0.0205	0.364	219.8	224.47	169	153.6
NC_037320.1	429965	430498	534	*	7.72	7.85	7.58	0.27	0.167	0.501	242.16	219.44	178	204.8
NC_037320.1	549810	550458	649	*	9.56	10.12	8.64	1.48	5.44E-31	1.05E-29	1011.98	1210.29	366.11	431
NC_037320.1	613499	613747	249	*	6.21	5.98	6.41	-0.43	0.344	0.584	64.53	61.91	97	73.5
NC_037320.1	966329	967402	1074	*	8.78	8.86	8.69	0.18	0.271	0.561	479.86	452.46	474	351.79
NC_037320.1	1008187	1008668	482	*	7.81	7.85	7.78	0.07	0.717	0.832	221.72	238.56	252	187.46
NC_037320.1	1082400	1082713	314	*	10.43	10.93	9.64	1.29	6.95E-31	1.33E-29	1778.92	2132.56	826.51	771
NC_037320.1	1187875	1188503	629	*	8.01	8.23	7.75	0.48	0.00715	0.234	318.2	280.34	227	202.32
NC_037320.1	1276341	1277087	747	*	8.35	8.37	8.33	0.04	0.797	0.869	350.79	309.53	337	304.72
NC_037320.1	1283306	1284212	907	*	8.6	8.62	8.59	0.03	0.846	0.899	410.21	375.96	410	360.88
NC_037320.1	1296066	1297237	1172	*	8.93	8.99	8.87	0.12	0.454	0.654	526.5	488.7	532	404.65
NC_037320.1	1449303	1450245	943	*	8.86	8.96	8.75	0.21	0.131	0.482	517.55	479.64	447	412.9
NC_037320.1	1451593	1452095	503	*	7.84	8.08	7.54	0.54	0.0033	0.166	285.61	256.18	188	184.16
NC_037320.1	1509823	1511053	1231	*	9.37	9.78	8.8	0.98	6.33E-18	5.17E-17	844.61	910.26	447.65	441
NC_037320.1	1509833	1510154	322	*	7.35	7.55	7.12	0.44	0.0815	0.407	203.19	172.13	114	163.51
NC_037320.1	1528999	1529317	319	*	7.47	7.39	7.55	-0.16	0.436	0.641	183.38	151.49	178	197.37
NC_037320.1	1530216	1530804	589	*	9.93	9.28	10.38	-1.11	4.84E-28	7.96E-27	598.7	641.65	1305.37	1367
NC_037320.1	1666808	1667983	1176	*	8.91	8.96	8.85	0.11	0.432	0.639	523.3	476.12	492	431.9
NC_037320.1	1756053	1758121	2069	*	14.17	14.68	13.36	1.32	6.52E-18	5.32E-17	23027.9	29412.83	10594.62	10447
NC_037320.1	1764497	1765774	1278	*	8.83	8.95	8.69	0.26	0.0665	0.407	500.94	487.69	413	415.38
NC_037320.1	1781095	1781689	595	*	7.94	8.04	7.83	0.21	0.231	0.54	268.36	258.19	246	208.1
NC_037320.1	1867747	1868528	782	*	8.44	8.65	8.2	0.45	0.00293	0.166	414.04	389.55	290	297.29
NC_037320.1	1879726	1880922	1197	*	8.87	8.96	8.77	0.2	0.166	0.501	517.55	481.15	463	407.12
NC_037320.1	2110709	2110957	249	*	11.09	11.49	10.52	0.97	6.92E-18	5.63E-17	2604.89	3159.56	1522.82	1418
NC_037320.1	2120671	2121719	1049	*	8.64	8.76	8.51	0.25	0.0836	0.407	439.6	426.79	386	341.06
NC_037320.1	2158994	2161048	2055	*	9.7	9.8	9.6	0.2	0.134	0.482	916.26	863.65	805	746.53
NC_037320.1	2183634	2184457	824	*	8.6	8.76	8.42	0.34	0.0221	0.364	449.19	417.73	360	325.37
NC_037320.1	2218183	2219873	1691	*	9.34	9.42	9.25	0.17	0.256	0.558	683.68	686.49	680	540.91
NC_037320.1	2250482	2251876	1395	*	9.15	9.29	9	0.29	0.0538	0.4	642.79	605.97	570	450.89
NC_037321.1	4097	4414	318	*	9.23	9.15	9.32	-0.17	0.313	0.576	490.72	643.71	569	706.07
NC_037321.1	178097	179044	948	*	8.51	8.62	8.4	0.23	0.171	0.501	408.29	380.49	386	288.21
NC_037321.1	180918	181680	763	*	8.33	8.39	8.27	0.12	0.473	0.672	345.04	325.13	352	264.26
NC_037321.1	182252	182908	657	*	8.15	8.25	8.04	0.2	0.214	0.534	293.28	314.56	270	257.65
NC_037321.1	238791	239525	735	*	8.2	8.27	8.14	0.13	0.482	0.679	329.06	286.88	328	235.36
NC_037321.1	329211	329713	503	*	7.85	7.95	7.75	0.2	0.283	0.568	233.86	259.7	234	196.54
NC_037321.1	332894	333530	637	*	8.21	8.13	8.28	-0.15	0.366	0.597	255.58	303.99	313	309.68
NC_037321.1	424128	426903	2776	*	9.22	9.61	8.68	0.93	2.36E-14	1.33E-13	733.69	834.48	408.39	414
NC_037321.1	425029	426344	1316	*	9.33	9.42	9.23	0.19	0.17	0.501	701.57	669.89	644	557.42
NC_037321.1	894844	896374	1531	*	9.25	9.32	9.19	0.13	0.399	0.621	696.46	578.79	635	531
NC_037321.1	1121429	1123068	1640	*	9.6	9.97	9.11	0.85	2.54E-14	1.43E-13	940.33	1059.96	541.95	565
NC_037321.1	1220353	1221034	682	*	8.15	8.19	8.1	0.1	0.59	0.762	316.28	268.76	300	247.74
NC_037321.1	1242349	1242868	520	*	8	7.97	8.02	-0.05	0.776	0.856	280.5	220.95	279	241.14
NC_037321.1	1355076	1356411	1336	*	9.08	9.2	8.94	0.26	0.0825	0.407	607.65	571.24	545	440.16
NC_037321.1	1433699	1434114	416	*	7.64	7.95	7.24	0.71	0.000269	0.0574	254.3	241.58	153	149.47
NC_037321.1	1554494	1555166	673	*	8.26	8.31	8.2	0.11	0.508	0.692	333.53	300.97	322	265.91
NC_037321.1	1556676	1557234	559	*	8.1	8.1	8.09	0.01	0.969	0.973	299.03	249.63	295	251.05
NC_037321.1	1678894	1679404	511	*	7.84	7.96	7.72	0.24	0.197	0.532	265.17	232.02	219	202.32
NC_037321.1	1695006	1695281	276	*	7.3	7.25	7.35	-0.1	0.695	0.82	152.07	151.49	191	134.61
NC_037321.1	1700183	1700600	418	*	7.54	7.73	7.32	0.41	0.0507	0.4	228.11	196.29	160	160.21
NC_037321.1	1862370	1863380	1011	*	8.61	8.74	8.46	0.28	0.0545	0.4	415.32	439.88	373	329.5
NC_037321.1	1870276	1870887	612	*	8.01	8.51	7.24	1.28	2.78E-14	1.56E-13	348.22	382.58	142.62	159
NC_037321.1	1870290	1870842	553	*	7.83	8.02	7.61	0.41	0.0231	0.364	254.3	264.73	197	193.24
NC_037321.1	1891211	1892177	967	*	8.63	8.81	8.42	0.39	0.011	0.302	475.38	422.26	371	312.98
NC_037321.1	1907342	1907576	235	*	10.13	9.53	10.55	-1.01	1.24E-22	1.48E-21	690.42	789.2	1482.21	1506
NC_037321.1	1987348	1988521	1174	*	8.97	9.04	8.89	0.16	0.273	0.563	562.92	493.23	488	458.32
NC_037321.1	1996189	1996673	485	*	7.88	7.98	7.77	0.21	0.243	0.547	260.69	245.61	229	208.93
NC_037321.1	1999610	2000065	456	*	7.63	7.72	7.53	0.19	0.343	0.584	214.05	207.36	174	195.72
NC_037321.1	2306216	2306617	402	*	7.68	7.74	7.62	0.12	0.512	0.693	217.88	210.38	203	189.94
NC_037322.1	38478	39125	648	*	8.25	8.36	8.13	0.24	0.141	0.486	339.29	320.1	295	264.26
NC_037322.1	154434	155066	633	*	8.13	8.24	8.02	0.22	0.203	0.534	321.39	281.34	250	267.56
NC_037322.1	203371	203839	469	*	7.77	7.83	7.71	0.11	0.542	0.719	233.86	219.94	219	200.67
NC_037322.1	242872	243588	717	*	8.19	8.3	8.07	0.23	0.156	0.499	326.51	305.5	269	269.21
NC_037322.1	298672	298935	264	*	8.93	9.57	7.74	1.83	6.40E-33	1.35E-31	676.09	845.26	191.95	235
NC_037322.1	299725	300037	313	*	9.37	9.97	8.34	1.63	6.57E-33	1.38E-31	918.26	1082.76	287.58	361
NC_037322.1	332870	333545	676	*	8.13	8.24	8	0.25	0.143	0.486	314.37	291.91	272	238.66
NC_037322.1	384082	385261	1180	*	9.02	9.1	8.94	0.16	0.252	0.556	547.58	547.58	522	457.5
NC_037322.1	655543	656426	884	*	8.57	8.64	8.5	0.14	0.36	0.597	422.35	377.97	400	324.54
NC_037322.1	865575	866146	572	*	7.89	8.06	7.7	0.35	0.0486	0.4	265.81	266.24	199	217.19
NC_037322.1	941048	941532	485	*	8.14	8.05	8.23	-0.17	0.359	0.597	288.17	243.09	340	258.48
NC_037322.1	992267	993170	904	*	8.61	8.71	8.5	0.21	0.151	0.486	430.66	405.66	360	363.36
NC_037322.1	1019114	1019658	545	*	7.97	8.09	7.84	0.26	0.144	0.486	283.7	262.22	223	233.7
NC_037322.1	1047568	1048754	1187	*	9.08	9.1	9.06	0.05	0.753	0.856	578.89	521.92	584	482.27
NC_037322.1	1134016	1134725	710	*	8.28	8.38	8.16	0.21	0.179	0.506	325.23	340.23	303	270.87
NC_037322.1	1417827	1418272	446	*	7.84	7.99	7.67	0.32	0.0773	0.407	263.89	244.6	216	189.94
NC_037322.1	1427981	1428672	692	*	8.3	8.26	8.33	-0.07	0.698	0.821	320.76	292.92	365	279.12
NC_037322.1	1592250	1592717	468	*	7.88	7.89	7.87	0.02	0.904	0.937	233.22	240.07	264	203.15
NC_037322.1	1657092	1659195	2104	*	9.88	9.97	9.79	0.19	0.185	0.506	1097.09	914.49	920	844.8
NC_037322.1	1659828	1660593	766	*	8.48	8.64	8.29	0.35	0.0194	0.364	411.49	387.54	305	320.41
NC_037322.1	1662643	1663091	449	*	7.96	8.06	7.87	0.19	0.287	0.568	284.34	248.12	245	221.32
NC_037322.1	1663293	1663675	383	*	7.54	7.7	7.36	0.33	0.106	0.45	211.49	203.33	157	172.59
NC_037322.1	1720516	1721004	489	*	7.95	8.07	7.83	0.24	0.184	0.506	288.17	249.13	217	237.01
NC_037322.1	1846415	1847825	1411	*	9.08	9.18	8.98	0.2	0.222	0.534	605.09	553.12	582	428.59
NC_037322.1	1935476	1935815	340	*	7.36	7.52	7.19	0.33	0.133	0.482	185.3	181.19	150	141.21
NC_037322.1	2182975	2183898	924	*	10.16	10.56	9.61	0.95	7.30E-21	7.62E-20	1435.86	1582.09	793.96	769
NC_037323.1	72803	73643	841	*	8.53	8.6	8.45	0.14	0.362	0.597	398.07	376.97	392	309.68
NC_037323.1	381735	382296	562	*	8.04	8.13	7.94	0.19	0.284	0.568	290.09	269.26	270	220.49
NC_037323.1	394228	394816	589	*	7.93	8.09	7.75	0.34	0.0973	0.432	292.64	253.16	258	173.42
NC_037323.1	424997	425884	888	*	8.64	8.71	8.56	0.14	0.363	0.597	442.16	394.08	422	335.28
NC_037323.1	453603	454311	709	*	8.26	8.37	8.13	0.25	0.182	0.506	332.26	331.67	333	227.1
NC_037323.1	531625	532303	679	*	8.12	8.19	8.04	0.16	0.405	0.621	286.25	299.46	312	213.88
NC_037323.1	646499	647013	515	*	7.99	8.02	7.95	0.07	0.688	0.819	277.31	243.09	279	215.54
NC_037323.1	664839	665803	965	*	8.54	8.7	8.37	0.33	0.0461	0.4	465.16	365.9	335	327.85
NC_037323.1	690710	691388	679	*	8.39	8.22	8.54	-0.32	0.0536	0.4	299.67	296.44	410	331.98
NC_037323.1	876206	877133	928	*	8.62	8.69	8.54	0.15	0.314	0.576	425.54	403.14	404	342.71
NC_037323.1	965265	965861	597	*	8.01	8.05	7.97	0.08	0.662	0.812	283.7	247.12	266	237.01
NC_037323.1	1009626	1010363	738	*	8.24	8.36	8.12	0.23	0.148	0.486	318.84	336.2	289	269.21
NC_037323.1	1019420	1020206	787	*	8.19	8.35	8.01	0.35	0.0451	0.4	354.62	298.96	273	241.14
NC_037323.1	1144647	1145018	372	*	7.54	7.53	7.55	-0.02	0.924	0.946	184.66	185.72	181	194.07
NC_037323.1	1381616	1381872	257	*	8.14	8.74	7.08	1.66	1.04E-20	1.08E-19	402.67	453.13	151.68	119
NC_037323.1	1384447	1385317	871	*	9.14	9.6	8.44	1.16	1.76E-20	1.83E-19	730.54	826.16	335.23	359
NC_037323.1	1467051	1467745	695	*	8.22	8.19	8.26	-0.07	0.685	0.819	284.34	297.95	340	272.52
NC_037323.1	1469037	1469480	444	*	7.68	7.76	7.61	0.15	0.431	0.639	219.8	212.89	209	180.85
NC_037323.1	1613862	1614444	583	*	8.05	8.21	7.87	0.34	0.0498	0.4	303.5	288.89	221	246.92
NC_037323.1	1684464	1685277	814	*	8.42	8.5	8.34	0.15	0.311	0.576	348.87	372.94	333	316.28
NC_037323.1	1776714	1777420	707	*	8.28	8.31	8.24	0.07	0.673	0.815	323.31	310.53	308	297.29
NC_037324.1	182677	183614	938	*	8.56	8.68	8.44	0.24	0.16	0.5	438.32	379.48	397	297.29
NC_037324.1	307246	309067	1822	*	9.58	9.62	9.53	0.09	0.494	0.689	815.31	763.5	780	701.11
NC_037324.1	500575	501514	940	*	8.65	8.72	8.58	0.14	0.339	0.584	408.93	434.85	387	380.7
NC_037324.1	535233	535712	480	*	7.86	7.89	7.83	0.06	0.726	0.836	237.69	237.05	231	223.79
NC_037324.1	550844	552248	1405	*	9.1	9.17	9.02	0.15	0.313	0.576	630.01	523.93	536	503.74
NC_037324.1	665602	666168	567	*	8.13	8.16	8.11	0.05	0.771	0.856	286.25	283.86	318	232.88
NC_037324.1	822805	823705	901	*	8.4	8.57	8.21	0.36	0.0272	0.397	368.04	391.56	329	264.26
NC_037324.1	1113115	1114205	1091	*	8.68	8.78	8.58	0.21	0.147	0.486	430.66	449.44	385	378.22
NC_037324.1	1303197	1304474	1278	*	9.05	9.11	8.99	0.12	0.411	0.626	534.81	573.25	569	448.41
NC_037324.1	1456923	1457355	433	*	7.73	7.72	7.75	-0.03	0.881	0.927	217.24	203.83	223	206.45
NC_037324.1	1671659	1672137	479	*	7.98	7.95	8.01	-0.06	0.757	0.856	273.47	221.95	275	240.31
NC_037324.1	1676066	1677070	1005	*	8.7	8.75	8.64	0.11	0.447	0.648	438.32	424.28	430	369.14
NC_037324.1	1722505	1722861	357	*	7.66	7.61	7.7	-0.1	0.686	0.819	198.72	191.25	257	160.21
NC_037324.1	1889192	1889715	524	*	8.11	8.12	8.1	0.02	0.91	0.937	297.11	257.69	318	229.57
NC_037325.1	205407	206047	641	*	7.97	8.08	7.84	0.24	0.197	0.532	283.7	258.19	262	195.72
NC_037325.1	280218	281104	887	*	8.5	8.6	8.39	0.22	0.174	0.504	415.32	362.88	363	307.2
NC_037325.1	323784	324343	560	*	7.95	8.06	7.83	0.23	0.183	0.506	264.53	269.26	231	223.79
NC_037325.1	458053	458532	480	*	7.73	7.82	7.65	0.17	0.367	0.597	238.97	212.39	209	191.59
NC_037325.1	601104	602449	1346	*	8.96	8.98	8.94	0.04	0.772	0.856	487.52	521.92	528	454.2
NC_037325.1	650223	651244	1022	*	8.91	8.97	8.84	0.13	0.396	0.618	535.44	468.57	513	402.99
NC_037325.1	771661	772105	445	*	7.69	7.71	7.68	0.03	0.879	0.927	203.19	214.91	224	186.63
NC_037325.1	921412	922007	596	*	7.99	8.07	7.91	0.16	0.363	0.597	288.81	249.63	253	227.92
NC_037325.1	1312727	1313340	614	*	8.25	8.28	8.23	0.04	0.781	0.859	303.5	316.07	320	281.6
NC_037325.1	1351968	1352906	939	*	8.76	8.72	8.81	-0.09	0.537	0.716	400.62	440.38	461	434.38
NC_037325.1	1356100	1356558	459	*	7.97	8.06	7.87	0.19	0.341	0.584	292	241.58	278	188.28
NC_037325.1	1363431	1364785	1355	*	8.99	9.12	8.84	0.29	0.0451	0.4	561.64	554.63	493	421.99
NC_037325.1	1366803	1367705	903	*	8.64	8.73	8.54	0.18	0.214	0.534	438.32	408.68	400	345.19
NC_037325.1	1429468	1429957	490	*	7.81	7.83	7.79	0.04	0.842	0.897	244.08	210.38	227	215.54
NC_037325.1	1793020	1793536	517	*	7.83	7.85	7.8	0.06	0.754	0.856	233.86	228.5	240	204.8
NC_037325.1	1902563	1903102	540	*	7.88	7.95	7.81	0.14	0.438	0.642	250.47	242.59	242	205.63
