# Supplementary material for: Normal distribution of H3K9me3 occupancy co-mediated by histone methyltransferase BcDIM5 and histone deacetylase BcHda1 maintains stable ABA synthesis in Botrytis cinerea TB-31
Source: Front Microbiol. 2024 Mar 4;15:1339576. doi: 10.3389/fmicb.2024.1339576 (PMC10944950; doi:10.3389/fmicb.2024.1339576)
Supplement: Supplementary file 5 [file Data_Sheet_3.ZIP › Dataset 2/KOBchda1_H3K14ac_vs_TB_31_H3K14ac_down.peak_annotation.xls]

## Sheet: KOBchda1_H3K14ac_vs_TB_31_H3K14
seqnames	start	end	width	Name	Conc	Conc_KOBchda1_H3K14ac	Conc_TB_31_H3K14ac	Fold	p.value	FDR	GeneFeature	GeneInside	Gene	GO	KEGG	map	NR	Transcription_factor
NC_037310.1	3601897	3603449	1553	KOBchda1_H3K14ac_vs_TB_31_H3K14ac_peak_60	9.73	8.64	10.34	-1.69	5.99e-57	4.04e-55	BCIN_01g10350:Promoter;Bccyt1:three_prime_UTR;Bccyt1:exon	BCIN_01g10350:NC_037310.1:3603590-3605656:+:-268	BCIN_01g10350(gene-BCIN_01g10350)	NA	MBD4; methyl-CpG-binding domain protein 4 [EC:3.2.2.-]; K10801	map03410	hypothetical protein BCIN_01g10350 [Botrytis cinerea B05.10]	NA
NC_037311.1	1753550	1753795	246	KOBchda1_H3K14ac_vs_TB_31_H3K14ac_peak_85	10.36	9.5	10.9	-1.4	3.3e-51	1.72e-49	BCIN_02g04910:exon	BCIN_02g04910:NC_037311.1:1753074-1755128:+:598	BCIN_02g04910(gene-BCIN_02g04910)	GCDH, gcdH; glutaryl-CoA dehydrogenase [EC:1.3.8.6]; K00252	map00071,map00310,map00380	hypothetical protein BCIN_02g04910 [Botrytis cinerea B05.10]	NA	NA
NC_037312.1	362941	363355	415	KOBchda1_H3K14ac_vs_TB_31_H3K14ac_peak_106	9.11	8.09	9.71	-1.61	3.27e-42	1.19e-40	Bcmir1:intron	Bcmir1:NC_037312.1:362517-364443:+:631	Bcmir1(gene-BCIN_03g01030)	55;GO:0003674,molecular_function molecular_function;GO:0005215,molecular_function transporter activity;GO:0005315,molecular_function inorganic phosphate transmembrane transporter activity;GO:0005575,cellular_component cellular_component;GO:0005622,cellular_component intracellular;GO:0005623,cellular_component cell;GO:0005737,cellular_component cytoplasm;GO:0005739,cellular_component mitochondrion…	NA	NA	Bcmir1 [Botrytis cinerea B05.10]	NA
NC_037312.1	2220431	2221148	718	KOBchda1_H3K14ac_vs_TB_31_H3K14ac_peak_138	11.28	10.47	11.8	-1.33	8.45e-41	2.94e-39	Bcqcr6:intron;BCIN_03g06570:Promoter	Bcqcr6:NC_037312.1:2219857-2221425:-:635	Bcqcr6(gene-BCIN_03g06580)	96;GO:0005575,cellular_component cellular_component;GO:0005622,cellular_component intracellular;GO:0005623,cellular_component cell;GO:0005634,cellular_component nucleus;GO:0005737,cellular_component cytoplasm;GO:0005739,cellular_component mitochondrion;GO:0005740,cellular_component mitochondrial envelope;GO:0005743,cellular_component mitochondrial inner membrane;GO:0005746,cellular_component mito…	QCR6, UQCRH; ubiquinol-cytochrome c reductase subunit 6; K00416	map00190	Bcqcr6 [Botrytis cinerea B05.10]	NA
NC_037313.1	1899696	1900055	360	KOBchda1_H3K14ac_vs_TB_31_H3K14ac_peak_173	9.54	8.63	10.09	-1.47	1.29e-40	4.44e-39	BCIN_04g05490:exon	BCIN_04g05490:NC_037313.1:1898895-1901011:+:980	BCIN_04g05490(gene-BCIN_04g05490)	NA	NA	NA	hypothetical protein BCIN_04g05490 [Botrytis cinerea B05.10]	NA
NC_037314.1	1707224	1707497	274	KOBchda1_H3K14ac_vs_TB_31_H3K14ac_peak_207	8.88	7.9	9.46	-1.56	6.9e-35	1.72e-33	BCIN_05g04820:Promoter;BCIN_05g04810:intron	BCIN_05g04810:NC_037314.1:1705284-1707638:-:277	BCIN_05g04810(gene-BCIN_05g04810)	NA	NA	NA	hypothetical protein BCIN_05g04810 [Botrytis cinerea B05.10]	NA
NC_037315.1	973316	973551	236	KOBchda1_H3K14ac_vs_TB_31_H3K14ac_peak_250	9.39	8.55	9.91	-1.36	7.94e-35	1.95e-33	BCIN_06g02860:exon	BCIN_06g02860:NC_037315.1:971900-978675:+:1533	BCIN_06g02860(gene-BCIN_06g02860)	NA	NA	NA	hypothetical protein BCIN_06g02860 [Botrytis cinerea B05.10]	NA
NC_037315.1	996576	996925	350	KOBchda1_H3K14ac_vs_TB_31_H3K14ac_peak_252	10.43	9.76	10.88	-1.11	8.41e-30	1.56e-28	BCIN_06g02870:exon	BCIN_06g02870:NC_037315.1:994597-998191:+:2153	BCIN_06g02870(gene-BCIN_06g02870)	179;GO:0000003,biological_process reproduction;GO:0000045,biological_process autophagosome assembly;GO:0000280,biological_process nuclear division;GO:0000407,cellular_component phagophore assembly site;GO:0000775,cellular_component chromosome, centromeric region;GO:0000776,cellular_component kinetochore;GO:0000777,cellular_component condensed chromosome kinetochore;GO:0000779,cellular_component c…	HRR25; casein kinase I homolog HRR25 [EC:2.7.11.1]; K14758	map03008	hypothetical protein BCIN_06g02870 [Botrytis cinerea B05.10]	NA
NC_037316.1	965812	966096	285	KOBchda1_H3K14ac_vs_TB_31_H3K14ac_peak_290	9.81	9.11	10.28	-1.17	1.12e-29	2.07e-28	BCIN_07g02580:exon	BCIN_07g02580:NC_037316.1:963138-966262:-:308	BCIN_07g02580(gene-BCIN_07g02580)	NA	NA	NA	hypothetical protein BCIN_07g02580 [Botrytis cinerea B05.10]	NA
NC_037316.1	1523610	1524128	519	KOBchda1_H3K14ac_vs_TB_31_H3K14ac_peak_294	10.77	10.12	11.21	-1.09	4.38e-29	7.87e-28	BccreA:three_prime_UTR;BccreA:exon	BccreA:NC_037316.1:1521522-1524638:+:2347	BccreA(gene-BCIN_07g04200)	315;GO:0000122,biological_process negative regulation of transcription by RNA polymerase II;GO:0000228,cellular_component nuclear chromosome;GO:0000429,biological_process carbon catabolite regulation of transcription from RNA polymerase II promoter;GO:0000430,biological_process regulation of transcription from RNA polymerase II promoter by glucose;GO:0000433,biological_process carbon catabolite r…	NA	NA	BccreA [Botrytis cinerea B05.10]	NA
NC_037316.1	1554607	1554971	365	KOBchda1_H3K14ac_vs_TB_31_H3K14ac_peak_296	10.61	9.95	11.06	-1.11	5.02e-29	8.98e-28	BCIN_07g04290:Promoter;Bcidh2:exon;Bcsec5:Promoter	Bcidh2:NC_037316.1:1554428-1556290:+:361	Bcidh2(gene-BCIN_07g04280)	74;GO:0003674,molecular_function molecular_function;GO:0003824,molecular_function catalytic activity;GO:0004448,molecular_function isocitrate dehydrogenase activity;GO:0004449,molecular_function isocitrate dehydrogenase (NAD+) activity;GO:0005575,cellular_component cellular_component;GO:0005622,cellular_component intracellular;GO:0005623,cellular_component cell;GO:0005737,cellular_component cytop…	IDH3; isocitrate dehydrogenase (NAD+) [EC:1.1.1.41]; K00030	map00020	Bcidh2 [Botrytis cinerea B05.10]	NA
NC_037317.1	1612881	1613227	347	KOBchda1_H3K14ac_vs_TB_31_H3K14ac_peak_341	9.09	8.26	9.62	-1.36	6.04e-29	1.07e-27	Bcdot1:exon	Bcdot1:NC_037317.1:1612618-1614675:+:436	Bcdot1(gene-BCIN_08g04180)	171;GO:0000003,biological_process reproduction;GO:0000075,biological_process cell cycle checkpoint;GO:0000077,biological_process DNA damage checkpoint;GO:0000278,biological_process mitotic cell cycle;GO:0000725,biological_process recombinational repair;GO:0001672,biological_process regulation of chromatin assembly or disassembly;GO:0003674,molecular_function molecular_function;GO:0003682,molecula…	DOT1L, DOT1; [histone H3]-lysine79 N-trimethyltransferase [EC:2.1.1.360]; K11427	map00310	Bcdot1 [Botrytis cinerea B05.10]	NA
NC_037317.1	1753634	1754033	400	KOBchda1_H3K14ac_vs_TB_31_H3K14ac_peak_346	10.26	9.62	10.7	-1.08	4.14e-28	6.87e-27	Bcpdb1:exon	Bcpdb1:NC_037317.1:1752582-1754127:-:293	Bcpdb1(gene-BCIN_08g04540)	107;GO:0003674,molecular_function molecular_function;GO:0003824,molecular_function catalytic activity;GO:0004738,molecular_function pyruvate dehydrogenase activity;GO:0004739,molecular_function pyruvate dehydrogenase (acetyl-transferring) activity;GO:0005575,cellular_component cellular_component;GO:0005622,cellular_component intracellular;GO:0005623,cellular_component cell;GO:0005737,cellular_com…	PDHB, pdhB; pyruvate dehydrogenase E1 component beta subunit [EC:1.2.4.1]; K00162	map00010,map00020,map00620	Bcpdb1 [Botrytis cinerea B05.10]	NA
NC_037319.1	1396394	1396609	216	KOBchda1_H3K14ac_vs_TB_31_H3K14ac_peak_400	12.39	11.64	12.87	-1.23	4.48e-28	7.4e-27	BCIN_10g03670:exon;Bctfc4:Promoter	BCIN_10g03670:NC_037319.1:1396002-1397623:-:1121	BCIN_10g03670(gene-BCIN_10g03670)	43;GO:0000214,cellular_component tRNA-intron endonuclease complex;GO:0000379,biological_process tRNA-type intron splice site recognition and cleavage;GO:0000394,biological_process RNA splicing, via endonucleolytic cleavage and ligation;GO:0005575,cellular_component cellular_component;GO:0005622,cellular_component intracellular;GO:0005623,cellular_component cell;GO:0005634,cellular_component nucle…	NA	NA	hypothetical protein BCIN_10g03670 [Botrytis cinerea B05.10]	NA
NC_037320.1	1530216	1530804	589	KOBchda1_H3K14ac_vs_TB_31_H3K14ac_peak_435	9.93	9.28	10.38	-1.11	4.84e-28	7.96e-27	BCIN_11g04070:exon	BCIN_11g04070:NC_037320.1:1528562-1534682:+:1948	BCIN_11g04070(gene-BCIN_11g04070)	NA	NA	NA	hypothetical protein BCIN_11g04070 [Botrytis cinerea B05.10]	NA
NC_037321.1	1907342	1907576	235	KOBchda1_H3K14ac_vs_TB_31_H3K14ac_peak_472	10.13	9.53	10.55	-1.01	1.24e-22	1.48e-21	BCIN_12g05540:Promoter;BCIN_12g05530:exon;BCIN_12g05520:Promoter	BCIN_12g05530:NC_037321.1:1907046-1908408:+:413	BCIN_12g05530(gene-BCIN_12g05530)	42;GO:0003674,molecular_function molecular_function;GO:0003824,molecular_function catalytic activity;GO:0003993,molecular_function acid phosphatase activity;GO:0004721,molecular_function phosphoprotein phosphatase activity;GO:0004725,molecular_function protein tyrosine phosphatase activity;GO:0005575,cellular_component cellular_component;GO:0005622,cellular_component intracellular;GO:0005623,cell…	NA	NA	hypothetical protein BCIN_12g05530 [Botrytis cinerea B05.10]	NA
