# Supplementary material for: Normal distribution of H3K9me3 occupancy co-mediated by histone methyltransferase BcDIM5 and histone deacetylase BcHda1 maintains stable ABA synthesis in Botrytis cinerea TB-31
Source: Front Microbiol. 2024 Mar 4;15:1339576. doi: 10.3389/fmicb.2024.1339576 (PMC10944950; doi:10.3389/fmicb.2024.1339576)
Supplement: Supplementary file 5 [file Data_Sheet_3.ZIP › Dataset 2/KOBchda1_H3K14ac_vs_TB_31_H3K14ac_up.peak_annotation.xls]

## Sheet: KOBchda1_H3K14ac_vs_TB_31_H3K14
seqnames	start	end	width	Name	Conc	Conc_KOBchda1_H3K14ac	Conc_TB_31_H3K14ac	Fold	p.value	FDR	GeneFeature	GeneInside	Gene	GO	KEGG	map	NR	Transcription_factor
NC_037310.1	178696	179224	529	KOBchda1_H3K14ac_vs_TB_31_H3K14ac_peak_3	11.6	12.24	10.42	1.83	3.94e-50	1.99e-48	Bccyb2:five_prime_UTR;Bccyb2:exon	Bccyb2:NC_037310.1:176855-179137:-:177	Bccyb2(gene-BCIN_01g00400)	NA	lldD; L-lactate dehydrogenase (cytochrome) [EC:1.1.2.3]; K00101	map00620	Bccyb2 [Botrytis cinerea B05.10]	NA
NC_037310.1	197771	198086	316	KOBchda1_H3K14ac_vs_TB_31_H3K14ac_peak_5	12.64	13.3	11.35	1.96	7.86e-50	3.92e-48	Bcfas2:Promoter;BCIN_01g00450:Promoter	BCIN_01g00450:NC_037310.1:198374-206130:+:-445	BCIN_01g00450(gene-BCIN_01g00450)	59;GO:0003674,molecular_function molecular_function;GO:0003824,molecular_function catalytic activity;GO:0004312,molecular_function fatty acid synthase activity;GO:0004313,molecular_function [acyl-carrier-protein] S-acetyltransferase activity;GO:0004314,molecular_function [acyl-carrier-protein] S-malonyltransferase activity;GO:0004317,molecular_function 3-hydroxypalmitoyl-[acyl-carrier-protein] de…	FAS1; fatty acid synthase subunit beta, fungi type [EC:2.3.1.86]; K00668; FAS2; fatty acid synthase subunit alpha, fungi type [EC:2.3.1.86]; K00667	map00061	hypothetical protein BCIN_01g00450 [Botrytis cinerea B05.10]	NA
NC_037310.1	198421	199312	892	KOBchda1_H3K14ac_vs_TB_31_H3K14ac_peak_7	9.71	10.08	9.21	0.87	1.77e-17	1.38e-16	BCIN_01g00450:intron	BCIN_01g00450:NC_037310.1:198374-206130:+:492	BCIN_01g00450(gene-BCIN_01g00450)	59;GO:0003674,molecular_function molecular_function;GO:0003824,molecular_function catalytic activity;GO:0004312,molecular_function fatty acid synthase activity;GO:0004313,molecular_function [acyl-carrier-protein] S-acetyltransferase activity;GO:0004314,molecular_function [acyl-carrier-protein] S-malonyltransferase activity;GO:0004317,molecular_function 3-hydroxypalmitoyl-[acyl-carrier-protein] de…	FAS1; fatty acid synthase subunit beta, fungi type [EC:2.3.1.86]; K00668; FAS2; fatty acid synthase subunit alpha, fungi type [EC:2.3.1.86]; K00667	map00061	hypothetical protein BCIN_01g00450 [Botrytis cinerea B05.10]	NA
NC_037310.1	224873	225547	675	KOBchda1_H3K14ac_vs_TB_31_H3K14ac_peak_9	7.09	7.77	5.76	2.01	1.98e-17	1.54e-16	BCIN_01g00520:Promoter	BCIN_01g00520:NC_037310.1:222031-224979:-:-231	BCIN_01g00520(gene-BCIN_01g00520)	NA	NA	NA	hypothetical protein BCIN_01g00520 [Botrytis cinerea B05.10]	NA
NC_037310.1	402234	402529	296	KOBchda1_H3K14ac_vs_TB_31_H3K14ac_peak_12	9.83	10.22	9.28	0.94	2.02e-17	1.57e-16	BCIN_01g01030:Promoter;BCIN_01g01020:Promoter	BCIN_01g01020:NC_037310.1:402464-403614:+:-82	BCIN_01g01020(gene-BCIN_01g01020)	NA	NA	NA	hypothetical protein BCIN_01g01020 [Botrytis cinerea B05.10]	NA
NC_037310.1	505888	506134	247	KOBchda1_H3K14ac_vs_TB_31_H3K14ac_peak_14	9.13	9.58	8.46	1.12	2.11e-17	1.64e-16	BCIN_01g01250:Promoter	BCIN_01g01250:NC_037310.1:506500-507664:+:-489	BCIN_01g01250(gene-BCIN_01g01250)	NA	NA	NA	hypothetical protein BCIN_01g01250 [Botrytis cinerea B05.10]	NA
NC_037310.1	790195	790816	622	KOBchda1_H3K14ac_vs_TB_31_H3K14ac_peak_18	10.19	10.87	8.9	1.97	2.45e-17	1.9e-16	Bcsrb8:exon;Bcsrb8:five_prime_UTR;BCIN_01g02040:Promoter	Bcsrb8:NC_037310.1:785614-790879:-:373	Bcsrb8(gene-BCIN_01g02030)	136;GO:0000118,cellular_component histone deacetylase complex;GO:0000122,biological_process negative regulation of transcription by RNA polymerase II;GO:0000228,cellular_component nuclear chromosome;GO:0000409,biological_process regulation of transcription by galactose;GO:0000411,biological_process positive regulation of transcription by galactose;GO:0000785,cellular_component chromatin;GO:000079…	NA	NA	Bcsrb8 [Botrytis cinerea B05.10]	NA
NC_037310.1	1092728	1093344	617	KOBchda1_H3K14ac_vs_TB_31_H3K14ac_peak_22	8.39	8.91	7.54	1.37	2.52e-17	1.95e-16	BCIN_01g02990:Promoter;BCIN_01g02980:Promoter	BCIN_01g02990:NC_037310.1:1093074-1093755:+:-38	BCIN_01g02990(gene-BCIN_01g02990)	62;GO:0000313,cellular_component organellar ribosome;GO:0000315,cellular_component organellar large ribosomal subunit;GO:0003674,molecular_function molecular_function;GO:0003735,molecular_function structural constituent of ribosome;GO:0005198,molecular_function structural molecule activity;GO:0005575,cellular_component cellular_component;GO:0005622,cellular_component intracellular;GO:0005623,cell…	NA	NA	hypothetical protein BCIN_01g02990 [Botrytis cinerea B05.10]	NA
NC_037310.1	1115352	1116110	759	KOBchda1_H3K14ac_vs_TB_31_H3K14ac_peak_24	9.31	9.73	8.74	0.99	2.53e-17	1.95e-16	BCIN_01g03080:Promoter;BCIN_01g03070:exon	BCIN_01g03070:NC_037310.1:1115230-1116295:+:501	BCIN_01g03070(gene-BCIN_01g03070)	61;GO:0003674,molecular_function molecular_function;GO:0003824,molecular_function catalytic activity;GO:0004408,molecular_function holocytochrome-c synthase activity;GO:0005575,cellular_component cellular_component;GO:0005622,cellular_component intracellular;GO:0005623,cellular_component cell;GO:0005737,cellular_component cytoplasm;GO:0005739,cellular_component mitochondrion;GO:0005740,cellular_c…	HCCS; cytochrome c heme-lyase [EC:4.4.1.17]; K01764	map00860	hypothetical protein BCIN_01g03070 [Botrytis cinerea B05.10]	NA
NC_037310.1	1299408	1299683	276	KOBchda1_H3K14ac_vs_TB_31_H3K14ac_peak_28	7.35	7.98	6.21	1.77	2.9e-17	2.22e-16	BCIN_01g03630:exon;BCIN_01g03630:five_prime_UTR;BCIN_01g03620:Promoter	BCIN_01g03630:NC_037310.1:1299203-1301049:+:342	BCIN_01g03630(gene-BCIN_01g03630)	NA	NA	NA	hypothetical protein BCIN_01g03630 [Botrytis cinerea B05.10]	NA
NC_037310.1	1358339	1359169	831	KOBchda1_H3K14ac_vs_TB_31_H3K14ac_peak_30	9.73	10.35	8.63	1.73	9.42e-49	4.48e-47	Bcskt5:exon;Bcskt5:five_prime_UTR	Bcskt5:NC_037310.1:1354537-1358952:-:198	Bcskt5(gene-BCIN_01g03780)	97;GO:0000003,biological_process reproduction;GO:0000131,cellular_component incipient cellular bud site;GO:0000271,biological_process polysaccharide biosynthetic process;GO:0003006,biological_process developmental process involved in reproduction;GO:0003674,molecular_function molecular_function;GO:0005575,cellular_component cellular_component;GO:0005622,cellular_component intracellular;GO:0005623…	NA	NA	Bcskt5 [Botrytis cinerea B05.10]	NA
NC_037310.1	1569753	1570003	251	KOBchda1_H3K14ac_vs_TB_31_H3K14ac_peak_32	7.62	8.25	6.51	1.74	6.59e-17	4.81e-16	BCIN_01g04300:five_prime_UTR;BCIN_01g04300:exon	BCIN_01g04300:NC_037310.1:1568353-1569977:-:99	BCIN_01g04300(gene-BCIN_01g04300)	NA	AYR1; 1-acylglycerone phosphate reductase [EC:1.1.1.101]; K06123	map00564,map00565	hypothetical protein BCIN_01g04300 [Botrytis cinerea B05.10]	NA
NC_037310.1	1570480	1570747	268	KOBchda1_H3K14ac_vs_TB_31_H3K14ac_peak_33	7.63	8.23	6.57	1.65	6.7e-17	4.87e-16	BCIN_01g04300:Promoter;BCIN_01g04310:exon	BCIN_01g04300:NC_037310.1:1568353-1569977:-:-636	BCIN_01g04300(gene-BCIN_01g04300)	NA	AYR1; 1-acylglycerone phosphate reductase [EC:1.1.1.101]; K06123	map00564,map00565	hypothetical protein BCIN_01g04300 [Botrytis cinerea B05.10]	NA
NC_037310.1	1839743	1840030	288	KOBchda1_H3K14ac_vs_TB_31_H3K14ac_peak_36	8.75	9.22	8.06	1.15	1.67e-16	1.18e-15	BcMsn:three_prime_UTR;Bcdph6:Promoter;BcMsn:exon	Bcdph6:NC_037310.1:1836667-1839365:-:-521	Bcdph6(gene-BCIN_01g05150)	54;GO:0003674,molecular_function molecular_function;GO:0003824,molecular_function catalytic activity;GO:0005575,cellular_component cellular_component;GO:0005622,cellular_component intracellular;GO:0005623,cellular_component cell;GO:0005737,cellular_component cytoplasm;GO:0006417,biological_process regulation of translation;GO:0006448,biological_process regulation of translational elongation;GO:00…	NA	NA	Bcdph6 [Botrytis cinerea B05.10]	NA
NC_037310.1	2072794	2073105	312	KOBchda1_H3K14ac_vs_TB_31_H3K14ac_peak_38	7.28	7.93	6.07	1.86	1.8e-16	1.27e-15	BCIN_01g05920:exon	BCIN_01g05920:NC_037310.1:2068676-2073364:-:414	BCIN_01g05920(gene-BCIN_01g05920)	110;GO:0003674,molecular_function molecular_function;GO:0003824,molecular_function catalytic activity;GO:0004438,molecular_function phosphatidylinositol-3-phosphatase activity;GO:0004439,molecular_function phosphatidylinositol-4,5-bisphosphate 5-phosphatase activity;GO:0004445,molecular_function inositol-polyphosphate 5-phosphatase activity;GO:0005488,molecular_function binding;GO:0005509,molecul…	SYNJ; synaptojanin [EC:3.1.3.36]; K20279	map00562,map04070	hypothetical protein BCIN_01g05920 [Botrytis cinerea B05.10]	NA
NC_037310.1	2314021	2314277	257	KOBchda1_H3K14ac_vs_TB_31_H3K14ac_peak_41	9.61	10.04	8.99	1.05	1.81e-16	1.27e-15	BCIN_01g06580:Promoter	BCIN_01g06580:NC_037310.1:2315115-2317946:+:-966	BCIN_01g06580(gene-BCIN_01g06580)	60;GO:0000228,cellular_component nuclear chromosome;GO:0003674,molecular_function molecular_function;GO:0003700,molecular_function DNA-binding transcription factor activity;GO:0005575,cellular_component cellular_component;GO:0005622,cellular_component intracellular;GO:0005623,cellular_component cell;GO:0005634,cellular_component nucleus;GO:0005694,cellular_component chromosome;GO:0006355,biologic…	NA	NA	hypothetical protein BCIN_01g06580 [Botrytis cinerea B05.10]	NA
NC_037310.1	2315209	2315844	636	KOBchda1_H3K14ac_vs_TB_31_H3K14ac_peak_42	7.4	8.02	6.29	1.74	2.19e-16	1.52e-15	BCIN_01g06580:exon	BCIN_01g06580:NC_037310.1:2315115-2317946:+:411	BCIN_01g06580(gene-BCIN_01g06580)	60;GO:0000228,cellular_component nuclear chromosome;GO:0003674,molecular_function molecular_function;GO:0003700,molecular_function DNA-binding transcription factor activity;GO:0005575,cellular_component cellular_component;GO:0005622,cellular_component intracellular;GO:0005623,cellular_component cell;GO:0005634,cellular_component nucleus;GO:0005694,cellular_component chromosome;GO:0006355,biologic…	NA	NA	hypothetical protein BCIN_01g06580 [Botrytis cinerea B05.10]	NA
NC_037310.1	2726554	2726849	296	KOBchda1_H3K14ac_vs_TB_31_H3K14ac_peak_44	9.38	9.77	8.84	0.93	2.4e-16	1.66e-15	BCIN_01g07780:Promoter;Bctrx2:exon;BCIN_01g07760:Promoter	Bctrx2:NC_037310.1:2726180-2727145:-:443	Bctrx2(gene-BCIN_01g07770)	NA	NA	NA	Bctrx2 [Botrytis cinerea B05.10]	NA
NC_037310.1	3291744	3292521	778	KOBchda1_H3K14ac_vs_TB_31_H3K14ac_peak_55	10.34	10.71	9.85	0.86	2.69e-16	1.86e-15	Bclsm6:Promoter;BCIN_01g09470:intron	BCIN_01g09470:NC_037310.1:3290620-3292618:-:485	BCIN_01g09470(gene-BCIN_01g09470)	NA	NA	NA	hypothetical protein BCIN_01g09470 [Botrytis cinerea B05.10]	NA
NC_037310.1	3732324	3732582	259	KOBchda1_H3K14ac_vs_TB_31_H3K14ac_peak_65	8.24	8.78	7.37	1.41	3.07e-16	2.11e-15	BCIN_01g10720:exon;BCIN_01g10720:five_prime_UTR	BCIN_01g10720:NC_037310.1:3732175-3735508:+:278	BCIN_01g10720(gene-BCIN_01g10720)	NA	NA	NA	hypothetical protein BCIN_01g10720 [Botrytis cinerea B05.10]	NA
NC_037311.1	439026	439301	276	KOBchda1_H3K14ac_vs_TB_31_H3K14ac_peak_71	11.52	12.16	10.36	1.8	2.07e-48	9.56e-47	BCIN_02g01020:exon	BCIN_02g01020:NC_037311.1:437488-441186:-:2022	BCIN_02g01020(gene-BCIN_02g01020)	NA	NA	NA	hypothetical protein BCIN_02g01020 [Botrytis cinerea B05.10]	NA
NC_037311.1	440411	440891	481	KOBchda1_H3K14ac_vs_TB_31_H3K14ac_peak_72	10.63	11	10.13	0.87	9.24e-17	6.64e-16	BCIN_02g01020:exon;BCIN_02g01020:five_prime_UTR	BCIN_02g01020:NC_037311.1:437488-441186:-:535	BCIN_02g01020(gene-BCIN_02g01020)	NA	NA	NA	hypothetical protein BCIN_02g01020 [Botrytis cinerea B05.10]	NA
NC_037311.1	693074	693510	437	KOBchda1_H3K14ac_vs_TB_31_H3K14ac_peak_73	9.52	9.9	9	0.9	1.05e-16	7.57e-16	BctubB:intron	BctubB:NC_037311.1:691445-693697:-:405	BctubB(gene-BCIN_02g01790)	36;GO:0000003,biological_process reproduction;GO:0003006,biological_process developmental process involved in reproduction;GO:0005575,cellular_component cellular_component;GO:0005622,cellular_component intracellular;GO:0005623,cellular_component cell;GO:0005856,cellular_component cytoskeleton;GO:0007049,biological_process cell cycle;GO:0008150,biological_process biological_process;GO:0009653,biol…	TUBA; tubulin alpha; K07374	map04145	BctubB [Botrytis cinerea B05.10]	NA
NC_037311.1	967101	967352	252	KOBchda1_H3K14ac_vs_TB_31_H3K14ac_peak_78	10.3	10.69	9.78	0.9	1.13e-16	8.05e-16	BCIN_02g02680:Promoter	BCIN_02g02680:NC_037311.1:962792-967092:-:-134	BCIN_02g02680(gene-BCIN_02g02680)	NA	NA	NA	hypothetical protein BCIN_02g02680 [Botrytis cinerea B05.10]	NA
NC_037311.1	1297272	1297548	277	KOBchda1_H3K14ac_vs_TB_31_H3K14ac_peak_83	10.61	11.18	9.65	1.53	1.13e-44	4.76e-43	BCIN_02g03640:exon;Bcpdr11:Promoter	BCIN_02g03640:NC_037311.1:1296986-1299320:+:424	BCIN_02g03640(gene-BCIN_02g03640)	NA	NA	NA	hypothetical protein BCIN_02g03640 [Botrytis cinerea B05.10]	NA
NC_037311.1	1943912	1944231	320	KOBchda1_H3K14ac_vs_TB_31_H3K14ac_peak_86	8.9	9.58	7.57	2.01	2.25e-44	9.34e-43	BCIN_02g05450:exon	BCIN_02g05450:NC_037311.1:1943586-1946795:+:485	BCIN_02g05450(gene-BCIN_02g05450)	NA	NA	NA	hypothetical protein BCIN_02g05450 [Botrytis cinerea B05.10]	NA
NC_037311.1	2439628	2440043	416	KOBchda1_H3K14ac_vs_TB_31_H3K14ac_peak_90	9.29	9.96	8	1.96	2.8e-44	1.15e-42	BCIN_02g06910:exon	BCIN_02g06910:NC_037311.1:2438233-2441180:-:1344	BCIN_02g06910(gene-BCIN_02g06910)	110;GO:0000003,biological_process reproduction;GO:0000322,cellular_component storage vacuole;GO:0000323,cellular_component lytic vacuole;GO:0000324,cellular_component fungal-type vacuole;GO:0000746,biological_process conjugation;GO:0000747,biological_process conjugation with cellular fusion;GO:0003674,molecular_function molecular_function;GO:0003676,molecular_function nucleic acid binding;GO:0003…	E3.2.1.58; glucan 1,3-beta-glucosidase [EC:3.2.1.58]; K01210	map00500	hypothetical protein BCIN_02g06910 [Botrytis cinerea B05.10]	NA
NC_037311.1	2441905	2442231	327	KOBchda1_H3K14ac_vs_TB_31_H3K14ac_peak_91	8.21	8.95	6.6	2.35	2.89e-44	1.17e-42	BCIN_02g06910:Promoter	BCIN_02g06910:NC_037311.1:2438233-2441180:-:-888	BCIN_02g06910(gene-BCIN_02g06910)	110;GO:0000003,biological_process reproduction;GO:0000322,cellular_component storage vacuole;GO:0000323,cellular_component lytic vacuole;GO:0000324,cellular_component fungal-type vacuole;GO:0000746,biological_process conjugation;GO:0000747,biological_process conjugation with cellular fusion;GO:0003674,molecular_function molecular_function;GO:0003676,molecular_function nucleic acid binding;GO:0003…	E3.2.1.58; glucan 1,3-beta-glucosidase [EC:3.2.1.58]; K01210	map00500	hypothetical protein BCIN_02g06910 [Botrytis cinerea B05.10]	NA
NC_037311.1	2494960	2495401	442	KOBchda1_H3K14ac_vs_TB_31_H3K14ac_peak_93	9.88	10.44	8.97	1.47	6.12e-44	2.44e-42	Bcvps41:exon;BCIN_02g07060:Promoter;BCIN_02g07050:Promoter	Bcvps41:NC_037311.1:2491247-2495434:-:253	Bcvps41(gene-BCIN_02g07040)	136;GO:0000322,cellular_component storage vacuole;GO:0000323,cellular_component lytic vacuole;GO:0000324,cellular_component fungal-type vacuole;GO:0000329,cellular_component fungal-type vacuole membrane;GO:0003674,molecular_function molecular_function;GO:0005488,molecular_function binding;GO:0005515,molecular_function protein binding;GO:0005575,cellular_component cellular_component;GO:0005622,cel…	VPS41; vacuolar protein sorting-associated protein 41; K20184	map04138	Bcvps41 [Botrytis cinerea B05.10]	NA
NC_037311.1	3203082	3203700	619	KOBchda1_H3K14ac_vs_TB_31_H3K14ac_peak_100	9.74	10.36	8.66	1.7	9.18e-44	3.62e-42	BCIN_02g09040:Promoter;BCIN_02g09030:Promoter	BCIN_02g09040:NC_037311.1:3203422-3205574:+:-31	BCIN_02g09040(gene-BCIN_02g09040)	NA	NA	NA	hypothetical protein BCIN_02g09040 [Botrytis cinerea B05.10]	NA
NC_037311.1	3288243	3288794	552	KOBchda1_H3K14ac_vs_TB_31_H3K14ac_peak_101	8.77	9.27	8.02	1.25	3.83e-16	2.61e-15	BCIN_02g09270:five_prime_UTR;BCIN_02g09270:exon	BCIN_02g09270:NC_037311.1:3282909-3288710:-:191	BCIN_02g09270(gene-BCIN_02g09270)	194;GO:0000122,biological_process negative regulation of transcription by RNA polymerase II;GO:0000228,cellular_component nuclear chromosome;GO:0000775,cellular_component chromosome, centromeric region;GO:0000781,cellular_component chromosome, telomeric region;GO:0000785,cellular_component chromatin;GO:0000790,cellular_component nuclear chromatin;GO:0000792,cellular_component heterochromatin;GO:0…	NA	NA	hypothetical protein BCIN_02g09270 [Botrytis cinerea B05.10]	NA
NC_037312.1	149559	150685	1127	KOBchda1_H3K14ac_vs_TB_31_H3K14ac_peak_103	8.01	8.55	7.13	1.42	4.26e-16	2.89e-15	BCIN_03g00450:intron	BCIN_03g00450:NC_037312.1:147492-151247:-:1125	BCIN_03g00450(gene-BCIN_03g00450)	NA	NA	NA	hypothetical protein BCIN_03g00450 [Botrytis cinerea B05.10]	NA
NC_037312.1	151486	151792	307	KOBchda1_H3K14ac_vs_TB_31_H3K14ac_peak_104	7.86	8.52	6.62	1.89	1.14e-19	1.08e-18	BCIN_03g00450:Promoter	BCIN_03g00450:NC_037312.1:147492-151247:-:-392	BCIN_03g00450(gene-BCIN_03g00450)	NA	NA	NA	hypothetical protein BCIN_03g00450 [Botrytis cinerea B05.10]	NA
NC_037312.1	572405	574006	1602	KOBchda1_H3K14ac_vs_TB_31_H3K14ac_peak_108	9.54	9.95	8.97	0.97	1.3e-19	1.23e-18	BCIN_03g01710:exon	BCIN_03g01710:NC_037312.1:572201-575885:+:1004	BCIN_03g01710(gene-BCIN_03g01710)	210;GO:0000075,biological_process cell cycle checkpoint;GO:0000132,biological_process establishment of mitotic spindle orientation;GO:0000226,biological_process microtubule cytoskeleton organization;GO:0000278,biological_process mitotic cell cycle;GO:0000281,biological_process mitotic cytokinesis;GO:0000399,cellular_component cellular bud neck septin structure;GO:0000910,biological_process cytoki…	NA	NA	hypothetical protein BCIN_03g01710 [Botrytis cinerea B05.10]	NA
NC_037312.1	794873	795181	309	KOBchda1_H3K14ac_vs_TB_31_H3K14ac_peak_111	9.45	9.88	8.85	1.03	1.3e-19	1.23e-18	Bchcm1:exon	Bchcm1:NC_037312.1:792911-797965:+:2116	Bchcm1(gene-BCIN_03g02390)	140;GO:0000122,biological_process negative regulation of transcription by RNA polymerase II;GO:0000228,cellular_component nuclear chromosome;GO:0000785,cellular_component chromatin;GO:0000790,cellular_component nuclear chromatin;GO:0000976,molecular_function transcription regulatory region sequence-specific DNA binding;GO:0000977,molecular_function RNA polymerase II regulatory region sequence-spe…	NA	NA	Bchcm1 [Botrytis cinerea B05.10]	NA
NC_037312.1	795791	796074	284	KOBchda1_H3K14ac_vs_TB_31_H3K14ac_peak_112	7.26	7.9	6.09	1.81	4.34e-16	2.95e-15	Bchcm1:exon	Bchcm1:NC_037312.1:792911-797965:+:3021	Bchcm1(gene-BCIN_03g02390)	140;GO:0000122,biological_process negative regulation of transcription by RNA polymerase II;GO:0000228,cellular_component nuclear chromosome;GO:0000785,cellular_component chromatin;GO:0000790,cellular_component nuclear chromatin;GO:0000976,molecular_function transcription regulatory region sequence-specific DNA binding;GO:0000977,molecular_function RNA polymerase II regulatory region sequence-spe…	NA	NA	Bchcm1 [Botrytis cinerea B05.10]	NA
NC_037312.1	969285	970411	1127	KOBchda1_H3K14ac_vs_TB_31_H3K14ac_peak_116	9.83	10.23	9.26	0.98	4.98e-19	4.48e-18	Bccla4:five_prime_UTR;Bccla4:exon	Bccla4:NC_037312.1:965961-969990:-:142	Bccla4(gene-BCIN_03g02930)	294;GO:0000003,biological_process reproduction;GO:0000011,biological_process vacuole inheritance;GO:0000122,biological_process negative regulation of transcription by RNA polymerase II;GO:0000165,biological_process MAPK cascade;GO:0000166,molecular_function nucleotide binding;GO:0000322,cellular_component storage vacuole;GO:0000323,cellular_component lytic vacuole;GO:0000324,cellular_component fu…	CLA4; serine/threonine-protein kinase CLA4 [EC:2.7.11.1]; K19833	map04011	Bccla4 [Botrytis cinerea B05.10]	NA
NC_037312.1	1168649	1169134	486	KOBchda1_H3K14ac_vs_TB_31_H3K14ac_peak_118	10.41	10.79	9.89	0.9	5.01e-19	4.49e-18	BCIN_03g03460:Promoter;BCIN_03g03450:exon	BCIN_03g03450:NC_037312.1:1167609-1169537:-:645	BCIN_03g03450(gene-BCIN_03g03450)	NA	NA	NA	hypothetical protein BCIN_03g03450 [Botrytis cinerea B05.10]	NA
NC_037312.1	1410689	1411536	848	KOBchda1_H3K14ac_vs_TB_31_H3K14ac_peak_122	9.71	10.13	9.1	1.04	5.88e-19	5.26e-18	BCIN_03g04220:Promoter	BCIN_03g04220:NC_037312.1:1408396-1410402:-:-710	BCIN_03g04220(gene-BCIN_03g04220)	79;GO:0000030,molecular_function mannosyltransferase activity;GO:0000139,cellular_component Golgi membrane;GO:0003674,molecular_function molecular_function;GO:0003824,molecular_function catalytic activity;GO:0005575,cellular_component cellular_component;GO:0005622,cellular_component intracellular;GO:0005623,cellular_component cell;GO:0005737,cellular_component cytoplasm;GO:0005783,cellular_compon…	NA	NA	hypothetical protein BCIN_03g04220 [Botrytis cinerea B05.10]	NA
NC_037312.1	1580096	1580706	611	KOBchda1_H3K14ac_vs_TB_31_H3K14ac_peak_125	9.75	10.16	9.18	0.99	7.13e-19	6.32e-18	BCIN_03g04700:exon	BCIN_03g04700:NC_037312.1:1579451-1581278:-:877	BCIN_03g04700(gene-BCIN_03g04700)	NA	NA	NA	hypothetical protein BCIN_03g04700 [Botrytis cinerea B05.10]	NA
NC_037312.1	1964564	1964848	285	KOBchda1_H3K14ac_vs_TB_31_H3K14ac_peak_129	10.03	10.41	9.52	0.9	8.42e-19	7.45e-18	Bcvps9:Promoter;BCIN_03g05870:exon	BCIN_03g05870:NC_037312.1:1962379-1965165:-:459	BCIN_03g05870(gene-BCIN_03g05870)	95;GO:0000322,cellular_component storage vacuole;GO:0000323,cellular_component lytic vacuole;GO:0000324,cellular_component fungal-type vacuole;GO:0000328,cellular_component fungal-type vacuole lumen;GO:0003674,molecular_function molecular_function;GO:0003824,molecular_function catalytic activity;GO:0004620,molecular_function phospholipase activity;GO:0004622,molecular_function lysophospholipase a…	ATG15, AUT5; lipase ATG15 [EC:3.1.1.3]; K17900	map00561,map04138	hypothetical protein BCIN_03g05870 [Botrytis cinerea B05.10]	NA
NC_037312.1	2503501	2504707	1207	KOBchda1_H3K14ac_vs_TB_31_H3K14ac_peak_141	9.37	9.73	8.9	0.83	9.23e-07	0.000393	intergenic	BCIN_03g07410:NC_037312.1:2498828-2503616:+:5276	BCIN_03g07410(gene-BCIN_03g07410)	NA	NA	NA	hypothetical protein BCIN_03g07410 [Botrytis cinerea B05.10]	NA
NC_037313.1	230434	230768	335	KOBchda1_H3K14ac_vs_TB_31_H3K14ac_peak_150	9.63	10.07	9	1.07	1.96e-23	2.48e-22	BCIN_04g00630:Promoter	BCIN_04g00630:NC_037313.1:230759-236479:+:-158	BCIN_04g00630(gene-BCIN_04g00630)	182;GO:0000003,biological_process reproduction;GO:0000212,biological_process meiotic spindle organization;GO:0000226,biological_process microtubule cytoskeleton organization;GO:0000278,biological_process mitotic cell cycle;GO:0000281,biological_process mitotic cytokinesis;GO:0000910,biological_process cytokinesis;GO:0000912,biological_process assembly of actomyosin apparatus involved in cytokines…	CDC15; cell division control protein CDC15 [EC:2.7.11.1]; K06683	map04111,map04113,map04392	hypothetical protein BCIN_04g00630 [Botrytis cinerea B05.10]	NA
NC_037313.1	231154	231427	274	KOBchda1_H3K14ac_vs_TB_31_H3K14ac_peak_151	10.94	11.66	9.45	2.21	4.61e-89	1.36e-86	BCIN_04g00630:exon	BCIN_04g00630:NC_037313.1:230759-236479:+:531	BCIN_04g00630(gene-BCIN_04g00630)	182;GO:0000003,biological_process reproduction;GO:0000212,biological_process meiotic spindle organization;GO:0000226,biological_process microtubule cytoskeleton organization;GO:0000278,biological_process mitotic cell cycle;GO:0000281,biological_process mitotic cytokinesis;GO:0000910,biological_process cytokinesis;GO:0000912,biological_process assembly of actomyosin apparatus involved in cytokines…	CDC15; cell division control protein CDC15 [EC:2.7.11.1]; K06683	map04111,map04113,map04392	hypothetical protein BCIN_04g00630 [Botrytis cinerea B05.10]	NA
NC_037313.1	771925	772231	307	KOBchda1_H3K14ac_vs_TB_31_H3K14ac_peak_159	10.35	11.08	8.81	2.28	2.74e-87	7.4e-85	intergenic	BCIN_04g01960:NC_037313.1:763689-769421:-:-2657	BCIN_04g01960(gene-BCIN_04g01960)	NA	NA	NA	hypothetical protein BCIN_04g01960 [Botrytis cinerea B05.10]	NA
NC_037313.1	1407195	1407560	366	KOBchda1_H3K14ac_vs_TB_31_H3K14ac_peak_167	10.27	10.63	9.79	0.84	4.59e-16	3.09e-15	Bcglc8:Promoter	Bcglc8:NC_037313.1:1407681-1409694:+:-303	Bcglc8(gene-BCIN_04g03960)	NA	NA	NA	Bcglc8 [Botrytis cinerea B05.10]	NA
NC_037313.1	1408400	1408957	558	KOBchda1_H3K14ac_vs_TB_31_H3K14ac_peak_168	8.93	9.37	8.32	1.05	4.65e-16	3.13e-15	Bcglc8:exon	Bcglc8:NC_037313.1:1407681-1409694:+:997	Bcglc8(gene-BCIN_04g03960)	NA	NA	NA	Bcglc8 [Botrytis cinerea B05.10]	NA
NC_037313.1	1950815	1951067	253	KOBchda1_H3K14ac_vs_TB_31_H3K14ac_peak_175	9.73	10.1	9.25	0.85	4.66e-16	3.13e-15	BCIN_04g05590:exon	BCIN_04g05590:NC_037313.1:1949663-1953625:-:2684	BCIN_04g05590(gene-BCIN_04g05590)	NA	NA	NA	hypothetical protein BCIN_04g05590 [Botrytis cinerea B05.10]	NA
NC_037313.1	2400840	2401597	758	KOBchda1_H3K14ac_vs_TB_31_H3K14ac_peak_181	9.39	9.77	8.87	0.9	4.72e-16	3.17e-15	BCIN_04g06850:Promoter	BCIN_04g06850:NC_037313.1:2401539-2403026:+:-320	BCIN_04g06850(gene-BCIN_04g06850)	NA	NA	NA	hypothetical protein BCIN_04g06850 [Botrytis cinerea B05.10]	NA
NC_037314.1	148335	148602	268	KOBchda1_H3K14ac_vs_TB_31_H3K14ac_peak_184	6.72	7.42	5.31	2.11	4.84e-16	3.23e-15	BCIN_05g00360:exon;BcnoxA:Promoter;BCIN_05g00360:five_prime_UTR	BCIN_05g00360:NC_037314.1:147893-153559:+:575	BCIN_05g00360(gene-BCIN_05g00360)	195;GO:0000003,biological_process reproduction;GO:0000146,molecular_function microfilament motor activity;GO:0000147,biological_process actin cortical patch assembly;GO:0000278,biological_process mitotic cell cycle;GO:0000281,biological_process mitotic cytokinesis;GO:0000282,biological_process cellular bud site selection;GO:0000902,biological_process cell morphogenesis;GO:0000910,biological_proce…	NA	NA	hypothetical protein BCIN_05g00360 [Botrytis cinerea B05.10]	NA
NC_037314.1	165030	165675	646	KOBchda1_H3K14ac_vs_TB_31_H3K14ac_peak_186	8.24	8.77	7.39	1.38	4.91e-16	3.28e-15	BCIN_05g00410:exon;BCIN_05g00410:five_prime_UTR	BCIN_05g00410:NC_037314.1:163647-167008:-:1655	BCIN_05g00410(gene-BCIN_05g00410)	NA	NA	NA	hypothetical protein BCIN_05g00410 [Botrytis cinerea B05.10]	NA
NC_037314.1	168008	168437	430	KOBchda1_H3K14ac_vs_TB_31_H3K14ac_peak_187	12.53	12.96	11.9	1.06	4.99e-16	3.32e-15	Bcqri1:exon;BCIN_05g00410:Promoter;BCIN_05g00430:Promoter	BCIN_05g00410:NC_037314.1:163647-167008:-:-1214	BCIN_05g00410(gene-BCIN_05g00410)	NA	NA	NA	hypothetical protein BCIN_05g00410 [Botrytis cinerea B05.10]	NA
NC_037314.1	443669	444100	432	KOBchda1_H3K14ac_vs_TB_31_H3K14ac_peak_192	10.46	11.01	9.59	1.42	3.06e-41	1.1e-39	BCIN_05g01120:Promoter;Bcpis1:exon	Bcpis1:NC_037314.1:442275-444464:-:579	Bcpis1(gene-BCIN_05g01110)	110;GO:0000166,molecular_function nucleotide binding;GO:0003674,molecular_function molecular_function;GO:0003824,molecular_function catalytic activity;GO:0003881,molecular_function CDP-diacylglycerol-inositol 3-phosphatidyltransferase activity;GO:0005488,molecular_function binding;GO:0005524,molecular_function ATP binding;GO:0005575,cellular_component cellular_component;GO:0005622,cellular_compon…	CDIPT; CDP-diacylglycerol--inositol 3-phosphatidyltransferase [EC:2.7.8.11]; K00999	map00562,map00564,map04070	Bcpis1 [Botrytis cinerea B05.10]	NA
NC_037314.1	1019800	1020113	314	KOBchda1_H3K14ac_vs_TB_31_H3K14ac_peak_199	9.08	9.52	8.45	1.07	8.06e-16	5.27e-15	BCIN_05g02780:exon	BCIN_05g02780:NC_037314.1:1016681-1020377:-:420	BCIN_05g02780(gene-BCIN_05g02780)	NA	NA	NA	hypothetical protein BCIN_05g02780 [Botrytis cinerea B05.10]	NA
NC_037314.1	1837430	1837940	511	KOBchda1_H3K14ac_vs_TB_31_H3K14ac_peak_209	7.35	8.01	6.11	1.9	8.18e-16	5.34e-15	BCIN_05g05190:exon	BCIN_05g05190:NC_037314.1:1837060-1840536:+:625	BCIN_05g05190(gene-BCIN_05g05190)	NA	NA	NA	hypothetical protein BCIN_05g05190 [Botrytis cinerea B05.10]	NA
NC_037314.1	1838709	1839225	517	KOBchda1_H3K14ac_vs_TB_31_H3K14ac_peak_210	10.93	11.34	10.38	0.96	1.88e-18	1.61e-17	BCIN_05g05190:exon	BCIN_05g05190:NC_037314.1:1837060-1840536:+:1907	BCIN_05g05190(gene-BCIN_05g05190)	NA	NA	NA	hypothetical protein BCIN_05g05190 [Botrytis cinerea B05.10]	NA
NC_037314.1	2029701	2030061	361	KOBchda1_H3K14ac_vs_TB_31_H3K14ac_peak_214	9.7	10.09	9.16	0.93	2.11e-18	1.81e-17	BCIN_05g05880:exon;Bccym1:Promoter;BCIN_05g05880:five_prime_UTR	BCIN_05g05880:NC_037314.1:2029862-2032165:+:19	BCIN_05g05880(gene-BCIN_05g05880)	NA	NA	NA	hypothetical protein BCIN_05g05880 [Botrytis cinerea B05.10]	NA
NC_037314.1	2388695	2390359	1665	KOBchda1_H3K14ac_vs_TB_31_H3K14ac_peak_222	9.56	9.96	9	0.96	2.15e-18	1.84e-17	BCIN_05g06880:exon;BCIN_05g06880:five_prime_UTR	BCIN_05g06880:NC_037314.1:2385168-2389985:-:458	BCIN_05g06880(gene-BCIN_05g06880)	139;GO:0000075,biological_process cell cycle checkpoint;GO:0000166,molecular_function nucleotide binding;GO:0000278,biological_process mitotic cell cycle;GO:0001100,biological_process negative regulation of exit from mitosis;GO:0003674,molecular_function molecular_function;GO:0003824,molecular_function catalytic activity;GO:0004672,molecular_function protein kinase activity;GO:0004674,molecular_f…	NA	NA	hypothetical protein BCIN_05g06880 [Botrytis cinerea B05.10]	NA
NC_037314.1	2391490	2391857	368	KOBchda1_H3K14ac_vs_TB_31_H3K14ac_peak_224	9.57	9.96	9.03	0.94	8.67e-16	5.64e-15	BCIN_05g06880:Promoter	BCIN_05g06880:NC_037314.1:2385168-2389985:-:-1688	BCIN_05g06880(gene-BCIN_05g06880)	139;GO:0000075,biological_process cell cycle checkpoint;GO:0000166,molecular_function nucleotide binding;GO:0000278,biological_process mitotic cell cycle;GO:0001100,biological_process negative regulation of exit from mitosis;GO:0003674,molecular_function molecular_function;GO:0003824,molecular_function catalytic activity;GO:0004672,molecular_function protein kinase activity;GO:0004674,molecular_f…	NA	NA	hypothetical protein BCIN_05g06880 [Botrytis cinerea B05.10]	NA
NC_037314.1	2718796	2719113	318	KOBchda1_H3K14ac_vs_TB_31_H3K14ac_peak_230	7.18	7.81	6.04	1.77	9.11e-16	5.92e-15	BCIN_05g07700:five_prime_UTR;BCIN_05g07700:exon	BCIN_05g07700:NC_037314.1:2718634-2720740:+:320	BCIN_05g07700(gene-BCIN_05g07700)	NA	NA	NA	hypothetical protein BCIN_05g07700 [Botrytis cinerea B05.10]	NA
NC_037315.1	708701	709107	407	KOBchda1_H3K14ac_vs_TB_31_H3K14ac_peak_240	8.61	9.1	7.84	1.26	9.15e-16	5.94e-15	BCIN_06g02000:exon	BCIN_06g02000:NC_037315.1:707928-712164:+:976	BCIN_06g02000(gene-BCIN_06g02000)	NA	NA	NA	hypothetical protein BCIN_06g02000 [Botrytis cinerea B05.10]	NA
NC_037315.1	709550	709823	274	KOBchda1_H3K14ac_vs_TB_31_H3K14ac_peak_241	9.94	10.3	9.46	0.83	9.54e-16	6.18e-15	BCIN_06g02000:exon	BCIN_06g02000:NC_037315.1:707928-712164:+:1758	BCIN_06g02000(gene-BCIN_06g02000)	NA	NA	NA	hypothetical protein BCIN_06g02000 [Botrytis cinerea B05.10]	NA
NC_037315.1	816204	816451	248	KOBchda1_H3K14ac_vs_TB_31_H3K14ac_peak_246	11.36	11.95	10.35	1.6	1.49e-43	5.73e-42	BCIN_06g02330:Promoter	BCIN_06g02330:NC_037315.1:812479-815338:-:-989	BCIN_06g02330(gene-BCIN_06g02330)	NA	NA	NA	hypothetical protein BCIN_06g02330 [Botrytis cinerea B05.10]	NA
NC_037315.1	1047709	1048148	440	KOBchda1_H3K14ac_vs_TB_31_H3K14ac_peak_253	9.02	9.62	7.96	1.66	4.49e-35	1.14e-33	BCIN_06g03010:Promoter;BCIN_06g03020:Promoter	BCIN_06g03010:NC_037315.1:1046195-1047480:-:-448	BCIN_06g03010(gene-BCIN_06g03010)	NA	NA	NA	hypothetical protein BCIN_06g03010 [Botrytis cinerea B05.10]	NA
NC_037315.1	1126985	1127920	936	KOBchda1_H3K14ac_vs_TB_31_H3K14ac_peak_255	9.28	9.85	8.33	1.53	2.39e-36	6.28e-35	BCIN_06g03230:Promoter	BCIN_06g03230:NC_037315.1:1128797-1131044:+:-1344	BCIN_06g03230(gene-BCIN_06g03230)	NA	NA	NA	hypothetical protein BCIN_06g03230 [Botrytis cinerea B05.10]	NA
NC_037315.1	1128280	1128585	306	KOBchda1_H3K14ac_vs_TB_31_H3K14ac_peak_256	12.05	12.62	11.08	1.54	4.04e-36	1.06e-34	BCIN_06g03230:Promoter	BCIN_06g03230:NC_037315.1:1128797-1131044:+:-364	BCIN_06g03230(gene-BCIN_06g03230)	NA	NA	NA	hypothetical protein BCIN_06g03230 [Botrytis cinerea B05.10]	NA
NC_037315.1	1663720	1664264	545	KOBchda1_H3K14ac_vs_TB_31_H3K14ac_peak_261	7.68	8.25	6.73	1.51	1.28e-15	8.19e-15	BCIN_06g04890:exon;Bcopt1:Promoter	BCIN_06g04890:NC_037315.1:1663789-1665855:+:203	BCIN_06g04890(gene-BCIN_06g04890)	NA	NA	NA	hypothetical protein BCIN_06g04890 [Botrytis cinerea B05.10]	NA
NC_037315.1	1964188	1964906	719	KOBchda1_H3K14ac_vs_TB_31_H3K14ac_peak_270	9.71	10.1	9.17	0.92	1.41e-15	8.97e-15	Bcpdi1:Promoter;BCIN_06g05740:Promoter	Bcpdi1:NC_037315.1:1961716-1964119:-:-428	Bcpdi1(gene-BCIN_06g05730)	196;GO:0001666,biological_process response to hypoxia;GO:0003674,molecular_function molecular_function;GO:0003756,molecular_function protein disulfide isomerase activity;GO:0003824,molecular_function catalytic activity;GO:0004656,molecular_function procollagen-proline 4-dioxygenase activity;GO:0005102,molecular_function signaling receptor binding;GO:0005178,molecular_function integrin binding;GO:…	PDIA1, P4HB; protein disulfide-isomerase A1 [EC:5.3.4.1]; K09580	map04141	Bcpdi1 [Botrytis cinerea B05.10]	NA
NC_037315.1	2635639	2635990	352	KOBchda1_H3K14ac_vs_TB_31_H3K14ac_peak_275	9.87	10.48	8.81	1.68	2.21e-40	7.53e-39	BCIN_06g07430:Promoter	BCIN_06g07430:NC_037315.1:2633729-2635459:-:-355	BCIN_06g07430(gene-BCIN_06g07430)	NA	NA	NA	hypothetical protein BCIN_06g07430 [Botrytis cinerea B05.10]	NA
NC_037316.1	47497	48953	1457	KOBchda1_H3K14ac_vs_TB_31_H3K14ac_peak_276	9.07	9.73	7.81	1.92	2.84e-40	9.57e-39	BCIN_07g00110:five_prime_UTR;BCIN_07g00110:exon	BCIN_07g00110:NC_037316.1:45866-48992:-:767	BCIN_07g00110(gene-BCIN_07g00110)	91;GO:0005575,cellular_component cellular_component;GO:0005622,cellular_component intracellular;GO:0005623,cellular_component cell;GO:0005737,cellular_component cytoplasm;GO:0005773,cellular_component vacuole;GO:0005774,cellular_component vacuolar membrane;GO:0005829,cellular_component cytosol;GO:0006810,biological_process transport;GO:0006892,biological_process post-Golgi vesicle-mediated transp…	NA	NA	hypothetical protein BCIN_07g00110 [Botrytis cinerea B05.10]	NA
NC_037316.1	50173	50416	244	KOBchda1_H3K14ac_vs_TB_31_H3K14ac_peak_278	10.37	11.13	8.67	2.46	4.34e-40	1.45e-38	BCIN_07g00110:Promoter	BCIN_07g00110:NC_037316.1:45866-48992:-:-1302	BCIN_07g00110(gene-BCIN_07g00110)	91;GO:0005575,cellular_component cellular_component;GO:0005622,cellular_component intracellular;GO:0005623,cellular_component cell;GO:0005737,cellular_component cytoplasm;GO:0005773,cellular_component vacuole;GO:0005774,cellular_component vacuolar membrane;GO:0005829,cellular_component cytosol;GO:0006810,biological_process transport;GO:0006892,biological_process post-Golgi vesicle-mediated transp…	NA	NA	hypothetical protein BCIN_07g00110 [Botrytis cinerea B05.10]	NA
NC_037316.1	469957	470651	695	KOBchda1_H3K14ac_vs_TB_31_H3K14ac_peak_282	8.38	9.12	6.77	2.35	8e-40	2.64e-38	BCIN_07g01290:intron	BCIN_07g01290:NC_037316.1:467512-470720:-:416	BCIN_07g01290(gene-BCIN_07g01290)	52;GO:0000166,molecular_function nucleotide binding;GO:0000774,molecular_function adenyl-nucleotide exchange factor activity;GO:0003674,molecular_function molecular_function;GO:0005488,molecular_function binding;GO:0005524,molecular_function ATP binding;GO:0005575,cellular_component cellular_component;GO:0005622,cellular_component intracellular;GO:0005623,cellular_component cell;GO:0005737,cellul…	HSP110; heat shock protein 110kDa; K09485	map04141	hypothetical protein BCIN_07g01290 [Botrytis cinerea B05.10]	NA
NC_037316.1	471372	471760	389	KOBchda1_H3K14ac_vs_TB_31_H3K14ac_peak_284	7.98	8.76	6.14	2.63	1.04e-39	3.39e-38	BCIN_07g01290:Promoter	BCIN_07g01290:NC_037316.1:467512-470720:-:-846	BCIN_07g01290(gene-BCIN_07g01290)	52;GO:0000166,molecular_function nucleotide binding;GO:0000774,molecular_function adenyl-nucleotide exchange factor activity;GO:0003674,molecular_function molecular_function;GO:0005488,molecular_function binding;GO:0005524,molecular_function ATP binding;GO:0005575,cellular_component cellular_component;GO:0005622,cellular_component intracellular;GO:0005623,cellular_component cell;GO:0005737,cellul…	HSP110; heat shock protein 110kDa; K09485	map04141	hypothetical protein BCIN_07g01290 [Botrytis cinerea B05.10]	NA
NC_037316.1	946769	947108	340	KOBchda1_H3K14ac_vs_TB_31_H3K14ac_peak_288	10.1	10.63	9.26	1.37	1.17e-39	3.78e-38	Bcreg1:exon	Bcreg1:NC_037316.1:945660-948310:+:1278	Bcreg1(gene-BCIN_03g07420,gene-BCIN_07g02530)	213;GO:0000122,biological_process negative regulation of transcription by RNA polymerase II;GO:0000164,cellular_component protein phosphatase type 1 complex;GO:0000228,cellular_component nuclear chromosome;GO:0000746,biological_process conjugation;GO:0000785,cellular_component chromatin;GO:0000790,cellular_component nuclear chromatin;GO:0003674,molecular_function molecular_function;GO:0003676,mol…	NA	NA	Bcreg1 [Botrytis cinerea B05.10]	NA
NC_037316.1	1553827	1554225	399	KOBchda1_H3K14ac_vs_TB_31_H3K14ac_peak_295	9.38	9.99	8.27	1.72	1.28e-39	4.09e-38	Bcidh2:Promoter;Bcsec5:exon	Bcsec5:NC_037316.1:1550782-1554348:-:322	Bcsec5(gene-BCIN_07g04270)	70;GO:0000131,cellular_component incipient cellular bud site;GO:0000145,cellular_component exocyst;GO:0001927,biological_process exocyst assembly;GO:0005575,cellular_component cellular_component;GO:0005622,cellular_component intracellular;GO:0005623,cellular_component cell;GO:0005628,cellular_component prospore membrane;GO:0005737,cellular_component cytoplasm;GO:0005933,cellular_component cellula…	NA	NA	Bcsec5 [Botrytis cinerea B05.10]	NA
NC_037316.1	1796843	1797119	277	KOBchda1_H3K14ac_vs_TB_31_H3K14ac_peak_300	9.07	9.73	7.81	1.92	2.37e-39	7.51e-38	BCIN_07g04980:intron	BCIN_07g04980:NC_037316.1:1791401-1797940:-:959	BCIN_07g04980(gene-BCIN_07g04980)	NA	NA	NA	hypothetical protein BCIN_07g04980 [Botrytis cinerea B05.10]	NA
NC_037316.1	1797377	1797635	259	KOBchda1_H3K14ac_vs_TB_31_H3K14ac_peak_301	9	9.66	7.74	1.92	2.85e-39	8.96e-38	BCIN_07g04980:exon;BCIN_07g04980:five_prime_UTR	BCIN_07g04980:NC_037316.1:1791401-1797940:-:434	BCIN_07g04980(gene-BCIN_07g04980)	NA	NA	NA	hypothetical protein BCIN_07g04980 [Botrytis cinerea B05.10]	NA
NC_037316.1	2172546	2172833	288	KOBchda1_H3K14ac_vs_TB_31_H3K14ac_peak_304	10.37	10.95	9.38	1.57	3.27e-39	1.02e-37	Bcvel4:exon;Bcvel4:five_prime_UTR	Bcvel4:NC_037316.1:2172284-2175015:+:405	Bcvel4(gene-BCIN_07g05880)	NA	NA	NA	Bcvel4 [Botrytis cinerea B05.10]	NA
NC_037316.1	2581044	2581869	826	KOBchda1_H3K14ac_vs_TB_31_H3K14ac_peak_308	9.15	9.81	7.91	1.9	9.76e-39	2.98e-37	BCIN_07g06970:five_prime_UTR;BCIN_07g06970:exon	BCIN_07g06970:NC_037316.1:2578425-2582228:-:771	BCIN_07g06970(gene-BCIN_07g06970)	81;GO:0000132,biological_process establishment of mitotic spindle orientation;GO:0000226,biological_process microtubule cytoskeleton organization;GO:0000278,biological_process mitotic cell cycle;GO:0000775,cellular_component chromosome, centromeric region;GO:0000776,cellular_component kinetochore;GO:0003674,molecular_function molecular_function;GO:0005488,molecular_function binding;GO:0005515,mol…	NA	NA	hypothetical protein BCIN_07g06970 [Botrytis cinerea B05.10]	NA
NC_037316.1	2582413	2582899	487	KOBchda1_H3K14ac_vs_TB_31_H3K14ac_peak_310	9.49	9.86	8.99	0.87	1.54e-15	9.76e-15	BCIN_07g06970:Promoter	BCIN_07g06970:NC_037316.1:2578425-2582228:-:-428	BCIN_07g06970(gene-BCIN_07g06970)	81;GO:0000132,biological_process establishment of mitotic spindle orientation;GO:0000226,biological_process microtubule cytoskeleton organization;GO:0000278,biological_process mitotic cell cycle;GO:0000775,cellular_component chromosome, centromeric region;GO:0000776,cellular_component kinetochore;GO:0003674,molecular_function molecular_function;GO:0005488,molecular_function binding;GO:0005515,mol…	NA	NA	hypothetical protein BCIN_07g06970 [Botrytis cinerea B05.10]	NA
NC_037317.1	78736	78975	240	KOBchda1_H3K14ac_vs_TB_31_H3K14ac_peak_312	7.27	7.91	6.11	1.8	1.63e-15	1.03e-14	BCIN_08g00160:five_prime_UTR;BCIN_08g00160:exon	BCIN_08g00160:NC_037317.1:78798-83124:+:57	BCIN_08g00160(gene-BCIN_08g00160)	NA	NA	NA	hypothetical protein BCIN_08g00160 [Botrytis cinerea B05.10]	NA
NC_037317.1	79814	80423	610	KOBchda1_H3K14ac_vs_TB_31_H3K14ac_peak_313	9.71	10.06	9.24	0.82	1.7e-15	1.07e-14	BCIN_08g00160:exon	BCIN_08g00160:NC_037317.1:78798-83124:+:1320	BCIN_08g00160(gene-BCIN_08g00160)	NA	NA	NA	hypothetical protein BCIN_08g00160 [Botrytis cinerea B05.10]	NA
NC_037317.1	499795	500691	897	KOBchda1_H3K14ac_vs_TB_31_H3K14ac_peak_318	10.91	11.38	10.21	1.16	8.61e-25	1.17e-23	BCIN_08g01260:Promoter	BCIN_08g01260:NC_037317.1:496506-498323:-:-1920	BCIN_08g01260(gene-BCIN_08g01260)	NA	NA	NA	hypothetical protein BCIN_08g01260 [Botrytis cinerea B05.10]	NA
NC_037317.1	916323	916913	591	KOBchda1_H3K14ac_vs_TB_31_H3K14ac_peak_329	7.82	8.5	6.52	1.97	1.09e-24	1.48e-23	BCIN_08g02310:exon	BCIN_08g02310:NC_037317.1:914939-917226:-:608	BCIN_08g02310(gene-BCIN_08g02310)	50;GO:0003674,molecular_function molecular_function;GO:0005488,molecular_function binding;GO:0005543,molecular_function phospholipid binding;GO:0005546,molecular_function phosphatidylinositol-4,5-bisphosphate binding;GO:0005575,cellular_component cellular_component;GO:0005622,cellular_component intracellular;GO:0005623,cellular_component cell;GO:0005737,cellular_component cytoplasm;GO:0005886,cel…	NA	NA	hypothetical protein BCIN_08g02310 [Botrytis cinerea B05.10]	NA
NC_037317.1	1327830	1328094	265	KOBchda1_H3K14ac_vs_TB_31_H3K14ac_peak_333	9.07	9.59	8.24	1.36	1.26e-24	1.7e-23	BCIN_08g03440:Promoter;BCIN_08g03450:intron	BCIN_08g03450:NC_037317.1:1327379-1329102:+:583	BCIN_08g03450(gene-BCIN_08g03450)	NA	NA	NA	hypothetical protein BCIN_08g03450 [Botrytis cinerea B05.10]	NA
NC_037317.1	1641023	1641368	346	KOBchda1_H3K14ac_vs_TB_31_H3K14ac_peak_343	12.53	13.05	11.71	1.34	1.3e-24	1.75e-23	BCIN_08g04280:Promoter	BCIN_08g04280:NC_037317.1:1638272-1640880:-:-315	BCIN_08g04280(gene-BCIN_08g04280)	NA	NA	NA	hypothetical protein BCIN_08g04280 [Botrytis cinerea B05.10]	NA
NC_037317.1	1642214	1642498	285	KOBchda1_H3K14ac_vs_TB_31_H3K14ac_peak_344	7.07	7.83	5.38	2.45	1.72e-24	2.3e-23	BCIN_08g04280:Promoter;BCIN_08g04290:exon;BCIN_08g04290:three_prime_UTR	BCIN_08g04280:NC_037317.1:1638272-1640880:-:-1476	BCIN_08g04280(gene-BCIN_08g04280)	NA	NA	NA	hypothetical protein BCIN_08g04280 [Botrytis cinerea B05.10]	NA
NC_037317.1	2042074	2042817	744	KOBchda1_H3K14ac_vs_TB_31_H3K14ac_peak_351	9.67	10.08	9.1	0.99	1.73e-15	1.09e-14	BCIN_08g05430:exon	BCIN_08g05430:NC_037317.1:2041262-2045131:+:1183	BCIN_08g05430(gene-BCIN_08g05430)	NA	NA	NA	hypothetical protein BCIN_08g05430 [Botrytis cinerea B05.10]	NA
NC_037318.1	29180	29536	357	KOBchda1_H3K14ac_vs_TB_31_H3K14ac_peak_359	9.57	9.95	9.06	0.89	1.88e-15	1.18e-14	BCIN_09g00060:Promoter;BCIN_09g00070:exon;BCIN_09g00070:three_prime_UTR	BCIN_09g00060:NC_037318.1:27148-28148:-:-1210	BCIN_09g00060(gene-BCIN_09g00060)	NA	NA	NA	hypothetical protein BCIN_09g00060 [Botrytis cinerea B05.10]	NA
NC_037318.1	529450	529875	426	KOBchda1_H3K14ac_vs_TB_31_H3K14ac_peak_364	10.23	10.58	9.77	0.81	2.42e-15	1.5e-14	Bcdtd1:Promoter;BCIN_09g01420:exon	BCIN_09g01420:NC_037318.1:529147-531897:+:515	BCIN_09g01420(gene-BCIN_09g01420)	142;GO:0000288,biological_process nuclear-transcribed mRNA catabolic process, deadenylation-dependent decay;GO:0000289,biological_process nuclear-transcribed mRNA poly(A) tail shortening;GO:0000290,biological_process deadenylation-dependent decapping of nuclear-transcribed mRNA;GO:0000932,cellular_component P-body;GO:0000956,biological_process nuclear-transcribed mRNA catabolic process;GO:0003674…	CNOT3, NOT3; CCR4-NOT transcription complex subunit 3; K12580	map03018	hypothetical protein BCIN_09g01420 [Botrytis cinerea B05.10]	NA
NC_037318.1	1202311	1202707	397	KOBchda1_H3K14ac_vs_TB_31_H3K14ac_peak_372	8.75	9.21	8.06	1.15	2.5e-15	1.55e-14	intergenic	BCIN_09g03330:NC_037318.1:1195220-1200331:-:-2178	BCIN_09g03330(gene-BCIN_09g03330)	156;GO:0000082,biological_process G1/S transition of mitotic cell cycle;GO:0000083,biological_process regulation of transcription involved in G1/S transition of mitotic cell cycle;GO:0000278,biological_process mitotic cell cycle;GO:0000307,cellular_component cyclin-dependent protein kinase holoenzyme complex;GO:0001932,biological_process regulation of protein phosphorylation;GO:0003674,molecular_…	PCL5, pas1; PHO85 cyclin-5; K21197	map04138	hypothetical protein BCIN_09g03330 [Botrytis cinerea B05.10]	NA
NC_037318.1	1206722	1207036	315	KOBchda1_H3K14ac_vs_TB_31_H3K14ac_peak_374	9.67	10.1	9.05	1.05	5.84e-18	4.81e-17	intergenic	BCIN_09g03340:NC_037318.1:1210025-1212257:-:5378	BCIN_09g03340(gene-BCIN_09g03340)	86;GO:0000375,biological_process RNA splicing, via transesterification reactions;GO:0000377,biological_process RNA splicing, via transesterification reactions with bulged adenosine as nucleophile;GO:0000398,biological_process mRNA splicing, via spliceosome;GO:0005575,cellular_component cellular_component;GO:0005622,cellular_component intracellular;GO:0005623,cellular_component cell;GO:0005634,cel…	NA	NA	hypothetical protein BCIN_09g03340 [Botrytis cinerea B05.10]	NA
NC_037318.1	1731314	1732245	932	KOBchda1_H3K14ac_vs_TB_31_H3K14ac_peak_379	10.52	10.88	10.04	0.84	5.95e-18	4.89e-17	BcareA:exon	BcareA:NC_037318.1:1728137-1734444:-:2664	BcareA(gene-BCIN_09g04960)	172;GO:0000122,biological_process negative regulation of transcription by RNA polymerase II;GO:0000976,molecular_function transcription regulatory region sequence-specific DNA binding;GO:0000977,molecular_function RNA polymerase II regulatory region sequence-specific DNA binding;GO:0000978,molecular_function RNA polymerase II proximal promoter sequence-specific DNA binding;GO:0000981,molecular_fu…	NA	NA	BcareA [Botrytis cinerea B05.10]	NA
NC_037318.1	2447229	2447660	432	KOBchda1_H3K14ac_vs_TB_31_H3K14ac_peak_385	10.04	10.43	9.5	0.93	3.95e-18	3.34e-17	BCIN_09g06910:exon	BCIN_09g06910:NC_037318.1:2446077-2449574:+:1367	BCIN_09g06910(gene-BCIN_09g06910)	25;GO:0003674,molecular_function molecular_function;GO:0005215,molecular_function transporter activity;GO:0005575,cellular_component cellular_component;GO:0005622,cellular_component intracellular;GO:0005623,cellular_component cell;GO:0005737,cellular_component cytoplasm;GO:0005783,cellular_component endoplasmic reticulum;GO:0006810,biological_process transport;GO:0008150,biological_process biolog…	NA	NA	hypothetical protein BCIN_09g06910 [Botrytis cinerea B05.10]	NA
NC_037318.1	2448402	2448671	270	KOBchda1_H3K14ac_vs_TB_31_H3K14ac_peak_386	8.09	8.66	7.15	1.5	3.32e-18	2.82e-17	BCIN_09g06910:exon	BCIN_09g06910:NC_037318.1:2446077-2449574:+:2459	BCIN_09g06910(gene-BCIN_09g06910)	25;GO:0003674,molecular_function molecular_function;GO:0005215,molecular_function transporter activity;GO:0005575,cellular_component cellular_component;GO:0005622,cellular_component intracellular;GO:0005623,cellular_component cell;GO:0005737,cellular_component cytoplasm;GO:0005783,cellular_component endoplasmic reticulum;GO:0006810,biological_process transport;GO:0008150,biological_process biolog…	NA	NA	hypothetical protein BCIN_09g06910 [Botrytis cinerea B05.10]	NA
NC_037319.1	419348	419625	278	KOBchda1_H3K14ac_vs_TB_31_H3K14ac_peak_389	7.47	8.07	6.43	1.64	8.82e-15	5.17e-14	Bcprx9:three_prime_UTR;BCIN_10g01020:Promoter;Bcprx9:exon;BCIN_10g01040:Promoter	BCIN_10g01020:NC_037319.1:417618-419125:-:-361	BCIN_10g01020(gene-BCIN_10g01020)	NA	NA	NA	hypothetical protein BCIN_10g01020 [Botrytis cinerea B05.10]	NA
NC_037319.1	1926339	1930987	4649	KOBchda1_H3K14ac_vs_TB_31_H3K14ac_peak_404	9.46	9.83	8.95	0.88	9.24e-15	5.41e-14	BCIN_10g05100:Promoter	BCIN_10g05100:NC_037319.1:1928581-1934193:+:-151	BCIN_10g05100(gene-BCIN_10g05100)	NA	NA	NA	hypothetical protein BCIN_10g05100 [Botrytis cinerea B05.10]	NA
NC_037320.1	131585	132006	422	KOBchda1_H3K14ac_vs_TB_31_H3K14ac_peak_415	8.65	9.11	7.97	1.13	9.64e-15	5.63e-14	Bcfmp30:Promoter;Bcnpl3:exon	Bcfmp30:NC_037320.1:133260-135533:+:-1464	Bcfmp30(gene-BCIN_11g00380)	NA	NA	NA	Bcfmp30 [Botrytis cinerea B05.10]	NA
NC_037320.1	132554	132933	380	KOBchda1_H3K14ac_vs_TB_31_H3K14ac_peak_416	7.33	7.93	6.28	1.64	1.29e-14	7.44e-14	Bcfmp30:Promoter	Bcfmp30:NC_037320.1:133260-135533:+:-516	Bcfmp30(gene-BCIN_11g00380)	NA	NA	NA	Bcfmp30 [Botrytis cinerea B05.10]	NA
NC_037320.1	549810	550458	649	KOBchda1_H3K14ac_vs_TB_31_H3K14ac_peak_421	9.56	10.12	8.64	1.48	5.44e-31	1.05e-29	BCIN_11g01710:exon	BCIN_11g01710:NC_037320.1:549834-552201:-:2067	BCIN_11g01710(gene-BCIN_11g01710)	NA	NA	NA	hypothetical protein BCIN_11g01710 [Botrytis cinerea B05.10]	NA
NC_037320.1	1082400	1082713	314	KOBchda1_H3K14ac_vs_TB_31_H3K14ac_peak_425	10.43	10.93	9.64	1.29	6.95e-31	1.33e-29	BCIN_11g03130:exon;Bcrrp3:Promoter	BCIN_11g03130:NC_037320.1:1081269-1082780:-:223	BCIN_11g03130(gene-BCIN_11g03130)	83;GO:0000003,biological_process reproduction;GO:0000027,biological_process ribosomal large subunit assembly;GO:0000463,biological_process maturation of LSU-rRNA from tricistronic rRNA transcript (SSU-rRNA, 5.8S rRNA, LSU-rRNA);GO:0000470,biological_process maturation of LSU-rRNA;GO:0000746,biological_process conjugation;GO:0000747,biological_process conjugation with cellular fusion;GO:0003674,mo…	NA	NA	hypothetical protein BCIN_11g03130 [Botrytis cinerea B05.10]	NA
NC_037320.1	1509823	1511053	1231	KOBchda1_H3K14ac_vs_TB_31_H3K14ac_peak_432	9.37	9.78	8.8	0.98	6.33e-18	5.17e-17	BCIN_11g04030:Promoter;BCIN_11g04050:Promoter;BCIN_11g04040:exon	BCIN_11g04040:NC_037320.1:1509894-1512108:+:998	BCIN_11g04040(gene-BCIN_11g04040)	NA	NA	NA	hypothetical protein BCIN_11g04040 [Botrytis cinerea B05.10]	NA
NC_037320.1	1756053	1758121	2069	KOBchda1_H3K14ac_vs_TB_31_H3K14ac_peak_437	14.17	14.68	13.36	1.32	6.52e-18	5.32e-17	Bcprf:exon	Bcprf:NC_037320.1:1754637-1758278:-:457	Bcprf(gene-BCIN_11g04850)	NA	NA	NA	Bcprf [Botrytis cinerea B05.10]	NA
NC_037320.1	2110709	2110957	249	KOBchda1_H3K14ac_vs_TB_31_H3K14ac_peak_442	11.09	11.49	10.52	0.97	6.92e-18	5.63e-17	intergenic	BCIN_11g05940:NC_037320.1:2111330-2113775:-:2942	BCIN_11g05940(gene-BCIN_11g05940)	75;GO:0000296,biological_process spermine transport;GO:0000297,molecular_function spermine transmembrane transporter activity;GO:0003674,molecular_function molecular_function;GO:0005215,molecular_function transporter activity;GO:0005575,cellular_component cellular_component;GO:0005622,cellular_component intracellular;GO:0005623,cellular_component cell;GO:0005634,cellular_component nucleus;GO:0005…	NA	NA	hypothetical protein BCIN_11g05940 [Botrytis cinerea B05.10]	NA
NC_037321.1	424128	426903	2776	KOBchda1_H3K14ac_vs_TB_31_H3K14ac_peak_455	9.22	9.61	8.68	0.93	2.36e-14	1.33e-13	BCIN_12g01230:exon	BCIN_12g01230:NC_037321.1:424740-429677:+:2008	BCIN_12g01230(gene-BCIN_12g01230)	NA	NA	NA	hypothetical protein BCIN_12g01230 [Botrytis cinerea B05.10]	NA
NC_037321.1	1121429	1123068	1640	KOBchda1_H3K14ac_vs_TB_31_H3K14ac_peak_458	9.6	9.97	9.11	0.85	2.54e-14	1.43e-13	BCIN_12g03220:Promoter	BCIN_12g03220:NC_037321.1:1123208-1129274:+:-1430	BCIN_12g03220(gene-BCIN_12g03220)	NA	NA	NA	hypothetical protein BCIN_12g03220 [Botrytis cinerea B05.10]	NA
NC_037321.1	1870276	1870887	612	KOBchda1_H3K14ac_vs_TB_31_H3K14ac_peak_469	8.01	8.51	7.24	1.28	2.78e-14	1.56e-13	BCIN_12g05400:Promoter;BCIN_12g05380:three_prime_UTR;BCIN_12g05390:Promoter;BCIN_12g05380:exon	BCIN_12g05390:NC_037321.1:1871151-1871926:+:-569	BCIN_12g05390(gene-BCIN_12g05390)	NA	NA	NA	hypothetical protein BCIN_12g05390 [Botrytis cinerea B05.10]	NA
NC_037322.1	298672	298935	264	KOBchda1_H3K14ac_vs_TB_31_H3K14ac_peak_481	8.93	9.57	7.74	1.83	6.4e-33	1.35e-31	BCIN_13g00780:exon	BCIN_13g00780:NC_037322.1:298091-300968:+:712	BCIN_13g00780(gene-BCIN_13g00780)	68;GO:0000122,biological_process negative regulation of transcription by RNA polymerase II;GO:0003674,molecular_function molecular_function;GO:0003824,molecular_function catalytic activity;GO:0004842,molecular_function ubiquitin-protein transferase activity;GO:0005488,molecular_function binding;GO:0006355,biological_process regulation of transcription, DNA-templated;GO:0006357,biological_process …	NA	NA	hypothetical protein BCIN_13g00780 [Botrytis cinerea B05.10]	NA
NC_037322.1	299725	300037	313	KOBchda1_H3K14ac_vs_TB_31_H3K14ac_peak_482	9.37	9.97	8.34	1.63	6.57e-33	1.38e-31	BCIN_13g00780:exon	BCIN_13g00780:NC_037322.1:298091-300968:+:1790	BCIN_13g00780(gene-BCIN_13g00780)	68;GO:0000122,biological_process negative regulation of transcription by RNA polymerase II;GO:0003674,molecular_function molecular_function;GO:0003824,molecular_function catalytic activity;GO:0004842,molecular_function ubiquitin-protein transferase activity;GO:0005488,molecular_function binding;GO:0006355,biological_process regulation of transcription, DNA-templated;GO:0006357,biological_process …	NA	NA	hypothetical protein BCIN_13g00780 [Botrytis cinerea B05.10]	NA
NC_037322.1	2182975	2183898	924	KOBchda1_H3K14ac_vs_TB_31_H3K14ac_peak_502	10.16	10.56	9.61	0.95	7.3e-21	7.62e-20	BCIN_13g05780:Promoter	BCIN_13g05780:NC_037322.1:2181163-2183262:-:-479	BCIN_13g05780(gene-BCIN_13g05780)	NA	NA	NA	hypothetical protein BCIN_13g05780 [Botrytis cinerea B05.10]	NA
NC_037323.1	1381616	1381872	257	KOBchda1_H3K14ac_vs_TB_31_H3K14ac_peak_517	8.14	8.74	7.08	1.66	1.04e-20	1.08e-19	intergenic	Bcypd1:NC_037323.1:1384183-1386354:+:-2439	Bcypd1(gene-BCIN_14g03630)	130;GO:0000160,biological_process phosphorelay signal transduction system;GO:0001932,biological_process regulation of protein phosphorylation;GO:0001934,biological_process positive regulation of protein phosphorylation;GO:0003674,molecular_function molecular_function;GO:0003824,molecular_function catalytic activity;GO:0004672,molecular_function protein kinase activity;GO:0005488,molecular_functio…	YPD1; osomolarity two-component system, phosphorelay intermediate protein YPD1; K11232	map04011	Bcypd1 [Botrytis cinerea B05.10]	NA
NC_037323.1	1384447	1385317	871	KOBchda1_H3K14ac_vs_TB_31_H3K14ac_peak_518	9.14	9.6	8.44	1.16	1.76e-20	1.83e-19	Bcypd1:five_prime_UTR;Bcypd1:exon	Bcypd1:NC_037323.1:1384183-1386354:+:699	Bcypd1(gene-BCIN_14g03630)	130;GO:0000160,biological_process phosphorelay signal transduction system;GO:0001932,biological_process regulation of protein phosphorylation;GO:0001934,biological_process positive regulation of protein phosphorylation;GO:0003674,molecular_function molecular_function;GO:0003824,molecular_function catalytic activity;GO:0004672,molecular_function protein kinase activity;GO:0005488,molecular_functio…	YPD1; osomolarity two-component system, phosphorelay intermediate protein YPD1; K11232	map04011	Bcypd1 [Botrytis cinerea B05.10]	NA
