# Supplementary material for: Normal distribution of H3K9me3 occupancy co-mediated by histone methyltransferase BcDIM5 and histone deacetylase BcHda1 maintains stable ABA synthesis in Botrytis cinerea TB-31
Source: Front Microbiol. 2024 Mar 4;15:1339576. doi: 10.3389/fmicb.2024.1339576 (PMC10944950; doi:10.3389/fmicb.2024.1339576)
Supplement: Supplementary file 5 [file Data_Sheet_3.ZIP › Dataset 2/KOBchda1_H3K9me3_vs_TB_31_H3K9me3.mid.xls]

seqnames	start	end	width	strand	Conc	Conc_KOBchda1_H3K9me3	Conc_TB_31_H3K9me3	Fold	p.value	FDR	IP_KOBchda1_H3K9me3_1	IP_KOBchda1_H3K9me3_2	IP_TB.31_H3K9me3_1	IP_TB.31_H3K9me3_2
NC_037310.1	3914	4666	753	*	8.24	8.87	7.11	1.76	2.52E-09	1.53E-08	367.27	570.13	146.98	129
NC_037310.1	5417	14343	8927	*	11.98	12.62	10.78	1.85	1.19E-06	3.17E-06	6346.64	6287.9	1503.7	2009
NC_037310.1	15863	24114	8252	*	12.11	12.87	10.42	2.45	7.51E-11	7.73E-10	1256.12	1485.34	7480.19	7481
NC_037310.1	38604	39031	428	*	7.38	5.8	8.12	-2.32	1.68E-09	1.09E-08	53.36	58.67	166.62	388
NC_037310.1	39750	40992	1243	*	8.09	8.52	7.49	1.02	2.75E-05	5.17E-05	366.44	366.14	187.16	173
NC_037310.1	42109	43740	1632	*	8.27	8.68	7.69	0.99	0.000379	0.000586	409.06	414.61	248.17	165
NC_037310.1	45378	56209	10832	*	12.12	12.87	10.46	2.42	8.58E-11	8.62E-10	1473.2	1338.35	7545.96	7471
NC_037310.1	59379	65411	6033	*	11.99	11.73	12.21	-0.48	0.292	0.314	2221.23	4592.71	4883.89	4592
NC_037310.1	65963	74312	8350	*	12.17	12.2	12.15	0.05	0.922	0.93	2954.02	6427.09	4613.75	4473
NC_037310.1	81920	87060	5141	*	11.92	12.01	11.83	0.18	0.701	0.718	2516.93	5724.64	3579.86	3702
NC_037310.1	91867	95574	3708	*	10.53	9.21	11.21	-2.01	1.94E-13	4.72E-12	587.28	594.29	2482.88	2269
NC_037310.1	106623	109469	2847	*	8.99	8.42	9.39	-0.97	3.77E-05	6.89E-05	361.41	324.48	712.08	633
NC_037310.1	111554	111985	432	*	6.57	6.09	6.94	-0.84	0.009	0.0114	84.48	51.9	116.78	128
NC_037310.1	121050	124270	3221	*	10.06	8.61	10.77	-2.15	1.02E-14	3.91E-13	451.76	332.01	1825.17	1657
NC_037310.1	124530	130406	5877	*	11.57	11.17	11.89	-0.72	0.0525	0.0608	1836.95	2761.09	3841.61	3733
NC_037310.1	130836	131187	352	*	6.52	7.09	5.54	1.55	2.16E-06	5.32E-06	114.41	158.87	52.35	41
NC_037310.1	131242	134583	3342	*	10.22	9.47	10.71	-1.24	6.52E-06	1.45E-05	616.62	797.94	1717.11	1628
NC_037310.1	140438	146196	5759	*	11.35	11.16	11.51	-0.34	0.394	0.42	1552.4	3035.26	2922.81	2902
NC_037310.1	207217	208476	1260	*	8.45	9.12	7.17	1.95	5.32E-11	5.70E-10	428.88	683.83	149.66	139
NC_037310.1	236863	237685	823	*	7.47	6.39	8.08	-1.7	1.25E-08	6.03E-08	102.67	64.58	277.52	265
NC_037310.1	255586	256105	520	*	6.8	5.93	7.34	-1.41	1.46E-06	3.77E-06	68.06	53.49	177.52	146
NC_037310.1	292451	292893	443	*	6.49	5.44	7.09	-1.65	4.07E-08	1.68E-07	47.52	39.22	127.52	145
NC_037310.1	297410	298315	906	*	7.32	6.33	7.9	-1.57	2.85E-09	1.70E-08	79.2	82.01	251.34	226
NC_037310.1	307033	308043	1011	*	7.96	8.6	6.77	1.83	4.67E-07	1.38E-06	240.55	535.26	102.68	115
NC_037310.1	344480	351129	6650	*	11.01	9.92	11.63	-1.7	1.61E-07	5.37E-07	814.92	1125.2	3272.81	3047
NC_037310.1	352557	358006	5450	*	10.5	9.59	11.05	-1.46	3.63E-07	1.10E-06	679.98	865.69	2195.63	2046
NC_037310.1	379226	380459	1234	*	7.69	7.03	8.15	-1.12	5.50E-05	9.72E-05	140.81	120.44	327.18	240
NC_037310.1	380953	385747	4795	*	10.92	9.54	11.61	-2.08	1.44E-10	1.34E-09	614.86	871.63	3250.33	3021
NC_037310.1	392873	393350	478	*	6.69	5.87	7.21	-1.33	0.000149	0.000245	78.03	39.22	159.73	136
NC_037310.1	411152	413380	2229	*	8.97	8.45	9.36	-0.91	0.000511	0.00077	295.11	402.93	703.69	607
NC_037310.1	413570	414537	968	*	7.57	7.11	7.92	-0.82	0.00166	0.00231	133.18	142.23	264.43	221
NC_037310.1	422463	423095	633	*	6.91	6.07	7.43	-1.36	2.10E-06	5.22E-06	75.68	59.03	163.09	183
NC_037310.1	428676	430027	1352	*	8	7.63	8.29	-0.66	0.0112	0.014	180.12	217.12	340.6	287
NC_037310.1	516449	517562	1114	*	7.69	6.85	8.22	-1.37	1.62E-07	5.42E-07	127.9	103.01	297.99	299
NC_037310.1	520889	524803	3915	*	10.29	10.61	9.89	0.72	0.0612	0.0704	940.48	2181.85	974.83	920
NC_037310.1	529694	532809	3116	*	10.45	9.18	11.11	-1.93	3.96E-11	4.66E-10	491.07	669.57	2265.1	2170
NC_037310.1	534479	537269	2791	*	10.21	9.77	10.54	-0.77	0.0219	0.0264	616.62	1132.72	1549.33	1435
NC_037310.1	537846	546273	8428	*	12.14	10.84	12.82	-1.98	3.45E-06	8.22E-06	1342.95	2310.62	7481.87	6965
NC_037310.1	547329	553178	5850	*	10.88	9.85	11.48	-1.62	1.36E-07	4.67E-07	803.77	1044.37	2888.92	2810
NC_037310.1	554022	557902	3881	*	10.4	9.32	11.01	-1.69	3.17E-08	1.35E-07	511.6	763.47	2141.27	1976
NC_037310.1	558390	570405	12016	*	13.07	13.21	12.92	0.29	0.586	0.608	5601.78	13316.55	7902	7586
NC_037310.1	571056	572738	1683	*	10.13	10.73	9.07	1.66	1.19E-05	2.44E-05	1027.89	2368.86	500.67	572
NC_037310.1	573161	583522	10362	*	12.96	12.7	13.18	-0.48	0.358	0.383	3924.42	9361.72	9317.1	9252
NC_037310.1	584281	585476	1196	*	7.84	7.48	8.13	-0.65	0.0142	0.0175	155.47	200.48	291.95	267
NC_037310.1	602131	609007	6877	*	11.47	10.2	12.13	-1.93	7.08E-08	2.71E-07	961.6	1388.27	4561.07	4419
NC_037310.1	613401	620350	6950	*	11.91	11.17	12.39	-1.22	0.00598	0.00782	1505.46	3094.69	5453.01	5297
NC_037310.1	622036	627302	5267	*	11.41	11.56	11.24	0.32	0.502	0.527	1565.89	4468.3	2517.11	2309
NC_037310.1	634179	649969	15791	*	12.63	12.52	12.74	-0.23	0.639	0.66	3793	7923.53	6978.85	6742
NC_037310.1	650318	654419	4102	*	9.95	9.11	10.48	-1.37	1.59E-07	5.34E-07	501.04	606.18	1517.78	1335
NC_037310.1	742250	742907	658	*	7.82	8.61	5.94	2.68	6.20E-16	3.39E-14	281.61	500.4	57.38	65
NC_037310.1	743240	745161	1922	*	8.8	9.58	6.95	2.64	1.14E-12	2.14E-11	465.84	1066.96	139.6	107
NC_037310.1	748533	750933	2401	*	8.62	9.08	7.95	1.13	0.000481	0.000727	373.14	708.4	248.66	247
NC_037310.1	751173	774612	23440	*	12.7	13.35	11.48	1.87	0.000314	0.000492	6072.9	14812.58	2830.2	2900
NC_037310.1	776844	781302	4459	*	12.34	12.7	11.85	0.85	0.112	0.125	3377.03	9919.17	3719.79	3651
NC_037310.1	783198	783676	479	*	7.66	7.1	8.07	-0.97	0.000152	0.000249	141.98	131.93	252.01	285
NC_037310.1	799190	800021	832	*	8.11	7.51	8.54	-1.03	3.38E-05	6.20E-05	194.78	168.78	363.42	379
NC_037310.1	819889	820521	633	*	7.93	7.14	8.44	-1.31	6.40E-06	1.43E-05	170.73	110.54	366.78	329
NC_037310.1	837352	840376	3025	*	9.65	9.69	9.62	0.06	0.798	0.812	884.74	761.89	827.18	748
NC_037310.1	842297	848176	5880	*	10.81	10.93	10.67	0.26	0.369	0.395	1796.47	2110.14	1689.26	1564
NC_037310.1	860456	861283	828	*	7.35	6.7	7.8	-1.09	0.000729	0.00107	134.94	73.69	231.21	214
NC_037310.1	914991	916923	1933	*	8.71	8.49	8.89	-0.4	0.097	0.109	343.8	376.78	511.74	439
NC_037310.1	920984	924804	3821	*	10.62	9.5	11.24	-1.74	1.73E-08	7.94E-08	602.54	847.46	2558.05	2276
NC_037310.1	934335	935601	1267	*	8.23	8.41	8.03	0.38	0.175	0.193	278.09	401.74	272.15	252
NC_037310.1	936496	939718	3223	*	10.15	10.37	9.88	0.48	0.175	0.193	862.44	1780.9	980.2	910
NC_037310.1	943115	944367	1253	*	7.84	8.34	7.06	1.29	1.49E-06	3.84E-06	352.6	296.75	118.46	148
NC_037310.1	962635	963491	857	*	7.4	6.75	7.85	-1.1	0.000248	0.000395	130.25	85.58	256.04	206
NC_037310.1	1051149	1052153	1005	*	7.48	6.66	8.01	-1.35	8.71E-06	1.85E-05	125.55	76.07	259.06	255
NC_037310.1	1140190	1140875	686	*	7.1	6.5	7.52	-1.02	0.000387	0.000598	106.19	74.88	181.88	186
NC_037310.1	1173169	1173622	454	*	6.47	5.58	7.01	-1.43	9.42E-06	1.98E-05	52.8	43.19	107.05	151
NC_037310.1	1232158	1233036	879	*	7.67	6.84	8.19	-1.35	1.03E-07	3.72E-07	117.34	112.12	304.03	280
NC_037310.1	1255777	1257500	1724	*	10.26	11.17	7.29	3.88	3.65E-23	2.52E-20	1375.22	3223.06	158.05	155
NC_037310.1	1258684	1259393	710	*	7.27	7.45	7.07	0.37	0.245	0.265	132.01	216.72	147.65	122
NC_037310.1	1260021	1263253	3233	*	9.91	9.26	10.36	-1.1	4.30E-05	7.76E-05	520.99	702.85	1347.31	1280
NC_037310.1	1277717	1279517	1801	*	9.39	9.62	9.12	0.5	0.163	0.18	471.12	1101.82	566.78	545
NC_037310.1	1292628	1293036	409	*	6.36	5.54	6.87	-1.33	7.24E-05	0.000126	58.67	34.47	112.75	122
NC_037310.1	1366797	1368770	1974	*	8.9	8.08	9.43	-1.35	1.72E-08	7.94E-08	276.92	263.47	744.97	631
NC_037310.1	1370870	1372246	1377	*	8.01	7.78	8.21	-0.43	0.0917	0.103	202.41	235.74	318.46	272
NC_037310.1	1379093	1380556	1464	*	8.18	7.4	8.69	-1.29	5.07E-07	1.50E-06	185.98	150.95	436.91	387
NC_037310.1	1383318	1386677	3360	*	9.55	8.72	10.07	-1.35	2.29E-07	7.28E-07	489.31	355.39	1094.97	1056
NC_037310.1	1388995	1389902	908	*	9.2	9.85	8	1.85	4.12E-11	4.73E-10	728.09	1116.08	267.78	244
NC_037310.1	1396592	1398362	1771	*	9.88	10.66	8.05	2.61	3.99E-13	8.60E-12	1022.03	2217.91	265.44	266
NC_037310.1	1398676	1399417	742	*	7.87	8.62	6.18	2.44	1.05E-09	7.23E-09	217.66	571.71	72.48	73
NC_037310.1	1399709	1410448	10740	*	12.84	13.56	11.35	2.21	1.36E-05	2.73E-05	7478.04	16666.39	2515.43	2698
NC_037310.1	1410739	1415530	4792	*	11.66	12.33	10.37	1.96	5.34E-05	9.46E-05	2790.92	7501.18	1209.39	1431
NC_037310.1	1415830	1416639	810	*	8.66	9.28	7.54	1.74	1.51E-05	2.99E-05	342.04	899.76	147.32	224
NC_037310.1	1417214	1418634	1421	*	8.54	9.22	7.21	2	4.19E-11	4.78E-10	476.4	713.15	121.48	175
NC_037310.1	1420145	1428119	7975	*	12.81	13.52	11.36	2.15	2.38E-05	4.50E-05	7195.84	16236.91	2532.88	2739
NC_037310.1	1432023	1437584	5562	*	11.86	12.45	10.86	1.59	0.000633	0.000939	3375.27	7809.03	1816.78	1896
NC_037310.1	1437957	1445175	7219	*	13.3	13.73	12.68	1.05	0.0514	0.0596	7940.94	19242.85	6482.21	6606
NC_037310.1	1445420	1446963	1544	*	9.63	10.28	8.41	1.87	7.95E-09	4.03E-08	871.24	1620.05	365.44	317
NC_037310.1	1447207	1450590	3384	*	11.17	10.53	11.61	-1.08	0.00633	0.00825	985.65	1964.34	3190.6	3064
NC_037310.1	1451631	1454563	2933	*	9.37	8.48	9.91	-1.44	6.36E-09	3.32E-08	401.3	312.6	948.32	982
NC_037310.1	1464625	1469893	5269	*	10.95	11.04	10.85	0.19	0.594	0.616	1575.87	2635.1	1800.33	1897
NC_037310.1	1522018	1523259	1242	*	8.25	7.73	8.63	-0.9	0.000913	0.00133	177.18	247.62	396.98	393
NC_037310.1	1525839	1535352	9514	*	11.35	10.57	11.86	-1.29	0.000122	0.000205	1331.8	1701.66	3828.85	3592
NC_037310.1	1611013	1611421	409	*	6.67	6.27	6.99	-0.72	0.0142	0.0175	66.88	87.16	124.5	130
NC_037310.1	1675815	1680135	4321	*	10.35	9.42	10.91	-1.49	1.87E-07	6.09E-07	587.28	786.05	1930.2	1915
NC_037310.1	1690784	1691873	1090	*	7.68	6.75	8.23	-1.48	2.05E-08	9.25E-08	120.27	95.48	305.7	296
NC_037310.1	1743279	1743610	332	*	6.06	5.34	6.53	-1.19	0.00152	0.00213	54.56	26.55	88.25	97
NC_037310.1	1745077	1745498	422	*	6.31	5.5	6.82	-1.33	1.31E-05	2.64E-05	49.87	40.41	119.46	107
NC_037310.1	1757041	1757400	360	*	6.46	7.15	5.09	2.06	7.56E-10	5.38E-09	121.45	161.65	38.93	29
NC_037310.1	1758649	1762800	4152	*	9.88	9.26	10.32	-1.06	8.53E-05	0.000147	523.33	703.64	1323.15	1227
NC_037310.1	1808060	1808994	935	*	7.87	8.53	6.63	1.9	1.16E-07	4.03E-07	237.03	500.79	105.37	93
NC_037310.1	1825634	1826821	1188	*	7.86	6.8	8.47	-1.67	2.85E-11	3.49E-10	114.99	107.77	360.74	346
NC_037310.1	1840052	1841886	1835	*	8.56	7.59	9.13	-1.53	5.27E-08	2.11E-07	234.68	151.74	568.79	550
NC_037310.1	1858098	1858507	410	*	7.73	7.53	7.91	-0.38	0.219	0.239	228.81	141.44	214.76	267
NC_037310.1	1907918	1909116	1199	*	8.3	6.99	8.98	-2	8.53E-16	4.41E-14	135.53	118.07	495.97	515
NC_037310.1	1926034	1926577	544	*	6.65	5.91	7.14	-1.23	1.25E-05	2.53E-05	62.78	57.45	140.6	142
NC_037310.1	1930668	1931276	609	*	7.04	6.44	7.46	-1.02	0.000158	0.000257	84.48	89.54	170.81	181
NC_037310.1	1954139	1954991	853	*	7.51	6.85	7.96	-1.11	0.00166	0.00231	157.82	72.9	263.42	235
NC_037310.1	2023723	2024572	850	*	7.87	8.49	6.76	1.73	8.65E-08	3.17E-07	261.67	458.4	116.44	101
NC_037310.1	2025489	2027197	1709	*	9.56	8.29	10.23	-1.94	7.92E-11	8.11E-10	231.75	393.42	1173.49	1227
NC_037310.1	2027792	2028706	915	*	7.99	6.86	8.61	-1.75	5.86E-12	8.98E-11	106.78	125.99	387.92	396
NC_037310.1	2034999	2036475	1477	*	10.26	11.11	7.93	3.19	1.61E-21	6.67E-19	1611.66	2822.1	257.05	230
NC_037310.1	2046691	2051035	4345	*	11.04	11.29	10.73	0.56	0.17	0.187	1567.65	3438.19	1753.35	1640
NC_037310.1	2113089	2113685	597	*	6.96	6.12	7.49	-1.37	8.70E-06	1.85E-05	83.31	55.47	162.42	196
NC_037310.1	2133057	2133492	436	*	7.12	5.72	7.82	-2.1	1.59E-10	1.47E-09	66.3	38.83	196.31	255
NC_037310.1	2203754	2204259	506	*	6.72	5.8	7.28	-1.48	5.57E-06	1.26E-05	70.4	41.2	150	161
NC_037310.1	2223817	2226995	3179	*	9.7	8.79	10.25	-1.46	1.02E-07	3.69E-07	361.41	525.75	1210.4	1228
NC_037310.1	2275953	2276596	644	*	6.9	6.25	7.35	-1.1	0.000264	0.000417	91.52	61.01	167.11	159
NC_037310.1	2338976	2339817	842	*	7.24	6.36	7.78	-1.42	2.31E-06	5.66E-06	100.33	63.39	227.52	212
NC_037310.1	2345368	2345832	465	*	6.67	5.54	7.3	-1.76	2.61E-09	1.57E-08	41.07	51.9	157.38	157
NC_037310.1	2427626	2428551	926	*	7.39	6.57	7.9	-1.34	5.86E-07	1.69E-06	105.02	84.79	243.96	235
NC_037310.1	2450326	2452407	2082	*	8.79	8.22	9.19	-0.97	0.00024	0.000382	251.11	346.28	618.79	550
NC_037310.1	2562755	2563749	995	*	7.71	6.7	8.3	-1.6	8.93E-10	6.31E-09	113.82	93.9	306.71	322
NC_037310.1	2596259	2597232	974	*	8.01	6.78	8.67	-1.89	4.25E-14	1.38E-12	111.47	107.77	387.92	425
NC_037310.1	2619177	2619581	405	*	6.54	5.72	7.06	-1.34	8.33E-06	1.79E-05	59.26	45.96	124.16	143
NC_037310.1	2644817	2645125	309	*	5.84	4.64	6.49	-1.85	3.28E-08	1.39E-07	24.05	25.75	86.91	93
NC_037310.1	2658599	2659251	653	*	7.19	6.35	7.72	-1.37	4.37E-07	1.31E-06	89.76	73.3	219.8	203
NC_037310.1	2677639	2678224	586	*	7.08	6.1	7.66	-1.56	2.41E-08	1.07E-07	65.71	71.71	183.89	220
NC_037310.1	2696491	2697867	1377	*	8.75	7.27	9.46	-2.19	3.95E-20	8.18E-18	162.52	146.99	709.73	701
NC_037310.1	2712403	2713025	623	*	6.75	5.95	7.26	-1.31	2.01E-05	3.87E-05	74.51	49.13	157.05	149
NC_037310.1	2777069	2777386	318	*	6.1	5.19	6.66	-1.47	4.22E-06	9.85E-06	39.9	32.88	93.29	109
NC_037310.1	2812649	2813749	1101	*	7.92	7.04	8.46	-1.42	8.53E-06	1.82E-05	170.14	92.31	337.25	367
NC_037310.1	2835891	2837255	1365	*	8.23	7.51	8.71	-1.2	1.21E-05	2.46E-05	149.02	214.34	411.41	425
NC_037310.1	2844370	2859448	15079	*	12.24	11.09	12.87	-1.78	5.15E-06	1.18E-05	1934.34	2437.79	7747.64	7242
NC_037310.1	2862401	2864634	2234	*	9.97	8.53	10.68	-2.15	2.48E-18	3.20E-16	366.1	371.63	1670.47	1615
NC_037310.1	2868420	2868923	504	*	6.65	5.84	7.17	-1.33	4.64E-06	1.07E-05	63.95	50.71	148.32	140
NC_037310.1	2874918	2875546	629	*	6.93	6.25	7.39	-1.14	6.42E-05	0.000113	82.14	69.73	186.58	148
NC_037310.1	2902812	2905165	2354	*	9.19	8.02	9.83	-1.81	1.05E-13	2.88E-12	289.24	230.59	930.54	893
NC_037310.1	2916926	2918057	1132	*	7.65	6.86	8.16	-1.3	3.95E-05	7.19E-05	149.02	83.2	283.22	288
NC_037310.1	2935830	2939011	3182	*	9.66	8.73	10.22	-1.49	1.98E-08	8.96E-08	368.45	481.77	1304.7	1081
NC_037310.1	2954308	2954952	645	*	7.01	6.58	7.34	-0.75	0.00937	0.0119	80.96	110.93	166.11	157
NC_037310.1	2978572	2979111	540	*	6.72	5.76	7.29	-1.52	2.23E-07	7.11E-07	62.19	46.35	156.38	156
NC_037310.1	3072583	3073860	1278	*	8.25	6.99	8.92	-1.92	2.51E-14	8.81E-13	139.63	115.29	478.86	488
NC_037310.1	3143078	3146853	3776	*	10.35	9.49	10.88	-1.39	8.38E-06	1.79E-05	558.54	876.78	1983.55	1791
NC_037310.1	3168655	3171190	2536	*	9.46	8.59	10	-1.4	2.04E-07	6.54E-07	315.06	456.81	1076.84	966
NC_037310.1	3176134	3177133	1000	*	8.16	6.79	8.85	-2.06	1.39E-16	1.11E-14	112.06	108.95	437.25	484
NC_037310.1	3239379	3240206	828	*	7.66	6.66	8.24	-1.58	1.49E-08	7.03E-08	118.51	83.6	293.96	311
NC_037310.1	3255481	3256007	527	*	6.72	5.82	7.26	-1.44	3.21E-07	9.94E-07	58.67	54.68	151.01	156
NC_037310.1	3260987	3261798	812	*	7.34	6.51	7.86	-1.35	3.25E-07	1.01E-06	95.63	86.37	247.65	217
NC_037310.1	3270676	3272132	1457	*	8.36	7.18	9	-1.82	1.14E-13	3.03E-12	153.13	137.88	528.86	497
NC_037310.1	3334726	3336376	1651	*	8.71	7.47	9.36	-1.89	2.49E-13	5.78E-12	201.82	152.14	692.62	623
NC_037310.1	3382904	3383564	661	*	7.2	6.12	7.81	-1.69	2.08E-09	1.31E-08	67.47	71.32	196.31	253
NC_037310.1	3389060	3389553	494	*	6.8	5.85	7.36	-1.51	1.26E-07	4.36E-07	62.19	53.49	154.7	174
NC_037310.1	3396150	3396886	737	*	7.16	6.05	7.78	-1.73	5.52E-10	4.19E-09	74.51	57.84	228.86	211
NC_037310.1	3428875	3429340	466	*	6.55	5.75	7.06	-1.3	1.83E-05	3.55E-05	62.78	45.17	128.52	138
NC_037310.1	3464810	3465515	706	*	7.18	6.32	7.71	-1.39	1.97E-06	4.93E-06	94.46	65.37	198.66	220
NC_037310.1	3480392	3481386	995	*	7.59	6.73	8.13	-1.39	2.31E-07	7.32E-07	120.86	91.92	277.52	282
NC_037310.1	3503238	3504232	995	*	7.72	7.67	7.78	-0.11	0.716	0.733	157.23	249.6	247.99	191
NC_037310.1	3528717	3529731	1015	*	7.58	6.53	8.18	-1.65	7.20E-10	5.16E-09	103.85	81.62	295.64	285
NC_037310.1	3563162	3563692	531	*	6.84	6.41	7.17	-0.76	0.00733	0.00946	78.03	92.31	136.58	152
NC_037310.1	3564151	3566069	1919	*	8.72	8.9	8.52	0.38	0.267	0.288	311.54	643.82	396.64	339
NC_037310.1	3602436	3602986	551	*	6.92	6.03	7.46	-1.43	1.21E-06	3.19E-06	76.86	54.28	175.17	177
NC_037310.1	3633093	3633713	621	*	7.07	6.26	7.59	-1.33	5.72E-06	1.29E-05	64.54	89.14	181.54	204
NC_037310.1	3651121	3651663	543	*	6.72	5.92	7.23	-1.3	1.52E-05	3.01E-05	71.58	49.92	145.97	154
NC_037310.1	3670261	3671136	876	*	7.59	6.26	8.27	-2.01	1.49E-13	3.76E-12	85.66	67.35	291.27	324
NC_037310.1	3683671	3684190	520	*	6.92	7.59	5.63	1.97	3.77E-07	1.14E-06	125.55	260.7	37.92	61
NC_037310.1	3752402	3752765	364	*	8.73	8.98	8.42	0.56	0.0509	0.0591	386.63	624.41	337.25	347
NC_037310.1	3758977	3760327	1351	*	8.59	7.44	9.23	-1.79	1.17E-13	3.05E-12	183.05	163.63	586.24	611
NC_037310.1	3794883	3795493	611	*	7.04	6.24	7.55	-1.31	1.51E-05	2.99E-05	91.52	59.83	198.66	176
NC_037310.1	3810851	3811731	881	*	7.76	6.72	8.36	-1.64	1.02E-10	1.00E-09	106.19	104.2	347.65	310
NC_037310.1	3812758	3813246	489	*	6.6	5.78	7.11	-1.33	1.88E-05	3.65E-05	66.3	43.58	142.95	134
NC_037310.1	3902666	3905592	2927	*	9.33	8.87	9.68	-0.81	0.00061	0.000908	437.68	496.04	866.44	771
NC_037310.1	3928228	3928786	559	*	6.85	6.35	7.22	-0.87	0.00913	0.0116	59.26	104.2	142.62	156
NC_037310.1	3929080	3929790	711	*	7.14	6.77	7.43	-0.65	0.0145	0.0179	102.67	116.09	169.13	175
NC_037310.1	3992344	3995372	3029	*	9.39	8.85	9.79	-0.94	0.000148	0.000244	403.65	516.64	913.42	854
NC_037310.1	3996507	3997193	687	*	7.09	6.52	7.49	-0.97	0.000363	0.000563	86.83	97.07	170.81	189
NC_037310.1	4000285	4003264	2980	*	10.14	10.27	9.99	0.27	0.371	0.396	953.97	1508.71	1033.56	1006
NC_037310.1	4010689	4011280	592	*	8.61	9.41	6.68	2.73	0.000371	0.000575	333.24	1028.13	105.37	100
NC_037310.1	4011690	4012544	855	*	7.8	8.52	6.3	2.23	8.61E-08	3.17E-07	198.3	538.03	63.09	94
NC_037310.1	4014510	4015066	557	*	8.88	9.47	7.85	1.62	7.00E-06	1.54E-05	431.81	989.7	207.72	254
NC_037310.1	4021960	4024285	2326	*	10.7	10.63	10.77	-0.14	0.697	0.715	1083.04	2088.75	1734.9	1767
NC_037310.1	4024652	4025154	503	*	7.68	8.33	6.47	1.85	6.61E-06	1.47E-05	168.97	473.06	82.89	95
NC_037310.1	4025826	4027312	1487	*	9.79	10.29	9.02	1.27	1.08E-05	2.22E-05	982.72	1517.83	513.42	524
NC_037310.1	4033624	4043383	9760	*	12.47	12.61	12.32	0.29	0.538	0.563	4077.54	8461.56	5280.87	4947
NC_037310.1	4043888	4044253	366	*	7.12	7.85	5.57	2.28	1.46E-08	6.90E-08	133.77	328.05	50.34	45
NC_037310.1	4044557	4045689	1133	*	8.7	8.95	8.38	0.57	0.0842	0.0952	329.72	661.25	339.93	327
NC_037310.1	4046642	4050776	4135	*	11.18	10.57	11.6	-1.03	0.0109	0.0136	997.38	2051.5	3251.67	2977
NC_037310.1	4050932	4058143	7212	*	12.28	12.78	11.49	1.29	0.00772	0.00993	4302.25	9811	2939.26	2830
NC_037310.1	4060848	4062064	1217	*	7.96	7.8	8.1	-0.3	0.23	0.25	211.8	234.15	277.85	270
NC_037310.1	4062961	4066590	3630	*	9.44	9.26	9.6	-0.34	0.158	0.175	562.64	664.82	814.76	738
NC_037310.1	4068363	4069394	1032	*	7.79	7.61	7.95	-0.34	0.195	0.214	185.98	205.23	225.5	270
NC_037310.1	4069408	4074657	5250	*	11.84	11.76	11.91	-0.15	0.733	0.749	2193.66	4731.77	3856.37	3849
NC_037310.1	4080609	4082437	1829	*	11.51	12.37	9.15	3.21	4.64E-11	5.22E-10	2751.02	7811.4	527.18	611
NC_037310.1	4099937	4101382	1446	*	10.61	11.45	8.4	3.05	8.36E-11	8.48E-10	1297.77	4290.01	350	326
NC_037310.1	4108065	4108610	546	*	-0.79	-1.02	-0.58	-0.44	0.937	0.941	0.59	0.4	0.34	1
NC_037311.1	47369	61041	13673	*	13.32	12.83	13.69	-0.86	0.101	0.113	4592.66	9984.14	13166.43	13254
NC_037311.1	66564	66881	318	*	8.1	8.59	7.33	1.26	0.00014	0.000233	283.37	489.7	129.53	193
NC_037311.1	80318	80630	313	*	-0.79	-1.02	-0.58	-0.44	0.937	0.941	0.59	0.4	0.34	1
NC_037311.1	86336	86646	311	*	-0.79	-1.02	-0.58	-0.44	0.937	0.941	0.59	0.4	0.34	1
NC_037311.1	99743	101333	1591	*	9.72	10.43	8.28	2.15	3.55E-08	1.49E-07	774.44	1980.98	281.54	341
NC_037311.1	107784	113242	5459	*	12.08	12.32	11.79	0.53	0.254	0.274	3218.03	6992.47	3461.74	3607
NC_037311.1	114267	114697	431	*	7.8	6.57	8.46	-1.89	3.60E-10	2.98E-09	72.16	117.67	337.92	365
NC_037311.1	114998	117800	2803	*	9.67	8.96	10.14	-1.18	6.12E-07	1.76E-06	512.77	484.55	1169.8	1091
NC_037311.1	119230	128025	8796	*	11.43	10.58	11.96	-1.38	4.61E-05	8.28E-05	1365.83	1698.89	4073.48	3878
NC_037311.1	131860	132808	949	*	7.63	7.2	7.97	-0.77	0.0024	0.00328	154.89	138.67	261.07	240
NC_037311.1	133049	133957	909	*	8.11	8.5	7.58	0.91	0.00206	0.00283	276.92	444.93	190.6	193
NC_037311.1	177271	177742	472	*	6.58	5.54	7.18	-1.64	8.14E-08	3.04E-07	52.8	40.41	132.55	157
NC_037311.1	185679	186064	386	*	6.41	5.84	6.81	-0.97	0.00149	0.00209	49.87	64.98	111.74	113
NC_037311.1	187095	189108	2014	*	9.05	8.27	9.56	-1.29	1.13E-07	3.98E-07	275.16	342.31	770.47	739
NC_037311.1	192046	192377	332	*	6.32	6.83	5.53	1.3	2.30E-05	4.38E-05	109.71	117.27	49.33	43
NC_037311.1	204584	205245	662	*	7.41	8.04	6.29	1.75	3.22E-06	7.69E-06	159.58	366.48	78.19	78
NC_037311.1	208072	210908	2837	*	9.3	8.68	9.73	-1.05	5.22E-06	1.19E-05	387.22	431.85	851.68	847
NC_037311.1	220839	222699	1861	*	8.94	8.23	9.41	-1.18	1.59E-06	4.06E-06	268.71	331.22	721.48	641
NC_037311.1	224599	225823	1225	*	7.96	7.83	8.07	-0.24	0.406	0.432	178.94	275.75	289.26	249
NC_037311.1	230568	231995	1428	*	8.12	7.74	8.42	-0.68	0.0103	0.013	184.81	242.08	367.45	318
NC_037311.1	255212	257510	2299	*	8.99	8.41	9.4	-0.99	3.37E-05	6.19E-05	308.6	369.65	697.31	654
NC_037311.1	270795	274618	3824	*	10.61	10.17	10.94	-0.78	0.018	0.0218	877.7	1420.36	1991.61	1946
NC_037311.1	296242	301962	5721	*	10.62	9.91	11.09	-1.18	0.000109	0.000183	802.6	1124.01	2220.13	2142
NC_037311.1	330930	331576	647	*	7.14	6.87	7.37	-0.5	0.0709	0.0809	102.67	130.74	161.07	170
NC_037311.1	338062	339702	1641	*	8.28	7.99	8.52	-0.53	0.0473	0.0551	214.73	293.58	381.21	353
NC_037311.1	345692	349188	3497	*	9.46	8.88	9.88	-1.01	4.90E-05	8.75E-05	418.9	520.21	996.98	889
NC_037311.1	365596	366472	877	*	7.46	7.46	7.46	0	0.977	0.979	166.62	184.63	195.3	156
NC_037311.1	392505	393466	962	*	7.57	6.65	8.13	-1.48	1.92E-07	6.20E-07	116.17	84.39	309.06	251
NC_037311.1	402773	403567	795	*	8.11	8.82	6.62	2.2	9.13E-13	1.77E-11	342.63	562.99	93.29	104
NC_037311.1	407245	410477	3233	*	9.49	8.81	9.95	-1.14	4.49E-05	8.08E-05	354.95	544.77	996.64	980
NC_037311.1	410929	412311	1383	*	8.1	7.64	8.44	-0.8	0.00511	0.00675	158.41	241.28	356.04	340
NC_037311.1	421305	421980	676	*	7.56	7.02	7.95	-0.93	0.000432	0.000661	115.58	143.42	253.36	241
NC_037311.1	428957	431290	2334	*	8.93	8.4	9.32	-0.92	0.000259	0.000411	292.76	381.93	658.72	616
NC_037311.1	450316	451084	769	*	7.41	6.92	7.77	-0.85	0.00286	0.00388	100.33	142.23	216.78	220
NC_037311.1	468740	472822	4083	*	10.15	9.32	10.67	-1.35	8.50E-07	2.33E-06	553.84	727.02	1665.1	1603
NC_037311.1	473928	478902	4975	*	10.38	9.73	10.82	-1.09	0.00019	0.000308	706.97	989.7	1851.68	1772
NC_037311.1	479214	479914	701	*	7.93	7.15	8.44	-1.3	1.78E-06	4.51E-06	119.69	163.63	356.38	339
NC_037311.1	480643	484812	4170	*	11.35	11.34	11.36	-0.02	0.972	0.974	1605.79	3591.52	2628.18	2624
NC_037311.1	489757	490340	584	*	6.91	6.1	7.43	-1.34	9.19E-07	2.50E-06	68.64	68.15	174.16	171
NC_037311.1	500998	504136	3139	*	9.44	9.01	9.77	-0.76	0.00286	0.00387	453.52	577.26	951.01	796
NC_037311.1	505290	507835	2546	*	9.25	8.63	9.69	-1.05	7.44E-06	1.62E-05	366.1	428.29	830.2	818
NC_037311.1	516410	517433	1024	*	8.03	7.47	8.43	-0.96	0.00103	0.00149	137.87	217.12	343.62	346
NC_037311.1	517793	518838	1046	*	7.73	7.39	8	-0.61	0.0271	0.0323	143.15	193.34	275.17	238
NC_037311.1	551883	555809	3927	*	10.16	9.23	10.72	-1.5	2.06E-08	9.26E-08	539.76	658.87	1753.35	1627
NC_037311.1	574259	575313	1055	*	8.07	7.95	8.18	-0.22	0.44	0.465	196.54	299.52	312.42	267
NC_037311.1	583929	584710	782	*	7.62	6.99	8.06	-1.07	0.000123	0.000205	106.19	148.18	272.82	261
NC_037311.1	587069	588509	1441	*	8.94	7.97	9.51	-1.54	1.50E-07	5.08E-07	187.74	315.37	713.09	750
NC_037311.1	588978	591955	2978	*	10.05	8.94	10.67	-1.73	1.04E-10	1.02E-09	429.46	553.88	1658.72	1610
NC_037311.1	592799	594752	1954	*	9.9	8.58	10.57	-1.99	5.31E-09	2.86E-08	255.8	511.89	1575.84	1470
NC_037311.1	596392	596861	470	*	6.46	5.82	6.9	-1.08	0.000483	0.00073	66.88	45.96	122.82	116
NC_037311.1	610621	611634	1014	*	7.88	7.38	8.25	-0.87	0.000498	0.000751	157.82	175.51	309.73	299
NC_037311.1	662179	664051	1873	*	8.56	8.13	8.9	-0.77	0.00209	0.00288	251.11	308.64	491.27	461
NC_037311.1	714156	715118	963	*	7.69	7.29	8.01	-0.72	0.00791	0.0102	135.53	177.5	269.46	245
NC_037311.1	715412	716091	680	*	7.08	6.56	7.46	-0.9	0.000842	0.00123	88.59	100.24	174.83	177
NC_037311.1	748828	749436	609	*	7.07	6.72	7.36	-0.64	0.0289	0.0343	88	122.82	160.74	167
NC_037311.1	765966	770536	4571	*	10.18	9.45	10.66	-1.2	3.20E-05	5.91E-05	576.72	825.28	1659.73	1566
NC_037311.1	775956	779910	3955	*	10.33	9.13	10.97	-1.84	1.71E-10	1.56E-09	472.29	648.97	2038.92	1977
NC_037311.1	784741	785169	429	*	6.75	7.33	5.76	1.58	1.99E-06	4.98E-06	122.03	200.87	55.03	53
NC_037311.1	787435	788226	792	*	7.56	7.13	7.89	-0.76	0.00437	0.0058	125.55	155.31	232.21	242
NC_037311.1	788527	789291	765	*	7.88	8.53	6.7	1.83	9.59E-06	2.00E-05	193.02	543.98	113.42	94
NC_037311.1	899984	901791	1808	*	8.75	7.87	9.29	-1.42	7.66E-09	3.91E-08	214.73	253.57	666.78	587
NC_037311.1	902381	903339	959	*	7.45	6.9	7.85	-0.95	0.000609	0.000908	100.91	137.48	236.58	225
NC_037311.1	960775	961408	634	*	7.03	6.47	7.43	-0.96	0.000407	0.000627	93.28	84.39	163.76	182
NC_037311.1	962897	963709	813	*	7.19	6.67	7.58	-0.91	0.0013	0.00184	86.24	116.88	188.93	193
NC_037311.1	987120	987803	684	*	7.14	6.32	7.67	-1.34	2.30E-06	5.65E-06	92.7	67.35	200	206
NC_037311.1	997982	998732	751	*	7.22	6.61	7.65	-1.04	0.00105	0.0015	123.21	72.11	188.93	212
NC_037311.1	999330	999815	486	*	7.78	8.65	5.28	3.37	6.20E-17	5.35E-15	232.92	571.31	42.62	35
NC_037311.1	1007628	1009542	1915	*	10.79	11.56	9.02	2.55	6.60E-10	4.79E-09	1794.71	4255.94	500.33	535
NC_037311.1	1009931	1015272	5342	*	12.24	12.87	11.08	1.79	0.000262	0.000415	4445.99	10551.49	2195.63	2147
NC_037311.1	1036470	1037270	801	*	7.42	6.46	7.99	-1.53	5.08E-09	2.76E-08	93.28	82.41	246.31	262
NC_037311.1	1131264	1131813	550	*	6.93	5.79	7.56	-1.77	1.54E-10	1.43E-09	52.8	57.84	188.93	189
NC_037311.1	1146430	1147126	697	*	7.06	6.55	7.43	-0.88	0.00105	0.0015	99.15	88.75	170.13	175
NC_037311.1	1194245	1195013	769	*	7.26	6.24	7.84	-1.6	1.35E-09	9.09E-09	75.1	76.47	223.49	236
NC_037311.1	1298080	1298618	539	*	6.78	5.97	7.3	-1.32	3.25E-05	6.00E-05	78.62	47.15	161.07	154
NC_037311.1	1310720	1315069	4350	*	10.25	9.32	10.81	-1.49	2.48E-08	1.09E-07	578.48	697.7	1819.8	1769
NC_037311.1	1316109	1318560	2452	*	9.44	8.43	10.03	-1.6	5.41E-11	5.74E-10	319.16	372.42	1125.17	971
NC_037311.1	1319040	1325204	6165	*	10.84	9.91	11.4	-1.49	2.91E-06	7.00E-06	801.43	1125.2	2828.86	2581
NC_037311.1	1328061	1328846	786	*	7.26	6.88	7.56	-0.68	0.0131	0.0162	103.85	131.54	185.23	192
NC_037311.1	1411497	1411961	465	*	6.53	5.6	7.09	-1.49	2.51E-06	6.12E-06	58.67	38.43	144.63	128
NC_037311.1	1436214	1436741	528	*	6.71	6.29	7.03	-0.74	0.0202	0.0244	61.02	95.48	141.61	120
NC_037311.1	1454779	1456330	1552	*	8.84	7.54	9.51	-1.96	1.73E-16	1.28E-14	198.89	174.33	742.28	712
NC_037311.1	1472616	1473630	1015	*	7.64	7.29	7.93	-0.64	0.0242	0.029	127.31	184.63	243.29	243
NC_037311.1	1511420	1515179	3760	*	10.6	9.04	11.33	-2.29	7.61E-14	2.25E-12	435.92	616.48	2646.64	2489
NC_037311.1	1515675	1518458	2784	*	9.8	8.6	10.44	-1.84	5.88E-13	1.19E-11	344.39	433.44	1415.77	1372
NC_037311.1	1552073	1555431	3359	*	9.42	8.8	9.85	-1.05	5.16E-05	9.17E-05	378.42	512.68	979.86	866
NC_037311.1	1585869	1587608	1740	*	8.77	8.11	9.21	-1.1	6.42E-06	1.43E-05	249.93	303.88	600.33	587
NC_037311.1	1602911	1603771	861	*	7.43	6.82	7.86	-1.04	7.05E-05	0.000123	106.78	118.46	246.31	217
NC_037311.1	1612889	1615937	3049	*	9.77	8.88	10.31	-1.43	7.49E-08	2.83E-07	398.95	544.37	1275.17	1264
NC_037311.1	1648634	1651926	3293	*	10.3	9.24	10.9	-1.66	3.76E-07	1.14E-06	442.37	764.26	1976.17	1845
NC_037311.1	1662772	1663662	891	*	7.53	7.12	7.85	-0.73	0.00584	0.00766	124.38	153.33	224.5	237
NC_037311.1	1733728	1734221	494	*	6.74	6.06	7.2	-1.14	0.000525	0.00079	85.07	48.73	140.94	154
NC_037311.1	1741165	1741603	439	*	6.53	5.72	7.05	-1.33	6.09E-06	1.36E-05	56.32	48.73	124.16	140
NC_037311.1	1757061	1757694	634	*	7.07	6.13	7.63	-1.5	4.78E-08	1.94E-07	76.86	63	197.99	198
NC_037311.1	1883851	1884910	1060	*	7.71	7.48	7.91	-0.43	0.103	0.116	157.82	199.68	254.7	228
NC_037311.1	1893039	1894279	1241	*	7.91	7.55	8.2	-0.65	0.0128	0.0159	167.21	208	288.25	299
NC_037311.1	1895249	1896606	1358	*	8.15	7.87	8.38	-0.51	0.0542	0.0626	202.41	267.04	338.93	328
NC_037311.1	1900851	1902046	1196	*	8.07	8.32	7.76	0.57	0.0634	0.0729	237.61	402.54	221.14	211
NC_037311.1	1905526	1918185	12660	*	12.44	11.14	13.11	-1.97	1.07E-05	2.20E-05	1634.54	2883.52	9015.09	8641
NC_037311.1	1920630	1921769	1140	*	8.01	7.4	8.43	-1.03	0.000141	0.000235	143.15	195.32	358.72	332
NC_037311.1	1922516	1938701	16186	*	12.53	11.31	13.17	-1.86	1.41E-05	2.81E-05	2022.34	3069.33	9562.4	8924
NC_037311.1	2008296	2009923	1628	*	8.37	8.76	7.85	0.91	0.0014	0.00198	340.87	524.56	229.87	230
NC_037311.1	2033351	2034421	1071	*	7.87	7.19	8.34	-1.15	7.11E-06	1.56E-05	134.94	157.29	311.74	335
NC_037311.1	2103061	2104071	1011	*	7.89	6.97	8.45	-1.48	1.60E-06	4.10E-06	157.23	93.11	380.2	318
NC_037311.1	2104740	2105527	788	*	7.29	6.34	7.85	-1.51	2.84E-06	6.85E-06	103.26	58.64	254.36	208
NC_037311.1	2179109	2181497	2389	*	9.22	9.91	7.86	2.06	8.47E-12	1.23E-10	716.94	1208.79	249.33	214
NC_037311.1	2222494	2223123	630	*	7.08	7.76	5.74	2.02	5.43E-10	4.14E-09	164.86	269.02	54.7	52
NC_037311.1	2267081	2268058	978	*	7.79	8.43	6.62	1.81	4.96E-11	5.45E-10	301.56	388.67	104.36	93
NC_037311.1	2369119	2369546	428	*	6.57	5.83	7.06	-1.22	6.31E-05	0.000111	65.71	48.34	122.48	144
NC_037311.1	2373950	2374864	915	*	7.43	6.66	7.93	-1.27	1.09E-06	2.91E-06	108.54	93.9	247.32	241
NC_037311.1	2375381	2376944	1564	*	8.07	8.78	6.61	2.17	3.17E-10	2.68E-09	298.63	582.8	107.72	88
NC_037311.1	2382878	2385127	2250	*	8.61	9.22	7.5	1.72	1.87E-07	6.09E-07	404.82	790.81	179.87	183
NC_037311.1	2386226	2398430	12205	*	11.27	11.85	10.3	1.54	0.00034	0.000531	2235.32	5128.36	1256.37	1273
NC_037311.1	2405627	2409352	3726	*	9.79	10.52	8.22	2.3	2.78E-09	1.67E-08	837.22	2107.76	317.11	281
NC_037311.1	2410421	2411161	741	*	8.76	9.43	7.49	1.94	3.43E-07	1.05E-06	391.33	986.53	164.09	195
NC_037311.1	2413999	2414411	413	*	7.17	7.9	5.64	2.26	2.73E-08	1.19E-07	134.94	342.71	52.68	47
NC_037311.1	2414951	2420391	5441	*	11.97	12.22	11.67	0.55	0.237	0.257	2963.41	6547.93	3278.85	3232
NC_037311.1	2421084	2424405	3322	*	10.17	8.78	10.86	-2.08	1.88E-15	9.26E-14	406.58	473.45	1893.29	1825
NC_037311.1	2452099	2453215	1117	*	7.88	6.91	8.46	-1.55	9.16E-08	3.35E-07	146.67	93.5	355.7	349
NC_037311.1	2459506	2460706	1201	*	8.12	7.02	8.74	-1.72	3.02E-11	3.66E-10	144.91	115.29	441.95	413
NC_037311.1	2482405	2483175	771	*	7.76	6.69	8.36	-1.67	4.69E-11	5.25E-10	102.67	103.8	313.09	346
NC_037311.1	2530546	2533552	3007	*	9.07	8.73	9.35	-0.62	0.0163	0.0199	363.75	485.74	704.7	601
NC_037311.1	2555928	2557745	1818	*	8.7	8.13	9.11	-0.97	0.000498	0.000751	221.77	340.33	545.64	559
NC_037311.1	2570976	2573611	2636	*	9.17	8.48	9.64	-1.16	2.07E-06	5.15E-06	316.23	396.99	817.11	774
NC_037311.1	2583115	2583544	430	*	6.47	5.68	6.97	-1.29	2.25E-05	4.28E-05	58.08	44.37	117.11	134
NC_037311.1	2601058	2602634	1577	*	8.43	7.97	8.78	-0.81	0.00292	0.00395	209.45	292.39	465.1	412
NC_037311.1	2607875	2610256	2382	*	9.4	8.81	9.82	-1.01	0.00078	0.00114	329.14	570.13	912.41	894
NC_037311.1	2611877	2612837	961	*	8.85	9.62	7.06	2.57	9.59E-15	3.74E-13	535.07	1043.98	124.16	142
NC_037311.1	2613550	2614853	1304	*	8.77	9.29	7.95	1.33	1.47E-05	2.93E-05	451.76	797.15	237.92	258
NC_037311.1	2646306	2649018	2713	*	9.3	8.71	9.71	-1	0.000375	0.000581	326.79	511.89	873.49	802
NC_037311.1	2656025	2658394	2370	*	10.44	11.05	9.33	1.73	2.94E-05	5.48E-05	1183.37	3071.31	650	637
NC_037311.1	2659845	2662001	2157	*	9.29	8.55	9.77	-1.22	2.58E-06	6.28E-06	313.3	437	864.43	881
NC_037311.1	2662999	2667697	4699	*	11.29	11.42	11.15	0.27	0.535	0.56	1604.62	3880.34	2297.31	2240
NC_037311.1	2668339	2669604	1266	*	8.68	9.11	8.07	1.04	0.000996	0.00144	388.39	715.53	271.14	266
NC_037311.1	2671380	2676744	5365	*	11.72	12.27	10.83	1.44	0.00217	0.00298	2847.24	7006.73	1843.29	1792
NC_037311.1	2686050	2693196	7147	*	10.98	10.13	11.51	-1.38	2.93E-05	5.47E-05	918.18	1324.88	3022.14	2808
NC_037311.1	2711947	2712728	782	*	7.31	7.85	6.45	1.39	4.10E-06	9.61E-06	181.88	278.53	86.24	89
NC_037311.1	2750450	2758376	7927	*	11.97	12.11	11.83	0.28	0.555	0.579	2642.48	6181.06	3783.55	3484
NC_037311.1	2777494	2778714	1221	*	9.5	9.99	8.75	1.24	0.000305	0.000479	655.93	1375.59	400.67	462
NC_037311.1	2785945	2792272	6328	*	11.21	10.95	11.43	-0.48	0.219	0.239	1375.22	2584.39	2867.11	2650
NC_037311.1	2795813	2796456	644	*	7.03	6.65	7.33	-0.68	0.0182	0.0221	86.24	114.5	152.35	170
NC_037311.1	2809443	2812290	2848	*	9.29	8.9	9.59	-0.69	0.00929	0.0118	390.74	564.98	799.33	745
NC_037311.1	2812696	2814323	1628	*	8.34	7.78	8.74	-0.95	9.69E-05	0.000165	207.69	233.36	417.45	435
NC_037311.1	2814955	2816174	1220	*	7.93	7.4	8.32	-0.92	0.00141	0.00198	133.18	204.44	332.89	308
NC_037311.1	2821672	2822307	636	*	7.07	6.59	7.43	-0.84	0.00317	0.00428	84.48	107.77	160.4	184
NC_037311.1	2833278	2833671	394	*	6.37	5.6	6.86	-1.27	1.88E-05	3.65E-05	49.28	47.54	112.08	121
NC_037311.1	2907358	2908324	967	*	7.74	6.74	8.33	-1.59	3.37E-10	2.82E-09	111.47	102.22	332.21	312
NC_037311.1	2917617	2920482	2866	*	9.7	8.72	10.28	-1.56	9.40E-10	6.59E-09	369.03	475.04	1249.33	1241
NC_037311.1	2957577	2958416	840	*	7.37	6.45	7.92	-1.47	2.74E-07	8.61E-07	103.26	72.11	236.24	248
NC_037311.1	2994801	2995619	819	*	7.41	7.96	6.5	1.47	1.05E-05	2.17E-05	176.01	323.69	85.57	95
NC_037311.1	3012810	3013253	444	*	6.43	5.7	6.91	-1.21	3.42E-05	6.26E-05	55.15	49.13	123.15	118
NC_037311.1	3191893	3198553	6661	*	10.98	10.09	11.53	-1.44	1.96E-05	3.79E-05	865.96	1312.99	2973.82	2928
NC_037311.1	3221499	3226719	5221	*	10.24	9.53	10.72	-1.19	1.48E-05	2.94E-05	647.71	827.65	1753.35	1622
NC_037311.1	3240089	3242803	2715	*	9.46	9.58	9.33	0.25	0.428	0.454	532.13	994.85	627.18	658
NC_037311.1	3248061	3249954	1894	*	8.57	8.28	8.8	-0.52	0.0419	0.049	268.71	353.41	447.31	447
NC_037311.1	3254584	3255044	461	*	6.48	5.67	7	-1.33	9.60E-06	2.00E-05	56.32	45.17	119.46	136
NC_037311.1	3308763	3310481	1719	*	8.77	8.22	9.17	-0.95	0.000856	0.00125	229.99	366.09	579.53	573
NC_037311.1	3312171	3324267	12097	*	12.62	11.46	13.25	-1.79	8.60E-05	0.000148	2036.42	3597.06	9962.74	9542
NC_037311.1	3324503	3334622	10120	*	13.48	14.03	12.57	1.47	0.00879	0.0112	9292.69	24272.56	6103.68	6021
NC_037311.1	3334832	3341362	6531	*	12.44	11.91	12.82	-0.91	0.0726	0.0827	2250.57	5469.88	7449.32	7014
NC_037312.1	10287	19366	9080	*	13	12.74	13.22	-0.48	0.359	0.384	4099.25	9569.32	9655.69	9405
NC_037312.1	19737	26663	6927	*	12.27	10.94	12.95	-2.01	1.04E-05	2.15E-05	1329.46	2598.25	8037.91	7760
NC_037312.1	27277	36426	9150	*	12.78	13.12	12.33	0.79	0.137	0.152	4981.64	12785.64	5261.07	5017
NC_037312.1	36685	37799	1115	*	8.09	7.42	8.55	-1.13	1.07E-05	2.21E-05	187.74	154.12	353.02	396
NC_037312.1	39094	39928	835	*	7.74	7.11	8.18	-1.07	3.82E-05	6.96E-05	124.97	151.35	301.68	279
NC_037312.1	41000	42290	1291	*	8.01	7.99	8.03	-0.04	0.891	0.901	210.04	299.52	292.62	230
NC_037312.1	51055	53816	2762	*	10.26	9.93	10.52	-0.59	0.117	0.131	603.12	1353.8	1454.7	1492
NC_037312.1	60277	61051	775	*	8.48	9.2	6.99	2.21	1.79E-09	1.15E-08	356.13	818.14	134.56	119
NC_037312.1	69054	69589	536	*	6.84	5.97	7.38	-1.41	5.76E-07	1.68E-06	66.3	59.43	156.38	177
NC_037312.1	72225	72783	559	*	6.88	6.4	7.24	-0.83	0.00327	0.0044	75.68	93.5	160.74	141
NC_037312.1	73781	74640	860	*	7.39	7.01	7.69	-0.69	0.011	0.0137	113.23	143.82	211.07	203
NC_037312.1	96160	99763	3604	*	10.51	9.4	11.13	-1.73	1.63E-08	7.56E-08	547.97	804.28	2280.53	2217
NC_037312.1	158231	159528	1298	*	8.32	7.81	8.69	-0.88	0.000255	0.000405	228.81	220.68	416.44	408
NC_037312.1	170777	172611	1835	*	8.76	8	9.26	-1.26	7.71E-07	2.14E-06	220.01	291.2	612.08	612
NC_037312.1	178111	181293	3183	*	9.39	8.92	9.75	-0.83	0.00218	0.00299	396.61	569.73	929.19	789
NC_037312.1	215543	216297	755	*	7.5	6.51	8.08	-1.57	5.11E-09	2.77E-08	101.5	80.43	262.08	278
NC_037312.1	252464	258897	6434	*	10.56	9.96	10.99	-1.04	0.000348	0.000542	875.35	1110.93	2118.45	1952
NC_037312.1	261207	263765	2559	*	9.52	8.11	10.22	-2.11	1.25E-19	2.29E-17	270.47	281.7	1176.84	1207
NC_037312.1	321876	324442	2567	*	9.31	8.63	9.77	-1.14	3.83E-06	9.03E-06	353.19	438.99	929.53	817
NC_037312.1	326963	331818	4856	*	10.17	9.48	10.63	-1.14	1.39E-05	2.78E-05	654.17	778.53	1608.72	1553
NC_037312.1	339199	342946	3748	*	10.34	9.41	10.9	-1.49	2.07E-07	6.64E-07	573.79	782.09	1888.25	1923
NC_037312.1	346072	346817	746	*	7.57	7.69	7.43	0.27	0.331	0.355	185.4	229	187.25	157
NC_037312.1	351944	357754	5811	*	10.35	9.55	10.86	-1.3	7.11E-07	1.99E-06	776.79	727.42	1893.29	1817
NC_037312.1	358625	361514	2890	*	9.54	8.94	9.96	-1.02	6.50E-05	0.000114	423.6	557.45	1031.54	956
NC_037312.1	402245	403568	1324	*	8.81	9.47	7.58	1.89	1.92E-07	6.21E-07	424.18	994.45	181.54	200
NC_037312.1	409328	410079	752	*	7.14	6.33	7.66	-1.33	2.59E-06	6.29E-06	91.52	69.73	216.44	188
NC_037312.1	420035	422959	2925	*	9.13	8.86	9.36	-0.5	0.0532	0.0616	386.05	543.18	670.8	647
NC_037312.1	424119	425763	1645	*	8.43	8	8.77	-0.77	0.00195	0.0027	229.99	280.51	438.93	433
NC_037312.1	431786	433670	1885	*	8.72	8.38	8.99	-0.61	0.0345	0.0408	255.8	410.06	507.38	508
NC_037312.1	435014	436238	1225	*	8.11	7.54	8.53	-0.99	6.34E-05	0.000111	173.66	197.31	364.76	372
NC_037312.1	453467	456351	2885	*	9.4	8.91	9.77	-0.86	0.00104	0.00149	403.06	559.83	905.7	837
NC_037312.1	487276	489519	2244	*	9.21	8.85	9.49	-0.64	0.0344	0.0406	330.31	590.73	736.91	703
NC_037312.1	535570	539191	3622	*	9.72	8.97	10.22	-1.25	7.12E-07	1.99E-06	450	549.92	1253.02	1125
NC_037312.1	549162	549733	572	*	7	6.53	7.35	-0.83	0.00587	0.00769	74.51	109.75	163.42	163
NC_037312.1	574095	574992	898	*	7.36	6.66	7.83	-1.17	8.47E-05	0.000146	123.21	78.84	231.54	222
NC_037312.1	644786	656118	11333	*	12.82	13.01	12.61	0.4	0.416	0.443	5399.37	11064.57	6246.3	6235
NC_037312.1	656461	657535	1075	*	8.68	8.1	9.1	-0.99	0.000582	0.000871	210.62	339.14	556.38	538
NC_037312.1	660506	661251	746	*	7.7	8.41	6.28	2.12	2.59E-08	1.13E-07	201.24	477.02	80.54	75
NC_037312.1	664305	666657	2353	*	9.68	10.11	9.07	1.05	0.00239	0.00326	718.12	1499.6	560.07	514
NC_037312.1	675785	678442	2658	*	10	10.7	8.6	2.1	6.44E-10	4.72E-09	1137.61	2195.32	401.34	375
NC_037312.1	698217	703064	4848	*	10.77	10.96	10.55	0.41	0.231	0.251	1511.33	2465.53	1576.17	1423
NC_037312.1	722510	722986	477	*	6.56	5.92	7	-1.09	0.000335	0.000523	69.23	51.51	120.13	136
NC_037312.1	795264	795961	698	*	7.1	6.41	7.56	-1.14	0.000313	0.000491	107.95	62.6	189.6	187
NC_037312.1	813986	815069	1084	*	7.71	6.77	8.28	-1.51	6.53E-09	3.40E-08	117.93	100.24	295.64	325
NC_037312.1	863707	865089	1383	*	8.06	7.11	8.63	-1.52	3.32E-09	1.94E-08	153.13	123.61	407.72	385
NC_037312.1	886051	887084	1034	*	7.89	7.19	8.36	-1.18	2.79E-05	5.22E-05	121.45	169.97	357.05	301
NC_037312.1	943557	944166	610	*	6.87	5.93	7.44	-1.51	5.59E-08	2.21E-07	65.12	57.05	176.17	171
NC_037312.1	945966	946448	483	*	6.57	5.89	7.03	-1.15	8.08E-05	0.00014	65.12	53.09	135.57	126
NC_037312.1	1132208	1132775	568	*	6.89	5.99	7.44	-1.46	9.92E-08	3.59E-07	64.54	62.2	173.49	175
NC_037312.1	1160471	1161028	558	*	6.99	6.59	7.3	-0.71	0.0159	0.0194	80.38	112.92	155.03	161
NC_037312.1	1161291	1162492	1202	*	8.1	7.6	8.47	-0.87	0.00131	0.00185	162.52	224.64	371.14	338
NC_037312.1	1168134	1168508	375	*	6.28	5.39	6.83	-1.44	9.16E-06	1.93E-05	50.46	33.28	108.72	119
NC_037312.1	1184846	1187085	2240	*	9.04	8.38	9.5	-1.12	5.25E-06	1.20E-05	292.76	372.42	726.17	718
NC_037312.1	1203460	1204393	934	*	7.62	7.23	7.93	-0.7	0.00962	0.0122	130.83	169.97	244.29	243
NC_037312.1	1218466	1219004	539	*	6.96	6.37	7.38	-1.01	0.00089	0.0013	65.71	99.84	173.15	161
NC_037312.1	1233035	1236282	3248	*	9.52	8.96	9.93	-0.97	0.000146	0.000241	428.88	567.75	975.84	970
NC_037312.1	1260182	1265777	5596	*	10.81	9.83	11.38	-1.56	4.71E-06	1.08E-05	692.3	1125.99	2745.3	2598
NC_037312.1	1272588	1273418	831	*	7.6	7.19	7.92	-0.73	0.00923	0.0117	120.86	170.76	239.26	245
NC_037312.1	1281159	1282585	1427	*	8.16	7.87	8.4	-0.53	0.0683	0.078	183.64	284.86	351.34	324
NC_037312.1	1301611	1302643	1033	*	8.15	6.82	8.83	-2.01	3.88E-16	2.23E-14	113.23	112.52	473.15	438
NC_037312.1	1310300	1310954	655	*	7.06	6.12	7.62	-1.51	1.78E-07	5.87E-07	80.96	57.84	199.33	195
NC_037312.1	1322773	1323506	734	*	7.33	7.06	7.56	-0.5	0.117	0.131	105.02	162.04	221.81	155
NC_037312.1	1328296	1330567	2272	*	9.27	8.36	9.82	-1.47	6.16E-09	3.26E-08	285.72	369.25	968.79	843
NC_037312.1	1331385	1335470	4086	*	10.21	9.45	10.71	-1.26	6.47E-05	0.000113	528.03	870.84	1712.08	1636
NC_037312.1	1344289	1345549	1261	*	8.05	7.63	8.37	-0.74	0.00777	0.00998	162.52	234.15	333.56	328
NC_037312.1	1408458	1409187	730	*	7.26	6.43	7.78	-1.35	4.47E-06	1.03E-05	103.26	69.73	235.57	205
NC_037312.1	1447967	1450159	2193	*	8.91	8.51	9.21	-0.7	0.00831	0.0106	302.15	429.48	602.01	584
NC_037312.1	1469277	1470726	1450	*	10.4	11.28	7.69	3.59	1.73E-16	1.28E-14	1277.83	3698.89	202.35	211
NC_037312.1	1470938	1472979	2042	*	8.66	8.23	8.99	-0.77	0.00231	0.00315	264.01	335.18	526.51	493
NC_037312.1	1714049	1715171	1123	*	7.91	6.94	8.49	-1.55	6.71E-10	4.84E-09	122.62	122.42	382.89	337
NC_037312.1	1735796	1736161	366	*	6.32	5.35	6.9	-1.55	3.02E-07	9.41E-07	42.83	38.83	114.43	124
NC_037312.1	1751304	1753104	1801	*	8.98	9.16	8.77	0.39	0.214	0.234	396.02	751.19	453.69	419
NC_037312.1	1780297	1782972	2676	*	9.08	8.68	9.39	-0.7	0.00622	0.00811	349.08	473.45	700	638
NC_037312.1	1783422	1784425	1004	*	8.59	9.38	6.76	2.62	4.54E-13	9.59E-12	410.69	919.17	111.74	105
NC_037312.1	1787282	1789342	2061	*	8.59	8.03	8.99	-0.97	0.000465	0.000705	210.04	311.01	522.15	495
NC_037312.1	1827028	1827908	881	*	7.5	7.09	7.82	-0.74	0.00616	0.00804	119.69	152.14	231.54	221
NC_037312.1	1827925	1829399	1475	*	8.99	9.47	8.27	1.2	0.000933	0.00135	420.66	995.24	307.38	311
NC_037312.1	1831230	1833162	1933	*	9.19	9.09	9.29	-0.19	0.545	0.57	372.55	718.3	650.33	598
NC_037312.1	1833231	1836087	2857	*	9.17	8.59	9.58	-0.99	0.000114	0.000191	327.38	442.95	799.33	728
NC_037312.1	1853567	1855268	1702	*	8.37	7.39	8.94	-1.55	1.93E-09	1.23E-08	184.81	151.35	533.89	450
NC_037312.1	1909533	1910462	930	*	7.46	6.42	8.06	-1.65	5.63E-10	4.25E-09	93.87	77.26	273.49	262
NC_037312.1	1918721	1921564	2844	*	9.91	9.1	10.43	-1.32	8.20E-06	1.76E-05	426.53	673.53	1432.55	1321
NC_037312.1	1922405	1925442	3038	*	9.94	8.83	10.56	-1.73	1.48E-08	6.97E-08	344.39	568.15	1564.09	1464
NC_037312.1	1938769	1940348	1580	*	8.29	7.94	8.57	-0.63	0.0167	0.0203	210.62	280.51	400.67	361
NC_037312.1	1984851	1986975	2125	*	8.95	8.52	9.28	-0.76	0.00843	0.0108	281.03	452.85	661.74	581
NC_037312.1	2001339	2002634	1296	*	8.28	7.5	8.78	-1.28	5.13E-06	1.17E-05	146.09	217.12	451.01	428
NC_037312.1	2067387	2067813	427	*	6.52	5.81	7	-1.19	0.000131	0.000219	66.88	45.17	126.17	129
NC_037312.1	2134086	2134800	715	*	7.24	6.46	7.74	-1.29	1.27E-06	3.33E-06	94.46	81.22	215.77	213
NC_037312.1	2138911	2139824	914	*	7.64	6.56	8.25	-1.69	9.70E-11	9.65E-10	103.26	85.18	306.38	303
NC_037312.1	2204186	2204729	544	*	6.92	5.88	7.51	-1.63	8.07E-09	4.08E-08	65.71	52.3	186.58	179
NC_037312.1	2236324	2242083	5760	*	10.41	9.71	10.89	-1.18	5.22E-05	9.28E-05	710.49	963.55	1958.39	1826
NC_037312.1	2243894	2245901	2008	*	8.78	8.28	9.15	-0.87	0.000371	0.000575	279.85	342.71	560.4	578
NC_037312.1	2260553	2263555	3003	*	9.23	8.9	9.5	-0.6	0.0367	0.0431	364.34	591.92	764.09	687
NC_037312.1	2271147	2272579	1433	*	8.53	8.07	8.88	-0.81	0.00712	0.00921	198.89	337.56	456.38	485
NC_037312.1	2285765	2287580	1816	*	8.44	8.23	8.62	-0.39	0.178	0.196	231.75	368.46	418.79	370
NC_037312.1	2297080	2298325	1246	*	7.98	7.08	8.53	-1.45	7.00E-08	2.69E-07	153.71	116.88	393.96	343
NC_037312.1	2372696	2373978	1283	*	8.04	7.05	8.62	-1.56	2.79E-09	1.67E-08	149.61	116.09	412.42	373
NC_037312.1	2512512	2513595	1084	*	7.84	6.64	8.49	-1.85	3.26E-13	7.22E-12	101.5	98.26	379.19	340
NC_037312.1	2539784	2541593	1810	*	8.88	7.63	9.54	-1.91	6.23E-16	3.39E-14	207.1	189.38	769.13	716
NC_037312.1	2578710	2581360	2651	*	9.1	8.58	9.48	-0.9	0.000624	0.000928	319.16	445.72	753.02	671
NC_037312.1	2595220	2608839	13620	*	11.79	12.43	10.62	1.81	0.000179	0.000291	3070.77	7938.58	1571.47	1572
NC_037312.1	2620083	2627644	7562	*	11.07	10.95	11.19	-0.23	0.565	0.589	1280.17	2685.81	2439.26	2218
NC_037312.1	2630861	2636334	5474	*	11.63	11.65	11.6	0.05	0.913	0.923	1878.02	4550.71	3257.04	2952
NC_037312.1	2640264	2641575	1312	*	8.44	7.36	9.06	-1.69	8.54E-12	1.24E-10	159.58	169.18	574.83	489
NC_037312.1	2658998	2659724	727	*	7.1	6.63	7.45	-0.82	0.00242	0.0033	91.52	106.18	170.47	179
NC_037312.1	2662591	2664639	2049	*	8.78	8.26	9.15	-0.89	0.000296	0.000465	272.81	340.33	584.56	555
NC_037312.1	2674198	2676583	2386	*	9.62	8.49	10.24	-1.75	1.11E-11	1.56E-10	312.12	406.1	1286.24	1137
NC_037312.1	2676857	2679545	2689	*	10.94	11.45	10.16	1.29	0.0016	0.00223	1718.44	3875.59	1186.58	1096
NC_037312.1	2709303	2710139	837	*	7.32	6.73	7.74	-1.02	0.000314	0.000492	89.18	122.42	209.4	219
NC_037312.1	2711057	2717729	6673	*	11.04	9.91	11.67	-1.76	6.30E-08	2.46E-07	815.51	1108.56	3369.12	3133
NC_037312.1	2777926	2780120	2195	*	8.93	8.41	9.3	-0.89	0.000476	0.000721	291	391.05	638.93	625
NC_037312.1	2797614	2798570	957	*	7.67	7.74	7.6	0.13	0.672	0.691	147.26	278.92	186.24	202
NC_037312.1	2821225	2822084	860	*	7.52	7.15	7.82	-0.66	0.0266	0.0317	110.3	174.33	230.2	221
NC_037312.1	2824906	2825741	836	*	7.49	6.63	8.02	-1.39	1.40E-07	4.78E-07	102.09	96.28	284.56	236
NC_037312.1	2852622	2857352	4731	*	10.13	9.59	10.53	-0.93	0.000322	0.000503	712.25	832.8	1455.03	1497
NC_037312.1	2878299	2880286	1988	*	8.68	8.23	9.02	-0.8	0.00302	0.00408	247.59	351.82	541.61	499
NC_037312.1	2902437	2907124	4688	*	10.02	9.41	10.44	-1.03	0.000174	0.000283	582	780.11	1474.83	1313
NC_037312.1	2913771	2915941	2171	*	8.81	8.39	9.13	-0.74	0.0089	0.0113	264.01	408.87	595.3	528
NC_037312.1	2920935	2925757	4823	*	10.01	9.6	10.33	-0.73	0.0117	0.0146	633.05	921.95	1369.46	1205
NC_037312.1	2932027	2936413	4387	*	10.25	9.35	10.8	-1.45	2.86E-07	8.95E-07	559.71	745.24	1860.06	1699
NC_037312.1	2937325	2938807	1483	*	8.34	7.78	8.74	-0.96	0.000293	0.000461	187.16	253.57	445.97	412
NC_037312.1	2956848	2957806	959	*	7.54	6.92	7.97	-1.05	0.00011	0.000186	105.02	136.69	262.08	239
NC_037312.1	2958602	2959718	1117	*	8.19	7.48	8.67	-1.19	3.31E-06	7.88E-06	158.41	198.1	407.72	405
NC_037312.1	2976375	2977004	630	*	7.04	6.61	7.37	-0.76	0.0189	0.0229	74.51	120.84	147.32	184
NC_037312.1	2986724	2990487	3764	*	9.93	9.24	10.4	-1.16	4.18E-05	7.59E-05	495.17	714.34	1411.74	1285
NC_037312.1	2990897	2992131	1235	*	8.13	7.74	8.43	-0.69	0.00838	0.0107	188.33	240.09	362.75	327
NC_037312.1	3028305	3028819	515	*	6.84	6.31	7.23	-0.92	0.00116	0.00165	70.99	87.16	156.38	143
NC_037312.1	3029050	3033195	4146	*	10.04	9.33	10.51	-1.18	1.58E-05	3.10E-05	547.97	736.53	1502.68	1413
NC_037312.1	3033431	3035003	1573	*	8.51	8.02	8.87	-0.84	0.00172	0.0024	217.08	303.09	492.62	441
NC_037312.1	3037707	3039104	1398	*	8.42	7.9	8.81	-0.91	0.00104	0.00149	193.02	284.47	459.06	437
NC_037312.1	3041664	3043993	2330	*	9.13	8.57	9.52	-0.95	0.00024	0.000382	316.82	443.74	747.99	725
NC_037312.1	3053441	3056015	2575	*	10.02	10.07	9.96	0.12	0.743	0.759	697.58	1455.62	1030.54	957
NC_037312.1	3064847	3066923	2077	*	8.78	8.41	9.08	-0.67	0.0107	0.0134	282.2	396.99	554.03	530
NC_037312.1	3075660	3077405	1746	*	8.47	7.56	9.02	-1.47	1.80E-09	1.15E-08	201.24	175.91	533.56	508
NC_037312.1	3091498	3092190	693	*	7.21	6.93	7.44	-0.51	0.113	0.127	88.59	154.91	174.5	173
NC_037312.1	3095694	3096710	1017	*	7.73	6.89	8.25	-1.36	2.50E-07	7.89E-07	131.42	105.78	290.27	319
NC_037312.1	3131866	3134326	2461	*	9.3	8.54	9.79	-1.25	1.28E-05	2.59E-05	285.72	459.98	924.16	845
NC_037312.1	3188183	3189051	869	*	7.68	7.52	7.83	-0.32	0.232	0.252	163.1	203.25	227.85	228
NC_037312.1	3189317	3192098	2782	*	10.41	11.21	8.49	2.72	1.75E-13	4.35E-12	1543.6	3192.55	353.02	367
NC_037312.1	3194278	3199407	5130	*	11.92	12.04	11.79	0.25	0.573	0.596	2809.1	5588.35	3531.87	3540
NC_037312.1	3199660	3202041	2382	*	10.36	11.12	8.68	2.43	9.25E-09	4.58E-08	1192.17	3253.17	445.97	377
NC_037312.1	3204551	3205215	665	*	8.44	9.06	7.34	1.72	1.15E-07	4.03E-07	371.97	694.93	153.69	170
NC_037312.1	3205989	3206520	532	*	8.89	9.57	7.56	2	2.30E-09	1.42E-08	499.28	1017.04	186.24	192
NC_037312.1	3206898	3222432	15535	*	13.46	13.78	13.04	0.75	0.186	0.204	7678.1	20528.5	8597.3	8212
NC_037312.1	3223010	3226606	3597	*	12.09	12.26	11.9	0.36	0.473	0.497	2731.66	7063.38	3784.56	3859
NC_037313.1	7	9004	8998	*	19.28	20.19	16.25	3.94	1.51E-186	3.13E-183	1188913.72	1195232.92	70527.42	85077
NC_037313.1	13857	15046	1190	*	7.67	8.11	7.03	1.08	0.000201	0.000325	326.2	226.62	138.93	123
NC_037313.1	16155	17545	1391	*	8.23	8.89	6.96	1.94	4.18E-12	6.87E-11	544.45	406.1	136.58	112
NC_037313.1	17858	18988	1131	*	8.95	9.76	6.94	2.82	1.50E-20	4.44E-18	647.71	1086.77	115.1	131
NC_037313.1	19722	21199	1478	*	8.11	8.65	7.21	1.44	1.87E-08	8.50E-08	438.85	366.09	142.62	154
NC_037313.1	32215	33849	1635	*	8.36	8.59	8.09	0.5	0.0693	0.0791	327.38	444.93	300	246
NC_037313.1	52394	53184	791	*	7.43	6.78	7.88	-1.1	0.000264	0.000417	127.9	91.92	198.66	272
NC_037313.1	81025	81512	488	*	6.71	6.08	7.15	-1.07	0.000395	0.00061	79.79	55.47	139.26	144
NC_037313.1	99375	101868	2494	*	9.16	8.31	9.69	-1.38	2.57E-08	1.13E-07	353.19	280.9	877.52	771
NC_037313.1	123110	124398	1289	*	8.11	7.88	8.31	-0.43	0.114	0.128	200.06	269.81	342.62	290
NC_037313.1	139488	141106	1619	*	8.34	8	8.61	-0.61	0.0204	0.0247	223.53	289.62	414.76	366
NC_037313.1	158424	163769	5346	*	10.55	9.67	11.1	-1.43	9.17E-07	2.49E-06	708.73	919.97	2236.57	2141
NC_037313.1	179493	183218	3726	*	10.9	9.92	11.48	-1.56	7.94E-06	1.72E-05	727.5	1211.57	2958.39	2763
NC_037313.1	185862	193191	7330	*	11.15	10.38	11.64	-1.26	0.000215	0.000347	1085.98	1580.03	3328.18	3067
NC_037313.1	246675	252466	5792	*	11.22	11.1	11.33	-0.23	0.576	0.599	1429.78	2954.43	2697.65	2438
NC_037313.1	253056	253342	287	*	2.88	2.18	3.35	-1.17	0.0642	0.0737	4.69	4.36	10.4	10
NC_037313.1	253839	254392	554	*	4.78	3.52	5.45	-1.93	7.25E-05	0.000126	7.04	15.85	40.27	47
NC_037313.1	254689	255528	840	*	7.6	7.2	7.91	-0.71	0.00982	0.0124	126.14	168.38	237.25	243
NC_037313.1	261052	261595	544	*	7.28	7.99	5.83	2.16	2.93E-10	2.52E-09	178.36	330.43	54.7	59
NC_037313.1	262104	263008	905	*	8.14	8.79	6.9	1.89	1.50E-07	5.07E-07	276.33	609.35	119.13	120
NC_037313.1	270684	273018	2335	*	9.78	9.16	10.21	-1.06	0.00107	0.00153	400.13	740.89	1241.61	1131
NC_037313.1	274166	274741	576	*	7.59	6.78	8.11	-1.33	8.78E-06	1.86E-05	85.07	134.31	289.26	262
NC_037313.1	296497	296885	389	*	6.4	5.86	6.79	-0.93	0.00154	0.00215	58.08	58.24	105.03	117
NC_037313.1	298685	299141	457	*	6.76	6.14	7.19	-1.05	0.000229	0.000367	65.12	76.07	140.6	151
NC_037313.1	299658	301908	2251	*	9.67	9.46	9.86	-0.4	0.264	0.285	424.77	979	931.21	927
NC_037313.1	302940	304396	1457	*	9	7.75	9.66	-1.91	7.64E-12	1.13E-10	168.97	261.89	853.35	770
NC_037313.1	308296	310222	1927	*	9.11	8.32	9.62	-1.3	1.45E-07	4.94E-07	281.61	358.95	812.42	761
NC_037313.1	310700	311633	934	*	8.41	7.65	8.9	-1.25	2.18E-05	4.17E-05	153.71	248.41	458.05	497
NC_037313.1	312759	315331	2573	*	9.91	8.92	10.49	-1.57	5.99E-07	1.73E-06	352.6	616.48	1452.68	1424
NC_037313.1	317008	320290	3283	*	9.69	8.9	10.2	-1.29	1.65E-07	5.49E-07	433.57	524.96	1191.94	1157
NC_037313.1	321363	328502	7140	*	11.28	10.22	11.88	-1.67	6.55E-07	1.85E-06	1028.48	1351.42	3938.92	3625
NC_037313.1	328773	331741	2969	*	9.33	8.78	9.72	-0.94	0.00015	0.000246	386.05	492.87	892.28	799
NC_037313.1	333553	336505	2953	*	10.15	8.96	10.79	-1.83	9.54E-10	6.64E-09	392.5	603.8	1789.26	1760
NC_037313.1	339268	341185	1918	*	9.32	8.26	9.92	-1.66	7.24E-09	3.74E-08	234.09	378.76	1015.77	921
NC_037313.1	343689	346931	3243	*	10.62	9.44	11.26	-1.82	5.56E-09	2.97E-08	561.47	826.86	2466.44	2443
NC_037313.1	349329	350030	702	*	7.43	6.81	7.86	-1.05	9.57E-05	0.000163	114.99	109.35	207.05	259
NC_037313.1	350648	353087	2440	*	9.73	8.53	10.38	-1.84	5.49E-12	8.55E-11	311.54	428.68	1382.21	1275
NC_037313.1	353704	354292	589	*	7.69	8.39	6.28	2.11	1.63E-08	7.56E-08	207.1	463.55	83.56	72
NC_037313.1	355696	357038	1343	*	8.79	7.87	9.36	-1.49	6.76E-09	3.52E-08	198.89	267.43	668.12	642
NC_037313.1	361221	362858	1638	*	9.06	8.24	9.58	-1.34	4.62E-07	1.37E-06	248.17	358.16	758.72	771
NC_037313.1	363567	366035	2469	*	9.95	9.7	10.16	-0.46	0.18	0.198	548.56	1110.54	1152.68	1134
NC_037313.1	366645	370896	4252	*	10.6	9.46	11.23	-1.78	3.49E-09	2.03E-08	592.56	812.99	2450.33	2367
NC_037313.1	371238	373746	2509	*	9.55	8.79	10.05	-1.26	5.77E-07	1.68E-06	385.46	498.02	1023.82	1098
NC_037313.1	373921	374499	579	*	6.94	6.58	7.22	-0.64	0.0233	0.0279	88	103.41	139.26	159
NC_037313.1	392783	395143	2361	*	8.92	8.81	9.01	-0.2	0.477	0.501	347.32	551.5	530.54	504
NC_037313.1	396712	397186	475	*	7.4	8.18	5.54	2.64	7.39E-14	2.22E-12	200.06	380.35	48.99	44
NC_037313.1	401791	404305	2515	*	10.45	10.67	10.18	0.49	0.19	0.209	1039.04	2223.06	1119.13	1202
NC_037313.1	404601	405859	1259	*	7.85	7.32	8.24	-0.93	0.00019	0.000307	166.04	152.54	306.38	299
NC_037313.1	408776	410376	1601	*	8.84	7.64	9.49	-1.85	6.43E-15	2.56E-13	185.98	211.96	729.19	709
NC_037313.1	433066	437316	4251	*	10.9	10.99	10.81	0.18	0.658	0.679	1300.12	2765.45	1906.04	1694
NC_037313.1	441252	444601	3350	*	10.17	9.38	10.68	-1.3	9.20E-06	1.94E-05	536.83	793.18	1673.49	1609
NC_037313.1	460915	461695	781	*	7.6	7.15	7.94	-0.79	0.00562	0.00737	116.17	167.59	261.41	230
NC_037313.1	469818	470108	291	*	6.15	5.33	6.67	-1.34	1.97E-05	3.80E-05	42.24	38.43	93.96	110
NC_037313.1	476589	479551	2963	*	9.4	8.78	9.84	-1.06	5.82E-05	0.000103	369.62	510.7	972.48	857
NC_037313.1	480961	483543	2583	*	10.07	8.98	10.69	-1.71	9.71E-08	3.54E-07	366.69	641.44	1682.21	1616
NC_037313.1	483707	485218	1512	*	9.74	10.53	7.81	2.72	4.24E-12	6.91E-11	824.9	2136.29	240.27	210
NC_037313.1	510126	511114	989	*	7.85	6.84	8.43	-1.59	1.73E-09	1.12E-08	128.49	100.63	360.74	330
NC_037313.1	528524	530717	2194	*	10.05	10.74	8.7	2.03	2.42E-08	1.07E-07	1074.83	2338.75	415.77	418
NC_037313.1	554953	555502	550	*	6.98	5.83	7.62	-1.79	9.65E-10	6.70E-09	65.12	48.34	182.55	210
NC_037313.1	618105	618448	344	*	6.22	5.25	6.8	-1.56	9.60E-07	2.60E-06	43.42	32.49	106.04	117
NC_037313.1	626176	633594	7419	*	11.83	11.69	11.96	-0.27	0.552	0.576	2043.47	4566.95	4007.04	3974
NC_037313.1	638418	639524	1107	*	7.53	8.12	6.5	1.63	3.61E-06	8.56E-06	183.64	374.41	90.6	90
NC_037313.1	641106	644245	3140	*	9.03	9.54	8.24	1.3	0.000101	0.000171	484.02	1001.98	296.64	306
NC_037313.1	644785	653567	8783	*	11.06	11.68	9.94	1.75	8.94E-05	0.000153	1815.24	4769.41	953.69	1010
NC_037313.1	654983	661689	6707	*	10.84	11.5	9.58	1.92	8.35E-06	1.79E-05	1618.11	4178.68	740.94	791
NC_037313.1	666074	666805	732	*	7.19	7.78	6.2	1.58	3.81E-06	8.99E-06	153.13	285.66	69.13	78
NC_037313.1	667065	668108	1044	*	7.54	8.12	6.57	1.55	4.44E-06	1.03E-05	192.44	362.92	89.26	101
NC_037313.1	670226	670723	498	*	7.77	8.58	5.76	2.82	2.07E-14	7.40E-13	272.81	493.26	38.25	70
NC_037313.1	671751	674997	3247	*	11.3	11.37	11.22	0.15	0.737	0.753	1592.88	3692.94	2436.57	2343
NC_037313.1	675845	677022	1178	*	7.91	7.15	8.4	-1.25	5.16E-07	1.52E-06	139.05	145.4	348.66	326
NC_037313.1	697487	702357	4871	*	10.18	9.31	10.71	-1.4	1.05E-07	3.76E-07	580.83	690.17	1724.83	1635
NC_037313.1	710832	717982	7151	*	11.56	10.1	12.28	-2.18	6.90E-09	3.57E-08	858.34	1332.01	5037.91	4877
NC_037313.1	718271	719749	1479	*	8.97	7.91	9.58	-1.67	5.20E-11	5.60E-10	211.21	269.02	831.88	700
NC_037313.1	725295	726904	1610	*	8.13	7.12	8.72	-1.6	7.21E-10	5.16E-09	154.3	123.61	398.32	443
NC_037313.1	766948	767963	1016	*	7.63	6.65	8.21	-1.56	6.26E-09	3.28E-08	113.23	87.56	309.06	284
NC_037313.1	887499	888407	909	*	7.56	7.32	7.77	-0.45	0.0823	0.0932	147.26	171.55	234.9	202
NC_037313.1	890795	893915	3121	*	9.41	8.75	9.86	-1.12	2.21E-05	4.22E-05	360.23	498.02	995.64	867
NC_037313.1	902490	904335	1846	*	8.82	8.12	9.29	-1.18	6.69E-06	1.48E-05	233.51	321.32	653.02	601
NC_037313.1	916535	917084	550	*	7.05	6.24	7.57	-1.33	2.30E-06	5.65E-06	65.71	85.18	193.29	187
NC_037313.1	917424	919005	1582	*	8.71	7.93	9.22	-1.28	4.37E-06	1.02E-05	194.78	294.37	625.84	563
NC_037313.1	930798	932652	1855	*	8.71	7.92	9.22	-1.3	2.90E-08	1.25E-07	239.96	245.25	614.76	580
NC_037313.1	932909	939632	6724	*	11.04	10.03	11.63	-1.6	6.42E-07	1.82E-06	898.82	1194.53	3250.33	3088
NC_037313.1	948246	949195	950	*	7.57	7.31	7.79	-0.48	0.072	0.082	140.22	176.31	215.1	227
NC_037313.1	952026	953498	1473	*	10.19	11.05	7.75	3.3	1.70E-17	1.67E-15	1292.49	2959.19	238.93	192
NC_037313.1	1007643	1009860	2218	*	8.85	8.42	9.18	-0.75	0.00399	0.00532	292.76	393.82	625.84	532
NC_037313.1	1011451	1013433	1983	*	8.6	8.17	8.93	-0.77	0.00191	0.00264	259.32	316.16	493.62	485
NC_037313.1	1047649	1048428	780	*	7.38	7.09	7.63	-0.54	0.0756	0.0859	106.19	166.4	204.03	191
NC_037313.1	1049115	1050726	1612	*	8.38	7.87	8.76	-0.89	0.000987	0.00142	195.37	273.77	445.64	422
NC_037313.1	1059031	1060675	1645	*	8.66	7.89	9.16	-1.27	6.10E-08	2.40E-07	235.85	236.93	579.19	561
NC_037313.1	1061058	1062214	1157	*	8.52	7.55	9.09	-1.54	4.96E-09	2.72E-08	158.99	216.72	555.7	537
NC_037313.1	1066708	1068070	1363	*	8.89	7.91	9.47	-1.56	2.06E-08	9.26E-08	189.5	292	691.61	728
NC_037313.1	1069263	1071240	1978	*	9.96	8.5	10.67	-2.17	1.13E-11	1.57E-10	259.91	463.55	1669.46	1595
NC_037313.1	1093225	1094022	798	*	7.25	6.87	7.54	-0.67	0.0129	0.016	107.37	127.18	181.54	191
NC_037313.1	1114808	1115313	506	*	6.75	5.97	7.25	-1.28	6.42E-06	1.43E-05	64.54	61.01	141.95	163
NC_037313.1	1154383	1156180	1798	*	8.69	7.63	9.29	-1.66	3.30E-12	5.59E-11	201.82	194.93	659.4	594
NC_037313.1	1161246	1164128	2883	*	9.61	8.53	10.22	-1.69	1.15E-11	1.59E-10	329.72	410.06	1226.17	1159
NC_037313.1	1164482	1165100	619	*	7	6.27	7.49	-1.22	6.45E-06	1.43E-05	76.86	77.65	174.83	184
NC_037313.1	1190313	1191421	1109	*	8.03	7.55	8.39	-0.84	0.00111	0.00159	167.21	206.81	344.63	324
NC_037313.1	1192280	1193490	1211	*	9.07	9.77	7.67	2.1	4.52E-09	2.50E-08	526.85	1220.68	199.33	207
NC_037313.1	1202738	1203532	795	*	7.69	6.41	8.35	-1.94	4.06E-13	8.66E-12	84.48	85.97	292.28	362
NC_037313.1	1237468	1238822	1355	*	8.06	7.19	8.6	-1.4	6.68E-08	2.58E-07	164.28	128.76	401.34	374
NC_037313.1	1246586	1247525	940	*	7.84	6.95	8.39	-1.44	7.84E-09	3.99E-08	119.69	127.18	333.22	337
NC_037313.1	1265452	1266420	969	*	7.84	7.25	8.26	-1.01	4.86E-05	8.68E-05	146.09	158.08	308.05	305
NC_037313.1	1285492	1287269	1778	*	8.56	8.26	8.8	-0.55	0.0476	0.0554	254.63	356.58	498.32	396
NC_037313.1	1290132	1293040	2909	*	9.83	8.94	10.38	-1.44	4.98E-07	1.47E-06	388.98	592.31	1385.57	1286
NC_037313.1	1330499	1330855	357	*	6.25	5.25	6.83	-1.58	1.93E-07	6.22E-07	38.14	38.03	112.75	115
NC_037313.1	1347688	1348901	1214	*	7.99	7.39	8.42	-1.03	4.44E-05	8.01E-05	157.23	177.89	325.84	358
NC_037313.1	1349106	1351235	2130	*	9.55	8.31	10.21	-1.9	5.75E-12	8.87E-11	253.45	381.14	1183.56	1184
NC_037313.1	1351756	1352661	906	*	7.72	7.17	8.12	-0.95	0.00025	0.000398	151.37	136.29	301.68	253
NC_037313.1	1359989	1360852	864	*	9.28	10.03	7.6	2.43	6.47E-12	9.85E-11	644.19	1446.91	187.92	200
NC_037313.1	1361052	1361864	813	*	7.57	7.15	7.89	-0.74	0.00345	0.00463	145.5	139.06	243.29	231
NC_037313.1	1362118	1363962	1845	*	8.74	8.14	9.17	-1.03	4.80E-05	8.59E-05	248.17	316.16	604.36	545
NC_037313.1	1403281	1403855	575	*	6.94	6.95	6.93	0.03	0.93	0.938	83.31	164.42	126.17	117
NC_037313.1	1408717	1409406	690	*	7.47	6.41	8.07	-1.66	1.67E-07	5.55E-07	109.13	61.01	268.79	269
NC_037313.1	1466015	1467206	1192	*	7.82	6.84	8.4	-1.56	3.65E-09	2.09E-08	122.62	106.18	372.15	303
NC_037313.1	1530364	1530732	369	*	7.5	7.12	7.8	-0.68	0.0186	0.0225	164.86	112.92	205.37	241
NC_037313.1	1547227	1547624	398	*	6.44	5.61	6.97	-1.36	5.49E-06	1.24E-05	53.39	43.98	133.89	116
NC_037313.1	1551088	1551669	582	*	6.89	6.2	7.35	-1.15	0.0014	0.00197	100.33	46.75	160.74	165
NC_037313.1	1558405	1558932	528	*	6.65	6.65	6.66	-0.01	0.963	0.967	79.2	121.63	114.09	88
NC_037313.1	1574683	1575288	606	*	6.98	6.1	7.52	-1.42	7.41E-06	1.62E-05	86.24	50.71	182.21	185
NC_037313.1	1590296	1591348	1053	*	7.75	7.3	8.1	-0.8	0.00331	0.00445	136.7	178.29	295.97	252
NC_037313.1	1676113	1678170	2058	*	8.69	8.32	8.98	-0.66	0.00959	0.0121	275.16	364.1	501.68	511
NC_037313.1	1737823	1738834	1012	*	7.99	7.32	8.45	-1.13	1.05E-05	2.18E-05	146.09	173.53	332.21	367
NC_037313.1	1742846	1743436	591	*	6.89	6.29	7.31	-1.02	0.000276	0.000435	82.14	74.48	175.84	142
NC_037313.1	1914783	1918704	3922	*	9.88	9.19	10.34	-1.15	6.92E-05	0.000121	468.77	702.46	1370.47	1220
NC_037313.1	1944847	1948512	3666	*	10.09	9.03	10.69	-1.66	2.51E-09	1.53E-08	444.72	601.82	1721.81	1578
NC_037313.1	1958800	1959456	657	*	6.91	5.9	7.5	-1.6	9.01E-09	4.48E-08	64.54	54.68	186.24	176
NC_037313.1	1964855	1965188	334	*	6.14	5.18	6.71	-1.53	1.21E-05	2.45E-05	46.35	26.15	104.03	105
NC_037313.1	2074878	2075206	329	*	6.17	5.23	6.74	-1.51	1.67E-06	4.25E-06	36.96	38.03	96.98	117
NC_037313.1	2078874	2079307	434	*	6.61	6.28	6.88	-0.6	0.0321	0.038	79.79	75.28	114.76	121
NC_037313.1	2104461	2107255	2795	*	9.39	8.77	9.82	-1.05	4.71E-05	8.44E-05	366.69	503.57	935.23	870
NC_037313.1	2155247	2158622	3376	*	9.71	8.78	10.28	-1.49	1.31E-08	6.24E-08	379.59	500.79	1315.77	1164
NC_037313.1	2194271	2196106	1836	*	8.53	8.04	8.89	-0.85	0.00229	0.00314	211.21	315.37	453.36	498
NC_037313.1	2204989	2206373	1385	*	8.32	7.67	8.76	-1.09	7.01E-06	1.54E-05	197.13	211.57	425.5	442
NC_037313.1	2216366	2221335	4970	*	10.56	9.71	11.09	-1.38	8.84E-06	1.87E-05	676.46	997.62	2191.61	2153
NC_037313.1	2225915	2230673	4759	*	10.38	9.78	10.8	-1.02	0.000929	0.00135	692.89	1062.6	1837.25	1730
NC_037313.1	2232093	2234546	2454	*	9.37	8.68	9.84	-1.16	0.000145	0.00024	298.63	523.38	980.87	852
NC_037313.1	2247886	2252844	4959	*	9.91	9.33	10.32	-0.99	0.000136	0.000227	573.2	713.95	1316.78	1233
NC_037313.1	2263866	2266331	2466	*	8.74	7.89	9.27	-1.37	1.72E-07	5.70E-07	275.75	198.89	642.95	588
NC_037313.1	2270895	2271882	988	*	7.6	6.79	8.12	-1.33	2.92E-05	5.46E-05	141.98	79.24	264.43	292
NC_037313.1	2308336	2308899	564	*	7.01	6.09	7.56	-1.48	3.40E-07	1.04E-06	79.2	56.66	190.27	188
NC_037313.1	2312959	2314251	1293	*	8.37	8.93	7.42	1.51	8.53E-06	1.82E-05	323.27	654.52	174.16	169
NC_037313.1	2414505	2415378	874	*	7.45	6.71	7.94	-1.24	2.62E-06	6.37E-06	100.91	107.77	228.19	264
NC_037313.1	2415611	2421299	5689	*	11.38	10.2	12.02	-1.83	1.21E-06	3.19E-06	880.63	1464.74	4210.06	4110
NC_037313.1	2422821	2424015	1195	*	9.82	10.7	7.19	3.51	1.30E-23	1.34E-20	1098.88	2223.45	156.71	135
NC_037313.1	2424468	2424884	417	*	7.65	8.36	6.23	2.13	1.11E-07	3.94E-07	181.88	473.45	68.12	82
NC_037313.1	2434875	2448222	13348	*	13.88	13.76	13.98	-0.22	0.7	0.717	7933.9	19902.91	16197.97	16144
NC_037314.1	12148	12803	656	*	9.73	10.54	7.7	2.84	0.000415	0.000637	659.45	2319.33	193.29	222
NC_037314.1	21083	42238	21156	*	13.47	12.6	14.01	-1.4	0.00528	0.00696	4299.9	8146.58	16694.27	16252
NC_037314.1	91313	91708	396	*	6.24	5.32	6.8	-1.48	1.50E-06	3.86E-06	43.42	36.45	107.05	116
NC_037314.1	118055	129383	11329	*	12.32	12.13	12.49	-0.36	0.439	0.464	3015.04	5954.04	5944.96	5538
NC_037314.1	131365	133066	1702	*	8.33	7.99	8.61	-0.62	0.0198	0.024	214.14	294.37	405.03	378
NC_037314.1	139304	139760	457	*	6.73	6	7.21	-1.21	0.000173	0.000282	76.27	51.9	126.17	170
NC_037314.1	216169	216617	449	*	6.46	5.75	6.93	-1.18	9.05E-05	0.000155	59.26	48.73	113.09	131
NC_037314.1	229965	233298	3334	*	9.39	8.66	9.87	-1.21	1.36E-07	4.67E-07	394.85	413.23	956.04	912
NC_037314.1	246820	248173	1354	*	8.08	7.35	8.56	-1.21	1.48E-06	3.83E-06	150.19	176.31	371.14	384
NC_037314.1	250414	251086	673	*	6.91	6	7.46	-1.46	1.64E-06	4.18E-06	76.27	51.9	162.75	189
NC_037314.1	290195	293627	3433	*	9.95	9.53	10.28	-0.75	0.00768	0.00989	610.16	866.48	1294.29	1184
NC_037314.1	295262	296906	1645	*	8.55	7.84	9.02	-1.18	7.02E-07	1.97E-06	218.25	238.91	518.12	521
NC_037314.1	297350	298209	860	*	7.35	6.79	7.75	-0.96	0.000924	0.00134	90.35	131.14	223.49	207
NC_037314.1	299325	302691	3367	*	10.09	9	10.71	-1.71	2.15E-10	1.90E-09	462.32	558.24	1530.87	1817
NC_037314.1	323686	324076	391	*	6.5	5.68	7.02	-1.33	3.10E-05	5.74E-05	59.84	42.79	112.75	146
NC_037314.1	394063	394738	676	*	7.15	6.04	7.77	-1.74	3.04E-10	2.59E-09	72.16	59.03	229.53	208
NC_037314.1	442887	443250	364	*	6.4	5.46	6.96	-1.5	1.44E-06	3.74E-06	47.52	40.41	109.73	139
NC_037314.1	458083	460868	2786	*	9.67	8.6	10.27	-1.67	3.29E-11	3.95E-10	342.63	433.83	1239.26	1232
NC_037314.1	461377	462075	699	*	7.65	6.81	8.17	-1.36	6.29E-07	1.80E-06	97.98	125.99	266.78	310
NC_037314.1	462573	463486	914	*	7.75	6.99	8.25	-1.26	1.07E-06	2.86E-06	116.75	137.88	297.65	311
NC_037314.1	464826	466744	1919	*	8.57	7.97	8.99	-1.02	0.000122	0.000205	215.9	286.05	550.67	465
NC_037314.1	494225	504452	10228	*	12	10.59	12.7	-2.11	8.53E-08	3.15E-07	1249.66	1830.43	6803.35	6481
NC_037314.1	522916	526743	3828	*	10.42	9.71	10.9	-1.19	0.000316	0.000495	615.45	1054.67	1971.14	1846
NC_037314.1	529380	530989	1610	*	8.71	7.74	9.28	-1.53	2.48E-09	1.52E-08	183.64	245.25	620.8	621
NC_037314.1	546580	548054	1475	*	8.19	7.87	8.45	-0.59	0.0163	0.0199	222.36	244.45	343.29	358
NC_037314.1	557953	559227	1275	*	8.1	7.77	8.37	-0.6	0.0272	0.0324	183.64	252.77	334.56	325
NC_037314.1	560008	560901	894	*	7.4	6.93	7.76	-0.83	0.00345	0.00463	100.91	142.23	221.14	211
NC_037314.1	622623	623646	1024	*	7.62	6.67	8.19	-1.52	4.35E-09	2.42E-08	109.13	94.29	299.33	283
NC_037314.1	668597	669274	678	*	7.08	6.29	7.59	-1.3	7.78E-06	1.69E-05	92.11	64.18	191.61	193
NC_037314.1	714678	715596	919	*	7.62	6.63	8.2	-1.58	5.09E-10	3.94E-09	100.91	96.67	293.96	296
NC_037314.1	736997	739024	2028	*	8.72	8.3	9.05	-0.76	0.00361	0.00483	272.23	357.37	571.81	491
NC_037314.1	802509	803433	925	*	7.49	6.41	8.1	-1.69	2.18E-07	6.99E-07	110.3	59.83	293.29	254
NC_037314.1	814789	815252	464	*	6.61	5.72	7.16	-1.44	1.48E-05	2.94E-05	66.88	38.43	152.35	133
NC_037314.1	869412	871197	1786	*	8.51	8.12	8.81	-0.69	0.00487	0.00643	264.01	292.79	477.52	419
NC_037314.1	872275	873465	1191	*	8.05	7.3	8.55	-1.25	5.75E-07	1.68E-06	146.67	168.38	379.19	369
NC_037314.1	894042	894373	332	*	6.33	5.9	6.66	-0.76	0.0207	0.0249	50.46	69.33	90.27	112
NC_037314.1	909661	910322	662	*	7.12	6.2	7.67	-1.47	1.07E-07	3.81E-07	82.14	65.37	206.38	201
NC_037314.1	1057372	1061141	3770	*	10.14	9.4	10.63	-1.22	0.000113	0.00019	504.56	851.03	1587.92	1572
NC_037314.1	1093758	1095448	1691	*	8.37	7.84	8.76	-0.92	0.000344	0.000536	206.52	252.77	468.12	400
NC_037314.1	1131908	1133006	1099	*	8.03	6.93	8.65	-1.72	5.20E-11	5.60E-10	137.29	106.58	392.62	410
NC_037314.1	1139845	1140981	1137	*	7.5	6.51	8.08	-1.57	1.52E-06	3.90E-06	119.1	63	268.12	273
NC_037314.1	1152942	1153829	888	*	7.51	6.38	8.14	-1.75	1.69E-10	1.54E-09	93.28	73.69	305.37	258
NC_037314.1	1162680	1163772	1093	*	7.77	7.2	8.18	-0.98	2.00E-04	0.000323	142.57	150.55	324.16	254
NC_037314.1	1174984	1175391	408	*	6.53	6.19	6.82	-0.63	0.0664	0.076	52.8	92.71	108.39	117
NC_037314.1	1191143	1194258	3116	*	9.92	8.86	10.53	-1.67	8.77E-09	4.40E-08	371.97	559.83	1552.35	1404
NC_037314.1	1229888	1232134	2247	*	9.07	8.36	9.54	-1.18	5.23E-07	1.54E-06	306.84	351.43	765.44	723
NC_037314.1	1254699	1257454	2756	*	9.63	8.67	10.2	-1.53	8.19E-09	4.13E-08	340.28	473.45	1216.78	1136
NC_037314.1	1322565	1324799	2235	*	8.7	8.17	9.09	-0.92	0.000556	0.000832	237.61	338.35	559.06	533
NC_037314.1	1327133	1328267	1135	*	7.93	8.54	6.82	1.73	9.72E-07	2.62E-06	240.55	506.34	108.72	117
NC_037314.1	1331201	1334410	3210	*	9.46	8.72	9.95	-1.24	4.23E-07	1.27E-06	386.05	455.23	1061.74	920
NC_037314.1	1403363	1404200	838	*	7.34	6.43	7.9	-1.47	7.32E-08	2.78E-07	95.04	77.26	255.37	221
NC_037314.1	1449018	1449746	729	*	7.17	6.41	7.66	-1.26	9.06E-05	0.000155	106.19	63.39	227.85	177
NC_037314.1	1474593	1480190	5598	*	11.49	11.27	11.68	-0.41	0.356	0.38	1527.17	3420.76	3417.11	3136
NC_037314.1	1588404	1589255	852	*	7.46	6.37	8.07	-1.7	1.85E-10	1.68E-09	82.14	83.6	245.97	293
NC_037314.1	1600090	1600551	462	*	6.55	5.63	7.11	-1.48	5.21E-05	9.25E-05	64.54	34.47	112.75	163
NC_037314.1	1633678	1634359	682	*	7.05	6.4	7.49	-1.08	4.76E-05	8.53E-05	83.9	85.58	183.22	176
NC_037314.1	1650454	1651022	569	*	6.71	5.88	7.23	-1.35	3.89E-06	9.18E-06	64.54	53.09	165.44	135
NC_037314.1	1665554	1666832	1279	*	7.79	7.82	7.76	0.06	0.84	0.853	187.16	263.87	237.58	195
NC_037314.1	1674661	1678374	3714	*	9.7	8.77	10.26	-1.49	2.21E-09	1.37E-08	396.61	475.83	1289.6	1163
NC_037314.1	1737497	1738446	950	*	7.47	6.52	8.03	-1.51	3.91E-08	1.63E-07	105.02	78.84	274.5	250
NC_037314.1	1752129	1753984	1856	*	8.74	7.68	9.35	-1.67	1.46E-12	2.61E-11	214.73	194.93	646.31	660
NC_037314.1	1773493	1774506	1014	*	7.83	7.4	8.15	-0.76	0.0107	0.0135	131.42	206.02	304.03	266
NC_037314.1	1774834	1776298	1465	*	8.09	7.74	8.37	-0.63	0.0179	0.0218	185.98	241.68	355.7	306
NC_037314.1	1807779	1809075	1297	*	7.78	6.84	8.34	-1.5	2.19E-09	1.36E-08	117.34	112.12	320.47	328
NC_037314.1	1837963	1839237	1275	*	7.85	6.9	8.42	-1.53	4.78E-08	1.94E-07	141.39	97.07	351.34	336
NC_037314.1	1841759	1845379	3621	*	10.47	9.24	11.12	-1.88	5.82E-09	3.09E-08	460.56	747.23	2310.74	2140
NC_037314.1	1871222	1872331	1110	*	7.85	7.01	8.37	-1.36	9.65E-08	3.52E-07	137.29	121.24	349.33	313
NC_037314.1	1959752	1962136	2385	*	10.6	10.9	10.22	0.68	0.108	0.121	1049.6	2759.51	1225.17	1154
NC_037314.1	1968306	1968834	529	*	6.85	6.23	7.28	-1.05	0.000663	0.00098	90.94	59.43	145.64	166
NC_037314.1	1978150	1979789	1640	*	8.25	7.39	8.79	-1.41	6.79E-09	3.52E-08	173.66	160.86	444.63	442
NC_037314.1	1980070	1981123	1054	*	7.82	6.71	8.44	-1.74	4.93E-12	7.87E-11	106.78	102.22	356.71	339
NC_037314.1	2084872	2085709	838	*	7.25	6.38	7.8	-1.42	1.07E-07	3.81E-07	89.18	76.86	232.89	212
NC_037314.1	2091647	2093283	1637	*	8.58	7.98	9	-1.02	1.84E-05	3.58E-05	245.24	258.32	489.6	534
NC_037314.1	2106216	2108012	1797	*	8.66	8.14	9.03	-0.9	0.00129	0.00182	224.12	339.54	532.89	516
NC_037314.1	2109441	2110031	591	*	7.26	6.79	7.61	-0.82	0.00276	0.00375	96.8	124.41	200.34	191
NC_037314.1	2110841	2114646	3806	*	11.32	10.89	11.66	-0.77	0.0826	0.0935	1110.03	2680.27	3267.78	3190
NC_037314.1	2120954	2121895	942	*	7.67	7.28	7.98	-0.69	0.0125	0.0155	130.25	181.46	256.04	248
NC_037314.1	2123279	2124388	1110	*	8.17	7.57	8.6	-1.02	0.000128	0.000214	161.34	219.89	386.58	388
NC_037314.1	2124952	2127790	2839	*	10.78	10.9	10.66	0.24	0.561	0.585	1120	2700.08	1595.3	1639
NC_037314.1	2137759	2138011	253	*	6.78	6.22	7.18	-0.96	0.00162	0.00226	60.43	88.75	142.95	148
NC_037314.1	2138356	2140650	2295	*	9.44	8.61	9.97	-1.36	1.07E-06	2.86E-06	306.84	473.06	980.54	1019
NC_037314.1	2187994	2189534	1541	*	8.81	7.92	9.35	-1.43	3.09E-08	1.32E-07	210.04	275.36	698.99	607
NC_037314.1	2189852	2204941	15090	*	12.62	11.28	13.31	-2.03	2.29E-06	5.63E-06	1997.12	2959.58	10374.82	9891
NC_037314.1	2215866	2218079	2214	*	8.96	8.11	9.49	-1.38	8.50E-09	4.27E-08	254.04	298.73	746.98	690
NC_037314.1	2237712	2240801	3090	*	9.96	8.82	10.58	-1.76	1.33E-11	1.78E-10	402.47	502.38	1501.68	1569
NC_037314.1	2262417	2265564	3148	*	9.41	8.88	9.8	-0.92	0.000379	0.000586	399.54	544.77	929.86	855
NC_037314.1	2272063	2273536	1474	*	8.35	7.89	8.69	-0.8	0.00451	0.00598	188.92	286.45	423.82	405
NC_037314.1	2274193	2277103	2911	*	9.49	8.95	9.88	-0.93	0.000583	0.000871	399.54	587.16	980.54	905
NC_037314.1	2279404	2280394	991	*	7.82	7.41	8.14	-0.73	0.00818	0.0105	143.74	196.91	270.81	293
NC_037314.1	2360513	2361677	1165	*	8.71	9.45	7.09	2.36	3.22E-09	1.89E-08	377.25	1019.41	120.81	152
NC_037314.1	2370470	2372790	2321	*	10.55	10.91	10.06	0.85	0.0224	0.0269	1254.94	2602.22	1091.27	1045
NC_037314.1	2377025	2377852	828	*	7.21	7.87	5.97	1.9	5.44E-10	4.14E-09	188.92	278.53	57.38	68
NC_037314.1	2386657	2387286	630	*	6.95	6.07	7.49	-1.42	7.11E-07	1.99E-06	76.86	57.45	176.17	184
NC_037314.1	2387650	2388753	1104	*	8.06	7.1	8.63	-1.53	1.12E-08	5.45E-08	156.06	117.67	370.8	421
NC_037314.1	2465879	2468101	2223	*	9.05	8.54	9.43	-0.88	0.000489	0.000738	317.4	427.5	696.64	679
NC_037314.1	2470725	2473694	2970	*	9.78	8.75	10.38	-1.63	7.46E-09	3.83E-08	347.91	513.87	1401.68	1262
NC_037314.1	2519366	2521133	1768	*	8.4	8.98	7.42	1.56	2.78E-05	5.21E-05	311.54	696.12	199.33	142
NC_037314.1	2521614	2527444	5831	*	10.18	10.76	9.18	1.58	4.69E-05	8.41E-05	1015.57	2456.02	578.19	580
NC_037314.1	2527774	2535932	8159	*	11.14	11.79	9.96	1.83	1.99E-05	3.84E-05	2099.79	4959.98	997.99	988
NC_037314.1	2537599	2540694	3096	*	9.21	9.89	7.85	2.05	7.53E-09	3.86E-08	582	1320.13	227.52	233
NC_037314.1	2541153	2541649	497	*	7.48	8.05	6.54	1.51	1.17E-07	4.07E-07	224.12	304.28	96.98	89
NC_037314.1	2560840	2562241	1402	*	7.96	7.39	8.37	-0.98	0.000109	0.000183	158.41	177.1	349.66	310
NC_037314.1	2575593	2578247	2655	*	8.91	8.27	9.35	-1.08	8.18E-06	1.76E-05	286.31	331.62	700	607
NC_037314.1	2654760	2658522	3763	*	9.71	9.09	10.14	-1.04	6.71E-05	0.000117	468.77	622.42	1181.54	1069
NC_037314.1	2686740	2688427	1688	*	8.89	8.09	9.41	-1.32	5.73E-07	1.67E-06	227.05	317.75	711.74	646
NC_037314.1	2719412	2720146	735	*	7.08	6.25	7.61	-1.35	8.16E-07	2.26E-06	72.16	80.43	209.4	180
NC_037314.1	2721130	2735917	14788	*	12.55	11.98	12.95	-0.98	0.0364	0.0428	2756.3	5298.33	8211.4	7653
NC_037314.1	2742709	2754992	12284	*	11.83	11.18	12.28	-1.1	0.00655	0.00851	1747.77	2896.19	5028.18	4893
NC_037314.1	2756342	2756625	284	*	6.12	5.45	6.57	-1.12	0.000441	0.000671	50.46	36.85	94.97	95
NC_037314.1	2759550	2773083	13534	*	12.23	11.67	12.63	-0.96	0.0283	0.0337	2328.6	4187.79	6549.99	6154
NC_037314.1	2780303	2781382	1080	*	7.88	7.46	8.21	-0.75	0.0098	0.0124	141.39	211.57	279.19	313
NC_037314.1	2797328	2799715	2388	*	9.2	8.68	9.59	-0.91	0.000347	0.000541	350.84	469.49	745.97	791
NC_037314.1	2800174	2803091	2918	*	9.59	9.43	9.73	-0.3	0.322	0.345	513.95	865.29	892.95	802
NC_037314.1	2804012	2806010	1999	*	8.51	8.19	8.77	-0.58	0.0386	0.0453	238.2	346.67	475.17	398
NC_037314.1	2811952	2815915	3964	*	10.27	9.39	10.81	-1.42	2.15E-06	5.30E-06	546.8	797.94	1930.87	1671
NC_037314.1	2843227	2844077	851	*	7.28	6.41	7.82	-1.41	1.24E-07	4.31E-07	90.35	79.64	214.09	239
NC_037314.1	2894190	2895436	1247	*	8.3	7.16	8.93	-1.77	5.03E-12	7.95E-11	155.47	130.35	451.01	524
NC_037314.1	2919284	2937675	18392	*	14.15	14.46	13.76	0.7	0.212	0.231	12945.47	31992.44	14198.3	13496
NC_037315.1	66	5819	5754	*	13.34	13.65	12.95	0.7	0.194	0.212	7574.84	18140.23	7637.24	8158
NC_037315.1	11433	11803	371	*	8.33	9.03	6.9	2.13	1.15E-07	4.03E-07	293.94	755.15	95.64	144
NC_037315.1	18411	32833	14423	*	14.12	14.16	14.08	0.08	0.885	0.896	10426.78	26125.17	17412.06	17142
NC_037315.1	33118	33404	287	*	6.63	7.39	4.94	2.46	1.09E-13	2.97E-12	138.46	197.7	32.21	29
NC_037315.1	34231	34799	569	*	8.41	9.1	7.04	2.06	0.0111	0.0139	254.04	843.9	122.48	141
NC_037315.1	35139	36445	1307	*	9.96	10.63	8.69	1.94	1.54E-06	3.94E-06	874.77	2293.18	358.39	465
NC_037315.1	36925	38694	1770	*	9.41	10.06	8.21	1.85	3.42E-07	1.05E-06	652.99	1479	255.03	336
NC_037315.1	38967	39558	592	*	8.35	8.91	7.43	1.48	0.00027	0.000425	251.11	710.38	153.02	191
NC_037315.1	40964	42038	1075	*	9.48	10.1	8.35	1.75	4.22E-06	9.85E-06	623.66	1572.11	290.27	361
NC_037315.1	42374	43045	672	*	8.5	9.27	6.76	2.51	6.56E-13	1.31E-11	397.78	832.8	106.38	110
NC_037315.1	43601	44337	737	*	7.88	8.54	6.63	1.92	5.19E-09	2.81E-08	263.43	482.57	95.64	102
NC_037315.1	45229	46326	1098	*	9.17	9.83	7.89	1.94	5.15E-07	1.51E-06	506.32	1319.73	209.06	267
NC_037315.1	48691	49293	603	*	7.48	8.17	6.09	2.08	4.81E-08	1.95E-07	173.08	402.93	70.81	65
NC_037315.1	52875	63328	10454	*	13.16	12.97	13.33	-0.36	0.481	0.505	5041.49	10958.39	10285.89	10308
NC_037315.1	66174	82730	16557	*	13.19	12.27	13.75	-1.48	0.00272	0.0037	3421.03	6454.43	13957.36	13564
NC_037315.1	84142	87649	3508	*	9.76	9.22	10.16	-0.94	0.000735	0.00108	484.02	708.4	1151.68	1129
NC_037315.1	98055	102819	4765	*	10.82	9.68	11.44	-1.76	8.98E-09	4.48E-08	716.94	926.7	2921.47	2645
NC_037315.1	104391	106156	1766	*	8.58	8.33	8.79	-0.46	0.0879	0.0993	264.6	377.97	466.11	420
NC_037315.1	107120	118944	11825	*	13.87	14.49	12.76	1.74	0.00183	0.00253	13326.23	32842.68	6985.56	6844
NC_037315.1	120097	122134	2038	*	8.62	8.35	8.85	-0.5	0.0361	0.0425	308.02	344.69	486.91	439
NC_037315.1	135784	136899	1116	*	7.73	7.77	7.68	0.09	0.795	0.81	180.12	255.94	246.31	164
NC_037315.1	178828	180343	1516	*	8.17	7.64	8.56	-0.91	0.000169	0.000275	198.89	201.27	389.93	363
NC_037315.1	229183	231552	2370	*	9.64	10.23	8.63	1.61	1.94E-06	4.86E-06	799.08	1610.93	416.44	374
NC_037315.1	274921	276914	1994	*	8.84	8.54	9.09	-0.54	0.073	0.083	272.23	474.25	575.84	513
NC_037315.1	354644	356651	2008	*	9.12	8.83	9.36	-0.52	0.0901	0.102	323.86	588.35	667.78	642
NC_037315.1	357441	359224	1784	*	11.03	11.89	8.62	3.27	4.51E-15	1.87E-13	2338.57	5246.03	366.44	422
NC_037315.1	549539	549858	320	*	6.11	5.28	6.63	-1.35	0.000144	0.000239	50.46	27.34	97.65	101
NC_037315.1	563425	566662	3238	*	10.17	8.89	10.83	-1.94	1.23E-12	2.29E-11	415.38	532.09	1904.36	1742
NC_037315.1	629086	629503	418	*	6.68	6.22	7.03	-0.81	0.00696	0.00902	62.78	86.37	138.93	123
NC_037315.1	642781	643335	555	*	6.78	5.87	7.33	-1.46	4.48E-07	1.34E-06	65.71	51.51	155.37	167
NC_037315.1	655866	659091	3226	*	9.56	8.34	10.21	-1.87	6.89E-14	2.10E-12	363.17	286.45	1161.07	1213
NC_037315.1	666714	668243	1530	*	8.83	7.57	9.49	-1.92	2.40E-16	1.55E-14	185.4	195.32	734.56	706
NC_037315.1	700060	700527	468	*	6.53	5.76	7.03	-1.27	2.57E-05	4.84E-05	61.02	47.54	121.48	140
NC_037315.1	709853	711181	1329	*	7.91	7.13	8.41	-1.28	6.00E-07	1.73E-06	153.71	127.18	352.68	329
NC_037315.1	731663	735259	3597	*	9.55	8.91	9.98	-1.07	1.36E-05	2.73E-05	440.02	524.96	1074.83	949
NC_037315.1	780451	781159	709	*	7.07	6.32	7.56	-1.24	1.17E-05	2.38E-05	88.59	71.71	173.49	204
NC_037315.1	805975	806444	470	*	6.67	5.72	7.23	-1.51	7.17E-06	1.57E-05	65.71	40.02	129.19	171
NC_037315.1	810750	811469	720	*	7.22	6.36	7.76	-1.4	7.57E-06	1.65E-05	100.33	63.79	190.27	243
NC_037315.1	839419	839910	492	*	6.74	5.55	7.38	-1.82	1.65E-09	1.08E-08	39.31	54.68	170.47	162
NC_037315.1	900413	902596	2184	*	8.95	8.29	9.4	-1.11	2.18E-06	5.37E-06	292.18	333.2	666.11	686
NC_037315.1	977205	978628	1424	*	8.35	7.39	8.92	-1.53	4.45E-10	3.54E-09	179.53	156.1	490.6	479
NC_037315.1	978903	984518	5616	*	10.49	9.95	10.88	-0.93	0.00064	0.000948	941.65	1030.11	1786.57	1975
NC_037315.1	991518	992133	616	*	7.82	8.55	6.28	2.26	1.32E-13	3.38E-12	293.35	454.83	82.89	73
NC_037315.1	996039	998250	2212	*	8.94	8.04	9.49	-1.45	2.81E-09	1.68E-08	286.31	240.09	762.42	672
NC_037315.1	1002025	1002602	578	*	6.88	6.08	7.39	-1.32	5.43E-06	1.23E-05	72.75	62.2	150	186
NC_037315.1	1025075	1025626	552	*	6.76	6.1	7.2	-1.1	0.000459	0.000698	84.48	52.69	157.05	138
NC_037315.1	1071559	1072093	535	*	6.87	6.48	7.18	-0.7	0.0141	0.0174	81.55	96.67	135.23	154
NC_037315.1	1133997	1136316	2320	*	9.31	8.51	9.82	-1.31	1.29E-06	3.38E-06	293.94	436.61	930.2	880
NC_037315.1	1173444	1173988	545	*	6.83	5.72	7.45	-1.73	3.48E-08	1.47E-07	65.12	40.41	172.15	178
NC_037315.1	1188562	1189255	694	*	7.15	6.23	7.7	-1.47	1.50E-07	5.08E-07	85.66	64.98	211.74	205
NC_037315.1	1192706	1193563	858	*	7.76	6.51	8.42	-1.91	8.49E-14	2.48E-12	96.8	85.18	336.58	349
NC_037315.1	1220915	1221675	761	*	7.29	6.86	7.62	-0.76	0.00872	0.0111	94.46	137.08	195.64	197
NC_037315.1	1226462	1227238	777	*	7.2	6.38	7.72	-1.34	1.01E-05	2.10E-05	100.91	65.77	193.96	227
NC_037315.1	1230450	1235069	4620	*	11.65	12.13	10.91	1.22	0.00889	0.0113	2581.47	6404.91	1940.27	1914
NC_037315.1	1242537	1243421	885	*	7.79	8.2	7.22	0.98	0.000428	0.000656	268.12	320.13	124.16	174
NC_037315.1	1243535	1248633	5099	*	10.54	9.62	11.1	-1.48	2.35E-06	5.74E-06	622.49	947.3	2202.68	2187
NC_037315.1	1249522	1250364	843	*	7.86	7.17	8.33	-1.16	1.00E-04	0.00017	110.89	177.89	329.19	314
NC_037315.1	1258333	1263417	5085	*	10.69	9.63	11.29	-1.67	1.29E-07	4.45E-07	643.02	939.38	2589.26	2433
NC_037315.1	1270210	1271349	1140	*	7.84	7.47	8.13	-0.66	0.0147	0.018	152.54	202.06	291.95	267
NC_037315.1	1335465	1338645	3181	*	9.47	8.84	9.9	-1.06	7.12E-06	1.56E-05	428.29	488.51	993.29	922
NC_037315.1	1347774	1348796	1023	*	7.58	6.63	8.15	-1.52	8.87E-09	4.43E-08	108.54	89.94	297.99	270
NC_037315.1	1353368	1354896	1529	*	8.75	7.76	9.33	-1.57	3.82E-10	3.13E-09	190.09	242.87	648.99	636
NC_037315.1	1355781	1356812	1032	*	7.81	7.17	8.26	-1.09	1.58E-05	3.12E-05	144.33	143.42	327.18	285
NC_037315.1	1410462	1412120	1659	*	8.3	7.95	8.57	-0.62	0.0138	0.0171	222.36	272.98	394.29	368
NC_037315.1	1416098	1419565	3468	*	9.35	9.02	9.63	-0.61	0.0167	0.0204	440.02	595.09	815.77	766
NC_037315.1	1423874	1424402	529	*	6.83	6.57	7.05	-0.49	0.12	0.134	74.51	114.9	128.86	137
NC_037315.1	1432267	1434165	1899	*	9.88	10.71	7.69	3.01	7.12E-16	3.78E-14	1009.71	2333.6	198.32	216
NC_037315.1	1443423	1445726	2304	*	8.96	8.62	9.23	-0.62	0.0228	0.0275	315.64	468.7	614.09	589
NC_037315.1	1543218	1549132	5915	*	11.03	9.7	11.7	-2	6.22E-10	4.59E-09	704.04	961.17	3408.05	3262
NC_037315.1	1550108	1552509	2402	*	9.35	8.48	9.89	-1.41	3.04E-08	1.30E-07	303.91	409.67	981.21	920
NC_037315.1	1553141	1554050	910	*	7.7	8.25	6.78	1.48	1.00E-05	2.08E-05	213.56	397.38	98.32	121
NC_037315.1	1554899	1559900	5002	*	10.93	9.76	11.56	-1.8	3.25E-07	1.01E-06	648.3	1089.54	3132.55	2921
NC_037315.1	1560357	1564809	4453	*	10.69	9.55	11.32	-1.77	3.72E-08	1.56E-07	599.6	903.33	2657.71	2461
NC_037315.1	1566594	1567081	488	*	6.85	6.68	7	-0.31	0.32	0.344	79.79	125.59	135.23	120
NC_037315.1	1569740	1573683	3944	*	10.37	9.51	10.9	-1.39	2.89E-05	5.41E-05	532.13	929.48	1971.47	1857
NC_037315.1	1622152	1627508	5357	*	10.46	9.66	10.98	-1.32	1.59E-05	3.13E-05	658.27	954.83	2137.25	1889
NC_037315.1	1739656	1742203	2548	*	9.42	8.37	10.03	-1.66	2.46E-10	2.15E-09	278.09	382.33	1108.39	978
NC_037315.1	1753140	1754558	1419	*	8.14	7.73	8.45	-0.72	0.00533	0.00702	191.26	234.55	376.51	325
NC_037315.1	1786619	1787248	630	*	6.97	6.26	7.45	-1.18	5.26E-05	9.33E-05	64.54	89.14	169.13	180
NC_037315.1	1832194	1832895	702	*	7.25	6.76	7.61	-0.84	0.00204	0.00282	108.54	108.95	174.16	216
NC_037315.1	1840432	1840844	413	*	6.36	5.5	6.89	-1.39	2.03E-05	3.90E-05	55.74	34.87	116.78	121
NC_037315.1	1848635	1848942	308	*	6.3	6.93	5.16	1.77	1.13E-07	3.98E-07	109.13	133.91	41.28	30
NC_037315.1	1874206	1877709	3504	*	9.54	9.01	9.93	-0.92	0.000221	0.000354	453.52	578.45	983.89	970
NC_037315.1	1877903	1881797	3895	*	11.01	11.28	10.67	0.62	0.137	0.152	1511.92	3473.45	1638.25	1611
NC_037315.1	1888818	1890040	1223	*	7.78	7.05	8.27	-1.21	3.60E-06	8.55E-06	148.43	117.27	315.44	301
NC_037315.1	1893540	1894047	508	*	6.82	6.16	7.27	-1.12	0.000232	0.00037	58.67	83.99	147.32	162
NC_037315.1	1894254	1897726	3473	*	9.91	8.87	10.51	-1.63	1.48E-09	9.82E-09	396.61	540.41	1460.07	1450
NC_037315.1	1914053	1915082	1030	*	7.76	7.34	8.08	-0.74	0.00969	0.0122	130.83	193.74	272.48	269
NC_037315.1	1919827	1921010	1184	*	8.18	7.74	8.52	-0.78	0.00511	0.00674	173.66	253.57	362.75	370
NC_037315.1	1932679	1938395	5717	*	10.8	9.72	11.41	-1.69	1.09E-07	3.87E-07	695.24	993.66	2806.04	2638
NC_037315.1	1982264	1983425	1162	*	7.9	7.43	8.25	-0.82	0.000914	0.00133	164.28	180.67	307.38	303
NC_037315.1	1983833	1986343	2511	*	9.2	8.29	9.76	-1.47	2.48E-10	2.16E-09	296.28	329.24	891.27	840
NC_037315.1	1996719	1997063	345	*	7.3	6.47	7.82	-1.35	0.000251	4.00E-04	122.62	55.07	197.65	255
NC_037315.1	1999307	2000968	1662	*	8.58	7.32	9.24	-1.92	3.93E-12	6.61E-11	184.22	135.5	683.89	528
NC_037315.1	2007426	2014908	7483	*	11.55	10.21	12.24	-2.03	7.08E-08	2.71E-07	924.63	1443.34	4854.69	4797
NC_037315.1	2027986	2029884	1899	*	8.49	8.16	8.75	-0.59	0.0235	0.0282	256.39	316.56	474.16	387
NC_037315.1	2059261	2060582	1322	*	8.29	7.29	8.88	-1.58	2.37E-10	2.07E-09	144.33	169.57	484.56	455
NC_037315.1	2060963	2062467	1505	*	8.8	7.97	9.32	-1.35	1.43E-06	3.71E-06	199.48	303.09	680.54	599
NC_037315.1	2070641	2071557	917	*	7.61	6.71	8.16	-1.45	1.28E-06	3.36E-06	129.07	79.64	292.28	278
NC_037315.1	2096228	2096941	714	*	7.16	6.61	7.55	-0.94	0.00045	0.000685	92.11	103.41	179.87	196
NC_037315.1	2110029	2110481	453	*	6.58	5.88	7.04	-1.16	0.000113	0.000189	65.12	52.69	118.79	145
NC_037315.1	2144065	2144837	773	*	7.42	6.44	8	-1.56	4.74E-09	2.61E-08	94.46	79.24	271.48	242
NC_037315.1	2150680	2151177	498	*	6.57	5.84	7.05	-1.21	0.000294	0.000462	72.75	42	143.96	121
NC_037315.1	2183126	2183642	517	*	6.51	5.5	7.09	-1.59	5.57E-07	1.63E-06	55.15	35.66	135.23	138
NC_037315.1	2216241	2219824	3584	*	10.01	9.28	10.5	-1.22	9.10E-06	1.92E-05	525.09	715.53	1503.35	1393
NC_037315.1	2219885	2222416	2532	*	9.64	10.41	7.87	2.54	1.03E-11	1.45E-10	795.56	1919.57	234.23	233
NC_037315.1	2228983	2237851	8869	*	11.05	11.69	9.85	1.84	2.42E-05	4.57E-05	1882.12	4732.56	899.66	946
NC_037315.1	2238133	2241989	3857	*	9.98	10.72	8.35	2.37	5.70E-10	4.27E-09	997.97	2377.18	345.3	309
NC_037315.1	2249350	2252585	3236	*	9.48	8.85	9.92	-1.07	7.06E-06	1.55E-05	432.4	488.51	1018.79	914
NC_037315.1	2261287	2262210	924	*	7.57	6.61	8.14	-1.53	3.74E-09	2.13E-08	91.52	104.2	283.56	280
NC_037315.1	2344922	2346690	1769	*	8.3	7.94	8.59	-0.65	0.0149	0.0183	210.62	280.11	410.4	358
NC_037315.1	2347124	2349625	2502	*	9.77	9.28	10.14	-0.86	0.00423	0.00563	466.42	775.75	1179.53	1081
NC_037315.1	2349754	2350782	1029	*	7.8	7.43	8.09	-0.65	0.0129	0.016	152.54	193.34	271.14	273
NC_037315.1	2353927	2358634	4708	*	11.66	12.05	11.13	0.92	0.0461	0.0538	2496.4	5971.07	2294.29	2185
NC_037315.1	2372304	2373626	1323	*	7.93	7.1	8.45	-1.35	6.57E-08	2.55E-07	140.22	133.52	331.21	369
NC_037315.1	2378248	2378767	520	*	6.85	6.16	7.32	-1.17	0.000574	0.000859	89.18	53.49	133.22	187
NC_037315.1	2390350	2396323	5974	*	10.54	9.83	11.01	-1.18	6.82E-05	0.000119	772.68	1048.33	2127.18	2001
NC_037315.1	2410145	2414961	4817	*	10.99	10.1	11.53	-1.43	9.72E-05	0.000165	788.52	1410.46	3025.83	2896
NC_037315.1	2416112	2419310	3199	*	10.66	10.5	10.82	-0.32	0.42	0.445	884.74	2002.38	1860.4	1743
NC_037315.1	2427520	2443025	15506	*	12.83	11.92	13.38	-1.46	0.00154	0.00216	2844.31	4888.27	10745.62	10563
NC_037315.1	2444775	2446253	1479	*	8.39	7.75	8.83	-1.08	6.91E-06	1.53E-05	210.62	220.29	472.82	439
NC_037315.1	2446732	2447656	925	*	7.88	7.3	8.29	-1	0.000893	0.0013	191.85	123.22	352.01	276
NC_037315.1	2448018	2452205	4188	*	12.04	12.11	11.97	0.15	0.771	0.787	2393.14	6465.52	4078.52	3924
NC_037315.1	2452738	2460137	7400	*	12.47	12.29	12.63	-0.34	0.506	0.531	2834.33	7161.24	6276.17	6384
NC_037315.1	2471497	2472572	1076	*	9.33	9.91	8.36	1.54	0.0429	0.0502	484.61	1437.4	265.77	393
NC_037315.1	2473088	2473575	488	*	8.16	8.74	7.18	1.56	0.0592	0.0681	196.54	657.29	125.5	164
NC_037315.1	2474309	2474620	312	*	7.18	7.83	5.96	1.87	3.67E-10	3.03E-09	188.92	265.85	58.39	66
NC_037315.1	2474962	2476451	1490	*	9.51	10.16	8.29	1.88	8.16E-08	3.04E-07	721.64	1572.11	296.64	328
NC_037315.1	2479759	2484466	4708	*	11.63	12.32	10.25	2.07	8.05E-06	1.74E-05	2973.97	7239.69	1143.62	1289
NC_037315.1	2485222	2487525	2304	*	10.04	10.76	8.54	2.22	4.00E-10	3.26E-09	1158.14	2303.48	325.84	418
NC_037315.1	2493267	2494944	1678	*	10.45	11.13	9.13	1.99	4.48E-08	1.82E-07	1489.04	2979	534.23	590
NC_037315.1	2495181	2495639	459	*	7.28	7.98	5.88	2.1	4.68E-09	2.58E-08	178.36	327.26	45.64	72
NC_037315.1	2496307	2497739	1433	*	10.01	10.76	8.36	2.4	3.65E-09	2.09E-08	941.06	2528.52	308.39	350
NC_037315.1	2499483	2504183	4701	*	11.62	12.35	10.11	2.23	3.14E-06	7.53E-06	2887.14	7519.8	993.62	1218
NC_037315.1	2505330	2511015	5686	*	11.27	10.63	11.71	-1.08	0.00289	0.00391	1222.09	1942.95	3406.04	3274
NC_037315.1	2511584	2517162	5579	*	11.13	9.8	11.8	-2	2.92E-09	1.73E-08	734.54	1049.52	3725.83	3424
NC_037315.1	2529396	2534520	5125	*	10.64	9.74	11.18	-1.44	3.66E-06	8.66E-06	697	1012.68	2397.31	2254
NC_037315.1	2535479	2537529	2051	*	9.08	8.41	9.53	-1.12	3.92E-06	9.24E-06	310.95	369.25	795.3	686
NC_037315.1	2538108	2538608	501	*	6.7	6.16	7.09	-0.93	0.000934	0.00135	74.51	68.94	131.21	142
NC_037315.1	2591424	2592102	679	*	7.12	6.36	7.61	-1.25	2.34E-05	4.45E-05	98.57	65.37	198.66	192
NC_037315.1	2657463	2665239	7777	*	11.32	10.35	11.9	-1.54	2.24E-06	5.52E-06	1194.51	1419.17	3917.11	3707
NC_037315.1	2669145	2671970	2826	*	10.37	9.58	10.88	-1.3	5.31E-06	1.21E-05	661.79	868.46	1974.16	1792
NC_037315.1	2710338	2711616	1279	*	9.72	10.47	8.06	2.41	0.00346	0.00463	627.18	2216.32	230.54	303
NC_037315.1	2713707	2714031	325	*	9.48	10.25	7.67	2.59	5.01E-10	3.90E-09	601.36	1842.31	199.33	207
NC_037315.1	2714710	2716237	1528	*	11.58	12.41	9.44	2.97	4.07E-08	1.68E-07	2349.13	8512.27	615.44	775
NC_037315.1	2716585	2717481	897	*	10.28	11.05	8.52	2.53	2.80E-09	1.68E-08	1144.65	3108.55	309.4	425
NC_037316.1	8767	14097	5331	*	12.33	12.68	11.87	0.81	0.124	0.138	3452.71	9685.81	3703.69	3796
NC_037316.1	14329	29828	15500	*	13.76	13.85	13.66	0.2	0.724	0.741	8606.84	21009.49	13007.7	12851
NC_037316.1	32099	33708	1610	*	8.5	8.14	8.78	-0.65	0.0223	0.0269	224.7	338.35	472.82	409
NC_037316.1	33985	38982	4998	*	10.43	9.7	10.91	-1.21	2.25E-05	4.29E-05	719.29	943.34	1964.76	1887
NC_037316.1	43888	45688	1801	*	8.59	8.15	8.92	-0.77	0.00125	0.00177	269.88	298.73	476.17	494
NC_037316.1	58214	61339	3126	*	9.92	8.94	10.51	-1.57	3.55E-09	2.05E-08	423.6	556.26	1483.56	1425
NC_037316.1	62143	62997	855	*	7.43	7.05	7.74	-0.69	0.0101	0.0128	119.1	145.8	223.15	203
NC_037316.1	75776	76593	818	*	7.17	6.31	7.71	-1.4	9.27E-07	2.51E-06	92.11	66.16	217.11	201
NC_037316.1	143285	145106	1822	*	8.42	8.21	8.6	-0.39	0.119	0.133	268.12	324.09	409.4	367
NC_037316.1	172079	173702	1624	*	8.43	8.06	8.72	-0.66	0.0114	0.0142	231.75	303.49	431.88	411
NC_037316.1	261336	261750	415	*	6.51	5.61	7.06	-1.45	2.09E-05	4.02E-05	63.36	34.47	134.23	133
NC_037316.1	279647	280573	927	*	7.85	6.85	8.44	-1.59	5.02E-10	3.90E-09	105.61	124.41	350.67	343
NC_037316.1	292015	292960	946	*	7.57	7.26	7.82	-0.56	0.0332	0.0392	137.87	169.18	227.85	225
NC_037316.1	293514	295825	2312	*	8.89	8.61	9.12	-0.51	0.0344	0.0406	354.95	425.51	570.8	540
NC_037316.1	307196	309662	2467	*	8.95	8.52	9.29	-0.77	0.00244	0.00332	323.86	408.87	687.25	565
NC_037316.1	313537	317244	3708	*	10.13	9.13	10.72	-1.59	4.83E-08	1.95E-07	455.86	667.19	1665.1	1707
NC_037316.1	317667	319246	1580	*	8.82	7.99	9.34	-1.35	1.95E-07	6.27E-07	214.73	293.98	654.36	641
NC_037316.1	323144	327217	4074	*	9.75	9.15	10.18	-1.03	4.24E-05	7.68E-05	505.15	629.16	1180.2	1141
NC_037316.1	329610	333251	3642	*	9.78	9.18	10.2	-1.01	6.17E-05	0.000109	519.23	644.61	1205.7	1145
NC_037316.1	345206	345433	228	*	6.27	5.83	6.6	-0.77	0.416	0.442	83.9	30.11	52.68	142
NC_037316.1	354576	355244	669	*	7.09	6.78	7.35	-0.56	0.0513	0.0595	96.8	123.61	148.66	177
NC_037316.1	358965	361361	2397	*	9.28	8.53	9.77	-1.24	7.82E-06	1.70E-05	288.07	449.29	878.19	868
NC_037316.1	367835	369081	1247	*	8.11	7.58	8.49	-0.9	0.00132	0.00186	154.3	229.4	368.46	350
NC_037316.1	409190	409985	796	*	7.24	6.33	7.8	-1.47	2.26E-07	7.19E-07	92.7	67.75	210.4	235
NC_037316.1	421207	421648	442	*	6.46	5.87	6.87	-1	0.00106	0.00152	68.06	49.13	120.81	113
NC_037316.1	481585	482679	1095	*	7.61	6.77	8.14	-1.37	7.45E-08	2.83E-07	114.99	103.01	288.25	277
NC_037316.1	527813	530018	2206	*	8.93	7.87	9.53	-1.66	1.11E-08	5.39E-08	291.59	177.5	785.57	696
NC_037316.1	541299	542431	1133	*	8.27	7.38	8.82	-1.43	5.41E-09	2.91E-08	157.23	176.31	464.76	437
NC_037316.1	550293	551250	958	*	7.73	7.29	8.06	-0.78	0.00205	0.00282	147.85	164.42	265.44	270
NC_037316.1	551550	553310	1761	*	8.3	7.81	8.67	-0.86	0.000462	0.000701	211.8	237.32	427.18	388
NC_037316.1	554269	555355	1087	*	7.87	7.24	8.3	-1.06	4.41E-05	7.96E-05	134.94	167.99	320.13	312
NC_037316.1	636636	638197	1562	*	8.11	7.41	8.58	-1.16	2.81E-06	6.78E-06	181.88	158.48	393.96	369
NC_037316.1	651943	655945	4003	*	10.5	10.16	10.77	-0.6	0.0551	0.0637	907.03	1387.08	1824.49	1662
NC_037316.1	698413	700191	1779	*	8.46	7.8	8.91	-1.11	9.67E-06	2.01E-05	218.25	228.21	531.54	431
NC_037316.1	724693	726116	1424	*	8.21	7.71	8.59	-0.87	0.000927	0.00134	181.29	238.11	404.03	364
NC_037316.1	727270	729059	1790	*	8.58	8.01	8.99	-0.98	3.58E-05	6.54E-05	248.76	266.24	527.52	491
NC_037316.1	757034	762489	5456	*	10.32	9.74	10.74	-1	0.000265	0.000418	767.99	944.93	1731.54	1683
NC_037316.1	773879	774289	411	*	6.58	5.93	7.03	-1.09	0.000137	0.000228	63.95	58.24	124.83	136
NC_037316.1	774537	780171	5635	*	11	9.76	11.66	-1.89	1.93E-08	8.74E-08	692.89	1042.39	3319.79	3132
NC_037316.1	780700	784093	3394	*	9.62	8.69	10.17	-1.48	1.48E-09	9.82E-09	374.9	452.85	1175.84	1134
NC_037316.1	799775	800527	753	*	8.12	8.43	7.73	0.71	0.023	0.0276	261.67	429.08	180.54	243
NC_037316.1	835461	836861	1401	*	8.16	7.76	8.48	-0.72	0.00689	0.00894	185.4	248.41	346.98	367
NC_037316.1	837450	838358	909	*	7.56	7.23	7.82	-0.58	0.0527	0.0611	116.17	185.02	236.58	215
NC_037316.1	839180	842682	3503	*	9.62	9.01	10.05	-1.03	4.95E-05	8.83E-05	448.82	584.79	1070.8	1043
NC_037316.1	842929	844258	1330	*	8.35	7.45	8.9	-1.45	1.84E-09	1.18E-08	169.56	181.06	476.17	482
NC_037316.1	845272	847436	2165	*	8.95	8.1	9.48	-1.38	3.38E-08	1.43E-07	238.79	309.43	735.91	692
NC_037316.1	866965	868220	1256	*	8.08	7.78	8.32	-0.54	0.054	0.0625	176.6	262.68	330.87	310
NC_037316.1	873153	874815	1663	*	8.55	8.11	8.89	-0.78	0.00167	0.00232	247.59	305.07	470.8	480
NC_037316.1	876290	876968	679	*	7.18	6.65	7.57	-0.92	0.000627	0.000931	92.11	108.56	191.27	188
NC_037316.1	904444	904979	536	*	6.87	6.07	7.38	-1.31	1.80E-06	4.57E-06	69.82	64.58	167.11	166
NC_037316.1	974582	975034	453	*	6.69	5.75	7.26	-1.51	6.17E-07	1.76E-06	63.36	43.98	151.68	154
NC_037316.1	1010236	1010939	704	*	7.87	8.39	7.05	1.34	1.41E-05	2.81E-05	253.45	418.38	139.6	126
NC_037316.1	1077701	1079060	1360	*	8.56	7.05	9.28	-2.23	1.82E-20	4.71E-18	130.83	134.71	609.73	636
NC_037316.1	1178308	1179417	1110	*	8.06	6.96	8.67	-1.71	1.46E-11	1.93E-10	135.53	113.71	405.7	409
NC_037316.1	1213040	1220196	7157	*	11.09	10.15	11.65	-1.5	1.49E-05	2.95E-05	887.09	1380.74	3268.12	3167
NC_037316.1	1229198	1232026	2829	*	9.08	8.68	9.39	-0.72	0.00621	0.0081	356.71	461.57	756.37	590
NC_037316.1	1279887	1281242	1356	*	8.02	7.06	8.59	-1.53	9.36E-09	4.62E-08	150.78	115.29	410.74	359
NC_037316.1	1292965	1296106	3142	*	9.44	8.54	9.99	-1.45	1.17E-09	7.96E-09	347.91	395.8	1072.15	961
NC_037316.1	1328942	1330477	1536	*	8.69	7.97	9.17	-1.19	8.23E-07	2.27E-06	237.03	265.06	610.74	538
NC_037316.1	1330864	1334674	3811	*	10.19	9.46	10.66	-1.2	4.49E-05	8.08E-05	570.86	842.31	1637.25	1608
NC_037316.1	1352083	1353588	1506	*	8.13	7.73	8.44	-0.71	0.011	0.0137	176.6	247.23	381.54	312
NC_037316.1	1390359	1395145	4787	*	10.09	9.36	10.57	-1.21	1.02E-05	2.12E-05	564.4	749.6	1544.96	1488
NC_037316.1	1403831	1405314	1484	*	8.41	7.32	9.02	-1.7	2.02E-11	2.59E-10	172.49	146.99	559.73	478
NC_037316.1	1411523	1412132	610	*	6.95	5.94	7.54	-1.59	1.90E-08	8.65E-08	69.23	53.88	188.25	183
NC_037316.1	1449202	1450057	856	*	7.31	7.26	7.35	-0.09	0.772	0.788	120.86	186.61	167.11	160
NC_037316.1	1504138	1504526	389	*	6.65	6.11	7.03	-0.92	0.0014	0.00198	62.19	76.07	132.21	130
NC_037316.1	1522958	1524162	1205	*	8.23	7.18	8.83	-1.65	2.27E-11	2.83E-10	154.89	135.9	461.74	451
NC_037316.1	1574088	1578108	4021	*	9.93	9.19	10.42	-1.24	4.29E-06	9.99E-06	500.45	665.61	1419.8	1325
NC_037316.1	1595481	1596249	769	*	7.14	6.01	7.77	-1.76	5.11E-10	3.94E-09	55.74	73.3	215.77	221
NC_037316.1	1697985	1698507	523	*	6.86	5.88	7.43	-1.56	2.65E-08	1.16E-07	62.78	54.68	180.87	165
NC_037316.1	1720986	1724208	3223	*	9.9	9.26	10.35	-1.09	0.000288	0.000453	467.01	755.94	1355.37	1251
NC_037316.1	1746495	1747097	603	*	6.9	6	7.45	-1.46	5.91E-06	1.33E-05	80.96	46.75	175.84	175
NC_037316.1	1760105	1760903	799	*	7.11	6.21	7.66	-1.44	5.99E-07	1.73E-06	86.24	62.2	191.27	212
NC_037316.1	1766427	1767022	596	*	6.85	5.98	7.39	-1.41	3.30E-07	1.02E-06	66.3	59.83	167.45	168
NC_037316.1	1827495	1834019	6525	*	10.56	11.2	9.39	1.81	6.34E-06	1.41E-05	1394.58	3307.84	665.1	677
NC_037316.1	1859502	1860246	745	*	7.79	8.54	6.13	2.41	5.64E-09	3.01E-08	195.37	548.34	67.11	73
NC_037316.1	1882063	1887333	5271	*	10.91	10.42	11.27	-0.84	0.0167	0.0204	1019.09	1729.79	2512.75	2421
NC_037316.1	1894400	1898892	4493	*	11.62	10.86	12.12	-1.26	0.00526	0.00694	1120.59	2594.69	4489.93	4414
NC_037316.1	1908232	1910404	2173	*	8.74	8.22	9.12	-0.9	0.000241	0.000384	293.94	303.49	610.07	501
NC_037316.1	1923016	1924339	1324	*	8.09	7.73	8.37	-0.65	0.0116	0.0144	203	220.68	368.46	295
NC_037316.1	1966416	1967687	1272	*	8.24	7.59	8.69	-1.1	5.10E-06	1.17E-05	194.78	191.36	421.81	405
NC_037316.1	1989147	1991570	2424	*	9.15	8.46	9.61	-1.15	1.67E-06	4.25E-06	317.4	388.27	800.67	767
NC_037316.1	1992145	1993522	1378	*	8.58	7.91	9.03	-1.13	2.79E-05	5.22E-05	200.06	280.51	551.68	497
NC_037316.1	1993921	1995174	1254	*	8.05	7.79	8.27	-0.48	0.117	0.131	166.62	276.94	340.27	279
NC_037316.1	2013953	2015146	1194	*	8	7.66	8.27	-0.61	0.0156	0.0191	187.16	218.7	310.07	308
NC_037316.1	2100347	2102046	1700	*	8.82	8.1	9.29	-1.19	5.05E-06	1.16E-05	229.4	318.94	616.78	638
NC_037316.1	2122493	2124605	2113	*	9.85	9.69	9.98	-0.29	0.432	0.457	497.52	1158.08	1019.13	1006
NC_037316.1	2137364	2141830	4467	*	10.36	9.55	10.87	-1.32	2.36E-05	4.47E-05	584.94	910.85	1987.25	1756
NC_037316.1	2142209	2143414	1206	*	7.88	7.09	8.39	-1.3	6.07E-07	1.74E-06	122.62	150.55	347.31	323
NC_037316.1	2143811	2144888	1078	*	8.05	6.88	8.68	-1.8	3.28E-13	7.22E-12	120.86	114.5	423.15	399
NC_037316.1	2159218	2161086	1869	*	8.73	7.76	9.31	-1.54	6.61E-10	4.79E-09	191.85	242.47	645.3	620
NC_037316.1	2193361	2194258	898	*	7.63	6.95	8.1	-1.14	5.56E-06	1.26E-05	121.45	125.99	279.19	268
NC_037316.1	2201715	2204013	2299	*	10.07	10.72	8.85	1.87	8.35E-07	2.30E-06	1010.29	2367.27	442.28	480
NC_037316.1	2207428	2207819	392	*	6.47	5.61	7.01	-1.4	2.79E-06	6.75E-06	54.56	43.19	125.84	132
NC_037316.1	2213402	2215322	1921	*	8.63	8.01	9.06	-1.04	3.39E-05	6.21E-05	231.75	285.26	566.44	499
NC_037316.1	2346385	2347842	1458	*	8.19	7.2	8.77	-1.57	4.16E-10	3.33E-09	158.41	135.5	458.72	415
NC_037316.1	2441265	2441980	716	*	7.54	8.28	5.96	2.32	1.23E-10	1.18E-09	202.41	417.99	57.38	67
NC_037316.1	2444129	2447080	2952	*	9.43	8.49	9.99	-1.5	5.36E-10	4.12E-09	339.7	381.14	1099.33	938
NC_037316.1	2450940	2453637	2698	*	8.82	8.07	9.3	-1.23	1.15E-06	3.07E-06	303.91	234.94	667.78	597
NC_037316.1	2473958	2475275	1318	*	8.29	7.61	8.75	-1.14	9.63E-06	2.01E-05	171.32	219.49	424.16	437
NC_037316.1	2478449	2479537	1089	*	7.93	7.54	8.24	-0.7	0.00564	0.0074	170.73	200.48	302.68	300
NC_037316.1	2494860	2498321	3462	*	9.7	8.92	10.2	-1.28	1.03E-06	2.76E-06	411.27	555.47	1217.45	1138
NC_037316.1	2506300	2509821	3522	*	9.71	8.98	10.19	-1.21	7.78E-07	2.16E-06	470.53	540.81	1228.52	1112
NC_037316.1	2510911	2512012	1102	*	7.87	7.5	8.16	-0.66	0.0138	0.017	156.06	205.23	305.37	267
NC_037316.1	2529842	2542467	12626	*	11.77	11.03	12.25	-1.22	0.00128	0.00181	1701.42	2484.15	4946.3	4811
NC_037316.1	2543753	2546195	2443	*	9.3	8.79	9.68	-0.89	0.00102	0.00147	358.47	527.34	871.81	771
NC_037316.1	2546854	2549121	2268	*	9.09	8.48	9.52	-1.05	0.000218	0.000351	276.92	436.61	778.52	694
NC_037316.1	2553615	2558416	4802	*	11.43	11.18	11.66	-0.48	0.233	0.254	1602.27	3022.58	3325.83	3124
NC_037316.1	2558655	2560455	1801	*	8.69	8.34	8.98	-0.64	0.0131	0.0162	290.41	357.37	457.05	551
NC_037316.1	2579302	2580442	1141	*	7.98	7	8.56	-1.57	9.44E-10	6.60E-09	140.22	115.29	371.48	385
NC_037316.1	2616701	2618036	1336	*	8.16	7.86	8.4	-0.54	0.0539	0.0623	190.09	276.15	348.99	327
NC_037316.1	2618287	2618755	469	*	6.66	6.4	6.89	-0.49	0.122	0.137	68.64	99.84	110.4	126
NC_037316.1	2620954	2623460	2507	*	9.51	8.58	10.07	-1.49	1.40E-09	9.39E-09	345.56	422.35	1119.13	1031
NC_037316.1	2625812	2632195	6384	*	11.67	10.51	12.3	-1.79	4.93E-06	1.13E-05	1098.88	1812.99	5182.21	4914
NC_037316.1	2632298	2637479	5182	*	13.12	13.82	11.68	2.15	6.18E-05	0.000109	8417.93	20554.26	3237.24	3303
NC_037316.1	2644800	2652196	7397	*	12.63	12.95	12.22	0.74	0.146	0.162	4767.5	11108.55	4787.24	4747
NC_037317.1	907	6713	5807	*	12.25	12.23	12.28	-0.06	0.907	0.917	2987.46	6588.74	4918.79	5035
NC_037317.1	7279	13374	6096	*	12.95	12.99	12.91	0.08	0.869	0.881	5106.61	11207.2	7794.62	7594
NC_037317.1	15979	26141	10163	*	13.4	13.69	13.04	0.65	0.238	0.258	7622.95	18746.41	8486.23	8365
NC_037317.1	27484	35221	7738	*	12.72	12.84	12.58	0.27	0.593	0.616	4585.04	10108.15	6217.11	5994
NC_037317.1	35684	37826	2143	*	11.78	12.62	9.53	3.1	8.95E-12	1.29E-10	3932.04	8692.15	707.72	768
NC_037317.1	43256	45141	1886	*	10.08	9.8	10.32	-0.52	0.0956	0.108	667.07	1110.14	1322.48	1228
NC_037317.1	76779	77073	295	*	6.8	6.37	7.14	-0.77	0.0157	0.0193	94.46	70.52	115.44	166
NC_037317.1	80580	82759	2180	*	9.15	8.06	9.77	-1.71	9.75E-14	2.76E-12	276.33	256.34	891.95	855
NC_037317.1	118697	120975	2279	*	9.38	8.72	9.84	-1.12	8.16E-05	0.000141	327.38	515.85	959.39	868
NC_037317.1	123687	125248	1562	*	10.42	11.3	7.75	3.55	1.91E-16	1.32E-14	1322.41	3725.83	220.13	211
NC_037317.1	133139	137303	4165	*	11.46	11.69	11.19	0.51	0.238	0.259	2090.4	4524.16	2336.91	2320
NC_037317.1	141889	142581	693	*	6.98	6.3	7.44	-1.14	0.00022	0.000353	96.8	60.62	168.12	179
NC_037317.1	143914	144435	522	*	6.91	6.24	7.36	-1.12	6.67E-05	0.000117	84.48	66.96	164.09	165
NC_037317.1	144606	146091	1486	*	9.08	9.89	7.05	2.83	2.23E-20	5.13E-18	695.82	1196.91	124.83	141
NC_037317.1	146850	147348	499	*	6.73	7.49	5.01	2.48	4.95E-12	7.87E-11	129.07	231.38	29.53	35
NC_037317.1	153710	154691	982	*	9.53	10.35	7.4	2.96	2.02E-17	1.90E-15	860.1	1757.13	189.26	148
NC_037317.1	155970	157047	1078	*	7.84	6.98	8.38	-1.4	8.22E-08	3.05E-07	139.05	113.31	318.12	346
NC_037317.1	157312	158438	1127	*	8.07	7.17	8.62	-1.46	1.56E-08	7.30E-08	160.17	127.18	398.32	390
NC_037317.1	165103	166071	969	*	8.34	9.11	6.61	2.5	1.89E-13	4.66E-12	374.31	728.21	89.26	106
NC_037317.1	173523	175586	2064	*	10.56	11.2	9.38	1.82	3.40E-07	1.04E-06	1623.39	3070.92	670.47	662
NC_037317.1	177793	178874	1082	*	7.46	8.29	5.35	2.93	5.93E-15	2.40E-13	200.06	423.93	43.62	38
NC_037317.1	184586	184913	328	*	-0.36	-0.17	-0.58	0.41	0.53	0.556	0.59	1.19	0.34	1
NC_037317.1	209074	209870	797	*	7.35	6.57	7.86	-1.29	1.40E-05	2.80E-05	115.58	74.48	226.17	238
NC_037317.1	215644	217350	1707	*	8.44	7.99	8.79	-0.8	0.00365	0.00488	214.14	293.19	491.95	392
NC_037317.1	239152	239681	530	*	6.75	6.01	7.24	-1.23	1.39E-05	2.78E-05	68.64	60.22	142.95	160
NC_037317.1	243927	244613	687	*	7.15	6.24	7.7	-1.45	1.10E-07	3.89E-07	69.23	82.41	201.01	214
NC_037317.1	253716	254415	700	*	7.18	6.18	7.77	-1.59	3.40E-09	1.98E-08	77.44	67.35	213.09	223
NC_037317.1	258166	259201	1036	*	8.35	9.12	6.58	2.54	3.10E-13	6.98E-12	386.63	728.21	76.85	115
NC_037317.1	328182	331317	3136	*	9.79	9.11	10.26	-1.14	0.000123	0.000205	423.01	684.23	1278.19	1167
NC_037317.1	371791	372584	794	*	7.29	6.71	7.71	-1	0.000754	0.00111	127.31	82.01	211.41	207
NC_037317.1	379767	384803	5037	*	12	12.5	11.23	1.27	0.00869	0.0111	3392.28	8178.68	2551.34	2263
NC_037317.1	391251	394512	3262	*	9.49	9.07	9.81	-0.74	0.00374	0.005	457.62	613.71	933.22	862
NC_037317.1	412855	415391	2537	*	9.45	8.07	10.14	-2.07	1.96E-18	2.70E-16	251.69	285.26	1152.68	1101
NC_037317.1	423187	424554	1368	*	8.14	7.54	8.56	-1.02	2.99E-05	5.56E-05	178.36	194.93	377.18	380
NC_037317.1	425165	426394	1230	*	8.35	7.86	8.71	-0.86	0.00139	0.00196	194.2	269.02	433.22	406
NC_037317.1	434110	437071	2962	*	9.12	8.84	9.35	-0.51	0.0577	0.0665	369.03	545.17	633.22	671
NC_037317.1	449492	450057	566	*	6.81	5.89	7.36	-1.47	4.45E-07	1.33E-06	67.47	51.51	172.82	156
NC_037317.1	480123	483151	3029	*	9.49	8.96	9.87	-0.91	0.000806	0.00118	405.41	591.12	998.66	879
NC_037317.1	484682	485243	562	*	7.04	6.75	7.27	-0.52	0.0555	0.064	99.15	116.48	157.38	152
NC_037317.1	486688	493203	6516	*	10.75	10.05	11.22	-1.17	0.000555	0.000831	796.73	1316.16	2477.51	2291
NC_037317.1	494424	496831	2408	*	8.84	8.39	9.18	-0.79	0.00208	0.00286	297.46	373.22	640.94	520
NC_037317.1	511940	512836	897	*	7.93	6.8	8.55	-1.75	3.96E-11	4.66E-10	124.38	98.26	400	350
NC_037317.1	521084	526660	5577	*	10.67	10.2	11.03	-0.83	0.0186	0.0225	836.04	1513.87	2200.33	1987
NC_037317.1	621399	621918	520	*	7.02	6.26	7.52	-1.25	5.39E-06	1.22E-05	74.51	79.24	198.99	167
NC_037317.1	623981	624998	1018	*	7.77	7.12	8.22	-1.1	0.00015	0.000247	122.03	156.5	348.99	247
NC_037317.1	661209	661976	768	*	7.21	6.16	7.81	-1.65	3.99E-09	2.25E-08	76.86	65.77	251.01	198
NC_037317.1	675181	681571	6391	*	10.79	10.55	10.99	-0.43	0.246	0.267	1015.57	1990.49	2025.84	2032
NC_037317.1	681806	682215	410	*	6.53	6.08	6.87	-0.79	0.0118	0.0147	76.27	58.64	100.67	133
NC_037317.1	683428	684002	575	*	7.4	8.08	6.1	1.98	1.17E-07	4.07E-07	171.9	368.46	76.85	60
NC_037317.1	684522	687416	2895	*	10.59	10.8	10.34	0.46	0.263	0.284	1020.85	2540.81	1317.78	1273
NC_037317.1	693133	694317	1185	*	8.35	9.13	6.56	2.57	1.16E-10	1.12E-09	326.2	792	114.09	74
NC_037317.1	699715	704523	4809	*	11.68	11.95	11.36	0.59	0.219	0.239	2195.42	5691.75	2668.12	2587
NC_037317.1	710868	711267	400	*	6.34	5.44	6.89	-1.45	1.25E-06	3.28E-06	46.35	40.41	118.12	119
NC_037317.1	796484	797493	1010	*	7.61	6.97	8.05	-1.08	2.14E-05	4.10E-05	124.38	125.59	278.86	250
NC_037317.1	834086	834640	555	*	7.44	8.19	5.8	2.39	2.58E-09	1.57E-08	166.04	418.38	49.66	62
NC_037317.1	835799	843174	7376	*	12.88	13.18	12.51	0.66	0.185	0.203	5949.69	12562.98	5842.61	5852
NC_037317.1	858788	859597	810	*	8.79	9.48	7.43	2.05	1.60E-07	5.36E-07	388.39	1039.22	178.86	167
NC_037317.1	859935	861578	1644	*	9.79	10.43	8.64	1.78	8.79E-06	1.86E-05	741.58	2011.49	365.1	434
NC_037317.1	862120	871988	9869	*	13.37	13.57	13.13	0.44	0.42	0.446	7164.16	17155.29	9013.75	8954
NC_037317.1	872331	877650	5320	*	11.47	11.58	11.35	0.23	0.596	0.618	1933.75	4198.49	2680.2	2555
NC_037317.1	915557	916215	659	*	7.11	6.2	7.66	-1.46	6.22E-08	2.43E-07	78.03	69.33	199.33	205
NC_037317.1	985412	986050	639	*	7.11	6.04	7.72	-1.69	6.85E-08	2.65E-07	82.14	49.13	205.7	217
NC_037317.1	1072791	1074130	1340	*	8.07	7.05	8.66	-1.62	1.97E-10	1.77E-09	144.91	119.26	412.42	399
NC_037317.1	1090598	1091301	704	*	7.14	6.12	7.73	-1.61	3.09E-07	9.63E-07	84.48	54.68	184.56	239
NC_037317.1	1108867	1109650	784	*	7.33	6.43	7.87	-1.44	5.49E-08	2.18E-07	92.11	80.82	226.51	242
NC_037317.1	1139189	1140050	862	*	7.52	6.57	8.08	-1.51	4.02E-06	9.45E-06	122.03	68.54	237.92	304
NC_037317.1	1145689	1148392	2704	*	9.62	8.63	10.2	-1.57	1.97E-08	8.92E-08	322.1	471.87	1282.21	1077
NC_037317.1	1165820	1166763	944	*	7.67	6.6	8.28	-1.68	4.79E-10	3.77E-09	107.37	86.77	286.91	333
NC_037317.1	1194953	1198521	3569	*	10.01	9.18	10.53	-1.35	7.18E-06	1.57E-05	450	712.76	1504.02	1451
NC_037317.1	1232369	1234108	1740	*	8.74	8.07	9.2	-1.13	1.25E-05	2.54E-05	228.23	307.45	611.41	563
NC_037317.1	1313039	1315822	2784	*	9.46	8.68	9.97	-1.29	4.19E-07	1.26E-06	349.08	468.7	1015.43	987
NC_037317.1	1317087	1318148	1062	*	8.06	8.14	7.97	0.18	0.584	0.607	196.54	369.25	254.03	247
NC_037317.1	1334596	1335640	1045	*	7.73	7.22	8.11	-0.89	0.0011	0.00157	126.14	171.95	271.81	282
NC_037317.1	1380274	1381624	1351	*	8.05	7.66	8.36	-0.7	0.0138	0.0171	161.34	242.47	321.48	335
NC_037317.1	1385840	1386797	958	*	7.65	7.3	7.93	-0.63	0.0259	0.031	130.83	185.42	239.26	249
NC_037317.1	1408571	1409817	1247	*	7.9	6.73	8.54	-1.81	1.65E-11	2.18E-10	120.86	91.92	390.6	353
NC_037317.1	1469517	1470704	1188	*	8.37	8.87	7.58	1.29	0.000183	0.000296	302.74	633.52	194.63	188
NC_037317.1	1478312	1479217	906	*	7.78	8.35	8.85	0.1	1.65E-05	3.22E-05	217.08	433.44	124.5	106
NC_037317.1	1479267	1482115	2849	*	9.65	10.35	8.25	2.1	5.39E-17	4.85E-15	1310.4	1303.6	339.7	270
NC_037317.1	1482372	1483169	798	*	7.67	7.93	7.34	0.59	0.0664	0.076	173.66	314.98	164.43	160
NC_037317.1	1483804	1484253	450	*	7.83	5.67	8.66	-2.99	1.20E-14	4.52E-13	48.99	53.33	239.37	569
NC_037317.1	1490858	1493743	2886	*	10.72	10.93	10.48	0.46	0.229	0.249	1275.48	2635.89	1464.43	1383
NC_037317.1	1497697	1499377	1681	*	8.65	9.11	7.96	1.14	0.00106	0.00152	352.6	749.6	271.48	228
NC_037317.1	1527749	1530555	2807	*	9.42	8.13	10.09	-1.96	3.13E-16	1.85E-14	303.91	254.75	1125.84	1055
NC_037317.1	1577444	1578203	760	*	7.43	6.31	8.05	-1.74	4.40E-11	4.97E-10	73.92	84.79	272.48	258
NC_037317.1	1579594	1580038	445	*	6.62	5.82	7.13	-1.31	4.07E-06	9.55E-06	58.08	55.07	141.61	138
NC_037317.1	1589453	1590018	566	*	6.85	5.83	7.44	-1.61	1.22E-07	4.25E-07	65.12	48.73	152.68	194
NC_037317.1	1629599	1629999	401	*	6.62	5.83	7.13	-1.29	1.04E-05	2.15E-05	63.95	49.92	136.24	143
NC_037317.1	1664624	1667785	3162	*	9.86	10.04	9.65	0.4	0.252	0.272	688.2	1424.32	815.1	790
NC_037317.1	1673301	1687769	14469	*	12.06	12.75	10.66	2.1	1.56E-05	3.07E-05	4026.5	9791.19	1625.84	1605
NC_037317.1	1688975	1694910	5936	*	10.91	11.64	9.32	2.32	2.44E-07	7.72E-07	1688.51	4711.17	644.29	638
NC_037317.1	1703323	1705250	1928	*	9.73	10.52	7.86	2.66	2.09E-11	2.66E-10	798.49	2136.29	240.27	225
NC_037317.1	1721326	1722955	1630	*	8.56	7.75	9.08	-1.33	4.41E-08	1.80E-07	201.82	228.61	562.42	519
NC_037317.1	1851271	1853098	1828	*	8.54	7.47	9.14	-1.67	2.66E-12	4.63E-11	184.22	170.36	561.41	570
NC_037317.1	1858389	1859280	892	*	7.41	6.59	7.93	-1.34	3.10E-06	7.43E-06	114.41	77.65	249.66	237
NC_037317.1	1909751	1910265	515	*	6.91	6.41	7.28	-0.87	0.00153	0.00215	80.38	89.54	153.02	157
NC_037317.1	1945230	1945823	594	*	7.18	6.16	7.78	-1.62	1.29E-08	6.17E-08	61.02	81.62	210.4	228
NC_037317.1	1947216	1948159	944	*	7.7	6.93	8.2	-1.26	2.41E-05	4.55E-05	94.46	150.16	310.4	277
NC_037317.1	1948993	1950157	1165	*	7.88	7.27	8.3	-1.03	2.93E-05	5.47E-05	158.99	149.37	320.13	311
NC_037317.1	1961943	1962671	729	*	7.12	6.1	7.71	-1.62	4.11E-09	2.32E-08	75.68	61.41	211.07	209
NC_037317.1	1986836	1988719	1884	*	9.03	8.08	9.6	-1.52	4.01E-11	4.66E-10	271.05	270.21	747.31	809
NC_037317.1	1990081	1992426	2346	*	10.85	11.4	9.94	1.46	0.000802	0.00117	1494.32	3908.47	1034.9	935
NC_037317.1	1992764	1998516	5753	*	10.99	11.39	10.44	0.95	0.00848	0.0108	1991.84	3358.55	1497.31	1275
NC_037317.1	2009435	2019168	9734	*	12.1	11.08	12.69	-1.61	0.000156	0.000255	1585.84	2744.45	6845.63	6374
NC_037317.1	2057344	2060178	2835	*	9.21	8.54	9.67	-1.12	1.41E-06	3.67E-06	351.43	394.61	844.63	782
NC_037317.1	2148744	2152202	3459	*	9.64	8.9	10.13	-1.23	5.80E-07	1.68E-06	434.16	522.19	1154.7	1085
NC_037317.1	2158659	2159546	888	*	7.6	6.76	8.13	-1.37	3.78E-07	1.14E-06	122.03	95.09	267.11	293
NC_037317.1	2190984	2194100	3117	*	9.94	8.85	10.56	-1.71	1.06E-09	7.23E-09	377.83	542.39	1473.15	1539
NC_037317.1	2201808	2203390	1583	*	8.42	7.42	9	-1.59	5.41E-11	5.74E-10	166.04	175.91	531.88	495
NC_037317.1	2209011	2210498	1488	*	9.77	10.47	8.39	2.08	5.74E-08	2.26E-07	813.16	2017.43	353.69	317
NC_037317.1	2247634	2249039	1406	*	8.06	7.31	8.55	-1.24	7.16E-07	2.00E-06	151.95	164.42	399.33	349
NC_037317.1	2356048	2357241	1194	*	8.09	7.43	8.54	-1.11	3.05E-05	5.66E-05	147.26	197.31	379.19	364
NC_037317.1	2369707	2370944	1238	*	8.31	8.95	7.14	1.81	4.06E-08	1.68E-07	343.8	643.82	151.34	130
NC_037317.1	2458768	2459453	686	*	7.01	6.07	7.57	-1.5	1.78E-07	5.87E-07	76.86	57.45	202.68	178
NC_037317.1	2474904	2475926	1023	*	7.69	6.78	8.25	-1.47	1.13E-07	3.98E-07	127.9	91.92	318.12	290
NC_037317.1	2489779	2490515	737	*	7.18	6.29	7.73	-1.43	7.35E-07	2.04E-06	92.7	64.18	208.05	216
NC_037317.1	2583502	2587061	3560	*	10.46	9.33	11.09	-1.76	2.46E-08	1.09E-07	500.45	782.88	2259.06	2101
NC_037317.1	2595250	2602978	7729	*	12.09	11.14	12.65	-1.51	0.000752	0.0011	1525.41	3001.58	6444.29	6411
NC_037317.1	2608062	2608363	302	*	8.03	8.74	6.56	2.18	1.59E-07	5.34E-07	225.29	629.95	79.19	110
NC_037318.1	7972	10539	2568	*	11.33	10.39	11.9	-1.5	8.30E-05	0.000143	980.96	1709.19	3744.63	3875
NC_037318.1	15905	17083	1179	*	9.66	8.37	10.33	-1.96	3.15E-15	1.38E-13	366.1	297.15	1280.87	1295
NC_037318.1	20706	26459	5754	*	11.78	10.84	12.34	-1.5	0.000144	0.000238	1414.53	2259.51	5224.83	5139
NC_037318.1	132368	134205	1838	*	9.01	8.14	9.55	-1.41	1.10E-08	5.38E-08	251.11	311.41	703.35	796
NC_037318.1	134798	136653	1856	*	8.94	8.36	9.35	-0.99	2.05E-05	3.94E-05	315.64	341.92	671.14	633
NC_037318.1	160492	167452	6961	*	10.88	10.28	11.3	-1.01	0.00175	0.00242	1020.27	1471.08	2593.62	2433
NC_037318.1	167535	170765	3231	*	9.54	9.01	9.94	-0.93	0.000166	0.000271	466.42	561.41	1044.97	914
NC_037318.1	185147	187543	2397	*	9	8.62	9.3	-0.68	0.0158	0.0193	307.43	480.59	648.32	611
NC_037318.1	223431	224377	947	*	7.6	7.16	7.94	-0.78	0.00454	0.006	124.38	161.65	265.44	225
NC_037318.1	224757	227342	2586	*	9.49	9.05	9.83	-0.78	0.00438	0.0058	428.29	631.93	942.28	874
NC_037318.1	231756	239331	7576	*	10.89	10.25	11.33	-1.08	0.00043	0.000658	1071.31	1367.67	2626.51	2528
NC_037318.1	244097	247018	2922	*	9.47	8.99	9.82	-0.83	0.00047	0.000713	469.36	549.52	915.77	896
NC_037318.1	247979	253665	5687	*	11.7	11.03	12.16	-1.13	0.00756	0.00975	1426.85	2757.52	4721.13	4435
NC_037318.1	258990	261932	2943	*	9.51	8.84	9.96	-1.12	9.04E-06	1.91E-05	397.19	520.6	1002.68	993
NC_037318.1	272756	280069	7314	*	11.75	11.26	12.11	-0.84	0.0459	0.0536	1690.27	3223.85	4559.39	4265
NC_037318.1	295038	296324	1287	*	8.63	8.97	8.18	0.79	0.0126	0.0157	353.19	648.97	291.27	290
NC_037318.1	308322	309174	853	*	7.89	7.35	8.28	-0.94	0.000408	0.000627	141.39	183.83	309.06	313
NC_037318.1	310428	313302	2875	*	9.8	9.02	10.31	-1.29	6.53E-07	1.85E-06	454.1	585.58	1279.19	1256
NC_037318.1	314458	317542	3085	*	9.37	8.88	9.73	-0.85	0.000658	0.000973	413.03	532.49	872.82	827
NC_037318.1	326332	327260	929	*	8.17	7.11	8.78	-1.67	5.21E-09	2.81E-08	118.51	156.89	372.15	505
NC_037318.1	327621	335435	7815	*	12.85	12.79	12.92	-0.13	0.802	0.816	4498.21	9667.98	7766.43	7691
NC_037318.1	341713	345848	4136	*	10.34	9.47	10.87	-1.4	8.18E-08	3.05E-07	687.61	730.59	1857.72	1894
NC_037318.1	349560	351936	2377	*	9.1	8.04	9.71	-1.67	1.23E-10	1.18E-09	306.84	219.49	851.68	819
NC_037318.1	352911	366223	13313	*	12.57	11.18	13.27	-2.09	4.66E-07	1.38E-06	1981.28	2654.91	10026.16	9692
NC_037318.1	404861	407743	2883	*	9.29	8.81	9.66	-0.85	0.00019	0.000307	437.68	458	814.43	799
NC_037318.1	412693	419457	6765	*	10.92	10.13	11.43	-1.3	3.79E-05	6.90E-05	951.62	1284.07	2844.63	2671
NC_037318.1	421004	425632	4629	*	10.64	9.82	11.15	-1.33	5.07E-05	9.03E-05	699.34	1111.73	2401	2158
NC_037318.1	442515	443899	1385	*	7.94	7.4	8.32	-0.92	0.000648	0.000959	193.61	145.01	343.62	297
NC_037318.1	448565	454864	6300	*	11.39	11.39	11.39	0	0.997	0.997	1902.07	3464.34	2720.8	2652
NC_037318.1	522195	524190	1996	*	9.8	10.2	9.23	0.97	0.0105	0.0131	683.5	1672.34	621.14	583
NC_037318.1	551176	551665	490	*	6.59	6.07	6.97	-0.9	0.00218	0.00298	67.47	66.56	112.42	138
NC_037318.1	595830	597643	1814	*	8.63	8.13	9	-0.87	0.000438	0.000668	251.11	309.83	527.18	500
NC_037318.1	599396	601523	2128	*	9.03	8.38	9.48	-1.1	1.94E-05	3.75E-05	279.85	384.31	745.3	683
NC_037318.1	610655	615348	4694	*	10.63	9.39	11.28	-1.89	3.27E-10	2.75E-09	570.86	772.98	2552.35	2424
NC_037318.1	620942	623668	2727	*	10	10.09	9.92	0.17	0.62	0.641	726.92	1446.91	1003.69	928
NC_037318.1	628691	630688	1998	*	9.44	9.02	9.77	-0.75	0.0103	0.013	391.33	645.01	831.88	912
NC_037318.1	638173	639066	894	*	8.98	8.27	9.45	-1.18	1.49E-06	3.84E-06	275.16	343.5	683.56	715
NC_037318.1	725985	727779	1795	*	8.28	7.75	8.66	-0.91	0.000362	0.000562	204.76	225.44	452.01	359
NC_037318.1	799110	799692	583	*	7.02	6.44	7.43	-0.99	0.000219	0.000352	83.9	89.94	173.49	172
NC_037318.1	874996	875922	927	*	7.72	6.57	8.36	-1.79	1.46E-12	2.61E-11	96.22	93.5	326.51	329
NC_037318.1	881220	882146	927	*	7.55	6.41	8.18	-1.77	7.73E-09	3.94E-08	106.19	63.79	306.71	273
NC_037318.1	921262	922713	1452	*	8.4	7.32	9.01	-1.69	4.89E-11	5.41E-10	179.53	140.25	537.58	495
NC_037318.1	948904	949451	548	*	6.83	6.07	7.32	-1.25	2.38E-05	4.50E-05	78.62	55.86	159.06	160
NC_037318.1	971291	972039	749	*	7.65	7.26	7.96	-0.7	0.00877	0.0112	133.18	172.35	244.63	253
NC_037318.1	989397	989934	538	*	6.91	6.39	7.29	-0.9	0.000982	0.00142	80.96	86.77	152.01	161
NC_037318.1	996934	997566	633	*	6.96	7.55	5.93	1.62	4.29E-07	1.28E-06	158.99	215.53	71.81	50
NC_037318.1	1031962	1034170	2209	*	9.07	8.72	9.35	-0.63	0.0293	0.0348	319.16	522.58	631.88	670
NC_037318.1	1038296	1040923	2628	*	9.02	8.61	9.33	-0.72	0.00924	0.0117	305.67	474.64	658.72	631
NC_037318.1	1195520	1198212	2693	*	8.96	7.98	9.54	-1.56	3.70E-09	2.11E-08	298.63	207.61	746.31	744
NC_037318.1	1220683	1222387	1705	*	8.56	7.73	9.08	-1.35	1.54E-07	5.18E-07	241.72	183.04	557.05	527
NC_037318.1	1224479	1226762	2284	*	8.77	8.02	9.27	-1.25	1.65E-06	4.20E-06	300.98	216.72	623.82	608
NC_037318.1	1233923	1239379	5457	*	11.19	10.25	11.76	-1.51	3.00E-05	5.56E-05	932.26	1505.15	3590.93	3330
NC_037318.1	1240092	1240682	591	*	7.14	7.87	5.6	2.26	5.03E-09	2.75E-08	141.39	325.67	47.32	50
NC_037318.1	1241448	1241907	460	*	7.65	8.38	6.1	2.28	1.14E-13	3.03E-12	260.49	406.1	69.46	68
NC_037318.1	1242934	1245286	2353	*	9.29	9.24	9.35	-0.11	0.733	0.749	425.36	783.68	653.35	649
NC_037318.1	1248468	1251270	2803	*	9.39	8.45	9.95	-1.5	2.05E-10	1.83E-09	330.9	367.27	1048.32	932
NC_037318.1	1256629	1260211	3583	*	9.84	9.08	10.33	-1.25	1.92E-05	3.71E-05	424.77	659.67	1369.13	1214
NC_037318.1	1261539	1263082	1544	*	8.08	7.59	8.44	-0.85	0.00102	0.00146	182.46	204.04	386.24	310
NC_037318.1	1271170	1273804	2635	*	9.34	8.95	9.64	-0.69	0.00831	0.0106	410.1	580.82	801.68	799
NC_037318.1	1292534	1293243	710	*	7.04	5.96	7.65	-1.69	4.25E-09	2.38E-08	71.58	53.09	192.95	209
NC_037318.1	1307632	1308701	1070	*	7.76	7.5	7.97	-0.47	0.142	0.157	130.25	232.57	263.42	239
NC_037318.1	1325372	1328440	3069	*	9.45	8.76	9.91	-1.16	2.40E-06	5.85E-06	387.81	477.02	1012.75	917
NC_037318.1	1333939	1334716	778	*	7.3	6.92	7.6	-0.69	0.00849	0.0108	113.82	127.58	194.97	194
NC_037318.1	1353050	1361678	8629	*	12.56	12.7	12.41	0.29	0.552	0.576	4235.95	9088.74	5620.46	5276
NC_037318.1	1362494	1365929	3436	*	10.09	8.94	10.72	-1.79	1.32E-12	2.42E-11	501.63	479.4	1730.53	1651
NC_037318.1	1376624	1380789	4166	*	10.65	9.37	11.31	-1.94	8.58E-10	6.08E-09	530.96	792.39	2608.72	2477
NC_037318.1	1429485	1429961	477	*	6.9	5.9	7.49	-1.58	9.68E-09	4.77E-08	62.78	57.05	182.55	176
NC_037318.1	1451631	1452859	1229	*	7.98	7.02	8.56	-1.54	6.09E-10	4.53E-09	133.18	125.99	391.61	361
NC_037318.1	1491494	1492741	1248	*	8.47	7.77	8.94	-1.17	2.00E-05	3.86E-05	177.77	257.53	514.09	467
NC_037318.1	1493493	1497111	3619	*	10.41	10.5	10.31	0.19	0.611	0.633	906.45	1993.26	1310.74	1227
NC_037318.1	1526758	1527792	1035	*	7.51	6.66	8.05	-1.39	6.14E-07	1.76E-06	115.58	86.37	285.23	243
NC_037318.1	1587294	1587792	499	*	6.68	6.19	7.04	-0.85	0.00419	0.00558	62.19	83.6	129.53	134
NC_037318.1	1588014	1589720	1707	*	8.56	7.71	9.09	-1.38	1.20E-08	5.81E-08	196.54	223.45	533.56	560
NC_037318.1	1616449	1617823	1375	*	8.31	7.19	8.93	-1.74	1.26E-12	2.32E-11	153.13	139.86	501.34	474
NC_037318.1	1638018	1638987	970	*	7.7	7.4	7.95	-0.55	0.0407	0.0476	146.67	190.97	245.97	248
NC_037318.1	1664556	1666568	2013	*	8.89	8.22	9.34	-1.12	1.16E-05	2.37E-05	256.97	340.33	686.58	614
NC_037318.1	1666734	1671813	5080	*	10.6	9.81	11.11	-1.29	0.000149	0.000245	660.62	1139.46	2298.32	2112
NC_037318.1	1682370	1686769	4400	*	10.32	9.43	10.87	-1.44	8.62E-07	2.36E-06	571.44	805.47	1939.93	1800
NC_037318.1	1687588	1694497	6910	*	11.38	10.56	11.9	-1.34	0.000218	0.000351	1200.97	1824.48	3944.63	3702
NC_037318.1	1859103	1859656	554	*	6.91	7.55	5.73	1.82	3.16E-07	9.80E-07	127.9	246.04	52.01	54
NC_037318.1	1863477	1870842	7366	*	11.44	11.34	11.53	-0.2	0.646	0.667	1659.18	3520.99	3095.3	2836
NC_037318.1	1883136	1885813	2678	*	9.15	8.78	9.44	-0.67	0.0148	0.0182	351.43	526.94	728.86	664
NC_037318.1	1897941	1899084	1144	*	7.98	7.63	8.26	-0.63	0.0127	0.0158	182.46	214.74	305.03	309
NC_037318.1	1899374	1900818	1445	*	8.19	7.95	8.39	-0.44	0.11	0.123	203	291.2	359.73	313
NC_037318.1	1915587	1916042	456	*	7.06	7.76	5.66	2.1	6.02E-07	1.73E-06	122.62	309.83	60.07	41
NC_037318.1	1917921	1919290	1370	*	8.18	7.7	8.54	-0.84	0.00278	0.00377	166.62	248.81	380.87	364
NC_037318.1	1929135	1930452	1318	*	8.29	7.87	8.62	-0.75	0.007	0.00906	190.09	277.73	406.71	379
NC_037318.1	1931552	1932705	1154	*	8.25	8.09	8.4	-0.31	0.287	0.31	219.42	324.48	388.59	287
NC_037318.1	1933627	1934201	575	*	6.94	6.82	7.06	-0.25	0.42	0.446	90.35	135.1	143.29	124
NC_037318.1	1937647	1938160	514	*	6.84	6.41	7.17	-0.76	0.0093	0.0118	83.9	85.97	124.83	163
NC_037318.1	1938579	1940407	1829	*	8.97	8.2	9.47	-1.27	4.26E-06	9.92E-06	235.85	353.41	762.75	659
NC_037318.1	1941742	1945631	3890	*	10.01	10.13	9.87	0.25	0.425	0.451	816.68	1421.55	982.55	894
NC_037318.1	1947024	1948055	1032	*	7.84	7.08	8.33	-1.25	6.96E-07	1.96E-06	126.14	144.22	323.15	322
NC_037318.1	1954576	1955293	718	*	7.26	6.45	7.77	-1.32	1.50E-06	3.86E-06	96.8	77.65	234.9	202
NC_037318.1	1955701	1964208	8508	*	11.73	11.82	11.64	0.19	0.672	0.691	2347.37	4892.63	3248.65	3118
NC_037318.1	1985870	1987968	2099	*	8.94	8.25	9.4	-1.14	1.19E-06	3.14E-06	285.13	325.28	662.75	685
NC_037318.1	1989636	1992586	2951	*	9.66	9.75	9.57	0.17	0.568	0.592	630.11	1086.37	780.2	742
NC_037318.1	1992828	1998675	5848	*	11.37	11.75	10.86	0.89	0.0288	0.0342	2307.48	4574.08	1872.48	1837
NC_037318.1	1998942	2015741	16800	*	13.9	14.31	13.34	0.97	0.0824	0.0934	11630.09	28961.94	10330.86	10352
NC_037318.1	2015919	2019587	3669	*	10.75	10.76	10.75	0.01	0.985	0.986	1063.09	2400.95	1802.01	1645
NC_037318.1	2025127	2031598	6472	*	10.6	9.94	11.05	-1.11	0.000137	0.000227	865.38	1102.61	2183.55	2063
NC_037318.1	2040333	2042736	2404	*	9.45	8.46	10.03	-1.57	7.49E-08	2.83E-07	269.29	435.42	1124.5	964
NC_037318.1	2052056	2064699	12644	*	12.22	11.08	12.85	-1.77	1.67E-05	3.26E-05	1707.87	2608.16	7506.37	7246
NC_037318.1	2064953	2066747	1795	*	8.64	8.18	8.98	-0.8	0.00693	0.00899	219.42	361.73	526.17	483
NC_037318.1	2087299	2088009	711	*	7.46	7.21	7.68	-0.47	0.12	0.134	113.82	181.46	204.36	205
NC_037318.1	2088477	2091695	3219	*	9.9	9.05	10.44	-1.39	2.59E-07	8.16E-07	448.24	608.95	1365.43	1405
NC_037318.1	2091792	2093515	1724	*	8.45	8.15	8.69	-0.54	0.0494	0.0575	232.33	335.58	441.61	386
NC_037318.1	2093828	2094333	506	*	6.7	6.54	6.85	-0.3	0.344	0.368	73.34	113.31	130.2	100
NC_037318.1	2096586	2101901	5316	*	10.52	9.73	11.03	-1.3	2.19E-05	4.19E-05	694.06	1004.36	2189.26	1998
NC_037318.1	2111364	2117052	5689	*	10.41	9.71	10.88	-1.17	8.57E-05	0.000147	691.13	980.19	1951.34	1807
NC_037318.1	2130325	2137072	6748	*	11.32	11.41	11.22	0.18	0.667	0.686	1666.81	3760.69	2415.77	2360
NC_037318.1	2155497	2156090	594	*	7.02	6.15	7.56	-1.41	2.47E-07	7.82E-07	76.27	65.77	192.95	184
NC_037318.1	2197733	2202792	5060	*	11.08	11.1	11.06	0.04	0.931	0.939	1356.44	3033.28	2160.06	2123
NC_037318.1	2204132	2205465	1334	*	8.01	7.05	8.59	-1.54	1.22E-08	5.89E-08	147.85	116.88	426.85	343
NC_037318.1	2212371	2222705	10335	*	11.16	11.78	10.05	1.73	4.02E-05	7.32E-05	2159.63	4883.91	1081.21	1040
NC_037318.1	2224311	2228493	4183	*	9.71	10.17	9.03	1.14	7.00E-04	0.00103	763.88	1542	524.83	519
NC_037318.1	2229601	2235229	5629	*	10.31	10.85	9.43	1.42	0.000638	0.000945	999.14	2703.64	699.33	684
NC_037318.1	2236152	2238089	1938	*	9.06	9.62	8.14	1.48	7.84E-06	1.70E-05	521.57	1046.75	296.31	266
NC_037318.1	2238525	2240129	1605	*	8.73	9.49	7	2.5	6.59E-10	4.79E-09	374.31	1067.75	124.16	131
NC_037318.1	2240779	2241348	570	*	8.2	8.94	6.62	2.31	3.53E-10	2.95E-09	309.78	670.36	113.09	84
NC_037318.1	2241926	2242576	651	*	8.08	8.74	6.81	1.93	1.89E-07	6.11E-07	261.08	593.9	98.99	125
NC_037318.1	2247957	2260766	12810	*	13.02	12.91	13.12	-0.22	0.661	0.681	5246.83	10125.98	9325.16	8526
NC_037318.1	2278297	2279927	1631	*	8.52	7.82	8.98	-1.16	8.98E-07	2.45E-06	229.99	221.87	512.75	500
NC_037318.1	2323961	2328591	4631	*	10.91	11.31	10.37	0.94	0.0347	0.041	1364.07	3698.49	1390.27	1252
NC_037318.1	2330732	2335120	4389	*	9.8	9.29	10.18	-0.88	0.000605	0.000902	549.74	706.42	1170.13	1149
NC_037318.1	2335759	2336331	573	*	6.84	6.41	7.17	-0.76	0.00542	0.00712	88	82.41	147.99	140
NC_037318.1	2363498	2363926	429	*	6.54	6.23	6.8	-0.57	0.0455	0.0532	73.34	76.86	112.42	110
NC_037318.1	2373384	2376905	3522	*	9.64	9.02	10.07	-1.05	3.11E-05	5.76E-05	463.49	574.88	1150.33	1006
NC_037318.1	2382036	2383581	1546	*	8.33	7.79	8.72	-0.92	0.000222	0.000355	201.82	242.08	433.22	408
NC_037318.1	2391830	2393505	1676	*	9.68	10.35	8.4	1.95	3.54E-08	1.49E-07	821.38	1791.6	348.99	327
NC_037318.1	2397785	2399038	1254	*	8.22	7.08	8.85	-1.77	8.42E-13	1.64E-11	131.42	139.06	484.23	437
NC_037318.1	2434205	2438231	4027	*	10.53	9.29	11.19	-1.9	3.36E-09	1.96E-08	485.2	769.02	2374.83	2304
NC_037318.1	2438558	2439191	634	*	7.21	6.3	7.76	-1.46	7.56E-08	2.85E-07	76.27	81.62	200.67	233
NC_037318.1	2487744	2491736	3993	*	10.36	9.24	10.98	-1.74	8.05E-11	8.20E-10	648.3	564.98	2051	2002
NC_037318.1	2493955	2497390	3436	*	11.48	11.14	11.77	-0.63	0.12	0.134	1561.79	2937.4	3550.33	3411
NC_037318.1	2499527	2505243	5717	*	12.07	11.79	12.3	-0.51	0.264	0.285	2329.19	4755.15	5094.29	4962
NC_037318.1	2536948	2537747	800	*	8.89	9.66	7.15	2.51	0.00229	0.00313	367.27	1251.98	134.9	149
NC_037318.1	2539604	2543247	3644	*	11.63	11.13	12	-0.87	0.0387	0.0454	1517.78	2956.42	3919.79	4253
NC_037318.1	2543528	2544267	740	*	8.25	8.35	8.14	0.21	0.417	0.443	291	359.35	258.05	306
NC_037318.1	2544775	2547037	2263	*	11.59	11.23	11.89	-0.66	0.124	0.138	1571.76	3224.24	3693.95	3875
NC_037319.1	6922	33255	26334	*	14.1	13.44	14.56	-1.12	0.0236	0.0282	8166.82	13986.91	24582.52	23726
NC_037319.1	34780	41077	6298	*	10.75	10.21	11.14	-0.93	0.00172	0.00239	1051.36	1316.56	2329.19	2184
NC_037319.1	47429	49798	2370	*	9.27	9.24	9.29	-0.05	0.862	0.874	464.08	748.02	657.05	598
NC_037319.1	50296	51729	1434	*	8.4	8.9	7.63	1.27	4.12E-05	7.48E-05	347.32	606.97	197.65	198
NC_037319.1	52920	54009	1090	*	8.39	9.02	7.27	1.75	3.94E-09	2.23E-08	398.37	639.46	144.97	163
NC_037319.1	55504	56004	501	*	7.52	7.95	6.89	1.07	0.00124	0.00176	180.7	314.58	132.55	104
NC_037319.1	56275	58605	2331	*	9.86	9.93	9.78	0.15	0.674	0.692	601.95	1347.46	883.22	872
NC_037319.1	81783	82909	1127	*	7.93	7.18	8.42	-1.24	1.35E-06	3.51E-06	160.17	130.35	339.26	347
NC_037319.1	87903	89715	1813	*	8.53	8.19	8.81	-0.63	0.0192	0.0232	242.89	340.33	450	450
NC_037319.1	106997	107564	568	*	6.92	6.29	7.36	-1.07	0.000662	0.000978	97.39	58.64	169.13	159
NC_037319.1	109444	112614	3171	*	10.04	8.92	10.67	-1.74	2.30E-11	2.84E-10	437.68	533.68	1651.68	1602
NC_037319.1	220883	221958	1076	*	7.9	6.86	8.5	-1.64	8.40E-11	8.48E-10	124.38	107.77	368.12	357
NC_037319.1	304347	304967	621	*	7.02	6.44	7.44	-1	0.000246	0.000391	79.79	93.5	175.84	171
NC_037319.1	315389	315833	445	*	6.52	5.77	7.02	-1.24	3.26E-05	6.01E-05	59.84	49.52	118.79	140
NC_037319.1	407477	410941	3465	*	9.95	10.05	9.83	0.22	0.476	0.501	796.73	1324.88	938.25	885
NC_037319.1	411995	413802	1808	*	8.59	8.05	8.98	-0.93	0.000263	0.000417	229.99	299.92	500.67	511
NC_037319.1	427015	427796	782	*	7.18	6.43	7.68	-1.25	3.26E-05	6.01E-05	104.43	67.75	218.12	191
NC_037319.1	469427	470248	822	*	7.46	6.56	8.01	-1.46	1.96E-07	6.31E-07	109.71	78.45	252.68	264
NC_037319.1	490086	490505	420	*	6.46	5.51	7.02	-1.52	1.52E-06	3.90E-06	54.56	36.45	129.19	131
NC_037319.1	528968	530282	1315	*	8.22	7.21	8.81	-1.6	2.99E-09	1.77E-08	172.49	124.01	461.74	435
NC_037319.1	557596	558519	924	*	7.59	7.29	7.84	-0.55	0.03	0.0356	148.43	163.63	237.58	220
NC_037319.1	595936	596381	446	*	8.15	7.05	8.76	-1.71	3.01E-10	2.57E-09	112.06	153.33	410.74	458
NC_037319.1	599703	600901	1199	*	8.5	9.21	7.03	2.18	2.07E-12	3.67E-11	437.68	744.85	137.25	124
NC_037319.1	637830	641858	4029	*	10.51	9.38	11.14	-1.76	8.74E-08	3.20E-07	509.25	824.09	2425.5	2078
NC_037319.1	643667	645552	1886	*	8.8	7.98	9.32	-1.34	5.11E-08	2.05E-07	226.47	277.34	669.8	609
NC_037319.1	647667	648459	793	*	7.44	6.7	7.92	-1.22	9.34E-06	1.96E-05	92.11	116.48	226.17	259
NC_037319.1	660123	662043	1921	*	8.96	8.34	9.4	-1.05	0.000257	0.000407	245.83	402.93	674.83	672
NC_037319.1	662250	662813	564	*	6.93	6.28	7.37	-1.09	0.00018	0.000293	66.3	89.54	166.78	164
NC_037319.1	670045	674985	4941	*	11.15	10.01	11.78	-1.76	2.12E-06	5.26E-06	752.73	1316.56	3572.81	3445
NC_037319.1	676242	680611	4370	*	10.1	9.2	10.64	-1.44	3.05E-08	1.31E-07	539.17	638.27	1648.66	1550
NC_037319.1	680988	685881	4894	*	10.77	9.61	11.4	-1.79	1.00E-09	6.93E-09	718.12	848.26	2828.18	2594
NC_037319.1	686639	688981	2343	*	9.82	8.77	10.42	-1.65	1.37E-10	1.29E-09	383.7	487.72	1357.05	1380
NC_037319.1	689222	705822	16601	*	13.15	11.65	13.87	-2.22	9.58E-07	2.59E-06	2609.63	3811.01	15327.5	14621
NC_037319.1	706353	708483	2131	*	10.54	11.3	8.86	2.44	1.16E-08	5.62E-08	1351.16	3679.47	452.35	475
NC_037319.1	709194	711393	2200	*	10.01	10.7	8.66	2.04	3.71E-09	2.11E-08	1120.59	2198.1	370.47	436
NC_037319.1	711867	712627	761	*	8.13	8.75	7.02	1.73	2.78E-07	8.71E-07	297.46	562.99	113.76	146
NC_037319.1	713058	713867	810	*	8.98	9.64	7.74	1.9	0.0288	0.0342	342.04	1254.36	191.95	235
NC_037319.1	714178	714557	380	*	7.22	7.88	5.97	1.91	5.95E-09	3.15E-08	175.42	296.35	56.38	69
NC_037319.1	715754	716582	829	*	7.51	8.16	6.3	1.86	1.66E-08	7.68E-08	225.29	347.86	60.74	97
NC_037319.1	717043	717744	702	*	8.93	9.63	7.5	2.13	1.39E-11	1.85E-10	573.79	1012.68	158.72	203
NC_037319.1	723434	724034	601	*	8.12	8.71	7.11	1.6	7.83E-05	0.000136	225.88	609.75	117.45	159
NC_037319.1	732387	732828	442	*	7.41	8.04	6.28	1.76	4.24E-05	7.68E-05	139.05	387.08	58.39	97
NC_037319.1	733585	734088	504	*	7.94	8.65	6.48	2.17	0.00704	0.00911	191.26	613.31	77.85	101
NC_037319.1	734505	740638	6134	*	11.51	10.77	12	-1.23	0.00131	0.00185	1320.07	2171.95	4235.23	3963
NC_037319.1	752221	753510	1290	*	8.09	7.6	8.45	-0.85	0.000531	0.000798	187.74	199.29	334.56	365
NC_037319.1	753874	755473	1600	*	8.28	7.65	8.72	-1.07	1.39E-05	2.78E-05	193.02	209.98	446.64	398
NC_037319.1	756013	757264	1252	*	7.92	7.29	8.36	-1.07	1.37E-05	2.76E-05	159.58	153.72	324.16	334
NC_037319.1	760016	763453	3438	*	9.61	9.02	10.03	-1.01	1.83E-05	3.56E-05	491.07	546.35	1062.41	1032
NC_037319.1	807315	811056	3742	*	9.72	9.08	10.16	-1.08	2.24E-05	4.27E-05	472.88	608.56	1130.2	1162
NC_037319.1	811972	816195	4224	*	10.28	9.18	10.9	-1.72	4.74E-10	3.75E-09	510.43	648.57	1960.06	1852
NC_037319.1	889471	890776	1306	*	8.17	7.25	8.72	-1.47	7.27E-08	2.77E-07	179.53	125.59	419.13	426
NC_037319.1	931926	933832	1907	*	8.67	7.45	9.32	-1.87	2.27E-15	1.09E-13	173.66	176.7	637.25	643
NC_037319.1	959963	963592	3630	*	9.88	9.22	10.34	-1.12	2.94E-05	5.48E-05	506.32	682.25	1339.6	1249
NC_037319.1	967509	970146	2638	*	9.11	8.54	9.52	-0.98	5.41E-05	9.57E-05	332.66	410.06	765.1	701
NC_037319.1	971734	972014	281	*	6.24	6.11	6.37	-0.26	0.398	0.424	59.26	78.45	88.25	77
NC_037319.1	1017166	1019437	2272	*	8.84	8.54	9.1	-0.56	0.0264	0.0315	321.51	420.36	571.81	524
NC_037319.1	1022667	1026252	3586	*	9.98	10.02	9.94	0.08	0.816	0.829	674.7	1397.38	1033.22	925
NC_037319.1	1027377	1042868	15492	*	12.24	11.25	12.82	-1.56	9.77E-05	0.000165	2034.08	2853.8	7422.47	7036
NC_037319.1	1043108	1045311	2204	*	8.93	8.5	9.25	-0.75	0.00339	0.00456	313.3	412.04	651.68	568
NC_037319.1	1061039	1062741	1703	*	8.53	7.37	9.16	-1.8	7.13E-12	1.06E-10	189.5	140.25	591.61	554
NC_037319.1	1093853	1094681	829	*	7.46	6.18	8.13	-1.95	1.70E-11	2.22E-10	86.83	58.24	278.19	281
NC_037319.1	1126648	1127741	1094	*	8.23	8.48	7.92	0.55	0.0845	0.0955	248.17	464.34	239.26	246
NC_037319.1	1128298	1128614	317	*	7.63	8.45	5.56	2.89	2.72E-14	9.37E-13	219.42	479.79	40.6	54
NC_037319.1	1138551	1140442	1892	*	9.03	9.84	6.99	2.84	0.00405	0.00539	325.03	1503.96	126.85	128
NC_037319.1	1143885	1149644	5760	*	10.04	10.49	9.37	1.12	0.000997	0.00144	978.61	1895.01	655.7	668
NC_037319.1	1150750	1157210	6461	*	11.15	11.94	9.27	2.67	6.20E-09	3.26E-08	2095.09	5774.56	614.76	619
NC_037319.1	1157694	1160649	2956	*	9.57	10.23	8.32	1.91	2.11E-08	9.43E-08	779.72	1616.88	313.76	325
NC_037319.1	1164433	1165491	1059	*	7.89	8.48	6.87	1.6	5.82E-06	1.31E-05	229.4	482.96	108.39	126
NC_037319.1	1166027	1168499	2473	*	9.73	10.42	8.35	2.08	1.25E-06	3.28E-06	655.93	2088.75	317.78	333
NC_037319.1	1170321	1173742	3422	*	10.29	8.92	10.98	-2.06	2.38E-13	5.60E-12	415.38	551.5	2014.09	2025
NC_037319.1	1208259	1208812	554	*	7.46	8.1	6.26	1.84	4.14E-10	3.33E-09	229.4	320.92	82.55	71
NC_037319.1	1211586	1213565	1980	*	8.56	7.58	9.14	-1.56	1.59E-10	1.47E-09	177.77	204.83	581.21	547
NC_037319.1	1250501	1251483	983	*	7.61	6.58	8.2	-1.62	7.47E-10	5.33E-09	105.61	85.97	291.95	297
NC_037319.1	1256899	1257760	862	*	7.81	6.66	8.44	-1.79	3.34E-11	4.00E-10	113.23	88.35	373.49	322
NC_037319.1	1280036	1281555	1520	*	8	7.15	8.53	-1.38	4.90E-08	1.98E-07	152.54	131.93	385.57	353
NC_037319.1	1301243	1301996	754	*	7.36	6.88	7.72	-0.84	0.00187	0.00259	105.61	130.35	223.49	199
NC_037319.1	1438721	1441111	2391	*	9.01	8.4	9.44	-1.04	3.64E-05	6.66E-05	297.46	379.56	741.95	647
NC_037319.1	1449601	1450358	758	*	7.3	6.27	7.9	-1.63	6.55E-10	4.79E-09	73.34	80.82	245.3	233
NC_037319.1	1456528	1457151	624	*	7.27	7.94	5.97	1.97	1.78E-09	1.15E-08	180.7	310.62	61.07	64
NC_037319.1	1511228	1512261	1034	*	7.56	6.79	8.06	-1.28	4.82E-06	1.11E-05	129.07	91.52	278.19	257
NC_037319.1	1536224	1537393	1170	*	7.83	7.4	8.16	-0.75	0.00974	0.0123	134.35	204.04	307.05	264
NC_037319.1	1562743	1563298	556	*	6.86	5.98	7.41	-1.43	3.43E-07	1.05E-06	68.06	58.24	164.43	175
NC_037319.1	1579175	1579780	606	*	6.88	5.95	7.44	-1.49	1.82E-07	5.95E-07	68.64	54.68	185.23	162
NC_037319.1	1587356	1590391	3036	*	9.27	8.89	9.58	-0.69	0.00329	0.00443	448.24	498.02	813.42	715
NC_037319.1	1597283	1597766	484	*	6.64	5.83	7.16	-1.33	6.06E-06	1.36E-05	64.54	49.13	146.98	139
NC_037319.1	1625197	1625882	686	*	7.15	6.24	7.7	-1.45	8.39E-08	3.10E-07	80.96	70.52	220.13	195
NC_037319.1	1628428	1632893	4466	*	10.32	9.32	10.91	-1.59	4.94E-08	1.99E-07	531.55	743.66	1977.85	1858
NC_037319.1	1705993	1712090	6098	*	11.11	9.71	11.81	-2.09	4.82E-11	5.36E-10	743.93	935.82	3618.79	3546
NC_037319.1	1713055	1720348	7294	*	11.67	10.38	12.34	-1.96	1.18E-06	3.14E-06	972.74	1700.08	5354.36	5035
NC_037319.1	1720746	1723586	2841	*	10.26	8.77	10.98	-2.21	3.10E-14	1.05E-12	363.75	507.13	2134.56	1895
NC_037319.1	1725232	1726431	1200	*	8.29	7.46	8.81	-1.35	1.13E-07	3.98E-07	162.52	189.78	416.44	479
NC_037319.1	1733552	1737566	4015	*	10.88	9.91	11.45	-1.54	8.20E-07	2.26E-06	826.07	1103.8	2859.73	2746
NC_037319.1	1772315	1772915	601	*	7.03	6.2	7.55	-1.34	6.09E-06	1.36E-05	86.83	60.62	173.83	200
NC_037319.1	1777068	1782301	5234	*	10.71	9.53	11.35	-1.82	1.08E-08	5.31E-08	594.32	879.56	2679.19	2526
NC_037319.1	1792128	1792783	656	*	7.2	6.1	7.82	-1.73	2.34E-10	2.06E-09	69.82	66.96	208.39	245
NC_037319.1	1815072	1833361	18290	*	12.95	12.68	13.18	-0.5	0.319	0.342	4201.92	8933.83	9557.71	9054
NC_037319.1	1850688	1851716	1029	*	7.67	7.3	7.96	-0.66	0.00992	0.0125	147.85	168.38	245.97	253
NC_037319.1	1852504	1858396	5893	*	11.71	10.92	12.22	-1.3	0.00275	0.00374	1270.79	2603.8	4944.96	4600
NC_037319.1	1891907	1898253	6347	*	10.86	9.98	11.4	-1.43	3.66E-06	8.66E-06	873.01	1141.84	2776.17	2641
NC_037319.1	1900433	1900944	512	*	6.78	5.92	7.32	-1.4	6.38E-07	1.82E-06	65.12	55.86	160.07	159
NC_037319.1	1902746	1903385	640	*	7.14	6.38	7.64	-1.26	9.54E-06	2.00E-05	95.04	71.71	186.58	212
NC_037319.1	1911650	1914512	2863	*	9.1	8.59	9.48	-0.89	0.000633	0.000939	320.34	450.47	716.78	711
NC_037319.1	1921978	1922358	381	*	6.47	5.41	7.08	-1.67	2.23E-08	9.92E-08	46.94	38.03	139.6	131
NC_037319.1	1930764	1932627	1864	*	8.47	7.47	9.05	-1.58	1.00E-09	6.93E-09	201.24	154.12	549.66	511
NC_037319.1	1959969	1960748	780	*	7.15	6.41	7.64	-1.23	1.11E-05	2.26E-05	95.63	74.48	215.77	184
NC_037319.1	2092583	2094530	1948	*	8.46	7.57	9.01	-1.44	6.41E-08	2.49E-07	218.84	160.86	545.64	483
NC_037319.1	2108151	2110174	2024	*	8.97	8.13	9.49	-1.37	9.80E-08	3.56E-07	238.2	320.52	691.27	749
NC_037319.1	2110467	2112291	1825	*	8.51	7.82	8.98	-1.16	1.86E-06	4.70E-06	208.86	242.87	505.7	505
NC_037319.1	2186588	2189216	2629	*	9.69	8.54	10.33	-1.78	9.62E-12	1.37E-10	318.58	427.89	1316.78	1252
NC_037319.1	2201217	2203160	1944	*	8.69	8.08	9.12	-1.03	0.00015	0.000246	220.01	322.9	564.43	546
NC_037319.1	2213119	2213871	753	*	7.4	6.37	8	-1.63	3.17E-10	2.68E-09	84.48	80.82	256.71	255
NC_037319.1	2223778	2227294	3517	*	9.45	8.85	9.87	-1.01	2.24E-05	4.27E-05	432.98	492.08	988.59	877
NC_037319.1	2228618	2233565	4948	*	11.2	10.9	11.44	-0.54	0.154	0.17	1371.11	2456.02	2838.25	2729
NC_037319.1	2235116	2235568	453	*	6.77	7.53	5.04	2.5	5.44E-11	5.74E-10	134.35	236.53	40.6	25
NC_037319.1	2236537	2237212	676	*	9.03	9.69	7.78	1.91	1.38E-09	9.26E-09	601.36	1055.47	189.6	251
NC_037319.1	2255471	2258272	2802	*	9.44	8.56	9.99	-1.43	4.58E-10	3.63E-09	383.11	370.84	1015.43	1016
NC_037319.1	2258971	2260077	1107	*	9.25	10.02	7.47	2.55	2.13E-13	5.13E-12	672.94	1403.72	153.36	201
NC_037319.1	2270683	2273177	2495	*	9.78	10.4	8.64	1.76	4.54E-07	1.35E-06	874.77	1834.78	415.44	385
NC_037319.1	2298665	2299814	1150	*	7.98	6.99	8.56	-1.57	1.74E-09	1.12E-08	117.93	135.5	343.29	411
NC_037319.1	2351516	2351988	473	*	6.86	6.43	7.18	-0.75	0.00713	0.00922	79.79	93.11	141.95	149
NC_037319.1	2358160	2362937	4778	*	10.69	9.58	11.31	-1.73	7.91E-08	2.96E-07	610.16	922.34	2667.78	2422
NC_037319.1	2367082	2367405	324	*	7.36	8.18	5.29	2.89	2.62E-13	5.96E-12	191.26	388.27	49.33	29
NC_037319.1	2372656	2373546	891	*	9.05	8.51	9.44	-0.92	0.0101	0.0127	217.08	512.68	723.49	662
NC_037319.1	2374369	2381398	7030	*	11.71	10.44	12.38	-1.94	2.15E-06	5.30E-06	989.76	1780.51	5262.74	5390
NC_037319.1	2385772	2388673	2902	*	10.83	9.29	11.56	-2.27	2.24E-11	2.81E-10	478.74	772.98	3085.23	2961
NC_037319.1	2389171	2401142	11972	*	13.14	12.07	13.75	-1.68	0.00142	0.00199	2604.93	5993.26	13903	13626
NC_037320.1	22047	22512	466	*	7.73	8.57	5.4	3.17	6.01E-14	1.89E-12	200.65	561.81	43.62	41
NC_037320.1	42871	49453	6583	*	13.1	13.7	12.05	1.65	0.00111	0.00159	8698.37	17931.04	4410.73	4086
NC_037320.1	89884	91199	1316	*	8.84	7.8	9.44	-1.63	5.20E-12	8.16E-11	237.03	209.98	708.05	677
NC_037320.1	171936	172595	660	*	7.83	7.05	8.33	-1.29	2.06E-06	5.13E-06	151.37	112.92	341.61	303
NC_037320.1	204200	207256	3057	*	10.2	9.67	10.59	-0.92	0.000401	0.000618	760.36	863.31	1589.93	1488
NC_037320.1	209296	212214	2919	*	10.02	9.41	10.45	-1.04	2.66E-05	5.01E-05	658.86	701.27	1421.14	1383
NC_037320.1	213168	217655	4488	*	11.38	10.39	11.96	-1.56	7.72E-06	1.68E-05	1118.24	1572.11	4092.28	3866
NC_037320.1	219338	219986	649	*	7.92	7.29	8.36	-1.07	2.38E-05	4.50E-05	167.8	145.01	344.63	312
NC_037320.1	223086	232157	9072	*	13.92	14.24	13.5	0.73	0.175	0.192	11946.91	26702.43	11854.68	11378
NC_037320.1	232508	236578	4071	*	9.53	10.11	8.55	1.55	1.61E-05	3.15E-05	668.25	1536.05	390.27	361
NC_037320.1	237224	244241	7018	*	11.33	12.12	9.45	2.67	8.08E-08	3.02E-07	2137.34	6773.76	730.87	670
NC_037320.1	244552	252754	8203	*	11.11	11.78	9.82	1.96	1.19E-05	2.43E-05	1941.97	5111.72	881.88	925
NC_037320.1	255108	258042	2935	*	9.86	10.6	8.26	2.34	5.44E-10	4.14E-09	918.77	2192.55	310.74	304
NC_037320.1	263925	265578	1654	*	8.56	7.46	9.18	-1.72	5.78E-13	1.18E-11	177.77	174.72	597.99	562
NC_037320.1	275141	275777	637	*	7.09	6.24	7.62	-1.39	1.21E-06	3.19E-06	79.79	70.92	172.15	222
NC_037320.1	280060	280890	831	*	7.45	6.93	7.83	-0.9	0.000444	0.000676	119.1	124.41	223.83	230
NC_037320.1	288402	288809	408	*	7.16	6.17	7.74	-1.57	0.000425	0.000652	70.99	72.9	101.34	325
NC_037320.1	304114	306194	2081	*	8.74	8.23	9.11	-0.88	0.000483	0.000729	262.25	339.54	545.3	563
NC_037320.1	310841	323285	12445	*	12.34	11.78	12.74	-0.95	0.0333	0.0394	2482.9	4560.61	6918.78	6721
NC_037320.1	333646	334857	1212	*	7.94	7.47	8.29	-0.82	0.00173	0.0024	155.47	198.89	318.79	307
NC_037320.1	363450	364239	790	*	7.9	8.6	6.47	2.13	1.32E-10	1.26E-09	277.51	501.19	78.86	99
NC_037320.1	364546	369899	5354	*	11.86	12.31	11.22	1.09	0.036	0.0423	2503.44	7617.27	2457.38	2308
NC_037320.1	370145	371313	1169	*	8.47	7.45	9.07	-1.62	2.94E-08	1.26E-07	132.59	215.93	546.64	528
NC_037320.1	387839	391211	3373	*	11.07	11.63	10.14	1.49	0.000552	0.000827	1840.47	4497.62	1180.2	1070
NC_037320.1	397635	411088	13454	*	12.08	11.12	12.65	-1.53	0.000146	0.000241	1776.52	2675.51	6678.51	6179
NC_037320.1	411308	416106	4799	*	10.09	9.25	10.61	-1.36	1.87E-07	6.09E-07	550.32	667.59	1589.6	1545
NC_037320.1	424646	428233	3588	*	9.72	8.91	10.23	-1.32	4.07E-07	1.22E-06	414.79	548.34	1236.24	1164
NC_037320.1	429231	430025	795	*	7.47	6.53	8.04	-1.51	4.63E-09	2.56E-08	89.76	94.69	267.11	258
NC_037320.1	435441	436503	1063	*	7.81	7.27	8.19	-0.92	0.000418	0.000641	138.46	170.76	307.05	279
NC_037320.1	436822	438732	1911	*	8.68	7.96	9.15	-1.19	5.06E-06	1.16E-05	210.62	287.64	578.52	559
NC_037320.1	475128	475499	372	*	6.36	5.34	6.96	-1.62	6.82E-07	1.92E-06	49.28	31.7	118.46	130
NC_037320.1	492629	493333	705	*	7.16	6.71	7.51	-0.8	0.00324	0.00437	96.22	112.92	193.62	170
NC_037320.1	496109	507221	11113	*	11.93	10.75	12.57	-1.81	3.16E-06	7.57E-06	1405.73	2041.99	6314.42	5808
NC_037320.1	566348	571096	4749	*	10.64	9.59	11.24	-1.66	7.72E-08	2.90E-07	633.63	903.33	2471.47	2381
NC_037320.1	580173	582539	2367	*	8.94	8.44	9.31	-0.87	0.000863	0.00126	300.39	395.4	697.31	573
NC_037320.1	582797	583098	302	*	6.29	5.9	6.6	-0.71	0.0236	0.0282	52.22	66.96	93.29	101
NC_037320.1	613496	613752	257	*	5.17	5.13	5.21	-0.08	0.872	0.883	49.28	20.6	30.87	43
NC_037320.1	634937	635444	508	*	6.71	7.43	5.22	2.21	1.61E-08	7.51E-08	122.62	221.87	47.32	27
NC_037320.1	666635	667523	889	*	7.49	7.1	7.79	-0.69	0.0136	0.0168	116.17	158.48	233.89	209
NC_037320.1	667777	671621	3845	*	9.95	9.19	10.44	-1.25	8.56E-06	1.82E-05	482.26	686.61	1469.13	1317
NC_037320.1	693385	696172	2788	*	9.27	8.7	9.68	-0.98	0.000142	0.000235	353.19	477.81	865.1	772
NC_037320.1	696406	697456	1051	*	7.81	7.66	7.94	-0.28	0.317	0.34	174.25	229.4	284.23	207
NC_037320.1	719383	720715	1333	*	8.2	7.81	8.5	-0.68	0.0106	0.0133	190.68	259.11	376.85	346
NC_037320.1	736355	737860	1506	*	8.07	7.14	8.64	-1.5	1.45E-09	9.66E-09	148.43	133.12	392.28	403
NC_037320.1	741805	746052	4248	*	10.05	9.51	10.45	-0.94	0.0015	0.0021	580.24	877.97	1451.34	1337
NC_037320.1	796412	801557	5146	*	10.66	9.71	11.23	-1.51	1.14E-06	3.04E-06	689.96	987.32	2486.91	2303
NC_037320.1	803244	804517	1274	*	9.81	10.57	8.09	2.48	5.85E-10	4.37E-09	819.62	2220.28	264.76	280
NC_037320.1	813539	814772	1234	*	8.96	9.49	8.11	1.39	3.26E-05	6.01E-05	473.46	967.91	283.89	267
NC_037320.1	829583	831383	1801	*	8.45	7.76	8.92	-1.15	5.66E-06	1.27E-05	200.06	234.94	525.17	441
NC_037320.1	833451	837889	4439	*	10.84	9.66	11.49	-1.83	7.74E-08	2.91E-07	614.86	997.62	2867.11	2869
NC_037320.1	838231	839004	774	*	7.39	6.59	7.9	-1.31	1.10E-06	2.95E-06	107.37	84.79	241.95	235
NC_037320.1	839560	844381	4822	*	10.89	9.66	11.54	-1.88	1.01E-08	4.97E-08	654.17	963.95	3088.59	2862
NC_037320.1	845907	850051	4145	*	9.84	9.24	10.26	-1.02	0.000198	0.00032	507.49	704.83	1282.55	1168
NC_037320.1	856776	857280	505	*	6.77	5.83	7.33	-1.51	8.55E-08	3.15E-07	60.43	53.09	164.43	158
NC_037320.1	864645	865540	896	*	7.64	7.28	7.92	-0.64	0.0209	0.0251	131.42	179.08	261.07	224
NC_037320.1	871897	879487	7591	*	11.11	10.13	11.69	-1.55	2.30E-06	5.65E-06	955.14	1292.79	3413.75	3172
NC_037320.1	905804	906245	442	*	6.89	7.6	5.43	2.17	3.99E-11	4.66E-10	154.3	233.36	47.32	39
NC_037320.1	933206	933757	552	*	6.88	5.91	7.46	-1.54	6.92E-08	2.67E-07	68.06	52.3	179.19	172
NC_037320.1	983005	986690	3686	*	9.93	9.57	10.22	-0.65	0.037	0.0434	567.34	954.04	1285.9	1104
NC_037320.1	1004356	1005180	825	*	7.35	6.5	7.88	-1.38	1.69E-07	5.61E-07	97.39	83.2	239.26	231
NC_037320.1	1012395	1017536	5142	*	11.16	9.86	11.83	-1.98	5.11E-08	2.05E-07	701.1	1156.5	3789.26	3516
NC_037320.1	1023578	1024570	993	*	7.65	6.78	8.19	-1.41	4.78E-06	1.10E-05	136.7	83.2	319.46	263
NC_037320.1	1032109	1035901	3793	*	10.44	9.17	11.1	-1.93	4.24E-10	3.38E-09	458.8	695.72	2209.39	2189
NC_037320.1	1069652	1070225	574	*	6.98	6.36	7.42	-1.05	0.000203	0.000328	93.87	70.92	170.47	171
NC_037320.1	1125400	1125911	512	*	6.65	5.82	7.17	-1.35	1.21E-05	2.46E-05	66.3	46.75	132.55	155
NC_037320.1	1146249	1149141	2893	*	9.11	8.73	9.41	-0.69	0.00534	0.00702	373.73	472.66	720.8	644
NC_037320.1	1175149	1176752	1604	*	8.37	8.03	8.64	-0.61	0.0159	0.0194	234.68	288.43	405.03	391
NC_037320.1	1187151	1187650	500	*	6.6	5.86	7.09	-1.23	1.36E-05	2.73E-05	59.26	56.66	140.6	132
NC_037320.1	1202532	1205025	2494	*	8.93	8.53	9.24	-0.7	0.00342	0.00459	335	405.31	605.03	601
NC_037320.1	1211282	1211728	447	*	6.63	5.75	7.17	-1.42	1.17E-06	3.10E-06	60.43	47.15	144.63	144
NC_037320.1	1217791	1221240	3450	*	9.5	9.23	9.72	-0.49	0.0573	0.066	509.84	692.15	859.73	829
NC_037320.1	1233773	1234767	995	*	7.57	6.66	8.13	-1.47	6.96E-08	2.68E-07	115.58	85.97	281.54	277
NC_037320.1	1244917	1245853	937	*	7.51	6.57	8.08	-1.51	1.44E-08	6.85E-08	105.61	84.79	276.17	265
NC_037320.1	1261995	1263659	1665	*	8.73	8.71	8.74	-0.04	0.898	0.908	315.64	519.81	445.97	412
NC_037320.1	1266344	1267749	1406	*	8.95	9.67	7.46	2.2	1.56E-09	1.03E-08	499.87	1127.97	201.34	152
NC_037320.1	1318731	1319895	1165	*	7.97	7.15	8.49	-1.34	3.73E-07	1.13E-06	161.34	123.22	358.05	361
NC_037320.1	1320925	1323839	2915	*	9.4	8.34	10.01	-1.66	2.13E-09	1.33E-08	394.85	254.75	1028.52	1028
NC_037320.1	1324447	1333676	9230	*	12.03	10.73	12.7	-1.98	6.17E-08	2.42E-07	1727.82	1660.06	6699.66	6628
NC_037320.1	1339134	1340136	1003	*	8.97	9.59	7.85	1.73	8.32E-06	1.79E-05	435.33	1103.01	188.25	274
NC_037320.1	1346596	1348106	1511	*	10.04	10.64	9	1.64	5.65E-06	1.27E-05	1030.24	2153.33	459.06	564
NC_037320.1	1368495	1368877	383	*	7.57	8.2	6.43	1.77	0.0354	0.0417	136.11	451.27	70.81	102
NC_037320.1	1380883	1387713	6831	*	12.17	10.67	12.9	-2.23	3.57E-09	2.06E-08	1510.16	1737.72	7590.26	7653
NC_037320.1	1415193	1415995	803	*	9.38	9.56	9.17	0.39	0.306	0.329	420.66	1089.94	622.48	530
NC_037320.1	1417493	1422941	5449	*	11.08	9.62	11.79	-2.17	9.98E-13	1.91E-11	809.64	762.68	3626.17	3436
NC_037320.1	1425317	1431214	5898	*	10.67	9.21	11.38	-2.17	6.52E-12	9.85E-11	702.86	482.96	2821.14	2514
NC_037320.1	1435312	1441044	5733	*	11.09	9.63	11.8	-2.17	1.35E-12	2.46E-11	765.05	818.14	3703.69	3415
NC_037320.1	1448860	1449200	341	*	6.38	5.52	6.91	-1.39	3.74E-05	6.83E-05	57.5	34.07	110.74	130
NC_037320.1	1455489	1456208	720	*	7.13	6.54	7.55	-1.01	0.000672	0.000992	112.65	73.69	189.6	186
NC_037320.1	1460285	1460907	623	*	6.88	6.3	7.29	-1	0.000255	0.000405	82.72	74.48	160.07	154
NC_037320.1	1481138	1482204	1067	*	8.19	7.34	8.72	-1.38	8.39E-08	3.10E-07	143.74	181.06	428.52	415
NC_037320.1	1483936	1484898	963	*	7.66	6.74	8.22	-1.48	7.41E-09	3.82E-08	109.13	105.39	314.43	282
NC_037320.1	1510646	1511569	924	*	7.49	6.72	7.99	-1.27	7.31E-06	1.60E-05	124.38	86.37	253.36	254
NC_037320.1	1521252	1524987	3736	*	9.57	8.9	10.03	-1.14	9.01E-06	1.91E-05	410.1	543.18	1063.76	1030
NC_037320.1	1529805	1530650	846	*	7.53	6.43	8.14	-1.71	2.89E-11	3.52E-10	89.76	82.41	283.22	282
NC_037320.1	1550079	1551131	1053	*	7.75	6.91	8.27	-1.36	1.56E-07	5.26E-07	126.14	114.5	336.91	282
NC_037320.1	1600290	1601301	1012	*	7.86	6.85	8.45	-1.6	3.14E-08	1.34E-07	138.46	92.31	378.52	321
NC_037320.1	1668138	1668933	796	*	7.41	6.49	7.97	-1.48	5.85E-08	2.30E-07	102.09	77.65	252.68	249
NC_037320.1	1803706	1804576	871	*	7.91	8.51	6.87	1.64	1.37E-06	3.56E-06	245.24	484.55	116.78	117
NC_037320.1	1821665	1822151	487	*	6.79	6.03	7.28	-1.25	8.63E-05	0.000148	76.27	54.28	130.2	181
NC_037320.1	1896340	1897264	925	*	7.64	7.2	7.98	-0.79	0.00285	0.00387	131.42	162.04	262.75	243
NC_037320.1	1899139	1899637	499	*	6.76	6.41	7.05	-0.64	0.0224	0.0269	80.38	89.54	127.85	137
NC_037320.1	1905742	1909905	4164	*	9.88	9.28	10.31	-1.03	8.67E-05	0.000149	539.76	702.06	1257.38	1279
NC_037320.1	1937571	1942405	4835	*	11.24	11.12	11.36	-0.24	0.584	0.607	1321.24	3123.61	2688.92	2553
NC_037320.1	1946607	1950940	4334	*	10.27	9.31	10.85	-1.54	1.79E-07	5.89E-07	522.75	744.06	1955.7	1725
NC_037320.1	1988646	1989471	826	*	7.4	6.94	7.75	-0.81	0.00214	0.00295	111.47	133.52	221.14	209
NC_037320.1	2008689	2009873	1185	*	7.91	7.81	8	-0.2	0.511	0.535	172.49	274.96	263.76	249
NC_037320.1	2078418	2081446	3029	*	9.63	8.71	10.19	-1.48	4.21E-09	2.36E-08	376.07	461.17	1242.95	1090
NC_037320.1	2092849	2093480	632	*	7.14	6.19	7.7	-1.51	5.80E-07	1.68E-06	89.18	57.05	216.44	200
NC_037320.1	2169623	2172012	2390	*	9.22	8.19	9.82	-1.64	1.83E-11	2.37E-10	269.88	312.2	982.21	827
NC_037320.1	2185082	2186581	1500	*	8.76	7.39	9.45	-2.06	3.56E-18	4.33E-16	166.04	168.78	670.13	727
NC_037320.1	2249191	2250382	1192	*	7.82	6.96	8.36	-1.39	6.96E-07	1.96E-06	148.43	101.43	327.52	328
NC_037320.1	2267739	2268461	723	*	7.19	6.76	7.52	-0.76	0.00434	0.00576	102.09	114.9	186.24	180
NC_037320.1	2288176	2290435	2260	*	9.88	10.54	8.61	1.94	1.82E-08	8.34E-08	1007.36	1979.79	427.18	354
NC_037320.1	2300253	2305686	5434	*	11.77	11.31	12.12	-0.82	0.0669	0.0765	1617.52	3450.87	4527.85	4390
NC_037320.1	2305982	2306576	595	*	10.23	11.13	7.33	3.8	1.88E-22	9.74E-20	1340.02	3145	164.09	157
NC_037320.1	2334409	2337605	3197	*	11.59	11.77	11.38	0.39	0.397	0.423	2001.81	4980.98	2638.92	2680
NC_037320.1	2358599	2359141	543	*	-0.79	-1.02	-0.58	-0.44	0.937	0.941	0.59	0.4	0.34	1
NC_037321.1	1208	2621	1414	*	9.06	9.13	8.98	0.14	0.546	0.57	505.73	613.31	490.27	523
NC_037321.1	3021	7452	4432	*	12.46	12.67	12.21	0.46	0.379	0.404	3574.74	9421.94	4729.19	4735
NC_037321.1	9318	9690	373	*	8.7	9.02	8.3	0.72	0.0646	0.074	279.27	760.3	331.21	298
NC_037321.1	11564	16236	4673	*	12.13	11.38	12.62	-1.24	0.00895	0.0114	1642.75	3686.21	6365.43	6198
NC_037321.1	16584	20740	4157	*	11.57	11.2	11.86	-0.66	0.12	0.134	1552.99	3159.27	3683.55	3759
NC_037321.1	40333	40650	318	*	7.19	7.99	5.25	2.74	1.86E-14	6.74E-13	175.42	333.6	37.25	39
NC_037321.1	41088	56332	15245	*	12.79	11.67	13.41	-1.74	4.30E-05	7.76E-05	2813.21	3726.22	11186.9	10643
NC_037321.1	66559	69143	2585	*	9.26	8.72	9.65	-0.93	0.000462	0.000701	347.91	495.64	856.04	753
NC_037321.1	171190	173090	1901	*	8.5	8.06	8.84	-0.78	0.00189	0.00262	236.44	295.96	473.82	443
NC_037321.1	183728	184417	690	*	7.03	6.12	7.58	-1.46	1.37E-07	4.69E-07	75.68	63.79	182.89	200
NC_037321.1	366741	369032	2292	*	9.24	8.3	9.81	-1.51	2.71E-10	2.35E-09	284.55	344.69	898.66	893
NC_037321.1	380761	383115	2355	*	8.8	8.26	9.2	-0.94	9.58E-05	0.000163	283.96	328.05	619.8	555
NC_037321.1	416152	416668	517	*	6.93	6.25	7.39	-1.14	4.19E-05	7.59E-05	68.64	83.2	168.46	167
NC_037321.1	426542	427008	467	*	6.6	5.84	7.1	-1.26	0.000106	0.000178	71.58	43.19	131.54	143
NC_037321.1	529476	530242	767	*	7.33	6.36	7.9	-1.54	3.10E-07	9.65E-07	99.74	64.98	259.73	218
NC_037321.1	562704	565937	3234	*	9.54	8.97	9.95	-0.98	8.30E-05	0.000143	441.2	559.43	1009.06	964
NC_037321.1	586184	586854	671	*	7.47	8.08	6.39	1.69	1.89E-06	4.74E-06	177.18	363.31	84.9	83
NC_037321.1	587975	588873	899	*	8.73	9.55	6.67	2.88	1.57E-19	2.50E-17	535.07	961.57	101.68	102
NC_037321.1	599474	599890	417	*	6.67	6.17	7.03	-0.86	0.00303	0.00409	65.12	79.24	126.85	135
NC_037321.1	612121	613480	1360	*	8.19	7.62	8.59	-0.97	0.000221	0.000354	171.9	222.27	369.46	401
NC_037321.1	636805	637521	717	*	7.43	6.34	8.05	-1.71	6.38E-11	6.64E-10	85.66	76.47	260.74	269
NC_037321.1	675291	677535	2245	*	9.39	8.25	10.02	-1.78	5.05E-13	1.04E-11	270.47	336.77	1082.21	997
NC_037321.1	731728	732451	724	*	7.28	6.76	7.67	-0.92	0.000929	0.00135	109.13	106.97	178.52	229
NC_037321.1	744779	746778	2000	*	8.81	7.76	9.41	-1.66	4.05E-11	4.68E-10	244.07	188.19	688.93	674
NC_037321.1	754228	759029	4802	*	10.29	9.49	10.8	-1.31	1.09E-05	2.23E-05	584.94	854.2	1877.51	1698
NC_037321.1	760311	762866	2556	*	9.38	8.6	9.88	-1.28	3.46E-06	8.22E-06	319.16	458	1043.62	840
NC_037321.1	800467	801642	1176	*	8.25	8.88	7.11	1.77	4.21E-08	1.73E-07	333.24	608.56	128.52	147
NC_037321.1	896627	897393	767	*	7.4	6.52	7.94	-1.42	1.12E-07	3.95E-07	101.5	82.01	253.36	238
NC_037321.1	900126	903681	3556	*	9.98	9.57	10.31	-0.74	0.0242	0.029	532.72	984.55	1231.21	1305
NC_037321.1	908273	909224	952	*	7.65	7.19	8	-0.82	0.0106	0.0133	105.02	186.21	270.47	242
NC_037321.1	910287	911563	1277	*	8.03	7.64	8.33	-0.69	0.00624	0.00814	183.05	216.72	331.88	313
NC_037321.1	913428	913802	375	*	6.34	5.43	6.89	-1.46	0.000115	0.000193	59.84	26.55	116.78	121
NC_037321.1	924762	925776	1015	*	8.25	8.77	7.42	1.35	9.37E-06	1.97E-05	325.03	547.15	172.82	169
NC_037321.1	937152	940714	3563	*	10.06	8.95	10.67	-1.72	2.09E-09	1.32E-08	405.41	585.58	1710.4	1557
NC_037321.1	941091	941512	422	*	6.76	6.05	7.24	-1.19	6.20E-05	0.000109	56.32	76.47	151.01	151
NC_037321.1	982509	986565	4057	*	9.87	9.19	10.32	-1.13	1.71E-05	3.34E-05	518.64	652.53	1373.49	1190
NC_037321.1	1132347	1132735	389	*	7.16	6.36	7.67	-1.31	9.14E-05	0.000156	63.36	101.43	245.97	162
NC_037321.1	1246063	1248504	2442	*	8.99	8.09	9.54	-1.45	8.23E-09	4.14E-08	247	297.94	817.45	669
NC_037321.1	1340769	1341649	881	*	7.5	6.42	8.11	-1.69	5.04E-11	5.52E-10	88.59	82.8	276.17	278
NC_037321.1	1428858	1429979	1122	*	7.93	7.03	8.48	-1.45	1.06E-07	3.77E-07	151.95	109.35	362.75	349
NC_037321.1	1447927	1449009	1083	*	8.12	8.44	7.7	0.74	0.0425	0.0497	208.86	485.34	205.7	210
NC_037321.1	1502376	1502634	259	*	6.07	5.92	6.2	-0.29	0.433	0.458	42.24	78.45	81.54	66
NC_037321.1	1542222	1542577	356	*	6.21	4.67	6.94	-2.27	2.45E-12	4.30E-11	22.29	28.53	124.16	121
NC_037321.1	1588600	1589987	1388	*	8	7.1	8.55	-1.46	4.23E-07	1.27E-06	164.86	109.35	348.99	403
NC_037321.1	1618371	1618843	473	*	6.87	6.48	7.18	-0.7	0.0189	0.0228	73.34	104.6	143.62	146
NC_037321.1	1619097	1621720	2624	*	9.7	10.1	9.15	0.95	0.00828	0.0106	668.83	1524.96	554.36	579
NC_037321.1	1636987	1637421	435	*	6.5	5.77	6.98	-1.21	9.40E-05	0.00016	63.36	45.96	117.11	135
NC_037321.1	1652019	1654297	2279	*	9.16	8.86	9.41	-0.56	0.0644	0.0739	336.76	589.54	688.59	673
NC_037321.1	1728257	1731682	3426	*	10.01	8.95	10.62	-1.67	4.34E-09	2.42E-08	404.23	582.8	1618.79	1518
NC_037321.1	1755945	1756508	564	*	6.9	6.19	7.37	-1.18	3.33E-05	6.12E-05	65.71	80.43	157.72	173
NC_037321.1	1783849	1784722	874	*	7.57	7.22	7.85	-0.62	0.0577	0.0665	105.02	194.14	238.25	222
NC_037321.1	1785753	1787302	1550	*	8.3	8.12	8.45	-0.33	0.22	0.24	238.2	320.13	372.15	328
NC_037321.1	1791722	1792734	1013	*	7.74	7.82	7.66	0.15	0.655	0.676	151.95	299.92	226.85	179
NC_037321.1	1806665	1808982	2318	*	10.04	10.02	10.06	-0.04	0.921	0.93	607.82	1471.87	1066.11	1070
NC_037321.1	1810841	1813421	2581	*	9.39	10.11	7.89	2.23	1.39E-10	1.31E-09	699.34	1514.66	240.94	232
NC_037321.1	1814199	1815945	1747	*	9.15	9.93	7.33	2.6	2.16E-11	2.73E-10	529.2	1417.19	161.07	160
NC_037321.1	1816335	1821511	5177	*	10.23	10.85	9.13	1.72	8.33E-06	1.79E-05	1096.54	2588.35	566.78	550
NC_037321.1	1822219	1836694	14476	*	11.9	12.51	10.83	1.68	0.000436	0.000666	3389.93	8296.35	1792.95	1847
NC_037321.1	1863582	1864325	744	*	7.19	6.29	7.74	-1.46	1.87E-07	6.09E-07	77.44	78.84	242.95	186
NC_037321.1	1878003	1878538	536	*	7.14	6.36	7.65	-1.28	7.95E-06	1.72E-05	69.23	95.48	195.3	206
NC_037321.1	1878819	1884132	5314	*	10.82	10.13	11.28	-1.15	0.000943	0.00136	831.94	1410.85	2509.06	2464
NC_037321.1	1886825	1888847	2023	*	9.01	8.03	9.59	-1.56	4.28E-11	4.86E-10	241.13	281.3	769.46	770
NC_037321.1	1893828	1901625	7798	*	11.63	10.48	12.26	-1.78	1.31E-05	2.64E-05	1006.19	1844.69	4970.13	4818
NC_037321.1	1901809	1905001	3193	*	10.26	9.41	10.8	-1.39	2.55E-05	4.81E-05	491.07	866.48	1862.08	1702
NC_037321.1	1923649	1924561	913	*	7.61	7.13	7.97	-0.84	0.00225	0.00308	121.45	158.87	235.91	265
NC_037321.1	1926518	1928877	2360	*	9.6	8.88	10.08	-1.2	7.36E-05	0.000128	344.39	595.48	1095.3	1066
NC_037321.1	1930573	1931086	514	*	6.69	6.01	7.15	-1.13	8.46E-05	0.000146	71.58	57.45	137.25	146
NC_037321.1	1931652	1934791	3140	*	10.64	9.11	11.37	-2.25	5.83E-11	6.12E-10	403.65	703.25	2735.9	2545
NC_037321.1	1946304	1948751	2448	*	10.13	9.68	10.47	-0.79	0.0357	0.0421	498.11	1141.84	1407.72	1427
NC_037321.1	1949317	1953244	3928	*	9.81	8.92	10.35	-1.43	6.21E-09	3.26E-08	486.96	481.77	1408.39	1208
NC_037321.1	1986825	1987360	536	*	6.94	6.31	7.38	-1.06	0.000183	0.000296	70.99	87.96	179.53	153
NC_037321.1	2011388	2015833	4446	*	9.95	9.51	10.29	-0.77	0.0043	0.00572	621.31	840.73	1267.45	1232
NC_037321.1	2016641	2017894	1254	*	8.13	7.64	8.49	-0.85	0.000625	0.000929	183.05	214.74	368.46	351
NC_037321.1	2018391	2024761	6371	*	11.09	10.7	11.39	-0.69	0.0775	0.0879	1126.46	2206.81	2766.1	2604
NC_037321.1	2052484	2054216	1733	*	9.18	9.76	8.19	1.57	2.45E-05	4.62E-05	497.52	1232.57	305.03	279
NC_037321.1	2068921	2069880	960	*	7.62	6.97	8.07	-1.1	1.25E-05	2.53E-05	122.62	127.58	267.78	269
NC_037321.1	2109115	2111734	2620	*	9.54	9.6	9.47	0.13	0.695	0.714	525.68	1023.37	728.86	690
NC_037321.1	2113638	2114082	445	*	8.82	9.34	8.01	1.33	0.000166	0.00027	400.13	894.21	255.37	261
NC_037321.1	2118125	2118922	798	*	8.62	9.48	6.16	3.32	1.08E-15	5.43E-14	371.38	1058.64	77.18	66
NC_037321.1	2125326	2129618	4293	*	10.27	9.31	10.85	-1.54	3.92E-08	1.63E-07	547.39	718.3	1916.1	1769
NC_037321.1	2165817	2166778	962	*	7.54	7.05	7.9	-0.86	0.0033	0.00444	110.3	154.12	269.8	209
NC_037321.1	2178005	2178647	643	*	6.94	6.09	7.47	-1.38	1.93E-06	4.85E-06	78.03	58.24	191.61	164
NC_037321.1	2194148	2199840	5693	*	10.74	10.28	11.08	-0.8	0.0149	0.0183	965.12	1519.41	2236.57	2104
NC_037321.1	2205696	2206745	1050	*	7.46	6.93	7.84	-0.91	0.00352	0.00471	154.3	90.33	243.29	216
NC_037321.1	2207239	2209523	2285	*	9.93	10.1	9.73	0.37	0.32	0.344	666.49	1524.96	873.49	827
NC_037321.1	2216138	2216881	744	*	8.16	8.9	6.54	2.36	1.28E-08	6.15E-08	260.49	696.12	111.74	74
NC_037321.1	2216896	2218251	1356	*	8.25	8.8	7.36	1.44	3.33E-08	1.41E-07	474.16	415.22	183.64	144
NC_037321.1	2220383	2222980	2598	*	9.82	9.71	9.91	-0.2	0.588	0.61	496.93	1178.29	1033.56	895
NC_037321.1	2224662	2226595	1934	*	8.43	9.01	7.46	1.55	1.06E-08	5.20E-08	500	531.4	207.1	145
NC_037321.1	2229526	2231998	2473	*	9.84	10.42	8.83	1.6	5.68E-10	4.27E-09	1429.19	1319.15	403.65	505
NC_037321.1	2237941	2241305	3365	*	10.38	11.26	7.81	3.45	1.60E-17	1.66E-15	1426.85	3471.87	243.62	206
NC_037321.1	2245756	2246374	619	*	7.51	8.2	6.14	2.07	2.31E-09	1.42E-08	200.65	389.46	70.81	70
NC_037321.1	2280785	2281717	933	*	7.6	6.92	8.06	-1.15	8.09E-06	1.75E-05	114.99	126.78	281.54	254
NC_037321.1	2328414	2335689	7276	*	11.29	10.24	11.89	-1.64	3.51E-07	1.07E-06	1115.9	1306.26	3887.91	3687
NC_037321.1	2336503	2339014	2512	*	11.04	11.81	9.27	2.54	9.07E-09	4.50E-08	1998.29	5174.72	619.46	615
NC_037321.1	2339633	2347269	7637	*	12.18	11.11	12.79	-1.68	9.77E-05	0.000165	1617.52	2808.24	7067.44	7066
NC_037321.1	2348048	2348968	921	*	8.25	8.87	7.11	1.76	2.73E-08	1.19E-07	341.46	597.46	127.18	150
NC_037321.1	2352263	2352578	316	*	6.08	6.93	3.76	3.17	1.20E-11	1.64E-10	69.82	174.33	10.07	17
NC_037322.1	9013	9861	849	*	9.88	10.71	7.69	3.01	1.19E-13	3.07E-12	894.13	2449.28	213.76	200
NC_037322.1	11055	25098	14044	*	13.48	13.04	13.82	-0.78	0.135	0.15	5473.3	11370.43	14626.16	14223
NC_037322.1	27667	35917	8251	*	11.75	10.4	12.43	-2.03	1.57E-08	7.34E-08	1201.56	1502.38	5651.33	5390
NC_037322.1	41807	47984	6178	*	11.17	9.75	11.87	-2.12	7.89E-12	1.16E-10	835.46	890.25	3837.24	3668
NC_037322.1	48287	49613	1327	*	8.31	7.45	8.85	-1.4	1.74E-07	5.73E-07	201.24	148.57	431.88	491
NC_037322.1	51890	52365	476	*	7.81	8.56	6.2	2.35	1.65E-10	1.51E-09	234.68	518.22	76.17	71
NC_037322.1	55176	56539	1364	*	9.92	10.15	9.64	0.51	0.0751	0.0853	910.55	1364.1	798.66	799
NC_037322.1	56544	58463	1920	*	9.96	10.64	8.62	2.03	4.15E-10	3.33E-09	1141.71	2053.88	381.21	403
NC_037322.1	61299	64531	3233	*	11.12	10.72	11.44	-0.72	0.073	0.083	1102.4	2271	2808.39	2744
NC_037322.1	66386	74203	7818	*	13.07	13.46	12.53	0.94	0.0717	0.0817	6923.02	15684.61	5696.3	6100
NC_037322.1	74459	75063	605	*	8.74	9.38	7.53	1.85	6.39E-07	1.82E-06	396.61	938.19	162.08	208
NC_037322.1	103012	107839	4828	*	11.33	11.05	11.57	-0.51	0.215	0.235	1382.26	2863.71	3114.09	2949
NC_037322.1	113643	114181	539	*	6.9	6.35	7.29	-0.94	0.00245	0.00333	100.91	62.2	159.73	154
NC_037322.1	132549	134486	1938	*	9.15	8.22	9.71	-1.49	4.89E-10	3.83E-09	270.47	327.65	827.85	852
NC_037322.1	144994	145901	908	*	8.14	8.88	6.56	2.32	1.25E-11	1.69E-10	315.64	624.8	89.6	99
NC_037322.1	148340	150572	2233	*	9	8.53	9.35	-0.82	0.000783	0.00115	330.9	408.48	629.19	675
NC_037322.1	241398	242480	1083	*	7.58	6.77	8.09	-1.32	7.26E-07	2.02E-06	120.27	98.26	289.26	255
NC_037322.1	266563	267319	757	*	7.22	6.33	7.77	-1.43	2.67E-07	8.41E-07	92.11	69.33	225.5	211
NC_037322.1	311239	311704	466	*	6.37	6.95	5.4	1.55	4.42E-07	1.32E-06	112.06	135.1	40.6	44
NC_037322.1	329632	330162	531	*	6.84	6.47	7.14	-0.67	0.0137	0.017	88	88.75	147.32	134
NC_037322.1	332079	332958	880	*	7.5	6.78	7.97	-1.19	8.40E-06	1.80E-05	123.21	97.07	256.38	246
NC_037322.1	342787	343497	711	*	7.34	6.99	7.61	-0.63	0.0208	0.0251	112.65	141.44	195.97	196
NC_037322.1	373457	379836	6380	*	11.83	11.94	11.71	0.23	0.632	0.653	2216.54	5667.19	3436.24	3281
NC_037322.1	383895	384448	554	*	6.86	5.67	7.5	-1.83	3.47E-09	2.02E-08	62.19	39.62	175.17	188
NC_037322.1	432844	434790	1947	*	8.95	9.06	8.83	0.24	0.445	0.47	375.49	694.93	470.47	437
NC_037322.1	438477	439176	700	*	7.35	7.11	7.55	-0.43	0.207	0.227	94.46	182.65	207.05	167
NC_037322.1	439464	442144	2681	*	9.67	8.92	10.16	-1.24	1.26E-05	2.55E-05	381.94	588.35	1151.68	1135
NC_037322.1	442399	443905	1507	*	9.06	9.02	9.09	-0.08	0.832	0.845	320.34	717.51	545.64	548
NC_037322.1	445607	453183	7577	*	11.55	10.25	12.22	-1.97	3.28E-07	1.01E-06	917.59	1518.22	4929.52	4631
NC_037322.1	453454	457427	3974	*	10.22	9.3	10.77	-1.47	1.81E-06	4.58E-06	485.79	773.37	1778.52	1717
NC_037322.1	460213	461414	1202	*	9.08	9.72	7.92	1.81	1.54E-06	3.95E-06	478.74	1209.19	227.85	255
NC_037322.1	462223	463761	1539	*	8.53	7.81	9	-1.2	7.65E-05	0.000133	166.04	281.3	549.66	477
NC_037322.1	497907	498992	1086	*	7.67	6.86	8.18	-1.31	8.85E-07	2.42E-06	132.01	101.03	293.62	286
NC_037322.1	509418	514133	4716	*	10.15	9.51	10.59	-1.07	0.000193	0.000311	603.12	858.56	1603.69	1473
NC_037322.1	519490	520475	986	*	7.7	6.69	8.28	-1.59	3.93E-10	3.21E-09	108.54	98.65	311.07	312
NC_037322.1	540880	541311	432	*	6.41	5.63	6.92	-1.29	1.57E-05	3.09E-05	51.04	47.94	112.42	129
NC_037322.1	552985	554058	1074	*	7.72	7.45	7.94	-0.49	0.0654	0.075	154.89	195.32	257.05	234
NC_037322.1	562984	563589	606	*	7.38	8.08	5.94	2.15	2.73E-08	1.19E-07	166.62	375.2	69.46	53
NC_037322.1	584483	584919	437	*	6.58	5.74	7.11	-1.38	2.96E-06	7.12E-06	59.84	46.75	141.61	135
NC_037322.1	597559	604080	6522	*	11.4	10.19	12.05	-1.86	6.55E-07	1.85E-06	886.5	1446.12	4346.3	4139
NC_037322.1	608907	613078	4172	*	10.96	9.8	11.6	-1.8	3.43E-07	1.05E-06	669.42	1114.1	3166.44	3023
NC_037322.1	628603	630370	1768	*	8.56	8.17	8.87	-0.69	0.00792	0.0102	246.41	331.22	476.17	457
NC_037322.1	634474	636361	1888	*	10.98	11.58	9.93	1.65	0.000332	0.000518	1574.69	4533.67	1030.87	915
NC_037322.1	636699	637884	1186	*	8.52	9.06	7.66	1.4	0.000154	0.000252	313.3	752.77	194.3	209
NC_037322.1	638288	640031	1744	*	8.8	8.45	9.08	-0.63	0.0477	0.0555	241.72	455.63	564.76	515
NC_037322.1	641828	645422	3595	*	10.41	9.1	11.09	-1.99	3.59E-11	4.27E-10	447.65	648.97	2213.76	2140
NC_037322.1	669691	672716	3026	*	9.62	8.77	10.15	-1.39	5.74E-08	2.26E-07	381.35	489.3	1204.36	1074
NC_037322.1	679722	681595	1874	*	8.88	8.01	9.42	-1.41	3.10E-09	1.83E-08	252.87	261.89	734.23	633
NC_037322.1	682177	683081	905	*	7.57	7.17	7.89	-0.72	0.00608	0.00795	130.83	156.89	251.68	223
NC_037322.1	683400	684763	1364	*	8.06	7.67	8.37	-0.7	0.00527	0.00694	185.98	221.47	340.6	323
NC_037322.1	685683	687598	1916	*	8.65	8.17	9.01	-0.84	0.00223	0.00306	238.79	337.96	559.06	470
NC_037322.1	712449	715671	3223	*	9.72	8.73	10.31	-1.57	9.33E-11	9.32E-10	396.02	454.04	1290.6	1240
NC_037322.1	794877	795467	591	*	6.98	6.68	7.23	-0.54	0.0566	0.0653	93.28	112.12	138.25	161
NC_037322.1	816604	818270	1667	*	8.34	7.92	8.66	-0.74	0.00294	0.00397	224.7	261.09	427.85	383
NC_037322.1	844227	845316	1090	*	7.68	6.93	8.17	-1.25	5.65E-05	9.98E-05	154.3	89.14	289.6	288
NC_037322.1	900453	901044	592	*	6.94	6.06	7.49	-1.43	2.23E-07	7.11E-07	69.23	63.79	191.61	167
NC_037322.1	996005	997565	1561	*	10.4	11.27	7.87	3.4	2.15E-16	1.44E-14	1380.5	3567.35	226.17	243
NC_037322.1	1009522	1012320	2799	*	10.08	9.57	10.45	-0.88	0.00668	0.00867	550.32	973.06	1356.37	1444
NC_037322.1	1018305	1018887	583	*	7.02	5.97	7.62	-1.65	5.53E-08	2.20E-07	75.68	49.52	185.23	209
NC_037322.1	1048535	1050289	1755	*	8.46	7.55	9.01	-1.46	1.05E-07	3.76E-07	222.36	152.14	532.55	497
NC_037322.1	1054019	1055653	1635	*	8.54	7.97	8.95	-0.98	0.000233	0.000372	212.38	290.02	472.15	516
NC_037322.1	1057104	1060377	3274	*	9.76	8.87	10.3	-1.43	3.84E-08	1.60E-07	411.27	524.56	1342.95	1178
NC_037322.1	1067364	1069465	2102	*	8.73	8.31	9.06	-0.75	0.00434	0.00576	265.77	369.25	552.01	517
NC_037322.1	1069902	1070422	521	*	7.15	6.77	7.45	-0.69	0.014	0.0172	94.46	123.22	181.54	169
NC_037322.1	1072122	1077068	4947	*	9.89	9.44	10.24	-0.8	0.00175	0.00243	625.42	763.07	1192.28	1219
NC_037322.1	1087159	1092212	5054	*	11.1	9.88	11.75	-1.87	2.48E-08	1.09E-07	771.51	1110.93	3506.04	3382
NC_037322.1	1093474	1095767	2294	*	10.47	10.03	10.81	-0.78	0.0308	0.0365	707.56	1390.25	1828.19	1763
NC_037322.1	1096329	1098154	1826	*	10.34	11.18	8.05	3.13	3.08E-15	1.38E-13	1378.15	3269.01	286.58	245
NC_037322.1	1098287	1103386	5100	*	11.65	11.59	11.7	-0.11	0.8	0.814	1981.86	4188.19	3434.89	3228
NC_037322.1	1110440	1111020	581	*	0.53	0.46	0.59	-0.14	0.667	0.686	2.35	0.4	2.01	1
NC_037322.1	1116486	1117034	549	*	-0.79	-1.02	-0.58	-0.44	0.937	0.941	0.59	0.4	0.34	1
NC_037322.1	1117391	1119158	1768	*	10.69	11.48	8.81	2.67	5.13E-11	5.58E-10	1703.18	4020.6	430.54	466
NC_037322.1	1119188	1128854	9667	*	12.27	12.15	12.39	-0.24	0.625	0.646	2772.14	6324.08	5630.19	5093
NC_037322.1	1139433	1144306	4874	*	10.3	9.88	10.63	-0.75	0.0178	0.0217	712.25	1168.78	1588.59	1580
NC_037322.1	1144685	1148290	3606	*	9.89	9.1	10.4	-1.31	5.29E-07	1.55E-06	484.61	610.14	1418.79	1292
NC_037322.1	1149934	1151211	1278	*	7.92	7.45	8.28	-0.83	0.00159	0.00222	153.71	194.93	330.54	291
NC_037322.1	1228226	1229010	785	*	7.36	6.75	7.78	-1.03	8.85E-05	0.000152	116.17	99.45	227.18	213
NC_037322.1	1299767	1301206	1440	*	8.05	7.16	8.6	-1.44	1.44E-07	4.92E-07	168.38	118.46	386.91	390
NC_037322.1	1316030	1316561	532	*	6.81	5.97	7.34	-1.37	1.65E-05	3.22E-05	78.03	47.15	155.37	169
NC_037322.1	1357778	1358166	389	*	6.51	6.26	6.73	-0.46	0.131	0.146	69.23	84.39	96.64	115
NC_037322.1	1363604	1365784	2181	*	9.61	9.47	9.73	-0.26	0.457	0.481	452.34	967.11	838.59	859
NC_037322.1	1372160	1376340	4181	*	10.14	9.31	10.66	-1.35	4.43E-06	1.03E-05	510.43	759.9	1670.13	1571
NC_037322.1	1391426	1395050	3625	*	10	9.02	10.57	-1.55	1.15E-09	7.87E-09	479.33	561.81	1533.56	1512
NC_037322.1	1421890	1422963	1074	*	7.61	7.09	8	-0.91	0.00113	0.0016	113.82	158.48	261.41	249
NC_037322.1	1427484	1428160	677	*	7.1	6.14	7.67	-1.53	6.73E-07	1.90E-06	86.24	55.07	188.93	218
NC_037322.1	1436994	1446203	9210	*	11.78	10.72	12.38	-1.66	2.94E-05	5.48E-05	1283.11	2093.5	5475.5	5200
NC_037322.1	1466682	1468705	2024	*	8.61	7.98	9.05	-1.07	8.14E-06	1.75E-05	238.79	266.64	526.51	531
NC_037322.1	1472175	1473000	826	*	7.66	6.83	8.19	-1.36	2.02E-07	6.49E-07	118.51	108.95	317.78	265
NC_037322.1	1487616	1489491	1876	*	10.12	10.7	9.13	1.56	7.32E-06	1.60E-05	1115.9	2203.64	591.95	530
NC_037322.1	1493661	1497241	3581	*	11.53	11.97	10.91	1.06	0.0235	0.0281	2249.98	5769.01	1999.33	1850
NC_037322.1	1501094	1506980	5887	*	10.7	9.81	11.25	-1.45	1.84E-06	4.65E-06	767.99	1022.58	2549.33	2332
NC_037322.1	1563064	1565253	2190	*	9.08	7.76	9.76	-2.01	3.79E-18	4.36E-16	211.8	220.68	897.31	842
NC_037322.1	1591947	1592275	329	*	6.34	5.4	6.91	-1.51	4.19E-06	9.80E-06	49.87	34.47	105.7	135
NC_037322.1	1595196	1595647	452	*	6.58	5.96	7.01	-1.05	0.000536	0.000804	68.06	56.66	113.76	144
NC_037322.1	1602576	1618542	15967	*	11.98	12.65	10.67	1.98	5.26E-05	9.33E-05	3639.28	9213.54	1678.86	1584
NC_037322.1	1620148	1622250	2103	*	8.78	9.47	7.44	2.03	2.11E-09	1.33E-08	464.08	951.27	176.51	171
NC_037322.1	1622817	1624522	1706	*	8.63	9.39	6.91	2.47	0.00156	0.00219	321.51	1017.83	114.09	127
NC_037322.1	1625009	1626933	1925	*	8.5	9.12	7.35	1.77	2.02E-06	5.04E-06	346.15	770.21	192.28	135
NC_037322.1	1643007	1651774	8768	*	11.51	10.49	12.1	-1.61	6.22E-06	1.39E-05	1217.4	1667.19	4572.81	4207
NC_037322.1	1652233	1653730	1498	*	8.45	7.61	8.97	-1.36	1.77E-08	8.13E-08	188.33	203.64	492.95	510
NC_037322.1	1678035	1678608	574	*	6.83	5.85	7.41	-1.55	3.13E-08	1.34E-07	61.02	54.68	163.09	176
NC_037322.1	1707477	1708682	1206	*	8	7.52	8.36	-0.85	0.00118	0.00168	163.69	202.85	352.01	307
NC_037322.1	1761145	1761800	656	*	7.09	6.2	7.64	-1.44	1.51E-07	5.11E-07	80.38	66.96	205.37	193
NC_037322.1	1778894	1780206	1313	*	7.94	7.33	8.37	-1.04	4.86E-05	8.68E-05	145.5	175.91	324.83	336
NC_037322.1	1829763	1831534	1772	*	8.61	8.79	8.4	0.39	0.248	0.269	289.83	596.28	347.99	329
NC_037322.1	1835703	1836396	694	*	8.27	9.15	5.64	3.51	2.47E-21	8.53E-19	367.27	767.04	56.71	43
NC_037322.1	1856070	1859920	3851	*	10.02	9.52	10.4	-0.87	0.00448	0.00594	556.78	914.82	1364.76	1331
NC_037322.1	1860251	1866484	6234	*	10.55	9.94	10.98	-1.04	0.000397	0.000612	847.19	1113.71	2135.23	1909
NC_037322.1	1927632	1933384	5753	*	10.8	9.72	11.41	-1.69	1.03E-07	3.72E-07	697	992.47	2803.69	2642
NC_037322.1	1941640	1943705	2066	*	8.79	8.41	9.09	-0.68	0.0156	0.0191	268.71	413.23	538.25	551
NC_037322.1	1944009	1949452	5444	*	10.28	9.51	10.77	-1.26	2.89E-06	6.96E-06	658.27	801.9	1769.13	1732
NC_037322.1	1963202	1968270	5069	*	10.68	9.52	11.31	-1.79	2.56E-08	1.13E-07	582.59	888.27	2592.28	2499
NC_037322.1	1975814	1980305	4492	*	10.06	9.4	10.5	-1.1	0.000111	0.000186	559.71	792.79	1542.28	1364
NC_037322.1	1983923	1992489	8567	*	11.63	10.34	12.3	-1.96	1.38E-07	4.71E-07	1047.25	1539.62	5148.99	4905
NC_037322.1	1993694	1995714	2021	*	8.96	8.4	9.36	-0.97	0.000441	0.000671	271.05	402.54	708.05	609
NC_037322.1	2001149	2004518	3370	*	9.65	8.94	10.13	-1.19	3.18E-06	7.61E-06	428.29	552.69	1159.06	1077
NC_037322.1	2044329	2045339	1011	*	7.47	6.64	7.99	-1.35	8.64E-07	2.37E-06	109.71	89.94	230.2	278
NC_037322.1	2090256	2091033	778	*	7.42	6.37	8.02	-1.65	4.01E-10	3.26E-09	89.76	76.07	263.76	257
NC_037322.1	2097772	2098498	727	*	7.38	6.22	8.02	-1.8	6.23E-10	4.59E-09	89.18	59.43	256.04	262
NC_037322.1	2107918	2108627	710	*	8.14	8.93	6.24	2.69	7.95E-17	6.58E-15	365.51	609.35	84.9	66
NC_037322.1	2128128	2131051	2924	*	9.6	8.86	10.08	-1.23	4.55E-06	1.05E-05	388.39	540.41	1152.01	1020
NC_037322.1	2136566	2138056	1491	*	9.1	9.81	7.64	2.17	2.75E-11	3.39E-10	610.16	1183.04	208.72	190
NC_037322.1	2147232	2147811	580	*	7.01	6.53	7.36	-0.83	0.00727	0.00939	81.55	103.8	136.58	193
NC_037322.1	2148426	2159054	10629	*	11.51	10.82	11.97	-1.15	0.00162	0.00226	1481.41	2140.25	4270.13	3760
NC_037322.1	2184910	2190255	5346	*	10.66	9.81	11.19	-1.37	8.46E-06	1.81E-05	749.8	1050.71	2445.97	2222
NC_037322.1	2199878	2212560	12683	*	13.94	14.35	13.36	0.99	0.0635	0.0729	13353.81	28311.78	10586.23	10442
NC_037322.1	2212910	2221118	8209	*	12.62	12.53	12.71	-0.18	0.708	0.726	3958.44	7870.44	6830.86	6555
NC_037322.1	2221938	2222668	731	*	8.72	9.31	7.67	1.64	1.39E-05	2.78E-05	378.42	894.61	168.12	240
NC_037322.1	2225074	2227193	2120	*	10.05	10.63	9.08	1.55	0.000107	0.000181	885.91	2276.54	495.3	587
NC_037322.1	2228173	2228737	565	*	8.45	9.13	7.14	1.99	6.14E-10	4.56E-09	397.78	722.27	131.21	151
NC_037322.1	2236284	2236610	327	*	-0.79	-1.02	-0.58	-0.44	0.937	0.941	0.59	0.4	0.34	1
NC_037322.1	2252966	2257509	4544	*	12.24	11.83	12.55	-0.72	0.123	0.137	2378.47	4922.34	5869.79	6121
NC_037323.1	12234	17064	4831	*	12.6	12.94	12.15	0.79	0.118	0.132	4663.07	11056.64	4480.87	4594
NC_037323.1	34386	46262	11877	*	13.37	13.3	13.43	-0.14	0.789	0.804	6672.5	13459.18	11141.6	10988
NC_037323.1	46894	48817	1924	*	9.71	8.57	10.34	-1.78	1.11E-12	2.10E-11	343.22	415.21	1349.66	1248
NC_037323.1	50144	56077	5934	*	11.09	10.14	11.65	-1.51	1.97E-06	4.93E-06	1010.88	1253.56	3366.77	3072
NC_037323.1	95099	99018	3920	*	10.09	9.03	10.69	-1.66	6.25E-11	6.53E-10	529.2	517.83	1747.65	1566
NC_037323.1	137810	138242	433	*	6.87	6.07	7.38	-1.31	9.57E-06	2.00E-05	58.08	76.07	182.21	150
NC_037323.1	138671	139792	1122	*	8.12	7.38	8.61	-1.22	1.59E-05	3.13E-05	133.77	200.48	403.69	376
NC_037323.1	196708	198837	2130	*	8.82	8.4	9.14	-0.74	0.0037	0.00495	292.76	383.12	587.58	539
NC_037323.1	201618	202575	958	*	7.58	7.07	7.96	-0.89	0.000549	0.000824	128.49	139.86	265.44	232
NC_037323.1	220662	226548	5887	*	10.84	9.95	11.38	-1.43	5.42E-06	1.23E-05	831.94	1146.2	2792.95	2554
NC_037323.1	227689	228669	981	*	7.58	7.46	7.7	-0.24	0.447	0.472	138.46	213.95	244.97	170
NC_037323.1	235068	239336	4269	*	10.22	9.34	10.76	-1.42	1.74E-07	5.73E-07	575.55	724.64	1723.49	1751
NC_037323.1	240317	250064	9748	*	11.42	11.09	11.69	-0.61	0.101	0.114	1696.14	2652.53	3487.24	3136
NC_037323.1	250812	252998	2187	*	10.19	10.34	10.04	0.3	0.469	0.494	699.93	1884.31	1097.99	1005
NC_037323.1	272589	273479	891	*	8.72	7.62	9.33	-1.71	2.96E-12	5.06E-11	179.53	215.13	632.55	655
NC_037323.1	282718	286559	3842	*	10.49	10.11	10.79	-0.68	0.0504	0.0585	770.92	1435.02	1822.48	1722
NC_037323.1	309605	309996	392	*	6.43	6.44	6.42	0.03	0.96	0.964	68.06	106.18	100	71
NC_037323.1	353439	357501	4063	*	9.74	9.17	10.16	-0.99	9.27E-05	0.000158	536.24	612.52	1249.66	1032
NC_037323.1	377217	381405	4189	*	9.95	9.11	10.47	-1.36	8.64E-08	3.17E-07	501.63	601.43	1447.98	1393
NC_037323.1	394920	396420	1501	*	8.21	7.43	8.71	-1.28	1.03E-06	2.76E-06	195.96	148.97	430.87	405
NC_037323.1	416704	419137	2434	*	9.14	8.49	9.59	-1.1	1.06E-05	2.19E-05	319.75	398.57	837.25	705
NC_037323.1	455127	455819	693	*	7.16	6.34	7.68	-1.34	1.82E-06	4.60E-06	92.7	68.94	204.36	205
NC_037323.1	461977	465871	3895	*	10.01	9.32	10.47	-1.15	4.47E-05	8.04E-05	526.27	752.38	1462.41	1381
NC_037323.1	466268	471415	5148	*	10.16	9.63	10.55	-0.92	0.00111	0.00158	679.98	906.89	1592.95	1401
NC_037323.1	473002	475809	2808	*	9.17	8.78	9.47	-0.69	0.0077	0.00992	366.69	511.89	732.55	687
NC_037323.1	481020	482468	1449	*	8.16	7.98	8.33	-0.35	0.165	0.182	230.57	273.77	339.93	303
NC_037323.1	493804	495451	1648	*	8.6	7.41	9.24	-1.83	6.15E-14	1.90E-12	183.05	157.29	622.15	589
NC_037323.1	522315	523478	1164	*	8.02	7.72	8.26	-0.54	0.046	0.0537	180.12	242.08	333.22	282
NC_037323.1	541214	547684	6471	*	11.71	11.82	11.58	0.24	0.596	0.617	2252.33	4973.45	3107.04	3022
NC_037323.1	555433	559134	3702	*	12.04	12.78	10.42	2.35	1.04E-06	2.79E-06	4149.12	9889.45	1446.64	1302
NC_037323.1	561916	567714	5799	*	11.35	11.49	11.2	0.29	0.466	0.491	1994.18	3748.81	2398.32	2301
NC_037323.1	567913	568970	1058	*	9.06	9.81	7.4	2.41	1.09E-11	1.54E-10	570.86	1226.62	191.61	147
NC_037323.1	569206	569549	344	*	9.21	9.77	8.3	1.47	2.77E-05	5.19E-05	607.82	1137.08	234.23	396
NC_037323.1	575590	578735	3146	*	11.58	12.22	10.42	1.8	8.96E-05	0.000153	2772.14	6746.43	1402.01	1330
NC_037323.1	584768	585764	997	*	7.45	6.68	7.95	-1.27	5.14E-06	1.17E-05	113.82	90.73	220.47	274
NC_037323.1	586113	589310	3198	*	10.71	11.32	9.62	1.7	1.55E-05	3.06E-05	1601.1	3510.3	836.91	733
NC_037323.1	602981	603851	871	*	8.63	9.42	6.76	2.67	2.68E-16	1.68E-14	488.13	884.71	118.12	98
NC_037323.1	605695	606536	842	*	7.72	8.44	6.21	2.23	2.84E-10	2.45E-09	239.96	453.25	85.91	62
NC_037323.1	613756	615383	1628	*	8.4	8.08	8.66	-0.58	0.028	0.0333	233.51	309.03	426.17	383
NC_037323.1	634784	636437	1654	*	8.27	7.83	8.6	-0.77	0.00131	0.00185	232.92	223.45	391.61	387
NC_037323.1	652124	653555	1432	*	8.01	7.62	8.31	-0.7	0.00469	0.00621	189.5	202.85	333.56	303
NC_037323.1	664195	664859	665	*	6.91	6	7.46	-1.46	3.60E-07	1.10E-06	70.99	57.05	190.94	161
NC_037323.1	691178	691924	747	*	7.31	6.42	7.85	-1.43	1.36E-07	4.67E-07	95.63	76.07	230.54	231
NC_037323.1	732391	733713	1323	*	7.92	7.46	8.27	-0.81	0.00472	0.00624	144.33	208.4	336.58	280
NC_037323.1	1011250	1016077	4828	*	10.83	10.63	11.01	-0.38	0.306	0.329	1081.28	2083.6	2103.02	2019
NC_037323.1	1020058	1022512	2455	*	9.18	7.96	9.84	-1.88	3.78E-15	1.63E-13	272.23	225.44	907.38	922
NC_037323.1	1101674	1102837	1164	*	7.8	6.88	8.36	-1.48	1.68E-08	7.74E-08	129.66	105.78	344.97	310
NC_037323.1	1145250	1145857	608	*	6.85	5.92	7.41	-1.49	3.35E-07	1.03E-06	69.23	51.51	179.53	160
NC_037323.1	1148248	1148958	711	*	7.12	6.52	7.54	-1.02	0.00133	0.00188	113.82	69.33	166.11	206
NC_037323.1	1161283	1162207	925	*	7.25	6.33	7.8	-1.47	2.23E-08	9.92E-08	83.9	77.26	225.17	222
NC_037323.1	1184682	1185835	1154	*	8.15	8.21	8.08	0.12	0.661	0.681	236.44	354.99	284.56	258
NC_037323.1	1187829	1189875	2047	*	10.03	10.22	9.8	0.42	0.228	0.248	787.93	1604.99	900.67	887
NC_037323.1	1190412	1195340	4929	*	11.37	11.69	10.94	0.75	0.0907	0.102	1935.51	4691.75	1905.03	2022
NC_037323.1	1196725	1197311	587	*	7.66	7.22	8	-0.78	0.0121	0.0151	109.71	187.8	255.37	256
NC_037323.1	1197762	1199934	2173	*	9.76	9.76	9.75	0.01	0.978	0.979	591.39	1144.21	887.58	838
NC_037323.1	1238855	1239978	1124	*	7.85	7.1	8.35	-1.25	5.79E-07	1.68E-06	144.33	129.16	330.2	321
NC_037323.1	1240500	1241361	862	*	8.58	9.35	6.86	2.48	3.21E-14	1.07E-12	458.21	843.11	125.84	107
NC_037323.1	1261565	1262168	604	*	8.27	8.99	6.78	2.21	1.97E-10	1.77E-09	337.94	678.29	96.31	123
NC_037323.1	1262480	1273896	11417	*	13.1	13.41	12.7	0.71	0.183	0.201	6364.49	15390.63	6605.36	6691
NC_037323.1	1304436	1304734	299	*	6.27	5.19	6.88	-1.68	3.01E-07	9.41E-07	42.24	30.9	103.02	132
NC_037323.1	1320200	1321814	1615	*	9.5	9.1	9.82	-0.72	0.0265	0.0317	372.55	723.45	897.31	906
NC_037323.1	1322201	1323087	887	*	8.95	9.06	8.84	0.22	0.511	0.536	341.46	725.83	462.42	453
NC_037323.1	1323641	1327987	4347	*	11.48	11.82	11.04	0.78	0.0714	0.0814	2274.04	4975.03	2218.45	1993
NC_037323.1	1346456	1347071	616	*	6.81	6.11	7.28	-1.18	1.82E-05	3.54E-05	69.23	68.54	155.7	156
NC_037323.1	1397745	1399219	1475	*	8.46	7.42	9.06	-1.65	1.37E-08	6.55E-08	211.21	131.14	543.96	527
NC_037323.1	1399951	1402961	3011	*	10.23	8.94	10.9	-1.96	4.14E-14	1.36E-12	467.01	514.66	1925.84	1894
NC_037323.1	1403582	1406015	2434	*	9.84	8.58	10.51	-1.93	3.31E-13	7.22E-12	329.72	433.04	1531.88	1382
NC_037323.1	1406491	1416765	10275	*	13.12	12.91	13.3	-0.39	0.441	0.466	4907.13	10439.77	10058.38	10109
NC_037323.1	1423160	1431711	8552	*	12.84	13.11	12.51	0.61	0.241	0.262	5254.46	12488.1	5780.53	5858
NC_037323.1	1432348	1437426	5079	*	11.45	10.4	12.05	-1.65	1.27E-06	3.33E-06	1196.28	1509.11	4338.25	4150
NC_037323.1	1437788	1438061	274	*	8.69	9.42	7.11	2.32	0.00675	0.00876	312.71	1059.43	103.36	172
NC_037323.1	1438728	1439355	628	*	9.26	10.02	7.53	2.49	2.15E-09	1.33E-08	509.25	1571.71	171.81	198
NC_037323.1	1451514	1463189	11676	*	12.35	11.82	12.74	-0.93	0.0371	0.0436	2598.48	4618.46	7089.25	6615
NC_037323.1	1491921	1492536	616	*	7.07	5.96	7.69	-1.72	2.59E-09	1.57E-08	72.75	51.9	209.73	202
NC_037323.1	1524920	1525441	522	*	6.74	6.17	7.15	-0.98	0.000723	0.00106	63.36	80.82	146.31	138
NC_037323.1	1529050	1530298	1249	*	7.95	7.01	8.51	-1.51	6.64E-08	2.57E-07	151.95	104.99	382.21	348
NC_037323.1	1541914	1543711	1798	*	8.82	7.6	9.47	-1.87	2.93E-15	1.35E-13	190.68	198.1	750.67	672
NC_037323.1	1561715	1562257	543	*	6.73	5.94	7.23	-1.29	1.04E-05	2.16E-05	70.4	52.3	150.67	150
NC_037323.1	1577691	1580606	2916	*	9.53	8.83	10	-1.17	2.67E-06	6.46E-06	404.23	506.34	1060.07	982
NC_037323.1	1583636	1585779	2144	*	10.16	10.15	10.17	-0.02	0.965	0.967	608.99	1666.8	1144.96	1161
NC_037323.1	1586493	1588020	1528	*	8.39	7.9	8.76	-0.85	0.00082	0.0012	210.04	268.22	436.91	428
NC_037323.1	1590280	1591459	1180	*	8.08	7.89	8.26	-0.37	0.258	0.279	163.1	310.22	312.08	300
NC_037323.1	1663225	1663663	439	*	6.51	5.3	7.16	-1.86	6.20E-09	3.26E-08	47.52	31.3	134.56	151
NC_037323.1	1683547	1684286	740	*	7.29	6.22	7.9	-1.67	2.03E-10	1.81E-09	76.27	73.3	244.63	232
NC_037323.1	1704525	1705063	539	*	7.3	8.05	5.62	2.44	7.53E-13	1.48E-11	193.61	336.77	53.02	45
NC_037323.1	1723287	1723931	645	*	7.05	6.06	7.64	-1.58	5.51E-09	2.95E-08	70.4	62.6	203.36	195
NC_037323.1	1724869	1731217	6349	*	10.86	10.04	11.38	-1.35	8.28E-05	0.000143	802.01	1296.75	2771.81	2566
NC_037323.1	1868283	1869433	1151	*	8.21	7.51	8.67	-1.17	1.12E-05	2.30E-05	154.3	209.19	417.45	400
NC_037323.1	1871878	1875558	3681	*	10.73	10.62	10.83	-0.21	0.615	0.637	872.42	2266.24	1871.47	1770
NC_037323.1	1876436	1878514	2079	*	9.56	10.33	7.8	2.54	2.13E-10	1.89E-09	681.74	1899.36	217.45	227
NC_037323.1	1885964	1900603	14640	*	11.77	12.41	10.61	1.8	8.18E-05	0.000142	3331.27	7524.95	1583.22	1543
NC_037323.1	1908279	1910925	2647	*	9.69	9.84	9.53	0.31	0.352	0.376	604.3	1227.02	731.88	742
NC_037323.1	1983207	1986141	2935	*	9.47	8.85	9.9	-1.04	5.09E-05	9.06E-05	393.67	532.09	984.9	922
NC_037323.1	1986862	1988407	1546	*	8.35	7.93	8.68	-0.75	0.00542	0.00712	208.28	279.32	446.64	373
NC_037323.1	1988954	1993420	4467	*	9.81	9.27	10.21	-0.94	0.000287	0.000452	538	694.14	1228.86	1141
NC_037323.1	2004904	2005909	1006	*	7.6	6.77	8.12	-1.35	1.81E-07	5.94E-07	117.93	100.63	281.54	275
NC_037323.1	2016380	2022527	6148	*	11.22	10.02	11.86	-1.84	1.08E-07	3.84E-07	838.98	1238.91	3820.13	3640
NC_037323.1	2023134	2034783	11650	*	12.41	11.42	13	-1.58	0.000591	0.000882	1878.6	3588.35	8470.12	7860
NC_037323.1	2083594	2084066	473	*	6.82	6.41	7.14	-0.73	0.0179	0.0217	68.64	101.43	133.56	149
NC_037323.1	2084240	2089602	5363	*	10.45	10.23	10.63	-0.4	0.246	0.267	854.82	1554.28	1585.23	1589
NC_037323.1	2093667	2094490	824	*	7.49	6.93	7.89	-0.96	0.000402	0.000619	108.54	135.5	221.81	254
NC_037323.1	2096250	2100617	4368	*	10.83	9.95	11.38	-1.42	3.51E-05	6.42E-05	750.39	1234.15	2748.32	2567
NC_037323.1	2101963	2104534	2572	*	9.26	9.22	9.3	-0.07	0.804	0.818	446.48	748.02	637.92	619
NC_037323.1	2122191	2123416	1226	*	8.4	9.09	7.03	2.06	1.02E-10	1.00E-09	388.39	698.89	130.54	130
NC_037323.1	2123495	2129638	6144	*	11.51	10.73	12.02	-1.29	0.00035	0.000544	1410.42	1993.26	4298.32	3998
NC_037323.1	2129836	2137916	8081	*	13.23	13.66	12.63	1.03	0.0626	0.0719	7223.41	18623.59	6319.12	6382
NC_037324.1	30135	31998	1864	*	10.32	11.04	8.81	2.23	2.12E-06	5.26E-06	957.49	3250.79	375.84	524
NC_037324.1	32446	35005	2560	*	9.28	9.93	8.05	1.87	3.67E-06	8.68E-06	525.68	1421.55	209.06	322
NC_037324.1	45137	45905	769	*	8.27	8.95	6.93	2.01	1.32E-09	8.92E-09	375.49	610.54	93.62	151
NC_037324.1	52203	52595	393	*	6.9	7.59	5.53	2.06	1.43E-08	6.82E-08	134.94	250	37.58	55
NC_037324.1	60485	62679	2195	*	10.8	8.73	11.62	-2.88	2.90E-16	1.76E-14	309.19	541.6	3200	3077
NC_037324.1	64196	66827	2632	*	10.34	8.83	11.06	-2.23	5.02E-13	1.04E-11	356.13	552.3	2166.1	2096
NC_037324.1	67315	74621	7307	*	11.68	10.6	12.28	-1.68	1.61E-05	3.15E-05	1191.58	1923.14	5095.63	4882
NC_037324.1	75541	78832	3292	*	9.83	8.99	10.36	-1.37	7.09E-08	2.71E-07	466.42	549.52	1407.72	1221
NC_037324.1	80105	82643	2539	*	9.84	8.39	10.55	-2.16	1.11E-18	1.64E-16	316.82	351.82	1482.21	1506
NC_037324.1	83191	85002	1812	*	9.3	8.17	9.93	-1.76	1.20E-11	1.64E-10	241.72	332.8	1022.82	924
NC_037324.1	109820	110941	1122	*	7.87	7.35	8.25	-0.9	0.000692	0.00102	142.57	184.23	306.04	302
NC_037324.1	126433	127609	1177	*	7.99	7.2	8.5	-1.3	3.39E-07	1.04E-06	161.34	132.33	367.45	356
NC_037324.1	223552	223871	320	*	6.12	5.06	6.73	-1.67	1.67E-07	5.56E-07	34.03	32.49	96.31	116
NC_037324.1	239468	243980	4513	*	10.4	10.05	10.68	-0.63	0.0679	0.0776	745.69	1377.57	1702.68	1582
NC_037324.1	282597	286144	3548	*	9.6	8.96	10.04	-1.08	1.93E-05	3.74E-05	445.89	552.3	1124.83	981
NC_037324.1	289698	292032	2335	*	9.24	8.41	9.76	-1.36	5.58E-08	2.21E-07	292.76	385.9	875.84	864
NC_037324.1	294880	304285	9406	*	11.95	10.56	12.64	-2.08	9.91E-08	3.59E-07	1220.92	1795.96	6477.17	6316
NC_037324.1	304578	306349	1772	*	9.89	10.34	9.23	1.11	0.00358	0.00478	751.56	1837.56	613.76	586
NC_037324.1	307072	307816	745	*	7.34	6.44	7.89	-1.45	5.37E-08	2.14E-07	85.66	87.56	257.72	216
NC_037324.1	312355	313348	994	*	7.82	8.46	6.67	1.79	5.19E-08	2.08E-07	247.59	456.02	100.34	103
NC_037324.1	318183	320674	2492	*	9.09	8.3	9.6	-1.3	2.75E-08	1.19E-07	296.28	334.39	803.69	749
NC_037324.1	372863	377804	4942	*	10.45	10.02	10.78	-0.76	0.0281	0.0334	731.61	1343.1	1795.64	1712
NC_037324.1	383252	383689	438	*	6.52	5.77	7.01	-1.24	2.55E-05	4.80E-05	60.43	48.73	124.5	134
NC_037324.1	409015	409894	880	*	7.29	6.81	7.65	-0.85	0.0011	0.00158	117.34	106.58	206.04	197
NC_037324.1	467561	468033	473	*	6.58	5.8	7.09	-1.29	1.48E-05	2.95E-05	63.36	47.94	133.56	138
NC_037324.1	489133	489758	626	*	7.06	6.18	7.6	-1.42	2.97E-06	7.15E-06	86.83	57.84	176.85	211
NC_037324.1	511614	511984	371	*	6.88	6.41	7.23	-0.81	0.00604	0.00789	99.15	71.32	140.27	159
NC_037324.1	610202	614137	3936	*	10.04	9.22	10.56	-1.34	1.34E-06	3.51E-06	507.49	688.59	1579.19	1443
NC_037324.1	663095	665348	2254	*	8.98	7.83	9.62	-1.79	4.94E-14	1.57E-12	244.65	210.38	803.69	766
NC_037324.1	783690	784668	979	*	7.88	7.02	8.41	-1.39	3.97E-08	1.65E-07	121.45	138.27	352.35	329
NC_037324.1	793819	794426	608	*	6.83	6.05	7.33	-1.28	2.98E-05	5.53E-05	79.2	53.49	149.66	172
NC_037324.1	853339	855500	2162	*	8.91	8.42	9.27	-0.84	0.00207	0.00286	276.33	410.86	649.66	583
NC_037324.1	879836	880672	837	*	7.38	6.28	8	-1.73	6.79E-11	7.02E-10	83.31	71.71	252.35	261
NC_037324.1	924237	924628	392	*	6.3	5.42	6.84	-1.42	5.94E-06	1.33E-05	49.87	35.66	117.11	112
NC_037324.1	996532	999893	3362	*	10.61	9.17	11.32	-2.15	1.71E-09	1.12E-08	399.54	752.77	2610.06	2506
NC_037324.1	1008815	1011784	2970	*	9.54	8.74	10.05	-1.31	8.92E-07	2.44E-06	353.78	501.58	1097.99	1023
NC_037324.1	1135304	1138370	3067	*	9.69	9.82	9.55	0.26	0.418	0.444	620.73	1183.83	787.58	715
NC_037324.1	1141630	1144907	3278	*	9.34	8.8	9.73	-0.94	8.65E-05	0.000148	410.69	478.21	897.31	804
NC_037324.1	1181470	1181895	426	*	6.54	5.69	7.07	-1.38	4.18E-06	9.78E-06	58.67	44.77	129.19	140
NC_037324.1	1221735	1222087	353	*	6.38	5.41	6.95	-1.54	3.99E-06	9.38E-06	53.39	31.7	119.46	128
NC_037324.1	1247466	1251223	3758	*	9.83	8.63	10.48	-1.84	1.04E-13	2.88E-12	405.41	389.46	1529.86	1322
NC_037324.1	1262892	1263535	644	*	6.99	6.21	7.48	-1.27	9.21E-06	1.94E-05	85.07	63.39	188.25	170
NC_037324.1	1356241	1357887	1647	*	8.37	7.91	8.72	-0.81	0.00195	0.00269	206.52	274.17	433.89	409
NC_037324.1	1379607	1381834	2228	*	9.01	8.79	9.21	-0.42	0.154	0.17	332.07	552.3	614.76	566
NC_037324.1	1384320	1384666	347	*	6.61	5.97	7.06	-1.09	0.000148	0.000244	59.26	66.16	140.27	126
NC_037324.1	1385308	1386106	799	*	8.24	8.26	8.22	0.03	0.92	0.929	193.02	418.38	301.68	296
NC_037324.1	1399800	1400388	589	*	7.2	6.53	7.66	-1.13	2.23E-05	4.26E-05	87.42	97.46	211.41	193
NC_037324.1	1403770	1404291	522	*	6.87	6.51	7.16	-0.66	0.0414	0.0484	68.64	113.31	142.62	144
NC_037324.1	1424254	1425496	1243	*	7.9	7.54	8.18	-0.64	0.0176	0.0214	158.99	213.95	284.56	297
NC_037324.1	1433081	1433952	872	*	7.27	6.42	7.8	-1.38	1.87E-06	4.71E-06	100.33	70.92	239.93	205
NC_037324.1	1465857	1466535	679	*	7.16	6.94	7.36	-0.42	0.169	0.186	97.39	148.18	172.48	155
NC_037324.1	1468216	1470314	2099	*	9.41	9.43	9.38	0.05	0.873	0.884	478.16	901.74	674.5	659
NC_037324.1	1470931	1474042	3112	*	10.2	9.52	10.66	-1.14	0.000684	0.00101	514.53	951.66	1632.55	1602
NC_037324.1	1474104	1478722	4619	*	10.58	9.61	11.16	-1.56	6.89E-07	1.94E-06	626.59	932.25	2360.74	2220
NC_037324.1	1483432	1486863	3432	*	9.6	9.11	9.97	-0.86	0.00393	0.00524	411.27	691.36	1019.46	981
NC_037324.1	1499442	1501136	1695	*	8.71	9.32	7.63	1.69	9.61E-07	2.60E-06	415.97	862.92	216.44	179
NC_037324.1	1503517	1504542	1026	*	8.27	8.92	7.05	1.87	1.02E-07	3.69E-07	317.4	648.18	146.98	118
NC_037324.1	1515071	1517049	1979	*	8.7	8.35	8.98	-0.63	0.0202	0.0244	269.88	381.93	537.58	469
NC_037324.1	1517145	1519053	1909	*	9.32	9.54	9.06	0.48	0.174	0.191	455.28	1031.69	572.15	492
NC_037324.1	1621817	1624806	2990	*	9.18	8.77	9.5	-0.74	0.00635	0.00827	350.84	520.21	736.91	713
NC_037324.1	1626058	1628130	2073	*	8.58	8.35	8.78	-0.43	0.135	0.15	254.63	397.38	461.41	416
NC_037324.1	1628942	1629757	816	*	7.6	7.23	7.9	-0.67	0.0156	0.0191	126.73	173.93	238.93	239
NC_037324.1	1640062	1641004	943	*	7.51	7.23	7.75	-0.51	0.0799	0.0906	120.86	180.27	228.52	201
NC_037324.1	1643084	1643861	778	*	7.57	7.22	7.85	-0.63	0.0266	0.0317	121.45	176.7	236.58	226
NC_037324.1	1644342	1646462	2121	*	8.83	8.56	9.06	-0.5	0.05	0.0581	327.38	428.29	548.32	517
NC_037324.1	1653949	1662598	8650	*	11.62	10.81	12.13	-1.31	0.000863	0.00126	1338.26	2264.26	4592.28	4354
NC_037324.1	1663535	1666030	2496	*	10.59	10.7	10.46	0.25	0.538	0.563	990.93	2346.67	1401	1413
NC_037324.1	1673233	1674194	962	*	7.9	8.64	6.31	2.34	2.14E-09	1.33E-08	240.55	558.24	93.29	65
NC_037324.1	1675494	1676235	742	*	7.18	6.37	7.69	-1.31	1.30E-05	2.62E-05	100.91	64.98	197.32	215
NC_037324.1	1679030	1685628	6599	*	10.98	10.03	11.55	-1.53	2.50E-06	6.09E-06	876.53	1209.19	3148.99	2859
NC_037324.1	1725899	1730020	4122	*	10.22	9.28	10.79	-1.51	1.56E-08	7.30E-08	559.12	681.46	1788.25	1754
NC_037324.1	1730175	1735029	4855	*	9.81	10.38	8.86	1.52	1.06E-05	2.19E-05	873.59	1792.79	468.46	464
NC_037324.1	1735321	1736083	763	*	7.38	8.12	5.73	2.39	1.60E-09	1.05E-08	160.75	396.99	50.34	56
NC_037324.1	1736480	1744646	8167	*	10.83	11.39	9.92	1.47	0.000132	0.00022	1778.87	3584.78	1025.84	916
NC_037324.1	1747110	1755405	8296	*	10.99	11.52	10.16	1.36	0.00102	0.00146	1789.43	4070.52	1151.34	1135
NC_037324.1	1758873	1766944	8072	*	11.18	11.89	9.72	2.17	7.82E-07	2.16E-06	2191.31	5375.98	880.2	801
NC_037324.1	1768968	1772249	3282	*	9.45	9.98	8.6	1.38	9.60E-05	0.000163	629.53	1392.63	355.37	423
NC_037324.1	1774127	1777034	2908	*	9.67	10.47	7.75	2.71	1.80E-11	2.35E-10	750.39	2078.84	198.99	233
NC_037324.1	1779234	1781694	2461	*	9.59	8.63	10.16	-1.54	1.21E-09	8.23E-09	344.39	445.72	1131.21	1162
NC_037324.1	1782511	1785723	3213	*	10.02	8.83	10.66	-1.83	6.55E-13	1.31E-11	427.7	481.77	1695.3	1543
NC_037324.1	1787077	1789016	1940	*	10.04	10.89	7.71	3.18	2.67E-15	1.26E-13	1049.01	2734.15	201.68	216
NC_037324.1	1789259	1793529	4271	*	10.37	9.38	10.96	-1.58	1.83E-08	8.34E-08	588.46	744.45	2062.75	1910
NC_037324.1	1798977	1800135	1159	*	8.02	7.55	8.37	-0.82	0.00644	0.00838	141.98	232.17	352.01	309
NC_037324.1	1800230	1800823	594	*	7.02	7.47	6.38	1.09	0.000516	0.000776	143.15	210.78	92.62	74
NC_037324.1	1801592	1808780	7189	*	12.23	12.56	11.81	0.75	0.117	0.131	3733.15	8335.17	3707.38	3469
NC_037324.1	1809413	1809944	532	*	7.37	8.09	5.83	2.26	4.16E-12	6.87E-11	203.58	343.11	58.05	56
NC_037324.1	1812149	1813183	1035	*	7.83	6.99	8.36	-1.37	3.69E-08	1.54E-07	129.07	125.99	330.87	327
NC_037324.1	1821680	1826722	5043	*	12.24	12.96	10.74	2.22	4.59E-06	1.06E-05	4830.28	11110.53	1754.36	1667
NC_037324.1	1867034	1867552	519	*	7.34	8.13	5.43	2.71	2.20E-13	5.23E-12	189.5	372.42	48.99	37
NC_037324.1	1868268	1869223	956	*	8.62	8.88	8.3	0.58	0.0655	0.075	329.14	614.1	310.07	319
NC_037324.1	1885854	1887142	1289	*	7.89	7.48	8.21	-0.73	0.00654	0.00851	154.3	202.46	310.74	280
NC_037324.1	1899453	1900157	705	*	7.18	6.41	7.68	-1.27	1.88E-06	4.73E-06	90.94	79.24	206.38	204
NC_037324.1	1954845	1956052	1208	*	8.17	7.55	8.6	-1.06	1.25E-05	2.53E-05	183.05	190.57	396.31	382
NC_037324.1	1956599	1959102	2504	*	10.13	9.79	10.41	-0.62	0.0741	0.0842	591.39	1173.14	1370.13	1343
NC_037324.1	1964467	1966675	2209	*	10.45	9.85	10.87	-1.02	0.00772	0.00993	574.96	1275.36	1909.73	1835
NC_037324.1	1966986	1968561	1576	*	10.44	10.3	10.56	-0.26	0.49	0.515	786.76	1735.74	1454.7	1573
NC_037324.1	1971425	1973021	1597	*	9.6	8.56	10.19	-1.64	2.12E-09	1.33E-08	305.08	448.89	1173.49	1169
NC_037324.1	1974673	1980046	5374	*	11.98	11.98	11.97	0.02	0.967	0.97	2608.45	5498.01	3994.29	4009
NC_037324.1	1981525	1996129	14605	*	14.12	14.48	13.64	0.84	0.136	0.151	13052.83	32583.56	12791.93	12770
NC_037324.1	1996456	1997655	1200	*	10.26	11.12	7.8	3.32	1.39E-14	5.12E-13	1138.78	3312.6	230.54	215
NC_037324.1	2026957	2027350	394	*	7.36	8.1	5.74	2.36	2.78E-08	1.20E-07	141.39	408.08	51.01	56
NC_037325.1	794	1336	543	*	-0.79	-1.02	-0.58	-0.44	0.937	0.941	0.59	0.4	0.34	1
NC_037325.1	12389	22797	10409	*	13.46	13.3	13.61	-0.32	0.56	0.584	5981.96	14147.77	12644.61	12419
NC_037325.1	27142	29520	2379	*	10.84	9.42	11.54	-2.12	9.84E-08	3.57E-07	428.88	938.98	3083.55	2858
NC_037325.1	32735	33413	679	*	8.84	8.8	8.88	-0.07	0.842	0.854	285.13	609.35	458.39	481
NC_037325.1	79876	81065	1190	*	9.44	8.71	9.92	-1.22	0.00108	0.00155	239.37	595.88	1025.17	916
NC_037325.1	81413	82977	1565	*	9.27	8.17	9.89	-1.73	1.95E-09	1.24E-08	217.08	356.97	974.5	929
NC_037325.1	84052	87917	3866	*	10.22	9.33	10.77	-1.45	1.87E-07	6.09E-07	555.02	730.19	1757.04	1743
NC_037325.1	157189	157772	584	*	6.98	6.68	7.23	-0.56	0.0467	0.0544	90.35	114.1	156.04	145
NC_037325.1	160187	162307	2121	*	8.82	8.25	9.22	-0.97	0.000157	0.000256	261.08	349.44	611.07	583
NC_037325.1	163972	169436	5465	*	10.87	10.35	11.25	-0.9	0.0135	0.0168	925.22	1682.64	2500	2358
NC_037325.1	197924	199627	1704	*	8.48	7.86	8.91	-1.05	1.05E-05	2.16E-05	227.64	237.72	499.33	466
NC_037325.1	208040	210907	2868	*	10.59	10.74	10.43	0.31	0.455	0.48	983.3	2436.21	1417.11	1349
NC_037325.1	216557	220818	4262	*	10.43	9.31	11.05	-1.74	1.46E-08	6.90E-08	515.71	750.79	2288.92	1945
NC_037325.1	222547	223742	1196	*	7.86	7.64	8.05	-0.41	0.147	0.163	170.14	229.79	301.34	230
NC_037325.1	307833	308494	662	*	7.13	6.09	7.73	-1.64	8.97E-10	6.31E-09	70.4	65.77	220.81	205
NC_037325.1	311439	315405	3967	*	10.09	9.19	10.64	-1.45	4.74E-07	1.40E-06	474.05	690.17	1647.65	1543
NC_037325.1	324840	325515	676	*	7.01	6.24	7.51	-1.27	3.04E-05	5.63E-05	90.94	60.22	169.46	194
NC_037325.1	339926	350286	10361	*	12.69	12.87	12.47	0.41	0.398	0.424	5048.53	9973.44	5841.6	5503
NC_037325.1	351608	352785	1178	*	8.05	7.56	8.41	-0.85	0.00284	0.00385	151.37	226.62	342.28	337
NC_037325.1	375639	383789	8151	*	11.15	10.46	11.61	-1.15	0.00048	0.000726	1205.08	1618.86	3220.8	3043
NC_037325.1	405106	409606	4501	*	10.56	10.69	10.42	0.26	0.461	0.486	1132.91	2163.23	1413.09	1333
NC_037325.1	449203	450310	1108	*	8.01	8.67	6.79	1.88	1.49E-07	5.05E-07	258.15	554.67	114.43	107
NC_037325.1	453746	454243	498	*	6.82	7.38	5.9	1.48	3.22E-06	7.69E-06	131.42	201.66	59.73	60
NC_037325.1	513162	513841	680	*	7.23	6.19	7.82	-1.63	4.41E-08	1.80E-07	88.59	57.84	234.56	218
NC_037325.1	518791	519518	728	*	7.69	6.56	8.31	-1.75	7.15E-12	1.06E-10	90.94	97.86	329.53	307
NC_037325.1	519983	522841	2859	*	9.32	9.68	8.85	0.82	0.00584	0.00766	604.88	1030.51	485.23	440
NC_037325.1	530289	535801	5513	*	10.02	10.64	8.91	1.73	2.67E-06	6.46E-06	989.17	2191.76	507.72	452
NC_037325.1	538939	546017	7079	*	11.08	11.82	9.47	2.35	1.27E-07	4.38E-07	2010.02	5227.02	704.36	716
NC_037325.1	547176	554444	7269	*	10.42	11.04	9.33	1.71	9.02E-06	1.91E-05	1288.39	2911.65	627.52	656
NC_037325.1	594299	595745	1447	*	8.14	7.48	8.59	-1.12	6.94E-06	1.53E-05	165.45	190.97	387.58	385
NC_037325.1	596406	597408	1003	*	8.27	8.98	6.79	2.19	3.57E-10	2.96E-09	330.9	679.48	118.79	102
NC_037325.1	610386	611109	724	*	7.08	6.91	7.23	-0.33	0.289	0.311	94.46	145.8	162.08	139
[truncated: 70 more rows]
