# Supplementary material for: Normal distribution of H3K9me3 occupancy co-mediated by histone methyltransferase BcDIM5 and histone deacetylase BcHda1 maintains stable ABA synthesis in Botrytis cinerea TB-31
Source: Front Microbiol. 2024 Mar 4;15:1339576. doi: 10.3389/fmicb.2024.1339576 (PMC10944950; doi:10.3389/fmicb.2024.1339576)
Supplement: Supplementary file 5 [file Data_Sheet_3.ZIP › Dataset 2/KOBchda1_H3K9me3_vs_TB_31_H3K9me3_down.peak_annotation.xls]

seqnames	start	end	width	Name	Conc	Conc_KOBchda1_H3K9me3	Conc_TB_31_H3K9me3	Fold	p.value	FDR	GeneFeature	GeneInside	Gene	GO	KEGG	map	NR	Transcription_factor
NC_037316.1	1077701	1079060	1360	KOBchda1_H3K9me3_vs_TB_31_H3K9me3_peak_8	8.56	7.05	9.28	-2.23	1.82E-20	4.71E-18	BCIN_07g02960:exon	BCIN_07g02960:NC_037316.1:1076274-1081200:-:2819	BCIN_07g02960(gene-BCIN_07g02960)	NA	NA	NA	hypothetical protein BCIN_07g02960 [Botrytis cinerea B05.10]	NA
NC_037310.1	2696491	2697867	1377	KOBchda1_H3K9me3_vs_TB_31_H3K9me3_peak_10	8.75	7.27	9.46	-2.19	3.95E-20	8.18E-18	BCIN_01g07670:exon	BCIN_01g07670:NC_037310.1:2696123-2698285:+:1056	BCIN_01g07670(gene-BCIN_01g07670)	NA	NA	NA	hypothetical protein BCIN_01g07670 [Botrytis cinerea B05.10]	NA
NC_037312.1	261207	263765	2559	KOBchda1_H3K9me3_vs_TB_31_H3K9me3_peak_11	9.52	8.11	10.22	-2.11	1.25E-19	2.29E-17	intergenic	BCIN_03g00760:NC_037312.1:259683-261795:+:2803	BCIN_03g00760(gene-BCIN_03g00760)	NA	NA	NA	hypothetical protein BCIN_03g00760 [Botrytis cinerea B05.10]	NA
NC_037324.1	80105	82643	2539	KOBchda1_H3K9me3_vs_TB_31_H3K9me3_peak_14	9.84	8.39	10.55	-2.16	1.11E-18	1.64E-16	intergenic	BCIN_15g00110:NC_037324.1:79879-81127:+:1495	BCIN_15g00110(gene-BCIN_15g00110)	NA	NA	NA	hypothetical protein BCIN_15g00110 [Botrytis cinerea B05.10]	NA
NC_037317.1	412855	415391	2537	KOBchda1_H3K9me3_vs_TB_31_H3K9me3_peak_15	9.45	8.07	10.14	-2.07	1.96E-18	2.70E-16	BCIN_08g01030:exon	BCIN_08g01030:NC_037317.1:412145-417680:-:3557	BCIN_08g01030(gene-BCIN_08g01030)	NA	NA	NA	hypothetical protein BCIN_08g01030 [Botrytis cinerea B05.10]	NA
NC_037310.1	2862401	2864634	2234	KOBchda1_H3K9me3_vs_TB_31_H3K9me3_peak_16	9.97	8.53	10.68	-2.15	2.48E-18	3.20E-16	BCIN_01g08160:exon	BCIN_01g08160:NC_037310.1:2862766-2864851:+:751	BCIN_01g08160(gene-BCIN_01g08160)	NA	NA	NA	hypothetical protein BCIN_01g08160 [Botrytis cinerea B05.10]	NA
NC_037320.1	2185082	2186581	1500	KOBchda1_H3K9me3_vs_TB_31_H3K9me3_peak_17	8.76	7.39	9.45	-2.06	3.56E-18	4.33E-16	Bcclg1:exon	Bcclg1:NC_037320.1:2183482-2186116:+:2349	Bcclg1(gene-BCIN_11g06130)	51;GO:0000307,cellular_component cyclin-dependent protein kinase holoenzyme complex;GO:0001932,biological_process regulation of protein phosphorylation;GO:0003674,molecular_function molecular_function;GO:0005575,cellular_component cellular_component;GO:0005622,cellular_component intracellular;GO:0005623,cellular_component cell;GO:0008150,biological_process biological_process;GO:0009893,biological…	NA	NA	Bcclg1 [Botrytis cinerea B05.10]	NA
NC_037322.1	1563064	1565253	2190	KOBchda1_H3K9me3_vs_TB_31_H3K9me3_peak_18	9.08	7.76	9.76	-2.01	3.79E-18	4.36E-16	Bcpps1:exon	Bcpps1:NC_037322.1:1562679-1565394:-:1235	Bcpps1(gene-BCIN_13g04330)	101;GO:0000188,biological_process inactivation of MAPK activity;GO:0001932,biological_process regulation of protein phosphorylation;GO:0001933,biological_process negative regulation of protein phosphorylation;GO:0003674,molecular_function molecular_function;GO:0003824,molecular_function catalytic activity;GO:0004721,molecular_function phosphoprotein phosphatase activity;GO:0006139,biological_proc…	NA	NA	Bcpps1 [Botrytis cinerea B05.10]	NA
NC_037310.1	3176134	3177133	1000	KOBchda1_H3K9me3_vs_TB_31_H3K9me3_peak_26	8.16	6.79	8.85	-2.06	1.39E-16	1.11E-14	BCIN_01g09100:exon	BCIN_01g09100:NC_037310.1:3175091-3179780:+:1542	BCIN_01g09100(gene-BCIN_01g09100)	51;GO:0003674,molecular_function molecular_function;GO:0003824,molecular_function catalytic activity;GO:0003825,molecular_function alpha,alpha-trehalose-phosphate synthase (UDP-forming) activity;GO:0005575,cellular_component cellular_component;GO:0005622,cellular_component intracellular;GO:0005623,cellular_component cell;GO:0005737,cellular_component cytoplasm;GO:0005946,cellular_component alpha,…	TPS; trehalose 6-phosphate synthase/phosphatase [EC:2.4.1.15 3.1.3.12]; K16055; TSL1, TPS3; trehalose 6-phosphate synthase complex regulatory subunit; K22337; otsA; trehalose 6-phosphate synthase [EC:2.4.1.15 2.4.1.347]; K00697	map00500	hypothetical protein BCIN_01g09100 [Botrytis cinerea B05.10]	NA
NC_037311.1	1454779	1456330	1552	KOBchda1_H3K9me3_vs_TB_31_H3K9me3_peak_28	8.84	7.54	9.51	-1.96	1.73E-16	1.28E-14	BCIN_02g04140:exon	BCIN_02g04140:NC_037311.1:1453494-1457679:+:2060	BCIN_02g04140(gene-BCIN_02g04140)	NA	NA	NA	hypothetical protein BCIN_02g04140 [Botrytis cinerea B05.10]	NA
NC_037325.1	1571576	1573352	1777	KOBchda1_H3K9me3_vs_TB_31_H3K9me3_peak_29	8.77	7.5	9.43	-1.93	1.80E-16	1.28E-14	BCIN_16g04330:exon;Bcsto1:Promoter	Bcsto1:NC_037325.1:1566888-1570523:-:-1941	Bcsto1(gene-BCIN_16g04320)	139;GO:0000184,biological_process nuclear-transcribed mRNA catabolic process, nonsense-mediated decay;GO:0000243,cellular_component commitment complex;GO:0000339,molecular_function RNA cap binding;GO:0000340,molecular_function RNA 7-methylguanosine cap binding;GO:0000375,biological_process RNA splicing, via transesterification reactions;GO:0000377,biological_process RNA splicing, via transesterif…	NCBP1, CBP80; nuclear cap-binding protein subunit 1; K12882	map03013,map03015,map03040	Bcsto1 [Botrytis cinerea B05.10]	NA
NC_037315.1	666714	668243	1530	KOBchda1_H3K9me3_vs_TB_31_H3K9me3_peak_32	8.83	7.57	9.49	-1.92	2.40E-16	1.55E-14	BCIN_06g01890:exon	BCIN_06g01890:NC_037315.1:665407-668498:+:2071	BCIN_06g01890(gene-BCIN_06g01890)	57;GO:0003674,molecular_function molecular_function;GO:0005215,molecular_function transporter activity;GO:0005575,cellular_component cellular_component;GO:0005622,cellular_component intracellular;GO:0005623,cellular_component cell;GO:0005737,cellular_component cytoplasm;GO:0005783,cellular_component endoplasmic reticulum;GO:0005789,cellular_component endoplasmic reticulum membrane;GO:0006605,biol…	WSC; cell wall integrity and stress response component; K11244	map04011,map04139	hypothetical protein BCIN_06g01890 [Botrytis cinerea B05.10]	NA
NC_037324.1	60485	62679	2195	KOBchda1_H3K9me3_vs_TB_31_H3K9me3_peak_34	10.8	8.73	11.62	-2.88	2.90E-16	1.76E-14	BCIN_15g00040:exon	BCIN_15g00040:NC_037324.1:60490-62550:-:968	BCIN_15g00040(gene-BCIN_15g00040)	NA	NA	NA	hypothetical protein BCIN_15g00040 [Botrytis cinerea B05.10]	NA
NC_037317.1	1527749	1530555	2807	KOBchda1_H3K9me3_vs_TB_31_H3K9me3_peak_35	9.42	8.13	10.09	-1.96	3.13E-16	1.85E-14	BCIN_08g03960:exon;BCIN_08g03960:three_prime_UTR	BCIN_08g03970:NC_037317.1:1531331-1534419:+:-2179	BCIN_08g03970(gene-BCIN_08g03970)	95;GO:0000322,cellular_component storage vacuole;GO:0000323,cellular_component lytic vacuole;GO:0000324,cellular_component fungal-type vacuole;GO:0000328,cellular_component fungal-type vacuole lumen;GO:0003674,molecular_function molecular_function;GO:0003824,molecular_function catalytic activity;GO:0004620,molecular_function phospholipase activity;GO:0004622,molecular_function lysophospholipase a…	ATG15, AUT5; lipase ATG15 [EC:3.1.1.3]; K17900	map00561,map04138	hypothetical protein BCIN_08g03970 [Botrytis cinerea B05.10]	NA
NC_037312.1	1301611	1302643	1033	KOBchda1_H3K9me3_vs_TB_31_H3K9me3_peak_36	8.15	6.82	8.83	-2.01	3.88E-16	2.23E-14	BCIN_03g03870:intron	BCIN_03g03870:NC_037312.1:1300914-1302853:+:1213	BCIN_03g03870(gene-BCIN_03g03870)	NA	NA	NA	hypothetical protein BCIN_03g03870 [Botrytis cinerea B05.10]	NA
NC_037312.1	2539784	2541593	1810	KOBchda1_H3K9me3_vs_TB_31_H3K9me3_peak_38	8.88	7.63	9.54	-1.91	6.23E-16	3.39E-14	Bcksp1:exon	Bcksp1:NC_037312.1:2539659-2544161:-:3472	Bcksp1(gene-BCIN_03g07530)	66;GO:0000166,molecular_function nucleotide binding;GO:0003674,molecular_function molecular_function;GO:0003824,molecular_function catalytic activity;GO:0004672,molecular_function protein kinase activity;GO:0004674,molecular_function protein serine/threonine kinase activity;GO:0005488,molecular_function binding;GO:0005524,molecular_function ATP binding;GO:0005575,cellular_component cellular_compo…	NA	NA	Bcksp1 [Botrytis cinerea B05.10]	NA
NC_037310.1	1907918	1909116	1199	KOBchda1_H3K9me3_vs_TB_31_H3K9me3_peak_40	8.3	6.99	8.98	-2	8.53E-16	4.41E-14	BCIN_01g05390:exon	BCIN_01g05390:NC_037310.1:1907785-1910507:+:732	BCIN_01g05390(gene-BCIN_01g05390)	NA	NA	NA	hypothetical protein BCIN_01g05390 [Botrytis cinerea B05.10]	NA
NC_037311.1	2421084	2424405	3322	KOBchda1_H3K9me3_vs_TB_31_H3K9me3_peak_42	10.17	8.78	10.86	-2.08	1.88E-15	9.26E-14	BCIN_02g06840:Promoter;BCIN_02g06850:Promoter	BCIN_02g06850:NC_037311.1:2423884-2424467:+:-1139	BCIN_02g06850(gene-BCIN_02g06850)	NA	NA	NA	hypothetical protein BCIN_02g06850 [Botrytis cinerea B05.10]	NA
NC_037319.1	931926	933832	1907	KOBchda1_H3K9me3_vs_TB_31_H3K9me3_peak_43	8.67	7.45	9.32	-1.87	2.27E-15	1.09E-13	BCIN_10g02440:exon;Bclos1:Promoter	Bclos1:NC_037319.1:926622-931134:-:-1745	Bclos1(gene-BCIN_10g02430)	98;GO:0000049,molecular_function tRNA binding;GO:0000166,molecular_function nucleotide binding;GO:0001882,molecular_function nucleoside binding;GO:0001883,molecular_function purine nucleoside binding;GO:0003674,molecular_function molecular_function;GO:0003676,molecular_function nucleic acid binding;GO:0003723,molecular_function RNA binding;GO:0005488,molecular_function binding;GO:0005515,molecula…	XPOT; exportin-T; K14288	map03013	Bclos1 [Botrytis cinerea B05.10]	NA
NC_037323.1	1541914	1543711	1798	KOBchda1_H3K9me3_vs_TB_31_H3K9me3_peak_45	8.82	7.6	9.47	-1.87	2.93E-15	1.35E-13	intergenic	BCIN_14g03940:NC_037323.1:1543225-1546575:-:3762	BCIN_14g03940(gene-BCIN_14g03940)	52;GO:0003674,molecular_function molecular_function;GO:0003824,molecular_function catalytic activity;GO:0004620,molecular_function phospholipase activity;GO:0004629,molecular_function phospholipase C activity;GO:0005575,cellular_component cellular_component;GO:0005622,cellular_component intracellular;GO:0005623,cellular_component cell;GO:0005737,cellular_component cytoplasm;GO:0005739,cellular_co…	E3.1.4.46, glpQ, ugpQ; glycerophosphoryl diester phosphodiesterase [EC:3.1.4.46]; K01126; PGC1; phosphatidylglycerol phospholipase C [EC:3.1.4.-]; K18694	map00564	hypothetical protein BCIN_14g03940 [Botrytis cinerea B05.10]	NA
NC_037318.1	15905	17083	1179	KOBchda1_H3K9me3_vs_TB_31_H3K9me3_peak_47	9.66	8.37	10.33	-1.96	3.15E-15	1.38E-13	BCIN_09g00030:exon	BCIN_09g00030:NC_037318.1:16052-17023:+:442	BCIN_09g00030(gene-BCIN_09g00030)	NA	NA	NA	hypothetical protein BCIN_09g00030 [Botrytis cinerea B05.10]	NA
NC_037323.1	1020058	1022512	2455	KOBchda1_H3K9me3_vs_TB_31_H3K9me3_peak_48	9.18	7.96	9.84	-1.88	3.78E-15	1.63E-13	BCIN_14g02590:exon	BCIN_14g02590:NC_037323.1:1018945-1023076:+:2340	BCIN_14g02590(gene-BCIN_14g02590)	109;GO:0000976,molecular_function transcription regulatory region sequence-specific DNA binding;GO:0000977,molecular_function RNA polymerase II regulatory region sequence-specific DNA binding;GO:0000978,molecular_function RNA polymerase II proximal promoter sequence-specific DNA binding;GO:0000981,molecular_function DNA-binding transcription factor activity, RNA polymerase II-specific;GO:0000982,…	NA	NA	hypothetical protein BCIN_14g02590 [Botrytis cinerea B05.10]	NA
NC_037313.1	408776	410376	1601	KOBchda1_H3K9me3_vs_TB_31_H3K9me3_peak_52	8.84	7.64	9.49	-1.85	6.43E-15	2.56E-13	BCIN_04g01030:exon	BCIN_04g01020:NC_037313.1:403357-407303:-:-2273	BCIN_04g01020(gene-BCIN_04g01020)	NA	NA	NA	hypothetical protein BCIN_04g01020 [Botrytis cinerea B05.10]	NA
NC_037310.1	121050	124270	3221	KOBchda1_H3K9me3_vs_TB_31_H3K9me3_peak_54	10.06	8.61	10.77	-2.15	1.02E-14	3.91E-13	BCIN_01g00280:exon	BCIN_01g00280:NC_037310.1:119710-124506:+:2950	BCIN_01g00280(gene-BCIN_01g00280)	NA	NA	NA	hypothetical protein BCIN_01g00280 [Botrytis cinerea B05.10]	NA
NC_037317.1	1483804	1484253	450	KOBchda1_H3K9me3_vs_TB_31_H3K9me3_peak_55	7.83	5.67	8.66	-2.99	1.20E-14	4.52E-13	Bcaba1:Promoter	Bcaba1:NC_037317.1:1479963-1482161:-:-1867	Bcaba1(gene-BCIN_08g03850)	NA	NA	NA	Bcaba1 [Botrytis cinerea B05.10]	NA
NC_037310.1	3072583	3073860	1278	KOBchda1_H3K9me3_vs_TB_31_H3K9me3_peak_59	8.25	6.99	8.92	-1.92	2.51E-14	8.81E-13	BCIN_01g08840:exon	BCIN_01g08840:NC_037310.1:3070696-3074891:+:2525	BCIN_01g08840(gene-BCIN_01g08840)	NA	NA	NA	hypothetical protein BCIN_01g08840 [Botrytis cinerea B05.10]	NA
NC_037319.1	1720746	1723586	2841	KOBchda1_H3K9me3_vs_TB_31_H3K9me3_peak_61	10.26	8.77	10.98	-2.21	3.10E-14	1.05E-12	BCIN_10g04480:exon	BCIN_10g04480:NC_037319.1:1719207-1724306:-:2140	BCIN_10g04480(gene-BCIN_10g04480)	NA	NA	NA	hypothetical protein BCIN_10g04480 [Botrytis cinerea B05.10]	NA
NC_037323.1	1399951	1402961	3011	KOBchda1_H3K9me3_vs_TB_31_H3K9me3_peak_63	10.23	8.94	10.9	-1.96	4.14E-14	1.36E-12	BCIN_14g03670:exon	BCIN_14g03670:NC_037323.1:1400540-1402865:-:1409	BCIN_14g03670(gene-BCIN_14g03670)	81;GO:0003674,molecular_function molecular_function;GO:0003824,molecular_function catalytic activity;GO:0004326,molecular_function tetrahydrofolylpolyglutamate synthase activity;GO:0005575,cellular_component cellular_component;GO:0005622,cellular_component intracellular;GO:0005623,cellular_component cell;GO:0005737,cellular_component cytoplasm;GO:0005739,cellular_component mitochondrion;GO:000575…	FPGS; folylpolyglutamate synthase [EC:6.3.2.17]; K01930	map00790	hypothetical protein BCIN_14g03670 [Botrytis cinerea B05.10]	NA
NC_037310.1	2596259	2597232	974	KOBchda1_H3K9me3_vs_TB_31_H3K9me3_peak_64	8.01	6.78	8.67	-1.89	4.25E-14	1.38E-12	BCIN_01g07410:exon	BCIN_01g07410:NC_037310.1:2595386-2597794:+:1359	BCIN_01g07410(gene-BCIN_01g07410)	NA	NA	NA	hypothetical protein BCIN_01g07410 [Botrytis cinerea B05.10]	NA
NC_037324.1	663095	665348	2254	KOBchda1_H3K9me3_vs_TB_31_H3K9me3_peak_65	8.98	7.83	9.62	-1.79	4.94E-14	1.57E-12	Bcace1:exon	Bcace1:NC_037324.1:662306-666878:-:2656	Bcace1(gene-BCIN_15g01900)	NA	NA	NA	Bcace1 [Botrytis cinerea B05.10]	NA
NC_037323.1	493804	495451	1648	KOBchda1_H3K9me3_vs_TB_31_H3K9me3_peak_67	8.6	7.41	9.24	-1.83	6.15E-14	1.90E-12	BCIN_14g01080:exon	BCIN_14g01080:NC_037323.1:492216-496227:+:2411	BCIN_14g01080(gene-BCIN_14g01080)	NA	NA	NA	hypothetical protein BCIN_14g01080 [Botrytis cinerea B05.10]	NA
NC_037315.1	655866	659091	3226	KOBchda1_H3K9me3_vs_TB_31_H3K9me3_peak_68	9.56	8.34	10.21	-1.87	6.89E-14	2.10E-12	intergenic	BCIN_06g01880:NC_037315.1:652105-653343:-:-4135	BCIN_06g01880(gene-BCIN_06g01880)	NA	NA	NA	hypothetical protein BCIN_06g01880 [Botrytis cinerea B05.10]	NA
NC_037311.1	1511420	1515179	3760	KOBchda1_H3K9me3_vs_TB_31_H3K9me3_peak_70	10.6	9.04	11.33	-2.29	7.61E-14	2.25E-12	intergenic	BCIN_02g04270:NC_037311.1:1505952-1510799:-:-2500	BCIN_02g04270(gene-BCIN_02g04270)	NA	NA	NA	hypothetical protein BCIN_02g04270 [Botrytis cinerea B05.10]	NA
NC_037315.1	1192706	1193563	858	KOBchda1_H3K9me3_vs_TB_31_H3K9me3_peak_71	7.76	6.51	8.42	-1.91	8.49E-14	2.48E-12	BCIN_06g03420:exon	BCIN_06g03420:NC_037315.1:1192306-1194300:-:1165	BCIN_06g03420(gene-BCIN_06g03420)	NA	NA	NA	hypothetical protein BCIN_06g03420 [Botrytis cinerea B05.10]	NA
NC_037325.1	1609614	1611570	1957	KOBchda1_H3K9me3_vs_TB_31_H3K9me3_peak_72	9.18	8.07	9.8	-1.74	9.54E-14	2.74E-12	BCIN_16g04400:Promoter	BCIN_16g04400:NC_037325.1:1606648-1608723:-:-1869	BCIN_16g04400(gene-BCIN_16g04400)	NA	NA	NA	hypothetical protein BCIN_16g04400 [Botrytis cinerea B05.10]	NA
NC_037317.1	80580	82759	2180	KOBchda1_H3K9me3_vs_TB_31_H3K9me3_peak_73	9.15	8.06	9.77	-1.71	9.75E-14	2.76E-12	BCIN_08g00160:exon	BCIN_08g00160:NC_037317.1:78798-83124:+:2871	BCIN_08g00160(gene-BCIN_08g00160)	NA	NA	NA	hypothetical protein BCIN_08g00160 [Botrytis cinerea B05.10]	NA
NC_037324.1	1247466	1251223	3758	KOBchda1_H3K9me3_vs_TB_31_H3K9me3_peak_74	9.83	8.63	10.48	-1.84	1.04E-13	2.88E-12	intergenic	BCIN_15g03590:NC_037324.1:1246077-1249141:+:3267	BCIN_15g03590(gene-BCIN_15g03590)	NA	NA	NA	hypothetical protein BCIN_15g03590 [Botrytis cinerea B05.10]	NA
NC_037310.1	2902812	2905165	2354	KOBchda1_H3K9me3_vs_TB_31_H3K9me3_peak_75	9.19	8.02	9.83	-1.81	1.05E-13	2.88E-12	BCIN_01g08250:exon	Bcrib4:NC_037310.1:2905569-2907120:-:3131	Bcrib4(gene-BCIN_01g08260)	66;GO:0000906,molecular_function 6,7-dimethyl-8-ribityllumazine synthase activity;GO:0003674,molecular_function molecular_function;GO:0003824,molecular_function catalytic activity;GO:0005488,molecular_function binding;GO:0005575,cellular_component cellular_component;GO:0005622,cellular_component intracellular;GO:0005623,cellular_component cell;GO:0005634,cellular_component nucleus;GO:0005737,cell…	ribH, RIB4; 6,7-dimethyl-8-ribityllumazine synthase [EC:2.5.1.78]; K00794	map00740	Bcrib4 [Botrytis cinerea B05.10]	NA
NC_037310.1	3270676	3272132	1457	KOBchda1_H3K9me3_vs_TB_31_H3K9me3_peak_78	8.36	7.18	9	-1.82	1.14E-13	3.03E-12	BCIN_01g09400:exon	BCIN_01g09400:NC_037310.1:3270089-3273015:-:1611	BCIN_01g09400(gene-BCIN_01g09400)	NA	NA	NA	hypothetical protein BCIN_01g09400 [Botrytis cinerea B05.10]	NA
NC_037310.1	3758977	3760327	1351	KOBchda1_H3K9me3_vs_TB_31_H3K9me3_peak_79	8.59	7.44	9.23	-1.79	1.17E-13	3.05E-12	BccpcA:exon	BccpcA:NC_037310.1:3758682-3760798:-:1146	BccpcA(gene-BCIN_01g10810)	192;GO:0000122,biological_process negative regulation of transcription by RNA polymerase II;GO:0000228,cellular_component nuclear chromosome;GO:0000785,cellular_component chromatin;GO:0000790,cellular_component nuclear chromatin;GO:0000976,molecular_function transcription regulatory region sequence-specific DNA binding;GO:0000977,molecular_function RNA polymerase II regulatory region sequence-spe…	GCN4; general control protein GCN4; K09464	map04138	BccpcA [Botrytis cinerea B05.10]	NA
NC_037310.1	3670261	3671136	876	KOBchda1_H3K9me3_vs_TB_31_H3K9me3_peak_82	7.59	6.26	8.27	-2.01	1.49E-13	3.76E-12	BCIN_01g10520:exon	BCIN_01g10520:NC_037310.1:3669127-3671281:+:1571	BCIN_01g10520(gene-BCIN_01g10520)	35;GO:0000338,biological_process protein deneddylation;GO:0003674,molecular_function molecular_function;GO:0003824,molecular_function catalytic activity;GO:0004175,molecular_function endopeptidase activity;GO:0005575,cellular_component cellular_component;GO:0005622,cellular_component intracellular;GO:0005623,cellular_component cell;GO:0005737,cellular_component cytoplasm;GO:0006464,biological_pro…	NA	NA	hypothetical protein BCIN_01g10520 [Botrytis cinerea B05.10]	NA
NC_037310.1	91867	95574	3708	KOBchda1_H3K9me3_vs_TB_31_H3K9me3_peak_85	10.53	9.21	11.21	-2.01	1.94E-13	4.72E-12	BCIN_01g00180:exon	BCIN_01g00180:NC_037310.1:90466-95656:-:1935	BCIN_01g00180(gene-BCIN_01g00180)	NA	NA	NA	hypothetical protein BCIN_01g00180 [Botrytis cinerea B05.10]	NA
NC_037319.1	1170321	1173742	3422	KOBchda1_H3K9me3_vs_TB_31_H3K9me3_peak_88	10.29	8.92	10.98	-2.06	2.38E-13	5.60E-12	BCIN_10g03060:intron;BCIN_10g03070:Promoter	BCIN_10g03060:NC_037319.1:1169761-1173112:-:1080	BCIN_10g03060(gene-BCIN_10g03060)	NA	NA	NA	hypothetical protein BCIN_10g03060 [Botrytis cinerea B05.10]	NA
NC_037310.1	3334726	3336376	1651	KOBchda1_H3K9me3_vs_TB_31_H3K9me3_peak_89	8.71	7.47	9.36	-1.89	2.49E-13	5.78E-12	BCIN_01g09590:exon	BCIN_01g09590:NC_037310.1:3333723-3336840:+:1828	BCIN_01g09590(gene-BCIN_01g09590)	NA	NA	NA	hypothetical protein BCIN_01g09590 [Botrytis cinerea B05.10]	NA
NC_037325.1	1731855	1733131	1277	KOBchda1_H3K9me3_vs_TB_31_H3K9me3_peak_90	8.32	7.19	8.95	-1.77	2.57E-13	5.91E-12	intergenic	Bcser1:NC_037325.1:1734890-1736808:+:-2397	Bcser1(gene-BCIN_10g02530,gene-BCIN_16g04780)	57;GO:0003674,molecular_function molecular_function;GO:0003824,molecular_function catalytic activity;GO:0004648,molecular_function O-phospho-L-serine:2-oxoglutarate aminotransferase activity;GO:0005575,cellular_component cellular_component;GO:0005622,cellular_component intracellular;GO:0005623,cellular_component cell;GO:0005737,cellular_component cytoplasm;GO:0006082,biological_process organic ac…	serC, PSAT1; phosphoserine aminotransferase [EC:2.6.1.52]; K00831	map00260,map00270,map00680,map00750	Bcser1 [Botrytis cinerea B05.10]	NA
NC_037312.1	2512512	2513595	1084	KOBchda1_H3K9me3_vs_TB_31_H3K9me3_peak_93	7.84	6.64	8.49	-1.85	3.26E-13	7.22E-12	Bccrd1:Promoter;Bcreg1:exon	Bccrd1:NC_037312.1:2514407-2516329:+:-1353	Bccrd1(gene-BCIN_03g07430)	85;GO:0000002,biological_process mitochondrial genome maintenance;GO:0003674,molecular_function molecular_function;GO:0003824,molecular_function catalytic activity;GO:0005575,cellular_component cellular_component;GO:0005622,cellular_component intracellular;GO:0005623,cellular_component cell;GO:0005737,cellular_component cytoplasm;GO:0005739,cellular_component mitochondrion;GO:0006605,biological_p…	CRLS; cardiolipin synthase (CMP-forming) [EC:2.7.8.41]; K08744	map00564	Bccrd1 [Botrytis cinerea B05.10]	NA
NC_037316.1	2143811	2144888	1078	KOBchda1_H3K9me3_vs_TB_31_H3K9me3_peak_94	8.05	6.88	8.68	-1.8	3.28E-13	7.22E-12	Bcprr1:exon	Bcprr1:NC_037316.1:2142046-2146007:-:1657	Bcprr1(gene-BCIN_07g05800)	126;GO:0000122,biological_process negative regulation of transcription by RNA polymerase II;GO:0000165,biological_process MAPK cascade;GO:0000166,molecular_function nucleotide binding;GO:0003674,molecular_function molecular_function;GO:0003824,molecular_function catalytic activity;GO:0004672,molecular_function protein kinase activity;GO:0004674,molecular_function protein serine/threonine kinase a…	NA	NA	Bcprr1 [Botrytis cinerea B05.10]	NA
NC_037323.1	1403582	1406015	2434	KOBchda1_H3K9me3_vs_TB_31_H3K9me3_peak_95	9.84	8.58	10.51	-1.93	3.31E-13	7.22E-12	BCIN_14g03680:exon;BCIN_14g03670:Promoter	BCIN_14g03680:NC_037323.1:1403662-1406275:+:1136	BCIN_14g03680(gene-BCIN_14g03680)	NA	NA	NA	hypothetical protein BCIN_14g03680 [Botrytis cinerea B05.10]	NA
NC_037313.1	1202738	1203532	795	KOBchda1_H3K9me3_vs_TB_31_H3K9me3_peak_97	7.69	6.41	8.35	-1.94	4.06E-13	8.66E-12	BCIN_04g03350:Promoter;BCIN_04g03340:exon	BCIN_04g03340:NC_037313.1:1202525-1204160:-:1025	BCIN_04g03340(gene-BCIN_04g03340)	NA	NA	NA	hypothetical protein BCIN_04g03340 [Botrytis cinerea B05.10]	NA
NC_037324.1	64196	66827	2632	KOBchda1_H3K9me3_vs_TB_31_H3K9me3_peak_99	10.34	8.83	11.06	-2.23	5.02E-13	1.04E-11	Bcayt1:exon	Bcayt1:NC_037324.1:64197-65922:+:1314	Bcayt1(gene-BCIN_15g00050)	24;GO:0003674,molecular_function molecular_function;GO:0003824,molecular_function catalytic activity;GO:0008150,biological_process biological_process;GO:0008152,biological_process metabolic process;GO:0008374,molecular_function O-acyltransferase activity;GO:0009056,biological_process catabolic process;GO:0009404,biological_process toxin metabolic process;GO:0009407,biological_process toxin catabo…	NA	NA	Bcayt1 [Botrytis cinerea B05.10]	NA
NC_037321.1	675291	677535	2245	KOBchda1_H3K9me3_vs_TB_31_H3K9me3_peak_100	9.39	8.25	10.02	-1.78	5.05E-13	1.04E-11	Bclia1:Promoter	Bclia1:NC_037321.1:672910-674481:-:-1932	Bclia1(gene-BCIN_12g01940)	81;GO:0000226,biological_process microtubule cytoskeleton organization;GO:0003674,molecular_function molecular_function;GO:0003824,molecular_function catalytic activity;GO:0004497,molecular_function monooxygenase activity;GO:0005575,cellular_component cellular_component;GO:0005622,cellular_component intracellular;GO:0005623,cellular_component cell;GO:0005634,cellular_component nucleus;GO:0005737,…	NA	NA	Bclia1 [Botrytis cinerea B05.10]	NA
NC_037320.1	263925	265578	1654	KOBchda1_H3K9me3_vs_TB_31_H3K9me3_peak_101	8.56	7.46	9.18	-1.72	5.78E-13	1.18E-11	BCIN_11g00730:exon	BCIN_11g00730:NC_037320.1:262891-268459:-:3707	BCIN_11g00730(gene-BCIN_11g00730)	NA	NA	NA	hypothetical protein BCIN_11g00730 [Botrytis cinerea B05.10]	NA
NC_037311.1	1515675	1518458	2784	KOBchda1_H3K9me3_vs_TB_31_H3K9me3_peak_102	9.8	8.6	10.44	-1.84	5.88E-13	1.19E-11	BCIN_02g04280:exon	BCIN_02g04280:NC_037311.1:1514105-1519213:-:2146	BCIN_02g04280(gene-BCIN_02g04280)	NA	NA	NA	hypothetical protein BCIN_02g04280 [Botrytis cinerea B05.10]	NA
NC_037324.1	1782511	1785723	3213	KOBchda1_H3K9me3_vs_TB_31_H3K9me3_peak_103	10.02	8.83	10.66	-1.83	6.55E-13	1.31E-11	intergenic	BCIN_15g05150:NC_037324.1:1784223-1786214:-:2097	BCIN_15g05150(gene-BCIN_15g05150)	NA	NA	NA	hypothetical protein BCIN_15g05150 [Botrytis cinerea B05.10]	NA
NC_037318.1	2397785	2399038	1254	KOBchda1_H3K9me3_vs_TB_31_H3K9me3_peak_106	8.22	7.08	8.85	-1.77	8.42E-13	1.64E-11	BCIN_09g06800:exon	BCIN_09g06800:NC_037318.1:2395896-2400167:-:1755	BCIN_09g06800(gene-BCIN_09g06800)	NA	NA	NA	hypothetical protein BCIN_09g06800 [Botrytis cinerea B05.10]	NA
NC_037320.1	1417493	1422941	5449	KOBchda1_H3K9me3_vs_TB_31_H3K9me3_peak_108	11.08	9.62	11.79	-2.17	9.98E-13	1.91E-11	intergenic	Bchst4:NC_037320.1:1420730-1423754:-:3537	Bchst4(gene-BCIN_11g03810)	187;GO:0000122,biological_process negative regulation of transcription by RNA polymerase II;GO:0000228,cellular_component nuclear chromosome;GO:0000724,biological_process double-strand break repair via homologous recombination;GO:0000725,biological_process recombinational repair;GO:0000775,cellular_component chromosome, centromeric region;GO:0000785,cellular_component chromatin;GO:0000790,cellula…	SIR2; NAD+-dependent protein deacetylase SIR2 [EC:2.3.1.286]; K11121	map00760,map04213	Bchst4 [Botrytis cinerea B05.10]	NA
NC_037323.1	46894	48817	1924	KOBchda1_H3K9me3_vs_TB_31_H3K9me3_peak_109	9.71	8.57	10.34	-1.78	1.11E-12	2.10E-11	BCIN_14g00060:exon	BCIN_14g00060:NC_037323.1:46857-48998:-:1142	BCIN_14g00060(gene-BCIN_14g00060)	NA	NA	NA	hypothetical protein BCIN_14g00060 [Botrytis cinerea B05.10]	NA
NC_037315.1	563425	566662	3238	KOBchda1_H3K9me3_vs_TB_31_H3K9me3_peak_111	10.17	8.89	10.83	-1.94	1.23E-12	2.29E-11	intergenic	BCIN_06g01570:NC_037315.1:558084-561460:-:-3583	BCIN_06g01570(gene-BCIN_06g01570)	NA	NA	NA	hypothetical protein BCIN_06g01570 [Botrytis cinerea B05.10]	NA
NC_037318.1	1616449	1617823	1375	KOBchda1_H3K9me3_vs_TB_31_H3K9me3_peak_112	8.31	7.19	8.93	-1.74	1.26E-12	2.32E-11	Bcvac7:intron	Bcvac7:NC_037318.1:1614926-1619716:+:2210	Bcvac7(gene-BCIN_09g04580)	76;GO:0000322,cellular_component storage vacuole;GO:0000323,cellular_component lytic vacuole;GO:0000324,cellular_component fungal-type vacuole;GO:0000329,cellular_component fungal-type vacuole membrane;GO:0005575,cellular_component cellular_component;GO:0005622,cellular_component intracellular;GO:0005623,cellular_component cell;GO:0005737,cellular_component cytoplasm;GO:0005773,cellular_component…	NA	NA	Bcvac7 [Botrytis cinerea B05.10]	NA
NC_037318.1	1362494	1365929	3436	KOBchda1_H3K9me3_vs_TB_31_H3K9me3_peak_113	10.09	8.94	10.72	-1.79	1.32E-12	2.42E-11	BCIN_09g03850:Promoter	BCIN_09g03850:NC_037318.1:1360208-1362262:-:-1949	BCIN_09g03850(gene-BCIN_09g03850)	NA	E2.2.1.2, talA, talB; transaldolase [EC:2.2.1.2]; K00616	map00030	hypothetical protein BCIN_09g03850 [Botrytis cinerea B05.10]	NA
NC_037320.1	1435312	1441044	5733	KOBchda1_H3K9me3_vs_TB_31_H3K9me3_peak_114	11.09	9.63	11.8	-2.17	1.35E-12	2.46E-11	intergenic	BCIN_11g03840:NC_037320.1:1431946-1434921:-:-3257	BCIN_11g03840(gene-BCIN_11g03840)	NA	NA	NA	hypothetical protein BCIN_11g03840 [Botrytis cinerea B05.10]	NA
NC_037314.1	1752129	1753984	1856	KOBchda1_H3K9me3_vs_TB_31_H3K9me3_peak_115	8.74	7.68	9.35	-1.67	1.46E-12	2.61E-11	BCIN_05g04910:exon	BCIN_05g04910:NC_037314.1:1751669-1754297:+:1387	BCIN_05g04910(gene-BCIN_05g04910)	NA	NA	NA	hypothetical protein BCIN_05g04910 [Botrytis cinerea B05.10]	NA
NC_037318.1	874996	875922	927	KOBchda1_H3K9me3_vs_TB_31_H3K9me3_peak_116	7.72	6.57	8.36	-1.79	1.46E-12	2.61E-11	BCIN_09g02430:exon	BCIN_09g02430:NC_037318.1:873772-878212:+:1687	BCIN_09g02430(gene-BCIN_09g02430)	NA	NA	NA	hypothetical protein BCIN_09g02430 [Botrytis cinerea B05.10]	NA
NC_037321.1	1542222	1542577	356	KOBchda1_H3K9me3_vs_TB_31_H3K9me3_peak_118	6.21	4.67	6.94	-2.27	2.45E-12	4.30E-11	BCIN_12g04520:exon	BCIN_12g04520:NC_037321.1:1541210-1543101:+:1189	BCIN_12g04520(gene-BCIN_12g04520)	NA	NA	NA	hypothetical protein BCIN_12g04520 [Botrytis cinerea B05.10]	NA
NC_037317.1	1851271	1853098	1828	KOBchda1_H3K9me3_vs_TB_31_H3K9me3_peak_119	8.54	7.47	9.14	-1.67	2.66E-12	4.63E-11	BCIN_08g04830:exon	BCIN_08g04830:NC_037317.1:1848394-1853680:+:3790	BCIN_08g04830(gene-BCIN_08g04830)	NA	NA	NA	hypothetical protein BCIN_08g04830 [Botrytis cinerea B05.10]	NA
NC_037325.1	1667358	1668535	1178	KOBchda1_H3K9me3_vs_TB_31_H3K9me3_peak_120	8.08	6.94	8.71	-1.78	2.88E-12	4.97E-11	BCIN_16g04540:exon	BCIN_16g04540:NC_037325.1:1664985-1669544:-:1597	BCIN_16g04540(gene-BCIN_16g04540)	NA	NA	NA	hypothetical protein BCIN_16g04540 [Botrytis cinerea B05.10]	NA
NC_037323.1	272589	273479	891	KOBchda1_H3K9me3_vs_TB_31_H3K9me3_peak_121	8.72	7.62	9.33	-1.71	2.96E-12	5.06E-11	intergenic	BCIN_14g00620:NC_037323.1:284458-287195:-:14161	BCIN_14g00620(gene-BCIN_14g00620)	NA	NA	NA	hypothetical protein BCIN_14g00620 [Botrytis cinerea B05.10]	NA
NC_037313.1	1154383	1156180	1798	KOBchda1_H3K9me3_vs_TB_31_H3K9me3_peak_122	8.69	7.63	9.29	-1.66	3.30E-12	5.59E-11	BCIN_04g03190:exon	BCIN_04g03190:NC_037313.1:1150016-1157335:-:2053	BCIN_04g03190(gene-BCIN_04g03190)	NA	NA	NA	hypothetical protein BCIN_04g03190 [Botrytis cinerea B05.10]	NA
NC_037315.1	1999307	2000968	1662	KOBchda1_H3K9me3_vs_TB_31_H3K9me3_peak_123	8.58	7.32	9.24	-1.92	3.93E-12	6.61E-11	BCIN_06g05800:exon	BCIN_06g05800:NC_037315.1:1997690-2001277:+:2447	BCIN_06g05800(gene-BCIN_06g05800)	NA	NA	NA	hypothetical protein BCIN_06g05800 [Botrytis cinerea B05.10]	NA
NC_037325.1	1919722	1921860	2139	KOBchda1_H3K9me3_vs_TB_31_H3K9me3_peak_124	9.82	8.68	10.44	-1.76	4.11E-12	6.86E-11	BCIN_16g05190:exon	BCIN_16g05190:NC_037325.1:1919635-1921200:+:1156	BCIN_16g05190(gene-BCIN_16g05190)	NA	AKR1A1, adh; alcohol dehydrogenase (NADP+) [EC:1.1.1.2]; K00002	map00010,map00040,map00561	hypothetical protein BCIN_16g05190 [Botrytis cinerea B05.10]	NA
NC_037314.1	1980070	1981123	1054	KOBchda1_H3K9me3_vs_TB_31_H3K9me3_peak_128	7.82	6.71	8.44	-1.74	4.93E-12	7.87E-11	BCIN_05g05630:Promoter;BCIN_05g05640:exon	BCIN_05g05630:NC_037314.1:1977469-1979657:-:-939	BCIN_05g05630(gene-BCIN_05g05630)	NA	NA	NA	hypothetical protein BCIN_05g05630 [Botrytis cinerea B05.10]	NA
NC_037314.1	2894190	2895436	1247	KOBchda1_H3K9me3_vs_TB_31_H3K9me3_peak_131	8.3	7.16	8.93	-1.77	5.03E-12	7.95E-11	BCIN_05g08290:exon	BCIN_05g08290:NC_037314.1:2892653-2899921:+:2160	BCIN_05g08290(gene-BCIN_05g08290)	170;GO:0000142,cellular_component cellular bud neck contractile ring;GO:0000278,biological_process mitotic cell cycle;GO:0000281,biological_process mitotic cytokinesis;GO:0000910,biological_process cytokinesis;GO:0000912,biological_process assembly of actomyosin apparatus involved in cytokinesis;GO:0000915,biological_process actomyosin contractile ring assembly;GO:0000920,biological_process septu…	NA	NA	hypothetical protein BCIN_05g08290 [Botrytis cinerea B05.10]	NA
NC_037320.1	89884	91199	1316	KOBchda1_H3K9me3_vs_TB_31_H3K9me3_peak_132	8.84	7.8	9.44	-1.63	5.20E-12	8.16E-11	Bcfrp1:exon	Bcfrp1:NC_037320.1:88316-92194:+:2225	Bcfrp1(gene-BCIN_11g00230)	NA	NA	NA	Bcfrp1 [Botrytis cinerea B05.10]	NA
NC_037313.1	350648	353087	2440	KOBchda1_H3K9me3_vs_TB_31_H3K9me3_peak_133	9.73	8.53	10.38	-1.84	5.49E-12	8.55E-11	BCIN_04g00930:exon	BCIN_04g00930:NC_037313.1:349196-353621:-:1753	BCIN_04g00930(gene-BCIN_04g00930)	NA	NA	NA	hypothetical protein BCIN_04g00930 [Botrytis cinerea B05.10]	NA
NC_037313.1	1349106	1351235	2130	KOBchda1_H3K9me3_vs_TB_31_H3K9me3_peak_134	9.55	8.31	10.21	-1.9	5.75E-12	8.87E-11	BCIN_04g03760:exon	BCIN_04g03760:NC_037313.1:1349194-1350777:+:976	BCIN_04g03760(gene-BCIN_04g03760)	NA	NA	NA	hypothetical protein BCIN_04g03760 [Botrytis cinerea B05.10]	NA
NC_037310.1	2027792	2028706	915	KOBchda1_H3K9me3_vs_TB_31_H3K9me3_peak_135	7.99	6.86	8.61	-1.75	5.86E-12	8.98E-11	BCIN_01g05790:exon;BCIN_01g05810:Promoter	BCIN_01g05810:NC_037310.1:2029793-2031027:+:-1544	BCIN_01g05810(gene-BCIN_01g05810)	NA	NA	NA	hypothetical protein BCIN_01g05810 [Botrytis cinerea B05.10]	NA
NC_037320.1	1425317	1431214	5898	KOBchda1_H3K9me3_vs_TB_31_H3K9me3_peak_137	10.67	9.21	11.38	-2.17	6.52E-12	9.85E-11	BCIN_11g03820:exon	Bcgst17:NC_037320.1:1428824-1431818:-:3552	Bcgst17(gene-BCIN_11g03830)	NA	GST, gst; glutathione S-transferase [EC:2.5.1.18]; K00799	map00480	Bcgst17 [Botrytis cinerea B05.10]	NA
NC_037319.1	1061039	1062741	1703	KOBchda1_H3K9me3_vs_TB_31_H3K9me3_peak_138	8.53	7.37	9.16	-1.8	7.13E-12	1.06E-10	Bcbni4:intron;BCIN_10g02840:Promoter	BCIN_10g02840:NC_037319.1:1057840-1060413:-:-1477	BCIN_10g02840(gene-BCIN_10g02840)	43;GO:0002943,biological_process tRNA dihydrouridine synthesis;GO:0003674,molecular_function molecular_function;GO:0003824,molecular_function catalytic activity;GO:0005575,cellular_component cellular_component;GO:0005622,cellular_component intracellular;GO:0005623,cellular_component cell;GO:0005634,cellular_component nucleus;GO:0006139,biological_process nucleobase-containing compound metabolic p…	NA	NA	hypothetical protein BCIN_10g02840 [Botrytis cinerea B05.10]	NA
NC_037325.1	518791	519518	728	KOBchda1_H3K9me3_vs_TB_31_H3K9me3_peak_139	7.69	6.56	8.31	-1.75	7.15E-12	1.06E-10	Bctti1:Promoter	Bctti1:NC_037325.1:514602-517930:-:-1224	Bctti1(gene-BCIN_16g01360)	40;GO:0000228,cellular_component nuclear chromosome;GO:0000785,cellular_component chromatin;GO:0000790,cellular_component nuclear chromatin;GO:0005575,cellular_component cellular_component;GO:0005622,cellular_component intracellular;GO:0005623,cellular_component cell;GO:0005634,cellular_component nucleus;GO:0005694,cellular_component chromosome;GO:0005737,cellular_component cytoplasm;GO:0005739,c…	NA	NA	Bctti1 [Botrytis cinerea B05.10]	NA
NC_037313.1	302940	304396	1457	KOBchda1_H3K9me3_vs_TB_31_H3K9me3_peak_140	9	7.75	9.66	-1.91	7.64E-12	1.13E-10	BCIN_04g00800:exon	BCIN_04g00800:NC_037313.1:300864-305504:-:1836	BCIN_04g00800(gene-BCIN_04g00800)	NA	NA	NA	hypothetical protein BCIN_04g00800 [Botrytis cinerea B05.10]	NA
NC_037322.1	41807	47984	6178	KOBchda1_H3K9me3_vs_TB_31_H3K9me3_peak_141	11.17	9.75	11.87	-2.12	7.89E-12	1.16E-10	intergenic	Bclcc12:NC_037322.1:45321-47416:-:2520	Bclcc12(gene-BCIN_09g04420,gene-BCIN_13g00110)	58;GO:0000041,biological_process transition metal ion transport;GO:0003674,molecular_function molecular_function;GO:0003824,molecular_function catalytic activity;GO:0004322,molecular_function ferroxidase activity;GO:0005575,cellular_component cellular_component;GO:0005623,cellular_component cell;GO:0005886,cellular_component plasma membrane;GO:0005887,cellular_component integral component of plas…	NA	NA	Bclcc12 [Botrytis cinerea B05.10]	NA
NC_037312.1	2640264	2641575	1312	KOBchda1_H3K9me3_vs_TB_31_H3K9me3_peak_143	8.44	7.36	9.06	-1.69	8.54E-12	1.24E-10	BCIN_03g07710:exon	BCIN_03g07710:NC_037312.1:2640239-2642097:-:1177	BCIN_03g07710(gene-BCIN_03g07710)	NA	NA	NA	hypothetical protein BCIN_03g07710 [Botrytis cinerea B05.10]	NA
NC_037319.1	2186588	2189216	2629	KOBchda1_H3K9me3_vs_TB_31_H3K9me3_peak_145	9.69	8.54	10.33	-1.78	9.62E-12	1.37E-10	Bcmdj2:Promoter	Bcmdj2:NC_037319.1:2185030-2186281:-:-1621	Bcmdj2(gene-BCIN_10g05740)	89;GO:0001405,cellular_component PAM complex, Tim23 associated import motor;GO:0001671,molecular_function ATPase activator activity;GO:0003674,molecular_function molecular_function;GO:0005488,molecular_function binding;GO:0005515,molecular_function protein binding;GO:0005575,cellular_component cellular_component;GO:0005622,cellular_component intracellular;GO:0005623,cellular_component cell;GO:000…	NA	NA	Bcmdj2 [Botrytis cinerea B05.10]	NA
NC_037312.1	2674198	2676583	2386	KOBchda1_H3K9me3_vs_TB_31_H3K9me3_peak_148	9.62	8.49	10.24	-1.75	1.11E-11	1.56E-10	BCIN_03g07840:Promoter;BCIN_03g07830:Promoter	BCIN_03g07840:NC_037312.1:2676236-2678258:+:-845	BCIN_03g07840(gene-BCIN_03g07840)	NA	NA	NA	hypothetical protein BCIN_03g07840 [Botrytis cinerea B05.10]	NA
NC_037313.1	1069263	1071240	1978	KOBchda1_H3K9me3_vs_TB_31_H3K9me3_peak_149	9.96	8.5	10.67	-2.17	1.13E-11	1.57E-10	BCIN_04g02980:exon	BCIN_04g02980:NC_037313.1:1068190-1071541:-:1289	BCIN_04g02980(gene-BCIN_04g02980)	NA	NA	NA	hypothetical protein BCIN_04g02980 [Botrytis cinerea B05.10]	NA
NC_037313.1	1161246	1164128	2883	KOBchda1_H3K9me3_vs_TB_31_H3K9me3_peak_150	9.61	8.53	10.22	-1.69	1.15E-11	1.59E-10	intergenic	BCIN_04g03190:NC_037313.1:1164414-1166371:-:3684	BCIN_04g03190(gene-BCIN_04g03190)	77;GO:0000003,biological_process reproduction;GO:0003006,biological_process developmental process involved in reproduction;GO:0003674,molecular_function molecular_function;GO:0005215,molecular_function transporter activity;GO:0005575,cellular_component cellular_component;GO:0005623,cellular_component cell;GO:0005886,cellular_component plasma membrane;GO:0006810,biological_process transport;GO:000…	NA	NA	hypothetical protein BCIN_04g03190 [Botrytis cinerea B05.10]	NA
NC_037324.1	83191	85002	1812	KOBchda1_H3K9me3_vs_TB_31_H3K9me3_peak_151	9.3	8.17	9.93	-1.76	1.20E-11	1.64E-10	BCIN_15g00120:exon;BCIN_15g00120:three_prime_UTR	BCIN_15g00120:NC_037324.1:82959-86021:-:1924	BCIN_15g00120(gene-BCIN_15g00120)	NA	NA	NA	hypothetical protein BCIN_15g00120 [Botrytis cinerea B05.10]	NA
NC_037314.1	2237712	2240801	3090	KOBchda1_H3K9me3_vs_TB_31_H3K9me3_peak_154	9.96	8.82	10.58	-1.76	1.33E-11	1.78E-10	intergenic	BCIN_05g06510:NC_037314.1:2232508-2235268:-:-3988	BCIN_05g06510(gene-BCIN_05g06510)	NA	NA	NA	hypothetical protein BCIN_05g06510 [Botrytis cinerea B05.10]	NA
NC_037316.1	1178308	1179417	1110	KOBchda1_H3K9me3_vs_TB_31_H3K9me3_peak_156	8.06	6.96	8.67	-1.71	1.46E-11	1.93E-10	BCIN_07g03270:exon	BCIN_07g03270:NC_037316.1:1177880-1180612:-:1749	BCIN_07g03270(gene-BCIN_07g03270)	NA	NA	NA	hypothetical protein BCIN_07g03270 [Botrytis cinerea B05.10]	NA
NC_037317.1	1408571	1409817	1247	KOBchda1_H3K9me3_vs_TB_31_H3K9me3_peak_157	7.9	6.73	8.54	-1.81	1.65E-11	2.18E-10	BCIN_08g03630:Promoter;Bcrim21:exon	BCIN_08g03630:NC_037317.1:1405051-1407505:-:-1689	BCIN_08g03630(gene-BCIN_08g03630)	77;GO:0001302,biological_process replicative cell aging;GO:0003674,molecular_function molecular_function;GO:0003824,molecular_function catalytic activity;GO:0005575,cellular_component cellular_component;GO:0005622,cellular_component intracellular;GO:0005623,cellular_component cell;GO:0005634,cellular_component nucleus;GO:0005737,cellular_component cytoplasm;GO:0005783,cellular_component endoplasm…	LAG1; Acyl-CoA-dependent ceramide synthase [EC:2.3.1.24]; K04709	map00600	hypothetical protein BCIN_08g03630 [Botrytis cinerea B05.10]	NA
NC_037319.1	1093853	1094681	829	KOBchda1_H3K9me3_vs_TB_31_H3K9me3_peak_158	7.46	6.18	8.13	-1.95	1.70E-11	2.22E-10	Bcstb3:exon	Bcstb3:NC_037319.1:1092384-1095640:-:1373	Bcstb3(gene-BCIN_10g02940)	76;GO:0000429,biological_process carbon catabolite regulation of transcription from RNA polymerase II promoter;GO:0000430,biological_process regulation of transcription from RNA polymerase II promoter by glucose;GO:0000432,biological_process positive regulation of transcription from RNA polymerase II promoter by glucose;GO:0000436,biological_process carbon catabolite activation of transcription f…	NA	NA	Bcstb3 [Botrytis cinerea B05.10]	NA
NC_037320.1	2169623	2172012	2390	KOBchda1_H3K9me3_vs_TB_31_H3K9me3_peak_160	9.22	8.19	9.82	-1.64	1.83E-11	2.37E-10	intergenic	BCIN_11g06100:NC_037320.1:2166562-2168749:-:-2068	BCIN_11g06100(gene-BCIN_11g06100)	NA	NA	NA	hypothetical protein BCIN_11g06100 [Botrytis cinerea B05.10]	NA
NC_037316.1	1403831	1405314	1484	KOBchda1_H3K9me3_vs_TB_31_H3K9me3_peak_161	8.41	7.32	9.02	-1.7	2.02E-11	2.59E-10	BCIN_07g03890:exon	BCIN_07g03890:NC_037316.1:1401363-1406058:+:3209	BCIN_07g03890(gene-BCIN_07g03890)	NA	NA	NA	hypothetical protein BCIN_07g03890 [Botrytis cinerea B05.10]	NA
NC_037325.1	1730894	1731449	556	KOBchda1_H3K9me3_vs_TB_31_H3K9me3_peak_162	7.05	5.87	7.69	-1.82	2.06E-11	2.63E-10	intergenic	Bcerg3:NC_037325.1:1727942-1730415:+:3229	Bcerg3(gene-BCIN_16g04720)	83;GO:0000139,cellular_component Golgi membrane;GO:0000248,molecular_function C-5 sterol desaturase activity;GO:0003674,molecular_function molecular_function;GO:0003824,molecular_function catalytic activity;GO:0005488,molecular_function binding;GO:0005506,molecular_function iron ion binding;GO:0005575,cellular_component cellular_component;GO:0005622,cellular_component intracellular;GO:0005623,cel…	SC5DL, ERG3; Delta7-sterol 5-desaturase [EC:1.14.19.20]; K00227	map00100	Bcerg3 [Botrytis cinerea B05.10]	NA
NC_037319.1	2385772	2388673	2902	KOBchda1_H3K9me3_vs_TB_31_H3K9me3_peak_165	10.83	9.29	11.56	-2.27	2.24E-11	2.81E-10	BCIN_10g06240:Promoter;BCIN_10g06230:exon	BCIN_10g06230:NC_037319.1:2385373-2387263:-:40	BCIN_10g06230(gene-BCIN_10g06230)	NA	NA	NA	hypothetical protein BCIN_10g06230 [Botrytis cinerea B05.10]	NA
NC_037316.1	1522958	1524162	1205	KOBchda1_H3K9me3_vs_TB_31_H3K9me3_peak_166	8.23	7.18	8.83	-1.65	2.27E-11	2.83E-10	BccreA:exon	BccreA:NC_037316.1:1521522-1524638:+:2038	BccreA(gene-BCIN_07g04200)	315;GO:0000122,biological_process negative regulation of transcription by RNA polymerase II;GO:0000228,cellular_component nuclear chromosome;GO:0000429,biological_process carbon catabolite regulation of transcription from RNA polymerase II promoter;GO:0000430,biological_process regulation of transcription from RNA polymerase II promoter by glucose;GO:0000433,biological_process carbon catabolite r…	NA	NA	BccreA [Botrytis cinerea B05.10]	NA
NC_037319.1	109444	112614	3171	KOBchda1_H3K9me3_vs_TB_31_H3K9me3_peak_167	10.04	8.92	10.67	-1.74	2.30E-11	2.84E-10	intergenic	BCIN_10g00340:NC_037319.1:105546-108382:-:-2647	BCIN_10g00340(gene-BCIN_10g00340)	206;GO:0000166,molecular_function nucleotide binding;GO:0000491,biological_process small nucleolar ribonucleoprotein complex assembly;GO:0000492,biological_process box C/D snoRNP assembly;GO:0000723,biological_process telomere maintenance;GO:0003674,molecular_function molecular_function;GO:0003824,molecular_function catalytic activity;GO:0005488,molecular_function binding;GO:0005515,molecular_fun…	HSP90A, htpG; molecular chaperone HtpG; K04079	map04141	hypothetical protein BCIN_10g00340 [Botrytis cinerea B05.10]	NA
NC_037310.1	1825634	1826821	1188	KOBchda1_H3K9me3_vs_TB_31_H3K9me3_peak_169	7.86	6.8	8.47	-1.67	2.85E-11	3.49E-10	Bcrim8:exon	Bcrim8:NC_037310.1:1824286-1827869:+:1941	Bcrim8(gene-BCIN_01g05110)	156;GO:0000003,biological_process reproduction;GO:0001403,biological_process invasive growth in response to glucose limitation;GO:0005575,cellular_component cellular_component;GO:0005622,cellular_component intracellular;GO:0005623,cellular_component cell;GO:0005737,cellular_component cytoplasm;GO:0005829,cellular_component cytosol;GO:0005886,cellular_component plasma membrane;GO:0006082,biologica…	NA	NA	Bcrim8 [Botrytis cinerea B05.10]	NA
NC_037320.1	1529805	1530650	846	KOBchda1_H3K9me3_vs_TB_31_H3K9me3_peak_170	7.53	6.43	8.14	-1.71	2.89E-11	3.52E-10	BCIN_11g04070:exon	BCIN_11g04070:NC_037320.1:1528562-1534682:+:1665	BCIN_11g04070(gene-BCIN_11g04070)	NA	NA	NA	hypothetical protein BCIN_11g04070 [Botrytis cinerea B05.10]	NA
NC_037311.1	2459506	2460706	1201	KOBchda1_H3K9me3_vs_TB_31_H3K9me3_peak_171	8.12	7.02	8.74	-1.72	3.02E-11	3.66E-10	Bcgas1:exon;BCIN_02g06950:Promoter	BCIN_02g06950:NC_037311.1:2461129-2462769:+:-1023	BCIN_02g06950(gene-BCIN_02g06950)	NA	NA	NA	hypothetical protein BCIN_02g06950 [Botrytis cinerea B05.10]	NA
NC_037314.1	458083	460868	2786	KOBchda1_H3K9me3_vs_TB_31_H3K9me3_peak_172	9.67	8.6	10.27	-1.67	3.29E-11	3.95E-10	intergenic	BCIN_05g01170:NC_037314.1:457225-459256:+:2250	BCIN_05g01170(gene-BCIN_05g01170)	NA	NA	NA	hypothetical protein BCIN_05g01170 [Botrytis cinerea B05.10]	NA
NC_037319.1	1256899	1257760	862	KOBchda1_H3K9me3_vs_TB_31_H3K9me3_peak_173	7.81	6.66	8.44	-1.79	3.34E-11	4.00E-10	BCIN_10g03290:exon	BCIN_10g03290:NC_037319.1:1255941-1259787:+:1388	BCIN_10g03290(gene-BCIN_10g03290)	NA	NA	NA	hypothetical protein BCIN_10g03290 [Botrytis cinerea B05.10]	NA
NC_037322.1	641828	645422	3595	KOBchda1_H3K9me3_vs_TB_31_H3K9me3_peak_174	10.41	9.1	11.09	-1.99	3.59E-11	4.27E-10	BCIN_13g01850:Promoter	BCIN_13g01850:NC_037322.1:643961-645231:+:-336	BCIN_13g01850(gene-BCIN_13g01850)	NA	NA	NA	hypothetical protein BCIN_13g01850 [Botrytis cinerea B05.10]	NA
NC_037310.1	529694	532809	3116	KOBchda1_H3K9me3_vs_TB_31_H3K9me3_peak_175	10.45	9.18	11.11	-1.93	3.96E-11	4.66E-10	BCIN_01g01330:exon;BCIN_01g01330:five_prime_UTR	BCIN_01g01330:NC_037310.1:531082-532463:+:169	BCIN_01g01330(gene-BCIN_01g01330)	NA	NA	NA	hypothetical protein BCIN_01g01330 [Botrytis cinerea B05.10]	NA
NC_037317.1	511940	512836	897	KOBchda1_H3K9me3_vs_TB_31_H3K9me3_peak_176	7.93	6.8	8.55	-1.75	3.96E-11	4.66E-10	BCIN_08g01270:exon	BCIN_08g01280:NC_037317.1:516562-518914:+:-4174	BCIN_08g01280(gene-BCIN_08g01280)	NA	NA	NA	hypothetical protein BCIN_08g01280 [Botrytis cinerea B05.10]	NA
NC_037317.1	1986836	1988719	1884	KOBchda1_H3K9me3_vs_TB_31_H3K9me3_peak_178	9.03	8.08	9.6	-1.52	4.01E-11	4.66E-10	Bczrt2:exon	Bczrt2:NC_037317.1:1986083-1988727:+:1694	Bczrt2(gene-BCIN_08g05270)	48;GO:0000007,molecular_function low-affinity zinc ion transmembrane transporter activity;GO:0000041,biological_process transition metal ion transport;GO:0003674,molecular_function molecular_function;GO:0005215,molecular_function transporter activity;GO:0005385,molecular_function zinc ion transmembrane transporter activity;GO:0005575,cellular_component cellular_component;GO:0005622,cellular_compo…	NA	NA	Bczrt2 [Botrytis cinerea B05.10]	NA
NC_037321.1	744779	746778	2000	KOBchda1_H3K9me3_vs_TB_31_H3K9me3_peak_179	8.81	7.76	9.41	-1.66	4.05E-11	4.68E-10	intergenic	BCIN_12g02120:NC_037321.1:749509-751837:+:-3730	BCIN_12g02120(gene-BCIN_12g02120)	NA	NA	NA	hypothetical protein BCIN_12g02120 [Botrytis cinerea B05.10]	NA
NC_037321.1	1886825	1888847	2023	KOBchda1_H3K9me3_vs_TB_31_H3K9me3_peak_182	9.01	8.03	9.59	-1.56	4.28E-11	4.86E-10	BCIN_12g05410:Promoter	BCIN_12g05410:NC_037321.1:1885295-1887512:-:-324	BCIN_12g05410(gene-BCIN_12g05410)	NA	NA	NA	hypothetical protein BCIN_12g05410 [Botrytis cinerea B05.10]	NA
NC_037317.1	1577444	1578203	760	KOBchda1_H3K9me3_vs_TB_31_H3K9me3_peak_183	7.43	6.31	8.05	-1.74	4.40E-11	4.97E-10	BCIN_08g04060:Promoter;BCIN_08g04070:intron	BCIN_08g04070:NC_037317.1:1576966-1578508:+:857	BCIN_08g04070(gene-BCIN_08g04070)	NA	NA	NA	hypothetical protein BCIN_08g04070 [Botrytis cinerea B05.10]	NA
NC_037311.1	2482405	2483175	771	KOBchda1_H3K9me3_vs_TB_31_H3K9me3_peak_185	7.76	6.69	8.36	-1.67	4.69E-11	5.25E-10	BCIN_02g07020:exon	BCIN_02g07020:NC_037311.1:2482147-2484337:-:1547	BCIN_02g07020(gene-BCIN_02g07020)	NA	NA	NA	hypothetical protein BCIN_02g07020 [Botrytis cinerea B05.10]	NA
NC_037319.1	1705993	1712090	6098	KOBchda1_H3K9me3_vs_TB_31_H3K9me3_peak_186	11.11	9.71	11.81	-2.09	4.82E-11	5.36E-10	intergenic	BCIN_10g04430:NC_037319.1:1709093-1709884:-:842	BCIN_10g04430(gene-BCIN_10g04430)	NA	NA	NA	hypothetical protein BCIN_10g04430 [Botrytis cinerea B05.10]	NA
NC_037318.1	921262	922713	1452	KOBchda1_H3K9me3_vs_TB_31_H3K9me3_peak_187	8.4	7.32	9.01	-1.69	4.89E-11	5.41E-10	BCIN_09g02560:exon	BCIN_09g02550:NC_037318.1:914915-917997:-:-3990	BCIN_09g02550(gene-BCIN_09g02550)	NA	NA	NA	hypothetical protein BCIN_09g02550 [Botrytis cinerea B05.10]	NA
NC_037321.1	1340769	1341649	881	KOBchda1_H3K9me3_vs_TB_31_H3K9me3_peak_189	7.5	6.42	8.11	-1.69	5.04E-11	5.52E-10	BCIN_12g03940:exon	BCIN_12g03940:NC_037321.1:1339364-1343180:-:1971	BCIN_12g03940(gene-BCIN_12g03940)	106;GO:0000122,biological_process negative regulation of transcription by RNA polymerase II;GO:0000166,molecular_function nucleotide binding;GO:0003674,molecular_function molecular_function;GO:0003824,molecular_function catalytic activity;GO:0004672,molecular_function protein kinase activity;GO:0004674,molecular_function protein serine/threonine kinase activity;GO:0005488,molecular_function bindi…	NA	NA	hypothetical protein BCIN_12g03940 [Botrytis cinerea B05.10]	NA
NC_037314.1	1131908	1133006	1099	KOBchda1_H3K9me3_vs_TB_31_H3K9me3_peak_191	8.03	6.93	8.65	-1.72	5.20E-11	5.60E-10	BCIN_05g03090:exon	BCIN_05g03090:NC_037314.1:1131347-1133145:+:1110	BCIN_05g03090(gene-BCIN_05g03090)	NA	NA	NA	hypothetical protein BCIN_05g03090 [Botrytis cinerea B05.10]	NA
NC_037313.1	718271	719749	1479	KOBchda1_H3K9me3_vs_TB_31_H3K9me3_peak_192	8.97	7.91	9.58	-1.67	5.20E-11	5.60E-10	BCIN_04g01830:Promoter;BCIN_04g01820:exon	BCIN_04g01820:NC_037313.1:718280-719403:+:730	BCIN_04g01820(gene-BCIN_04g01820)	NA	NA	NA	hypothetical protein BCIN_04g01820 [Botrytis cinerea B05.10]	NA
NC_037311.1	1316109	1318560	2452	KOBchda1_H3K9me3_vs_TB_31_H3K9me3_peak_194	9.44	8.43	10.03	-1.6	5.41E-11	5.74E-10	BCIN_02g03730:five_prime_UTR;BCIN_02g03730:exon	BCIN_02g03730:NC_037311.1:1317263-1318778:+:71	BCIN_02g03730(gene-BCIN_02g03730)	NA	NA	NA	hypothetical protein BCIN_02g03730 [Botrytis cinerea B05.10]	NA
NC_037317.1	2201808	2203390	1583	KOBchda1_H3K9me3_vs_TB_31_H3K9me3_peak_195	8.42	7.42	9	-1.59	5.41E-11	5.74E-10	Bcmub1:exon	Bcmub1:NC_037317.1:2199751-2204512:+:2848	Bcmub1(gene-BCIN_08g05890)	32;GO:0000003,biological_process reproduction;GO:0003006,biological_process developmental process involved in reproduction;GO:0005575,cellular_component cellular_component;GO:0005622,cellular_component intracellular;GO:0005623,cellular_component cell;GO:0007049,biological_process cell cycle;GO:0007163,biological_process establishment or maintenance of cell polarity;GO:0008150,biological_process b…	NA	NA	Bcmub1 [Botrytis cinerea B05.10]	NA
NC_037321.1	1931652	1934791	3140	KOBchda1_H3K9me3_vs_TB_31_H3K9me3_peak_197	10.64	9.11	11.37	-2.25	5.83E-11	6.12E-10	BCIN_12g05620:exon	BCIN_12g05620:NC_037321.1:1933148-1934766:+:73	BCIN_12g05620(gene-BCIN_12g05620)	NA	NA	NA	hypothetical protein BCIN_12g05620 [Botrytis cinerea B05.10]	NA
NC_037323.1	95099	99018	3920	KOBchda1_H3K9me3_vs_TB_31_H3K9me3_peak_198	10.09	9.03	10.69	-1.66	6.25E-11	6.53E-10	intergenic	BCIN_14g00280:NC_037323.1:91025-93336:-:-3722	BCIN_14g00280(gene-BCIN_14g00280)	NA	NA	NA	hypothetical protein BCIN_14g00280 [Botrytis cinerea B05.10]	NA
NC_037321.1	636805	637521	717	KOBchda1_H3K9me3_vs_TB_31_H3K9me3_peak_199	7.43	6.34	8.05	-1.71	6.38E-11	6.64E-10	Bcfad1:intron	Bcfad1:NC_037321.1:635968-638047:+:1195	Bcfad1(gene-BCIN_12g01830)	62;GO:0003674,molecular_function molecular_function;GO:0003824,molecular_function catalytic activity;GO:0003919,molecular_function FMN adenylyltransferase activity;GO:0005575,cellular_component cellular_component;GO:0005622,cellular_component intracellular;GO:0005623,cellular_component cell;GO:0005737,cellular_component cytoplasm;GO:0006139,biological_process nucleobase-containing compound metabo…	FLAD1; FAD synthetase [EC:2.7.7.2]; K00953	map00740	Bcfad1 [Botrytis cinerea B05.10]	NA
NC_037324.1	879836	880672	837	KOBchda1_H3K9me3_vs_TB_31_H3K9me3_peak_200	7.38	6.28	8	-1.73	6.79E-11	7.02E-10	BCIN_15g02470:exon;BCIN_15g02480:Promoter	BCIN_15g02470:NC_037324.1:879011-881884:+:1243	BCIN_15g02470(gene-BCIN_15g02470)	66;GO:0000322,cellular_component storage vacuole;GO:0000323,cellular_component lytic vacuole;GO:0000324,cellular_component fungal-type vacuole;GO:0000329,cellular_component fungal-type vacuole membrane;GO:0005575,cellular_component cellular_component;GO:0005622,cellular_component intracellular;GO:0005623,cellular_component cell;GO:0005737,cellular_component cytoplasm;GO:0005773,cellular_component…	NA	NA	hypothetical protein BCIN_15g02470 [Botrytis cinerea B05.10]	NA
NC_037310.1	2025489	2027197	1709	KOBchda1_H3K9me3_vs_TB_31_H3K9me3_peak_202	9.56	8.29	10.23	-1.94	7.92E-11	8.11E-10	BCIN_01g05790:exon	BCIN_01g05790:NC_037310.1:2024699-2028661:+:1644	BCIN_01g05790(gene-BCIN_01g05790)	NA	NA	NA	hypothetical protein BCIN_01g05790 [Botrytis cinerea B05.10]	NA
NC_037318.1	2487744	2491736	3993	KOBchda1_H3K9me3_vs_TB_31_H3K9me3_peak_203	10.36	9.24	10.98	-1.74	8.05E-11	8.20E-10	BCIN_09g07070:exon	BCIN_09g07070:NC_037318.1:2489095-2491087:+:645	BCIN_09g07070(gene-BCIN_09g07070)	NA	NA	NA	hypothetical protein BCIN_09g07070 [Botrytis cinerea B05.10]	NA
NC_037319.1	220883	221958	1076	KOBchda1_H3K9me3_vs_TB_31_H3K9me3_peak_205	7.9	6.86	8.5	-1.64	8.40E-11	8.48E-10	Bcpib2:intron	Bcpib2:NC_037319.1:219481-222642:+:1939	Bcpib2(gene-BCIN_10g00540)	12;GO:0005575,cellular_component cellular_component;GO:0005622,cellular_component intracellular;GO:0005623,cellular_component cell;GO:0005737,cellular_component cytoplasm;GO:0005739,cellular_component mitochondrion;GO:0043226,cellular_component organelle;GO:0043227,cellular_component membrane-bounded organelle;GO:0043229,cellular_component intracellular organelle;GO:0043231,cellular_component int…	NA	NA	Bcpib2 [Botrytis cinerea B05.10]	NA
NC_037322.1	712449	715671	3223	KOBchda1_H3K9me3_vs_TB_31_H3K9me3_peak_207	9.72	8.73	10.31	-1.57	9.33E-11	9.32E-10	intergenic	BCIN_13g02010:NC_037322.1:712177-713406:+:1883	BCIN_13g02010(gene-BCIN_13g02010)	NA	NA	NA	hypothetical protein BCIN_13g02010 [Botrytis cinerea B05.10]	NA
NC_037312.1	2138911	2139824	914	KOBchda1_H3K9me3_vs_TB_31_H3K9me3_peak_208	7.64	6.56	8.25	-1.69	9.70E-11	9.65E-10	Bcpsa1:exon	Bcpsa1:NC_037312.1:2138223-2140861:-:1493	Bcpsa1(gene-BCIN_03g06390)	81;GO:0000032,biological_process cell wall mannoprotein biosynthetic process;GO:0003674,molecular_function molecular_function;GO:0003824,molecular_function catalytic activity;GO:0004475,molecular_function mannose-1-phosphate guanylyltransferase activity;GO:0005575,cellular_component cellular_component;GO:0005622,cellular_component intracellular;GO:0005623,cellular_component cell;GO:0005737,cellul…	GMPP; mannose-1-phosphate guanylyltransferase [EC:2.7.7.13]; K00966	map00051,map00520	Bcpsa1 [Botrytis cinerea B05.10]	NA
NC_037310.1	3810851	3811731	881	KOBchda1_H3K9me3_vs_TB_31_H3K9me3_peak_209	7.76	6.72	8.36	-1.64	1.02E-10	1.00E-09	BCIN_01g10890:exon	BCIN_01g10890:NC_037310.1:3810264-3814037:+:1027	BCIN_01g10890(gene-BCIN_01g10890)	NA	NA	NA	hypothetical protein BCIN_01g10890 [Botrytis cinerea B05.10]	NA
NC_037311.1	588978	591955	2978	KOBchda1_H3K9me3_vs_TB_31_H3K9me3_peak_211	10.05	8.94	10.67	-1.73	1.04E-10	1.02E-09	BCIN_02g01470:exon;BCIN_02g01470:three_prime_UTR	BCIN_02g01480:NC_037311.1:591702-594985:-:4518	BCIN_02g01480(gene-BCIN_02g01480)	NA	NA	NA	hypothetical protein BCIN_02g01480 [Botrytis cinerea B05.10]	NA
NC_037318.1	349560	351936	2377	KOBchda1_H3K9me3_vs_TB_31_H3K9me3_peak_215	9.1	8.04	9.71	-1.67	1.23E-10	1.18E-09	intergenic	BCIN_09g00930:NC_037318.1:350764-352441:-:1693	BCIN_09g00930(gene-BCIN_09g00930)	NA	NA	NA	hypothetical protein BCIN_09g00930 [Botrytis cinerea B05.10]	NA
NC_037325.1	1550201	1553562	3362	KOBchda1_H3K9me3_vs_TB_31_H3K9me3_peak_218	10.04	8.9	10.67	-1.77	1.34E-10	1.27E-09	intergenic	BCIN_16g04250:NC_037325.1:1545513-1549268:+:6368	BCIN_16g04250(gene-BCIN_16g04250)	NA	NA	NA	hypothetical protein BCIN_16g04250 [Botrytis cinerea B05.10]	NA
NC_037319.1	686639	688981	2343	KOBchda1_H3K9me3_vs_TB_31_H3K9me3_peak_219	9.82	8.77	10.42	-1.65	1.37E-10	1.29E-09	BCIN_10g01780:intron	BCIN_10g01780:NC_037319.1:686983-688513:+:827	BCIN_10g01780(gene-BCIN_10g01780)	NA	NA	NA	hypothetical protein BCIN_10g01780 [Botrytis cinerea B05.10]	NA
NC_037310.1	380953	385747	4795	KOBchda1_H3K9me3_vs_TB_31_H3K9me3_peak_221	10.92	9.54	11.61	-2.08	1.44E-10	1.34E-09	intergenic	BCIN_01g00960:NC_037310.1:385949-387558:+:-2599	BCIN_01g00960(gene-BCIN_01g00960)	NA	NA	NA	hypothetical protein BCIN_01g00960 [Botrytis cinerea B05.10]	NA
NC_037311.1	1131264	1131813	550	KOBchda1_H3K9me3_vs_TB_31_H3K9me3_peak_222	6.93	5.79	7.56	-1.77	1.54E-10	1.43E-09	BCIN_02g03170:exon	BCIN_02g03170:NC_037311.1:1130417-1132877:-:1338	BCIN_02g03170(gene-BCIN_02g03170)	NA	NA	NA	hypothetical protein BCIN_02g03170 [Botrytis cinerea B05.10]	NA
NC_037310.1	2133057	2133492	436	KOBchda1_H3K9me3_vs_TB_31_H3K9me3_peak_223	7.12	5.72	7.82	-2.1	1.59E-10	1.47E-09	BCIN_01g06050:Promoter	BCIN_01g06050:NC_037310.1:2135175-2137075:+:-1900	BCIN_01g06050(gene-BCIN_01g06050)	NA	NA	NA	hypothetical protein BCIN_01g06050 [Botrytis cinerea B05.10]	NA
NC_037319.1	1211586	1213565	1980	KOBchda1_H3K9me3_vs_TB_31_H3K9me3_peak_224	8.56	7.58	9.14	-1.56	1.59E-10	1.47E-09	BCIN_10g03180:exon	BCIN_10g03180:NC_037319.1:1211014-1215027:-:2451	BCIN_10g03180(gene-BCIN_10g03180)	NA	NA	NA	hypothetical protein BCIN_10g03180 [Botrytis cinerea B05.10]	NA
NC_037314.1	1152942	1153829	888	KOBchda1_H3K9me3_vs_TB_31_H3K9me3_peak_226	7.51	6.38	8.14	-1.75	1.69E-10	1.54E-09	Bcpnc1:Promoter;BCIN_05g03150:exon	BCIN_05g03150:NC_037314.1:1152626-1157070:+:759	BCIN_05g03150(gene-BCIN_05g03150)	131;GO:0000502,cellular_component proteasome complex;GO:0003674,molecular_function molecular_function;GO:0003824,molecular_function catalytic activity;GO:0004420,molecular_function hydroxymethylglutaryl-CoA reductase (NADPH) activity;GO:0005575,cellular_component cellular_component;GO:0005622,cellular_component intracellular;GO:0005623,cellular_component cell;GO:0005634,cellular_component nucleus…	HMGCR; hydroxymethylglutaryl-CoA reductase (NADPH) [EC:1.1.1.34]; K00021	map00900	hypothetical protein BCIN_05g03150 [Botrytis cinerea B05.10]	NA
NC_037311.1	775956	779910	3955	KOBchda1_H3K9me3_vs_TB_31_H3K9me3_peak_227	10.33	9.13	10.97	-1.84	1.71E-10	1.56E-09	intergenic	BCIN_02g02090:NC_037311.1:771097-774533:-:-3400	BCIN_02g02090(gene-BCIN_02g02090)	NA	NA	NA	hypothetical protein BCIN_02g02090 [Botrytis cinerea B05.10]	NA
NC_037314.1	1588404	1589255	852	KOBchda1_H3K9me3_vs_TB_31_H3K9me3_peak_228	7.46	6.37	8.07	-1.7	1.85E-10	1.68E-09	BCIN_05g04490:exon	BCIN_05g04490:NC_037314.1:1587638-1591696:+:1191	BCIN_05g04490(gene-BCIN_05g04490)	14;GO:0005575,cellular_component cellular_component;GO:0005622,cellular_component intracellular;GO:0005623,cellular_component cell;GO:0005737,cellular_component cytoplasm;GO:0005783,cellular_component endoplasmic reticulum;GO:0012505,cellular_component endomembrane system;GO:0043226,cellular_component organelle;GO:0043227,cellular_component membrane-bounded organelle;GO:0043229,cellular_component…	NA	NA	hypothetical protein BCIN_05g04490 [Botrytis cinerea B05.10]	NA
NC_037317.1	1072791	1074130	1340	KOBchda1_H3K9me3_vs_TB_31_H3K9me3_peak_229	8.07	7.05	8.66	-1.62	1.97E-10	1.77E-09	BCIN_08g02880:exon	BCIN_08g02880:NC_037317.1:1072199-1075378:-:1917	BCIN_08g02880(gene-BCIN_08g02880)	158;GO:0000003,biological_process reproduction;GO:0000118,cellular_component histone deacetylase complex;GO:0000123,cellular_component histone acetyltransferase complex;GO:0000228,cellular_component nuclear chromosome;GO:0000785,cellular_component chromatin;GO:0000790,cellular_component nuclear chromatin;GO:0003006,biological_process developmental process involved in reproduction;GO:0003674,molec…	NA	NA	hypothetical protein BCIN_08g02880 [Botrytis cinerea B05.10]	NA
NC_037323.1	1683547	1684286	740	KOBchda1_H3K9me3_vs_TB_31_H3K9me3_peak_231	7.29	6.22	7.9	-1.67	2.03E-10	1.81E-09	BCIN_14g04290:exon	BCIN_14g04290:NC_037323.1:1683659-1685294:-:1377	BCIN_14g04290(gene-BCIN_14g04290)	NA	NA	NA	hypothetical protein BCIN_14g04290 [Botrytis cinerea B05.10]	NA
NC_037318.1	1248468	1251270	2803	KOBchda1_H3K9me3_vs_TB_31_H3K9me3_peak_232	9.39	8.45	9.95	-1.5	2.05E-10	1.83E-09	intergenic	BCIN_09g03420:NC_037318.1:1247968-1249791:+:1901	BCIN_09g03420(gene-BCIN_09g03420)	NA	RPR2, RPP21; ribonuclease P protein subunit RPR2 [EC:3.1.26.5]; K03540	map03013	hypothetical protein BCIN_09g03420 [Botrytis cinerea B05.10]	NA
NC_037314.1	299325	302691	3367	KOBchda1_H3K9me3_vs_TB_31_H3K9me3_peak_234	10.09	9	10.71	-1.71	2.15E-10	1.90E-09	intergenic	BCIN_05g00780:NC_037314.1:303403-305692:+:-2395	BCIN_05g00780(gene-BCIN_05g00780)	NA	NA	NA	hypothetical protein BCIN_05g00780 [Botrytis cinerea B05.10]	NA
NC_037319.1	1792128	1792783	656	KOBchda1_H3K9me3_vs_TB_31_H3K9me3_peak_235	7.2	6.1	7.82	-1.73	2.34E-10	2.06E-09	BCIN_10g04640:exon	BCIN_10g04640:NC_037319.1:1789698-1793640:+:2757	BCIN_10g04640(gene-BCIN_10g04640)	NA	NA	NA	hypothetical protein BCIN_10g04640 [Botrytis cinerea B05.10]	NA
NC_037315.1	2059261	2060582	1322	KOBchda1_H3K9me3_vs_TB_31_H3K9me3_peak_236	8.29	7.29	8.88	-1.58	2.37E-10	2.07E-09	intergenic	Bcbub2:NC_037315.1:2056870-2059331:+:3051	Bcbub2(gene-BCIN_06g05900)	199;GO:0000075,biological_process cell cycle checkpoint;GO:0000079,biological_process regulation of cyclin-dependent protein serine/threonine kinase activity;GO:0000278,biological_process mitotic cell cycle;GO:0000910,biological_process cytokinesis;GO:0001100,biological_process negative regulation of exit from mitosis;GO:0001932,biological_process regulation of protein phosphorylation;GO:0001934,…	BUB2; cell cycle arrest protein BUB2; K02179	map04111	Bcbub2 [Botrytis cinerea B05.10]	NA
NC_037315.1	1739656	1742203	2548	KOBchda1_H3K9me3_vs_TB_31_H3K9me3_peak_237	9.42	8.37	10.03	-1.66	2.46E-10	2.15E-09	BCIN_06g05120:Promoter	BCIN_06g05120:NC_037315.1:1737239-1739426:-:-1503	BCIN_06g05120(gene-BCIN_06g05120)	NA	NA	NA	hypothetical protein BCIN_06g05120 [Botrytis cinerea B05.10]	NA
NC_037315.1	1983833	1986343	2511	KOBchda1_H3K9me3_vs_TB_31_H3K9me3_peak_238	9.2	8.29	9.76	-1.47	2.48E-10	2.16E-09	BCIN_06g05780:Promoter;BCIN_06g05790:intron	BCIN_06g05790:NC_037315.1:1984486-1986223:+:602	BCIN_06g05790(gene-BCIN_06g05790)	NA	NA	NA	hypothetical protein BCIN_06g05790 [Botrytis cinerea B05.10]	NA
NC_037321.1	366741	369032	2292	KOBchda1_H3K9me3_vs_TB_31_H3K9me3_peak_239	9.24	8.3	9.81	-1.51	2.71E-10	2.35E-09	BCIN_12g01080:Promoter	BCIN_12g01090:NC_037321.1:366347-367297:+:1539	BCIN_12g01090(gene-BCIN_12g01090)	NA	NA	NA	hypothetical protein BCIN_12g01090 [Botrytis cinerea B05.10]	NA
NC_037319.1	595936	596381	446	KOBchda1_H3K9me3_vs_TB_31_H3K9me3_peak_242	8.15	7.05	8.76	-1.71	3.01E-10	2.57E-09	BCIN_10g01560:Promoter	BCIN_10g01560:NC_037319.1:594412-595741:-:-417	BCIN_10g01560(gene-BCIN_10g01560)	NA	NA	NA	hypothetical protein BCIN_10g01560 [Botrytis cinerea B05.10]	NA
NC_037314.1	394063	394738	676	KOBchda1_H3K9me3_vs_TB_31_H3K9me3_peak_243	7.15	6.04	7.77	-1.74	3.04E-10	2.59E-09	Bceaf1:exon	Bceaf1:NC_037314.1:393158-398880:+:1242	Bceaf1(gene-BCIN_05g00980)	96;GO:0000003,biological_process reproduction;GO:0000123,cellular_component histone acetyltransferase complex;GO:0000228,cellular_component nuclear chromosome;GO:0000280,biological_process nuclear division;GO:0000785,cellular_component chromatin;GO:0000790,cellular_component nuclear chromatin;GO:0003674,molecular_function molecular_function;GO:0003676,molecular_function nucleic acid binding;GO:00…	NA	NA	Bceaf1 [Botrytis cinerea B05.10]	NA
NC_037319.1	2213119	2213871	753	KOBchda1_H3K9me3_vs_TB_31_H3K9me3_peak_245	7.4	6.37	8	-1.63	3.17E-10	2.68E-09	BCIN_10g05800:exon	BCIN_10g05790:NC_037319.1:2211237-2211797:+:2258	BCIN_10g05790(gene-BCIN_10g05790)	NA	NA	NA	hypothetical protein BCIN_10g05790 [Botrytis cinerea B05.10]	NA
NC_037318.1	610655	615348	4694	KOBchda1_H3K9me3_vs_TB_31_H3K9me3_peak_246	10.63	9.39	11.28	-1.89	3.27E-10	2.75E-09	intergenic	Bchex4:NC_037318.1:607729-609946:+:5272	Bchex4(gene-BCIN_09g01640)	NA	NA	NA	Bchex4 [Botrytis cinerea B05.10]	NA
NC_037311.1	2907358	2908324	967	KOBchda1_H3K9me3_vs_TB_31_H3K9me3_peak_247	7.74	6.74	8.33	-1.59	3.37E-10	2.82E-09	Bcaur1:exon	Bcaur1:NC_037311.1:2906260-2909622:-:1781	Bcaur1(gene-BCIN_02g08130)	70;GO:0000139,cellular_component Golgi membrane;GO:0003674,molecular_function molecular_function;GO:0003824,molecular_function catalytic activity;GO:0005575,cellular_component cellular_component;GO:0005622,cellular_component intracellular;GO:0005623,cellular_component cell;GO:0005737,cellular_component cytoplasm;GO:0005783,cellular_component endoplasmic reticulum;GO:0005794,cellular_component Gol…	NA	NA	Bcaur1 [Botrytis cinerea B05.10]	NA
NC_037311.1	114267	114697	431	KOBchda1_H3K9me3_vs_TB_31_H3K9me3_peak_250	7.8	6.57	8.46	-1.89	3.60E-10	2.98E-09	BCIN_02g00018:Promoter	BCIN_02g00018:NC_037311.1:111116-112500:-:-1982	BCIN_02g00018(gene-BCIN_02g00018)	NA	NA	NA	hypothetical protein BCIN_02g00018 [Botrytis cinerea B05.10]	NA
NC_037315.1	1353368	1354896	1529	KOBchda1_H3K9me3_vs_TB_31_H3K9me3_peak_252	8.75	7.76	9.33	-1.57	3.82E-10	3.13E-09	intergenic	BCIN_06g03990:NC_037315.1:1355993-1357075:-:2943	BCIN_06g03990(gene-BCIN_06g03990)	NA	NA	NA	hypothetical protein BCIN_06g03990 [Botrytis cinerea B05.10]	NA
NC_037322.1	519490	520475	986	KOBchda1_H3K9me3_vs_TB_31_H3K9me3_peak_253	7.7	6.69	8.28	-1.59	3.93E-10	3.21E-09	Bcufd4:exon	Bcufd4:NC_037322.1:514503-521423:-:1440	Bcufd4(gene-BCIN_13g01390)	104;GO:0000209,biological_process protein polyubiquitination;GO:0003674,molecular_function molecular_function;GO:0003824,molecular_function catalytic activity;GO:0004842,molecular_function ubiquitin-protein transferase activity;GO:0005575,cellular_component cellular_component;GO:0005622,cellular_component intracellular;GO:0005623,cellular_component cell;GO:0005634,cellular_component nucleus;GO:00…	TRIP12; E3 ubiquitin-protein ligase TRIP12 [EC:2.3.2.26]; K10590	map04120	Bcufd4 [Botrytis cinerea B05.10]	NA
NC_037322.1	2090256	2091033	778	KOBchda1_H3K9me3_vs_TB_31_H3K9me3_peak_255	7.42	6.37	8.02	-1.65	4.01E-10	3.26E-09	intergenic	BCIN_13g05490:NC_037322.1:2089751-2090585:+:893	BCIN_13g05490(gene-BCIN_13g05490)	NA	NA	NA	hypothetical protein BCIN_13g05490 [Botrytis cinerea B05.10]	NA
NC_037316.1	2346385	2347842	1458	KOBchda1_H3K9me3_vs_TB_31_H3K9me3_peak_258	8.19	7.2	8.77	-1.57	4.16E-10	3.33E-09	BCIN_07g06370:exon	BCIN_07g06370:NC_037316.1:2344526-2349621:-:2507	BCIN_07g06370(gene-BCIN_07g06370)	NA	NA	NA	hypothetical protein BCIN_07g06370 [Botrytis cinerea B05.10]	NA
NC_037320.1	1032109	1035901	3793	KOBchda1_H3K9me3_vs_TB_31_H3K9me3_peak_259	10.44	9.17	11.1	-1.93	4.24E-10	3.38E-09	BCIN_11g02970:exon	BCIN_11g02970:NC_037320.1:1032607-1034699:+:1398	BCIN_11g02970(gene-BCIN_11g02970)	NA	NA	NA	hypothetical protein BCIN_11g02970 [Botrytis cinerea B05.10]	NA
NC_037315.1	977205	978628	1424	KOBchda1_H3K9me3_vs_TB_31_H3K9me3_peak_260	8.35	7.39	8.92	-1.53	4.45E-10	3.54E-09	BCIN_06g02860:three_prime_UTR;BCIN_06g02860:exon	BCIN_06g02860:NC_037315.1:971900-978675:+:6016	BCIN_06g02860(gene-BCIN_06g02860)	NA	NA	NA	hypothetical protein BCIN_06g02860 [Botrytis cinerea B05.10]	NA
NC_037319.1	2255471	2258272	2802	KOBchda1_H3K9me3_vs_TB_31_H3K9me3_peak_261	9.44	8.56	9.99	-1.43	4.58E-10	3.63E-09	BCIN_10g05870:exon;BCIN_10g05870:three_prime_UTR	BCIN_10g05870:NC_037319.1:2255491-2258798:-:1926	BCIN_10g05870(gene-BCIN_10g05870)	NA	NA	NA	hypothetical protein BCIN_10g05870 [Botrytis cinerea B05.10]	NA
NC_037319.1	811972	816195	4224	KOBchda1_H3K9me3_vs_TB_31_H3K9me3_peak_262	10.28	9.18	10.9	-1.72	4.74E-10	3.75E-09	BCIN_10g02120:Promoter	BCIN_10g02120:NC_037319.1:811935-812895:-:-1188	BCIN_10g02120(gene-BCIN_10g02120)	NA	NA	NA	hypothetical protein BCIN_10g02120 [Botrytis cinerea B05.10]	NA
NC_037317.1	1165820	1166763	944	KOBchda1_H3K9me3_vs_TB_31_H3K9me3_peak_263	7.67	6.6	8.28	-1.68	4.79E-10	3.77E-09	BCIN_08g03050:intron	BCIN_08g03050:NC_037317.1:1164207-1167794:+:2084	BCIN_08g03050(gene-BCIN_08g03050)	124;GO:0000245,biological_process spliceosomal complex assembly;GO:0000375,biological_process RNA splicing, via transesterification reactions;GO:0000377,biological_process RNA splicing, via transesterification reactions with bulged adenosine as nucleophile;GO:0000398,biological_process mRNA splicing, via spliceosome;GO:0003674,molecular_function molecular_function;GO:0003824,molecular_function ca…	NA	NA	hypothetical protein BCIN_08g03050 [Botrytis cinerea B05.10]	NA
NC_037322.1	132549	134486	1938	KOBchda1_H3K9me3_vs_TB_31_H3K9me3_peak_264	9.15	8.22	9.71	-1.49	4.89E-10	3.83E-09	BCIN_13g00270:Promoter;Bcant1:Promoter;BCIN_13g00240:exon	BCIN_13g00240:NC_037322.1:132486-133944:-:426	BCIN_13g00240(gene-BCIN_13g00240)	NA	NA	NA	hypothetical protein BCIN_13g00240 [Botrytis cinerea B05.10]	NA
NC_037316.1	279647	280573	927	KOBchda1_H3K9me3_vs_TB_31_H3K9me3_peak_266	7.85	6.85	8.44	-1.59	5.02E-10	3.90E-09	BCIN_07g00760:exon	BCIN_07g00760:NC_037316.1:276958-283293:-:3183	BCIN_07g00760(gene-BCIN_07g00760)	NA	NA	NA	hypothetical protein BCIN_07g00760 [Botrytis cinerea B05.10]	NA
NC_037314.1	714678	715596	919	KOBchda1_H3K9me3_vs_TB_31_H3K9me3_peak_267	7.62	6.63	8.2	-1.58	5.09E-10	3.94E-09	BCIN_05g01860:exon	BCIN_05g01860:NC_037314.1:713187-716324:+:1950	BCIN_05g01860(gene-BCIN_05g01860)	NA	NA	NA	hypothetical protein BCIN_05g01860 [Botrytis cinerea B05.10]	NA
NC_037316.1	1595481	1596249	769	KOBchda1_H3K9me3_vs_TB_31_H3K9me3_peak_268	7.14	6.01	7.77	-1.76	5.11E-10	3.94E-09	Bcsst2:exon	Bcsst2:NC_037316.1:1593724-1598652:-:2787	Bcsst2(gene-BCIN_07g04430)	153;GO:0000003,biological_process reproduction;GO:0000749,biological_process response to pheromone triggering conjugation with cellular fusion;GO:0000754,biological_process adaptation of signaling pathway by response to pheromone involved in conjugation with cellular fusion;GO:0003674,molecular_function molecular_function;GO:0005096,molecular_function GTPase activator activity;GO:0005575,cellular…	SST2; GTPase-activating protein SST2; K19838	map04011	Bcsst2 [Botrytis cinerea B05.10]	NA
NC_037316.1	2444129	2447080	2952	KOBchda1_H3K9me3_vs_TB_31_H3K9me3_peak_269	9.43	8.49	9.99	-1.5	5.36E-10	4.12E-09	BCIN_07g06640:intron	BCIN_07g06640:NC_037316.1:2443868-2445899:+:1736	BCIN_07g06640(gene-BCIN_07g06640)	NA	NA	NA	hypothetical protein BCIN_07g06640 [Botrytis cinerea B05.10]	NA
NC_037310.1	3396150	3396886	737	KOBchda1_H3K9me3_vs_TB_31_H3K9me3_peak_273	7.16	6.05	7.78	-1.73	5.52E-10	4.19E-09	BCIN_01g09770:exon	BCIN_01g09770:NC_037310.1:3395833-3398147:-:1629	BCIN_01g09770(gene-BCIN_01g09770)	NA	NA	NA	hypothetical protein BCIN_01g09770 [Botrytis cinerea B05.10]	NA
NC_037312.1	1909533	1910462	930	KOBchda1_H3K9me3_vs_TB_31_H3K9me3_peak_274	7.46	6.42	8.06	-1.65	5.63E-10	4.25E-09	BCIN_03g05700:exon	BCIN_03g05700:NC_037312.1:1908297-1912027:-:2029	BCIN_03g05700(gene-BCIN_03g05700)	80;GO:0000278,biological_process mitotic cell cycle;GO:0000281,biological_process mitotic cytokinesis;GO:0000910,biological_process cytokinesis;GO:0000912,biological_process assembly of actomyosin apparatus involved in cytokinesis;GO:0000915,biological_process actomyosin contractile ring assembly;GO:0003674,molecular_function molecular_function;GO:0003779,molecular_function actin binding;GO:00037…	NA	NA	hypothetical protein BCIN_03g05700 [Botrytis cinerea B05.10]	NA
NC_037318.1	1451631	1452859	1229	KOBchda1_H3K9me3_vs_TB_31_H3K9me3_peak_278	7.98	7.02	8.56	-1.54	6.09E-10	4.53E-09	BCIN_09g04100:exon	BCIN_09g04100:NC_037318.1:1450787-1455364:-:3119	BCIN_09g04100(gene-BCIN_09g04100)	52;GO:0005575,cellular_component cellular_component;GO:0005622,cellular_component intracellular;GO:0005623,cellular_component cell;GO:0005634,cellular_component nucleus;GO:0005737,cellular_component cytoplasm;GO:0005933,cellular_component cellular bud;GO:0005934,cellular_component cellular bud tip;GO:0005935,cellular_component cellular bud neck;GO:0005937,cellular_component mating projection;GO:0…	NA	NA	hypothetical protein BCIN_09g04100 [Botrytis cinerea B05.10]	NA
NC_037315.1	1543218	1549132	5915	KOBchda1_H3K9me3_vs_TB_31_H3K9me3_peak_280	11.03	9.7	11.7	-2	6.22E-10	4.59E-09	BCIN_06g04540:Promoter	BCIN_06g04540:NC_037315.1:1544427-1546110:-:-65	BCIN_06g04540(gene-BCIN_06g04540)	NA	NA	NA	hypothetical protein BCIN_06g04540 [Botrytis cinerea B05.10]	NA
NC_037322.1	2097772	2098498	727	KOBchda1_H3K9me3_vs_TB_31_H3K9me3_peak_281	7.38	6.22	8.02	-1.8	6.23E-10	4.59E-09	BCIN_13g05500:exon	BCIN_13g05500:NC_037322.1:2097817-2104658:+:318	BCIN_13g05500(gene-BCIN_13g05500)	NA	NA	NA	hypothetical protein BCIN_13g05500 [Botrytis cinerea B05.10]	NA
NC_037319.1	1449601	1450358	758	KOBchda1_H3K9me3_vs_TB_31_H3K9me3_peak_283	7.3	6.27	7.9	-1.63	6.55E-10	4.79E-09	BCIN_10g03800:exon	BCIN_10g03800:NC_037319.1:1448702-1452943:+:1277	BCIN_10g03800(gene-BCIN_10g03800)	NA	NA	NA	hypothetical protein BCIN_10g03800 [Botrytis cinerea B05.10]	NA
NC_037316.1	2159218	2161086	1869	KOBchda1_H3K9me3_vs_TB_31_H3K9me3_peak_286	8.73	7.76	9.31	-1.54	6.61E-10	4.79E-09	BCIN_07g05840:exon	BCIN_07g05840:NC_037316.1:2158620-2161657:-:1505	BCIN_07g05840(gene-BCIN_07g05840)	NA	NA	NA	hypothetical protein BCIN_07g05840 [Botrytis cinerea B05.10]	NA
NC_037312.1	1714049	1715171	1123	KOBchda1_H3K9me3_vs_TB_31_H3K9me3_peak_287	7.91	6.94	8.49	-1.55	6.71E-10	4.84E-09	CND12:exon	CND12:NC_037312.1:1713558-1716848:-:2238	CND12(gene-BCIN_03g05090)	97;GO:0000322,cellular_component storage vacuole;GO:0000323,cellular_component lytic vacuole;GO:0000324,cellular_component fungal-type vacuole;GO:0000329,cellular_component fungal-type vacuole membrane;GO:0003674,molecular_function molecular_function;GO:0005215,molecular_function transporter activity;GO:0005451,molecular_function monovalent cation:proton antiporter activity;GO:0005575,cellular_co…	NA	NA	CND12 [Botrytis cinerea B05.10]	NA
NC_037310.1	3528717	3529731	1015	KOBchda1_H3K9me3_vs_TB_31_H3K9me3_peak_288	7.58	6.53	8.18	-1.65	7.20E-10	5.16E-09	BCIN_01g10090:Promoter;Bcpic7:exon	BCIN_01g10090:NC_037310.1:3525418-3528057:-:-1167	BCIN_01g10090(gene-BCIN_01g10090)	NA	NA	NA	hypothetical protein BCIN_01g10090 [Botrytis cinerea B05.10]	NA
NC_037313.1	725295	726904	1610	KOBchda1_H3K9me3_vs_TB_31_H3K9me3_peak_289	8.13	7.12	8.72	-1.6	7.21E-10	5.16E-09	BCIN_04g01840:exon	BCIN_04g01840:NC_037313.1:724115-729299:-:3199	BCIN_04g01840(gene-BCIN_04g01840)	NA	NA	NA	hypothetical protein BCIN_04g01840 [Botrytis cinerea B05.10]	NA
NC_037319.1	1250501	1251483	983	KOBchda1_H3K9me3_vs_TB_31_H3K9me3_peak_290	7.61	6.58	8.2	-1.62	7.47E-10	5.33E-09	BCIN_10g03280:exon	BCIN_10g03280:NC_037319.1:1246893-1253000:-:2008	BCIN_10g03280(gene-BCIN_10g03280)	112;GO:0000166,molecular_function nucleotide binding;GO:0003674,molecular_function molecular_function;GO:0003824,molecular_function catalytic activity;GO:0004672,molecular_function protein kinase activity;GO:0004674,molecular_function protein serine/threonine kinase activity;GO:0005488,molecular_function binding;GO:0005524,molecular_function ATP binding;GO:0005575,cellular_component cellular_comp…	NA	NA	hypothetical protein BCIN_10g03280 [Botrytis cinerea B05.10]	NA
NC_037318.1	1376624	1380789	4166	KOBchda1_H3K9me3_vs_TB_31_H3K9me3_peak_292	10.65	9.37	11.31	-1.94	8.58E-10	6.08E-09	intergenic	BCIN_09g03900:NC_037318.1:1371569-1374572:-:-4134	BCIN_09g03900(gene-BCIN_09g03900)	53;GO:0000322,cellular_component storage vacuole;GO:0000323,cellular_component lytic vacuole;GO:0000324,cellular_component fungal-type vacuole;GO:0000329,cellular_component fungal-type vacuole membrane;GO:0005575,cellular_component cellular_component;GO:0005622,cellular_component intracellular;GO:0005623,cellular_component cell;GO:0005737,cellular_component cytoplasm;GO:0005773,cellular_component…	NA	NA	hypothetical protein BCIN_09g03900 [Botrytis cinerea B05.10]	NA
NC_037310.1	2562755	2563749	995	KOBchda1_H3K9me3_vs_TB_31_H3K9me3_peak_293	7.71	6.7	8.3	-1.6	8.93E-10	6.31E-09	BCIN_01g07340:exon	BCIN_01g07340:NC_037310.1:2561844-2563949:+:1408	BCIN_01g07340(gene-BCIN_01g07340)	NA	NA	NA	hypothetical protein BCIN_01g07340 [Botrytis cinerea B05.10]	NA
NC_037325.1	307833	308494	662	KOBchda1_H3K9me3_vs_TB_31_H3K9me3_peak_294	7.13	6.09	7.73	-1.64	8.97E-10	6.31E-09	Bcyrb30:Promoter;Bcsup35:exon	Bcsup35:NC_037325.1:306296-309280:-:1116	Bcsup35(gene-BCIN_16g00710)	128;GO:0000166,molecular_function nucleotide binding;GO:0000287,molecular_function magnesium ion binding;GO:0000288,biological_process nuclear-transcribed mRNA catabolic process, deadenylation-dependent decay;GO:0000956,biological_process nuclear-transcribed mRNA catabolic process;GO:0001882,molecular_function nucleoside binding;GO:0001883,molecular_function purine nucleoside binding;GO:0002181,b…	ERF3, GSPT; peptide chain release factor subunit 3; K03267	map03015	Bcsup35 [Botrytis cinerea B05.10]	NA
NC_037311.1	2917617	2920482	2866	KOBchda1_H3K9me3_vs_TB_31_H3K9me3_peak_295	9.7	8.72	10.28	-1.56	9.40E-10	6.59E-09	BCIN_02g08140:exon	BCIN_02g08140:NC_037311.1:2918463-2920628:+:586	BCIN_02g08140(gene-BCIN_02g08140)	NA	NA	NA	hypothetical protein BCIN_02g08140 [Botrytis cinerea B05.10]	NA
NC_037316.1	2579302	2580442	1141	KOBchda1_H3K9me3_vs_TB_31_H3K9me3_peak_296	7.98	7	8.56	-1.57	9.44E-10	6.60E-09	BCIN_07g06970:exon	BCIN_07g06970:NC_037316.1:2578425-2582228:-:2356	BCIN_07g06970(gene-BCIN_07g06970)	81;GO:0000132,biological_process establishment of mitotic spindle orientation;GO:0000226,biological_process microtubule cytoskeleton organization;GO:0000278,biological_process mitotic cell cycle;GO:0000775,cellular_component chromosome, centromeric region;GO:0000776,cellular_component kinetochore;GO:0003674,molecular_function molecular_function;GO:0005488,molecular_function binding;GO:0005515,mol…	NA	NA	hypothetical protein BCIN_07g06970 [Botrytis cinerea B05.10]	NA
NC_037313.1	333553	336505	2953	KOBchda1_H3K9me3_vs_TB_31_H3K9me3_peak_297	10.15	8.96	10.79	-1.83	9.54E-10	6.64E-09	BCIN_04g00900:exon	BCIN_04g00900:NC_037313.1:333180-339410:+:1849	BCIN_04g00900(gene-BCIN_04g00900)	NA	NA	NA	hypothetical protein BCIN_04g00900 [Botrytis cinerea B05.10]	NA
NC_037313.1	554953	555502	550	KOBchda1_H3K9me3_vs_TB_31_H3K9me3_peak_298	6.98	5.83	7.62	-1.79	9.65E-10	6.70E-09	BCIN_04g01460:exon;Bcsfm1:Promoter;Bcice2:Promoter	BCIN_04g01460:NC_037313.1:554875-556112:-:884	BCIN_04g01460(gene-BCIN_04g01460)	146;GO:0000932,cellular_component P-body;GO:0003674,molecular_function molecular_function;GO:0004857,molecular_function enzyme inhibitor activity;GO:0004864,molecular_function protein phosphatase inhibitor activity;GO:0004865,molecular_function protein serine/threonine phosphatase inhibitor activity;GO:0005575,cellular_component cellular_component;GO:0005622,cellular_component intracellular;GO:00…	NA	NA	hypothetical protein BCIN_04g01460 [Botrytis cinerea B05.10]	NA
NC_037319.1	1930764	1932627	1864	KOBchda1_H3K9me3_vs_TB_31_H3K9me3_peak_299	8.47	7.47	9.05	-1.58	1.00E-09	6.93E-09	BCIN_10g05100:exon	BCIN_10g05100:NC_037319.1:1928581-1934193:+:3114	BCIN_10g05100(gene-BCIN_10g05100)	NA	NA	NA	hypothetical protein BCIN_10g05100 [Botrytis cinerea B05.10]	NA
NC_037319.1	680988	685881	4894	KOBchda1_H3K9me3_vs_TB_31_H3K9me3_peak_300	10.77	9.61	11.4	-1.79	1.00E-09	6.93E-09	BCIN_10g01770:three_prime_UTR;BCIN_10g01770:exon	BCIN_10g01770:NC_037319.1:681692-683687:+:1742	BCIN_10g01770(gene-BCIN_10g01770)	NA	NA	NA	hypothetical protein BCIN_10g01770 [Botrytis cinerea B05.10]	NA
NC_037317.1	2190984	2194100	3117	KOBchda1_H3K9me3_vs_TB_31_H3K9me3_peak_302	9.94	8.85	10.56	-1.71	1.06E-09	7.23E-09	intergenic	Bcmub1:NC_037317.1:2199751-2204512:+:-7209	Bcmub1(gene-BCIN_08g05890)	32;GO:0000003,biological_process reproduction;GO:0003006,biological_process developmental process involved in reproduction;GO:0005575,cellular_component cellular_component;GO:0005622,cellular_component intracellular;GO:0005623,cellular_component cell;GO:0007049,biological_process cell cycle;GO:0007163,biological_process establishment or maintenance of cell polarity;GO:0008150,biological_process b…	NA	NA	Bcmub1 [Botrytis cinerea B05.10]	NA
NC_037322.1	1391426	1395050	3625	KOBchda1_H3K9me3_vs_TB_31_H3K9me3_peak_303	10	9.02	10.57	-1.55	1.15E-09	7.87E-09	intergenic	BCIN_13g03970:NC_037322.1:1389723-1390972:+:3515	BCIN_13g03970(gene-BCIN_13g03970)	NA	NA	NA	hypothetical protein BCIN_13g03970 [Botrytis cinerea B05.10]	NA
NC_037316.1	1292965	1296106	3142	KOBchda1_H3K9me3_vs_TB_31_H3K9me3_peak_304	9.44	8.54	9.99	-1.45	1.17E-09	7.96E-09	intergenic	BCIN_07g03560:NC_037316.1:1291370-1291871:+:3165	BCIN_07g03560(gene-BCIN_07g03560)	NA	NA	NA	hypothetical protein BCIN_07g03560 [Botrytis cinerea B05.10]	NA
NC_037324.1	1779234	1781694	2461	KOBchda1_H3K9me3_vs_TB_31_H3K9me3_peak_305	9.59	8.63	10.16	-1.54	1.21E-09	8.23E-09	BCIN_15g05140:Promoter;BCIN_15g05130:exon	BCIN_15g05140:NC_037324.1:1781956-1783255:+:-1492	BCIN_15g05140(gene-BCIN_15g05140)	NA	NA	NA	hypothetical protein BCIN_15g05140 [Botrytis cinerea B05.10]	NA
NC_037311.1	1194245	1195013	769	KOBchda1_H3K9me3_vs_TB_31_H3K9me3_peak_307	7.26	6.24	7.84	-1.6	1.35E-09	9.09E-09	BCIN_02g03310:exon	BCIN_02g03310:NC_037311.1:1192890-1195201:+:1739	BCIN_02g03310(gene-BCIN_02g03310)	NA	NA	NA	hypothetical protein BCIN_02g03310 [Botrytis cinerea B05.10]	NA
NC_037316.1	2620954	2623460	2507	KOBchda1_H3K9me3_vs_TB_31_H3K9me3_peak_309	9.51	8.58	10.07	-1.49	1.40E-09	9.39E-09	BCIN_07g07090:Promoter	BCIN_07g07090:NC_037316.1:2616492-2620348:-:-1859	BCIN_07g07090(gene-BCIN_07g07090)	NA	NA	NA	hypothetical protein BCIN_07g07090 [Botrytis cinerea B05.10]	NA
NC_037320.1	736355	737860	1506	KOBchda1_H3K9me3_vs_TB_31_H3K9me3_peak_310	8.07	7.14	8.64	-1.5	1.45E-09	9.66E-09	Bchox3:exon	Bchox3:NC_037320.1:734862-738585:+:2245	Bchox3(gene-BCIN_11g02190)	NA	NA	NA	Bchox3 [Botrytis cinerea B05.10]	NA
NC_037316.1	780700	784093	3394	KOBchda1_H3K9me3_vs_TB_31_H3K9me3_peak_311	9.62	8.69	10.17	-1.48	1.48E-09	9.82E-09	intergenic	Bcpin4:NC_037316.1:788252-792434:+:-5855	Bcpin4(gene-BCIN_07g02110)	72;GO:0000075,biological_process cell cycle checkpoint;GO:0000077,biological_process DNA damage checkpoint;GO:0000086,biological_process G2/M transition of mitotic cell cycle;GO:0000278,biological_process mitotic cell cycle;GO:0003674,molecular_function molecular_function;GO:0003676,molecular_function nucleic acid binding;GO:0003723,molecular_function RNA binding;GO:0003729,molecular_function mRN…	NA	NA	Bcpin4 [Botrytis cinerea B05.10]	NA
NC_037315.1	1894254	1897726	3473	KOBchda1_H3K9me3_vs_TB_31_H3K9me3_peak_312	9.91	8.87	10.51	-1.63	1.48E-09	9.82E-09	intergenic	BCIN_06g05540:NC_037315.1:1898460-1899306:+:-2470	BCIN_06g05540(gene-BCIN_06g05540)	NA	NA	NA	hypothetical protein BCIN_06g05540 [Botrytis cinerea B05.10]	NA
NC_037310.1	38604	39031	428	KOBchda1_H3K9me3_vs_TB_31_H3K9me3_peak_317	7.38	5.8	8.12	-2.32	1.68E-09	1.09E-08	intergenic	Bcboa7:NC_037310.1:39389-41452:-:2634	Bcboa7(gene-BCIN_01g00070)	NA	NA	NA	Bcboa7 [Botrytis cinerea B05.10]	NA
NC_037315.1	839419	839910	492	KOBchda1_H3K9me3_vs_TB_31_H3K9me3_peak_316	6.74	5.55	7.38	-1.82	1.65E-09	1.08E-08	BCIN_06g02390:exon	BCIN_06g02390:NC_037315.1:838649-840985:+:1015	BCIN_06g02390(gene-BCIN_06g02390)	53;GO:0003674,molecular_function molecular_function;GO:0005488,molecular_function binding;GO:0005515,molecular_function protein binding;GO:0006605,biological_process protein targeting;GO:0006625,biological_process protein targeting to peroxisome;GO:0006626,biological_process protein targeting to mitochondrion;GO:0006810,biological_process transport;GO:0006839,biological_process mitochondrial tran…	NA	NA	hypothetical protein BCIN_06g02390 [Botrytis cinerea B05.10]	NA
NC_037324.1	996532	999893	3362	KOBchda1_H3K9me3_vs_TB_31_H3K9me3_peak_318	10.61	9.17	11.32	-2.15	1.71E-09	1.12E-08	BCIN_15g02920:exon;BCIN_15g02910:Promoter	BCIN_15g02920:NC_037324.1:997498-998251:-:38	BCIN_15g02920(gene-BCIN_15g02920)	NA	NA	NA	hypothetical protein BCIN_15g02920 [Botrytis cinerea B05.10]	NA
NC_037313.1	510126	511114	989	KOBchda1_H3K9me3_vs_TB_31_H3K9me3_peak_319	7.85	6.84	8.43	-1.59	1.73E-09	1.12E-08	BCIN_04g01310:intron	BCIN_04g01310:NC_037313.1:508735-511317:+:1885	BCIN_04g01310(gene-BCIN_04g01310)	17;GO:0005575,cellular_component cellular_component;GO:0005618,cellular_component cell wall;GO:0005623,cellular_component cell;GO:0005886,cellular_component plasma membrane;GO:0008150,biological_process biological_process;GO:0009277,cellular_component fungal-type cell wall;GO:0009987,biological_process cellular process;GO:0016020,cellular_component membrane;GO:0030312,cellular_component external …	NA	NA	hypothetical protein BCIN_04g01310 [Botrytis cinerea B05.10]	NA
NC_037319.1	2298665	2299814	1150	KOBchda1_H3K9me3_vs_TB_31_H3K9me3_peak_320	7.98	6.99	8.56	-1.57	1.74E-09	1.12E-08	BCIN_10g05990:exon;BCIN_10g05980:Promoter	BCIN_10g05980:NC_037319.1:2295440-2297742:-:-1497	BCIN_10g05980(gene-BCIN_10g05980)	NA	NA	NA	hypothetical protein BCIN_10g05980 [Botrytis cinerea B05.10]	NA
NC_037312.1	3075660	3077405	1746	KOBchda1_H3K9me3_vs_TB_31_H3K9me3_peak_323	8.47	7.56	9.02	-1.47	1.80E-09	1.15E-08	BCIN_03g09000:exon	BCIN_03g09000:NC_037312.1:3075046-3078681:-:2148	BCIN_03g09000(gene-BCIN_03g09000)	113;GO:0000144,cellular_component cellular bud neck septin ring;GO:0000166,molecular_function nucleotide binding;GO:0000278,biological_process mitotic cell cycle;GO:0000281,biological_process mitotic cytokinesis;GO:0000399,cellular_component cellular bud neck septin structure;GO:0000910,biological_process cytokinesis;GO:0000921,biological_process septin ring assembly;GO:0001400,cellular_component…	NA	NA	hypothetical protein BCIN_03g09000 [Botrytis cinerea B05.10]	NA
NC_037316.1	842929	844258	1330	KOBchda1_H3K9me3_vs_TB_31_H3K9me3_peak_324	8.35	7.45	8.9	-1.45	1.84E-09	1.18E-08	BCIN_07g02240:Promoter	BCIN_07g02240:NC_037316.1:840207-842159:-:-1434	BCIN_07g02240(gene-BCIN_07g02240)	NA	NA	NA	hypothetical protein BCIN_07g02240 [Botrytis cinerea B05.10]	NA
NC_037312.1	1853567	1855268	1702	KOBchda1_H3K9me3_vs_TB_31_H3K9me3_peak_325	8.37	7.39	8.94	-1.55	1.93E-09	1.23E-08	BCIN_03g05510:exon	BCIN_03g05510:NC_037312.1:1851662-1856741:-:2323	BCIN_03g05510(gene-BCIN_03g05510)	NA	NA	NA	hypothetical protein BCIN_03g05510 [Botrytis cinerea B05.10]	NA
NC_037325.1	81413	82977	1565	KOBchda1_H3K9me3_vs_TB_31_H3K9me3_peak_326	9.27	8.17	9.89	-1.73	1.95E-09	1.24E-08	BCIN_16g00010:Promoter	BCIN_16g00010:NC_037325.1:83835-85302:+:-1640	BCIN_16g00010(gene-BCIN_16g00010)	NA	NA	NA	hypothetical protein BCIN_16g00010 [Botrytis cinerea B05.10]	NA
NC_037310.1	3382904	3383564	661	KOBchda1_H3K9me3_vs_TB_31_H3K9me3_peak_327	7.2	6.12	7.81	-1.69	2.08E-09	1.31E-08	BCIN_01g09720:Promoter;BCIN_01g09730:intron	BCIN_01g09720:NC_037310.1:3378233-3381805:-:-1429	BCIN_01g09720(gene-BCIN_01g09720)	NA	NA	NA	hypothetical protein BCIN_01g09720 [Botrytis cinerea B05.10]	NA
NC_037321.1	937152	940714	3563	KOBchda1_H3K9me3_vs_TB_31_H3K9me3_peak_328	10.06	8.95	10.67	-1.72	2.09E-09	1.32E-08	intergenic	BCIN_12g02690:NC_037321.1:940136-942636:-:3703	BCIN_12g02690(gene-BCIN_12g02690)	NA	NA	NA	hypothetical protein BCIN_12g02690 [Botrytis cinerea B05.10]	NA
NC_037324.1	1971425	1973021	1597	KOBchda1_H3K9me3_vs_TB_31_H3K9me3_peak_330	9.6	8.56	10.19	-1.64	2.12E-09	1.33E-08	BCIN_15g05650:exon	BCIN_15g05650:NC_037324.1:1971505-1972804:+:718	BCIN_15g05650(gene-BCIN_15g05650)	NA	NA	NA	hypothetical protein BCIN_15g05650 [Botrytis cinerea B05.10]	NA
NC_037320.1	1320925	1323839	2915	KOBchda1_H3K9me3_vs_TB_31_H3K9me3_peak_331	9.4	8.34	10.01	-1.66	2.13E-09	1.33E-08	Bcchd1:exon	BCIN_11g03760:NC_037320.1:1326512-1329009:+:-4130	BCIN_11g03760(gene-BCIN_11g03760)	NA	NA	NA	hypothetical protein BCIN_11g03760 [Botrytis cinerea B05.10]	NA
NC_037314.1	1807779	1809075	1297	KOBchda1_H3K9me3_vs_TB_31_H3K9me3_peak_334	7.78	6.84	8.34	-1.5	2.19E-09	1.36E-08	Bcgas2:exon;BCIN_05g05080:Promoter	Bcgas2:NC_037314.1:1807587-1810049:-:1622	Bcgas2(gene-BCIN_05g05090,gene-BCIN_14g04260)	NA	NA	NA	Bcgas2 [Botrytis cinerea B05.10]	NA
NC_037314.1	1674661	1678374	3714	KOBchda1_H3K9me3_vs_TB_31_H3K9me3_peak_335	9.7	8.77	10.26	-1.49	2.21E-09	1.37E-08	intergenic	BCIN_05g04730:NC_037314.1:1668776-1672436:-:-4081	BCIN_05g04730(gene-BCIN_05g04730)	143;GO:0000166,molecular_function nucleotide binding;GO:0003674,molecular_function molecular_function;GO:0003824,molecular_function catalytic activity;GO:0004672,molecular_function protein kinase activity;GO:0004674,molecular_function protein serine/threonine kinase activity;GO:0004683,molecular_function calmodulin-dependent protein kinase activity;GO:0005488,molecular_function binding;GO:0005515…	NA	NA	hypothetical protein BCIN_05g04730 [Botrytis cinerea B05.10]	NA
NC_037314.1	529380	530989	1610	KOBchda1_H3K9me3_vs_TB_31_H3K9me3_peak_338	8.71	7.74	9.28	-1.53	2.48E-09	1.52E-08	BCIN_05g01300:Promoter;BCIN_05g01310:exon	BCIN_05g01310:NC_037314.1:530512-531333:-:1148	BCIN_05g01310(gene-BCIN_05g01310)	NA	NA	NA	hypothetical protein BCIN_05g01310 [Botrytis cinerea B05.10]	NA
NC_037313.1	1944847	1948512	3666	KOBchda1_H3K9me3_vs_TB_31_H3K9me3_peak_339	10.09	9.03	10.69	-1.66	2.51E-09	1.53E-08	intergenic	BCIN_04g05580:NC_037313.1:1944690-1946001:+:1989	BCIN_04g05580(gene-BCIN_04g05580)	NA	NA	NA	hypothetical protein BCIN_04g05580 [Botrytis cinerea B05.10]	NA
NC_037323.1	1491921	1492536	616	KOBchda1_H3K9me3_vs_TB_31_H3K9me3_peak_342	7.07	5.96	7.69	-1.72	2.59E-09	1.57E-08	Bcime2:exon	Bcime2:NC_037323.1:1489289-1494390:-:2161	Bcime2(gene-BCIN_14g03860)	100;GO:0000003,biological_process reproduction;GO:0000166,molecular_function nucleotide binding;GO:0003006,biological_process developmental process involved in reproduction;GO:0003674,molecular_function molecular_function;GO:0003824,molecular_function catalytic activity;GO:0004672,molecular_function protein kinase activity;GO:0004674,molecular_function protein serine/threonine kinase activity;GO:…	IME2; meiosis induction protein kinase IME2/SME1 [EC:2.7.11.1]; K12765	map04113	Bcime2 [Botrytis cinerea B05.10]	NA
NC_037310.1	2345368	2345832	465	KOBchda1_H3K9me3_vs_TB_31_H3K9me3_peak_343	6.67	5.54	7.3	-1.76	2.61E-09	1.57E-08	BCIN_01g06700:exon;BCIN_01g06700:three_prime_UTR	BCIN_01g06700:NC_037310.1:2344044-2346014:+:1556	BCIN_01g06700(gene-BCIN_01g06700)	20;GO:0000322,cellular_component storage vacuole;GO:0000323,cellular_component lytic vacuole;GO:0000324,cellular_component fungal-type vacuole;GO:0003674,molecular_function molecular_function;GO:0003824,molecular_function catalytic activity;GO:0005575,cellular_component cellular_component;GO:0005622,cellular_component intracellular;GO:0005623,cellular_component cell;GO:0005737,cellular_component …	NA	NA	hypothetical protein BCIN_01g06700 [Botrytis cinerea B05.10]	NA
NC_037312.1	2372696	2373978	1283	KOBchda1_H3K9me3_vs_TB_31_H3K9me3_peak_345	8.04	7.05	8.62	-1.56	2.79E-09	1.67E-08	Bccon7:exon	Bccon7:NC_037312.1:2371088-2374568:+:2249	Bccon7(gene-BCIN_03g07020)	NA	NA	NA	Bccon7 [Botrytis cinerea B05.10]	NA
NC_037315.1	996039	998250	2212	KOBchda1_H3K9me3_vs_TB_31_H3K9me3_peak_347	8.94	8.04	9.49	-1.45	2.81E-09	1.68E-08	BCIN_06g02870:exon;BCIN_06g02870:three_prime_UTR	BCIN_06g02870:NC_037315.1:994597-998191:+:2547	BCIN_06g02870(gene-BCIN_06g02870)	179;GO:0000003,biological_process reproduction;GO:0000045,biological_process autophagosome assembly;GO:0000280,biological_process nuclear division;GO:0000407,cellular_component phagophore assembly site;GO:0000775,cellular_component chromosome, centromeric region;GO:0000776,cellular_component kinetochore;GO:0000777,cellular_component condensed chromosome kinetochore;GO:0000779,cellular_component c…	HRR25; casein kinase I homolog HRR25 [EC:2.7.11.1]; K14758	map03008	hypothetical protein BCIN_06g02870 [Botrytis cinerea B05.10]	NA
NC_037310.1	297410	298315	906	KOBchda1_H3K9me3_vs_TB_31_H3K9me3_peak_348	7.32	6.33	7.9	-1.57	2.85E-09	1.70E-08	BCIN_01g00780:exon;BCIN_01g00780:three_prime_UTR	BCIN_01g00780:NC_037310.1:293906-299142:-:1279	BCIN_01g00780(gene-BCIN_01g00780)	NA	NA	NA	hypothetical protein BCIN_01g00780 [Botrytis cinerea B05.10]	NA
NC_037315.1	2511584	2517162	5579	KOBchda1_H3K9me3_vs_TB_31_H3K9me3_peak_349	11.13	9.8	11.8	-2	2.92E-09	1.73E-08	BCIN_06g07060:exon	BCIN_06g07060:NC_037315.1:2513983-2515016:-:643	BCIN_06g07060(gene-BCIN_06g07060)	NA	NA	NA	hypothetical protein BCIN_06g07060 [Botrytis cinerea B05.10]	NA
NC_037319.1	528968	530282	1315	KOBchda1_H3K9me3_vs_TB_31_H3K9me3_peak_350	8.22	7.21	8.81	-1.6	2.99E-09	1.77E-08	BCIN_10g01380:exon	BCIN_10g01380:NC_037319.1:528030-531196:-:1571	BCIN_10g01380(gene-BCIN_10g01380)	66;GO:0000932,cellular_component P-body;GO:0003674,molecular_function molecular_function;GO:0003676,molecular_function nucleic acid binding;GO:0003723,molecular_function RNA binding;GO:0003729,molecular_function mRNA binding;GO:0005488,molecular_function binding;GO:0005575,cellular_component cellular_component;GO:0005622,cellular_component intracellular;GO:0005623,cellular_component cell;GO:00057…	BRE5; UBP3-associated protein BRE5; K19718	map04139	hypothetical protein BCIN_10g01380 [Botrytis cinerea B05.10]	NA
NC_037322.1	679722	681595	1874	KOBchda1_H3K9me3_vs_TB_31_H3K9me3_peak_351	8.88	8.01	9.42	-1.41	3.10E-09	1.83E-08	BCIN_13g01910:Promoter	BCIN_13g01910:NC_037322.1:682233-686714:+:-1574	BCIN_13g01910(gene-BCIN_13g01910)	NA	DNMT1, dcm; DNA (cytosine-5)-methyltransferase 1 [EC:2.1.1.37]; K00558	map00270	hypothetical protein BCIN_13g01910 [Botrytis cinerea B05.10]	NA
NC_037312.1	863707	865089	1383	KOBchda1_H3K9me3_vs_TB_31_H3K9me3_peak_353	8.06	7.11	8.63	-1.52	3.32E-09	1.94E-08	Bcste11:exon	Bcste11:NC_037312.1:862255-866688:+:2143	Bcste11(gene-BCIN_03g02630)	183;GO:0000003,biological_process reproduction;GO:0000161,biological_process osmosensory signaling MAPK cascade;GO:0000165,biological_process MAPK cascade;GO:0000186,biological_process activation of MAPKK activity;GO:0000196,biological_process cell wall integrity MAPK cascade;GO:0000746,biological_process conjugation;GO:0000747,biological_process conjugation with cellular fusion;GO:0000749,biolog…	STE11; mitogen-activated protein kinase kinase kinase [EC:2.7.11.25]; K11228	map04011	Bcste11 [Botrytis cinerea B05.10]	NA
NC_037318.1	2434205	2438231	4027	KOBchda1_H3K9me3_vs_TB_31_H3K9me3_peak_354	10.53	9.29	11.19	-1.9	3.36E-09	1.96E-08	intergenic	BCIN_09g06890:NC_037318.1:2433286-2435049:+:2932	BCIN_09g06890(gene-BCIN_09g06890)	NA	NA	NA	hypothetical protein BCIN_09g06890 [Botrytis cinerea B05.10]	NA
NC_037317.1	253716	254415	700	KOBchda1_H3K9me3_vs_TB_31_H3K9me3_peak_355	7.18	6.18	7.77	-1.59	3.40E-09	1.98E-08	Bcpde2:exon	Bcpde2:NC_037317.1:250451-256800:-:2734	Bcpde2(gene-BCIN_08g00550)	NA	cpdP; 3',5'-cyclic-nucleotide phosphodiesterase [EC:3.1.4.17]; K01120	map00230	Bcpde2 [Botrytis cinerea B05.10]	NA
NC_037322.1	383895	384448	554	KOBchda1_H3K9me3_vs_TB_31_H3K9me3_peak_356	6.86	5.67	7.5	-1.83	3.47E-09	2.02E-08	BCIN_13g01030:exon	BCIN_13g01030:NC_037322.1:383573-385465:-:1293	BCIN_13g01030(gene-BCIN_13g01030)	NA	NA	NA	hypothetical protein BCIN_13g01030 [Botrytis cinerea B05.10]	NA
NC_037313.1	366645	370896	4252	KOBchda1_H3K9me3_vs_TB_31_H3K9me3_peak_357	10.6	9.46	11.23	-1.78	3.49E-09	2.03E-08	intergenic	BCIN_04g00950:NC_037313.1:359483-363907:+:9287	BCIN_04g00950(gene-BCIN_04g00950)	NA	NA	NA	hypothetical protein BCIN_04g00950 [Botrytis cinerea B05.10]	NA
NC_037316.1	58214	61339	3126	KOBchda1_H3K9me3_vs_TB_31_H3K9me3_peak_358	9.92	8.94	10.51	-1.57	3.55E-09	2.05E-08	intergenic	BCIN_07g00140:NC_037316.1:57160-58197:+:2616	BCIN_07g00140(gene-BCIN_07g00140)	NA	NA	NA	hypothetical protein BCIN_07g00140 [Botrytis cinerea B05.10]	NA
NC_037320.1	1380883	1387713	6831	KOBchda1_H3K9me3_vs_TB_31_H3K9me3_peak_359	12.17	10.67	12.9	-2.23	3.57E-09	2.06E-08	BCIN_11g03800:exon	BCIN_11g03800:NC_037320.1:1383777-1385051:+:521	BCIN_11g03800(gene-BCIN_11g03800)	NA	NA	NA	hypothetical protein BCIN_11g03800 [Botrytis cinerea B05.10]	NA
NC_037313.1	1466015	1467206	1192	KOBchda1_H3K9me3_vs_TB_31_H3K9me3_peak_361	7.82	6.84	8.4	-1.56	3.65E-09	2.09E-08	BCIN_04g04120:exon	BCIN_04g04120:NC_037313.1:1458537-1468307:-:1696	BCIN_04g04120(gene-BCIN_04g04120)	NA	NA	NA	hypothetical protein BCIN_04g04120 [Botrytis cinerea B05.10]	NA
NC_037318.1	1195520	1198212	2693	KOBchda1_H3K9me3_vs_TB_31_H3K9me3_peak_362	8.96	7.98	9.54	-1.56	3.70E-09	2.11E-08	BCIN_09g03330:exon	BCIN_09g03330:NC_037318.1:1195220-1200331:-:3465	BCIN_09g03330(gene-BCIN_09g03330)	156;GO:0000082,biological_process G1/S transition of mitotic cell cycle;GO:0000083,biological_process regulation of transcription involved in G1/S transition of mitotic cell cycle;GO:0000278,biological_process mitotic cell cycle;GO:0000307,cellular_component cyclin-dependent protein kinase holoenzyme complex;GO:0001932,biological_process regulation of protein phosphorylation;GO:0003674,molecular_…	PCL5, pas1; PHO85 cyclin-5; K21197	map04138	hypothetical protein BCIN_09g03330 [Botrytis cinerea B05.10]	NA
NC_037315.1	2261287	2262210	924	KOBchda1_H3K9me3_vs_TB_31_H3K9me3_peak_364	7.57	6.61	8.14	-1.53	3.74E-09	2.13E-08	BCIN_06g06450:exon	BCIN_06g06450:NC_037315.1:2260115-2263932:+:1633	BCIN_06g06450(gene-BCIN_06g06450)	NA	NA	NA	hypothetical protein BCIN_06g06450 [Botrytis cinerea B05.10]	NA
NC_037317.1	661209	661976	768	KOBchda1_H3K9me3_vs_TB_31_H3K9me3_peak_366	7.21	6.16	7.81	-1.65	3.99E-09	2.25E-08	BCIN_08g01720:exon	BCIN_08g01720:NC_037317.1:659695-662443:+:1897	BCIN_08g01720(gene-BCIN_08g01720)	NA	NA	NA	hypothetical protein BCIN_08g01720 [Botrytis cinerea B05.10]	NA
NC_037317.1	1961943	1962671	729	KOBchda1_H3K9me3_vs_TB_31_H3K9me3_peak_367	7.12	6.1	7.71	-1.62	4.11E-09	2.32E-08	BCIN_08g05190:exon	BCIN_08g05190:NC_037317.1:1960654-1967410:+:1653	BCIN_08g05190(gene-BCIN_08g05190)	75;GO:0000001,biological_process mitochondrion inheritance;GO:0000003,biological_process reproduction;GO:0000226,biological_process microtubule cytoskeleton organization;GO:0000266,biological_process mitochondrial fission;GO:0000280,biological_process nuclear division;GO:0003674,molecular_function molecular_function;GO:0005488,molecular_function binding;GO:0005515,molecular_function protein bindi…	NA	NA	hypothetical protein BCIN_08g05190 [Botrytis cinerea B05.10]	NA
NC_037320.1	2078418	2081446	3029	KOBchda1_H3K9me3_vs_TB_31_H3K9me3_peak_369	9.63	8.71	10.19	-1.48	4.21E-09	2.36E-08	BCIN_11g05850:Promoter;BCIN_11g05860:Promoter	BCIN_11g05850:NC_037320.1:2077076-2079139:-:-793	BCIN_11g05850(gene-BCIN_11g05850)	163;GO:0000166,molecular_function nucleotide binding;GO:0000322,cellular_component storage vacuole;GO:0000323,cellular_component lytic vacuole;GO:0000324,cellular_component fungal-type vacuole;GO:0000724,biological_process double-strand break repair via homologous recombination;GO:0000725,biological_process recombinational repair;GO:0003674,molecular_function molecular_function;GO:0003824,molecul…	ABCG2.PDR, CDR1; ATP-binding cassette, subfamily G (WHITE), member 2, PDR; K08711	map02010	hypothetical protein BCIN_11g05850 [Botrytis cinerea B05.10]	NA
NC_037318.1	1292534	1293243	710	KOBchda1_H3K9me3_vs_TB_31_H3K9me3_peak_370	7.04	5.96	7.65	-1.69	4.25E-09	2.38E-08	BCIN_09g03600:exon	BCIN_09g03600:NC_037318.1:1292009-1294297:+:879	BCIN_09g03600(gene-BCIN_09g03600)	54;GO:0003674,molecular_function molecular_function;GO:0005215,molecular_function transporter activity;GO:0005575,cellular_component cellular_component;GO:0005622,cellular_component intracellular;GO:0005623,cellular_component cell;GO:0005737,cellular_component cytoplasm;GO:0005739,cellular_component mitochondrion;GO:0005740,cellular_component mitochondrial envelope;GO:0005743,cellular_component m…	NA	NA	hypothetical protein BCIN_09g03600 [Botrytis cinerea B05.10]	NA
NC_037321.1	1728257	1731682	3426	KOBchda1_H3K9me3_vs_TB_31_H3K9me3_peak_371	10.01	8.95	10.62	-1.67	4.34E-09	2.42E-08	BCIN_12g05130:exon	BCIN_12g05130:NC_037321.1:1727818-1731653:-:1683	BCIN_12g05130(gene-BCIN_12g05130)	NA	NA	NA	hypothetical protein BCIN_12g05130 [Botrytis cinerea B05.10]	NA
NC_037314.1	622623	623646	1024	KOBchda1_H3K9me3_vs_TB_31_H3K9me3_peak_372	7.62	6.67	8.19	-1.52	4.35E-09	2.42E-08	BCIN_05g01620:exon	BCIN_05g01620:NC_037314.1:621102-625250:+:2032	BCIN_05g01620(gene-BCIN_05g01620)	71;GO:0003674,molecular_function molecular_function;GO:0003824,molecular_function catalytic activity;GO:0004721,molecular_function phosphoprotein phosphatase activity;GO:0005575,cellular_component cellular_component;GO:0005622,cellular_component intracellular;GO:0005623,cellular_component cell;GO:0005737,cellular_component cytoplasm;GO:0005829,cellular_component cytosol;GO:0005886,cellular_compon…	NA	NA	hypothetical protein BCIN_05g01620 [Botrytis cinerea B05.10]	NA
NC_037320.1	429231	430025	795	KOBchda1_H3K9me3_vs_TB_31_H3K9me3_peak_374	7.47	6.53	8.04	-1.51	4.63E-09	2.56E-08	BCIN_11g01220:exon	BCIN_11g01220:NC_037320.1:428782-431152:-:1524	BCIN_11g01220(gene-BCIN_11g01220)	NA	NA	NA	hypothetical protein BCIN_11g01220 [Botrytis cinerea B05.10]	NA
NC_037315.1	2144065	2144837	773	KOBchda1_H3K9me3_vs_TB_31_H3K9me3_peak_376	7.42	6.44	8	-1.56	4.74E-09	2.61E-08	BCIN_06g06110:exon;BCIN_06g06110:three_prime_UTR	BCIN_06g06110:NC_037315.1:2142756-2145390:+:1695	BCIN_06g06110(gene-BCIN_06g06110)	NA	NA	NA	hypothetical protein BCIN_06g06110 [Botrytis cinerea B05.10]	NA
NC_037313.1	1061058	1062214	1157	KOBchda1_H3K9me3_vs_TB_31_H3K9me3_peak_377	8.52	7.55	9.09	-1.54	4.96E-09	2.72E-08	BCIN_04g02950:exon	BCIN_04g02950:NC_037313.1:1061065-1062377:-:741	BCIN_04g02950(gene-BCIN_04g02950)	NA	NA	NA	hypothetical protein BCIN_04g02950 [Botrytis cinerea B05.10]	NA
NC_037325.1	1466155	1467259	1105	KOBchda1_H3K9me3_vs_TB_31_H3K9me3_peak_378	7.79	6.88	8.35	-1.47	5.00E-09	2.74E-08	Bcssd1:exon	Bcssd1:NC_037325.1:1462684-1468596:-:1889	Bcssd1(gene-BCIN_16g04000)	165;GO:0000175,molecular_function 3'-5'-exoribonuclease activity;GO:0000178,cellular_component exosome (RNase complex);GO:0000291,biological_process nuclear-transcribed mRNA catabolic process, exonucleolytic;GO:0000900,molecular_function translation repressor activity, mRNA regulatory element binding;GO:0000932,cellular_component P-body;GO:0000956,biological_process nuclear-transcribed mRNA catab…	NA	NA	Bcssd1 [Botrytis cinerea B05.10]	NA
NC_037311.1	1036470	1037270	801	KOBchda1_H3K9me3_vs_TB_31_H3K9me3_peak_380	7.42	6.46	7.99	-1.53	5.08E-09	2.76E-08	Bcrnh201:Promoter;Bcmif2:exon	Bcmif2:NC_037311.1:1035830-1038460:+:1040	Bcmif2(gene-BCIN_02g02870)	103;GO:0000003,biological_process reproduction;GO:0000070,biological_process mitotic sister chromatid segregation;GO:0000228,cellular_component nuclear chromosome;GO:0000278,biological_process mitotic cell cycle;GO:0000280,biological_process nuclear division;GO:0000775,cellular_component chromosome, centromeric region;GO:0000776,cellular_component kinetochore;GO:0000777,cellular_component condens…	NA	NA	Bcmif2 [Botrytis cinerea B05.10]	NA
NC_037312.1	215543	216297	755	KOBchda1_H3K9me3_vs_TB_31_H3K9me3_peak_381	7.5	6.51	8.08	-1.57	5.11E-09	2.77E-08	Bcrps5:exon	Bcrps5:NC_037312.1:215094-216408:+:826	Bcrps5(gene-BCIN_03g00590)	114;GO:0000028,biological_process ribosomal small subunit assembly;GO:0002181,biological_process cytoplasmic translation;GO:0003674,molecular_function molecular_function;GO:0003676,molecular_function nucleic acid binding;GO:0003723,molecular_function RNA binding;GO:0003729,molecular_function mRNA binding;GO:0003735,molecular_function structural constituent of ribosome;GO:0005198,molecular_functio…	RP-S5e, RPS5; small subunit ribosomal protein S5e; K02989	map03010	Bcrps5 [Botrytis cinerea B05.10]	NA
NC_037318.1	326332	327260	929	KOBchda1_H3K9me3_vs_TB_31_H3K9me3_peak_383	8.17	7.11	8.78	-1.67	5.21E-09	2.81E-08	BCIN_09g00880:exon;BCIN_09g00880:three_prime_UTR	BCIN_09g00880:NC_037318.1:325313-326956:+:1483	BCIN_09g00880(gene-BCIN_09g00880)	NA	NA	NA	hypothetical protein BCIN_09g00880 [Botrytis cinerea B05.10]	NA
NC_037311.1	592799	594752	1954	KOBchda1_H3K9me3_vs_TB_31_H3K9me3_peak_384	9.9	8.58	10.57	-1.99	5.31E-09	2.86E-08	BCIN_02g01480:exon	BCIN_02g01480:NC_037311.1:591702-594985:-:1209	BCIN_02g01480(gene-BCIN_02g01480)	NA	NA	NA	hypothetical protein BCIN_02g01480 [Botrytis cinerea B05.10]	NA
NC_037316.1	541299	542431	1133	KOBchda1_H3K9me3_vs_TB_31_H3K9me3_peak_385	8.27	7.38	8.82	-1.43	5.41E-09	2.91E-08	intergenic	BCIN_07g01470:NC_037316.1:536981-539148:+:4884	BCIN_07g01470(gene-BCIN_07g01470)	NA	NA	NA	hypothetical protein BCIN_07g01470 [Botrytis cinerea B05.10]	NA
NC_037323.1	1723287	1723931	645	KOBchda1_H3K9me3_vs_TB_31_H3K9me3_peak_386	7.05	6.06	7.64	-1.58	5.51E-09	2.95E-08	BCIN_14g04390:exon	BCIN_14g04390:NC_037323.1:1722514-1724298:+:1095	BCIN_14g04390(gene-BCIN_14g04390)	20;GO:0005575,cellular_component cellular_component;GO:0005622,cellular_component intracellular;GO:0005623,cellular_component cell;GO:0005737,cellular_component cytoplasm;GO:0005794,cellular_component Golgi apparatus;GO:0006810,biological_process transport;GO:0006890,biological_process retrograde vesicle-mediated transport, Golgi to endoplasmic reticulum;GO:0008150,biological_process biological_p…	NA	NA	hypothetical protein BCIN_14g04390 [Botrytis cinerea B05.10]	NA
NC_037313.1	343689	346931	3243	KOBchda1_H3K9me3_vs_TB_31_H3K9me3_peak_387	10.62	9.44	11.26	-1.82	5.56E-09	2.97E-08	BCIN_04g00920:exon	BCIN_04g00920:NC_037313.1:343549-347108:-:1798	BCIN_04g00920(gene-BCIN_04g00920)	NA	NA	NA	hypothetical protein BCIN_04g00920 [Botrytis cinerea B05.10]	NA
NC_037314.1	1841759	1845379	3621	KOBchda1_H3K9me3_vs_TB_31_H3K9me3_peak_389	10.47	9.24	11.12	-1.88	5.82E-09	3.09E-08	BCIN_05g05200:exon;BCIN_05g05200:five_prime_UTR	BCIN_05g05200:NC_037314.1:1841747-1843859:-:290	BCIN_05g05200(gene-BCIN_05g05200)	NA	NA	NA	hypothetical protein BCIN_05g05200 [Botrytis cinerea B05.10]	NA
NC_037312.1	1328296	1330567	2272	KOBchda1_H3K9me3_vs_TB_31_H3K9me3_peak_391	9.27	8.36	9.82	-1.47	6.16E-09	3.26E-08	BCIN_03g03980:Promoter	BCIN_03g03980:NC_037312.1:1328333-1329410:-:-21	BCIN_03g03980(gene-BCIN_03g03980)	NA	NA	NA	hypothetical protein BCIN_03g03980 [Botrytis cinerea B05.10]	NA
NC_037323.1	1663225	1663663	439	KOBchda1_H3K9me3_vs_TB_31_H3K9me3_peak_392	6.51	5.3	7.16	-1.86	6.20E-09	3.26E-08	BCIN_14g04240:exon	BCIN_14g04240:NC_037323.1:1662182-1667241:+:1262	BCIN_14g04240(gene-BCIN_14g04240)	93;GO:0003674,molecular_function molecular_function;GO:0005198,molecular_function structural molecule activity;GO:0005200,molecular_function structural constituent of cytoskeleton;GO:0005488,molecular_function binding;GO:0005515,molecular_function protein binding;GO:0005575,cellular_component cellular_component;GO:0005622,cellular_component intracellular;GO:0005623,cellular_component cell;GO:0005…	NA	NA	hypothetical protein BCIN_14g04240 [Botrytis cinerea B05.10]	NA
NC_037321.1	1949317	1953244	3928	KOBchda1_H3K9me3_vs_TB_31_H3K9me3_peak_394	9.81	8.92	10.35	-1.43	6.21E-09	3.26E-08	BCIN_12g05630:Promoter	BCIN_12g05630:NC_037321.1:1952054-1953777:+:-773	BCIN_12g05630(gene-BCIN_12g05630)	NA	NA	NA	hypothetical protein BCIN_12g05630 [Botrytis cinerea B05.10]	NA
NC_037313.1	766948	767963	1016	KOBchda1_H3K9me3_vs_TB_31_H3K9me3_peak_395	7.63	6.65	8.21	-1.56	6.26E-09	3.28E-08	BCIN_04g01960:intron	BCIN_04g01960:NC_037313.1:763689-769421:-:1965	BCIN_04g01960(gene-BCIN_04g01960)	NA	NA	NA	hypothetical protein BCIN_04g01960 [Botrytis cinerea B05.10]	NA
NC_037310.1	1451631	1454563	2933	KOBchda1_H3K9me3_vs_TB_31_H3K9me3_peak_396	9.37	8.48	9.91	-1.44	6.36E-09	3.32E-08	BCIN_01g03940:exon;BCIN_01g03940:three_prime_UTR	BCIN_01g03940:NC_037310.1:1452560-1454707:-:1610	BCIN_01g03940(gene-BCIN_01g03940)	NA	NA	NA	hypothetical protein BCIN_01g03940 [Botrytis cinerea B05.10]	NA
NC_037312.1	813986	815069	1084	KOBchda1_H3K9me3_vs_TB_31_H3K9me3_peak_397	7.71	6.77	8.28	-1.51	6.53E-09	3.40E-08	BCIN_03g02420:exon	BCIN_03g02420:NC_037312.1:813419-816542:-:2014	BCIN_03g02420(gene-BCIN_03g02420)	NA	NA	NA	hypothetical protein BCIN_03g02420 [Botrytis cinerea B05.10]	NA
NC_037313.1	355696	357038	1343	KOBchda1_H3K9me3_vs_TB_31_H3K9me3_peak_398	8.79	7.87	9.36	-1.49	6.76E-09	3.52E-08	BCIN_04g00940:exon	BCIN_04g00940:NC_037313.1:354704-358935:+:1663	BCIN_04g00940(gene-BCIN_04g00940)	NA	NA	NA	hypothetical protein BCIN_04g00940 [Botrytis cinerea B05.10]	NA
NC_037314.1	1978150	1979789	1640	KOBchda1_H3K9me3_vs_TB_31_H3K9me3_peak_399	8.25	7.39	8.79	-1.41	6.79E-09	3.52E-08	BCIN_05g05630:intron	BCIN_05g05630:NC_037314.1:1977469-1979657:-:687	BCIN_05g05630(gene-BCIN_05g05630)	NA	NA	NA	hypothetical protein BCIN_05g05630 [Botrytis cinerea B05.10]	NA
NC_037313.1	710832	717982	7151	KOBchda1_H3K9me3_vs_TB_31_H3K9me3_peak_400	11.56	10.1	12.28	-2.18	6.90E-09	3.57E-08	BCIN_04g01810:Promoter	BCIN_04g01810:NC_037313.1:711682-713715:-:-692	BCIN_04g01810(gene-BCIN_04g01810)	NA	NA	NA	hypothetical protein BCIN_04g01810 [Botrytis cinerea B05.10]	NA
NC_037313.1	339268	341185	1918	KOBchda1_H3K9me3_vs_TB_31_H3K9me3_peak_401	9.32	8.26	9.92	-1.66	7.24E-09	3.74E-08	BCIN_04g00910:exon	BCIN_04g00910:NC_037313.1:339417-341389:-:1162	BCIN_04g00910(gene-BCIN_04g00910)	NA	NA	NA	hypothetical protein BCIN_04g00910 [Botrytis cinerea B05.10]	NA
NC_037320.1	1483936	1484898	963	KOBchda1_H3K9me3_vs_TB_31_H3K9me3_peak_402	7.66	6.74	8.22	-1.48	7.41E-09	3.82E-08	BCIN_11g03960:exon	BCIN_11g03960:NC_037320.1:1482972-1485975:-:1558	BCIN_11g03960(gene-BCIN_11g03960)	NA	NA	NA	hypothetical protein BCIN_11g03960 [Botrytis cinerea B05.10]	NA
NC_037314.1	2470725	2473694	2970	KOBchda1_H3K9me3_vs_TB_31_H3K9me3_peak_403	9.78	8.75	10.38	-1.63	7.46E-09	3.83E-08	BCIN_05g07110:exon	BCIN_05g07110:NC_037314.1:2471328-2474208:-:1998	BCIN_05g07110(gene-BCIN_05g07110)	NA	NA	NA	hypothetical protein BCIN_05g07110 [Botrytis cinerea B05.10]	NA
NC_037311.1	899984	901791	1808	KOBchda1_H3K9me3_vs_TB_31_H3K9me3_peak_405	8.75	7.87	9.29	-1.42	7.66E-09	3.91E-08	intergenic	BCIN_02g02440:NC_037311.1:898599-900718:+:2288	BCIN_02g02440(gene-BCIN_02g02440)	NA	NA	NA	hypothetical protein BCIN_02g02440 [Botrytis cinerea B05.10]	NA
NC_037318.1	881220	882146	927	KOBchda1_H3K9me3_vs_TB_31_H3K9me3_peak_406	7.55	6.41	8.18	-1.77	7.73E-09	3.94E-08	BCIN_09g02440:exon	BCIN_09g02440:NC_037318.1:879351-882957:+:2332	BCIN_09g02440(gene-BCIN_09g02440)	NA	NA	NA	hypothetical protein BCIN_09g02440 [Botrytis cinerea B05.10]	NA
NC_037313.1	1246586	1247525	940	KOBchda1_H3K9me3_vs_TB_31_H3K9me3_peak_407	7.84	6.95	8.39	-1.44	7.84E-09	3.99E-08	BCIN_04g03460:three_prime_UTR;BCIN_04g03450:Promoter;BCIN_04g03460:exon;BCIN_04g03480:Promoter	BCIN_04g03450:NC_037313.1:1247080-1250729:+:-24	BCIN_04g03450(gene-BCIN_04g03450)	NA	NA	NA	hypothetical protein BCIN_04g03450 [Botrytis cinerea B05.10]	NA
NC_037312.1	2204186	2204729	544	KOBchda1_H3K9me3_vs_TB_31_H3K9me3_peak_409	6.92	5.88	7.51	-1.63	8.07E-09	4.08E-08	BCIN_03g06520:exon	BCIN_03g06520:NC_037312.1:2203788-2205885:-:1427	BCIN_03g06520(gene-BCIN_03g06520)	55;GO:0003674,molecular_function molecular_function;GO:0003824,molecular_function catalytic activity;GO:0004089,molecular_function carbonate dehydratase activity;GO:0005575,cellular_component cellular_component;GO:0005622,cellular_component intracellular;GO:0005623,cellular_component cell;GO:0005634,cellular_component nucleus;GO:0005737,cellular_component cytoplasm;GO:0005739,cellular_component m…	cynT, can; carbonic anhydrase [EC:4.2.1.1]; K01673	map00910	hypothetical protein BCIN_03g06520 [Botrytis cinerea B05.10]	NA
NC_037314.1	1254699	1257454	2756	KOBchda1_H3K9me3_vs_TB_31_H3K9me3_peak_410	9.63	8.67	10.2	-1.53	8.19E-09	4.13E-08	intergenic	BCIN_05g03450:NC_037314.1:1259260-1261600:+:-3183	BCIN_05g03450(gene-BCIN_05g03450)	NA	NA	NA	hypothetical protein BCIN_05g03450 [Botrytis cinerea B05.10]	NA
NC_037321.1	1246063	1248504	2442	KOBchda1_H3K9me3_vs_TB_31_H3K9me3_peak_411	8.99	8.09	9.54	-1.45	8.23E-09	4.14E-08	BCIN_12g03660:three_prime_UTR;BCIN_12g03660:exon	BCIN_12g03660:NC_037321.1:1244100-1247477:+:3183	BCIN_12g03660(gene-BCIN_12g03660)	122;GO:0003674,molecular_function molecular_function;GO:0004857,molecular_function enzyme inhibitor activity;GO:0005575,cellular_component cellular_component;GO:0005622,cellular_component intracellular;GO:0005623,cellular_component cell;GO:0005634,cellular_component nucleus;GO:0005737,cellular_component cytoplasm;GO:0006139,biological_process nucleobase-containing compound metabolic process;GO:00…	NA	NA	hypothetical protein BCIN_12g03660 [Botrytis cinerea B05.10]	NA
NC_037314.1	2215866	2218079	2214	KOBchda1_H3K9me3_vs_TB_31_H3K9me3_peak_412	8.96	8.11	9.49	-1.38	8.50E-09	4.27E-08	intergenic	BCIN_05g06410:NC_037314.1:2217778-2218850:-:1877	BCIN_05g06410(gene-BCIN_05g06410)	NA	purU; formyltetrahydrofolate deformylase [EC:3.5.1.10]; K01433	map00630,map00670	hypothetical protein BCIN_05g06410 [Botrytis cinerea B05.10]	NA
NC_037314.1	1191143	1194258	3116	KOBchda1_H3K9me3_vs_TB_31_H3K9me3_peak_413	9.92	8.86	10.53	-1.67	8.77E-09	4.40E-08	BCIN_05g03260:Promoter	BCIN_05g03260:NC_037314.1:1193651-1194407:+:-950	BCIN_05g03260(gene-BCIN_05g03260)	NA	NA	NA	hypothetical protein BCIN_05g03260 [Botrytis cinerea B05.10]	NA
NC_037315.1	1347774	1348796	1023	KOBchda1_H3K9me3_vs_TB_31_H3K9me3_peak_414	7.58	6.63	8.15	-1.52	8.87E-09	4.43E-08	BCIN_06g03910:exon	BCIN_06g03920:NC_037315.1:1350397-1352717:+:-2112	BCIN_06g03920(gene-BCIN_06g03920)	NA	NA	NA	hypothetical protein BCIN_06g03920 [Botrytis cinerea B05.10]	NA
NC_037315.1	98055	102819	4765	KOBchda1_H3K9me3_vs_TB_31_H3K9me3_peak_415	10.82	9.68	11.44	-1.76	8.98E-09	4.48E-08	BCIN_06g00180:Promoter;BCIN_06g00170:Promoter	BCIN_06g00180:NC_037315.1:99309-100005:-:-432	BCIN_06g00180(gene-BCIN_06g00180)	NA	NA	NA	hypothetical protein BCIN_06g00180 [Botrytis cinerea B05.10]	NA
NC_037313.1	1958800	1959456	657	KOBchda1_H3K9me3_vs_TB_31_H3K9me3_peak_416	6.91	5.9	7.5	-1.6	9.01E-09	4.48E-08	Bcosh3:exon	Bcosh3:NC_037313.1:1956700-1960626:-:1498	Bcosh3(gene-BCIN_04g05610)	128;GO:0000003,biological_process reproduction;GO:0000741,biological_process karyogamy;GO:0000742,biological_process karyogamy involved in conjugation with cellular fusion;GO:0000746,biological_process conjugation;GO:0000747,biological_process conjugation with cellular fusion;GO:0001403,biological_process invasive growth in response to glucose limitation;GO:0003674,molecular_function molecular_fu…	NA	NA	Bcosh3 [Botrytis cinerea B05.10]	NA
NC_037316.1	1279887	1281242	1356	KOBchda1_H3K9me3_vs_TB_31_H3K9me3_peak_419	8.02	7.06	8.59	-1.53	9.36E-09	4.62E-08	BCIN_07g03500:exon	BCIN_07g03500:NC_037316.1:1277489-1282695:-:2130	BCIN_07g03500(gene-BCIN_07g03500)	13;GO:0003674,molecular_function molecular_function;GO:0003676,molecular_function nucleic acid binding;GO:0003723,molecular_function RNA binding;GO:0003729,molecular_function mRNA binding;GO:0005488,molecular_function binding;GO:0005575,cellular_component cellular_component;GO:0005622,cellular_component intracellular;GO:0005623,cellular_component cell;GO:0005737,cellular_component cytoplasm;GO:00…	NA	NA	hypothetical protein BCIN_07g03500 [Botrytis cinerea B05.10]	NA
NC_037318.1	1429485	1429961	477	KOBchda1_H3K9me3_vs_TB_31_H3K9me3_peak_420	6.9	5.9	7.49	-1.58	9.68E-09	4.77E-08	BCIN_09g04030:exon;BCIN_09g04020:Promoter	BCIN_09g04030:NC_037318.1:1428745-1430621:+:978	BCIN_09g04030(gene-BCIN_09g04030)	NA	NA	NA	hypothetical protein BCIN_09g04030 [Botrytis cinerea B05.10]	NA
NC_037320.1	839560	844381	4822	KOBchda1_H3K9me3_vs_TB_31_H3K9me3_peak_421	10.89	9.66	11.54	-1.88	1.01E-08	4.97E-08	intergenic	BCIN_11g02470:NC_037320.1:843108-844243:-:2272	BCIN_11g02470(gene-BCIN_11g02470)	NA	NA	NA	hypothetical protein BCIN_11g02470 [Botrytis cinerea B05.10]	NA
NC_037319.1	1777068	1782301	5234	KOBchda1_H3K9me3_vs_TB_31_H3K9me3_peak_423	10.71	9.53	11.35	-1.82	1.08E-08	5.31E-08	intergenic	BCIN_10g04620:NC_037319.1:1770406-1774298:-:-5386	BCIN_10g04620(gene-BCIN_10g04620)	NA	FBXW1_11, BTRC, beta-TRCP; F-box and WD-40 domain protein 1/11; K03362	map04120	hypothetical protein BCIN_10g04620 [Botrytis cinerea B05.10]	NA
NC_037318.1	132368	134205	1838	KOBchda1_H3K9me3_vs_TB_31_H3K9me3_peak_424	9.01	8.14	9.55	-1.41	1.10E-08	5.38E-08	intergenic	BCIN_09g00320:NC_037318.1:128583-130925:-:-2361	BCIN_09g00320(gene-BCIN_09g00320)	NA	NA	NA	hypothetical protein BCIN_09g00320 [Botrytis cinerea B05.10]	NA
NC_037316.1	527813	530018	2206	KOBchda1_H3K9me3_vs_TB_31_H3K9me3_peak_425	8.93	7.87	9.53	-1.66	1.11E-08	5.39E-08	BCIN_07g01450:exon	BCIN_07g01450:NC_037316.1:527766-530641:-:1725	BCIN_07g01450(gene-BCIN_07g01450)	49;GO:0000228,cellular_component nuclear chromosome;GO:0000785,cellular_component chromatin;GO:0000790,cellular_component nuclear chromatin;GO:0001672,biological_process regulation of chromatin assembly or disassembly;GO:0003674,molecular_function molecular_function;GO:0003676,molecular_function nucleic acid binding;GO:0003723,molecular_function RNA binding;GO:0005488,molecular_function binding;G…	NA	NA	hypothetical protein BCIN_07g01450 [Botrytis cinerea B05.10]	NA
NC_037314.1	2387650	2388753	1104	KOBchda1_H3K9me3_vs_TB_31_H3K9me3_peak_426	8.06	7.1	8.63	-1.53	1.12E-08	5.45E-08	BCIN_05g06880:exon	BCIN_05g06880:NC_037314.1:2385168-2389985:-:1783	BCIN_05g06880(gene-BCIN_05g06880)	139;GO:0000075,biological_process cell cycle checkpoint;GO:0000166,molecular_function nucleotide binding;GO:0000278,biological_process mitotic cell cycle;GO:0001100,biological_process negative regulation of exit from mitosis;GO:0003674,molecular_function molecular_function;GO:0003824,molecular_function catalytic activity;GO:0004672,molecular_function protein kinase activity;GO:0004674,molecular_f…	NA	NA	hypothetical protein BCIN_05g06880 [Botrytis cinerea B05.10]	NA
NC_037318.1	1588014	1589720	1707	KOBchda1_H3K9me3_vs_TB_31_H3K9me3_peak_428	8.56	7.71	9.09	-1.38	1.20E-08	5.81E-08	intergenic	BCIN_09g04540:NC_037318.1:1586070-1588433:+:2797	BCIN_09g04540(gene-BCIN_09g04540)	NA	NA	NA	hypothetical protein BCIN_09g04540 [Botrytis cinerea B05.10]	NA
NC_037318.1	2204132	2205465	1334	KOBchda1_H3K9me3_vs_TB_31_H3K9me3_peak_429	8.01	7.05	8.59	-1.54	1.22E-08	5.89E-08	BCIN_09g06330:exon	BCIN_09g06330:NC_037318.1:2202995-2205739:+:1803	BCIN_09g06330(gene-BCIN_09g06330)	NA	NA	NA	hypothetical protein BCIN_09g06330 [Botrytis cinerea B05.10]	NA
NC_037310.1	236863	237685	823	KOBchda1_H3K9me3_vs_TB_31_H3K9me3_peak_430	7.47	6.39	8.08	-1.7	1.25E-08	6.03E-08	Bcsas1:exon	Bcsas1:NC_037310.1:235793-238113:+:1481	Bcsas1(gene-BCIN_01g00550)	195;GO:0000003,biological_process reproduction;GO:0000131,cellular_component incipient cellular bud site;GO:0000166,molecular_function nucleotide binding;GO:0000910,biological_process cytokinesis;GO:0001411,cellular_component hyphal tip;GO:0001882,molecular_function nucleoside binding;GO:0001883,molecular_function purine nucleoside binding;GO:0002790,biological_process peptide secretion;GO:000300…	RAB8A, MEL; Ras-related protein Rab-8A; K07901	map04144	Bcsas1 [Botrytis cinerea B05.10]	NA
NC_037317.1	1945230	1945823	594	KOBchda1_H3K9me3_vs_TB_31_H3K9me3_peak_432	7.18	6.16	7.78	-1.62	1.29E-08	6.17E-08	Bcsho1:exon	Bcsho1:NC_037317.1:1943450-1946603:+:2076	Bcsho1(gene-BCIN_08g05150)	160;GO:0000902,biological_process cell morphogenesis;GO:0001402,biological_process signal transduction involved in filamentous growth;GO:0001932,biological_process regulation of protein phosphorylation;GO:0001934,biological_process positive regulation of protein phosphorylation;GO:0003674,molecular_function molecular_function;GO:0004888,molecular_function transmembrane signaling receptor activity…	SHO1; SHO1 osmosensor; K11246	map04011	Bcsho1 [Botrytis cinerea B05.10]	NA
NC_037313.1	2155247	2158622	3376	KOBchda1_H3K9me3_vs_TB_31_H3K9me3_peak_433	9.71	8.78	10.28	-1.49	1.31E-08	6.24E-08	BCIN_04g06260:Promoter	BCIN_04g06260:NC_037313.1:2154988-2156266:-:-668	BCIN_04g06260(gene-BCIN_04g06260)	NA	NA	NA	hypothetical protein BCIN_04g06260 [Botrytis cinerea B05.10]	NA
NC_037323.1	1397745	1399219	1475	KOBchda1_H3K9me3_vs_TB_31_H3K9me3_peak_434	8.46	7.42	9.06	-1.65	1.37E-08	6.55E-08	intergenic	BCIN_14g03670:NC_037323.1:1400540-1402865:-:4383	BCIN_14g03670(gene-BCIN_14g03670)	81;GO:0003674,molecular_function molecular_function;GO:0003824,molecular_function catalytic activity;GO:0004326,molecular_function tetrahydrofolylpolyglutamate synthase activity;GO:0005575,cellular_component cellular_component;GO:0005622,cellular_component intracellular;GO:0005623,cellular_component cell;GO:0005737,cellular_component cytoplasm;GO:0005739,cellular_component mitochondrion;GO:000575…	FPGS; folylpolyglutamate synthase [EC:6.3.2.17]; K01930	map00790	hypothetical protein BCIN_14g03670 [Botrytis cinerea B05.10]	NA
NC_037320.1	1244917	1245853	937	KOBchda1_H3K9me3_vs_TB_31_H3K9me3_peak_436	7.51	6.57	8.08	-1.51	1.44E-08	6.85E-08	BCIN_11g03550:Promoter;Bos4:exon	Bos4:NC_037320.1:1244270-1249530:+:1115	Bos4(gene-BCIN_11g03560)	169;GO:0000131,cellular_component incipient cellular bud site;GO:0000160,biological_process phosphorelay signal transduction system;GO:0000161,biological_process osmosensory signaling MAPK cascade;GO:0000165,biological_process MAPK cascade;GO:0000166,molecular_function nucleotide binding;GO:0000186,biological_process activation of MAPKK activity;GO:0001932,biological_process regulation of protein…	SSK2; mitogen-activated protein kinase kinase kinase [EC:2.7.11.25]; K11230	map04011	Bos4 [Botrytis cinerea B05.10]	NA
NC_037325.1	216557	220818	4262	KOBchda1_H3K9me3_vs_TB_31_H3K9me3_peak_437	10.43	9.31	11.05	-1.74	1.46E-08	6.90E-08	BCIN_16g00390:Promoter	BCIN_16g00390:NC_037325.1:216305-218049:-:-638	BCIN_16g00390(gene-BCIN_16g00390)	NA	NA	NA	hypothetical protein BCIN_16g00390 [Botrytis cinerea B05.10]	NA
NC_037312.1	1922405	1925442	3038	KOBchda1_H3K9me3_vs_TB_31_H3K9me3_peak_439	9.94	8.83	10.56	-1.73	1.48E-08	6.97E-08	BCIN_03g05700:Promoter	BCIN_03g05700:NC_037312.1:1920020-1923039:-:-884	BCIN_03g05700(gene-BCIN_03g05700)	NA	NA	NA	hypothetical protein BCIN_03g05700 [Botrytis cinerea B05.10]	NA
NC_037310.1	3239379	3240206	828	KOBchda1_H3K9me3_vs_TB_31_H3K9me3_peak_440	7.66	6.66	8.24	-1.58	1.49E-08	7.03E-08	Bcecm29:Promoter;BCIN_01g09310:exon	BCIN_01g09310:NC_037310.1:3238909-3241519:-:1726	BCIN_01g09310(gene-BCIN_01g09310)	NA	YWHAE; 14-3-3 protein epsilon; K06630	map04011	hypothetical protein BCIN_01g09310 [Botrytis cinerea B05.10]	NA
NC_037324.1	1725899	1730020	4122	KOBchda1_H3K9me3_vs_TB_31_H3K9me3_peak_441	10.22	9.28	10.79	-1.51	1.56E-08	7.30E-08	intergenic	BCIN_15g05120:NC_037324.1:1725241-1727078:+:2718	BCIN_15g05120(gene-BCIN_15g05120)	42;GO:0000323,cellular_component lytic vacuole;GO:0005575,cellular_component cellular_component;GO:0005622,cellular_component intracellular;GO:0005623,cellular_component cell;GO:0005737,cellular_component cytoplasm;GO:0005764,cellular_component lysosome;GO:0005773,cellular_component vacuole;GO:0005886,cellular_component plasma membrane;GO:0005887,cellular_component integral component of plasma me…	NA	NA	hypothetical protein BCIN_15g05120 [Botrytis cinerea B05.10]	NA
NC_037317.1	157312	158438	1127	KOBchda1_H3K9me3_vs_TB_31_H3K9me3_peak_442	8.07	7.17	8.62	-1.46	1.56E-08	7.30E-08	BCIN_08g00370:exon;BCIN_08g00330:Promoter	BCIN_08g00370:NC_037317.1:157364-159387:-:1512	BCIN_08g00370(gene-BCIN_08g00370)	NA	NA	NA	hypothetical protein BCIN_08g00370 [Botrytis cinerea B05.10]	NA
NC_037322.1	27667	35917	8251	KOBchda1_H3K9me3_vs_TB_31_H3K9me3_peak_443	11.75	10.4	12.43	-2.03	1.57E-08	7.34E-08	BCIN_13g00070:exon	BCIN_13g00070:NC_037322.1:30859-32419:-:627	BCIN_13g00070(gene-BCIN_13g00070)	NA	NA	NA	hypothetical protein BCIN_13g00070 [Botrytis cinerea B05.10]	NA
NC_037312.1	96160	99763	3604	KOBchda1_H3K9me3_vs_TB_31_H3K9me3_peak_446	10.51	9.4	11.13	-1.73	1.63E-08	7.56E-08	intergenic	BCIN_03g00290:NC_037312.1:100015-102415:+:-2053	BCIN_03g00290(gene-BCIN_03g00290)	NA	NA	NA	hypothetical protein BCIN_03g00290 [Botrytis cinerea B05.10]	NA
NC_037323.1	1101674	1102837	1164	KOBchda1_H3K9me3_vs_TB_31_H3K9me3_peak_448	7.8	6.88	8.36	-1.48	1.68E-08	7.74E-08	BCIN_14g02820:exon	BCIN_14g02820:NC_037323.1:1100337-1104074:+:1918	BCIN_14g02820(gene-BCIN_14g02820)	NA	NA	NA	hypothetical protein BCIN_14g02820 [Botrytis cinerea B05.10]	NA
NC_037310.1	1366797	1368770	1974	KOBchda1_H3K9me3_vs_TB_31_H3K9me3_peak_449	8.9	8.08	9.43	-1.35	1.72E-08	7.94E-08	BCIN_01g03800:Promoter	BCIN_01g03800:NC_037310.1:1367829-1368581:+:-45	BCIN_01g03800(gene-BCIN_01g03800)	NA	NA	NA	hypothetical protein BCIN_01g03800 [Botrytis cinerea B05.10]	NA
NC_037310.1	920984	924804	3821	KOBchda1_H3K9me3_vs_TB_31_H3K9me3_peak_450	10.62	9.5	11.24	-1.74	1.73E-08	7.94E-08	BCIN_01g02480:five_prime_UTR;BCIN_01g02480:exon	BCIN_01g02480:NC_037310.1:922514-923872:+:380	BCIN_01g02480(gene-BCIN_01g02480)	NA	NA	NA	hypothetical protein BCIN_01g02480 [Botrytis cinerea B05.10]	NA
NC_037322.1	1652233	1653730	1498	KOBchda1_H3K9me3_vs_TB_31_H3K9me3_peak_451	8.45	7.61	8.97	-1.36	1.77E-08	8.13E-08	BCIN_13g04460:exon	BCIN_13g04460:NC_037322.1:1652182-1654114:+:799	BCIN_13g04460(gene-BCIN_13g04460)	NA	NA	NA	hypothetical protein BCIN_13g04460 [Botrytis cinerea B05.10]	NA
NC_037324.1	1789259	1793529	4271	KOBchda1_H3K9me3_vs_TB_31_H3K9me3_peak_453	10.37	9.38	10.96	-1.58	1.83E-08	8.34E-08	BCIN_15g05170:exon	BCIN_15g05170:NC_037324.1:1790143-1795138:-:3744	BCIN_15g05170(gene-BCIN_15g05170)	NA	NA	NA	hypothetical protein BCIN_15g05170 [Botrytis cinerea B05.10]	NA
NC_037316.1	1411523	1412132	610	KOBchda1_H3K9me3_vs_TB_31_H3K9me3_peak_455	6.95	5.94	7.54	-1.59	1.90E-08	8.65E-08	BCIN_07g03900:Promoter;BCIN_07g03910:exon	BCIN_07g03910:NC_037316.1:1410828-1412853:+:999	BCIN_07g03910(gene-BCIN_07g03910)	NA	NA	NA	hypothetical protein BCIN_07g03910 [Botrytis cinerea B05.10]	NA
NC_037316.1	774537	780171	5635	KOBchda1_H3K9me3_vs_TB_31_H3K9me3_peak_456	11	9.76	11.66	-1.89	1.93E-08	8.74E-08	BCIN_07g02090:Promoter	BCIN_07g02090:NC_037316.1:772933-775384:-:-1970	BCIN_07g02090(gene-BCIN_07g02090)	NA	NA	NA	hypothetical protein BCIN_07g02090 [Botrytis cinerea B05.10]	NA
NC_037317.1	1145689	1148392	2704	KOBchda1_H3K9me3_vs_TB_31_H3K9me3_peak_457	9.62	8.63	10.2	-1.57	1.97E-08	8.92E-08	intergenic	BCIN_08g03030:NC_037317.1:1150869-1153298:+:-3828	BCIN_08g03030(gene-BCIN_08g03030)	NA	NA	NA	hypothetical protein BCIN_08g03030 [Botrytis cinerea B05.10]	NA
NC_037310.1	2935830	2939011	3182	KOBchda1_H3K9me3_vs_TB_31_H3K9me3_peak_458	9.66	8.73	10.22	-1.49	1.98E-08	8.96E-08	intergenic	BCIN_01g08400:NC_037310.1:2939674-2940913:+:-2253	BCIN_01g08400(gene-BCIN_01g08400)	56;GO:0005575,cellular_component cellular_component;GO:0005622,cellular_component intracellular;GO:0005623,cellular_component cell;GO:0005737,cellular_component cytoplasm;GO:0005783,cellular_component endoplasmic reticulum;GO:0005789,cellular_component endoplasmic reticulum membrane;GO:0006464,biological_process cellular protein modification process;GO:0006486,biological_process protein glycosyla…	SWP1, RPN2; oligosaccharyltransferase complex subunit delta (ribophorin II); K12667	map00510,map00513,map04141	hypothetical protein BCIN_01g08400 [Botrytis cinerea B05.10]	NA
NC_037310.1	1690784	1691873	1090	KOBchda1_H3K9me3_vs_TB_31_H3K9me3_peak_459	7.68	6.75	8.23	-1.48	2.05E-08	9.25E-08	BCIN_01g04640:exon	BCIN_01g04640:NC_037310.1:1689568-1693653:-:2324	BCIN_01g04640(gene-BCIN_01g04640)	NA	NA	NA	hypothetical protein BCIN_01g04640 [Botrytis cinerea B05.10]	NA
NC_037313.1	1066708	1068070	1363	KOBchda1_H3K9me3_vs_TB_31_H3K9me3_peak_460	8.89	7.91	9.47	-1.56	2.06E-08	9.26E-08	intergenic	Bcaro2:NC_037313.1:1064588-1066335:+:2801	Bcaro2(gene-BCIN_04g02970)	63;GO:0000166,molecular_function nucleotide binding;GO:0003674,molecular_function molecular_function;GO:0003824,molecular_function catalytic activity;GO:0004107,molecular_function chorismate synthase activity;GO:0005488,molecular_function binding;GO:0005575,cellular_component cellular_component;GO:0005622,cellular_component intracellular;GO:0005623,cellular_component cell;GO:0005737,cellular_comp…	aroC; chorismate synthase [EC:4.2.3.5]; K01736	map00400	Bcaro2 [Botrytis cinerea B05.10]	NA
NC_037311.1	551883	555809	3927	KOBchda1_H3K9me3_vs_TB_31_H3K9me3_peak_461	10.16	9.23	10.72	-1.5	2.06E-08	9.26E-08	BCIN_02g01340:Promoter	BCIN_02g01340:NC_037311.1:554631-558917:+:-785	BCIN_02g01340(gene-BCIN_02g01340)	NA	NA	NA	hypothetical protein BCIN_02g01340 [Botrytis cinerea B05.10]	NA
NC_037319.1	1921978	1922358	381	KOBchda1_H3K9me3_vs_TB_31_H3K9me3_peak_463	6.47	5.41	7.08	-1.67	2.23E-08	9.92E-08	Bcatp16:intron;BCIN_10g05080:Promoter	BCIN_10g05080:NC_037319.1:1917477-1921484:-:-684	BCIN_10g05080(gene-BCIN_10g05080)	NA	NA	NA	hypothetical protein BCIN_10g05080 [Botrytis cinerea B05.10]	NA
NC_037323.1	1161283	1162207	925	KOBchda1_H3K9me3_vs_TB_31_H3K9me3_peak_464	7.25	6.33	7.8	-1.47	2.23E-08	9.92E-08	BCIN_14g03060:exon	BCIN_14g03060:NC_037323.1:1160479-1162880:-:1135	BCIN_14g03060(gene-BCIN_14g03060)	77;GO:0000003,biological_process reproduction;GO:0000070,biological_process mitotic sister chromatid segregation;GO:0000228,cellular_component nuclear chromosome;GO:0000278,biological_process mitotic cell cycle;GO:0000280,biological_process nuclear division;GO:0000444,cellular_component MIS12/MIND type complex;GO:0000775,cellular_component chromosome, centromeric region;GO:0000776,cellular_compon…	NA	NA	hypothetical protein BCIN_14g03060 [Botrytis cinerea B05.10]	NA
NC_037310.1	2677639	2678224	586	KOBchda1_H3K9me3_vs_TB_31_H3K9me3_peak_465	7.08	6.1	7.66	-1.56	2.41E-08	1.07E-07	BCIN_01g07650:exon	BCIN_01g07650:NC_037310.1:2657455-2678945:-:1013	BCIN_01g07650(gene-BCIN_01g07650)	NA	NA	NA	hypothetical protein BCIN_01g07650 [Botrytis cinerea B05.10]	NA
NC_037325.1	1284534	1287712	3179	KOBchda1_H3K9me3_vs_TB_31_H3K9me3_peak_467	9.84	8.87	10.42	-1.55	2.44E-08	1.08E-07	intergenic	BCIN_16g03480:NC_037325.1:1281617-1284429:+:4506	BCIN_16g03480(gene-BCIN_16g03480)	NA	NA	NA	hypothetical protein BCIN_16g03480 [Botrytis cinerea B05.10]	NA
NC_037317.1	2583502	2587061	3560	KOBchda1_H3K9me3_vs_TB_31_H3K9me3_peak_468	10.46	9.33	11.09	-1.76	2.46E-08	1.09E-07	BCIN_08g07050:exon;BCIN_08g07050:three_prime_UTR	BCIN_08g07040:NC_037317.1:2577835-2582094:-:-3187	BCIN_08g07040(gene-BCIN_08g07040)	NA	cypD_E, CYP102A2_3; cytochrome P450 / NADPH-cytochrome P450 reductase [EC:1.14.14.1 1.6.2.4]; K14338	map00071,map00380	hypothetical protein BCIN_08g07040 [Botrytis cinerea B05.10]	NA
NC_037322.1	1087159	1092212	5054	KOBchda1_H3K9me3_vs_TB_31_H3K9me3_peak_469	11.1	9.88	11.75	-1.87	2.48E-08	1.09E-07	intergenic	BCIN_13g03100:NC_037322.1:1090694-1091994:-:2308	BCIN_13g03100(gene-BCIN_13g03100)	65;GO:0003674,molecular_function molecular_function;GO:0003824,molecular_function catalytic activity;GO:0004029,molecular_function aldehyde dehydrogenase (NAD) activity;GO:0004090,molecular_function carbonyl reductase (NADPH) activity;GO:0005575,cellular_component cellular_component;GO:0005576,cellular_component extracellular region;GO:0005622,cellular_component intracellular;GO:0005623,cellular_…	GRE2; NADPH-dependent methylglyoxal reductase [EC:1.1.1.283]; K17741	map00620,map00640,map04011	hypothetical protein BCIN_13g03100 [Botrytis cinerea B05.10]	NA
NC_037311.1	1310720	1315069	4350	KOBchda1_H3K9me3_vs_TB_31_H3K9me3_peak_470	10.25	9.32	10.81	-1.49	2.48E-08	1.09E-07	BCIN_02g03710:Promoter;BCIN_02g03700:intron	BCIN_02g03710:NC_037311.1:1313373-1314862:+:-478	BCIN_02g03710(gene-BCIN_02g03710)	NA	NA	NA	hypothetical protein BCIN_02g03710 [Botrytis cinerea B05.10]	NA
NC_037322.1	1963202	1968270	5069	KOBchda1_H3K9me3_vs_TB_31_H3K9me3_peak_471	10.68	9.52	11.31	-1.79	2.56E-08	1.13E-07	intergenic	BCIN_13g05260:NC_037322.1:1966845-1968793:-:3057	BCIN_13g05260(gene-BCIN_13g05260)	NA	NA	NA	hypothetical protein BCIN_13g05260 [Botrytis cinerea B05.10]	NA
NC_037313.1	99375	101868	2494	KOBchda1_H3K9me3_vs_TB_31_H3K9me3_peak_472	9.16	8.31	9.69	-1.38	2.57E-08	1.13E-07	BCIN_04g00280:exon	BCIN_04g00280:NC_037313.1:98382-104339:-:3717	BCIN_04g00280(gene-BCIN_04g00280)	104;GO:0000003,biological_process reproduction;GO:0000905,biological_process sporocarp development involved in asexual reproduction;GO:0003006,biological_process developmental process involved in reproduction;GO:0003674,molecular_function molecular_function;GO:0003676,molecular_function nucleic acid binding;GO:0003677,molecular_function DNA binding;GO:0003700,molecular_function DNA-binding transc…	EFG1, SOK2; enhanced filamentous growth protein 1; K12763	map04113	hypothetical protein BCIN_04g00280 [Botrytis cinerea B05.10]	NA
NC_037316.1	1697985	1698507	523	KOBchda1_H3K9me3_vs_TB_31_H3K9me3_peak_474	6.86	5.88	7.43	-1.56	2.65E-08	1.16E-07	Bctop1:exon	Bctop1:NC_037316.1:1696851-1701041:+:1395	Bctop1(gene-BCIN_07g04700)	158;GO:0000018,biological_process regulation of DNA recombination;GO:0000019,biological_process regulation of mitotic recombination;GO:0000070,biological_process mitotic sister chromatid segregation;GO:0000183,biological_process chromatin silencing at rDNA;GO:0000228,cellular_component nuclear chromosome;GO:0000278,biological_process mitotic cell cycle;GO:0000280,biological_process nuclear divisi…	NA	NA	Bctop1 [Botrytis cinerea B05.10]	NA
NC_037324.1	318183	320674	2492	KOBchda1_H3K9me3_vs_TB_31_H3K9me3_peak_478	9.09	8.3	9.6	-1.3	2.75E-08	1.19E-07	intergenic	Bcaim24:NC_037324.1:322380-323804:-:4375	Bcaim24(gene-BCIN_15g00820)	42;GO:0005575,cellular_component cellular_component;GO:0005622,cellular_component intracellular;GO:0005623,cellular_component cell;GO:0005737,cellular_component cytoplasm;GO:0005739,cellular_component mitochondrion;GO:0005740,cellular_component mitochondrial envelope;GO:0005743,cellular_component mitochondrial inner membrane;GO:0006996,biological_process organelle organization;GO:0007005,biologic…	NA	NA	Bcaim24 [Botrytis cinerea B05.10]	NA
NC_037313.1	930798	932652	1855	KOBchda1_H3K9me3_vs_TB_31_H3K9me3_peak_480	8.71	7.92	9.22	-1.3	2.90E-08	1.25E-07	intergenic	BCIN_04g02550:NC_037313.1:932482-934058:-:2333	BCIN_04g02550(gene-BCIN_04g02550)	NA	NA	NA	hypothetical protein BCIN_04g02550 [Botrytis cinerea B05.10]	NA
NC_037320.1	370145	371313	1169	KOBchda1_H3K9me3_vs_TB_31_H3K9me3_peak_481	8.47	7.45	9.07	-1.62	2.94E-08	1.26E-07	BCIN_11g01040:intron	BCIN_11g01040:NC_037320.1:370146-371760:-:1031	BCIN_11g01040(gene-BCIN_11g01040)	NA	NA	NA	hypothetical protein BCIN_11g01040 [Botrytis cinerea B05.10]	NA
NC_037315.1	1550108	1552509	2402	KOBchda1_H3K9me3_vs_TB_31_H3K9me3_peak_482	9.35	8.48	9.89	-1.41	3.04E-08	1.30E-07	intergenic	BCIN_06g04490:NC_037315.1:1549330-1550745:+:1978	BCIN_06g04490(gene-BCIN_06g04490)	NA	NA	NA	hypothetical protein BCIN_06g04490 [Botrytis cinerea B05.10]	NA
NC_037319.1	676242	680611	4370	KOBchda1_H3K9me3_vs_TB_31_H3K9me3_peak_483	10.1	9.2	10.64	-1.44	3.05E-08	1.31E-07	BCIN_10g01760:exon;BCIN_10g01760:three_prime_UTR	BCIN_10g01760:NC_037319.1:678367-680805:-:2378	BCIN_10g01760(gene-BCIN_10g01760)	NA	NA	NA	hypothetical protein BCIN_10g01760 [Botrytis cinerea B05.10]	NA
NC_037314.1	2187994	2189534	1541	KOBchda1_H3K9me3_vs_TB_31_H3K9me3_peak_484	8.81	7.92	9.35	-1.43	3.09E-08	1.32E-07	BCIN_05g06360:exon	BCIN_05g06360:NC_037314.1:2187235-2189300:+:1529	BCIN_05g06360(gene-BCIN_05g06360)	NA	NA	NA	hypothetical protein BCIN_05g06360 [Botrytis cinerea B05.10]	NA
NC_037322.1	1678035	1678608	574	KOBchda1_H3K9me3_vs_TB_31_H3K9me3_peak_485	6.83	5.85	7.41	-1.55	3.13E-08	1.34E-07	BCIN_13g04520:exon	BCIN_13g04520:NC_037322.1:1677116-1686473:+:1205	BCIN_13g04520(gene-BCIN_13g04520)	101;GO:0000302,biological_process response to reactive oxygen species;GO:0003674,molecular_function molecular_function;GO:0005096,molecular_function GTPase activator activity;GO:0005575,cellular_component cellular_component;GO:0005622,cellular_component intracellular;GO:0005623,cellular_component cell;GO:0005737,cellular_component cytoplasm;GO:0005739,cellular_component mitochondrion;GO:0005783,c…	NA	NA	hypothetical protein BCIN_13g04520 [Botrytis cinerea B05.10]	NA
NC_037320.1	1600290	1601301	1012	KOBchda1_H3K9me3_vs_TB_31_H3K9me3_peak_486	7.86	6.85	8.45	-1.6	3.14E-08	1.34E-07	Bcspt15:exon	Bcspt15:NC_037320.1:1600066-1602048:-:1252	Bcspt15(gene-BCIN_11g04330)	156;GO:0000120,cellular_component RNA polymerase I transcription factor complex;GO:0000126,cellular_component transcription factor TFIIIB complex;GO:0000428,cellular_component DNA-directed RNA polymerase complex;GO:0000976,molecular_function transcription regulatory region sequence-specific DNA binding;GO:0000977,molecular_function RNA polymerase II regulatory region sequence-specific DNA binding…	TBP, tbp; transcription initiation factor TFIID TATA-box-binding protein; K03120	map03022	Bcspt15 [Botrytis cinerea B05.10]	NA
NC_037310.1	554022	557902	3881	KOBchda1_H3K9me3_vs_TB_31_H3K9me3_peak_487	10.4	9.32	11.01	-1.69	3.17E-08	1.35E-07	BCIN_01g01430:exon;BCIN_01g01430:three_prime_UTR	BCIN_01g01420:NC_037310.1:554018-555571:+:1944	BCIN_01g01420(gene-BCIN_01g01420)	NA	NA	NA	hypothetical protein BCIN_01g01420 [Botrytis cinerea B05.10]	NA
NC_037310.1	2644817	2645125	309	KOBchda1_H3K9me3_vs_TB_31_H3K9me3_peak_488	5.84	4.64	6.49	-1.85	3.28E-08	1.39E-07	Bctvp38:Promoter;BCIN_01g07610:exon	BCIN_01g07610:NC_037310.1:2643748-2646509:+:1223	BCIN_01g07610(gene-BCIN_01g07610)	NA	NA	NA	hypothetical protein BCIN_01g07610 [Botrytis cinerea B05.10]	NA
NC_037316.1	845272	847436	2165	KOBchda1_H3K9me3_vs_TB_31_H3K9me3_peak_490	8.95	8.1	9.48	-1.38	3.38E-08	1.43E-07	intergenic	BCIN_07g02270:NC_037316.1:846784-848170:-:1816	BCIN_07g02270(gene-BCIN_07g02270)	NA	NA	NA	hypothetical protein BCIN_07g02270 [Botrytis cinerea B05.10]	NA
NC_037315.1	1173444	1173988	545	KOBchda1_H3K9me3_vs_TB_31_H3K9me3_peak_491	6.83	5.72	7.45	-1.73	3.48E-08	1.47E-07	BCIN_06g03350:exon	BCIN_06g03350:NC_037315.1:1172972-1174057:+:744	BCIN_06g03350(gene-BCIN_06g03350)	63;GO:0002181,biological_process cytoplasmic translation;GO:0003674,molecular_function molecular_function;GO:0003676,molecular_function nucleic acid binding;GO:0003723,molecular_function RNA binding;GO:0003735,molecular_function structural constituent of ribosome;GO:0005198,molecular_function structural molecule activity;GO:0005488,molecular_function binding;GO:0005575,cellular_component cellular…	RP-L13e, RPL13; large subunit ribosomal protein L13e; K02873	map03010	hypothetical protein BCIN_06g03350 [Botrytis cinerea B05.10]	NA
NC_037324.1	1812149	1813183	1035	KOBchda1_H3K9me3_vs_TB_31_H3K9me3_peak_494	7.83	6.99	8.36	-1.37	3.69E-08	1.54E-07	Bcglo3:exon	Bcglo3:NC_037324.1:1811480-1813671:+:1186	Bcglo3(gene-BCIN_15g05240)	96;GO:0003674,molecular_function molecular_function;GO:0005096,molecular_function GTPase activator activity;GO:0005575,cellular_component cellular_component;GO:0005622,cellular_component intracellular;GO:0005623,cellular_component cell;GO:0005737,cellular_component cytoplasm;GO:0005793,cellular_component endoplasmic reticulum-Golgi intermediate compartment;GO:0005794,cellular_component Golgi appa…	ARFGAP2_3; ADP-ribosylation factor GTPase-activating protein 2/3; K12493	map04144	Bcglo3 [Botrytis cinerea B05.10]	NA
NC_037315.1	1560357	1564809	4453	KOBchda1_H3K9me3_vs_TB_31_H3K9me3_peak_495	10.69	9.55	11.32	-1.77	3.72E-08	1.56E-07	BCIN_06g04580:Promoter	BCIN_06g04580:NC_037315.1:1560068-1561876:-:-707	BCIN_06g04580(gene-BCIN_06g04580)	NA	HXT; MFS transporter, SP family, sugar:H+ symporter; K08139	map04113	hypothetical protein BCIN_06g04580 [Botrytis cinerea B05.10]	NA
NC_037322.1	1057104	1060377	3274	KOBchda1_H3K9me3_vs_TB_31_H3K9me3_peak_496	9.76	8.87	10.3	-1.43	3.84E-08	1.60E-07	intergenic	BCIN_13g03010:NC_037322.1:1060211-1063420:-:4679	BCIN_13g03010(gene-BCIN_13g03010)	86;GO:0000003,biological_process reproduction;GO:0000272,biological_process polysaccharide catabolic process;GO:0000746,biological_process conjugation;GO:0000747,biological_process conjugation with cellular fusion;GO:0000935,cellular_component division septum;GO:0003674,molecular_function molecular_function;GO:0003824,molecular_function catalytic activity;GO:0004338,molecular_function glucan exo-…	E3.2.1.58; glucan 1,3-beta-glucosidase [EC:3.2.1.58]; K01210	map00500	hypothetical protein BCIN_13g03010 [Botrytis cinerea B05.10]	NA
NC_037314.1	1737497	1738446	950	KOBchda1_H3K9me3_vs_TB_31_H3K9me3_peak_497	7.47	6.52	8.03	-1.51	3.91E-08	1.63E-07	BCIN_05g04890:exon	BCIN_05g04890:NC_037314.1:1737129-1738870:+:842	BCIN_05g04890(gene-BCIN_05g04890)	NA	NA	NA	hypothetical protein BCIN_05g04890 [Botrytis cinerea B05.10]	NA
NC_037321.1	2125326	2129618	4293	KOBchda1_H3K9me3_vs_TB_31_H3K9me3_peak_498	10.27	9.31	10.85	-1.54	3.92E-08	1.63E-07	BCIN_12g06150:three_prime_UTR;BCIN_12g06150:exon	BCIN_12g06150:NC_037321.1:2126003-2127500:+:1469	BCIN_12g06150(gene-BCIN_12g06150)	NA	NA	NA	hypothetical protein BCIN_12g06150 [Botrytis cinerea B05.10]	NA
NC_037324.1	783690	784668	979	KOBchda1_H3K9me3_vs_TB_31_H3K9me3_peak_499	7.88	7.02	8.41	-1.39	3.97E-08	1.65E-07	BCIN_15g02260:exon	BCIN_15g02260:NC_037324.1:783518-784584:-:405	BCIN_15g02260(gene-BCIN_15g02260)	NA	NA	NA	hypothetical protein BCIN_15g02260 [Botrytis cinerea B05.10]	NA
NC_037310.1	292451	292893	443	KOBchda1_H3K9me3_vs_TB_31_H3K9me3_peak_501	6.49	5.44	7.09	-1.65	4.07E-08	1.68E-07	BCIN_01g00770:exon	BCIN_01g00770:NC_037310.1:292115-293382:-:710	BCIN_01g00770(gene-BCIN_01g00770)	92;GO:0000448,biological_process cleavage in ITS2 between 5.8S rRNA and LSU-rRNA of tricistronic rRNA transcript (SSU-rRNA, 5.8S rRNA, LSU-rRNA);GO:0000460,biological_process maturation of 5.8S rRNA;GO:0000463,biological_process maturation of LSU-rRNA from tricistronic rRNA transcript (SSU-rRNA, 5.8S rRNA, LSU-rRNA);GO:0000466,biological_process maturation of 5.8S rRNA from tricistronic rRNA tran…	RP-L37e, RPL37; large subunit ribosomal protein L37e; K02922	map03010	hypothetical protein BCIN_01g00770 [Botrytis cinerea B05.10]	NA
NC_037325.1	1479648	1479939	292	KOBchda1_H3K9me3_vs_TB_31_H3K9me3_peak_503	6.5	5.35	7.13	-1.77	4.15E-08	1.71E-07	BCIN_16g04050:Promoter	BCIN_16g04050:NC_037325.1:1480553-1482294:+:-759	BCIN_16g04050(gene-BCIN_16g04050)	82;GO:0001505,biological_process regulation of neurotransmitter levels;GO:0003674,molecular_function molecular_function;GO:0003824,molecular_function catalytic activity;GO:0004353,molecular_function glutamate dehydrogenase [NAD(P)+] activity;GO:0004354,molecular_function glutamate dehydrogenase (NADP+) activity;GO:0005575,cellular_component cellular_component;GO:0005576,cellular_component extrace…	E1.4.1.4, gdhA; glutamate dehydrogenase (NADP+) [EC:1.4.1.4]; K00262	map00220,map00250,map00910	hypothetical protein BCIN_16g04050 [Botrytis cinerea B05.10]	NA
NC_037325.1	908752	909692	941	KOBchda1_H3K9me3_vs_TB_31_H3K9me3_peak_505	7.92	6.97	8.49	-1.52	4.35E-08	1.78E-07	Bcbud4:three_prime_UTR;Bcbud4:exon	BCIN_16g02310:NC_037325.1:905133-907169:+:4089	BCIN_16g02310(gene-BCIN_16g02310)	NA	NA	NA	hypothetical protein BCIN_16g02310 [Botrytis cinerea B05.10]	NA
NC_037317.1	1721326	1722955	1630	KOBchda1_H3K9me3_vs_TB_31_H3K9me3_peak_506	8.56	7.75	9.08	-1.33	4.41E-08	1.80E-07	BCIN_08g04410:exon	BCIN_08g04410:NC_037317.1:1721742-1723657:-:1516	BCIN_08g04410(gene-BCIN_08g04410)	NA	NA	NA	hypothetical protein BCIN_08g04410 [Botrytis cinerea B05.10]	NA
NC_037325.1	513162	513841	680	KOBchda1_H3K9me3_vs_TB_31_H3K9me3_peak_507	7.23	6.19	7.82	-1.63	4.41E-08	1.80E-07	Bctif5:exon;Bcthi6:Promoter	Bctif5:NC_037325.1:512253-514552:+:1248	Bctif5(gene-BCIN_16g01350)	130;GO:0001732,biological_process formation of cytoplasmic translation initiation complex;GO:0002181,biological_process cytoplasmic translation;GO:0002183,biological_process cytoplasmic translational initiation;GO:0003674,molecular_function molecular_function;GO:0003676,molecular_function nucleic acid binding;GO:0003723,molecular_function RNA binding;GO:0003743,molecular_function translation init…	EIF5; translation initiation factor 5; K03262	map03013	Bctif5 [Botrytis cinerea B05.10]	NA
NC_037314.1	1837963	1839237	1275	KOBchda1_H3K9me3_vs_TB_31_H3K9me3_peak_509	7.85	6.9	8.42	-1.53	4.78E-08	1.94E-07	BCIN_05g05190:exon	BCIN_05g05190:NC_037314.1:1837060-1840536:+:1540	BCIN_05g05190(gene-BCIN_05g05190)	NA	NA	NA	hypothetical protein BCIN_05g05190 [Botrytis cinerea B05.10]	NA
NC_037311.1	1757061	1757694	634	KOBchda1_H3K9me3_vs_TB_31_H3K9me3_peak_510	7.07	6.13	7.63	-1.5	4.78E-08	1.94E-07	BCIN_02g04920:three_prime_UTR;BCIN_02g04920:exon	BCIN_02g04920:NC_037311.1:1755254-1757776:+:2123	BCIN_02g04920(gene-BCIN_02g04920)	190;GO:0000151,cellular_component ubiquitin ligase complex;GO:0000152,cellular_component nuclear ubiquitin ligase complex;GO:0000209,biological_process protein polyubiquitination;GO:0000502,cellular_component proteasome complex;GO:0003674,molecular_function molecular_function;GO:0003824,molecular_function catalytic activity;GO:0004842,molecular_function ubiquitin-protein transferase activity;GO:0…	UBE2D, UBC4, UBC5; ubiquitin-conjugating enzyme E2 D [EC:2.3.2.23]; K06689	map04120,map04141	hypothetical protein BCIN_02g04920 [Botrytis cinerea B05.10]	NA
NC_037316.1	313537	317244	3708	KOBchda1_H3K9me3_vs_TB_31_H3K9me3_peak_512	10.13	9.13	10.72	-1.59	4.83E-08	1.95E-07	BCIN_07g00880:Promoter	BCIN_07g00880:NC_037316.1:312650-314886:-:-504	BCIN_07g00880(gene-BCIN_07g00880)	NA	NA	NA	hypothetical protein BCIN_07g00880 [Botrytis cinerea B05.10]	NA
NC_037319.1	1280036	1281555	1520	KOBchda1_H3K9me3_vs_TB_31_H3K9me3_peak_513	8	7.15	8.53	-1.38	4.90E-08	1.98E-07	BCIN_10g03370:exon	BCIN_10g03370:NC_037319.1:1277254-1282646:-:1850	BCIN_10g03370(gene-BCIN_10g03370)	NA	NA	NA	hypothetical protein BCIN_10g03370 [Botrytis cinerea B05.10]	NA
NC_037319.1	1628428	1632893	4466	KOBchda1_H3K9me3_vs_TB_31_H3K9me3_peak_514	10.32	9.32	10.91	-1.59	4.94E-08	1.99E-07	intergenic	BCIN_10g04240:NC_037319.1:1636356-1639633:+:-5695	BCIN_10g04240(gene-BCIN_10g04240)	NA	NA	NA	hypothetical protein BCIN_10g04240 [Botrytis cinerea B05.10]	NA
NC_037319.1	643667	645552	1886	KOBchda1_H3K9me3_vs_TB_31_H3K9me3_peak_515	8.8	7.98	9.32	-1.34	5.11E-08	2.05E-07	intergenic	BCIN_10g01690:NC_037319.1:644664-646361:-:1751	BCIN_10g01690(gene-BCIN_10g01690)	NA	NA	NA	hypothetical protein BCIN_10g01690 [Botrytis cinerea B05.10]	NA
NC_037320.1	1012395	1017536	5142	KOBchda1_H3K9me3_vs_TB_31_H3K9me3_peak_516	11.16	9.86	11.83	-1.98	5.11E-08	2.05E-07	intergenic	BCIN_11g02910:NC_037320.1:1008962-1011930:+:6003	BCIN_11g02910(gene-BCIN_11g02910)	109;GO:0000166,molecular_function nucleotide binding;GO:0000375,biological_process RNA splicing, via transesterification reactions;GO:0000377,biological_process RNA splicing, via transesterification reactions with bulged adenosine as nucleophile;GO:0000398,biological_process mRNA splicing, via spliceosome;GO:0003674,molecular_function molecular_function;GO:0003824,molecular_function catalytic act…	NA	NA	hypothetical protein BCIN_11g02910 [Botrytis cinerea B05.10]	NA
NC_037310.1	1840052	1841886	1835	KOBchda1_H3K9me3_vs_TB_31_H3K9me3_peak_518	8.56	7.59	9.13	-1.53	5.27E-08	2.11E-07	Bcdph6:Promoter;BcMsn:exon	Bcdph6:NC_037310.1:1836667-1839365:-:-1604	Bcdph6(gene-BCIN_01g05150)	54;GO:0003674,molecular_function molecular_function;GO:0003824,molecular_function catalytic activity;GO:0005575,cellular_component cellular_component;GO:0005622,cellular_component intracellular;GO:0005623,cellular_component cell;GO:0005737,cellular_component cytoplasm;GO:0006417,biological_process regulation of translation;GO:0006448,biological_process regulation of translational elongation;GO:00…	NA	NA	Bcdph6 [Botrytis cinerea B05.10]	NA
NC_037324.1	307072	307816	745	KOBchda1_H3K9me3_vs_TB_31_H3K9me3_peak_519	7.34	6.44	7.89	-1.45	5.37E-08	2.14E-07	BCIN_15g00810:exon	BCIN_15g00810:NC_037324.1:306320-309379:-:1935	BCIN_15g00810(gene-BCIN_15g00810)	84;GO:0000322,cellular_component storage vacuole;GO:0000323,cellular_component lytic vacuole;GO:0000324,cellular_component fungal-type vacuole;GO:0003674,molecular_function molecular_function;GO:0004888,molecular_function transmembrane signaling receptor activity;GO:0005575,cellular_component cellular_component;GO:0005622,cellular_component intracellular;GO:0005623,cellular_component cell;GO:0005…	WSC; cell wall integrity and stress response component; K11244	map04011,map04139	hypothetical protein BCIN_15g00810 [Botrytis cinerea B05.10]	NA
NC_037317.1	1108867	1109650	784	KOBchda1_H3K9me3_vs_TB_31_H3K9me3_peak_520	7.33	6.43	7.87	-1.44	5.49E-08	2.18E-07	BCIN_08g02940:exon;BCIN_08g02930:Promoter	BCIN_08g02930:NC_037317.1:1105210-1107835:-:-1423	BCIN_08g02930(gene-BCIN_08g02930)	NA	NA	NA	hypothetical protein BCIN_08g02930 [Botrytis cinerea B05.10]	NA
NC_037322.1	1018305	1018887	583	KOBchda1_H3K9me3_vs_TB_31_H3K9me3_peak_521	7.02	5.97	7.62	-1.65	5.53E-08	2.20E-07	BCIN_13g02910:exon	BCIN_13g02910:NC_037322.1:1017104-1019307:-:711	BCIN_13g02910(gene-BCIN_13g02910)	NA	NA	NA	hypothetical protein BCIN_13g02910 [Botrytis cinerea B05.10]	NA
NC_037324.1	289698	292032	2335	KOBchda1_H3K9me3_vs_TB_31_H3K9me3_peak_522	9.24	8.41	9.76	-1.36	5.58E-08	2.21E-07	intergenic	BCIN_15g00780:NC_037324.1:293671-295868:+:-2806	BCIN_15g00780(gene-BCIN_15g00780)	NA	NA	NA	hypothetical protein BCIN_15g00780 [Botrytis cinerea B05.10]	NA
NC_037312.1	943557	944166	610	KOBchda1_H3K9me3_vs_TB_31_H3K9me3_peak_523	6.87	5.93	7.44	-1.51	5.59E-08	2.21E-07	BCIN_03g02850:Promoter;Bccdc34:exon	BCIN_03g02850:NC_037312.1:945142-948576:+:-1280	BCIN_03g02850(gene-BCIN_03g02850)	NA	NA	NA	hypothetical protein BCIN_03g02850 [Botrytis cinerea B05.10]	NA
NC_037322.1	669691	672716	3026	KOBchda1_H3K9me3_vs_TB_31_H3K9me3_peak_525	9.62	8.77	10.15	-1.39	5.74E-08	2.26E-07	intergenic	Bcfen2:NC_037322.1:668327-670459:+:2876	Bcfen2(gene-BCIN_13g01880)	84;GO:0000322,cellular_component storage vacuole;GO:0000323,cellular_component lytic vacuole;GO:0000324,cellular_component fungal-type vacuole;GO:0000329,cellular_component fungal-type vacuole membrane;GO:0003674,molecular_function molecular_function;GO:0005215,molecular_function transporter activity;GO:0005342,molecular_function organic acid transmembrane transporter activity;GO:0005575,cellular…	NA	NA	Bcfen2 [Botrytis cinerea B05.10]	NA
NC_037320.1	1668138	1668933	796	KOBchda1_H3K9me3_vs_TB_31_H3K9me3_peak_526	7.41	6.49	7.97	-1.48	5.85E-08	2.30E-07	BCIN_11g04510:exon	BCIN_11g04510:NC_037320.1:1666257-1670913:+:2278	BCIN_11g04510(gene-BCIN_11g04510)	NA	NA	NA	hypothetical protein BCIN_11g04510 [Botrytis cinerea B05.10]	NA
NC_037313.1	1059031	1060675	1645	KOBchda1_H3K9me3_vs_TB_31_H3K9me3_peak_527	8.66	7.89	9.16	-1.27	6.10E-08	2.40E-07	BCIN_04g02940:three_prime_UTR;BCIN_04g02940:exon	BCIN_04g02940:NC_037313.1:1057796-1060287:+:2057	BCIN_04g02940(gene-BCIN_04g02940)	NA	NA	NA	hypothetical protein BCIN_04g02940 [Botrytis cinerea B05.10]	NA
NC_037320.1	1324447	1333676	9230	KOBchda1_H3K9me3_vs_TB_31_H3K9me3_peak_528	12.03	10.73	12.7	-1.98	6.17E-08	2.42E-07	intergenic	BCIN_11g03760:NC_037320.1:1326512-1329009:+:2549	BCIN_11g03760(gene-BCIN_11g03760)	NA	NA	NA	hypothetical protein BCIN_11g03760 [Botrytis cinerea B05.10]	NA
NC_037317.1	915557	916215	659	KOBchda1_H3K9me3_vs_TB_31_H3K9me3_peak_529	7.11	6.2	7.66	-1.46	6.22E-08	2.43E-07	BCIN_08g02310:exon	BCIN_08g02310:NC_037317.1:914939-917226:-:1340	BCIN_08g02310(gene-BCIN_08g02310)	50;GO:0003674,molecular_function molecular_function;GO:0005488,molecular_function binding;GO:0005543,molecular_function phospholipid binding;GO:0005546,molecular_function phosphatidylinositol-4,5-bisphosphate binding;GO:0005575,cellular_component cellular_component;GO:0005622,cellular_component intracellular;GO:0005623,cellular_component cell;GO:0005737,cellular_component cytoplasm;GO:0005886,cel…	NA	NA	hypothetical protein BCIN_08g02310 [Botrytis cinerea B05.10]	NA
NC_037312.1	2711057	2717729	6673	KOBchda1_H3K9me3_vs_TB_31_H3K9me3_peak_530	11.04	9.91	11.67	-1.76	6.30E-08	2.46E-07	intergenic	Bccat2:NC_037312.1:2717977-2720436:-:6043	Bccat2(gene-BCIN_03g07920,gene-BCIN_11g06450)	113;GO:0000302,biological_process response to reactive oxygen species;GO:0003674,molecular_function molecular_function;GO:0003824,molecular_function catalytic activity;GO:0004092,molecular_function carnitine O-acetyltransferase activity;GO:0004096,molecular_function catalase activity;GO:0004601,molecular_function peroxidase activity;GO:0005488,molecular_function binding;GO:0005575,cellular_compon…	E2.3.1.7; carnitine O-acetyltransferase [EC:2.3.1.7]; K00624; katE, CAT, catB, srpA; catalase [EC:1.11.1.6]; K03781	map00380,map00630,map04011,map04146,map04213	Bccat2 [Botrytis cinerea B05.10]	NA
NC_037325.1	913154	914348	1195	KOBchda1_H3K9me3_vs_TB_31_H3K9me3_peak_531	7.89	7.02	8.42	-1.4	6.39E-08	2.49E-07	Bcbud4:exon	Bcbud4:NC_037325.1:908800-916419:-:2668	Bcbud4(gene-BCIN_16g02360)	120;GO:0000003,biological_process reproduction;GO:0000142,cellular_component cellular bud neck contractile ring;GO:0000166,molecular_function nucleotide binding;GO:0000278,biological_process mitotic cell cycle;GO:0000281,biological_process mitotic cytokinesis;GO:0000282,biological_process cellular bud site selection;GO:0000910,biological_process cytokinesis;GO:0001882,molecular_function nucleosid…	NA	NA	Bcbud4 [Botrytis cinerea B05.10]	NA
NC_037319.1	2092583	2094530	1948	KOBchda1_H3K9me3_vs_TB_31_H3K9me3_peak_532	8.46	7.57	9.01	-1.44	6.41E-08	2.49E-07	Bcste12:exon	Bcste12:NC_037319.1:2091393-2097188:-:3631	Bcste12(gene-BCIN_10g05560)	NA	STE12; transcription factor STE12; K11215	map04011	Bcste12 [Botrytis cinerea B05.10]	NA
NC_037315.1	2372304	2373626	1323	KOBchda1_H3K9me3_vs_TB_31_H3K9me3_peak_533	7.93	7.1	8.45	-1.35	6.57E-08	2.55E-07	Bcset1:exon	Bcset1:NC_037315.1:2369332-2374421:-:1456	Bcset1(gene-BCIN_06g06760)	253;GO:0000003,biological_process reproduction;GO:0000122,biological_process negative regulation of transcription by RNA polymerase II;GO:0000228,cellular_component nuclear chromosome;GO:0000723,biological_process telomere maintenance;GO:0000785,cellular_component chromatin;GO:0000790,cellular_component nuclear chromatin;GO:0003006,biological_process developmental process involved in reproduction…	SETD1, SET1; [histone H3]-lysine4 N-trimethyltransferase SETD1 [EC:2.1.1.354]; K11422	map00310	Bcset1 [Botrytis cinerea B05.10]	NA
NC_037323.1	1529050	1530298	1249	KOBchda1_H3K9me3_vs_TB_31_H3K9me3_peak_534	7.95	7.01	8.51	-1.51	6.64E-08	2.57E-07	Bcltf1:exon	Bcltf1:NC_037323.1:1527804-1531977:-:2303	Bcltf1(gene-BCIN_14g03930)	NA	NA	NA	Bcltf1 [Botrytis cinerea B05.10]	NA
NC_037313.1	1237468	1238822	1355	KOBchda1_H3K9me3_vs_TB_31_H3K9me3_peak_535	8.06	7.19	8.6	-1.4	6.68E-08	2.58E-07	BCIN_04g03430:exon	BCIN_04g03430:NC_037313.1:1236181-1239414:+:1964	BCIN_04g03430(gene-BCIN_04g03430)	153;GO:0000166,molecular_function nucleotide binding;GO:0000287,molecular_function magnesium ion binding;GO:0000322,cellular_component storage vacuole;GO:0000323,cellular_component lytic vacuole;GO:0000324,cellular_component fungal-type vacuole;GO:0000902,biological_process cell morphogenesis;GO:0001678,biological_process cellular glucose homeostasis;GO:0003674,molecular_function molecular_functi…	CSNK1, CKI; casein kinase 1 [EC:2.7.11.1]; K02218	map04011,map04392	hypothetical protein BCIN_04g03430 [Botrytis cinerea B05.10]	NA
NC_037317.1	985412	986050	639	KOBchda1_H3K9me3_vs_TB_31_H3K9me3_peak_536	7.11	6.04	7.72	-1.69	6.85E-08	2.65E-07	BCIN_08g02580:exon	BCIN_08g02580:NC_037317.1:983743-987435:+:1988	BCIN_08g02580(gene-BCIN_08g02580)	NA	NA	NA	hypothetical protein BCIN_08g02580 [Botrytis cinerea B05.10]	NA
NC_037320.1	933206	933757	552	KOBchda1_H3K9me3_vs_TB_31_H3K9me3_peak_537	6.88	5.91	7.46	-1.54	6.92E-08	2.67E-07	Bcsgt2:exon	Bcsgt2:NC_037320.1:932732-934176:+:749	Bcsgt2(gene-BCIN_11g02710)	51;GO:0003674,molecular_function molecular_function;GO:0005198,molecular_function structural molecule activity;GO:0005488,molecular_function binding;GO:0005515,molecular_function protein binding;GO:0005575,cellular_component cellular_component;GO:0005622,cellular_component intracellular;GO:0005623,cellular_component cell;GO:0005737,cellular_component cytoplasm;GO:0005829,cellular_component cytoso…	NA	NA	Bcsgt2 [Botrytis cinerea B05.10]	NA
NC_037320.1	1233773	1234767	995	KOBchda1_H3K9me3_vs_TB_31_H3K9me3_peak_538	7.57	6.66	8.13	-1.47	6.96E-08	2.68E-07	BCIN_11g03520:exon	BCIN_11g03520:NC_037320.1:1233432-1235298:-:1028	BCIN_11g03520(gene-BCIN_11g03520)	68;GO:0000096,biological_process sulfur amino acid metabolic process;GO:0000166,molecular_function nucleotide binding;GO:0003674,molecular_function molecular_function;GO:0003824,molecular_function catalytic activity;GO:0004478,molecular_function methionine adenosyltransferase activity;GO:0005488,molecular_function binding;GO:0005524,molecular_function ATP binding;GO:0005575,cellular_component cel…	metK; S-adenosylmethionine synthetase [EC:2.5.1.6]; K00789	map00270	hypothetical protein BCIN_11g03520 [Botrytis cinerea B05.10]	NA
NC_037312.1	2297080	2298325	1246	KOBchda1_H3K9me3_vs_TB_31_H3K9me3_peak_539	7.98	7.08	8.53	-1.45	7.00E-08	2.69E-07	BCIN_03g06800:Promoter;BCIN_03g06810:exon	BCIN_03g06810:NC_037312.1:2296280-2302671:+:1422	BCIN_03g06810(gene-BCIN_03g06810)	63;GO:0002181,biological_process cytoplasmic translation;GO:0002183,biological_process cytoplasmic translational initiation;GO:0003674,molecular_function molecular_function;GO:0003676,molecular_function nucleic acid binding;GO:0003723,molecular_function RNA binding;GO:0003743,molecular_function translation initiation factor activity;GO:0005198,molecular_function structural molecule activity;GO:00…	EIF4G; translation initiation factor 4G; K03260	map03013	hypothetical protein BCIN_03g06810 [Botrytis cinerea B05.10]	NA
NC_037310.1	602131	609007	6877	KOBchda1_H3K9me3_vs_TB_31_H3K9me3_peak_540	11.47	10.2	12.13	-1.93	7.08E-08	2.71E-07	intergenic	BCIN_01g01530:NC_037310.1:603526-604600:+:2043	BCIN_01g01530(gene-BCIN_01g01530)	NA	NA	NA	hypothetical protein BCIN_01g01530 [Botrytis cinerea B05.10]	NA
NC_037315.1	2007426	2014908	7483	KOBchda1_H3K9me3_vs_TB_31_H3K9me3_peak_541	11.55	10.21	12.24	-2.03	7.08E-08	2.71E-07	intergenic	BCIN_06g05810:NC_037315.1:2013812-2016525:-:5358	BCIN_06g05810(gene-BCIN_06g05810)	77;GO:0000243,cellular_component commitment complex;GO:0000245,biological_process spliceosomal complex assembly;GO:0000348,biological_process mRNA branch site recognition;GO:0000375,biological_process RNA splicing, via transesterification reactions;GO:0000377,biological_process RNA splicing, via transesterification reactions with bulged adenosine as nucleophile;GO:0000398,biological_process mRNA …	U2AF2; splicing factor U2AF 65 kDa subunit; K12837	map03040	hypothetical protein BCIN_06g05810 [Botrytis cinerea B05.10]	NA
NC_037324.1	75541	78832	3292	KOBchda1_H3K9me3_vs_TB_31_H3K9me3_peak_542	9.83	8.99	10.36	-1.37	7.09E-08	2.71E-07	BCIN_15g00090:exon;BCIN_15g00080:Promoter	BCIN_15g00100:NC_037324.1:77943-78871:-:1684	BCIN_15g00100(gene-BCIN_15g00100)	NA	NA	NA	hypothetical protein BCIN_15g00100 [Botrytis cinerea B05.10]	NA
NC_037319.1	889471	890776	1306	KOBchda1_H3K9me3_vs_TB_31_H3K9me3_peak_543	8.17	7.25	8.72	-1.47	7.27E-08	2.77E-07	BCIN_10g02300:exon	BCIN_10g02300:NC_037319.1:887966-894353:+:2157	BCIN_10g02300(gene-BCIN_10g02300)	NA	NA	NA	hypothetical protein BCIN_10g02300 [Botrytis cinerea B05.10]	NA
NC_037314.1	1403363	1404200	838	KOBchda1_H3K9me3_vs_TB_31_H3K9me3_peak_544	7.34	6.43	7.9	-1.47	7.32E-08	2.78E-07	Bcpho23:exon	Bcpho23:NC_037314.1:1402676-1405228:+:1105	Bcpho23(gene-BCIN_05g03900)	NA	DHDDS, RER2, SRT1; ditrans,polycis-polyprenyl diphosphate synthase [EC:2.5.1.87]; K11778	map00900	Bcpho23 [Botrytis cinerea B05.10]	NA
NC_037316.1	481585	482679	1095	KOBchda1_H3K9me3_vs_TB_31_H3K9me3_peak_545	7.61	6.77	8.14	-1.37	7.45E-08	2.83E-07	BCIN_07g01310:exon	BCIN_07g01310:NC_037316.1:481366-484742:-:2610	BCIN_07g01310(gene-BCIN_07g01310)	NA	NA	NA	hypothetical protein BCIN_07g01310 [Botrytis cinerea B05.10]	NA
NC_037311.1	1612889	1615937	3049	KOBchda1_H3K9me3_vs_TB_31_H3K9me3_peak_546	9.77	8.88	10.31	-1.43	7.49E-08	2.83E-07	intergenic	BCIN_02g04560:NC_037311.1:1609304-1611180:+:5109	BCIN_02g04560(gene-BCIN_02g04560)	NA	NA	NA	hypothetical protein BCIN_02g04560 [Botrytis cinerea B05.10]	NA
NC_037318.1	2040333	2042736	2404	KOBchda1_H3K9me3_vs_TB_31_H3K9me3_peak_547	9.45	8.46	10.03	-1.57	7.49E-08	2.83E-07	Bcatp12:Promoter	Bcatp12:NC_037318.1:2043333-2044793:+:-1798	Bcatp12(gene-BCIN_09g05820)	38;GO:0003674,molecular_function molecular_function;GO:0005488,molecular_function binding;GO:0005515,molecular_function protein binding;GO:0005575,cellular_component cellular_component;GO:0005622,cellular_component intracellular;GO:0005623,cellular_component cell;GO:0005737,cellular_component cytoplasm;GO:0005739,cellular_component mitochondrion;GO:0005759,cellular_component mitochondrial matrix;…	NA	NA	Bcatp12 [Botrytis cinerea B05.10]	NA
NC_037318.1	2438558	2439191	634	KOBchda1_H3K9me3_vs_TB_31_H3K9me3_peak_548	7.21	6.3	7.76	-1.46	7.56E-08	2.85E-07	intergenic	Bos5:NC_037318.1:2439712-2443381:-:4506	Bos5(gene-BCIN_09g06900)	211;GO:0000165,biological_process MAPK cascade;GO:0000166,molecular_function nucleotide binding;GO:0000169,biological_process activation of MAPK activity involved in osmosensory signaling pathway;GO:0000187,biological_process activation of MAPK activity;GO:0001932,biological_process regulation of protein phosphorylation;GO:0001934,biological_process positive regulation of protein phosphorylation;…	PBS2; mitogen-activated protein kinase kinase [EC:2.7.12.2]; K11227	map04011,map04139	Bos5 [Botrytis cinerea B05.10]	NA
NC_037325.1	1554039	1557824	3786	KOBchda1_H3K9me3_vs_TB_31_H3K9me3_peak_549	10.03	9.17	10.57	-1.4	7.68E-08	2.89E-07	intergenic	BCIN_16g04260:NC_037325.1:1555960-1558980:-:3048	BCIN_16g04260(gene-BCIN_16g04260)	NA	NA	NA	hypothetical protein BCIN_16g04260 [Botrytis cinerea B05.10]	NA
NC_037320.1	566348	571096	4749	KOBchda1_H3K9me3_vs_TB_31_H3K9me3_peak_550	10.64	9.59	11.24	-1.66	7.72E-08	2.90E-07	BCIN_11g01750:Promoter	BCIN_11g01750:NC_037320.1:570039-570835:+:-1317	BCIN_11g01750(gene-BCIN_11g01750)	NA	NA	NA	hypothetical protein BCIN_11g01750 [Botrytis cinerea B05.10]	NA
NC_037320.1	833451	837889	4439	KOBchda1_H3K9me3_vs_TB_31_H3K9me3_peak_551	10.84	9.66	11.49	-1.83	7.74E-08	2.91E-07	BCIN_11g02450:exon	BCIN_11g02450:NC_037320.1:833019-837488:+:2651	BCIN_11g02450(gene-BCIN_11g02450)	NA	NA	NA	hypothetical protein BCIN_11g02450 [Botrytis cinerea B05.10]	NA
NC_037319.1	2358160	2362937	4778	KOBchda1_H3K9me3_vs_TB_31_H3K9me3_peak_552	10.69	9.58	11.31	-1.73	7.91E-08	2.96E-07	intergenic	BCIN_10g06080:NC_037319.1:2354902-2357037:-:-3511	BCIN_10g06080(gene-BCIN_10g06080)	NA	NA	NA	hypothetical protein BCIN_10g06080 [Botrytis cinerea B05.10]	NA
NC_037311.1	177271	177742	472	KOBchda1_H3K9me3_vs_TB_31_H3K9me3_peak_554	6.58	5.54	7.18	-1.64	8.14E-08	3.04E-07	Bcecm5:exon	Bcecm5:NC_037311.1:172110-179225:-:1718	Bcecm5(gene-BCIN_02g00190)	216;GO:0000122,biological_process negative regulation of transcription by RNA polymerase II;GO:0000183,biological_process chromatin silencing at rDNA;GO:0000228,cellular_component nuclear chromosome;GO:0000775,cellular_component chromosome, centromeric region;GO:0000785,cellular_component chromatin;GO:0000790,cellular_component nuclear chromatin;GO:0000792,cellular_component heterochromatin;GO:00…	NA	NA	Bcecm5 [Botrytis cinerea B05.10]	NA
NC_037318.1	341713	345848	4136	KOBchda1_H3K9me3_vs_TB_31_H3K9me3_peak_556	10.34	9.47	10.87	-1.4	8.18E-08	3.05E-07	Bcatf1:three_prime_UTR;BCIN_09g00910:Promoter;Bcatf1:exon	BCIN_09g00910:NC_037318.1:341483-343177:-:-603	BCIN_09g00910(gene-BCIN_09g00910)	NA	NA	NA	hypothetical protein BCIN_09g00910 [Botrytis cinerea B05.10]	NA
NC_037317.1	155970	157047	1078	KOBchda1_H3K9me3_vs_TB_31_H3K9me3_peak_557	7.84	6.98	8.38	-1.4	8.22E-08	3.05E-07	BCIN_08g00310:exon	BCIN_08g00310:NC_037317.1:155356-157204:+:1152	BCIN_08g00310(gene-BCIN_08g00310)	NA	NA	NA	hypothetical protein BCIN_08g00310 [Botrytis cinerea B05.10]	NA
NC_037320.1	1481138	1482204	1067	KOBchda1_H3K9me3_vs_TB_31_H3K9me3_peak_558	8.19	7.34	8.72	-1.38	8.39E-08	3.10E-07	intergenic	BCIN_11g03960:NC_037320.1:1482972-1485975:-:4304	BCIN_11g03960(gene-BCIN_11g03960)	NA	NA	NA	hypothetical protein BCIN_11g03960 [Botrytis cinerea B05.10]	NA
NC_037319.1	1625197	1625882	686	KOBchda1_H3K9me3_vs_TB_31_H3K9me3_peak_559	7.15	6.24	7.7	-1.45	8.39E-08	3.10E-07	BCIN_10g04230:exon	BCIN_10g04230:NC_037319.1:1623849-1626442:+:1690	BCIN_10g04230(gene-BCIN_10g04230)	66;GO:0000170,molecular_function sphingosine hydroxylase activity;GO:0003674,molecular_function molecular_function;GO:0003824,molecular_function catalytic activity;GO:0005488,molecular_function binding;GO:0005506,molecular_function iron ion binding;GO:0005575,cellular_component cellular_component;GO:0005622,cellular_component intracellular;GO:0005623,cellular_component cell;GO:0005737,cellular_co…	SUR2; sphinganine C4-monooxygenase [EC:1.14.18.5]; K04713	map00600	hypothetical protein BCIN_10g04230 [Botrytis cinerea B05.10]	NA
NC_037314.1	494225	504452	10228	KOBchda1_H3K9me3_vs_TB_31_H3K9me3_peak_560	12	10.59	12.7	-2.11	8.53E-08	3.15E-07	intergenic	BCIN_05g01230:NC_037314.1:493951-495646:-:-3692	BCIN_05g01230(gene-BCIN_05g01230)	NA	NA	NA	hypothetical protein BCIN_05g01230 [Botrytis cinerea B05.10]	NA
NC_037320.1	856776	857280	505	KOBchda1_H3K9me3_vs_TB_31_H3K9me3_peak_561	6.77	5.83	7.33	-1.51	8.55E-08	3.15E-07	BCIN_11g02490:intron	BCIN_11g02490:NC_037320.1:855486-857637:-:609	BCIN_11g02490(gene-BCIN_11g02490)	94;GO:0000271,biological_process polysaccharide biosynthetic process;GO:0003674,molecular_function molecular_function;GO:0003824,molecular_function catalytic activity;GO:0004614,molecular_function phosphoglucomutase activity;GO:0005575,cellular_component cellular_component;GO:0005622,cellular_component intracellular;GO:0005623,cellular_component cell;GO:0005737,cellular_component cytoplasm;GO:000…	pgm; phosphoglucomutase [EC:5.4.2.2]; K01835	map00010,map00030,map00052,map00230,map00500,map00520	hypothetical protein BCIN_11g02490 [Botrytis cinerea B05.10]	NA
NC_037323.1	377217	381405	4189	KOBchda1_H3K9me3_vs_TB_31_H3K9me3_peak_563	9.95	9.11	10.47	-1.36	8.64E-08	3.17E-07	intergenic	BCIN_14g00880:NC_037323.1:379864-382516:-:3205	BCIN_14g00880(gene-BCIN_14g00880)	77;GO:0000296,biological_process spermine transport;GO:0000297,molecular_function spermine transmembrane transporter activity;GO:0000322,cellular_component storage vacuole;GO:0000323,cellular_component lytic vacuole;GO:0000324,cellular_component fungal-type vacuole;GO:0000329,cellular_component fungal-type vacuole membrane;GO:0003674,molecular_function molecular_function;GO:0005215,molecular_func…	NA	NA	hypothetical protein BCIN_14g00880 [Botrytis cinerea B05.10]	NA
NC_037319.1	637830	641858	4029	KOBchda1_H3K9me3_vs_TB_31_H3K9me3_peak_565	10.51	9.38	11.14	-1.76	8.74E-08	3.20E-07	BCIN_10g01670:exon	BCIN_10g01670:NC_037319.1:638970-640721:+:874	BCIN_10g01670(gene-BCIN_10g01670)	NA	NA	NA	hypothetical protein BCIN_10g01670 [Botrytis cinerea B05.10]	NA
NC_037311.1	2452099	2453215	1117	KOBchda1_H3K9me3_vs_TB_31_H3K9me3_peak_566	7.88	6.91	8.46	-1.55	9.16E-08	3.35E-07	BCIN_02g06930:exon	BCIN_02g06930:NC_037311.1:2447144-2454385:-:1728	BCIN_02g06930(gene-BCIN_02g06930)	219;GO:0000003,biological_process reproduction;GO:0000148,cellular_component 1,3-beta-D-glucan synthase complex;GO:0000271,biological_process polysaccharide biosynthetic process;GO:0000278,biological_process mitotic cell cycle;GO:0000281,biological_process mitotic cytokinesis;GO:0000746,biological_process conjugation;GO:0000747,biological_process conjugation with cellular fusion;GO:0000910,biolog…	E2.4.1.34; 1,3-beta-glucan synthase [EC:2.4.1.34]; K00706	map00500,map04011	hypothetical protein BCIN_02g06930 [Botrytis cinerea B05.10]	NA
NC_037314.1	1871222	1872331	1110	KOBchda1_H3K9me3_vs_TB_31_H3K9me3_peak_567	7.85	7.01	8.37	-1.36	9.65E-08	3.52E-07	Bcpex13:exon	Bcpex13:NC_037314.1:1870762-1873101:-:1324	Bcpex13(gene-BCIN_05g05280)	70;GO:0003674,molecular_function molecular_function;GO:0005488,molecular_function binding;GO:0005515,molecular_function protein binding;GO:0005575,cellular_component cellular_component;GO:0005622,cellular_component intracellular;GO:0005623,cellular_component cell;GO:0005737,cellular_component cytoplasm;GO:0005777,cellular_component peroxisome;GO:0005778,cellular_component peroxisomal membrane;GO:…	PEX13; peroxin-13; K13344	map04146	Bcpex13 [Botrytis cinerea B05.10]	NA
NC_037313.1	480961	483543	2583	KOBchda1_H3K9me3_vs_TB_31_H3K9me3_peak_568	10.07	8.98	10.69	-1.71	9.71E-08	3.54E-07	BCIN_04g01230:exon	BCIN_04g01230:NC_037313.1:481041-483435:+:1211	BCIN_04g01230(gene-BCIN_04g01230)	NA	NA	NA	hypothetical protein BCIN_04g01230 [Botrytis cinerea B05.10]	NA
NC_037319.1	2108151	2110174	2024	KOBchda1_H3K9me3_vs_TB_31_H3K9me3_peak_569	8.97	8.13	9.49	-1.37	9.80E-08	3.56E-07	intergenic	BCIN_10g05580:NC_037319.1:2112338-2114095:+:-3175	BCIN_10g05580(gene-BCIN_10g05580)	NA	NA	NA	hypothetical protein BCIN_10g05580 [Botrytis cinerea B05.10]	NA
NC_037325.1	27142	29520	2379	KOBchda1_H3K9me3_vs_TB_31_H3K9me3_peak_570	10.84	9.42	11.54	-2.12	9.84E-08	3.57E-07	BCIN_16g00006:exon	BCIN_16g00006:NC_037325.1:26928-29297:+:1403	BCIN_16g00006(gene-BCIN_16g00006)	NA	NA	NA	hypothetical protein BCIN_16g00006 [Botrytis cinerea B05.10]	NA
NC_037324.1	294880	304285	9406	KOBchda1_H3K9me3_vs_TB_31_H3K9me3_peak_571	11.95	10.56	12.64	-2.08	9.91E-08	3.59E-07	BCIN_15g00790:three_prime_UTR;BCIN_15g00790:exon;BCIN_15g00800:Promoter	BCIN_15g00790:NC_037324.1:298414-299758:+:1168	BCIN_15g00790(gene-BCIN_15g00790)	62;GO:0003674,molecular_function molecular_function;GO:0003824,molecular_function catalytic activity;GO:0004842,molecular_function ubiquitin-protein transferase activity;GO:0005488,molecular_function binding;GO:0005575,cellular_component cellular_component;GO:0005622,cellular_component intracellular;GO:0005623,cellular_component cell;GO:0005634,cellular_component nucleus;GO:0006464,biological_pro…	NA	NA	hypothetical protein BCIN_15g00790 [Botrytis cinerea B05.10]	NA
NC_037312.1	1132208	1132775	568	KOBchda1_H3K9me3_vs_TB_31_H3K9me3_peak_572	6.89	5.99	7.44	-1.46	9.92E-08	3.59E-07	BCIN_03g03380:exon	BCIN_03g03380:NC_037312.1:1129356-1133700:-:1208	BCIN_03g03380(gene-BCIN_03g03380)	98;GO:0003674,molecular_function molecular_function;GO:0003676,molecular_function nucleic acid binding;GO:0003723,molecular_function RNA binding;GO:0003824,molecular_function catalytic activity;GO:0004518,molecular_function nuclease activity;GO:0005488,molecular_function binding;GO:0005575,cellular_component cellular_component;GO:0005622,cellular_component intracellular;GO:0005623,cellular_compon…	NA	NA	hypothetical protein BCIN_03g03380 [Botrytis cinerea B05.10]	NA
NC_037310.1	2223817	2226995	3179	KOBchda1_H3K9me3_vs_TB_31_H3K9me3_peak_574	9.7	8.79	10.25	-1.46	1.02E-07	3.69E-07	intergenic	BccrnA:NC_037310.1:2220269-2222312:-:-3094	BccrnA(gene-BCIN_01g06290)	NA	NRT, narK, nrtP, nasA; MFS transporter, NNP family, nitrate/nitrite transporter; K02575	map00910	BccrnA [Botrytis cinerea B05.10]	NA
NC_037322.1	1927632	1933384	5753	KOBchda1_H3K9me3_vs_TB_31_H3K9me3_peak_575	10.8	9.72	11.41	-1.69	1.03E-07	3.72E-07	intergenic	BCIN_13g05130:NC_037322.1:1924937-1928156:+:5571	BCIN_13g05130(gene-BCIN_13g05130)	NA	NA	NA	hypothetical protein BCIN_13g05130 [Botrytis cinerea B05.10]	NA
NC_037310.1	1232158	1233036	879	KOBchda1_H3K9me3_vs_TB_31_H3K9me3_peak_576	7.67	6.84	8.19	-1.35	1.03E-07	3.72E-07	BCIN_01g03470:exon	BCIN_01g03470:NC_037310.1:1230820-1233857:-:1260	BCIN_01g03470(gene-BCIN_01g03470)	126;GO:0003674,molecular_function molecular_function;GO:0005488,molecular_function binding;GO:0005496,molecular_function steroid binding;GO:0005543,molecular_function phospholipid binding;GO:0005575,cellular_component cellular_component;GO:0005622,cellular_component intracellular;GO:0005623,cellular_component cell;GO:0005737,cellular_component cytoplasm;GO:0005783,cellular_component endoplasmic r…	NA	NA	hypothetical protein BCIN_01g03470 [Botrytis cinerea B05.10]	NA
NC_037313.1	697487	702357	4871	KOBchda1_H3K9me3_vs_TB_31_H3K9me3_peak_577	10.18	9.31	10.71	-1.4	1.05E-07	3.76E-07	BCIN_04g01790:Promoter	BCIN_04g01790:NC_037313.1:697983-698973:-:-949	BCIN_04g01790(gene-BCIN_04g01790)	NA	NA	NA	hypothetical protein BCIN_04g01790 [Botrytis cinerea B05.10]	NA
NC_037322.1	1048535	1050289	1755	KOBchda1_H3K9me3_vs_TB_31_H3K9me3_peak_578	8.46	7.55	9.01	-1.46	1.05E-07	3.76E-07	Bap1:exon	Bap1:NC_037322.1:1047749-1050487:+:1663	Bap1(gene-BCIN_13g03000)	374;GO:0000003,biological_process reproduction;GO:0000122,biological_process negative regulation of transcription by RNA polymerase II;GO:0000228,cellular_component nuclear chromosome;GO:0000302,biological_process response to reactive oxygen species;GO:0000304,biological_process response to singlet oxygen;GO:0000785,cellular_component chromatin;GO:0000790,cellular_component nuclear chromatin;GO:0…	NA	NA	Bap1 [Botrytis cinerea B05.10]	NA
NC_037321.1	1428858	1429979	1122	KOBchda1_H3K9me3_vs_TB_31_H3K9me3_peak_579	7.93	7.03	8.48	-1.45	1.06E-07	3.77E-07	BCIN_12g04270:exon	BCIN_12g04270:NC_037321.1:1428689-1432259:+:729	BCIN_12g04270(gene-BCIN_12g04270)	NA	NA	NA	hypothetical protein BCIN_12g04270 [Botrytis cinerea B05.10]	NA
NC_037314.1	909661	910322	662	KOBchda1_H3K9me3_vs_TB_31_H3K9me3_peak_580	7.12	6.2	7.67	-1.47	1.07E-07	3.81E-07	BCIN_05g02470:exon	BCIN_05g02470:NC_037314.1:906856-911506:-:1514	BCIN_05g02470(gene-BCIN_05g02470)	NA	NA	NA	hypothetical protein BCIN_05g02470 [Botrytis cinerea B05.10]	NA
NC_037314.1	2084872	2085709	838	KOBchda1_H3K9me3_vs_TB_31_H3K9me3_peak_581	7.25	6.38	7.8	-1.42	1.07E-07	3.81E-07	BCIN_05g06090:exon	BCIN_05g06090:NC_037314.1:2084336-2086782:-:1491	BCIN_05g06090(gene-BCIN_05g06090)	NA	NA	NA	hypothetical protein BCIN_05g06090 [Botrytis cinerea B05.10]	NA
NC_037323.1	2016380	2022527	6148	KOBchda1_H3K9me3_vs_TB_31_H3K9me3_peak_582	11.22	10.02	11.86	-1.84	1.08E-07	3.84E-07	BCIN_14g05290:three_prime_UTR;BCIN_14g05290:exon	BCIN_14g05290:NC_037323.1:2018209-2019648:+:1244	BCIN_14g05290(gene-BCIN_14g05290)	NA	NA	NA	hypothetical protein BCIN_14g05290 [Botrytis cinerea B05.10]	NA
NC_037315.1	1932679	1938395	5717	KOBchda1_H3K9me3_vs_TB_31_H3K9me3_peak_583	10.8	9.72	11.41	-1.69	1.09E-07	3.87E-07	BCIN_06g05610:Promoter	BCIN_06g05610:NC_037315.1:1936547-1937883:+:-1010	BCIN_06g05610(gene-BCIN_06g05610)	NA	NA	NA	hypothetical protein BCIN_06g05610 [Botrytis cinerea B05.10]	NA
NC_037317.1	243927	244613	687	KOBchda1_H3K9me3_vs_TB_31_H3K9me3_peak_584	7.15	6.24	7.7	-1.45	1.10E-07	3.89E-07	BCIN_08g00520:exon	BCIN_08g00530:NC_037317.1:244931-246079:-:1809	BCIN_08g00530(gene-BCIN_08g00530)	NA	NA	NA	hypothetical protein BCIN_08g00530 [Botrytis cinerea B05.10]	NA
NC_037321.1	896627	897393	767	KOBchda1_H3K9me3_vs_TB_31_H3K9me3_peak_586	7.4	6.52	7.94	-1.42	1.12E-07	3.95E-07	BCIN_12g02540:Promoter;BcBem1:exon	BcBem1:NC_037321.1:895359-898802:+:1651	BcBem1(gene-BCIN_12g02530)	89;GO:0000003,biological_process reproduction;GO:0000131,cellular_component incipient cellular bud site;GO:0000746,biological_process conjugation;GO:0000747,biological_process conjugation with cellular fusion;GO:0000753,biological_process cell morphogenesis involved in conjugation with cellular fusion;GO:0000767,biological_process cell morphogenesis involved in conjugation;GO:0000902,biological_p…	BEM1; bud emergence protein 1; K11237	map04011	BcBem1 [Botrytis cinerea B05.10]	NA
NC_037311.1	187095	189108	2014	KOBchda1_H3K9me3_vs_TB_31_H3K9me3_peak_587	9.05	8.27	9.56	-1.29	1.13E-07	3.98E-07	BCIN_02g00220:Promoter	BCIN_02g00220:NC_037311.1:189995-192115:+:-1893	BCIN_02g00220(gene-BCIN_02g00220)	NA	NA	NA	hypothetical protein BCIN_02g00220 [Botrytis cinerea B05.10]	NA
NC_037319.1	1725232	1726431	1200	KOBchda1_H3K9me3_vs_TB_31_H3K9me3_peak_589	8.29	7.46	8.81	-1.35	1.13E-07	3.98E-07	BCIN_10g04490:three_prime_UTR;BCIN_10g04490:exon;BCIN_10g04480:Promoter	BCIN_10g04490:NC_037319.1:1724433-1726045:+:1398	BCIN_10g04490(gene-BCIN_10g04490)	NA	NA	NA	hypothetical protein BCIN_10g04490 [Botrytis cinerea B05.10]	NA
NC_037317.1	2474904	2475926	1023	KOBchda1_H3K9me3_vs_TB_31_H3K9me3_peak_590	7.69	6.78	8.25	-1.47	1.13E-07	3.98E-07	Bchac1:exon	Bchac1:NC_037317.1:2474236-2476725:-:1310	Bchac1(gene-BCIN_08g06730)	137;GO:0000003,biological_process reproduction;GO:0000122,biological_process negative regulation of transcription by RNA polymerase II;GO:0000976,molecular_function transcription regulatory region sequence-specific DNA binding;GO:0000977,molecular_function RNA polymerase II regulatory region sequence-specific DNA binding;GO:0000981,molecular_function DNA-binding transcription factor activity, RNA…	NA	NA	Bchac1 [Botrytis cinerea B05.10]	NA
NC_037317.1	1589453	1590018	566	KOBchda1_H3K9me3_vs_TB_31_H3K9me3_peak_596	6.85	5.83	7.44	-1.61	1.22E-07	4.25E-07	BCIN_08g04120:exon	BCIN_08g04120:NC_037317.1:1588536-1592318:+:1199	BCIN_08g04120(gene-BCIN_08g04120)	NA	NA	NA	hypothetical protein BCIN_08g04120 [Botrytis cinerea B05.10]	NA
NC_037314.1	2843227	2844077	851	KOBchda1_H3K9me3_vs_TB_31_H3K9me3_peak_597	7.28	6.41	7.82	-1.41	1.24E-07	4.31E-07	BCIN_05g08120:intron;BCIN_05g08130:Promoter	BCIN_05g08120:NC_037314.1:2842644-2845070:+:1008	BCIN_05g08120(gene-BCIN_05g08120)	NA	NA	NA	hypothetical protein BCIN_05g08120 [Botrytis cinerea B05.10]	NA
NC_037310.1	3389060	3389553	494	KOBchda1_H3K9me3_vs_TB_31_H3K9me3_peak_598	6.8	5.85	7.36	-1.51	1.26E-07	4.36E-07	BCIN_01g09740:exon	BCIN_01g09740:NC_037310.1:3388164-3390057:+:1142	BCIN_01g09740(gene-BCIN_01g09740)	NA	NA	NA	hypothetical protein BCIN_01g09740 [Botrytis cinerea B05.10]	NA
NC_037315.1	1258333	1263417	5085	KOBchda1_H3K9me3_vs_TB_31_H3K9me3_peak_600	10.69	9.63	11.29	-1.67	1.29E-07	4.45E-07	BCIN_06g03580:exon	BCIN_06g03580:NC_037315.1:1260429-1261606:+:446	BCIN_06g03580(gene-BCIN_06g03580)	NA	NA	NA	hypothetical protein BCIN_06g03580 [Botrytis cinerea B05.10]	NA
NC_037310.1	547329	553178	5850	KOBchda1_H3K9me3_vs_TB_31_H3K9me3_peak_601	10.88	9.85	11.48	-1.62	1.36E-07	4.67E-07	Bcaat2:Promoter;BCIN_01g01400:exon	BCIN_01g01400:NC_037310.1:549722-551292:-:1038	BCIN_01g01400(gene-BCIN_01g01400)	NA	NA	NA	hypothetical protein BCIN_01g01400 [Botrytis cinerea B05.10]	NA
NC_037323.1	691178	691924	747	KOBchda1_H3K9me3_vs_TB_31_H3K9me3_peak_602	7.31	6.42	7.85	-1.43	1.36E-07	4.67E-07	BCIN_14g01560:exon	BCIN_14g01560:NC_037323.1:690294-692050:+:1257	BCIN_14g01560(gene-BCIN_14g01560)	NA	NA	NA	hypothetical protein BCIN_14g01560 [Botrytis cinerea B05.10]	NA
NC_037314.1	229965	233298	3334	KOBchda1_H3K9me3_vs_TB_31_H3K9me3_peak_603	9.39	8.66	9.87	-1.21	1.36E-07	4.67E-07	BCIN_05g00610:Promoter	BCIN_05g00610:NC_037314.1:232619-233386:+:-987	BCIN_05g00610(gene-BCIN_05g00610)	NA	NA	NA	hypothetical protein BCIN_05g00610 [Botrytis cinerea B05.10]	NA
NC_037321.1	183728	184417	690	KOBchda1_H3K9me3_vs_TB_31_H3K9me3_peak_604	7.03	6.12	7.58	-1.46	1.37E-07	4.69E-07	BCIN_12g00490:intron	BCIN_12g00490:NC_037321.1:182312-184967:+:1760	BCIN_12g00490(gene-BCIN_12g00490)	NA	NA	NA	hypothetical protein BCIN_12g00490 [Botrytis cinerea B05.10]	NA
NC_037322.1	1983923	1992489	8567	KOBchda1_H3K9me3_vs_TB_31_H3K9me3_peak_605	11.63	10.34	12.3	-1.96	1.38E-07	4.71E-07	intergenic	BCIN_13g05310:NC_037322.1:1989712-1990335:-:2129	BCIN_13g05310(gene-BCIN_13g05310)	NA	NA	NA	hypothetical protein BCIN_13g05310 [Botrytis cinerea B05.10]	NA
NC_037312.1	2824906	2825741	836	KOBchda1_H3K9me3_vs_TB_31_H3K9me3_peak_606	7.49	6.63	8.02	-1.39	1.40E-07	4.78E-07	Bcyrb2:exon;BCIN_03g08230:Promoter	Bcyrb2:NC_037312.1:2823978-2826538:-:1214	Bcyrb2(gene-BCIN_03g08220)	181;GO:0000054,biological_process ribosomal subunit export from nucleus;GO:0000056,biological_process ribosomal small subunit export from nucleus;GO:0000082,biological_process G1/S transition of mitotic cell cycle;GO:0000226,biological_process microtubule cytoskeleton organization;GO:0000278,biological_process mitotic cell cycle;GO:0003674,molecular_function molecular_function;GO:0005488,molecula…	NA	NA	Bcyrb2 [Botrytis cinerea B05.10]	NA
NC_037322.1	1299767	1301206	1440	KOBchda1_H3K9me3_vs_TB_31_H3K9me3_peak_607	8.05	7.16	8.6	-1.44	1.44E-07	4.92E-07	BCIN_13g03730:exon	BCIN_13g03730:NC_037322.1:1298895-1303046:+:1591	BCIN_13g03730(gene-BCIN_13g03730)	NA	NA	NA	hypothetical protein BCIN_13g03730 [Botrytis cinerea B05.10]	NA
NC_037313.1	308296	310222	1927	KOBchda1_H3K9me3_vs_TB_31_H3K9me3_peak_608	9.11	8.32	9.62	-1.3	1.45E-07	4.94E-07	intergenic	BCIN_04g00820:NC_037313.1:307406-308594:+:1853	BCIN_04g00820(gene-BCIN_04g00820)	NA	NA	NA	hypothetical protein BCIN_04g00820 [Botrytis cinerea B05.10]	NA
NC_037311.1	587069	588509	1441	KOBchda1_H3K9me3_vs_TB_31_H3K9me3_peak_611	8.94	7.97	9.51	-1.54	1.50E-07	5.08E-07	BCIN_02g01470:exon	BCIN_02g01470:NC_037311.1:585859-590753:+:1930	BCIN_02g01470(gene-BCIN_02g01470)	NA	NA	NA	hypothetical protein BCIN_02g01470 [Botrytis cinerea B05.10]	NA
NC_037315.1	1188562	1189255	694	KOBchda1_H3K9me3_vs_TB_31_H3K9me3_peak_612	7.15	6.23	7.7	-1.47	1.50E-07	5.08E-07	Bcpef1:exon;Bcgcg1:Promoter	Bcpef1:NC_037315.1:1187791-1190249:-:1340	Bcpef1(gene-BCIN_06g03400)	76;GO:0000003,biological_process reproduction;GO:0000278,biological_process mitotic cell cycle;GO:0000281,biological_process mitotic cytokinesis;GO:0000282,biological_process cellular bud site selection;GO:0000910,biological_process cytokinesis;GO:0003400,biological_process regulation of COPII vesicle coating;GO:0003674,molecular_function molecular_function;GO:0003824,molecular_function catalytic…	NA	NA	Bcpef1 [Botrytis cinerea B05.10]	NA
NC_037322.1	1761145	1761800	656	KOBchda1_H3K9me3_vs_TB_31_H3K9me3_peak_613	7.09	6.2	7.64	-1.44	1.51E-07	5.11E-07	BCIN_13g04730:exon	BCIN_13g04730:NC_037322.1:1760710-1762392:+:762	BCIN_13g04730(gene-BCIN_13g04730)	NA	NA	NA	hypothetical protein BCIN_13g04730 [Botrytis cinerea B05.10]	NA
NC_037318.1	1220683	1222387	1705	KOBchda1_H3K9me3_vs_TB_31_H3K9me3_peak_614	8.56	7.73	9.08	-1.35	1.54E-07	5.18E-07	intergenic	BCIN_09g03340:NC_037318.1:1219372-1220907:+:2163	BCIN_09g03340(gene-BCIN_09g03340)	NA	NA	NA	hypothetical protein BCIN_09g03340 [Botrytis cinerea B05.10]	NA
NC_037320.1	1550079	1551131	1053	KOBchda1_H3K9me3_vs_TB_31_H3K9me3_peak_615	7.75	6.91	8.27	-1.36	1.56E-07	5.26E-07	Bcppn1:exon	Bcppn1:NC_037320.1:1549766-1552740:+:839	Bcppn1(gene-BCIN_11g04120)	53;GO:0000298,molecular_function endopolyphosphatase activity;GO:0000322,cellular_component storage vacuole;GO:0000323,cellular_component lytic vacuole;GO:0000324,cellular_component fungal-type vacuole;GO:0000329,cellular_component fungal-type vacuole membrane;GO:0003674,molecular_function molecular_function;GO:0003824,molecular_function catalytic activity;GO:0004309,molecular_function exopolypho…	NA	NA	Bcppn1 [Botrytis cinerea B05.10]	NA
NC_037310.1	650318	654419	4102	KOBchda1_H3K9me3_vs_TB_31_H3K9me3_peak_617	9.95	9.11	10.48	-1.37	1.59E-07	5.34E-07	BCIN_01g01660:exon	BCIN_01g01660:NC_037310.1:650319-652745:-:376	BCIN_01g01660(gene-BCIN_01g01660)	NA	NA	NA	hypothetical protein BCIN_01g01660 [Botrytis cinerea B05.10]	NA
NC_037310.1	344480	351129	6650	KOBchda1_H3K9me3_vs_TB_31_H3K9me3_peak_619	11.01	9.92	11.63	-1.7	1.61E-07	5.37E-07	intergenic	BCIN_01g00910:NC_037310.1:352269-353547:-:5742	BCIN_01g00910(gene-BCIN_01g00910)	NA	NA	NA	hypothetical protein BCIN_01g00910 [Botrytis cinerea B05.10]	NA
NC_037310.1	516449	517562	1114	KOBchda1_H3K9me3_vs_TB_31_H3K9me3_peak_620	7.69	6.85	8.22	-1.37	1.62E-07	5.42E-07	BCIN_01g01290:exon	BCIN_01g01290:NC_037310.1:515161-518962:-:1956	BCIN_01g01290(gene-BCIN_01g01290)	NA	NA	NA	hypothetical protein BCIN_01g01290 [Botrytis cinerea B05.10]	NA
NC_037313.1	317008	320290	3283	KOBchda1_H3K9me3_vs_TB_31_H3K9me3_peak_621	9.69	8.9	10.2	-1.29	1.65E-07	5.49E-07	BCIN_04g00850:Promoter;BCIN_04g00840:intron	BCIN_04g00840:NC_037313.1:318323-319705:-:1056	BCIN_04g00840(gene-BCIN_04g00840)	NA	NA	NA	hypothetical protein BCIN_04g00840 [Botrytis cinerea B05.10]	NA
NC_037313.1	1408717	1409406	690	KOBchda1_H3K9me3_vs_TB_31_H3K9me3_peak_622	7.47	6.41	8.07	-1.66	1.67E-07	5.55E-07	Bcglc8:exon	Bcglc8:NC_037313.1:1407681-1409694:+:1380	Bcglc8(gene-BCIN_04g03960)	NA	NA	NA	Bcglc8 [Botrytis cinerea B05.10]	NA
NC_037324.1	223552	223871	320	KOBchda1_H3K9me3_vs_TB_31_H3K9me3_peak_623	6.12	5.06	6.73	-1.67	1.67E-07	5.56E-07	Bclox15741:Promoter;BCIN_15g00570:exon	BCIN_15g00570:NC_037324.1:222641-224828:+:1070	BCIN_15g00570(gene-BCIN_15g00570)	NA	NA	NA	hypothetical protein BCIN_15g00570 [Botrytis cinerea B05.10]	NA
NC_037320.1	1004356	1005180	825	KOBchda1_H3K9me3_vs_TB_31_H3K9me3_peak_624	7.35	6.5	7.88	-1.38	1.69E-07	5.61E-07	BCIN_11g02930:Promoter;BCIN_11g02920:exon	BCIN_11g02920:NC_037320.1:1003581-1005810:-:1042	BCIN_11g02920(gene-BCIN_11g02920)	NA	NA	NA	hypothetical protein BCIN_11g02920 [Botrytis cinerea B05.10]	NA
NC_037313.1	2263866	2266331	2466	KOBchda1_H3K9me3_vs_TB_31_H3K9me3_peak_625	8.74	7.89	9.27	-1.37	1.72E-07	5.70E-07	BCIN_04g06560:exon	BCIN_04g06560:NC_037313.1:2263850-2268445:+:1248	BCIN_04g06560(gene-BCIN_04g06560)	40;GO:0000003,biological_process reproduction;GO:0000131,cellular_component incipient cellular bud site;GO:0000278,biological_process mitotic cell cycle;GO:0000281,biological_process mitotic cytokinesis;GO:0000282,biological_process cellular bud site selection;GO:0000910,biological_process cytokinesis;GO:0003674,molecular_function molecular_function;GO:0005085,molecular_function guanyl-nucleotide…	NA	NA	hypothetical protein BCIN_04g06560 [Botrytis cinerea B05.10]	NA
NC_037323.1	235068	239336	4269	KOBchda1_H3K9me3_vs_TB_31_H3K9me3_peak_626	10.22	9.34	10.76	-1.42	1.74E-07	5.73E-07	Bcpks1:Promoter;BCIN_14g00590:exon;BCIN_14g00590:three_prime_UTR	Bcpks1:NC_037323.1:238526-247369:+:-1324	Bcpks1(gene-BCIN_14g00600)	NA	NA	NA	Bcpks1 [Botrytis cinerea B05.10]	NA
NC_037322.1	48287	49613	1327	KOBchda1_H3K9me3_vs_TB_31_H3K9me3_peak_627	8.31	7.45	8.85	-1.4	1.74E-07	5.73E-07	BCIN_13g00120:exon;Bclcc12:Promoter	BCIN_13g00120:NC_037322.1:48250-50026:-:1076	BCIN_13g00120(gene-BCIN_13g00120)	NA	NA	NA	hypothetical protein BCIN_13g00120 [Botrytis cinerea B05.10]	NA
NC_037317.1	2458768	2459453	686	KOBchda1_H3K9me3_vs_TB_31_H3K9me3_peak_628	7.01	6.07	7.57	-1.5	1.78E-07	5.87E-07	Bccdc4:exon	Bccdc4:NC_037317.1:2457683-2462408:+:1427	Bccdc4(gene-BCIN_08g06680)	139;GO:0000003,biological_process reproduction;GO:0000082,biological_process G1/S transition of mitotic cell cycle;GO:0000086,biological_process G2/M transition of mitotic cell cycle;GO:0000151,cellular_component ubiquitin ligase complex;GO:0000152,cellular_component nuclear ubiquitin ligase complex;GO:0000278,biological_process mitotic cell cycle;GO:0000746,biological_process conjugation;GO:0000…	CDC4; F-box and WD-40 domain protein CDC4; K03361	map04111,map04120	Bccdc4 [Botrytis cinerea B05.10]	NA
NC_037312.1	1310300	1310954	655	KOBchda1_H3K9me3_vs_TB_31_H3K9me3_peak_629	7.06	6.12	7.62	-1.51	1.78E-07	5.87E-07	BCIN_03g03900:exon	BCIN_03g03900:NC_037312.1:1308409-1312431:-:1804	BCIN_03g03900(gene-BCIN_03g03900)	16;GO:0003674,molecular_function molecular_function;GO:0005488,molecular_function binding;GO:0005515,molecular_function protein binding;GO:0006996,biological_process organelle organization;GO:0007010,biological_process cytoskeleton organization;GO:0008150,biological_process biological_process;GO:0009987,biological_process cellular process;GO:0016043,biological_process cellular component organizat…	NA	NA	hypothetical protein BCIN_03g03900 [Botrytis cinerea B05.10]	NA
NC_037320.1	1946607	1950940	4334	KOBchda1_H3K9me3_vs_TB_31_H3K9me3_peak_630	10.27	9.31	10.85	-1.54	1.79E-07	5.89E-07	BCIN_11g05420:Promoter	BCIN_11g05420:NC_037320.1:1949460-1950808:+:-686	BCIN_11g05420(gene-BCIN_11g05420)	NA	NA	NA	hypothetical protein BCIN_11g05420 [Botrytis cinerea B05.10]	NA
NC_037323.1	2004904	2005909	1006	KOBchda1_H3K9me3_vs_TB_31_H3K9me3_peak_631	7.6	6.77	8.12	-1.35	1.81E-07	5.94E-07	BCIN_14g05240:exon	BCIN_14g05240:NC_037323.1:2002747-2008401:+:2659	BCIN_14g05240(gene-BCIN_14g05240)	146;GO:0000228,cellular_component nuclear chromosome;GO:0000785,cellular_component chromatin;GO:0000790,cellular_component nuclear chromatin;GO:0000812,cellular_component Swr1 complex;GO:0001047,molecular_function core promoter binding;GO:0001067,molecular_function regulatory region nucleic acid binding;GO:0001085,molecular_function RNA polymerase II transcription factor binding;GO:0001091,molecu…	NA	NA	hypothetical protein BCIN_14g05240 [Botrytis cinerea B05.10]	NA
NC_037319.1	1579175	1579780	606	KOBchda1_H3K9me3_vs_TB_31_H3K9me3_peak_632	6.88	5.95	7.44	-1.49	1.82E-07	5.95E-07	BCIN_10g04100:Promoter;Bcpap1:exon	Bcpap1:NC_037319.1:1578383-1581248:+:1094	Bcpap1(gene-BCIN_10g04110)	97;GO:0000956,biological_process nuclear-transcribed mRNA catabolic process;GO:0003674,molecular_function molecular_function;GO:0003824,molecular_function catalytic activity;GO:0004652,molecular_function polynucleotide adenylyltransferase activity;GO:0005575,cellular_component cellular_component;GO:0005622,cellular_component intracellular;GO:0005623,cellular_component cell;GO:0005634,cellular_com…	PAP; poly(A) polymerase [EC:2.7.7.19]; K14376	map03015	Bcpap1 [Botrytis cinerea B05.10]	NA
NC_037320.1	411308	416106	4799	KOBchda1_H3K9me3_vs_TB_31_H3K9me3_peak_633	10.09	9.25	10.61	-1.36	1.87E-07	6.09E-07	BCIN_11g01160:Promoter	BCIN_11g01160:NC_037320.1:412157-413115:-:-592	BCIN_11g01160(gene-BCIN_11g01160)	NA	NA	NA	hypothetical protein BCIN_11g01160 [Botrytis cinerea B05.10]	NA
NC_037310.1	1675815	1680135	4321	KOBchda1_H3K9me3_vs_TB_31_H3K9me3_peak_634	10.35	9.42	10.91	-1.49	1.87E-07	6.09E-07	BCIN_01g04610:Promoter	BCIN_01g04610:NC_037310.1:1678730-1680720:+:-755	BCIN_01g04610(gene-BCIN_01g04610)	NA	NA	NA	hypothetical protein BCIN_01g04610 [Botrytis cinerea B05.10]	NA
NC_037321.1	1863582	1864325	744	KOBchda1_H3K9me3_vs_TB_31_H3K9me3_peak_635	7.19	6.29	7.74	-1.46	1.87E-07	6.09E-07	BcCHSV:exon	BcCHSV:NC_037321.1:1862650-1869049:+:1303	BcCHSV(gene-BCIN_12g05370)	22;GO:0005575,cellular_component cellular_component;GO:0005622,cellular_component intracellular;GO:0005623,cellular_component cell;GO:0005737,cellular_component cytoplasm;GO:0005886,cellular_component plasma membrane;GO:0012506,cellular_component vesicle membrane;GO:0016020,cellular_component membrane;GO:0030659,cellular_component cytoplasmic vesicle membrane;GO:0031090,cellular_component organel…	CHS1; chitin synthase [EC:2.4.1.16]; K00698	map00520	BcCHSV [Botrytis cinerea B05.10]	NA
NC_037325.1	84052	87917	3866	KOBchda1_H3K9me3_vs_TB_31_H3K9me3_peak_636	10.22	9.33	10.77	-1.45	1.87E-07	6.09E-07	BCIN_16g00020:Promoter	BCIN_16g00020:NC_037325.1:86243-88594:+:-258	BCIN_16g00020(gene-BCIN_16g00020)	NA	NA	NA	hypothetical protein BCIN_16g00020 [Botrytis cinerea B05.10]	NA
NC_037311.1	392505	393466	962	KOBchda1_H3K9me3_vs_TB_31_H3K9me3_peak_639	7.57	6.65	8.13	-1.48	1.92E-07	6.20E-07	BCIN_02g00880:exon;Bcgst8:Promoter	BCIN_02g00880:NC_037311.1:392094-394126:+:891	BCIN_02g00880(gene-BCIN_02g00880)	NA	NA	NA	hypothetical protein BCIN_02g00880 [Botrytis cinerea B05.10]	NA
NC_037313.1	1330499	1330855	357	KOBchda1_H3K9me3_vs_TB_31_H3K9me3_peak_641	6.25	5.25	6.83	-1.58	1.93E-07	6.22E-07	Bcvps1:exon;Bcrbk1:Promoter	Bcvps1:NC_037313.1:1329825-1332814:+:852	Bcvps1(gene-BCIN_04g03690)	135;GO:0000266,biological_process mitochondrial fission;GO:0000322,cellular_component storage vacuole;GO:0000323,cellular_component lytic vacuole;GO:0000324,cellular_component fungal-type vacuole;GO:0000329,cellular_component fungal-type vacuole membrane;GO:0003373,biological_process dynamin family protein polymerization involved in membrane fission;GO:0003374,biological_process dynamin family pr…	DNM1L; dynamin 1-like protein [EC:3.6.5.5]; K17065	map04139	Bcvps1 [Botrytis cinerea B05.10]	NA
NC_037316.1	317667	319246	1580	KOBchda1_H3K9me3_vs_TB_31_H3K9me3_peak_642	8.82	7.99	9.34	-1.35	1.95E-07	6.27E-07	BCIN_07g00890:exon	BCIN_07g00890:NC_037316.1:317999-319895:-:1438	BCIN_07g00890(gene-BCIN_07g00890)	NA	E3.2.1.14; chitinase [EC:3.2.1.14]; K01183	map00520	hypothetical protein BCIN_07g00890 [Botrytis cinerea B05.10]	NA
NC_037319.1	469427	470248	822	KOBchda1_H3K9me3_vs_TB_31_H3K9me3_peak_643	7.46	6.56	8.01	-1.46	1.96E-07	6.31E-07	Bcino80:exon	Bcino80:NC_037319.1:467189-474428:+:2648	Bcino80(gene-BCIN_10g01190)	190;GO:0000228,cellular_component nuclear chromosome;GO:0000722,biological_process telomere maintenance via recombination;GO:0000723,biological_process telomere maintenance;GO:0000785,cellular_component chromatin;GO:0000790,cellular_component nuclear chromatin;GO:0003674,molecular_function molecular_function;GO:0003678,molecular_function DNA helicase activity;GO:0003824,molecular_function catalyt…	NA	NA	Bcino80 [Botrytis cinerea B05.10]	NA
NC_037322.1	1472175	1473000	826	KOBchda1_H3K9me3_vs_TB_31_H3K9me3_peak_644	7.66	6.83	8.19	-1.36	2.02E-07	6.49E-07	BCIN_13g04150:exon	BCIN_13g04150:NC_037322.1:1471548-1473353:+:1039	BCIN_13g04150(gene-BCIN_13g04150)	66;GO:0003674,molecular_function molecular_function;GO:0005215,molecular_function transporter activity;GO:0005310,molecular_function dicarboxylic acid transmembrane transporter activity;GO:0005342,molecular_function organic acid transmembrane transporter activity;GO:0005575,cellular_component cellular_component;GO:0005622,cellular_component intracellular;GO:0005623,cellular_component cell;GO:0005…	NA	NA	hypothetical protein BCIN_13g04150 [Botrytis cinerea B05.10]	NA
NC_037310.1	3168655	3171190	2536	KOBchda1_H3K9me3_vs_TB_31_H3K9me3_peak_645	9.46	8.59	10	-1.4	2.04E-07	6.54E-07	BCIN_01g09090:intron;Bccsc1:Promoter	BCIN_01g09090:NC_037310.1:3168171-3171204:+:1751	BCIN_01g09090(gene-BCIN_01g09090)	87;GO:0000003,biological_process reproduction;GO:0000075,biological_process cell cycle checkpoint;GO:0000280,biological_process nuclear division;GO:0003674,molecular_function molecular_function;GO:0003824,molecular_function catalytic activity;GO:0005575,cellular_component cellular_component;GO:0005622,cellular_component intracellular;GO:0005623,cellular_component cell;GO:0005634,cellular_componen…	CYC1, CYT1, petC; ubiquinol-cytochrome c reductase cytochrome c1 subunit; K00413	map00190	hypothetical protein BCIN_01g09090 [Botrytis cinerea B05.10]	NA
NC_037312.1	339199	342946	3748	KOBchda1_H3K9me3_vs_TB_31_H3K9me3_peak_646	10.34	9.41	10.9	-1.49	2.07E-07	6.64E-07	BCIN_03g00980:Promoter;BCIN_03g00970:exon	BCIN_03g00970:NC_037312.1:340889-341657:+:183	BCIN_03g00970(gene-BCIN_03g00970)	NA	NA	NA	hypothetical protein BCIN_03g00970 [Botrytis cinerea B05.10]	NA
NC_037314.1	802509	803433	925	KOBchda1_H3K9me3_vs_TB_31_H3K9me3_peak_647	7.49	6.41	8.1	-1.69	2.18E-07	6.99E-07	BCIN_05g02180:three_prime_UTR;BCIN_05g02180:exon	BCIN_05g02180:NC_037314.1:800469-804079:-:1108	BCIN_05g02180(gene-BCIN_05g02180)	NA	NA	NA	hypothetical protein BCIN_05g02180 [Botrytis cinerea B05.10]	NA
NC_037310.1	2978572	2979111	540	KOBchda1_H3K9me3_vs_TB_31_H3K9me3_peak_648	6.72	5.76	7.29	-1.52	2.23E-07	7.11E-07	BCIN_01g08550:exon	BCIN_01g08550:NC_037310.1:2977222-2979947:+:1619	BCIN_01g08550(gene-BCIN_01g08550)	NA	NA	NA	hypothetical protein BCIN_01g08550 [Botrytis cinerea B05.10]	NA
NC_037322.1	900453	901044	592	KOBchda1_H3K9me3_vs_TB_31_H3K9me3_peak_649	6.94	6.06	7.49	-1.43	2.23E-07	7.11E-07	BCIN_13g02620:exon	BCIN_13g02620:NC_037322.1:899964-902697:+:784	BCIN_13g02620(gene-BCIN_13g02620)	115;GO:0000749,biological_process response to pheromone triggering conjugation with cellular fusion;GO:0000754,biological_process adaptation of signaling pathway by response to pheromone involved in conjugation with cellular fusion;GO:0001678,biological_process cellular glucose homeostasis;GO:0002090,biological_process regulation of receptor internalization;GO:0002092,biological_process positive …	NA	NA	hypothetical protein BCIN_13g02620 [Botrytis cinerea B05.10]	NA
NC_037316.1	409190	409985	796	KOBchda1_H3K9me3_vs_TB_31_H3K9me3_peak_650	7.24	6.33	7.8	-1.47	2.26E-07	7.19E-07	Bcerg5:exon	Bcerg5:NC_037316.1:408169-410537:-:949	Bcerg5(gene-BCIN_07g01120)	54;GO:0000249,molecular_function C-22 sterol desaturase activity;GO:0003674,molecular_function molecular_function;GO:0003824,molecular_function catalytic activity;GO:0005575,cellular_component cellular_component;GO:0005622,cellular_component intracellular;GO:0005623,cellular_component cell;GO:0005737,cellular_component cytoplasm;GO:0005783,cellular_component endoplasmic reticulum;GO:0006066,biolo…	ERG5, CYP61A; sterol 22-desaturase [EC:1.14.19.41]; K09831	map00100	Bcerg5 [Botrytis cinerea B05.10]	NA
NC_037310.1	1383318	1386677	3360	KOBchda1_H3K9me3_vs_TB_31_H3K9me3_peak_651	9.55	8.72	10.07	-1.35	2.29E-07	7.28E-07	BCIN_01g03850:Promoter	BCIN_01g03850:NC_037310.1:1385053-1387093:+:-55	BCIN_01g03850(gene-BCIN_01g03850)	NA	NA	NA	hypothetical protein BCIN_01g03850 [Botrytis cinerea B05.10]	NA
NC_037310.1	3480392	3481386	995	KOBchda1_H3K9me3_vs_TB_31_H3K9me3_peak_652	7.59	6.73	8.13	-1.39	2.31E-07	7.32E-07	BCIN_01g09980:intron	BCIN_01g09980:NC_037310.1:3480142-3481968:-:1079	BCIN_01g09980(gene-BCIN_01g09980)	32;GO:0003674,molecular_function molecular_function;GO:0003824,molecular_function catalytic activity;GO:0004342,molecular_function glucosamine-6-phosphate deaminase activity;GO:0006040,biological_process amino sugar metabolic process;GO:0006041,biological_process glucosamine metabolic process;GO:0006043,biological_process glucosamine catabolic process;GO:0006044,biological_process N-acetylglucosa…	nagB, GNPDA; glucosamine-6-phosphate deaminase [EC:3.5.99.6]; K02564	map00520	hypothetical protein BCIN_01g09980 [Botrytis cinerea B05.10]	NA
NC_037318.1	2155497	2156090	594	KOBchda1_H3K9me3_vs_TB_31_H3K9me3_peak_654	7.02	6.15	7.56	-1.41	2.47E-07	7.82E-07	BCIN_09g06180:exon	BCIN_09g06180:NC_037318.1:2153584-2159694:+:2209	BCIN_09g06180(gene-BCIN_09g06180)	136;GO:0000749,biological_process response to pheromone triggering conjugation with cellular fusion;GO:0003674,molecular_function molecular_function;GO:0003824,molecular_function catalytic activity;GO:0004012,molecular_function phospholipid-translocating ATPase activity;GO:0005215,molecular_function transporter activity;GO:0005319,molecular_function lipid transporter activity;GO:0005548,molecular…	ENTPD2; adenosinetriphosphatase [EC:3.6.1.-]; K01509	map00230	hypothetical protein BCIN_09g06180 [Botrytis cinerea B05.10]	NA
NC_037312.1	3095694	3096710	1017	KOBchda1_H3K9me3_vs_TB_31_H3K9me3_peak_655	7.73	6.89	8.25	-1.36	2.50E-07	7.89E-07	BCIN_03g09050:exon	BCIN_03g09050:NC_037312.1:3094974-3097177:+:1228	BCIN_03g09050(gene-BCIN_03g09050)	NA	NA	NA	hypothetical protein BCIN_03g09050 [Botrytis cinerea B05.10]	NA
NC_037325.1	1713064	1713655	592	KOBchda1_H3K9me3_vs_TB_31_H3K9me3_peak_656	6.82	5.94	7.37	-1.43	2.54E-07	8.02E-07	BCIN_16g04690:Promoter;BCIN_16g04680:exon;Bcnop4:Promoter	BCIN_16g04690:NC_037325.1:1714435-1716144:+:-1075	BCIN_16g04690(gene-BCIN_16g04690)	6;GO:0005575,cellular_component cellular_component;GO:0005623,cellular_component cell;GO:0005886,cellular_component plasma membrane;GO:0016020,cellular_component membrane;GO:0044464,cellular_component cell part;GO:0071944,cellular_component cell periphery	NA	NA	hypothetical protein BCIN_16g04690 [Botrytis cinerea B05.10]	NA
NC_037318.1	2088477	2091695	3219	KOBchda1_H3K9me3_vs_TB_31_H3K9me3_peak_657	9.9	9.05	10.44	-1.39	2.59E-07	8.16E-07	BCIN_09g05980:Promoter	BCIN_09g05980:NC_037318.1:2090588-2091247:+:-502	BCIN_09g05980(gene-BCIN_09g05980)	NA	NA	NA	hypothetical protein BCIN_09g05980 [Botrytis cinerea B05.10]	NA
NC_037322.1	266563	267319	757	KOBchda1_H3K9me3_vs_TB_31_H3K9me3_peak_658	7.22	6.33	7.77	-1.43	2.67E-07	8.41E-07	BCIN_13g00680:exon	BCIN_13g00680:NC_037322.1:263625-268064:-:1123	BCIN_13g00680(gene-BCIN_13g00680)	92;GO:0000122,biological_process negative regulation of transcription by RNA polymerase II;GO:0000228,cellular_component nuclear chromosome;GO:0000785,cellular_component chromatin;GO:0000790,cellular_component nuclear chromatin;GO:0005575,cellular_component cellular_component;GO:0005622,cellular_component intracellular;GO:0005623,cellular_component cell;GO:0005634,cellular_component nucleus;GO:00…	ALG8; alpha-1,3-glucosyltransferase [EC:2.4.1.265]; K03849	map00510	hypothetical protein BCIN_13g00680 [Botrytis cinerea B05.10]	NA
NC_037311.1	2957577	2958416	840	KOBchda1_H3K9me3_vs_TB_31_H3K9me3_peak_659	7.37	6.45	7.92	-1.47	2.74E-07	8.61E-07	Bcswi1:exon	Bcswi1:NC_037311.1:2955441-2960871:-:2874	Bcswi1(gene-BCIN_02g08280)	NA	NA	NA	Bcswi1 [Botrytis cinerea B05.10]	NA
NC_037312.1	2932027	2936413	4387	KOBchda1_H3K9me3_vs_TB_31_H3K9me3_peak_661	10.25	9.35	10.8	-1.45	2.86E-07	8.95E-07	BCIN_03g08580:five_prime_UTR;BCIN_03g08580:exon	BCIN_03g08580:NC_037312.1:2929093-2934456:-:236	BCIN_03g08580(gene-BCIN_03g08580)	NA	NA	NA	hypothetical protein BCIN_03g08580 [Botrytis cinerea B05.10]	NA
NC_037323.1	1304436	1304734	299	KOBchda1_H3K9me3_vs_TB_31_H3K9me3_peak_662	6.27	5.19	6.88	-1.68	3.01E-07	9.41E-07	Bcgln1:Promoter	Bcgln1:NC_037323.1:1300681-1302731:-:-1854	Bcgln1(gene-BCIN_14g03390)	57;GO:0003674,molecular_function molecular_function;GO:0003824,molecular_function catalytic activity;GO:0004356,molecular_function glutamate-ammonia ligase activity;GO:0005575,cellular_component cellular_component;GO:0005622,cellular_component intracellular;GO:0005623,cellular_component cell;GO:0005634,cellular_component nucleus;GO:0005737,cellular_component cytoplasm;GO:0006082,biological_proces…	glnA, GLUL; glutamine synthetase [EC:6.3.1.2]; K01915	map00220,map00250,map00630,map00910	Bcgln1 [Botrytis cinerea B05.10]	NA
NC_037312.1	1735796	1736161	366	KOBchda1_H3K9me3_vs_TB_31_H3K9me3_peak_663	6.32	5.35	6.9	-1.55	3.02E-07	9.41E-07	BCIN_03g05120:exon	BCIN_03g05120:NC_037312.1:1734584-1736824:+:1394	BCIN_03g05120(gene-BCIN_03g05120)	92;GO:0000079,biological_process regulation of cyclin-dependent protein serine/threonine kinase activity;GO:0000082,biological_process G1/S transition of mitotic cell cycle;GO:0000083,biological_process regulation of transcription involved in G1/S transition of mitotic cell cycle;GO:0000131,cellular_component incipient cellular bud site;GO:0000278,biological_process mitotic cell cycle;GO:0000307,…	PCL1; PHO85 cyclin-1; K06656; PCL2_9; PHO85 cyclin-2/9; K06657	map04111	hypothetical protein BCIN_03g05120 [Botrytis cinerea B05.10]	NA
NC_037317.1	1090598	1091301	704	KOBchda1_H3K9me3_vs_TB_31_H3K9me3_peak_664	7.14	6.12	7.73	-1.61	3.09E-07	9.63E-07	BCIN_08g02910:exon	BCIN_08g02910:NC_037317.1:1089596-1093357:-:2407	BCIN_08g02910(gene-BCIN_08g02910)	103;GO:0001403,biological_process invasive growth in response to glucose limitation;GO:0003674,molecular_function molecular_function;GO:0003676,molecular_function nucleic acid binding;GO:0003723,molecular_function RNA binding;GO:0003729,molecular_function mRNA binding;GO:0005488,molecular_function binding;GO:0005575,cellular_component cellular_component;GO:0005622,cellular_component intracellular…	NA	NA	hypothetical protein BCIN_08g02910 [Botrytis cinerea B05.10]	NA
NC_037321.1	529476	530242	767	KOBchda1_H3K9me3_vs_TB_31_H3K9me3_peak_665	7.33	6.36	7.9	-1.54	3.10E-07	9.65E-07	BCIN_12g01490:exon	BCIN_12g01490:NC_037321.1:527743-531135:-:1276	BCIN_12g01490(gene-BCIN_12g01490)	NA	NA	NA	hypothetical protein BCIN_12g01490 [Botrytis cinerea B05.10]	NA
NC_037310.1	3255481	3256007	527	KOBchda1_H3K9me3_vs_TB_31_H3K9me3_peak_667	6.72	5.82	7.26	-1.44	3.21E-07	9.94E-07	Bcccp1:exon	Bcccp1:NC_037310.1:3254959-3257185:+:785	Bcccp1(gene-BCIN_01g09360)	61;GO:0000302,biological_process response to reactive oxygen species;GO:0003674,molecular_function molecular_function;GO:0003824,molecular_function catalytic activity;GO:0004130,molecular_function cytochrome-c peroxidase activity;GO:0004601,molecular_function peroxidase activity;GO:0005575,cellular_component cellular_component;GO:0005622,cellular_component intracellular;GO:0005623,cellular_compon…	NA	NA	Bcccp1 [Botrytis cinerea B05.10]	NA
NC_037315.1	1554899	1559900	5002	KOBchda1_H3K9me3_vs_TB_31_H3K9me3_peak_668	10.93	9.76	11.56	-1.8	3.25E-07	1.01E-06	intergenic	BCIN_06g04570:NC_037315.1:1558766-1559862:-:2462	BCIN_06g04570(gene-BCIN_06g04570)	NA	NA	NA	hypothetical protein BCIN_06g04570 [Botrytis cinerea B05.10]	NA
NC_037310.1	3260987	3261798	812	KOBchda1_H3K9me3_vs_TB_31_H3K9me3_peak_669	7.34	6.51	7.86	-1.35	3.25E-07	1.01E-06	BCIN_01g09370:exon	BCIN_01g09370:NC_037310.1:3259983-3262306:+:1409	BCIN_01g09370(gene-BCIN_01g09370)	NA	NA	NA	hypothetical protein BCIN_01g09370 [Botrytis cinerea B05.10]	NA
NC_037322.1	445607	453183	7577	KOBchda1_H3K9me3_vs_TB_31_H3K9me3_peak_670	11.55	10.25	12.22	-1.97	3.28E-07	1.01E-06	BCIN_13g01210:exon;BCIN_13g01200:Promoter;BCIN_13g01220:Promoter	BCIN_13g01210:NC_037322.1:449283-450257:+:112	BCIN_13g01210(gene-BCIN_13g01210)	NA	NA	NA	hypothetical protein BCIN_13g01210 [Botrytis cinerea B05.10]	NA
NC_037316.1	1766427	1767022	596	KOBchda1_H3K9me3_vs_TB_31_H3K9me3_peak_671	6.85	5.98	7.39	-1.41	3.30E-07	1.02E-06	Bcubp15:exon	Bcubp15:NC_037316.1:1764478-1770263:+:2246	Bcubp15(gene-BCIN_07g04890)	100;GO:0003674,molecular_function molecular_function;GO:0003824,molecular_function catalytic activity;GO:0004175,molecular_function endopeptidase activity;GO:0004843,molecular_function thiol-dependent ubiquitin-specific protease activity;GO:0005575,cellular_component cellular_component;GO:0005622,cellular_component intracellular;GO:0005623,cellular_component cell;GO:0005634,cellular_component nuc…	NA	NA	Bcubp15 [Botrytis cinerea B05.10]	NA
NC_037323.1	1145250	1145857	608	KOBchda1_H3K9me3_vs_TB_31_H3K9me3_peak_672	6.85	5.92	7.41	-1.49	3.35E-07	1.03E-06	BCIN_14g02980:Promoter;BCIN_14g02990:exon	BCIN_14g02990:NC_037323.1:1144588-1145814:+:965	BCIN_14g02990(gene-BCIN_14g02990)	86;GO:0000428,cellular_component DNA-directed RNA polymerase complex;GO:0000988,molecular_function obsolete transcription factor activity, protein binding;GO:0000990,molecular_function obsolete transcription factor activity, core RNA polymerase binding;GO:0000991,molecular_function obsolete transcription factor activity, core RNA polymerase II binding;GO:0003674,molecular_function molecular_funct…	NA	NA	hypothetical protein BCIN_14g02990 [Botrytis cinerea B05.10]	NA
NC_037324.1	126433	127609	1177	KOBchda1_H3K9me3_vs_TB_31_H3K9me3_peak_673	7.99	7.2	8.5	-1.3	3.39E-07	1.04E-06	Bcrim15:exon	Bcrim15:NC_037324.1:121039-128834:-:1813	Bcrim15(gene-BCIN_15g00280)	167;GO:0000003,biological_process reproduction;GO:0001300,biological_process chronological cell aging;GO:0001306,biological_process age-dependent response to oxidative stress;GO:0001323,biological_process age-dependent general metabolic decline involved in chronological cell aging;GO:0001324,biological_process age-dependent response to oxidative stress involved in chronological cell aging;GO:0003…	RIM15; serine/threonine-protein kinase RIM15 [EC:2.7.11.1]; K12767	map04113,map04138,map04213	Bcrim15 [Botrytis cinerea B05.10]	NA
NC_037313.1	2308336	2308899	564	KOBchda1_H3K9me3_vs_TB_31_H3K9me3_peak_674	7.01	6.09	7.56	-1.48	3.40E-07	1.04E-06	BCIN_04g06660:exon	BCIN_04g06660:NC_037313.1:2307342-2311647:+:1275	BCIN_04g06660(gene-BCIN_04g06660)	NA	NA	NA	hypothetical protein BCIN_04g06660 [Botrytis cinerea B05.10]	NA
NC_037322.1	608907	613078	4172	KOBchda1_H3K9me3_vs_TB_31_H3K9me3_peak_677	10.96	9.8	11.6	-1.8	3.43E-07	1.05E-06	intergenic	BCIN_13g01700:NC_037322.1:609038-610259:+:1954	BCIN_13g01700(gene-BCIN_13g01700)	NA	NA	NA	hypothetical protein BCIN_13g01700 [Botrytis cinerea B05.10]	NA
NC_037319.1	1562743	1563298	556	KOBchda1_H3K9me3_vs_TB_31_H3K9me3_peak_678	6.86	5.98	7.41	-1.43	3.43E-07	1.05E-06	Bcftf1:exon	Bcftf1:NC_037319.1:1559666-1563998:-:977	Bcftf1(gene-BCIN_10g04060)	56;GO:0000976,molecular_function transcription regulatory region sequence-specific DNA binding;GO:0000977,molecular_function RNA polymerase II regulatory region sequence-specific DNA binding;GO:0000978,molecular_function RNA polymerase II proximal promoter sequence-specific DNA binding;GO:0000981,molecular_function DNA-binding transcription factor activity, RNA polymerase II-specific;GO:0000982,m…	NA	NA	Bcftf1 [Botrytis cinerea B05.10]	NA
NC_037321.1	2328414	2335689	7276	KOBchda1_H3K9me3_vs_TB_31_H3K9me3_peak_680	11.29	10.24	11.89	-1.64	3.51E-07	1.07E-06	BCIN_12g06740:Promoter;BCIN_12g06770:Promoter	BCIN_12g06740:NC_037321.1:2330256-2330945:-:-1106	BCIN_12g06740(gene-BCIN_12g06740)	NA	NA	NA	hypothetical protein BCIN_12g06740 [Botrytis cinerea B05.10]	NA
NC_037323.1	664195	664859	665	KOBchda1_H3K9me3_vs_TB_31_H3K9me3_peak_681	6.91	6	7.46	-1.46	3.60E-07	1.10E-06	Bcpom1:exon	Bcpom1:NC_037323.1:660117-666184:-:1657	Bcpom1(gene-BCIN_14g01500)	196;GO:0000075,biological_process cell cycle checkpoint;GO:0000166,molecular_function nucleotide binding;GO:0000278,biological_process mitotic cell cycle;GO:0001558,biological_process regulation of cell growth;GO:0003674,molecular_function molecular_function;GO:0003824,molecular_function catalytic activity;GO:0004672,molecular_function protein kinase activity;GO:0004674,molecular_function protein…	DYRK2_3_4; dual specificity tyrosine-phosphorylation-regulated kinase 2/3/4 [EC:2.7.12.1]; K18669	map04111	Bcpom1 [Botrytis cinerea B05.10]	NA
NC_037310.1	352557	358006	5450	KOBchda1_H3K9me3_vs_TB_31_H3K9me3_peak_682	10.5	9.59	11.05	-1.46	3.63E-07	1.10E-06	BCIN_01g00910:Promoter	BCIN_01g00910:NC_037310.1:352269-353547:-:-1734	BCIN_01g00910(gene-BCIN_01g00910)	NA	NA	NA	hypothetical protein BCIN_01g00910 [Botrytis cinerea B05.10]	NA
NC_037320.1	1318731	1319895	1165	KOBchda1_H3K9me3_vs_TB_31_H3K9me3_peak_683	7.97	7.15	8.49	-1.34	3.73E-07	1.13E-06	Bcchd1:exon	Bcchd1:NC_037320.1:1317962-1323828:+:1351	Bcchd1(gene-BCIN_11g03750)	276;GO:0000123,cellular_component histone acetyltransferase complex;GO:0000124,cellular_component SAGA complex;GO:0000166,molecular_function nucleotide binding;GO:0000182,molecular_function rDNA binding;GO:0000228,cellular_component nuclear chromosome;GO:0000775,cellular_component chromosome, centromeric region;GO:0000779,cellular_component condensed chromosome, centromeric region;GO:0000780,cell…	NA	NA	Bcchd1 [Botrytis cinerea B05.10]	NA
NC_037311.1	1648634	1651926	3293	KOBchda1_H3K9me3_vs_TB_31_H3K9me3_peak_684	10.3	9.24	10.9	-1.66	3.76E-07	1.14E-06	intergenic	BCIN_02g04600:NC_037311.1:1653055-1654283:+:-2775	BCIN_02g04600(gene-BCIN_02g04600)	NA	NA	NA	hypothetical protein BCIN_02g04600 [Botrytis cinerea B05.10]	NA
NC_037317.1	2158659	2159546	888	KOBchda1_H3K9me3_vs_TB_31_H3K9me3_peak_686	7.6	6.76	8.13	-1.37	3.78E-07	1.14E-06	BCIN_08g05760:Promoter;Bcsrp1:exon	Bcsrp1:NC_037317.1:2157381-2160323:+:1721	Bcsrp1(gene-BCIN_08g05770)	106;GO:0000166,molecular_function nucleotide binding;GO:0001882,molecular_function nucleoside binding;GO:0001883,molecular_function purine nucleoside binding;GO:0003674,molecular_function molecular_function;GO:0005048,molecular_function signal sequence binding;GO:0005215,molecular_function transporter activity;GO:0005488,molecular_function binding;GO:0005525,molecular_function GTP binding;GO:0005…	NA	NA	Bcsrp1 [Botrytis cinerea B05.10]	NA
NC_037320.1	424646	428233	3588	KOBchda1_H3K9me3_vs_TB_31_H3K9me3_peak_687	9.72	8.91	10.23	-1.32	4.07E-07	1.22E-06	BCIN_11g01210:Promoter	BCIN_11g01210:NC_037320.1:424985-425936:-:-503	BCIN_11g01210(gene-BCIN_11g01210)	NA	NA	NA	hypothetical protein BCIN_11g01210 [Botrytis cinerea B05.10]	NA
NC_037317.1	1313039	1315822	2784	KOBchda1_H3K9me3_vs_TB_31_H3K9me3_peak_688	9.46	8.68	9.97	-1.29	4.19E-07	1.26E-06	intergenic	BCIN_08g03400:NC_037317.1:1314725-1315878:-:1447	BCIN_08g03400(gene-BCIN_08g03400)	NA	NA	NA	hypothetical protein BCIN_08g03400 [Botrytis cinerea B05.10]	NA
NC_037314.1	1331201	1334410	3210	KOBchda1_H3K9me3_vs_TB_31_H3K9me3_peak_689	9.46	8.72	9.95	-1.24	4.23E-07	1.27E-06	BCIN_05g03690:three_prime_UTR;BCIN_05g03690:exon	BCIN_05g03690:NC_037314.1:1332627-1335857:-:3051	BCIN_05g03690(gene-BCIN_05g03690)	NA	NA	NA	hypothetical protein BCIN_05g03690 [Botrytis cinerea B05.10]	NA
NC_037321.1	1588600	1589987	1388	KOBchda1_H3K9me3_vs_TB_31_H3K9me3_peak_690	8	7.1	8.55	-1.46	4.23E-07	1.27E-06	Bcpkc1:exon	Bcpkc1:NC_037321.1:1585813-1591078:-:1784	Bcpkc1(gene-BCIN_12g04680)	398;GO:0000166,molecular_function nucleotide binding;GO:0000278,biological_process mitotic cell cycle;GO:0000281,biological_process mitotic cytokinesis;GO:0000910,biological_process cytokinesis;GO:0000935,cellular_component division septum;GO:0001726,cellular_component ruffle;GO:0001932,biological_process regulation of protein phosphorylation;GO:0001933,biological_process negative regulation of p…	PRKCA; classical protein kinase C alpha type [EC:2.7.11.13]; K02677; PRKCE; novel protein kinase C epsilon type [EC:2.7.11.13]; K18050	map04011,map04070,map04139,map04933	Bcpkc1 [Botrytis cinerea B05.10]	NA
NC_037310.1	2658599	2659251	653	KOBchda1_H3K9me3_vs_TB_31_H3K9me3_peak_692	7.19	6.35	7.72	-1.37	4.37E-07	1.31E-06	BCIN_01g07650:exon	BCIN_01g07640:NC_037310.1:2652509-2653993:-:-4932	BCIN_01g07640(gene-BCIN_01g07640)	NA	NA	NA	hypothetical protein BCIN_01g07640 [Botrytis cinerea B05.10]	NA
NC_037317.1	449492	450057	566	KOBchda1_H3K9me3_vs_TB_31_H3K9me3_peak_694	6.81	5.89	7.36	-1.47	4.45E-07	1.33E-06	Bclap3:Promoter;Bchex:exon	Bclap3:NC_037317.1:450398-452603:+:-623	Bclap3(gene-BCIN_08g01120)	109;GO:0000096,biological_process sulfur amino acid metabolic process;GO:0000098,biological_process sulfur amino acid catabolic process;GO:0000122,biological_process negative regulation of transcription by RNA polymerase II;GO:0000976,molecular_function transcription regulatory region sequence-specific DNA binding;GO:0000977,molecular_function RNA polymerase II regulatory region sequence-specific…	NA	NA	Bclap3 [Botrytis cinerea B05.10]	NA
NC_037315.1	642781	643335	555	KOBchda1_H3K9me3_vs_TB_31_H3K9me3_peak_695	6.78	5.87	7.33	-1.46	4.48E-07	1.34E-06	BCIN_06g01850:Promoter;BCIN_06g01840:exon	BCIN_06g01840:NC_037315.1:642138-644249:+:920	BCIN_06g01840(gene-BCIN_06g01840)	64;GO:0000228,cellular_component nuclear chromosome;GO:0000723,biological_process telomere maintenance;GO:0000781,cellular_component chromosome, telomeric region;GO:0000784,cellular_component nuclear chromosome, telomeric region;GO:0003674,molecular_function molecular_function;GO:0003676,molecular_function nucleic acid binding;GO:0003677,molecular_function DNA binding;GO:0003697,molecular_functio…	NA	NA	hypothetical protein BCIN_06g01840 [Botrytis cinerea B05.10]	NA
NC_037313.1	361221	362858	1638	KOBchda1_H3K9me3_vs_TB_31_H3K9me3_peak_697	9.06	8.24	9.58	-1.34	4.62E-07	1.37E-06	BCIN_04g00950:exon	BCIN_04g00950:NC_037313.1:359483-363907:+:2556	BCIN_04g00950(gene-BCIN_04g00950)	NA	NA	NA	hypothetical protein BCIN_04g00950 [Botrytis cinerea B05.10]	NA
NC_037318.1	352911	366223	13313	KOBchda1_H3K9me3_vs_TB_31_H3K9me3_peak_698	12.57	11.18	13.27	-2.09	4.66E-07	1.38E-06	intergenic	BCIN_09g01000:NC_037318.1:359884-360742:-:1175	BCIN_09g01000(gene-BCIN_09g01000)	NA	NA	NA	hypothetical protein BCIN_09g01000 [Botrytis cinerea B05.10]	NA
NC_037325.1	311439	315405	3967	KOBchda1_H3K9me3_vs_TB_31_H3K9me3_peak_700	10.09	9.19	10.64	-1.45	4.74E-07	1.40E-06	intergenic	Bcyrb30:NC_037325.1:309596-312846:+:3826	Bcyrb30(gene-BCIN_16g00720)	50;GO:0000166,molecular_function nucleotide binding;GO:0001882,molecular_function nucleoside binding;GO:0001883,molecular_function purine nucleoside binding;GO:0003674,molecular_function molecular_function;GO:0005488,molecular_function binding;GO:0005525,molecular_function GTP binding;GO:0005575,cellular_component cellular_component;GO:0005622,cellular_component intracellular;GO:0005623,cellular_…	NA	NA	Bcyrb30 [Botrytis cinerea B05.10]	NA
NC_037313.1	1290132	1293040	2909	KOBchda1_H3K9me3_vs_TB_31_H3K9me3_peak_701	9.83	8.94	10.38	-1.44	4.98E-07	1.47E-06	BCIN_04g03540:Promoter	BCIN_04g03540:NC_037313.1:1288553-1289587:-:-1999	BCIN_04g03540(gene-BCIN_04g03540)	NA	NA	NA	hypothetical protein BCIN_04g03540 [Botrytis cinerea B05.10]	NA
NC_037310.1	1379093	1380556	1464	KOBchda1_H3K9me3_vs_TB_31_H3K9me3_peak_702	8.18	7.4	8.69	-1.29	5.07E-07	1.50E-06	intergenic	Bcsod3:NC_037310.1:1380082-1381719:-:1894	Bcsod3(gene-BCIN_01g03830)	NA	SOD2; superoxide dismutase, Fe-Mn family [EC:1.15.1.1]; K04564	map04146,map04213	Bcsod3 [Botrytis cinerea B05.10]	NA
NC_037313.1	675845	677022	1178	KOBchda1_H3K9me3_vs_TB_31_H3K9me3_peak_704	7.91	7.15	8.4	-1.25	5.16E-07	1.52E-06	Bctpp1:exon	Bctpp1:NC_037313.1:675117-677772:+:1316	Bctpp1(gene-BCIN_04g01720)	67;GO:0000012,biological_process single strand break repair;GO:0003674,molecular_function molecular_function;GO:0003676,molecular_function nucleic acid binding;GO:0003677,molecular_function DNA binding;GO:0003690,molecular_function double-stranded DNA binding;GO:0003824,molecular_function catalytic activity;GO:0005488,molecular_function binding;GO:0005575,cellular_component cellular_component;GO:…	NA	NA	Bctpp1 [Botrytis cinerea B05.10]	NA
NC_037314.1	1229888	1232134	2247	KOBchda1_H3K9me3_vs_TB_31_H3K9me3_peak_705	9.07	8.36	9.54	-1.18	5.23E-07	1.54E-06	BCIN_05g03360:exon	BCIN_05g03360:NC_037314.1:1229993-1231199:+:1018	BCIN_05g03360(gene-BCIN_05g03360)	54;GO:0001962,molecular_function alpha-1,3-galactosyltransferase activity;GO:0003674,molecular_function molecular_function;GO:0003824,molecular_function catalytic activity;GO:0005575,cellular_component cellular_component;GO:0005622,cellular_component intracellular;GO:0005623,cellular_component cell;GO:0005737,cellular_component cytoplasm;GO:0005794,cellular_component Golgi apparatus;GO:0006464,bi…	NA	NA	hypothetical protein BCIN_05g03360 [Botrytis cinerea B05.10]	NA
NC_037322.1	1144685	1148290	3606	KOBchda1_H3K9me3_vs_TB_31_H3K9me3_peak_706	9.89	9.1	10.4	-1.31	5.29E-07	1.55E-06	intergenic	BCIN_13g03230:NC_037322.1:1148661-1150203:+:-2173	BCIN_13g03230(gene-BCIN_13g03230)	NA	NA	NA	hypothetical protein BCIN_13g03230 [Botrytis cinerea B05.10]	NA
NC_037325.1	1598265	1603181	4917	KOBchda1_H3K9me3_vs_TB_31_H3K9me3_peak_707	10.79	9.77	11.38	-1.61	5.30E-07	1.55E-06	BCIN_16g04370:Promoter	BCIN_16g04370:NC_037325.1:1601804-1603238:+:-1081	BCIN_16g04370(gene-BCIN_16g04370)	NA	NA	NA	hypothetical protein BCIN_16g04370 [Botrytis cinerea B05.10]	NA
NC_037315.1	2183126	2183642	517	KOBchda1_H3K9me3_vs_TB_31_H3K9me3_peak_708	6.51	5.5	7.09	-1.59	5.57E-07	1.63E-06	Bcfcy1:Promoter;BCIN_06g06280:exon	BCIN_06g06280:NC_037315.1:2181940-2184665:-:1281	BCIN_06g06280(gene-BCIN_06g06280)	127;GO:0001671,molecular_function ATPase activator activity;GO:0003674,molecular_function molecular_function;GO:0005488,molecular_function binding;GO:0005515,molecular_function protein binding;GO:0005575,cellular_component cellular_component;GO:0005622,cellular_component intracellular;GO:0005623,cellular_component cell;GO:0005737,cellular_component cytoplasm;GO:0005829,cellular_component cytosol;…	DNAJA2; DnaJ homolog subfamily A member 2; K09503	map04141	hypothetical protein BCIN_06g06280 [Botrytis cinerea B05.10]	NA
NC_037314.1	2686740	2688427	1688	KOBchda1_H3K9me3_vs_TB_31_H3K9me3_peak_709	8.89	8.09	9.41	-1.32	5.73E-07	1.67E-06	intergenic	BCIN_05g07610:NC_037314.1:2691094-2695836:+:-3510	BCIN_05g07610(gene-BCIN_05g07610)	NA	NA	NA	hypothetical protein BCIN_05g07610 [Botrytis cinerea B05.10]	NA
NC_037314.1	872275	873465	1191	KOBchda1_H3K9me3_vs_TB_31_H3K9me3_peak_710	8.05	7.3	8.55	-1.25	5.75E-07	1.68E-06	BCIN_05g02380:exon	BCIN_05g02380:NC_037314.1:872643-873007:+:227	BCIN_05g02380(gene-BCIN_05g02380)	NA	NA	NA	hypothetical protein BCIN_05g02380 [Botrytis cinerea B05.10]	NA
NC_037312.1	69054	69589	536	KOBchda1_H3K9me3_vs_TB_31_H3K9me3_peak_711	6.84	5.97	7.38	-1.41	5.76E-07	1.68E-06	BCIN_03g00180:exon	BCIN_03g00180:NC_037312.1:68318-70102:+:1003	BCIN_03g00180(gene-BCIN_03g00180)	NA	ATG27; autophagy-related protein 27; K21141	map04138	hypothetical protein BCIN_03g00180 [Botrytis cinerea B05.10]	NA
NC_037313.1	371238	373746	2509	KOBchda1_H3K9me3_vs_TB_31_H3K9me3_peak_712	9.55	8.79	10.05	-1.26	5.77E-07	1.68E-06	intergenic	BCIN_04g00960:NC_037313.1:372946-378934:-:6442	BCIN_04g00960(gene-BCIN_04g00960)	NA	NA	NA	hypothetical protein BCIN_04g00960 [Botrytis cinerea B05.10]	NA
NC_037323.1	1238855	1239978	1124	KOBchda1_H3K9me3_vs_TB_31_H3K9me3_peak_713	7.85	7.1	8.35	-1.25	5.79E-07	1.68E-06	BCIN_14g03270:five_prime_UTR;BCIN_14g03270:exon	BCIN_14g03270:NC_037323.1:1234672-1239467:-:50	BCIN_14g03270(gene-BCIN_14g03270)	NA	NA	NA	hypothetical protein BCIN_14g03270 [Botrytis cinerea B05.10]	NA
NC_037320.1	2092849	2093480	632	KOBchda1_H3K9me3_vs_TB_31_H3K9me3_peak_714	7.14	6.19	7.7	-1.51	5.80E-07	1.68E-06	BCIN_11g05900:intron;BCIN_11g05890:Promoter	BCIN_11g05900:NC_037320.1:2092378-2093601:+:786	BCIN_11g05900(gene-BCIN_11g05900)	73;GO:0000027,biological_process ribosomal large subunit assembly;GO:0002181,biological_process cytoplasmic translation;GO:0003674,molecular_function molecular_function;GO:0003676,molecular_function nucleic acid binding;GO:0003723,molecular_function RNA binding;GO:0003735,molecular_function structural constituent of ribosome;GO:0005198,molecular_function structural molecule activity;GO:0005488,mo…	RP-L6e, RPL6; large subunit ribosomal protein L6e; K02934	map03010	hypothetical protein BCIN_11g05900 [Botrytis cinerea B05.10]	NA
NC_037317.1	2148744	2152202	3459	KOBchda1_H3K9me3_vs_TB_31_H3K9me3_peak_715	9.64	8.9	10.13	-1.23	5.80E-07	1.68E-06	BCIN_08g05760:Promoter;BCIN_08g05750:Promoter	BCIN_08g05760:NC_037317.1:2151348-2151965:+:-875	BCIN_08g05760(gene-BCIN_08g05760)	NA	NA	NA	hypothetical protein BCIN_08g05760 [Botrytis cinerea B05.10]	NA
NC_037310.1	2427626	2428551	926	KOBchda1_H3K9me3_vs_TB_31_H3K9me3_peak_716	7.39	6.57	7.9	-1.34	5.86E-07	1.69E-06	BCIN_01g06920:Promoter;BccarA:exon	BccarA:NC_037310.1:2427310-2429022:-:933	BccarA(gene-BCIN_01g06930)	68;GO:0000050,biological_process urea cycle;GO:0003674,molecular_function molecular_function;GO:0003824,molecular_function catalytic activity;GO:0004088,molecular_function carbamoyl-phosphate synthase (glutamine-hydrolyzing) activity;GO:0005575,cellular_component cellular_component;GO:0005622,cellular_component intracellular;GO:0005623,cellular_component cell;GO:0005737,cellular_component cytopla…	carA, CPA1; carbamoyl-phosphate synthase small subunit [EC:6.3.5.5]; K01956	map00240,map00250	BccarA [Botrytis cinerea B05.10]	NA
NC_037313.1	312759	315331	2573	KOBchda1_H3K9me3_vs_TB_31_H3K9me3_peak_717	9.91	8.92	10.49	-1.57	5.99E-07	1.73E-06	BCIN_04g00830:exon	BCIN_04g00830:NC_037313.1:310911-316030:-:1985	BCIN_04g00830(gene-BCIN_04g00830)	NA	NA	NA	hypothetical protein BCIN_04g00830 [Botrytis cinerea B05.10]	NA
NC_037316.1	1760105	1760903	799	KOBchda1_H3K9me3_vs_TB_31_H3K9me3_peak_718	7.11	6.21	7.66	-1.44	5.99E-07	1.73E-06	BCIN_07g04870:exon;Bcsfh5:Promoter	BCIN_07g04870:NC_037316.1:1759850-1762294:-:1790	BCIN_07g04870(gene-BCIN_07g04870)	54;GO:0000131,cellular_component incipient cellular bud site;GO:0003674,molecular_function molecular_function;GO:0003824,molecular_function catalytic activity;GO:0005575,cellular_component cellular_component;GO:0005576,cellular_component extracellular region;GO:0005618,cellular_component cell wall;GO:0005622,cellular_component intracellular;GO:0005623,cellular_component cell;GO:0005886,cellular_c…	NA	NA	hypothetical protein BCIN_07g04870 [Botrytis cinerea B05.10]	NA
NC_037315.1	709853	711181	1329	KOBchda1_H3K9me3_vs_TB_31_H3K9me3_peak_719	7.91	7.13	8.41	-1.28	6.00E-07	1.73E-06	BCIN_06g02010:Promoter;BCIN_06g02000:exon	BCIN_06g02010:NC_037315.1:712324-714077:+:-1807	BCIN_06g02010(gene-BCIN_06g02010)	75;GO:0000041,biological_process transition metal ion transport;GO:0003674,molecular_function molecular_function;GO:0003824,molecular_function catalytic activity;GO:0004601,molecular_function peroxidase activity;GO:0005488,molecular_function binding;GO:0005507,molecular_function copper ion binding;GO:0005575,cellular_component cellular_component;GO:0005622,cellular_component intracellular;GO:0005…	NA	NA	hypothetical protein BCIN_06g02010 [Botrytis cinerea B05.10]	NA
NC_037316.1	2142209	2143414	1206	KOBchda1_H3K9me3_vs_TB_31_H3K9me3_peak_721	7.88	7.09	8.39	-1.3	6.07E-07	1.74E-06	Bcprr1:three_prime_UTR;Bcprr1:exon	Bcprr1:NC_037316.1:2142046-2146007:-:3195	Bcprr1(gene-BCIN_07g05800)	126;GO:0000122,biological_process negative regulation of transcription by RNA polymerase II;GO:0000165,biological_process MAPK cascade;GO:0000166,molecular_function nucleotide binding;GO:0003674,molecular_function molecular_function;GO:0003824,molecular_function catalytic activity;GO:0004672,molecular_function protein kinase activity;GO:0004674,molecular_function protein serine/threonine kinase a…	NA	NA	Bcprr1 [Botrytis cinerea B05.10]	NA
NC_037311.1	114998	117800	2803	KOBchda1_H3K9me3_vs_TB_31_H3K9me3_peak_722	9.67	8.96	10.14	-1.18	6.12E-07	1.76E-06	BCIN_02g00020:three_prime_UTR;BCIN_02g00020:exon	BCIN_02g00020:NC_037311.1:115808-118428:-:2029	BCIN_02g00020(gene-BCIN_02g00020)	NA	NA	NA	hypothetical protein BCIN_02g00020 [Botrytis cinerea B05.10]	NA
NC_037318.1	1526758	1527792	1035	KOBchda1_H3K9me3_vs_TB_31_H3K9me3_peak_723	7.51	6.66	8.05	-1.39	6.14E-07	1.76E-06	BCIN_09g04330:exon	BCIN_09g04330:NC_037318.1:1525385-1530424:+:1890	BCIN_09g04330(gene-BCIN_09g04330)	NA	NA	NA	hypothetical protein BCIN_09g04330 [Botrytis cinerea B05.10]	NA
NC_037316.1	974582	975034	453	KOBchda1_H3K9me3_vs_TB_31_H3K9me3_peak_724	6.69	5.75	7.26	-1.51	6.17E-07	1.76E-06	BCIN_07g02610:exon	BCIN_07g02610:NC_037316.1:973533-976111:+:1275	BCIN_07g02610(gene-BCIN_07g02610)	166;GO:0000166,molecular_function nucleotide binding;GO:0003674,molecular_function molecular_function;GO:0003824,molecular_function catalytic activity;GO:0004616,molecular_function phosphogluconate dehydrogenase (decarboxylating) activity;GO:0005488,molecular_function binding;GO:0005575,cellular_component cellular_component;GO:0005622,cellular_component intracellular;GO:0005623,cellular_component…	PGD, gnd, gntZ; 6-phosphogluconate dehydrogenase [EC:1.1.1.44 1.1.1.343]; K00033	map00030,map00480	hypothetical protein BCIN_07g02610 [Botrytis cinerea B05.10]	NA
NC_037314.1	461377	462075	699	KOBchda1_H3K9me3_vs_TB_31_H3K9me3_peak_725	7.65	6.81	8.17	-1.36	6.29E-07	1.80E-06	BCIN_05g01180:Promoter	BCIN_05g01180:NC_037314.1:462714-463643:+:-988	BCIN_05g01180(gene-BCIN_05g01180)	NA	NA	NA	hypothetical protein BCIN_05g01180 [Botrytis cinerea B05.10]	NA
NC_037319.1	1900433	1900944	512	KOBchda1_H3K9me3_vs_TB_31_H3K9me3_peak_726	6.78	5.92	7.32	-1.4	6.38E-07	1.82E-06	Bcrpt2:Promoter;Bcubc1:exon	Bcubc1:NC_037319.1:1899639-1902088:-:1399	Bcubc1(gene-BCIN_10g05040)	82;GO:0000209,biological_process protein polyubiquitination;GO:0000502,cellular_component proteasome complex;GO:0003674,molecular_function molecular_function;GO:0003824,molecular_function catalytic activity;GO:0004842,molecular_function ubiquitin-protein transferase activity;GO:0005488,molecular_function binding;GO:0005515,molecular_function protein binding;GO:0005575,cellular_component cellular_…	HIP2, UBC1; ubiquitin-conjugating enzyme (huntingtin interacting protein 2) [EC:2.3.2.23]; K04649	map04120	Bcubc1 [Botrytis cinerea B05.10]	NA
NC_037313.1	932909	939632	6724	KOBchda1_H3K9me3_vs_TB_31_H3K9me3_peak_728	11.04	10.03	11.63	-1.6	6.42E-07	1.82E-06	BCIN_04g02560:Promoter	BCIN_04g02560:NC_037313.1:934528-935287:-:-983	BCIN_04g02560(gene-BCIN_04g02560)	NA	NA	NA	hypothetical protein BCIN_04g02560 [Botrytis cinerea B05.10]	NA
NC_037318.1	310428	313302	2875	KOBchda1_H3K9me3_vs_TB_31_H3K9me3_peak_729	9.8	9.02	10.31	-1.29	6.53E-07	1.85E-06	BCIN_09g00840:three_prime_UTR;BCIN_09g00840:exon	BCIN_09g00840:NC_037318.1:309949-312279:+:1916	BCIN_09g00840(gene-BCIN_09g00840)	NA	NA	NA	hypothetical protein BCIN_09g00840 [Botrytis cinerea B05.10]	NA
NC_037322.1	597559	604080	6522	KOBchda1_H3K9me3_vs_TB_31_H3K9me3_peak_730	11.4	10.19	12.05	-1.86	6.55E-07	1.85E-06	BCIN_13g01670:exon	BCIN_13g01670:NC_037322.1:600271-602586:-:1766	BCIN_13g01670(gene-BCIN_13g01670)	NA	NA	NA	hypothetical protein BCIN_13g01670 [Botrytis cinerea B05.10]	NA
NC_037313.1	321363	328502	7140	KOBchda1_H3K9me3_vs_TB_31_H3K9me3_peak_731	11.28	10.22	11.88	-1.67	6.55E-07	1.85E-06	BCIN_04g00870:exon	BCIN_04g00870:NC_037313.1:323335-327545:-:2612	BCIN_04g00870(gene-BCIN_04g00870)	NA	NA	NA	hypothetical protein BCIN_04g00870 [Botrytis cinerea B05.10]	NA
NC_037322.1	1427484	1428160	677	KOBchda1_H3K9me3_vs_TB_31_H3K9me3_peak_732	7.1	6.14	7.67	-1.53	6.73E-07	1.90E-06	BCIN_13g04010:exon;BCIN_13g04020:Promoter	BCIN_13g04010:NC_037322.1:1427036-1428717:-:895	BCIN_13g04010(gene-BCIN_13g04010)	89;GO:0001726,cellular_component ruffle;GO:0003674,molecular_function molecular_function;GO:0003779,molecular_function actin binding;GO:0005488,molecular_function binding;GO:0005515,molecular_function protein binding;GO:0005543,molecular_function phospholipid binding;GO:0005575,cellular_component cellular_component;GO:0005622,cellular_component intracellular;GO:0005623,cellular_component cell;GO:…	NA	NA	hypothetical protein BCIN_13g04010 [Botrytis cinerea B05.10]	NA
NC_037320.1	475128	475499	372	KOBchda1_H3K9me3_vs_TB_31_H3K9me3_peak_733	6.36	5.34	6.96	-1.62	6.82E-07	1.92E-06	BCIN_11g01390:Promoter;BCIN_11g01400:exon	BCIN_11g01400:NC_037320.1:474789-475975:-:661	BCIN_11g01400(gene-BCIN_11g01400)	NA	NA	NA	hypothetical protein BCIN_11g01400 [Botrytis cinerea B05.10]	NA
NC_037324.1	1474104	1478722	4619	KOBchda1_H3K9me3_vs_TB_31_H3K9me3_peak_734	10.58	9.61	11.16	-1.56	6.89E-07	1.94E-06	BCIN_15g04210:exon;BCIN_15g04210:five_prime_UTR	BCIN_15g04210:NC_037324.1:1475092-1476446:-:33	BCIN_15g04210(gene-BCIN_15g04210)	NA	NA	NA	hypothetical protein BCIN_15g04210 [Botrytis cinerea B05.10]	NA
NC_037320.1	2249191	2250382	1192	KOBchda1_H3K9me3_vs_TB_31_H3K9me3_peak_735	7.82	6.96	8.36	-1.39	6.96E-07	1.96E-06	BCIN_11g06330:exon	BCIN_11g06330:NC_037320.1:2247676-2251188:-:1401	BCIN_11g06330(gene-BCIN_11g06330)	117;GO:0000131,cellular_component incipient cellular bud site;GO:0000133,cellular_component polarisome;GO:0000322,cellular_component storage vacuole;GO:0000323,cellular_component lytic vacuole;GO:0000324,cellular_component fungal-type vacuole;GO:0000329,cellular_component fungal-type vacuole membrane;GO:0003674,molecular_function molecular_function;GO:0005096,molecular_function GTPase activator a…	NA	NA	hypothetical protein BCIN_11g06330 [Botrytis cinerea B05.10]	NA
NC_037318.1	1947024	1948055	1032	KOBchda1_H3K9me3_vs_TB_31_H3K9me3_peak_736	7.84	7.08	8.33	-1.25	6.96E-07	1.96E-06	BCIN_09g05580:exon	BCIN_09g05580:NC_037318.1:1945939-1948997:-:1457	BCIN_09g05580(gene-BCIN_09g05580)	NA	NA	NA	hypothetical protein BCIN_09g05580 [Botrytis cinerea B05.10]	NA
NC_037314.1	295262	296906	1645	KOBchda1_H3K9me3_vs_TB_31_H3K9me3_peak_737	8.55	7.84	9.02	-1.18	7.02E-07	1.97E-06	Bccat4:Promoter	Bccat4:NC_037314.1:292259-294217:-:-1867	Bccat4(gene-BCIN_05g00730)	88;GO:0000302,biological_process response to reactive oxygen species;GO:0003674,molecular_function molecular_function;GO:0003824,molecular_function catalytic activity;GO:0004096,molecular_function catalase activity;GO:0004601,molecular_function peroxidase activity;GO:0005488,molecular_function binding;GO:0005575,cellular_component cellular_component;GO:0005622,cellular_component intracellular;GO:…	katE, CAT, catB, srpA; catalase [EC:1.11.1.6]; K03781	map00380,map00630,map04011,map04146,map04213	Bccat4 [Botrytis cinerea B05.10]	NA
NC_037314.1	2386657	2387286	630	KOBchda1_H3K9me3_vs_TB_31_H3K9me3_peak_738	6.95	6.07	7.49	-1.42	7.11E-07	1.99E-06	BCIN_05g06880:exon	BCIN_05g06880:NC_037314.1:2385168-2389985:-:3013	BCIN_05g06880(gene-BCIN_05g06880)	139;GO:0000075,biological_process cell cycle checkpoint;GO:0000166,molecular_function nucleotide binding;GO:0000278,biological_process mitotic cell cycle;GO:0001100,biological_process negative regulation of exit from mitosis;GO:0003674,molecular_function molecular_function;GO:0003824,molecular_function catalytic activity;GO:0004672,molecular_function protein kinase activity;GO:0004674,molecular_f…	NA	NA	hypothetical protein BCIN_05g06880 [Botrytis cinerea B05.10]	NA
NC_037312.1	351944	357754	5811	KOBchda1_H3K9me3_vs_TB_31_H3K9me3_peak_739	10.35	9.55	10.86	-1.3	7.11E-07	1.99E-06	intergenic	BCIN_03g01000:NC_037312.1:357282-357714:+:-2433	BCIN_03g01000(gene-BCIN_03g01000)	NA	NA	NA	hypothetical protein BCIN_03g01000 [Botrytis cinerea B05.10]	NA
NC_037312.1	535570	539191	3622	KOBchda1_H3K9me3_vs_TB_31_H3K9me3_peak_740	9.72	8.97	10.22	-1.25	7.12E-07	1.99E-06	BCIN_03g01590:Promoter	BCIN_03g01590:NC_037312.1:537679-539445:+:-298	BCIN_03g01590(gene-BCIN_03g01590)	NA	NA	NA	hypothetical protein BCIN_03g01590 [Botrytis cinerea B05.10]	NA
NC_037317.1	2247634	2249039	1406	KOBchda1_H3K9me3_vs_TB_31_H3K9me3_peak_741	8.06	7.31	8.55	-1.24	7.16E-07	2.00E-06	BCIN_08g06020:exon	BCIN_08g06020:NC_037317.1:2246142-2250213:-:1876	BCIN_08g06020(gene-BCIN_08g06020)	45;GO:0000976,molecular_function transcription regulatory region sequence-specific DNA binding;GO:0000977,molecular_function RNA polymerase II regulatory region sequence-specific DNA binding;GO:0000978,molecular_function RNA polymerase II proximal promoter sequence-specific DNA binding;GO:0000981,molecular_function DNA-binding transcription factor activity, RNA polymerase II-specific;GO:0000982,m…	NA	NA	hypothetical protein BCIN_08g06020 [Botrytis cinerea B05.10]	NA
NC_037325.1	1294784	1295348	565	KOBchda1_H3K9me3_vs_TB_31_H3K9me3_peak_742	6.99	6.09	7.54	-1.45	7.21E-07	2.01E-06	BCIN_16g03450:Promoter;BCIN_16g03440:exon	BCIN_16g03450:NC_037325.1:1296006-1297540:+:-940	BCIN_16g03450(gene-BCIN_16g03450)	NA	NA	NA	hypothetical protein BCIN_16g03450 [Botrytis cinerea B05.10]	NA
NC_037322.1	241398	242480	1083	KOBchda1_H3K9me3_vs_TB_31_H3K9me3_peak_743	7.58	6.77	8.09	-1.32	7.26E-07	2.02E-06	BCIN_13g00620:exon	BCIN_13g00620:NC_037322.1:239344-243831:-:1892	BCIN_13g00620(gene-BCIN_13g00620)	47;GO:0000288,biological_process nuclear-transcribed mRNA catabolic process, deadenylation-dependent decay;GO:0000956,biological_process nuclear-transcribed mRNA catabolic process;GO:0003674,molecular_function molecular_function;GO:0003676,molecular_function nucleic acid binding;GO:0003723,molecular_function RNA binding;GO:0003729,molecular_function mRNA binding;GO:0005488,molecular_function bind…	NA	NA	hypothetical protein BCIN_13g00620 [Botrytis cinerea B05.10]	NA
NC_037317.1	2489779	2490515	737	KOBchda1_H3K9me3_vs_TB_31_H3K9me3_peak_744	7.18	6.29	7.73	-1.43	7.35E-07	2.04E-06	Bctfa2:Promoter;BCIN_08g06760:exon	BCIN_08g06760:NC_037317.1:2489098-2495817:+:1049	BCIN_08g06760(gene-BCIN_08g06760)	253;GO:0000075,biological_process cell cycle checkpoint;GO:0000226,biological_process microtubule cytoskeleton organization;GO:0000278,biological_process mitotic cell cycle;GO:0000956,biological_process nuclear-transcribed mRNA catabolic process;GO:0000972,biological_process transcription-dependent tethering of RNA polymerase II gene DNA at nuclear periphery;GO:0000973,biological_process posttran…	TPR, MLP1, MLP2; nucleoprotein TPR; K09291	map03013	hypothetical protein BCIN_08g06760 [Botrytis cinerea B05.10]	NA
NC_037312.1	170777	172611	1835	KOBchda1_H3K9me3_vs_TB_31_H3K9me3_peak_745	8.76	8	9.26	-1.26	7.71E-07	2.14E-06	intergenic	Bcxyn11A:NC_037312.1:174215-175202:+:-2521	Bcxyn11A(gene-BCIN_03g00480)	30;GO:0000272,biological_process polysaccharide catabolic process;GO:0003674,molecular_function molecular_function;GO:0003824,molecular_function catalytic activity;GO:0004553,molecular_function hydrolase activity, hydrolyzing O-glycosyl compounds;GO:0005575,cellular_component cellular_component;GO:0005576,cellular_component extracellular region;GO:0005975,biological_process carbohydrate metabolic…	NA	NA	Bcxyn11A [Botrytis cinerea B05.10]	NA
NC_037316.1	2506300	2509821	3522	KOBchda1_H3K9me3_vs_TB_31_H3K9me3_peak_746	9.71	8.98	10.19	-1.21	7.78E-07	2.16E-06	BCIN_07g06760:exon	BCIN_07g06760:NC_037316.1:2505783-2509145:-:1084	BCIN_07g06760(gene-BCIN_07g06760)	NA	NA	NA	hypothetical protein BCIN_07g06760 [Botrytis cinerea B05.10]	NA
NC_037325.1	802126	802806	681	KOBchda1_H3K9me3_vs_TB_31_H3K9me3_peak_748	7.08	6.23	7.61	-1.38	7.90E-07	2.18E-06	Bcsmi1:exon	Bcsmi1:NC_037325.1:800971-803639:+:1495	Bcsmi1(gene-BCIN_16g01990)	7;GO:0008150,biological_process biological_process;GO:0032995,biological_process regulation of fungal-type cell wall biogenesis;GO:0044087,biological_process regulation of cellular component biogenesis;GO:0050789,biological_process regulation of biological process;GO:0050794,biological_process regulation of cellular process;GO:0065007,biological_process biological regulation;GO:1903338,biological…	NA	NA	Bcsmi1 [Botrytis cinerea B05.10]	NA
NC_037314.1	2719412	2720146	735	KOBchda1_H3K9me3_vs_TB_31_H3K9me3_peak_749	7.08	6.25	7.61	-1.35	8.16E-07	2.26E-06	BCIN_05g07700:exon	BCIN_05g07700:NC_037314.1:2718634-2720740:+:1145	BCIN_05g07700(gene-BCIN_05g07700)	NA	NA	NA	hypothetical protein BCIN_05g07700 [Botrytis cinerea B05.10]	NA
NC_037319.1	1733552	1737566	4015	KOBchda1_H3K9me3_vs_TB_31_H3K9me3_peak_750	10.88	9.91	11.45	-1.54	8.20E-07	2.26E-06	intergenic	BCIN_10g04530:NC_037319.1:1734262-1735541:+:1297	BCIN_10g04530(gene-BCIN_10g04530)	NA	NA	NA	hypothetical protein BCIN_10g04530 [Botrytis cinerea B05.10]	NA
NC_037316.1	1328942	1330477	1536	KOBchda1_H3K9me3_vs_TB_31_H3K9me3_peak_751	8.69	7.97	9.17	-1.19	8.23E-07	2.27E-06	BCIN_07g03690:exon	BCIN_07g03690:NC_037316.1:1328975-1329962:+:734	BCIN_07g03690(gene-BCIN_07g03690)	NA	NA	NA	hypothetical protein BCIN_07g03690 [Botrytis cinerea B05.10]	NA
NC_037311.1	468740	472822	4083	KOBchda1_H3K9me3_vs_TB_31_H3K9me3_peak_753	10.15	9.32	10.67	-1.35	8.50E-07	2.33E-06	BCIN_02g01100:Promoter	BCIN_02g01100:NC_037311.1:469269-470402:-:-379	BCIN_02g01100(gene-BCIN_02g01100)	NA	NA	NA	hypothetical protein BCIN_02g01100 [Botrytis cinerea B05.10]	NA
NC_037318.1	1682370	1686769	4400	KOBchda1_H3K9me3_vs_TB_31_H3K9me3_peak_754	10.32	9.43	10.87	-1.44	8.62E-07	2.36E-06	intergenic	BCIN_09g04820:NC_037318.1:1684591-1686377:-:1807	BCIN_09g04820(gene-BCIN_09g04820)	NA	NA	NA	hypothetical protein BCIN_09g04820 [Botrytis cinerea B05.10]	NA
NC_037325.1	1626891	1627437	547	KOBchda1_H3K9me3_vs_TB_31_H3K9me3_peak_755	6.55	5.64	7.1	-1.46	8.63E-07	2.37E-06	Bcitt1:exon;BCIN_16g04430:Promoter;BCIN_16g04450:Promoter	Bcitt1:NC_037325.1:1625774-1628257:-:1093	Bcitt1(gene-BCIN_16g04440)	96;GO:0000151,cellular_component ubiquitin ligase complex;GO:0000209,biological_process protein polyubiquitination;GO:0003674,molecular_function molecular_function;GO:0003824,molecular_function catalytic activity;GO:0004842,molecular_function ubiquitin-protein transferase activity;GO:0005488,molecular_function binding;GO:0005515,molecular_function protein binding;GO:0005575,cellular_component cel…	NA	NA	Bcitt1 [Botrytis cinerea B05.10]	NA
NC_037322.1	2044329	2045339	1011	KOBchda1_H3K9me3_vs_TB_31_H3K9me3_peak_756	7.47	6.64	7.99	-1.35	8.64E-07	2.37E-06	BCIN_13g05400:exon	BCIN_13g05400:NC_037322.1:2042692-2046138:+:2142	BCIN_13g05400(gene-BCIN_13g05400)	51;GO:0000122,biological_process negative regulation of transcription by RNA polymerase II;GO:0005575,cellular_component cellular_component;GO:0005622,cellular_component intracellular;GO:0005623,cellular_component cell;GO:0005737,cellular_component cytoplasm;GO:0006355,biological_process regulation of transcription, DNA-templated;GO:0006357,biological_process regulation of transcription by RNA po…	NA	NA	hypothetical protein BCIN_13g05400 [Botrytis cinerea B05.10]	NA
NC_037322.1	497907	498992	1086	KOBchda1_H3K9me3_vs_TB_31_H3K9me3_peak_757	7.67	6.86	8.18	-1.31	8.85E-07	2.42E-06	BCIN_13g01350:Promoter;Bcmot2:exon	Bcmot2:NC_037322.1:493532-499675:-:1225	Bcmot2(gene-BCIN_13g01340)	118;GO:0000209,biological_process protein polyubiquitination;GO:0000288,biological_process nuclear-transcribed mRNA catabolic process, deadenylation-dependent decay;GO:0000289,biological_process nuclear-transcribed mRNA poly(A) tail shortening;GO:0000956,biological_process nuclear-transcribed mRNA catabolic process;GO:0003674,molecular_function molecular_function;GO:0003676,molecular_function nuc…	CNOT4, NOT4, MOT2; CCR4-NOT transcription complex subunit 4 [EC:2.3.2.27]; K10643	map03018	Bcmot2 [Botrytis cinerea B05.10]	NA
NC_037324.1	1008815	1011784	2970	KOBchda1_H3K9me3_vs_TB_31_H3K9me3_peak_758	9.54	8.74	10.05	-1.31	8.92E-07	2.44E-06	intergenic	BCIN_15g02990:NC_037324.1:1011356-1017418:-:7118	BCIN_15g02990(gene-BCIN_15g02990)	NA	NA	NA	hypothetical protein BCIN_15g02990 [Botrytis cinerea B05.10]	NA
NC_037318.1	2278297	2279927	1631	KOBchda1_H3K9me3_vs_TB_31_H3K9me3_peak_759	8.52	7.82	8.98	-1.16	8.98E-07	2.45E-06	intergenic	BCIN_09g06470:NC_037318.1:2280062-2281713:-:2601	BCIN_09g06470(gene-BCIN_09g06470)	NA	NA	NA	hypothetical protein BCIN_09g06470 [Botrytis cinerea B05.10]	NA
NC_037313.1	158424	163769	5346	KOBchda1_H3K9me3_vs_TB_31_H3K9me3_peak_761	10.55	9.67	11.1	-1.43	9.17E-07	2.49E-06	intergenic	BCIN_04g00410:NC_037313.1:157316-159312:+:3780	BCIN_04g00410(gene-BCIN_04g00410)	NA	NA	NA	hypothetical protein BCIN_04g00410 [Botrytis cinerea B05.10]	NA
NC_037311.1	489757	490340	584	KOBchda1_H3K9me3_vs_TB_31_H3K9me3_peak_762	6.91	6.1	7.43	-1.34	9.19E-07	2.50E-06	BCIN_02g01170:exon	BCIN_02g01170:NC_037311.1:489067-491581:-:1532	BCIN_02g01170(gene-BCIN_02g01170)	NA	NA	NA	hypothetical protein BCIN_02g01170 [Botrytis cinerea B05.10]	NA
NC_037316.1	75776	76593	818	KOBchda1_H3K9me3_vs_TB_31_H3K9me3_peak_763	7.17	6.31	7.71	-1.4	9.27E-07	2.51E-06	Bciqg1:exon	Bciqg1:NC_037316.1:73594-78641:+:2590	Bciqg1(gene-BCIN_07g00180)	104;GO:0000003,biological_process reproduction;GO:0000746,biological_process conjugation;GO:0000747,biological_process conjugation with cellular fusion;GO:0000753,biological_process cell morphogenesis involved in conjugation with cellular fusion;GO:0000767,biological_process cell morphogenesis involved in conjugation;GO:0000902,biological_process cell morphogenesis;GO:0000935,cellular_component d…	NA	NA	Bciqg1 [Botrytis cinerea B05.10]	NA
NC_037319.1	689222	705822	16601	KOBchda1_H3K9me3_vs_TB_31_H3K9me3_peak_764	13.15	11.65	13.87	-2.22	9.58E-07	2.59E-06	BCIN_10g01810:exon;BCIN_10g01820:Promoter	BCIN_10g01810:NC_037319.1:695927-698516:-:994	BCIN_10g01810(gene-BCIN_10g01810)	NA	NA	NA	hypothetical protein BCIN_10g01810 [Botrytis cinerea B05.10]	NA
NC_037313.1	618105	618448	344	KOBchda1_H3K9me3_vs_TB_31_H3K9me3_peak_765	6.22	5.25	6.8	-1.56	9.60E-07	2.60E-06	BCIN_04g01680:Promoter;BCIN_04g01670:exon	BCIN_04g01670:NC_037313.1:616381-619629:-:1352	BCIN_04g01670(gene-BCIN_04g01670)	68;GO:0003674,molecular_function molecular_function;GO:0003824,molecular_function catalytic activity;GO:0004843,molecular_function thiol-dependent ubiquitin-specific protease activity;GO:0005575,cellular_component cellular_component;GO:0005622,cellular_component intracellular;GO:0005623,cellular_component cell;GO:0005737,cellular_component cytoplasm;GO:0006109,biological_process regulation of car…	NA	NA	hypothetical protein BCIN_04g01670 [Botrytis cinerea B05.10]	NA
NC_037325.1	1904079	1904599	521	KOBchda1_H3K9me3_vs_TB_31_H3K9me3_peak_768	6.74	5.89	7.26	-1.37	9.94E-07	2.68E-06	Bcgyp7:exon	Bcgyp7:NC_037325.1:1903148-1906444:+:1191	Bcgyp7(gene-BCIN_16g05140)	62;GO:0003674,molecular_function molecular_function;GO:0005096,molecular_function GTPase activator activity;GO:0005488,molecular_function binding;GO:0005515,molecular_function protein binding;GO:0005575,cellular_component cellular_component;GO:0005622,cellular_component intracellular;GO:0005623,cellular_component cell;GO:0005737,cellular_component cytoplasm;GO:0005829,cellular_component cytosol;G…	NA	NA	Bcgyp7 [Botrytis cinerea B05.10]	NA
NC_037323.1	394920	396420	1501	KOBchda1_H3K9me3_vs_TB_31_H3K9me3_peak_769	8.21	7.43	8.71	-1.28	1.03E-06	2.76E-06	Bcpbp1:exon	Bcpbp1:NC_037323.1:393118-398426:+:2552	Bcpbp1(gene-BCIN_14g00890)	119;GO:0003674,molecular_function molecular_function;GO:0003676,molecular_function nucleic acid binding;GO:0003723,molecular_function RNA binding;GO:0003729,molecular_function mRNA binding;GO:0005488,molecular_function binding;GO:0005575,cellular_component cellular_component;GO:0005622,cellular_component intracellular;GO:0005623,cellular_component cell;GO:0005634,cellular_component nucleus;GO:000…	NA	NA	Bcpbp1 [Botrytis cinerea B05.10]	NA
NC_037316.1	2494860	2498321	3462	KOBchda1_H3K9me3_vs_TB_31_H3K9me3_peak_770	9.7	8.92	10.2	-1.28	1.03E-06	2.76E-06	BCIN_07g06730:Promoter;BCIN_07g06740:exon;BCIN_07g06740:three_prime_UTR	BCIN_07g06740:NC_037316.1:2495778-2496912:+:812	BCIN_07g06740(gene-BCIN_07g06740)	NA	NA	NA	hypothetical protein BCIN_07g06740 [Botrytis cinerea B05.10]	NA
NC_037314.1	462573	463486	914	KOBchda1_H3K9me3_vs_TB_31_H3K9me3_peak_772	7.75	6.99	8.25	-1.26	1.07E-06	2.86E-06	BCIN_05g01180:exon	BCIN_05g01180:NC_037314.1:462714-463643:+:315	BCIN_05g01180(gene-BCIN_05g01180)	NA	NA	NA	hypothetical protein BCIN_05g01180 [Botrytis cinerea B05.10]	NA
NC_037314.1	2138356	2140650	2295	KOBchda1_H3K9me3_vs_TB_31_H3K9me3_peak_773	9.44	8.61	9.97	-1.36	1.07E-06	2.86E-06	BCIN_05g06250:exon;BCIN_05g06250:three_prime_UTR	BCIN_05g06250:NC_037314.1:2137150-2141038:-:1535	BCIN_05g06250(gene-BCIN_05g06250)	NA	NA	NA	hypothetical protein BCIN_05g06250 [Botrytis cinerea B05.10]	NA
NC_037311.1	2373950	2374864	915	KOBchda1_H3K9me3_vs_TB_31_H3K9me3_peak_774	7.43	6.66	7.93	-1.27	1.09E-06	2.91E-06	BCIN_02g06810:Promoter	Bckgd2:NC_037311.1:2372540-2374405:+:1867	Bckgd2(gene-BCIN_02g06820)	72;GO:0000002,biological_process mitochondrial genome maintenance;GO:0003674,molecular_function molecular_function;GO:0003824,molecular_function catalytic activity;GO:0004149,molecular_function dihydrolipoyllysine-residue succinyltransferase activity;GO:0005575,cellular_component cellular_component;GO:0005622,cellular_component intracellular;GO:0005623,cellular_component cell;GO:0005737,cellular_…	DLST, sucB; 2-oxoglutarate dehydrogenase E2 component (dihydrolipoamide succinyltransferase) [EC:2.3.1.61]; K00658	map00020,map00310,map00380	Bckgd2 [Botrytis cinerea B05.10]	NA
NC_037320.1	838231	839004	774	KOBchda1_H3K9me3_vs_TB_31_H3K9me3_peak_775	7.39	6.59	7.9	-1.31	1.10E-06	2.95E-06	BCIN_11g02420:exon	BCIN_11g02420:NC_037320.1:838216-838834:-:216	BCIN_11g02420(gene-BCIN_11g02420)	29;GO:0003674,molecular_function molecular_function;GO:0003824,molecular_function catalytic activity;GO:0004029,molecular_function aldehyde dehydrogenase (NAD) activity;GO:0005575,cellular_component cellular_component;GO:0005622,cellular_component intracellular;GO:0005623,cellular_component cell;GO:0005634,cellular_component nucleus;GO:0005737,cellular_component cytoplasm;GO:0008150,biological_pr…	NA	NA	hypothetical protein BCIN_11g02420 [Botrytis cinerea B05.10]	NA
NC_037320.1	796412	801557	5146	KOBchda1_H3K9me3_vs_TB_31_H3K9me3_peak_776	10.66	9.71	11.23	-1.51	1.14E-06	3.04E-06	BCIN_11g02380:exon	BCIN_11g02380:NC_037320.1:798283-800011:+:701	BCIN_11g02380(gene-BCIN_11g02380)	12;GO:0003674,molecular_function molecular_function;GO:0003824,molecular_function catalytic activity;GO:0008080,molecular_function N-acetyltransferase activity;GO:0008150,biological_process biological_process;GO:0016407,molecular_function acetyltransferase activity;GO:0016410,molecular_function N-acyltransferase activity;GO:0016740,molecular_function transferase activity;GO:0016746,molecular_func…	NA	NA	hypothetical protein BCIN_11g02380 [Botrytis cinerea B05.10]	NA
NC_037316.1	2450940	2453637	2698	KOBchda1_H3K9me3_vs_TB_31_H3K9me3_peak_777	8.82	8.07	9.3	-1.23	1.15E-06	3.07E-06	BCIN_07g06650:exon	BCIN_07g06650:NC_037316.1:2450556-2456090:-:3801	BCIN_07g06650(gene-BCIN_07g06650)	NA	NA	NA	hypothetical protein BCIN_07g06650 [Botrytis cinerea B05.10]	NA
NC_037320.1	1211282	1211728	447	KOBchda1_H3K9me3_vs_TB_31_H3K9me3_peak_778	6.63	5.75	7.17	-1.42	1.17E-06	3.10E-06	BCIN_11g03470:Promoter;BCIN_11g03460:exon	BCIN_11g03460:NC_037320.1:1210723-1212268:+:782	BCIN_11g03460(gene-BCIN_11g03460)	NA	NA	NA	hypothetical protein BCIN_11g03460 [Botrytis cinerea B05.10]	NA
NC_037319.1	1713055	1720348	7294	KOBchda1_H3K9me3_vs_TB_31_H3K9me3_peak_779	11.67	10.38	12.34	-1.96	1.18E-06	3.14E-06	BCIN_10g04460:Promoter	BCIN_10g04460:NC_037319.1:1716916-1717393:+:-214	BCIN_10g04460(gene-BCIN_10g04460)	NA	E3.2.1.14; chitinase [EC:3.2.1.14]; K01183	map00520	hypothetical protein BCIN_10g04460 [Botrytis cinerea B05.10]	NA
NC_037318.1	1985870	1987968	2099	KOBchda1_H3K9me3_vs_TB_31_H3K9me3_peak_780	8.94	8.25	9.4	-1.14	1.19E-06	3.14E-06	BCIN_09g05680:exon;BCIN_09g05690:Promoter	BCIN_09g05680:NC_037318.1:1986331-1988222:+:588	BCIN_09g05680(gene-BCIN_09g05680)	NA	NA	NA	hypothetical protein BCIN_09g05680 [Botrytis cinerea B05.10]	NA
NC_037325.1	1040857	1041576	720	KOBchda1_H3K9me3_vs_TB_31_H3K9me3_peak_782	7.03	6.16	7.57	-1.41	1.20E-06	3.18E-06	BCIN_16g02680:exon	BCIN_16g02680:NC_037325.1:1037959-1042874:-:1657	BCIN_16g02680(gene-BCIN_16g02680)	50;GO:0003674,molecular_function molecular_function;GO:0003824,molecular_function catalytic activity;GO:0004175,molecular_function endopeptidase activity;GO:0004222,molecular_function metalloendopeptidase activity;GO:0005575,cellular_component cellular_component;GO:0005622,cellular_component intracellular;GO:0005623,cellular_component cell;GO:0005737,cellular_component cytoplasm;GO:0005739,cellul…	NA	NA	hypothetical protein BCIN_16g02680 [Botrytis cinerea B05.10]	NA
NC_037313.1	2415611	2421299	5689	KOBchda1_H3K9me3_vs_TB_31_H3K9me3_peak_783	11.38	10.2	12.02	-1.83	1.21E-06	3.19E-06	BCIN_04g06910:Promoter	BCIN_04g06910:NC_037313.1:2416473-2417531:-:-924	BCIN_04g06910(gene-BCIN_04g06910)	NA	NA	NA	hypothetical protein BCIN_04g06910 [Botrytis cinerea B05.10]	NA
NC_037320.1	275141	275777	637	KOBchda1_H3K9me3_vs_TB_31_H3K9me3_peak_784	7.09	6.24	7.62	-1.39	1.21E-06	3.19E-06	BCIN_11g00750:exon	BCIN_11g00750:NC_037320.1:274189-279225:+:1270	BCIN_11g00750(gene-BCIN_11g00750)	85;GO:0002181,biological_process cytoplasmic translation;GO:0003674,molecular_function molecular_function;GO:0003676,molecular_function nucleic acid binding;GO:0003723,molecular_function RNA binding;GO:0003729,molecular_function mRNA binding;GO:0005488,molecular_function binding;GO:0005575,cellular_component cellular_component;GO:0005622,cellular_component intracellular;GO:0005623,cellular_compon…	NA	NA	hypothetical protein BCIN_11g00750 [Botrytis cinerea B05.10]	NA
NC_037310.1	3602436	3602986	551	KOBchda1_H3K9me3_vs_TB_31_H3K9me3_peak_785	6.92	6.03	7.46	-1.43	1.21E-06	3.19E-06	BCIN_01g10350:Promoter;Bccyt1:exon	BCIN_01g10350:NC_037310.1:3603590-3605656:+:-879	BCIN_01g10350(gene-BCIN_01g10350)	NA	MBD4; methyl-CpG-binding domain protein 4 [EC:3.2.2.-]; K10801	map03410	hypothetical protein BCIN_01g10350 [Botrytis cinerea B05.10]	NA
NC_037317.1	710868	711267	400	KOBchda1_H3K9me3_vs_TB_31_H3K9me3_peak_786	6.34	5.44	6.89	-1.45	1.25E-06	3.28E-06	BCIN_08g01820:exon	BCIN_08g01820:NC_037317.1:709757-712095:-:1027	BCIN_08g01820(gene-BCIN_08g01820)	NA	NA	NA	hypothetical protein BCIN_08g01820 [Botrytis cinerea B05.10]	NA
NC_037312.1	2134086	2134800	715	KOBchda1_H3K9me3_vs_TB_31_H3K9me3_peak_788	7.24	6.46	7.74	-1.29	1.27E-06	3.33E-06	BCIN_03g06370:exon;Bcetp1:Promoter	Bcetp1:NC_037312.1:2135186-2138058:+:-743	Bcetp1(gene-BCIN_03g06380)	51;GO:0003674,molecular_function molecular_function;GO:0003824,molecular_function catalytic activity;GO:0004842,molecular_function ubiquitin-protein transferase activity;GO:0005048,molecular_function signal sequence binding;GO:0005488,molecular_function binding;GO:0005515,molecular_function protein binding;GO:0006464,biological_process cellular protein modification process;GO:0006807,biological_p…	CYC1, CYT1, petC; ubiquinol-cytochrome c reductase cytochrome c1 subunit; K00413	map00190	Bcetp1 [Botrytis cinerea B05.10]	NA
NC_037323.1	1432348	1437426	5079	KOBchda1_H3K9me3_vs_TB_31_H3K9me3_peak_789	11.45	10.4	12.05	-1.65	1.27E-06	3.33E-06	intergenic	BCIN_14g03750:NC_037323.1:1435456-1436447:-:1560	BCIN_14g03750(gene-BCIN_14g03750)	NA	NA	NA	hypothetical protein BCIN_14g03750 [Botrytis cinerea B05.10]	NA
NC_037315.1	2070641	2071557	917	KOBchda1_H3K9me3_vs_TB_31_H3K9me3_peak_790	7.61	6.71	8.16	-1.45	1.28E-06	3.36E-06	Bcdsf2:exon	Bcdsf2:NC_037315.1:2068779-2073370:-:2271	Bcdsf2(gene-BCIN_06g05940)	NA	NA	NA	Bcdsf2 [Botrytis cinerea B05.10]	NA
NC_037315.1	1133997	1136316	2320	KOBchda1_H3K9me3_vs_TB_31_H3K9me3_peak_791	9.31	8.51	9.82	-1.31	1.29E-06	3.38E-06	intergenic	BCIN_06g03240:NC_037315.1:1136305-1139022:-:3865	BCIN_06g03240(gene-BCIN_06g03240)	NA	NA	NA	hypothetical protein BCIN_06g03240 [Botrytis cinerea B05.10]	NA
NC_037324.1	610202	614137	3936	KOBchda1_H3K9me3_vs_TB_31_H3K9me3_peak_792	10.04	9.22	10.56	-1.34	1.34E-06	3.51E-06	BCIN_15g01710:exon;BCIN_15g01720:Promoter	BCIN_15g01710:NC_037324.1:607487-612526:-:356	BCIN_15g01710(gene-BCIN_15g01710)	NA	NA	NA	hypothetical protein BCIN_15g01710 [Botrytis cinerea B05.10]	NA
NC_037319.1	81783	82909	1127	KOBchda1_H3K9me3_vs_TB_31_H3K9me3_peak_793	7.93	7.18	8.42	-1.24	1.35E-06	3.51E-06	BCIN_10g00200:exon	BCIN_10g00200:NC_037319.1:80659-84333:+:1687	BCIN_10g00200(gene-BCIN_10g00200)	NA	NA	NA	hypothetical protein BCIN_10g00200 [Botrytis cinerea B05.10]	NA
NC_037325.1	1862218	1865365	3148	KOBchda1_H3K9me3_vs_TB_31_H3K9me3_peak_794	9.74	9	10.22	-1.22	1.36E-06	3.55E-06	BCIN_16g05060:exon	BCIN_16g05060:NC_037325.1:1863175-1865323:-:1531	BCIN_16g05060(gene-BCIN_16g05060)	NA	NA	NA	hypothetical protein BCIN_16g05060 [Botrytis cinerea B05.10]	NA
NC_037317.1	2057344	2060178	2835	KOBchda1_H3K9me3_vs_TB_31_H3K9me3_peak_796	9.21	8.54	9.67	-1.12	1.41E-06	3.67E-06	intergenic	BCIN_08g05460:NC_037317.1:2054889-2056785:+:3872	BCIN_08g05460(gene-BCIN_08g05460)	NA	NA	NA	hypothetical protein BCIN_08g05460 [Botrytis cinerea B05.10]	NA
NC_037315.1	2060963	2062467	1505	KOBchda1_H3K9me3_vs_TB_31_H3K9me3_peak_797	8.8	7.97	9.32	-1.35	1.43E-06	3.71E-06	BCIN_06g05880:exon	BCIN_06g05880:NC_037315.1:2060957-2063048:-:1333	BCIN_06g05880(gene-BCIN_06g05880)	NA	NA	NA	hypothetical protein BCIN_06g05880 [Botrytis cinerea B05.10]	NA
NC_037314.1	442887	443250	364	KOBchda1_H3K9me3_vs_TB_31_H3K9me3_peak_798	6.4	5.46	6.96	-1.5	1.44E-06	3.74E-06	BCIN_05g01100:Promoter;Bcpis1:exon;BCIN_05g01120:Promoter	Bcpis1:NC_037314.1:442275-444464:-:1395	Bcpis1(gene-BCIN_05g01110)	110;GO:0000166,molecular_function nucleotide binding;GO:0003674,molecular_function molecular_function;GO:0003824,molecular_function catalytic activity;GO:0003881,molecular_function CDP-diacylglycerol-inositol 3-phosphatidyltransferase activity;GO:0005488,molecular_function binding;GO:0005524,molecular_function ATP binding;GO:0005575,cellular_component cellular_component;GO:0005622,cellular_compon…	CDIPT; CDP-diacylglycerol--inositol 3-phosphatidyltransferase [EC:2.7.8.11]; K00999	map00562,map00564,map04070	Bcpis1 [Botrytis cinerea B05.10]	NA
NC_037310.1	255586	256105	520	KOBchda1_H3K9me3_vs_TB_31_H3K9me3_peak_799	6.8	5.93	7.34	-1.41	1.46E-06	3.77E-06	BCIN_01g00640:Promoter;BCIN_01g00630:exon	BCIN_01g00630:NC_037310.1:254954-256878:+:891	BCIN_01g00630(gene-BCIN_01g00630)	55;GO:0003674,molecular_function molecular_function;GO:0005215,molecular_function transporter activity;GO:0005575,cellular_component cellular_component;GO:0005622,cellular_component intracellular;GO:0005623,cellular_component cell;GO:0005737,cellular_component cytoplasm;GO:0005739,cellular_component mitochondrion;GO:0005740,cellular_component mitochondrial envelope;GO:0005743,cellular_component m…	NA	NA	hypothetical protein BCIN_01g00630 [Botrytis cinerea B05.10]	NA
NC_037314.1	246820	248173	1354	KOBchda1_H3K9me3_vs_TB_31_H3K9me3_peak_800	8.08	7.35	8.56	-1.21	1.48E-06	3.83E-06	intergenic	BCIN_05g00630:NC_037314.1:248718-253343:-:5846	BCIN_05g00630(gene-BCIN_05g00630)	56;GO:0003674,molecular_function molecular_function;GO:0005096,molecular_function GTPase activator activity;GO:0005488,molecular_function binding;GO:0005515,molecular_function protein binding;GO:0005575,cellular_component cellular_component;GO:0005622,cellular_component intracellular;GO:0005623,cellular_component cell;GO:0006810,biological_process transport;GO:0006886,biological_process intracell…	NA	NA	hypothetical protein BCIN_05g00630 [Botrytis cinerea B05.10]	NA
NC_037318.1	638173	639066	894	KOBchda1_H3K9me3_vs_TB_31_H3K9me3_peak_802	8.98	8.27	9.45	-1.18	1.49E-06	3.84E-06	BCIN_09g01670:exon;BCIN_09g01680:Promoter	BCIN_09g01660:NC_037318.1:636977-638076:+:1642	BCIN_09g01660(gene-BCIN_09g01660)	NA	NA	NA	hypothetical protein BCIN_09g01660 [Botrytis cinerea B05.10]	NA
NC_037318.1	1954576	1955293	718	KOBchda1_H3K9me3_vs_TB_31_H3K9me3_peak_803	7.26	6.45	7.77	-1.32	1.50E-06	3.86E-06	BCIN_09g05610:exon	BCIN_09g05610:NC_037318.1:1953214-1956555:+:1720	BCIN_09g05610(gene-BCIN_09g05610)	NA	NA	NA	hypothetical protein BCIN_09g05610 [Botrytis cinerea B05.10]	NA
NC_037314.1	91313	91708	396	KOBchda1_H3K9me3_vs_TB_31_H3K9me3_peak_804	6.24	5.32	6.8	-1.48	1.50E-06	3.86E-06	BCIN_05g00200:exon;BCIN_05g00210:Promoter	BCIN_05g00200:NC_037314.1:90862-92248:-:737	BCIN_05g00200(gene-BCIN_05g00200)	NA	NA	NA	hypothetical protein BCIN_05g00200 [Botrytis cinerea B05.10]	NA
NC_037314.1	1139845	1140981	1137	KOBchda1_H3K9me3_vs_TB_31_H3K9me3_peak_805	7.5	6.51	8.08	-1.57	1.52E-06	3.90E-06	Bcspa2:exon	Bcspa2:NC_037314.1:1137160-1141624:-:1211	Bcspa2(gene-BCIN_05g03110)	211;GO:0000003,biological_process reproduction;GO:0000131,cellular_component incipient cellular bud site;GO:0000133,cellular_component polarisome;GO:0000278,biological_process mitotic cell cycle;GO:0000281,biological_process mitotic cytokinesis;GO:0000282,biological_process cellular bud site selection;GO:0000746,biological_process conjugation;GO:0000747,biological_process conjugation with cellula…	SPA2; protein SPA2; K19846	map04011	Bcspa2 [Botrytis cinerea B05.10]	NA
NC_037319.1	490086	490505	420	KOBchda1_H3K9me3_vs_TB_31_H3K9me3_peak_806	6.46	5.51	7.02	-1.52	1.52E-06	3.90E-06	Bcgrx1:Promoter;BCIN_10g01260:Promoter;BCIN_10g01250:exon	BCIN_10g01260:NC_037319.1:491488-493695:+:-1192	BCIN_10g01260(gene-BCIN_10g01260)	58;GO:0002181,biological_process cytoplasmic translation;GO:0003674,molecular_function molecular_function;GO:0003676,molecular_function nucleic acid binding;GO:0003723,molecular_function RNA binding;GO:0003729,molecular_function mRNA binding;GO:0003735,molecular_function structural constituent of ribosome;GO:0005198,molecular_function structural molecule activity;GO:0005488,molecular_function bin…	RP-L13Ae, RPL13A; large subunit ribosomal protein L13Ae; K02872	map03010	hypothetical protein BCIN_10g01260 [Botrytis cinerea B05.10]	NA
NC_037311.1	220839	222699	1861	KOBchda1_H3K9me3_vs_TB_31_H3K9me3_peak_809	8.94	8.23	9.41	-1.18	1.59E-06	4.06E-06	BCIN_02g00330:Promoter;BCIN_02g00340:exon	BCIN_02g00340:NC_037311.1:220694-222133:-:364	BCIN_02g00340(gene-BCIN_02g00340)	NA	NA	NA	hypothetical protein BCIN_02g00340 [Botrytis cinerea B05.10]	NA
NC_037311.1	2103061	2104071	1011	KOBchda1_H3K9me3_vs_TB_31_H3K9me3_peak_810	7.89	6.97	8.45	-1.48	1.60E-06	4.10E-06	Bcaco1:intron	Bcaco1:NC_037311.1:2102356-2105695:+:1210	Bcaco1(gene-BCIN_02g05920)	103;GO:0000002,biological_process mitochondrial genome maintenance;GO:0003674,molecular_function molecular_function;GO:0003676,molecular_function nucleic acid binding;GO:0003677,molecular_function DNA binding;GO:0003690,molecular_function double-stranded DNA binding;GO:0003697,molecular_function single-stranded DNA binding;GO:0003824,molecular_function catalytic activity;GO:0003994,molecular_func…	ACO, acnA; aconitate hydratase [EC:4.2.1.3]; K01681	map00020,map00630	Bcaco1 [Botrytis cinerea B05.10]	NA
NC_037314.1	250414	251086	673	KOBchda1_H3K9me3_vs_TB_31_H3K9me3_peak_811	6.91	6	7.46	-1.46	1.64E-06	4.18E-06	BCIN_05g00630:exon	BCIN_05g00630:NC_037314.1:248718-253343:-:2593	BCIN_05g00630(gene-BCIN_05g00630)	56;GO:0003674,molecular_function molecular_function;GO:0005096,molecular_function GTPase activator activity;GO:0005488,molecular_function binding;GO:0005515,molecular_function protein binding;GO:0005575,cellular_component cellular_component;GO:0005622,cellular_component intracellular;GO:0005623,cellular_component cell;GO:0006810,biological_process transport;GO:0006886,biological_process intracell…	NA	NA	hypothetical protein BCIN_05g00630 [Botrytis cinerea B05.10]	NA
NC_037318.1	1224479	1226762	2284	KOBchda1_H3K9me3_vs_TB_31_H3K9me3_peak_812	8.77	8.02	9.27	-1.25	1.65E-06	4.20E-06	BCIN_09g03390:exon	BCIN_09g03390:NC_037318.1:1223576-1228881:-:3260	BCIN_09g03390(gene-BCIN_09g03390)	25;GO:0005575,cellular_component cellular_component;GO:0005622,cellular_component intracellular;GO:0005623,cellular_component cell;GO:0005737,cellular_component cytoplasm;GO:0005933,cellular_component cellular bud;GO:0005934,cellular_component cellular bud tip;GO:0005935,cellular_component cellular bud neck;GO:0006810,biological_process transport;GO:0006897,biological_process endocytosis;GO:00071…	NA	NA	hypothetical protein BCIN_09g03390 [Botrytis cinerea B05.10]	NA
NC_037316.1	1989147	1991570	2424	KOBchda1_H3K9me3_vs_TB_31_H3K9me3_peak_813	9.15	8.46	9.61	-1.15	1.67E-06	4.25E-06	BCIN_07g05360:Promoter;BCIN_07g05330:Promoter	BCIN_07g05330:NC_037316.1:1988983-1989887:-:-471	BCIN_07g05330(gene-BCIN_07g05330)	NA	NA	NA	hypothetical protein BCIN_07g05330 [Botrytis cinerea B05.10]	NA
NC_037313.1	2074878	2075206	329	KOBchda1_H3K9me3_vs_TB_31_H3K9me3_peak_814	6.17	5.23	6.74	-1.51	1.67E-06	4.25E-06	BCIN_04g06030:exon;BCIN_04g06020:Promoter	BCIN_04g06030:NC_037313.1:2074202-2075602:+:840	BCIN_04g06030(gene-BCIN_04g06030)	NA	NA	NA	hypothetical protein BCIN_04g06030 [Botrytis cinerea B05.10]	NA
NC_037311.1	479214	479914	701	KOBchda1_H3K9me3_vs_TB_31_H3K9me3_peak_815	7.93	7.15	8.44	-1.3	1.78E-06	4.51E-06	intergenic	BCIN_02g01160:NC_037311.1:476690-478775:+:2874	BCIN_02g01160(gene-BCIN_02g01160)	NA	NA	NA	hypothetical protein BCIN_02g01160 [Botrytis cinerea B05.10]	NA
NC_037316.1	904444	904979	536	KOBchda1_H3K9me3_vs_TB_31_H3K9me3_peak_816	6.87	6.07	7.38	-1.31	1.80E-06	4.57E-06	Bcmih1:exon	Bcmih1:NC_037316.1:902918-906935:+:1793	Bcmih1(gene-BCIN_07g02410)	190;GO:0000075,biological_process cell cycle checkpoint;GO:0000076,biological_process DNA replication checkpoint;GO:0000077,biological_process DNA damage checkpoint;GO:0000079,biological_process regulation of cyclin-dependent protein serine/threonine kinase activity;GO:0000086,biological_process G2/M transition of mitotic cell cycle;GO:0000278,biological_process mitotic cell cycle;GO:0001932,biol…	MIH1; M-phase inducer tyrosine phosphatase [EC:3.1.3.48]; K02555	map04011,map04111	Bcmih1 [Botrytis cinerea B05.10]	NA
NC_037322.1	453454	457427	3974	KOBchda1_H3K9me3_vs_TB_31_H3K9me3_peak_817	10.22	9.3	10.77	-1.47	1.81E-06	4.58E-06	BCIN_13g01240:exon;BCIN_13g01240:three_prime_UTR	BCIN_13g01230:NC_037322.1:454211-454802:+:1229	BCIN_13g01230(gene-BCIN_13g01230)	NA	NA	NA	hypothetical protein BCIN_13g01230 [Botrytis cinerea B05.10]	NA
NC_037323.1	455127	455819	693	KOBchda1_H3K9me3_vs_TB_31_H3K9me3_peak_818	7.16	6.34	7.68	-1.34	1.82E-06	4.60E-06	BCIN_14g01020:intron	BCIN_14g01020:NC_037323.1:453519-456443:+:1954	BCIN_14g01020(gene-BCIN_14g01020)	12;GO:0005575,cellular_component cellular_component;GO:0005623,cellular_component cell;GO:0005886,cellular_component plasma membrane;GO:0007155,biological_process cell adhesion;GO:0008150,biological_process biological_process;GO:0016020,cellular_component membrane;GO:0016021,cellular_component integral component of membrane;GO:0022610,biological_process biological adhesion;GO:0031224,cellular_com…	NA	NA	hypothetical protein BCIN_14g01020 [Botrytis cinerea B05.10]	NA
NC_037322.1	1501094	1506980	5887	KOBchda1_H3K9me3_vs_TB_31_H3K9me3_peak_819	10.7	9.81	11.25	-1.45	1.84E-06	4.65E-06	BCIN_13g04190:Promoter	BCIN_13g04190:NC_037322.1:1501225-1502217:-:-1820	BCIN_13g04190(gene-BCIN_13g04190)	NA	NA	NA	hypothetical protein BCIN_13g04190 [Botrytis cinerea B05.10]	NA
NC_037319.1	2110467	2112291	1825	KOBchda1_H3K9me3_vs_TB_31_H3K9me3_peak_820	8.51	7.82	8.98	-1.16	1.86E-06	4.70E-06	BCIN_10g05580:Promoter	BCIN_10g05580:NC_037319.1:2112338-2114095:+:-959	BCIN_10g05580(gene-BCIN_10g05580)	NA	NA	NA	hypothetical protein BCIN_10g05580 [Botrytis cinerea B05.10]	NA
NC_037324.1	1433081	1433952	872	KOBchda1_H3K9me3_vs_TB_31_H3K9me3_peak_821	7.27	6.42	7.8	-1.38	1.87E-06	4.71E-06	Bccak1:Promoter;Bcsyp1:exon	Bcsyp1:NC_037324.1:1432254-1435940:+:1262	Bcsyp1(gene-BCIN_15g04120)	67;GO:0000144,cellular_component cellular bud neck septin ring;GO:0000147,biological_process actin cortical patch assembly;GO:0000399,cellular_component cellular bud neck septin structure;GO:0001400,cellular_component mating projection base;GO:0003674,molecular_function molecular_function;GO:0004857,molecular_function enzyme inhibitor activity;GO:0005575,cellular_component cellular_component;GO:0…	NA	NA	Bcsyp1 [Botrytis cinerea B05.10]	NA
NC_037324.1	1899453	1900157	705	KOBchda1_H3K9me3_vs_TB_31_H3K9me3_peak_822	7.18	6.41	7.68	-1.27	1.88E-06	4.73E-06	BCIN_15g05420:exon	BCIN_15g05420:NC_037324.1:1898442-1901107:-:1302	BCIN_15g05420(gene-BCIN_15g05420)	48;GO:0000139,cellular_component Golgi membrane;GO:0005575,cellular_component cellular_component;GO:0005622,cellular_component intracellular;GO:0005623,cellular_component cell;GO:0005737,cellular_component cytoplasm;GO:0005794,cellular_component Golgi apparatus;GO:0005829,cellular_component cytosol;GO:0006810,biological_process transport;GO:0006897,biological_process endocytosis;GO:0006996,biolog…	NA	NA	hypothetical protein BCIN_15g05420 [Botrytis cinerea B05.10]	NA
NC_037321.1	2178005	2178647	643	KOBchda1_H3K9me3_vs_TB_31_H3K9me3_peak_824	6.94	6.09	7.47	-1.38	1.93E-06	4.85E-06	Bctmn3:exon	Bctmn3:NC_037321.1:2176552-2180329:+:1774	Bctmn3(gene-BCIN_12g06280)	48;GO:0001403,biological_process invasive growth in response to glucose limitation;GO:0005575,cellular_component cellular_component;GO:0005622,cellular_component intracellular;GO:0005623,cellular_component cell;GO:0005737,cellular_component cytoplasm;GO:0005794,cellular_component Golgi apparatus;GO:0006810,biological_process transport;GO:0006873,biological_process cellular ion homeostasis;GO:0006…	NA	NA	Bctmn3 [Botrytis cinerea B05.10]	NA
NC_037323.1	50144	56077	5934	KOBchda1_H3K9me3_vs_TB_31_H3K9me3_peak_826	11.09	10.14	11.65	-1.51	1.97E-06	4.93E-06	BCIN_14g00080:Promoter;BCIN_14g00070:Promoter	BCIN_14g00080:NC_037323.1:53536-54739:+:-425	BCIN_14g00080(gene-BCIN_14g00080)	NA	NA	NA	hypothetical protein BCIN_14g00080 [Botrytis cinerea B05.10]	NA
NC_037310.1	3464810	3465515	706	KOBchda1_H3K9me3_vs_TB_31_H3K9me3_peak_827	7.18	6.32	7.71	-1.39	1.97E-06	4.93E-06	BCIN_01g09950:exon	BCIN_01g09950:NC_037310.1:3463859-3469629:+:1303	BCIN_01g09950(gene-BCIN_01g09950)	32;GO:0003674,molecular_function molecular_function;GO:0003824,molecular_function catalytic activity;GO:0004736,molecular_function pyruvate carboxylase activity;GO:0005575,cellular_component cellular_component;GO:0005622,cellular_component intracellular;GO:0005623,cellular_component cell;GO:0005737,cellular_component cytoplasm;GO:0005829,cellular_component cytosol;GO:0005975,biological_process ca…	PC, pyc; pyruvate carboxylase [EC:6.4.1.1]; K01958	map00020,map00620	hypothetical protein BCIN_01g09950 [Botrytis cinerea B05.10]	NA
NC_037320.1	171936	172595	660	KOBchda1_H3K9me3_vs_TB_31_H3K9me3_peak_830	7.83	7.05	8.33	-1.29	2.06E-06	5.13E-06	BCIN_11g00530:exon	BCIN_11g00530:NC_037320.1:170907-173397:-:1131	BCIN_11g00530(gene-BCIN_11g00530)	NA	NA	NA	hypothetical protein BCIN_11g00530 [Botrytis cinerea B05.10]	NA
NC_037311.1	2570976	2573611	2636	KOBchda1_H3K9me3_vs_TB_31_H3K9me3_peak_831	9.17	8.48	9.64	-1.16	2.07E-06	5.15E-06	BCIN_02g07260:Promoter;BCIN_02g07270:exon	BCIN_02g07260:NC_037311.1:2570671-2571522:-:-771	BCIN_02g07260(gene-BCIN_02g07260)	NA	NA	NA	hypothetical protein BCIN_02g07260 [Botrytis cinerea B05.10]	NA
NC_037325.1	1658689	1663668	4980	KOBchda1_H3K9me3_vs_TB_31_H3K9me3_peak_832	10.73	9.76	11.3	-1.55	2.08E-06	5.18E-06	BCIN_16g04580:Promoter	BCIN_16g04580:NC_037325.1:1661328-1662722:+:-149	BCIN_16g04580(gene-BCIN_16g04580)	NA	rnc, DROSHA, RNT1; ribonuclease III [EC:3.1.26.3]; K03685	map03008	hypothetical protein BCIN_16g04580 [Botrytis cinerea B05.10]	NA
NC_037310.1	422463	423095	633	KOBchda1_H3K9me3_vs_TB_31_H3K9me3_peak_833	6.91	6.07	7.43	-1.36	2.10E-06	5.22E-06	Bcpng1:exon	Bcpng1:NC_037310.1:421426-425103:-:2324	Bcpng1(gene-BCIN_01g01080)	50;GO:0000224,molecular_function peptide-N4-(N-acetyl-beta-glucosaminyl)asparagine amidase activity;GO:0003674,molecular_function molecular_function;GO:0003824,molecular_function catalytic activity;GO:0005575,cellular_component cellular_component;GO:0005622,cellular_component intracellular;GO:0005623,cellular_component cell;GO:0005634,cellular_component nucleus;GO:0005737,cellular_component cytop…	E3.5.1.52, NGLY1, PNG1; peptide-N4-(N-acetyl-beta-glucosaminyl)asparagine amidase [EC:3.5.1.52]; K01456	map04141	Bcpng1 [Botrytis cinerea B05.10]	NA
NC_037319.1	670045	674985	4941	KOBchda1_H3K9me3_vs_TB_31_H3K9me3_peak_834	11.15	10.01	11.78	-1.76	2.12E-06	5.26E-06	BCIN_10g01730:intron	BCIN_10g01730:NC_037319.1:671704-672821:-:306	BCIN_10g01730(gene-BCIN_10g01730)	NA	NA	NA	hypothetical protein BCIN_10g01730 [Botrytis cinerea B05.10]	NA
NC_037319.1	2374369	2381398	7030	KOBchda1_H3K9me3_vs_TB_31_H3K9me3_peak_836	11.71	10.44	12.38	-1.94	2.15E-06	5.30E-06	BCIN_10g06200:exon	BCIN_10g06200:NC_037319.1:2376378-2379929:+:1505	BCIN_10g06200(gene-BCIN_10g06200)	NA	NA	NA	hypothetical protein BCIN_10g06200 [Botrytis cinerea B05.10]	NA
NC_037314.1	2811952	2815915	3964	KOBchda1_H3K9me3_vs_TB_31_H3K9me3_peak_837	10.27	9.39	10.81	-1.42	2.15E-06	5.30E-06	BCIN_05g08010:Promoter	BCIN_05g08010:NC_037314.1:2814730-2815223:+:-796	BCIN_05g08010(gene-BCIN_05g08010)	NA	NA	NA	hypothetical protein BCIN_05g08010 [Botrytis cinerea B05.10]	NA
NC_037315.1	900413	902596	2184	KOBchda1_H3K9me3_vs_TB_31_H3K9me3_peak_839	8.95	8.29	9.4	-1.11	2.18E-06	5.37E-06	BCIN_06g02630:Promoter	BCIN_06g02630:NC_037315.1:898722-899799:-:-1705	BCIN_06g02630(gene-BCIN_06g02630)	NA	NA	NA	hypothetical protein BCIN_06g02630 [Botrytis cinerea B05.10]	NA
NC_037315.1	2657463	2665239	7777	KOBchda1_H3K9me3_vs_TB_31_H3K9me3_peak_840	11.32	10.35	11.9	-1.54	2.24E-06	5.52E-06	BCIN_06g07540:five_prime_UTR;BCIN_06g07540:exon	BCIN_06g07540:NC_037315.1:2659503-2661618:-:267	BCIN_06g07540(gene-BCIN_06g07540)	NA	NA	NA	hypothetical protein BCIN_06g07540 [Botrytis cinerea B05.10]	NA
NC_037314.1	2189852	2204941	15090	KOBchda1_H3K9me3_vs_TB_31_H3K9me3_peak_841	12.62	11.28	13.31	-2.03	2.29E-06	5.63E-06	intergenic	BCIN_05g06390:NC_037314.1:2195420-2196135:+:1976	BCIN_05g06390(gene-BCIN_05g06390)	NA	NA	NA	hypothetical protein BCIN_05g06390 [Botrytis cinerea B05.10]	NA
NC_037313.1	916535	917084	550	KOBchda1_H3K9me3_vs_TB_31_H3K9me3_peak_842	7.05	6.24	7.57	-1.33	2.30E-06	5.65E-06	BCIN_04g02520:Promoter	BCIN_04g02520:NC_037313.1:913150-914980:-:-1829	BCIN_04g02520(gene-BCIN_04g02520)	NA	NA	NA	hypothetical protein BCIN_04g02520 [Botrytis cinerea B05.10]	NA
NC_037320.1	871897	879487	7591	KOBchda1_H3K9me3_vs_TB_31_H3K9me3_peak_843	11.11	10.13	11.69	-1.55	2.30E-06	5.65E-06	intergenic	BCIN_11g02540:NC_037320.1:873899-874687:+:1793	BCIN_11g02540(gene-BCIN_11g02540)	NA	NA	NA	hypothetical protein BCIN_11g02540 [Botrytis cinerea B05.10]	NA
NC_037311.1	987120	987803	684	KOBchda1_H3K9me3_vs_TB_31_H3K9me3_peak_844	7.14	6.32	7.67	-1.34	2.30E-06	5.65E-06	Bcyhm2:exon	Bcyhm2:NC_037311.1:986702-988430:-:968	Bcyhm2(gene-BCIN_02g02740)	89;GO:0000002,biological_process mitochondrial genome maintenance;GO:0003674,molecular_function molecular_function;GO:0003676,molecular_function nucleic acid binding;GO:0003677,molecular_function DNA binding;GO:0005215,molecular_function transporter activity;GO:0005342,molecular_function organic acid transmembrane transporter activity;GO:0005371,molecular_function tricarboxylate secondary active …	NA	NA	Bcyhm2 [Botrytis cinerea B05.10]	NA
NC_037310.1	2338976	2339817	842	KOBchda1_H3K9me3_vs_TB_31_H3K9me3_peak_845	7.24	6.36	7.78	-1.42	2.31E-06	5.66E-06	BCIN_01g06670:exon	BCIN_01g06670:NC_037310.1:2338038-2341251:-:1854	BCIN_01g06670(gene-BCIN_01g06670)	26;GO:0003674,molecular_function molecular_function;GO:0003676,molecular_function nucleic acid binding;GO:0003723,molecular_function RNA binding;GO:0005488,molecular_function binding;GO:0005575,cellular_component cellular_component;GO:0005622,cellular_component intracellular;GO:0005623,cellular_component cell;GO:0005634,cellular_component nucleus;GO:0005730,cellular_component nucleolus;GO:0031974…	NA	NA	hypothetical protein BCIN_01g06670 [Botrytis cinerea B05.10]	NA
NC_037315.1	1243535	1248633	5099	KOBchda1_H3K9me3_vs_TB_31_H3K9me3_peak_846	10.54	9.62	11.1	-1.48	2.35E-06	5.74E-06	BCIN_06g03530:exon	BCIN_06g03530:NC_037315.1:1245682-1247135:-:1051	BCIN_06g03530(gene-BCIN_06g03530)	NA	NA	NA	hypothetical protein BCIN_06g03530 [Botrytis cinerea B05.10]	NA
NC_037318.1	1325372	1328440	3069	KOBchda1_H3K9me3_vs_TB_31_H3K9me3_peak_847	9.45	8.76	9.91	-1.16	2.40E-06	5.85E-06	intergenic	BCIN_09g03720:NC_037318.1:1321900-1324604:-:-2302	BCIN_09g03720(gene-BCIN_09g03720)	NA	NA	NA	hypothetical protein BCIN_09g03720 [Botrytis cinerea B05.10]	NA
NC_037324.1	1679030	1685628	6599	KOBchda1_H3K9me3_vs_TB_31_H3K9me3_peak_848	10.98	10.03	11.55	-1.53	2.50E-06	6.09E-06	intergenic	Bcada2:NC_037324.1:1678072-1680987:+:4257	Bcada2(gene-BCIN_15g04990)	237;GO:0000018,biological_process regulation of DNA recombination;GO:0000123,cellular_component histone acetyltransferase complex;GO:0000124,cellular_component SAGA complex;GO:0000183,biological_process chromatin silencing at rDNA;GO:0000228,cellular_component nuclear chromosome;GO:0000724,biological_process double-strand break repair via homologous recombination;GO:0000725,biological_process rec…	NA	NA	Bcada2 [Botrytis cinerea B05.10]	NA
NC_037311.1	1411497	1411961	465	KOBchda1_H3K9me3_vs_TB_31_H3K9me3_peak_849	6.53	5.6	7.09	-1.49	2.51E-06	6.12E-06	Bcmnn10:intron	Bcmnn10:NC_037311.1:1410575-1413161:-:1432	Bcmnn10(gene-BCIN_02g04020)	106;GO:0000009,molecular_function alpha-1,6-mannosyltransferase activity;GO:0000030,molecular_function mannosyltransferase activity;GO:0000032,biological_process cell wall mannoprotein biosynthetic process;GO:0000136,cellular_component alpha-1,6-mannosyltransferase complex;GO:0000137,cellular_component Golgi cis cisterna;GO:0000139,cellular_component Golgi membrane;GO:0000278,biological_process m…	MNN10; mannan polymerase II complex MNN10 subunit [EC:2.4.1.-]; K05531	map00513	Bcmnn10 [Botrytis cinerea B05.10]	NA
NC_037311.1	2659845	2662001	2157	KOBchda1_H3K9me3_vs_TB_31_H3K9me3_peak_850	9.29	8.55	9.77	-1.22	2.58E-06	6.28E-06	BCIN_02g07490:three_prime_UTR;BCIN_02g07490:exon	BCIN_02g07490:NC_037311.1:2659747-2661031:+:1176	BCIN_02g07490(gene-BCIN_02g07490)	NA	NA	NA	hypothetical protein BCIN_02g07490 [Botrytis cinerea B05.10]	NA
NC_037312.1	409328	410079	752	KOBchda1_H3K9me3_vs_TB_31_H3K9me3_peak_851	7.14	6.33	7.66	-1.33	2.59E-06	6.29E-06	BCIN_03g01140:exon	BCIN_03g01140:NC_037312.1:407882-411552:-:1848	BCIN_03g01140(gene-BCIN_03g01140)	NA	NA	NA	hypothetical protein BCIN_03g01140 [Botrytis cinerea B05.10]	NA
NC_037313.1	2414505	2415378	874	KOBchda1_H3K9me3_vs_TB_31_H3K9me3_peak_852	7.45	6.71	7.94	-1.24	2.62E-06	6.37E-06	BCIN_04g06900:exon	BCIN_04g06900:NC_037313.1:2413819-2415579:+:1122	BCIN_04g06900(gene-BCIN_04g06900)	NA	NA	NA	hypothetical protein BCIN_04g06900 [Botrytis cinerea B05.10]	NA
NC_037323.1	1577691	1580606	2916	KOBchda1_H3K9me3_vs_TB_31_H3K9me3_peak_853	9.53	8.83	10	-1.17	2.67E-06	6.46E-06	intergenic	BCIN_14g04000:NC_037323.1:1577598-1578976:+:1550	BCIN_14g04000(gene-BCIN_14g04000)	NA	NA	NA	hypothetical protein BCIN_14g04000 [Botrytis cinerea B05.10]	NA
NC_037316.1	2207428	2207819	392	KOBchda1_H3K9me3_vs_TB_31_H3K9me3_peak_855	6.47	5.61	7.01	-1.4	2.79E-06	6.75E-06	BCIN_07g05960:exon	BCIN_07g05960:NC_037316.1:2205746-2208426:+:1877	BCIN_07g05960(gene-BCIN_07g05960)	NA	NA	NA	hypothetical protein BCIN_07g05960 [Botrytis cinerea B05.10]	NA
NC_037316.1	636636	638197	1562	KOBchda1_H3K9me3_vs_TB_31_H3K9me3_peak_856	8.11	7.41	8.58	-1.16	2.81E-06	6.78E-06	BCIN_07g01800:exon	BCIN_07g01800:NC_037316.1:636412-640899:-:3482	BCIN_07g01800(gene-BCIN_07g01800)	NA	NA	NA	hypothetical protein BCIN_07g01800 [Botrytis cinerea B05.10]	NA
NC_037311.1	2104740	2105527	788	KOBchda1_H3K9me3_vs_TB_31_H3K9me3_peak_857	7.29	6.34	7.85	-1.51	2.84E-06	6.85E-06	Bcaco1:exon	Bcaco1:NC_037311.1:2102356-2105695:+:2777	Bcaco1(gene-BCIN_02g05920)	103;GO:0000002,biological_process mitochondrial genome maintenance;GO:0003674,molecular_function molecular_function;GO:0003676,molecular_function nucleic acid binding;GO:0003677,molecular_function DNA binding;GO:0003690,molecular_function double-stranded DNA binding;GO:0003697,molecular_function single-stranded DNA binding;GO:0003824,molecular_function catalytic activity;GO:0003994,molecular_func…	ACO, acnA; aconitate hydratase [EC:4.2.1.3]; K01681	map00020,map00630	Bcaco1 [Botrytis cinerea B05.10]	NA
NC_037322.1	1944009	1949452	5444	KOBchda1_H3K9me3_vs_TB_31_H3K9me3_peak_858	10.28	9.51	10.77	-1.26	2.89E-06	6.96E-06	BCIN_13g05190:Promoter	BCIN_13g05190:NC_037322.1:1946864-1948372:+:-133	BCIN_13g05190(gene-BCIN_13g05190)	NA	NA	NA	hypothetical protein BCIN_13g05190 [Botrytis cinerea B05.10]	NA
NC_037311.1	1319040	1325204	6165	KOBchda1_H3K9me3_vs_TB_31_H3K9me3_peak_859	10.84	9.91	11.4	-1.49	2.91E-06	7.00E-06	BCIN_02g03760:Promoter;BCIN_02g03750:exon	BCIN_02g03760:NC_037311.1:1323115-1325277:+:-993	BCIN_02g03760(gene-BCIN_02g03760)	NA	NA	NA	hypothetical protein BCIN_02g03760 [Botrytis cinerea B05.10]	NA
NC_037322.1	584483	584919	437	KOBchda1_H3K9me3_vs_TB_31_H3K9me3_peak_860	6.58	5.74	7.11	-1.38	2.96E-06	7.12E-06	BCIN_13g01610:exon	BCIN_13g01610:NC_037322.1:583574-585837:-:1136	BCIN_13g01610(gene-BCIN_13g01610)	75;GO:0001300,biological_process chronological cell aging;GO:0001505,biological_process regulation of neurotransmitter levels;GO:0003674,molecular_function molecular_function;GO:0003824,molecular_function catalytic activity;GO:0004021,molecular_function L-alanine:2-oxoglutarate aminotransferase activity;GO:0005575,cellular_component cellular_component;GO:0005622,cellular_component intracellular;G…	GPT, ALT; alanine transaminase [EC:2.6.1.2]; K00814	map00220,map00250	hypothetical protein BCIN_13g01610 [Botrytis cinerea B05.10]	NA
NC_037324.1	489133	489758	626	KOBchda1_H3K9me3_vs_TB_31_H3K9me3_peak_861	7.06	6.18	7.6	-1.42	2.97E-06	7.15E-06	Bcpex5:exon	Bcpex5:NC_037324.1:488437-491406:+:1008	Bcpex5(gene-BCIN_15g01300)	103;GO:0000268,molecular_function peroxisome targeting sequence binding;GO:0003674,molecular_function molecular_function;GO:0005048,molecular_function signal sequence binding;GO:0005052,molecular_function peroxisome matrix targeting signal-1 binding;GO:0005488,molecular_function binding;GO:0005515,molecular_function protein binding;GO:0005575,cellular_component cellular_component;GO:0005622,cellu…	HACL1; 2-hydroxyacyl-CoA lyase 1 [EC:4.1.-.-]; K12261; PEX5, PXR1; peroxin-5; K13342	map04146	Bcpex5 [Botrytis cinerea B05.10]	NA
NC_037317.1	1858389	1859280	892	KOBchda1_H3K9me3_vs_TB_31_H3K9me3_peak_862	7.41	6.59	7.93	-1.34	3.10E-06	7.43E-06	Bclcb2:exon	Bclcb2:NC_037317.1:1856572-1860738:-:1903	Bclcb2(gene-BCIN_08g04850)	59;GO:0002178,cellular_component palmitoyltransferase complex;GO:0003674,molecular_function molecular_function;GO:0003824,molecular_function catalytic activity;GO:0004758,molecular_function serine C-palmitoyltransferase activity;GO:0005575,cellular_component cellular_component;GO:0005622,cellular_component intracellular;GO:0005623,cellular_component cell;GO:0005737,cellular_component cytoplasm;GO…	SPT; serine palmitoyltransferase [EC:2.3.1.50]; K00654	map00600,map04138	Bclcb2 [Botrytis cinerea B05.10]	NA
NC_037320.1	496109	507221	11113	KOBchda1_H3K9me3_vs_TB_31_H3K9me3_peak_864	11.93	10.75	12.57	-1.81	3.16E-06	7.57E-06	BCIN_11g01480:Promoter;BCIN_11g01490:Promoter;BCIN_11g01500:exon	BCIN_11g01490:NC_037320.1:500590-501388:-:-277	BCIN_11g01490(gene-BCIN_11g01490)	NA	NA	NA	hypothetical protein BCIN_11g01490 [Botrytis cinerea B05.10]	NA
NC_037322.1	2001149	2004518	3370	KOBchda1_H3K9me3_vs_TB_31_H3K9me3_peak_865	9.65	8.94	10.13	-1.19	3.18E-06	7.61E-06	intergenic	BCIN_13g05350:NC_037322.1:2000174-2001955:+:2659	BCIN_13g05350(gene-BCIN_13g05350)	NA	NA	NA	hypothetical protein BCIN_13g05350 [Botrytis cinerea B05.10]	NA
NC_037312.1	2958602	2959718	1117	KOBchda1_H3K9me3_vs_TB_31_H3K9me3_peak_868	8.19	7.48	8.67	-1.19	3.31E-06	7.88E-06	BCIN_03g08660:exon;BCIN_03g08660:three_prime_UTR	BCIN_03g08660:NC_037312.1:2958643-2962566:-:3406	BCIN_03g08660(gene-BCIN_03g08660)	63;GO:0000151,cellular_component ubiquitin ligase complex;GO:0003674,molecular_function molecular_function;GO:0003824,molecular_function catalytic activity;GO:0004842,molecular_function ubiquitin-protein transferase activity;GO:0005488,molecular_function binding;GO:0005515,molecular_function protein binding;GO:0005575,cellular_component cellular_component;GO:0005622,cellular_component intracellul…	CUL3; cullin 3; K03869	map04120	hypothetical protein BCIN_03g08660 [Botrytis cinerea B05.10]	NA
NC_037310.1	537846	546273	8428	KOBchda1_H3K9me3_vs_TB_31_H3K9me3_peak_869	12.14	10.84	12.82	-1.98	3.45E-06	8.22E-06	BCIN_01g01370:Promoter;BCIN_01g01360:exon	BCIN_01g01360:NC_037310.1:541222-542262:-:202	BCIN_01g01360(gene-BCIN_01g01360)	NA	NA	NA	hypothetical protein BCIN_01g01360 [Botrytis cinerea B05.10]	NA
NC_037321.1	760311	762866	2556	KOBchda1_H3K9me3_vs_TB_31_H3K9me3_peak_870	9.38	8.6	9.88	-1.28	3.46E-06	8.22E-06	BCIN_12g02160:Promoter	BCIN_12g02160:NC_037321.1:763536-765319:+:-1947	BCIN_12g02160(gene-BCIN_12g02160)	NA	NA	NA	hypothetical protein BCIN_12g02160 [Botrytis cinerea B05.10]	NA
NC_037315.1	1888818	1890040	1223	KOBchda1_H3K9me3_vs_TB_31_H3K9me3_peak_871	7.78	7.05	8.27	-1.21	3.60E-06	8.55E-06	BCIN_06g05520:exon	BCIN_06g05520:NC_037315.1:1887651-1891837:+:1778	BCIN_06g05520(gene-BCIN_06g05520)	137;GO:0000166,molecular_function nucleotide binding;GO:0000278,biological_process mitotic cell cycle;GO:0000281,biological_process mitotic cytokinesis;GO:0000910,biological_process cytokinesis;GO:0001558,biological_process regulation of cell growth;GO:0003674,molecular_function molecular_function;GO:0003824,molecular_function catalytic activity;GO:0004672,molecular_function protein kinase activi…	NA	NA	hypothetical protein BCIN_06g05520 [Botrytis cinerea B05.10]	NA
NC_037315.1	2529396	2534520	5125	KOBchda1_H3K9me3_vs_TB_31_H3K9me3_peak_873	10.64	9.74	11.18	-1.44	3.66E-06	8.66E-06	BCIN_06g07130:exon;BCIN_06g07140:Promoter	BCIN_06g07130:NC_037315.1:2531379-2532891:-:933	BCIN_06g07130(gene-BCIN_06g07130)	NA	NA	NA	hypothetical protein BCIN_06g07130 [Botrytis cinerea B05.10]	NA
NC_037319.1	1891907	1898253	6347	KOBchda1_H3K9me3_vs_TB_31_H3K9me3_peak_874	10.86	9.98	11.4	-1.43	3.66E-06	8.66E-06	BCIN_10g05030:Promoter	BCIN_10g05030:NC_037319.1:1895563-1896042:+:-483	BCIN_10g05030(gene-BCIN_10g05030)	NA	NA	NA	hypothetical protein BCIN_10g05030 [Botrytis cinerea B05.10]	NA
NC_037312.1	321876	324442	2567	KOBchda1_H3K9me3_vs_TB_31_H3K9me3_peak_877	9.31	8.63	9.77	-1.14	3.83E-06	9.03E-06	BCIN_03g00930:intron;BCIN_03g00940:Promoter	BCIN_03g00930:NC_037312.1:321244-324583:-:1424	BCIN_03g00930(gene-BCIN_03g00930)	NA	NA	NA	hypothetical protein BCIN_03g00930 [Botrytis cinerea B05.10]	NA
NC_037314.1	1650454	1651022	569	KOBchda1_H3K9me3_vs_TB_31_H3K9me3_peak_878	6.71	5.88	7.23	-1.35	3.89E-06	9.18E-06	BCIN_05g04680:exon	BCIN_05g04680:NC_037314.1:1648502-1651872:-:1134	BCIN_05g04680(gene-BCIN_05g04680)	NA	NA	NA	hypothetical protein BCIN_05g04680 [Botrytis cinerea B05.10]	NA
NC_037315.1	2535479	2537529	2051	KOBchda1_H3K9me3_vs_TB_31_H3K9me3_peak_879	9.08	8.41	9.53	-1.12	3.92E-06	9.24E-06	BCIN_06g07150:exon	BCIN_06g07150:NC_037315.1:2535406-2537652:+:1098	BCIN_06g07150(gene-BCIN_06g07150)	NA	NA	NA	hypothetical protein BCIN_06g07150 [Botrytis cinerea B05.10]	NA
NC_037324.1	1221735	1222087	353	KOBchda1_H3K9me3_vs_TB_31_H3K9me3_peak_880	6.38	5.41	6.95	-1.54	3.99E-06	9.38E-06	BCIN_15g03460:exon;Bcnpc2:Promoter	BCIN_15g03460:NC_037324.1:1221400-1223014:-:1103	BCIN_15g03460(gene-BCIN_15g03460)	13;GO:0005575,cellular_component cellular_component;GO:0005622,cellular_component intracellular;GO:0005623,cellular_component cell;GO:0005634,cellular_component nucleus;GO:0005737,cellular_component cytoplasm;GO:0005739,cellular_component mitochondrion;GO:0043226,cellular_component organelle;GO:0043227,cellular_component membrane-bounded organelle;GO:0043229,cellular_component intracellular organ…	NA	NA	hypothetical protein BCIN_15g03460 [Botrytis cinerea B05.10]	NA
NC_037317.1	1139189	1140050	862	KOBchda1_H3K9me3_vs_TB_31_H3K9me3_peak_881	7.52	6.57	8.08	-1.51	4.02E-06	9.45E-06	Bcser2:exon;BCIN_08g03000:Promoter	BCIN_08g03000:NC_037317.1:1140854-1144941:+:-1234	BCIN_08g03000(gene-BCIN_08g03000)	NA	NA	NA	hypothetical protein BCIN_08g03000 [Botrytis cinerea B05.10]	NA
NC_037317.1	1579594	1580038	445	KOBchda1_H3K9me3_vs_TB_31_H3K9me3_peak_882	6.62	5.82	7.13	-1.31	4.07E-06	9.55E-06	BCIN_08g04090:Promoter;BCIN_08g04080:exon	BCIN_08g04080:NC_037317.1:1578708-1580680:-:864	BCIN_08g04080(gene-BCIN_08g04080)	NA	NA	NA	hypothetical protein BCIN_08g04080 [Botrytis cinerea B05.10]	NA
NC_037324.1	1181470	1181895	426	KOBchda1_H3K9me3_vs_TB_31_H3K9me3_peak_884	6.54	5.69	7.07	-1.38	4.18E-06	9.78E-06	BCIN_15g03380:Promoter;BCIN_15g03370:exon	BCIN_15g03370:NC_037324.1:1180902-1182886:-:1203	BCIN_15g03370(gene-BCIN_15g03370)	54;GO:0003674,molecular_function molecular_function;GO:0003824,molecular_function catalytic activity;GO:0003868,molecular_function 4-hydroxyphenylpyruvate dioxygenase activity;GO:0006082,biological_process organic acid metabolic process;GO:0006520,biological_process cellular amino acid metabolic process;GO:0006570,biological_process tyrosine metabolic process;GO:0006572,biological_process tyrosin…	HPD, hppD; 4-hydroxyphenylpyruvate dioxygenase [EC:1.13.11.27]; K00457	map00130,map00350,map00360	hypothetical protein BCIN_15g03370 [Botrytis cinerea B05.10]	NA
NC_037322.1	1591947	1592275	329	KOBchda1_H3K9me3_vs_TB_31_H3K9me3_peak_885	6.34	5.4	6.91	-1.51	4.19E-06	9.80E-06	BCIN_13g04420:Promoter;BCIN_13g04410:exon	BCIN_13g04410:NC_037322.1:1591803-1592788:-:677	BCIN_13g04410(gene-BCIN_13g04410)	190;GO:0000003,biological_process reproduction;GO:0000075,biological_process cell cycle checkpoint;GO:0000228,cellular_component nuclear chromosome;GO:0000278,biological_process mitotic cell cycle;GO:0000775,cellular_component chromosome, centromeric region;GO:0000785,cellular_component chromatin;GO:0000786,cellular_component nucleosome;GO:0000788,cellular_component nuclear nucleosome;GO:0000790,…	NA	NA	hypothetical protein BCIN_13g04410 [Botrytis cinerea B05.10]	NA
NC_037310.1	2777069	2777386	318	KOBchda1_H3K9me3_vs_TB_31_H3K9me3_peak_886	6.1	5.19	6.66	-1.47	4.22E-06	9.85E-06	Bcwhi2:exon	Bcwhi2:NC_037310.1:2775998-2778396:+:1229	Bcwhi2(gene-BCIN_01g07960)	NA	NA	NA	Bcwhi2 [Botrytis cinerea B05.10]	NA
NC_037318.1	1938579	1940407	1829	KOBchda1_H3K9me3_vs_TB_31_H3K9me3_peak_888	8.97	8.2	9.47	-1.27	4.26E-06	9.92E-06	BCIN_09g05580:exon	BCIN_09g05580:NC_037318.1:1938413-1940209:+:1080	BCIN_09g05580(gene-BCIN_09g05580)	NA	GAPDH, gapA; glyceraldehyde 3-phosphate dehydrogenase [EC:1.2.1.12]; K00134	map00010	hypothetical protein BCIN_09g05580 [Botrytis cinerea B05.10]	NA
NC_037316.1	1574088	1578108	4021	KOBchda1_H3K9me3_vs_TB_31_H3K9me3_peak_889	9.93	9.19	10.42	-1.24	4.29E-06	9.99E-06	BCIN_07g04410:exon	BCIN_07g04410:NC_037316.1:1574738-1576429:+:1360	BCIN_07g04410(gene-BCIN_07g04410)	2;GO:0003674,molecular_function molecular_function;GO:0003824,molecular_function catalytic activity	NA	NA	hypothetical protein BCIN_07g04410 [Botrytis cinerea B05.10]	NA
NC_037313.1	917424	919005	1582	KOBchda1_H3K9me3_vs_TB_31_H3K9me3_peak_890	8.71	7.93	9.22	-1.28	4.37E-06	1.02E-05	BCIN_04g02530:exon	BCIN_04g02530:NC_037313.1:917468-918699:-:484	BCIN_04g02530(gene-BCIN_04g02530)	NA	NA	NA	hypothetical protein BCIN_04g02530 [Botrytis cinerea B05.10]	NA
NC_037322.1	1372160	1376340	4181	KOBchda1_H3K9me3_vs_TB_31_H3K9me3_peak_891	10.14	9.31	10.66	-1.35	4.43E-06	1.03E-05	intergenic	BCIN_13g03920:NC_037322.1:1375322-1376883:-:2633	BCIN_13g03920(gene-BCIN_13g03920)	NA	NA	NA	hypothetical protein BCIN_13g03920 [Botrytis cinerea B05.10]	NA
NC_037312.1	1408458	1409187	730	KOBchda1_H3K9me3_vs_TB_31_H3K9me3_peak_893	7.26	6.43	7.78	-1.35	4.47E-06	1.03E-05	BCIN_03g04220:exon	BCIN_03g04220:NC_037312.1:1408396-1410402:-:1579	BCIN_03g04220(gene-BCIN_03g04220)	79;GO:0000030,molecular_function mannosyltransferase activity;GO:0000139,cellular_component Golgi membrane;GO:0003674,molecular_function molecular_function;GO:0003824,molecular_function catalytic activity;GO:0005575,cellular_component cellular_component;GO:0005622,cellular_component intracellular;GO:0005623,cellular_component cell;GO:0005737,cellular_component cytoplasm;GO:0005783,cellular_compon…	NA	NA	hypothetical protein BCIN_03g04220 [Botrytis cinerea B05.10]	NA
NC_037325.1	932460	934413	1954	KOBchda1_H3K9me3_vs_TB_31_H3K9me3_peak_894	8.79	8.11	9.25	-1.15	4.51E-06	1.04E-05	intergenic	BCIN_16g02400:NC_037325.1:935613-936533:-:3096	BCIN_16g02400(gene-BCIN_16g02400)	NA	NA	NA	hypothetical protein BCIN_16g02400 [Botrytis cinerea B05.10]	NA
NC_037322.1	2128128	2131051	2924	KOBchda1_H3K9me3_vs_TB_31_H3K9me3_peak_895	9.6	8.86	10.08	-1.23	4.55E-06	1.05E-05	intergenic	BCIN_13g05550:NC_037322.1:2131792-2133695:+:-2202	BCIN_13g05550(gene-BCIN_13g05550)	NA	NA	NA	hypothetical protein BCIN_13g05550 [Botrytis cinerea B05.10]	NA
NC_037310.1	2868420	2868923	504	KOBchda1_H3K9me3_vs_TB_31_H3K9me3_peak_897	6.65	5.84	7.17	-1.33	4.64E-06	1.07E-05	BCIN_01g08180:exon	BCIN_01g08180:NC_037310.1:2867812-2869530:-:858	BCIN_01g08180(gene-BCIN_01g08180)	NA	NA	NA	hypothetical protein BCIN_01g08180 [Botrytis cinerea B05.10]	NA
NC_037312.1	1260182	1265777	5596	KOBchda1_H3K9me3_vs_TB_31_H3K9me3_peak_898	10.81	9.83	11.38	-1.56	4.71E-06	1.08E-05	BCIN_03g03730:Promoter	BCIN_03g03730:NC_037312.1:1264321-1267044:+:-1341	BCIN_03g03730(gene-BCIN_03g03730)	NA	NA	NA	hypothetical protein BCIN_03g03730 [Botrytis cinerea B05.10]	NA
NC_037320.1	1023578	1024570	993	KOBchda1_H3K9me3_vs_TB_31_H3K9me3_peak_899	7.65	6.78	8.19	-1.41	4.78E-06	1.10E-05	Bpk4:three_prime_UTR;Bpk4:exon	Bpk4:NC_037320.1:1022294-1024580:+:1780	Bpk4(gene-BCIN_11g02960)	189;GO:0000082,biological_process G1/S transition of mitotic cell cycle;GO:0000122,biological_process negative regulation of transcription by RNA polymerase II;GO:0000166,molecular_function nucleotide binding;GO:0000278,biological_process mitotic cell cycle;GO:0003674,molecular_function molecular_function;GO:0003824,molecular_function catalytic activity;GO:0004672,molecular_function protein kinas…	NA	NA	Bpk4 [Botrytis cinerea B05.10]	NA
NC_037319.1	1511228	1512261	1034	KOBchda1_H3K9me3_vs_TB_31_H3K9me3_peak_900	7.56	6.79	8.06	-1.28	4.82E-06	1.11E-05	BCIN_10g03930:exon	BCIN_10g03930:NC_037319.1:1509415-1513221:+:2329	BCIN_10g03930(gene-BCIN_10g03930)	56;GO:0000022,biological_process mitotic spindle elongation;GO:0000070,biological_process mitotic sister chromatid segregation;GO:0000226,biological_process microtubule cytoskeleton organization;GO:0000278,biological_process mitotic cell cycle;GO:0000280,biological_process nuclear division;GO:0000819,biological_process sister chromatid segregation;GO:0005575,cellular_component cellular_component;…	PPP1C; serine/threonine-protein phosphatase PP1 catalytic subunit [EC:3.1.3.16]; K06269	map03015,map04113	hypothetical protein BCIN_10g03930 [Botrytis cinerea B05.10]	NA
NC_037316.1	2625812	2632195	6384	KOBchda1_H3K9me3_vs_TB_31_H3K9me3_peak_901	11.67	10.51	12.3	-1.79	4.93E-06	1.13E-05	intergenic	BCIN_07g07110:NC_037316.1:2629604-2632202:-:3198	BCIN_07g07110(gene-BCIN_07g07110)	NA	NA	NA	hypothetical protein BCIN_07g07110 [Botrytis cinerea B05.10]	NA
NC_037316.1	2100347	2102046	1700	KOBchda1_H3K9me3_vs_TB_31_H3K9me3_peak_902	8.82	8.1	9.29	-1.19	5.05E-06	1.16E-05	BCIN_07g05690:intron;Bcmrh4:Promoter	BCIN_07g05690:NC_037316.1:2099907-2101718:-:521	BCIN_07g05690(gene-BCIN_07g05690)	NA	NA	NA	hypothetical protein BCIN_07g05690 [Botrytis cinerea B05.10]	NA
NC_037320.1	436822	438732	1911	KOBchda1_H3K9me3_vs_TB_31_H3K9me3_peak_903	8.68	7.96	9.15	-1.19	5.06E-06	1.16E-05	BCIN_11g01250:Promoter;BCIN_11g01240:exon	BCIN_11g01240:NC_037320.1:437109-438148:+:668	BCIN_11g01240(gene-BCIN_11g01240)	NA	NA	NA	hypothetical protein BCIN_11g01240 [Botrytis cinerea B05.10]	NA
NC_037316.1	1966416	1967687	1272	KOBchda1_H3K9me3_vs_TB_31_H3K9me3_peak_904	8.24	7.59	8.69	-1.1	5.10E-06	1.17E-05	BCIN_07g05310:exon	BCIN_07g05310:NC_037316.1:1965426-1968243:+:1625	BCIN_07g05310(gene-BCIN_07g05310)	NA	NA	NA	hypothetical protein BCIN_07g05310 [Botrytis cinerea B05.10]	NA
NC_037312.1	2001339	2002634	1296	KOBchda1_H3K9me3_vs_TB_31_H3K9me3_peak_905	8.28	7.5	8.78	-1.28	5.13E-06	1.17E-05	intergenic	Bcrrp36:NC_037312.1:2003852-2005260:-:3273	Bcrrp36(gene-BCIN_03g05940)	55;GO:0000462,biological_process maturation of SSU-rRNA from tricistronic rRNA transcript (SSU-rRNA, 5.8S rRNA, LSU-rRNA);GO:0000469,biological_process cleavage involved in rRNA processing;GO:0005575,cellular_component cellular_component;GO:0005622,cellular_component intracellular;GO:0005623,cellular_component cell;GO:0005634,cellular_component nucleus;GO:0005730,cellular_component nucleolus;GO:0…	NA	NA	Bcrrp36 [Botrytis cinerea B05.10]	NA
NC_037323.1	584768	585764	997	KOBchda1_H3K9me3_vs_TB_31_H3K9me3_peak_906	7.45	6.68	7.95	-1.27	5.14E-06	1.17E-05	Bcpks11:intron	Bcpks11:NC_037323.1:577683-586264:-:998	Bcpks11(gene-BCIN_14g01290)	NA	NA	NA	Bcpks11 [Botrytis cinerea B05.10]	NA
NC_037310.1	2844370	2859448	15079	KOBchda1_H3K9me3_vs_TB_31_H3K9me3_peak_907	12.24	11.09	12.87	-1.78	5.15E-06	1.18E-05	BCIN_01g08130:exon	BCIN_01g08130:NC_037310.1:2851495-2853694:+:414	BCIN_01g08130(gene-BCIN_01g08130)	NA	NA	NA	hypothetical protein BCIN_01g08130 [Botrytis cinerea B05.10]	NA
NC_037311.1	208072	210908	2837	KOBchda1_H3K9me3_vs_TB_31_H3K9me3_peak_908	9.3	8.68	9.73	-1.05	5.22E-06	1.19E-05	intergenic	BCIN_02g00290:NC_037311.1:209763-210775:-:1285	BCIN_02g00290(gene-BCIN_02g00290)	54;GO:0000166,molecular_function nucleotide binding;GO:0003674,molecular_function molecular_function;GO:0005488,molecular_function binding;GO:0006518,biological_process peptide metabolic process;GO:0006790,biological_process sulfur compound metabolic process;GO:0006807,biological_process nitrogen compound metabolic process;GO:0008150,biological_process biological_process;GO:0008152,biological_pro…	NA	NA	hypothetical protein BCIN_02g00290 [Botrytis cinerea B05.10]	NA
NC_037312.1	1184846	1187085	2240	KOBchda1_H3K9me3_vs_TB_31_H3K9me3_peak_909	9.04	8.38	9.5	-1.12	5.25E-06	1.20E-05	BCIN_03g03490:Promoter	BCIN_03g03490:NC_037312.1:1186222-1190374:+:-256	BCIN_03g03490(gene-BCIN_03g03490)	NA	NA	NA	hypothetical protein BCIN_03g03490 [Botrytis cinerea B05.10]	NA
NC_037315.1	2669145	2671970	2826	KOBchda1_H3K9me3_vs_TB_31_H3K9me3_peak_910	10.37	9.58	10.88	-1.3	5.31E-06	1.21E-05	BCIN_06g07580:exon	BCIN_06g07580:NC_037315.1:2670208-2672017:+:349	BCIN_06g07580(gene-BCIN_06g07580)	NA	NA	NA	hypothetical protein BCIN_06g07580 [Botrytis cinerea B05.10]	NA
NC_037325.1	1548249	1549196	948	KOBchda1_H3K9me3_vs_TB_31_H3K9me3_peak_911	7.74	7.05	8.2	-1.15	5.32E-06	1.21E-05	BCIN_16g04250:exon	BCIN_16g04250:NC_037325.1:1545513-1549268:+:3209	BCIN_16g04250(gene-BCIN_16g04250)	NA	NA	NA	hypothetical protein BCIN_16g04250 [Botrytis cinerea B05.10]	NA
NC_037317.1	621399	621918	520	KOBchda1_H3K9me3_vs_TB_31_H3K9me3_peak_912	7.02	6.26	7.52	-1.25	5.39E-06	1.22E-05	BCIN_08g01650:exon	BCIN_08g01650:NC_037317.1:621094-622091:-:432	BCIN_08g01650(gene-BCIN_08g01650)	NA	NA	NA	hypothetical protein BCIN_08g01650 [Botrytis cinerea B05.10]	NA
NC_037323.1	220662	226548	5887	KOBchda1_H3K9me3_vs_TB_31_H3K9me3_peak_913	10.84	9.95	11.38	-1.43	5.42E-06	1.23E-05	intergenic	BCIN_14g00560:NC_037323.1:228344-229709:-:6104	BCIN_14g00560(gene-BCIN_14g00560)	NA	NA	NA	hypothetical protein BCIN_14g00560 [Botrytis cinerea B05.10]	NA
NC_037315.1	1002025	1002602	578	KOBchda1_H3K9me3_vs_TB_31_H3K9me3_peak_914	6.88	6.08	7.39	-1.32	5.43E-06	1.23E-05	Bcplp2:Promoter;BCIN_06g02890:exon;BCIN_06g02890:three_prime_UTR;BCIN_06g02880:Promoter	BCIN_06g02890:NC_037315.1:1001948-1003120:-:806	BCIN_06g02890(gene-BCIN_06g02890)	87;GO:0000028,biological_process ribosomal small subunit assembly;GO:0000462,biological_process maturation of SSU-rRNA from tricistronic rRNA transcript (SSU-rRNA, 5.8S rRNA, LSU-rRNA);GO:0000469,biological_process cleavage involved in rRNA processing;GO:0000478,biological_process endonucleolytic cleavage involved in rRNA processing;GO:0000479,biological_process endonucleolytic cleavage of tricis…	RP-S27e, RPS27; small subunit ribosomal protein S27e; K02978	map03010	hypothetical protein BCIN_06g02890 [Botrytis cinerea B05.10]	NA
NC_037313.1	1547227	1547624	398	KOBchda1_H3K9me3_vs_TB_31_H3K9me3_peak_915	6.44	5.61	6.97	-1.36	5.49E-06	1.24E-05	Bcrad52:Promoter;Bcsts1:exon	Bcsts1:NC_037313.1:1546621-1548106:+:804	Bcsts1(gene-BCIN_04g04400)	138;GO:0000226,biological_process microtubule cytoskeleton organization;GO:0000228,cellular_component nuclear chromosome;GO:0000278,biological_process mitotic cell cycle;GO:0000785,cellular_component chromatin;GO:0000790,cellular_component nuclear chromatin;GO:0003674,molecular_function molecular_function;GO:0005488,molecular_function binding;GO:0005496,molecular_function steroid binding;GO:00055…	NA	NA	Bcsts1 [Botrytis cinerea B05.10]	NA
NC_037316.1	2193361	2194258	898	KOBchda1_H3K9me3_vs_TB_31_H3K9me3_peak_916	7.63	6.95	8.1	-1.14	5.56E-06	1.26E-05	BCIN_07g05930:Promoter	BCIN_07g05930:NC_037316.1:2189706-2192588:-:-1221	BCIN_07g05930(gene-BCIN_07g05930)	NA	NA	NA	hypothetical protein BCIN_07g05930 [Botrytis cinerea B05.10]	NA
NC_037310.1	2203754	2204259	506	KOBchda1_H3K9me3_vs_TB_31_H3K9me3_peak_917	6.72	5.8	7.28	-1.48	5.57E-06	1.26E-05	Bos1:exon	Bos1:NC_037310.1:2199638-2205635:-:1628	Bos1(gene-BCIN_01g06260)	104;GO:0000155,molecular_function phosphorelay sensor kinase activity;GO:0000156,molecular_function phosphorelay response regulator activity;GO:0000160,biological_process phosphorelay signal transduction system;GO:0002831,biological_process regulation of response to biotic stimulus;GO:0002833,biological_process positive regulation of response to biotic stimulus;GO:0003674,molecular_function molec…	NA	NA	Bos1 [Botrytis cinerea B05.10]	NA
NC_037320.1	829583	831383	1801	KOBchda1_H3K9me3_vs_TB_31_H3K9me3_peak_919	8.45	7.76	8.92	-1.15	5.66E-06	1.27E-05	intergenic	BCIN_11g02450:NC_037320.1:833019-837488:+:-2536	BCIN_11g02450(gene-BCIN_11g02450)	NA	NA	NA	hypothetical protein BCIN_11g02450 [Botrytis cinerea B05.10]	NA
NC_037310.1	3633093	3633713	621	KOBchda1_H3K9me3_vs_TB_31_H3K9me3_peak_920	7.07	6.26	7.59	-1.33	5.72E-06	1.29E-05	intergenic	BCIN_01g10430:NC_037310.1:3631301-3633069:+:2102	BCIN_01g10430(gene-BCIN_01g10430)	NA	NA	NA	hypothetical protein BCIN_01g10430 [Botrytis cinerea B05.10]	NA
NC_037316.1	1746495	1747097	603	KOBchda1_H3K9me3_vs_TB_31_H3K9me3_peak_922	6.9	6	7.45	-1.46	5.91E-06	1.33E-05	Bchem14:Promoter;Bcnab2:exon	Bcnab2:NC_037316.1:1745829-1747991:+:967	Bcnab2(gene-BCIN_07g04820)	91;GO:0003674,molecular_function molecular_function;GO:0003676,molecular_function nucleic acid binding;GO:0003723,molecular_function RNA binding;GO:0003727,molecular_function single-stranded RNA binding;GO:0005488,molecular_function binding;GO:0005575,cellular_component cellular_component;GO:0005622,cellular_component intracellular;GO:0005623,cellular_component cell;GO:0005634,cellular_component …	NA	NA	Bcnab2 [Botrytis cinerea B05.10]	NA
NC_037324.1	924237	924628	392	KOBchda1_H3K9me3_vs_TB_31_H3K9me3_peak_923	6.3	5.42	6.84	-1.42	5.94E-06	1.33E-05	Bac:exon	Bac:NC_037324.1:918495-926842:-:2409	Bac(gene-BCIN_15g02590)	17;GO:0005575,cellular_component cellular_component;GO:0005623,cellular_component cell;GO:0005886,cellular_component plasma membrane;GO:0007154,biological_process cell communication;GO:0007165,biological_process signal transduction;GO:0007186,biological_process G protein-coupled receptor signaling pathway;GO:0008150,biological_process biological_process;GO:0009987,biological_process cellular proc…	E4.6.1.1; adenylate cyclase [EC:4.6.1.1]; K01768	map00230,map04113,map04213	Bac [Botrytis cinerea B05.10]	NA
NC_037319.1	1597283	1597766	484	KOBchda1_H3K9me3_vs_TB_31_H3K9me3_peak_924	6.64	5.83	7.16	-1.33	6.06E-06	1.36E-05	BCIN_10g04140:exon	BCIN_10g04140:NC_037319.1:1596355-1599519:+:1169	BCIN_10g04140(gene-BCIN_10g04140)	171;GO:0000079,biological_process regulation of cyclin-dependent protein serine/threonine kinase activity;GO:0000429,biological_process carbon catabolite regulation of transcription from RNA polymerase II promoter;GO:0000430,biological_process regulation of transcription from RNA polymerase II promoter by glucose;GO:0000433,biological_process carbon catabolite repression of transcription from RNA…	NA	NA	hypothetical protein BCIN_10g04140 [Botrytis cinerea B05.10]	NA
NC_037311.1	1741165	1741603	439	KOBchda1_H3K9me3_vs_TB_31_H3K9me3_peak_925	6.53	5.72	7.05	-1.33	6.09E-06	1.36E-05	Bcmss4:exon	Bcmss4:NC_037311.1:1739907-1744258:+:1477	Bcmss4(gene-BCIN_02g04880)	87;GO:0000003,biological_process reproduction;GO:0000935,cellular_component division septum;GO:0003006,biological_process developmental process involved in reproduction;GO:0003674,molecular_function molecular_function;GO:0003824,molecular_function catalytic activity;GO:0005488,molecular_function binding;GO:0005543,molecular_function phospholipid binding;GO:0005575,cellular_component cellular_comp…	PIP5K; 1-phosphatidylinositol-4-phosphate 5-kinase [EC:2.7.1.68]; K00889	map00562,map04011,map04070,map04139,map04144	Bcmss4 [Botrytis cinerea B05.10]	NA
NC_037319.1	1772315	1772915	601	KOBchda1_H3K9me3_vs_TB_31_H3K9me3_peak_926	7.03	6.2	7.55	-1.34	6.09E-06	1.36E-05	BCIN_10g04630:Promoter;BCIN_10g04620:exon	BCIN_10g04630:NC_037319.1:1774289-1777021:+:-1674	BCIN_10g04630(gene-BCIN_10g04630)	NA	NA	NA	hypothetical protein BCIN_10g04630 [Botrytis cinerea B05.10]	NA
NC_037322.1	1643007	1651774	8768	KOBchda1_H3K9me3_vs_TB_31_H3K9me3_peak_927	11.51	10.49	12.1	-1.61	6.22E-06	1.39E-05	intergenic	BCIN_13g04450:NC_037322.1:1649665-1650935:+:-2274	BCIN_13g04450(gene-BCIN_13g04450)	NA	NA	NA	hypothetical protein BCIN_13g04450 [Botrytis cinerea B05.10]	NA
NC_037310.1	819889	820521	633	KOBchda1_H3K9me3_vs_TB_31_H3K9me3_peak_929	7.93	7.14	8.44	-1.31	6.40E-06	1.43E-05	Bcsla2:exon	Bcsla2:NC_037310.1:817327-821589:-:1384	Bcsla2(gene-BCIN_01g02160)	110;GO:0000003,biological_process reproduction;GO:0000131,cellular_component incipient cellular bud site;GO:0000147,biological_process actin cortical patch assembly;GO:0000278,biological_process mitotic cell cycle;GO:0000281,biological_process mitotic cytokinesis;GO:0000282,biological_process cellular bud site selection;GO:0000910,biological_process cytokinesis;GO:0003674,molecular_function molec…	NA	NA	Bcsla2 [Botrytis cinerea B05.10]	NA
NC_037313.1	1114808	1115313	506	KOBchda1_H3K9me3_vs_TB_31_H3K9me3_peak_930	6.75	5.97	7.25	-1.28	6.42E-06	1.43E-05	BcCHSIIIa:exon	BcCHSIIIa:NC_037313.1:1112121-1116370:-:1309	BcCHSIIIa(gene-BCIN_04g03120)	98;GO:0000003,biological_process reproduction;GO:0000271,biological_process polysaccharide biosynthetic process;GO:0000278,biological_process mitotic cell cycle;GO:0000281,biological_process mitotic cytokinesis;GO:0000910,biological_process cytokinesis;GO:0000917,biological_process division septum assembly;GO:0000918,biological_process division septum site selection;GO:0000934,cellular_component …	CHS1; chitin synthase [EC:2.4.1.16]; K00698	map00520	BcCHSIIIa [Botrytis cinerea B05.10]	NA
NC_037311.1	1585869	1587608	1740	KOBchda1_H3K9me3_vs_TB_31_H3K9me3_peak_931	8.77	8.11	9.21	-1.1	6.42E-06	1.43E-05	BCIN_02g04480:Promoter	BCIN_02g04480:NC_037311.1:1583773-1585553:-:-1185	BCIN_02g04480(gene-BCIN_02g04480)	NA	MPV17; protein Mpv17; K13348	map04146	hypothetical protein BCIN_02g04480 [Botrytis cinerea B05.10]	NA
NC_037313.1	1164482	1165100	619	KOBchda1_H3K9me3_vs_TB_31_H3K9me3_peak_932	7	6.27	7.49	-1.22	6.45E-06	1.43E-05	BCIN_04g03210:Promoter;BCIN_04g03190:intron	BCIN_04g03190:NC_037313.1:1164414-1166371:-:1580	BCIN_04g03190(gene-BCIN_04g03190)	77;GO:0000003,biological_process reproduction;GO:0003006,biological_process developmental process involved in reproduction;GO:0003674,molecular_function molecular_function;GO:0005215,molecular_function transporter activity;GO:0005575,cellular_component cellular_component;GO:0005623,cellular_component cell;GO:0005886,cellular_component plasma membrane;GO:0006810,biological_process transport;GO:000…	NA	NA	hypothetical protein BCIN_04g03190 [Botrytis cinerea B05.10]	NA
NC_037310.1	131242	134583	3342	KOBchda1_H3K9me3_vs_TB_31_H3K9me3_peak_933	10.22	9.47	10.71	-1.24	6.52E-06	1.45E-05	BCIN_01g00310:three_prime_UTR;BCIN_01g00310:exon	BCIN_01g00310:NC_037310.1:131028-134420:+:1884	BCIN_01g00310(gene-BCIN_01g00310)	NA	NA	NA	hypothetical protein BCIN_01g00310 [Botrytis cinerea B05.10]	NA
NC_037313.1	902490	904335	1846	KOBchda1_H3K9me3_vs_TB_31_H3K9me3_peak_935	8.82	8.12	9.29	-1.18	6.69E-06	1.48E-05	intergenic	BCIN_04g02480:NC_037313.1:899267-900555:+:4145	BCIN_04g02480(gene-BCIN_04g02480)	NA	NA	NA	hypothetical protein BCIN_04g02480 [Botrytis cinerea B05.10]	NA
NC_037315.1	2444775	2446253	1479	KOBchda1_H3K9me3_vs_TB_31_H3K9me3_peak_936	8.39	7.75	8.83	-1.08	6.91E-06	1.53E-05	BCIN_06g06990:exon;BCIN_06g06980:Promoter	BCIN_06g06980:NC_037315.1:2441207-2444244:-:-1270	BCIN_06g06980(gene-BCIN_06g06980)	154;GO:0000278,biological_process mitotic cell cycle;GO:0000281,biological_process mitotic cytokinesis;GO:0000282,biological_process cellular bud site selection;GO:0000346,cellular_component transcription export complex;GO:0000910,biological_process cytokinesis;GO:0000956,biological_process nuclear-transcribed mRNA catabolic process;GO:0000972,biological_process transcription-dependent tethering …	NA	NA	hypothetical protein BCIN_06g06980 [Botrytis cinerea B05.10]	NA
NC_037325.1	594299	595745	1447	KOBchda1_H3K9me3_vs_TB_31_H3K9me3_peak_937	8.14	7.48	8.59	-1.12	6.94E-06	1.53E-05	BCIN_16g01520:exon	BCIN_16g01520:NC_037325.1:593717-595884:-:862	BCIN_16g01520(gene-BCIN_16g01520)	NA	NA	NA	hypothetical protein BCIN_16g01520 [Botrytis cinerea B05.10]	NA
NC_037313.1	2204989	2206373	1385	KOBchda1_H3K9me3_vs_TB_31_H3K9me3_peak_939	8.32	7.67	8.76	-1.09	7.01E-06	1.54E-05	intergenic	BCIN_04g06410:NC_037313.1:2206851-2209713:-:4032	BCIN_04g06410(gene-BCIN_04g06410)	NA	NA	NA	hypothetical protein BCIN_04g06410 [Botrytis cinerea B05.10]	NA
NC_037315.1	2249350	2252585	3236	KOBchda1_H3K9me3_vs_TB_31_H3K9me3_peak_940	9.48	8.85	9.92	-1.07	7.06E-06	1.55E-05	intergenic	BCIN_06g06420:NC_037315.1:2248077-2250470:+:2890	BCIN_06g06420(gene-BCIN_06g06420)	NA	NA	NA	hypothetical protein BCIN_06g06420 [Botrytis cinerea B05.10]	NA
NC_037311.1	2033351	2034421	1071	KOBchda1_H3K9me3_vs_TB_31_H3K9me3_peak_941	7.87	7.19	8.34	-1.15	7.11E-06	1.56E-05	BCIN_02g05640:Promoter;BCIN_02g05630:exon	BCIN_02g05640:NC_037311.1:2034633-2037029:+:-747	BCIN_02g05640(gene-BCIN_02g05640)	NA	NA	NA	hypothetical protein BCIN_02g05640 [Botrytis cinerea B05.10]	NA
NC_037315.1	1335465	1338645	3181	KOBchda1_H3K9me3_vs_TB_31_H3K9me3_peak_942	9.47	8.84	9.9	-1.06	7.12E-06	1.56E-05	BCIN_06g03870:Promoter	BCIN_06g03870:NC_037315.1:1335169-1336732:-:-323	BCIN_06g03870(gene-BCIN_06g03870)	NA	NA	NA	hypothetical protein BCIN_06g03870 [Botrytis cinerea B05.10]	NA
NC_037315.1	805975	806444	470	KOBchda1_H3K9me3_vs_TB_31_H3K9me3_peak_943	6.67	5.72	7.23	-1.51	7.17E-06	1.57E-05	BCIN_06g02310:exon	BCIN_06g02310:NC_037315.1:805067-808484:+:1142	BCIN_06g02310(gene-BCIN_06g02310)	NA	NA	NA	hypothetical protein BCIN_06g02310 [Botrytis cinerea B05.10]	NA
NC_037317.1	1194953	1198521	3569	KOBchda1_H3K9me3_vs_TB_31_H3K9me3_peak_944	10.01	9.18	10.53	-1.35	7.18E-06	1.57E-05	intergenic	CND17:NC_037317.1:1186577-1190129:-:-6608	CND17(gene-BCIN_08g03110)	NA	NA	NA	CND17 [Botrytis cinerea B05.10]	NA
NC_037325.1	1449678	1452979	3302	KOBchda1_H3K9me3_vs_TB_31_H3K9me3_peak_945	9.34	8.68	9.8	-1.12	7.25E-06	1.59E-05	BCIN_16g03960:Promoter	BCIN_16g03960:NC_037325.1:1449588-1451214:-:-114	BCIN_16g03960(gene-BCIN_16g03960)	NA	NA	NA	hypothetical protein BCIN_16g03960 [Botrytis cinerea B05.10]	NA
NC_037320.1	1510646	1511569	924	KOBchda1_H3K9me3_vs_TB_31_H3K9me3_peak_946	7.49	6.72	7.99	-1.27	7.31E-06	1.60E-05	BCIN_11g04030:Promoter;BCIN_11g04050:Promoter;BCIN_11g04040:exon	BCIN_11g04040:NC_037320.1:1509894-1512108:+:1213	BCIN_11g04040(gene-BCIN_11g04040)	NA	NA	NA	hypothetical protein BCIN_11g04040 [Botrytis cinerea B05.10]	NA
NC_037313.1	1574683	1575288	606	KOBchda1_H3K9me3_vs_TB_31_H3K9me3_peak_948	6.98	6.1	7.52	-1.42	7.41E-06	1.62E-05	BCIN_04g04520:Promoter;BCIN_04g04500:exon	BCIN_04g04500:NC_037313.1:1574024-1575418:+:961	BCIN_04g04500(gene-BCIN_04g04500)	87;GO:0003674,molecular_function molecular_function;GO:0005215,molecular_function transporter activity;GO:0005216,molecular_function ion channel activity;GO:0005244,molecular_function voltage-gated ion channel activity;GO:0005253,molecular_function anion channel activity;GO:0005575,cellular_component cellular_component;GO:0005622,cellular_component intracellular;GO:0005623,cellular_component cell…	NA	NA	hypothetical protein BCIN_04g04500 [Botrytis cinerea B05.10]	NA
NC_037311.1	505290	507835	2546	KOBchda1_H3K9me3_vs_TB_31_H3K9me3_peak_949	9.25	8.63	9.69	-1.05	7.44E-06	1.62E-05	BCIN_02g01200:Promoter	BCIN_02g01200:NC_037311.1:504931-506471:-:-91	BCIN_02g01200(gene-BCIN_02g01200)	NA	NA	NA	hypothetical protein BCIN_02g01200 [Botrytis cinerea B05.10]	NA
NC_037315.1	810750	811469	720	KOBchda1_H3K9me3_vs_TB_31_H3K9me3_peak_951	7.22	6.36	7.76	-1.4	7.57E-06	1.65E-05	BCIN_06g02320:exon	BCIN_06g02320:NC_037315.1:809698-812437:-:1327	BCIN_06g02320(gene-BCIN_06g02320)	NA	NA	NA	hypothetical protein BCIN_06g02320 [Botrytis cinerea B05.10]	NA
NC_037320.1	213168	217655	4488	KOBchda1_H3K9me3_vs_TB_31_H3K9me3_peak_952	11.38	10.39	11.96	-1.56	7.72E-06	1.68E-05	BCIN_11g00670:exon	BCIN_11g00670:NC_037320.1:214308-215651:-:239	BCIN_11g00670(gene-BCIN_11g00670)	NA	NA	NA	hypothetical protein BCIN_11g00670 [Botrytis cinerea B05.10]	NA
NC_037314.1	668597	669274	678	KOBchda1_H3K9me3_vs_TB_31_H3K9me3_peak_953	7.08	6.29	7.59	-1.3	7.78E-06	1.69E-05	BCIN_05g01760:exon	BCIN_05g01760:NC_037314.1:667382-669885:+:1553	BCIN_05g01760(gene-BCIN_05g01760)	110;GO:0000217,molecular_function DNA secondary structure binding;GO:0000400,molecular_function four-way junction DNA binding;GO:0000785,cellular_component chromatin;GO:0000792,cellular_component heterochromatin;GO:0001173,biological_process DNA-templated transcriptional start site selection;GO:0001174,biological_process transcriptional start site selection at RNA polymerase II promoter;GO:000367…	NA	NA	hypothetical protein BCIN_05g01760 [Botrytis cinerea B05.10]	NA
NC_037316.1	358965	361361	2397	KOBchda1_H3K9me3_vs_TB_31_H3K9me3_peak_954	9.28	8.53	9.77	-1.24	7.82E-06	1.70E-05	BCIN_07g01000:exon	BCIN_07g01000:NC_037316.1:360016-361364:-:1201	BCIN_07g01000(gene-BCIN_07g01000)	NA	NA	NA	hypothetical protein BCIN_07g01000 [Botrytis cinerea B05.10]	NA
NC_037313.1	179493	183218	3726	KOBchda1_H3K9me3_vs_TB_31_H3K9me3_peak_956	10.9	9.92	11.48	-1.56	7.94E-06	1.72E-05	BCIN_04g00480:Promoter	BCIN_04g00480:NC_037313.1:179021-180306:-:-1049	BCIN_04g00480(gene-BCIN_04g00480)	NA	NA	NA	hypothetical protein BCIN_04g00480 [Botrytis cinerea B05.10]	NA
NC_037321.1	1878003	1878538	536	KOBchda1_H3K9me3_vs_TB_31_H3K9me3_peak_957	7.14	6.36	7.65	-1.28	7.95E-06	1.72E-05	BCIN_12g05430:exon;BCIN_12g05430:three_prime_UTR	BCIN_12g05430:NC_037321.1:1877343-1878541:+:927	BCIN_12g05430(gene-BCIN_12g05430)	NA	NA	NA	hypothetical protein BCIN_12g05430 [Botrytis cinerea B05.10]	NA
NC_037321.1	2280785	2281717	933	KOBchda1_H3K9me3_vs_TB_31_H3K9me3_peak_959	7.6	6.92	8.06	-1.15	8.09E-06	1.75E-05	Bcprp2:Promoter	Bcprp2:NC_037321.1:2282554-2286329:+:-1303	Bcprp2(gene-BCIN_12g06560)	84;GO:0000350,biological_process generation of catalytic spliceosome for second transesterification step;GO:0000375,biological_process RNA splicing, via transesterification reactions;GO:0000377,biological_process RNA splicing, via transesterification reactions with bulged adenosine as nucleophile;GO:0000390,biological_process spliceosomal complex disassembly;GO:0000393,biological_process spliceos…	DHX8, PRP22; ATP-dependent RNA helicase DHX8/PRP22 [EC:3.6.4.13]; K12818	map03040	Bcprp2 [Botrytis cinerea B05.10]	NA
NC_037322.1	1466682	1468705	2024	KOBchda1_H3K9me3_vs_TB_31_H3K9me3_peak_960	8.61	7.98	9.05	-1.07	8.14E-06	1.75E-05	intergenic	BCIN_13g04150:NC_037322.1:1471548-1473353:+:-3854	BCIN_13g04150(gene-BCIN_13g04150)	66;GO:0003674,molecular_function molecular_function;GO:0005215,molecular_function transporter activity;GO:0005310,molecular_function dicarboxylic acid transmembrane transporter activity;GO:0005342,molecular_function organic acid transmembrane transporter activity;GO:0005575,cellular_component cellular_component;GO:0005622,cellular_component intracellular;GO:0005623,cellular_component cell;GO:0005…	NA	NA	hypothetical protein BCIN_13g04150 [Botrytis cinerea B05.10]	NA
NC_037314.1	2575593	2578247	2655	KOBchda1_H3K9me3_vs_TB_31_H3K9me3_peak_961	8.91	8.27	9.35	-1.08	8.18E-06	1.76E-05	intergenic	BCIN_05g07300:NC_037314.1:2578388-2580824:-:3904	BCIN_05g07300(gene-BCIN_05g07300)	NA	NA	NA	hypothetical protein BCIN_05g07300 [Botrytis cinerea B05.10]	NA
NC_037312.1	1918721	1921564	2844	KOBchda1_H3K9me3_vs_TB_31_H3K9me3_peak_962	9.91	9.1	10.43	-1.32	8.20E-06	1.76E-05	BCIN_03g05700:three_prime_UTR;BCIN_03g05700:exon	BCIN_03g05700:NC_037312.1:1920020-1923039:-:2896	BCIN_03g05700(gene-BCIN_03g05700)	NA	NA	NA	hypothetical protein BCIN_03g05700 [Botrytis cinerea B05.10]	NA
NC_037310.1	2619177	2619581	405	KOBchda1_H3K9me3_vs_TB_31_H3K9me3_peak_965	6.54	5.72	7.06	-1.34	8.33E-06	1.79E-05	Bcerj5:Promoter;BCIN_01g07520:exon	BCIN_01g07520:NC_037310.1:2617828-2620728:+:1551	BCIN_01g07520(gene-BCIN_01g07520)	NA	NA	NA	hypothetical protein BCIN_01g07520 [Botrytis cinerea B05.10]	NA
NC_037310.1	3143078	3146853	3776	KOBchda1_H3K9me3_vs_TB_31_H3K9me3_peak_967	10.35	9.49	10.88	-1.39	8.38E-06	1.79E-05	BCIN_01g09020:Promoter	BCIN_01g09020:NC_037310.1:3141218-3143338:-:-1627	BCIN_01g09020(gene-BCIN_01g09020)	NA	NA	NA	hypothetical protein BCIN_01g09020 [Botrytis cinerea B05.10]	NA
NC_037322.1	332079	332958	880	KOBchda1_H3K9me3_vs_TB_31_H3K9me3_peak_968	7.5	6.78	7.97	-1.19	8.40E-06	1.80E-05	BCIN_13g00890:exon;BCIN_13g00890:three_prime_UTR	BCIN_13g00890:NC_037322.1:332035-333503:-:984	BCIN_13g00890(gene-BCIN_13g00890)	147;GO:0000003,biological_process reproduction;GO:0000122,biological_process negative regulation of transcription by RNA polymerase II;GO:0000228,cellular_component nuclear chromosome;GO:0000785,cellular_component chromatin;GO:0000786,cellular_component nucleosome;GO:0000788,cellular_component nuclear nucleosome;GO:0000790,cellular_component nuclear chromatin;GO:0003006,biological_process develop…	NA	NA	hypothetical protein BCIN_13g00890 [Botrytis cinerea B05.10]	NA
NC_037322.1	2184910	2190255	5346	KOBchda1_H3K9me3_vs_TB_31_H3K9me3_peak_969	10.66	9.81	11.19	-1.37	8.46E-06	1.81E-05	BCIN_13g05790:Promoter	BCIN_13g05790:NC_037322.1:2184445-2187528:-:-54	BCIN_13g05790(gene-BCIN_13g05790)	NA	NA	NA	hypothetical protein BCIN_13g05790 [Botrytis cinerea B05.10]	NA
NC_037310.1	2812649	2813749	1101	KOBchda1_H3K9me3_vs_TB_31_H3K9me3_peak_970	7.92	7.04	8.46	-1.42	8.53E-06	1.82E-05	Bcass1:Promoter;BctubA:exon;Bcgcn20:Promoter	BctubA:NC_037310.1:2811989-2814395:+:1210	BctubA(gene-BCIN_01g08040)	150;GO:0000003,biological_process reproduction;GO:0000070,biological_process mitotic sister chromatid segregation;GO:0000166,molecular_function nucleotide binding;GO:0000226,biological_process microtubule cytoskeleton organization;GO:0000235,cellular_component astral microtubule;GO:0000278,biological_process mitotic cell cycle;GO:0000280,biological_process nuclear division;GO:0000819,biological_p…	TUBB; tubulin beta; K07375	map04145	BctubA [Botrytis cinerea B05.10]	NA
NC_037320.1	667777	671621	3845	KOBchda1_H3K9me3_vs_TB_31_H3K9me3_peak_972	9.95	9.19	10.44	-1.25	8.56E-06	1.82E-05	intergenic	BCIN_11g02020:NC_037320.1:666652-667671:+:3047	BCIN_11g02020(gene-BCIN_11g02020)	NA	NA	NA	hypothetical protein BCIN_11g02020 [Botrytis cinerea B05.10]	NA
NC_037310.1	2113089	2113685	597	KOBchda1_H3K9me3_vs_TB_31_H3K9me3_peak_973	6.96	6.12	7.49	-1.37	8.70E-06	1.85E-05	BCIN_01g06020:exon	BCIN_01g06020:NC_037310.1:2109433-2115244:-:1857	BCIN_01g06020(gene-BCIN_01g06020)	93;GO:0000131,cellular_component incipient cellular bud site;GO:0003674,molecular_function molecular_function;GO:0005096,molecular_function GTPase activator activity;GO:0005488,molecular_function binding;GO:0005543,molecular_function phospholipid binding;GO:0005575,cellular_component cellular_component;GO:0005622,cellular_component intracellular;GO:0005623,cellular_component cell;GO:0005737,cellu…	BEM3; Rho-type GTPase-activating protein; K19840	map04011	hypothetical protein BCIN_01g06020 [Botrytis cinerea B05.10]	NA
NC_037310.1	1051149	1052153	1005	KOBchda1_H3K9me3_vs_TB_31_H3K9me3_peak_974	7.48	6.66	8.01	-1.35	8.71E-06	1.85E-05	Bckip2:exon	Bckip2:NC_037310.1:1049352-1054829:+:2299	Bckip2(gene-BCIN_01g02830)	145;GO:0000226,biological_process microtubule cytoskeleton organization;GO:0003674,molecular_function molecular_function;GO:0003774,molecular_function motor activity;GO:0003777,molecular_function microtubule motor activity;GO:0003824,molecular_function catalytic activity;GO:0005488,molecular_function binding;GO:0005515,molecular_function protein binding;GO:0005575,cellular_component cellular_comp…	NA	NA	Bckip2 [Botrytis cinerea B05.10]	NA
NC_037313.1	274166	274741	576	KOBchda1_H3K9me3_vs_TB_31_H3K9me3_peak_975	7.59	6.78	8.11	-1.33	8.78E-06	1.86E-05	BCIN_04g00740:exon	BCIN_04g00740:NC_037313.1:272834-277043:-:2589	BCIN_04g00740(gene-BCIN_04g00740)	NA	NA	NA	hypothetical protein BCIN_04g00740 [Botrytis cinerea B05.10]	NA
NC_037313.1	2216366	2221335	4970	KOBchda1_H3K9me3_vs_TB_31_H3K9me3_peak_977	10.56	9.71	11.09	-1.38	8.84E-06	1.87E-05	BCIN_04g06440:Promoter	BCIN_04g06440:NC_037313.1:2220231-2221960:+:-1380	BCIN_04g06440(gene-BCIN_04g06440)	NA	NA	NA	hypothetical protein BCIN_04g06440 [Botrytis cinerea B05.10]	NA
NC_037320.1	1521252	1524987	3736	KOBchda1_H3K9me3_vs_TB_31_H3K9me3_peak_978	9.57	8.9	10.03	-1.14	9.01E-06	1.91E-05	intergenic	BCIN_11g04010:NC_037320.1:1517678-1518980:-:-4139	BCIN_11g04010(gene-BCIN_11g04010)	NA	NA	NA	hypothetical protein BCIN_11g04010 [Botrytis cinerea B05.10]	NA
NC_037318.1	258990	261932	2943	KOBchda1_H3K9me3_vs_TB_31_H3K9me3_peak_980	9.51	8.84	9.96	-1.12	9.04E-06	1.91E-05	intergenic	BCIN_09g00740:NC_037318.1:258568-260394:+:1893	BCIN_09g00740(gene-BCIN_09g00740)	NA	NA	NA	hypothetical protein BCIN_09g00740 [Botrytis cinerea B05.10]	NA
NC_037315.1	2216241	2219824	3584	KOBchda1_H3K9me3_vs_TB_31_H3K9me3_peak_981	10.01	9.28	10.5	-1.22	9.10E-06	1.92E-05	BCIN_06g06400:exon	BCIN_06g06400:NC_037315.1:2217671-2218248:+:361	BCIN_06g06400(gene-BCIN_06g06400)	NA	NA	NA	hypothetical protein BCIN_06g06400 [Botrytis cinerea B05.10]	NA
NC_037312.1	1168134	1168508	375	KOBchda1_H3K9me3_vs_TB_31_H3K9me3_peak_982	6.28	5.39	6.83	-1.44	9.16E-06	1.93E-05	BCIN_03g03460:Promoter;BCIN_03g03450:exon;BCIN_03g03440:Promoter	BCIN_03g03450:NC_037312.1:1167609-1169537:-:1216	BCIN_03g03450(gene-BCIN_03g03450)	NA	NA	NA	hypothetical protein BCIN_03g03450 [Botrytis cinerea B05.10]	NA
NC_037313.1	441252	444601	3350	KOBchda1_H3K9me3_vs_TB_31_H3K9me3_peak_983	10.17	9.38	10.68	-1.3	9.20E-06	1.94E-05	intergenic	BCIN_04g01090:NC_037313.1:434740-439937:-:-2989	BCIN_04g01090(gene-BCIN_04g01090)	NA	NA	NA	hypothetical protein BCIN_04g01090 [Botrytis cinerea B05.10]	NA
NC_037324.1	1262892	1263535	644	KOBchda1_H3K9me3_vs_TB_31_H3K9me3_peak_984	6.99	6.21	7.48	-1.27	9.21E-06	1.94E-05	Bccdc53:exon	Bccdc53:NC_037324.1:1261731-1265769:+:1482	Bccdc53(gene-BCIN_15g03600)	119;GO:0000082,biological_process G1/S transition of mitotic cell cycle;GO:0000086,biological_process G2/M transition of mitotic cell cycle;GO:0000151,cellular_component ubiquitin ligase complex;GO:0000152,cellular_component nuclear ubiquitin ligase complex;GO:0000278,biological_process mitotic cell cycle;GO:0003674,molecular_function molecular_function;GO:0003676,molecular_function nucleic acid …	CUL1, CDC53; cullin 1; K03347	map04111,map04120,map04141	Bccdc53 [Botrytis cinerea B05.10]	NA
NC_037319.1	647667	648459	793	KOBchda1_H3K9me3_vs_TB_31_H3K9me3_peak_985	7.44	6.7	7.92	-1.22	9.34E-06	1.96E-05	BCIN_10g01690:exon;BCIN_10g01690:Promoter	BCIN_10g01690:NC_037319.1:644664-646361:-:-1702	BCIN_10g01690(gene-BCIN_10g01690)	NA	NA	NA	hypothetical protein BCIN_10g01690 [Botrytis cinerea B05.10]	NA
NC_037310.1	1173169	1173622	454	KOBchda1_H3K9me3_vs_TB_31_H3K9me3_peak_987	6.47	5.58	7.01	-1.43	9.42E-06	1.98E-05	Bcbik1:exon	Bcbik1:NC_037310.1:1171987-1175481:+:1408	Bcbik1(gene-BCIN_01g03260)	183;GO:0000003,biological_process reproduction;GO:0000022,biological_process mitotic spindle elongation;GO:0000070,biological_process mitotic sister chromatid segregation;GO:0000226,biological_process microtubule cytoskeleton organization;GO:0000228,cellular_component nuclear chromosome;GO:0000235,cellular_component astral microtubule;GO:0000278,biological_process mitotic cell cycle;GO:0000280,bi…	NA	NA	Bcbik1 [Botrytis cinerea B05.10]	NA
NC_037319.1	1902746	1903385	640	KOBchda1_H3K9me3_vs_TB_31_H3K9me3_peak_988	7.14	6.38	7.64	-1.26	9.54E-06	2.00E-05	Bcubc1:Promoter;Bcrpt2:exon	Bcrpt2:NC_037319.1:1902249-1904277:+:816	Bcrpt2(gene-BCIN_10g05050)	221;GO:0000228,cellular_component nuclear chromosome;GO:0000502,cellular_component proteasome complex;GO:0000785,cellular_component chromatin;GO:0000790,cellular_component nuclear chromatin;GO:0003674,molecular_function molecular_function;GO:0003824,molecular_function catalytic activity;GO:0005488,molecular_function binding;GO:0005515,molecular_function protein binding;GO:0005575,cellular_compone…	PSMC1, RPT2; 26S proteasome regulatory subunit T2; K03062	map03050	Bcrpt2 [Botrytis cinerea B05.10]	NA
NC_037323.1	137810	138242	433	KOBchda1_H3K9me3_vs_TB_31_H3K9me3_peak_989	6.87	6.07	7.38	-1.31	9.57E-06	2.00E-05	BCIN_14g00370:exon	BCIN_14g00370:NC_037323.1:135111-140899:-:2873	BCIN_14g00370(gene-BCIN_14g00370)	NA	NA	NA	hypothetical protein BCIN_14g00370 [Botrytis cinerea B05.10]	NA
NC_037311.1	3254584	3255044	461	KOBchda1_H3K9me3_vs_TB_31_H3K9me3_peak_991	6.48	5.67	7	-1.33	9.60E-06	2.00E-05	Bcnop9:exon;BCIN_02g09190:Promoter	Bcnop9:NC_037311.1:3252711-3256175:-:1361	Bcnop9(gene-BCIN_02g09180)	110;GO:0000054,biological_process ribosomal subunit export from nucleus;GO:0000056,biological_process ribosomal small subunit export from nucleus;GO:0000447,biological_process endonucleolytic cleavage in ITS1 to separate SSU-rRNA from 5.8S rRNA and LSU-rRNA from tricistronic rRNA transcript (SSU-rRNA, 5.8S rRNA, LSU-rRNA);GO:0000460,biological_process maturation of 5.8S rRNA;GO:0000462,biological…	NA	NA	Bcnop9 [Botrytis cinerea B05.10]	NA
NC_037325.1	1132872	1133949	1078	KOBchda1_H3K9me3_vs_TB_31_H3K9me3_peak_992	7.72	7.04	8.18	-1.13	9.62E-06	2.01E-05	BCIN_16g02930:Promoter	BCIN_16g02930:NC_037325.1:1134320-1135372:+:-909	BCIN_16g02930(gene-BCIN_16g02930)	NA	NA	NA	hypothetical protein BCIN_16g02930 [Botrytis cinerea B05.10]	NA
NC_037316.1	2473958	2475275	1318	KOBchda1_H3K9me3_vs_TB_31_H3K9me3_peak_993	8.29	7.61	8.75	-1.14	9.63E-06	2.01E-05	intergenic	BCIN_07g06660:NC_037316.1:2478303-2479870:-:5253	BCIN_07g06660(gene-BCIN_07g06660)	NA	NA	NA	hypothetical protein BCIN_07g06660 [Botrytis cinerea B05.10]	NA
NC_037316.1	698413	700191	1779	KOBchda1_H3K9me3_vs_TB_31_H3K9me3_peak_994	8.46	7.8	8.91	-1.11	9.67E-06	2.01E-05	BCIN_07g01860:Promoter	BCIN_07g01860:NC_037316.1:697987-699226:-:-76	BCIN_07g01860(gene-BCIN_07g01860)	NA	NA	NA	hypothetical protein BCIN_07g01860 [Botrytis cinerea B05.10]	NA
NC_037315.1	1226462	1227238	777	KOBchda1_H3K9me3_vs_TB_31_H3K9me3_peak_996	7.2	6.38	7.72	-1.34	1.01E-05	2.10E-05	intergenic	BCIN_06g03510:NC_037315.1:1229537-1232182:+:-2687	BCIN_06g03510(gene-BCIN_06g03510)	NA	NA	NA	hypothetical protein BCIN_06g03510 [Botrytis cinerea B05.10]	NA
NC_037316.1	1390359	1395145	4787	KOBchda1_H3K9me3_vs_TB_31_H3K9me3_peak_997	10.09	9.36	10.57	-1.21	1.02E-05	2.12E-05	BCIN_07g03840:exon;BCIN_07g03880:Promoter	BCIN_07g03840:NC_037316.1:1392435-1393129:+:317	BCIN_07g03840(gene-BCIN_07g03840)	NA	NA	NA	hypothetical protein BCIN_07g03840 [Botrytis cinerea B05.10]	NA
NC_037317.1	1629599	1629999	401	KOBchda1_H3K9me3_vs_TB_31_H3K9me3_peak_998	6.62	5.83	7.13	-1.29	1.04E-05	2.15E-05	BCIN_08g04240:exon	BCIN_08g04240:NC_037317.1:1628796-1630761:+:1003	BCIN_08g04240(gene-BCIN_08g04240)	NA	NA	NA	hypothetical protein BCIN_08g04240 [Botrytis cinerea B05.10]	NA
NC_037312.1	19737	26663	6927	KOBchda1_H3K9me3_vs_TB_31_H3K9me3_peak_999	12.27	10.94	12.95	-2.01	1.04E-05	2.15E-05	BCIN_03g00040:three_prime_UTR;BCIN_03g00030:Promoter;BCIN_03g00040:exon	BCIN_03g00040:NC_037312.1:21879-23244:+:1321	BCIN_03g00040(gene-BCIN_03g00040)	NA	NA	NA	hypothetical protein BCIN_03g00040 [Botrytis cinerea B05.10]	NA
NC_037323.1	1561715	1562257	543	KOBchda1_H3K9me3_vs_TB_31_H3K9me3_peak_1000	6.73	5.94	7.23	-1.29	1.04E-05	2.16E-05	BCIN_14g03970:exon	BCIN_14g03970:NC_037323.1:1561353-1563527:-:1541	BCIN_14g03970(gene-BCIN_14g03970)	133;GO:0000003,biological_process reproduction;GO:0000271,biological_process polysaccharide biosynthetic process;GO:0003006,biological_process developmental process involved in reproduction;GO:0003674,molecular_function molecular_function;GO:0003824,molecular_function catalytic activity;GO:0005575,cellular_component cellular_component;GO:0005576,cellular_component extracellular region;GO:0005618,…	NA	NA	hypothetical protein BCIN_14g03970 [Botrytis cinerea B05.10]	NA
NC_037325.1	197924	199627	1704	KOBchda1_H3K9me3_vs_TB_31_H3K9me3_peak_1001	8.48	7.86	8.91	-1.05	1.05E-05	2.16E-05	intergenic	BCIN_16g00370:NC_037325.1:200859-202570:-:3794	BCIN_16g00370(gene-BCIN_16g00370)	NA	NA	NA	hypothetical protein BCIN_16g00370 [Botrytis cinerea B05.10]	NA
NC_037313.1	1737823	1738834	1012	KOBchda1_H3K9me3_vs_TB_31_H3K9me3_peak_1003	7.99	7.32	8.45	-1.13	1.05E-05	2.18E-05	Bcnip100:exon	Bcnip100:NC_037313.1:1734438-1738774:+:3890	Bcnip100(gene-BCIN_04g05030)	11;GO:0005575,cellular_component cellular_component;GO:0005622,cellular_component intracellular;GO:0005623,cellular_component cell;GO:0005737,cellular_component cytoplasm;GO:0005856,cellular_component cytoskeleton;GO:0043226,cellular_component organelle;GO:0043228,cellular_component non-membrane-bounded organelle;GO:0043229,cellular_component intracellular organelle;GO:0043232,cellular_component …	NA	NA	Bcnip100 [Botrytis cinerea B05.10]	NA
NC_037323.1	416704	419137	2434	KOBchda1_H3K9me3_vs_TB_31_H3K9me3_peak_1004	9.14	8.49	9.59	-1.1	1.06E-05	2.19E-05	BCIN_14g00940:Promoter	BCIN_14g00940:NC_037323.1:410447-416163:-:-1757	BCIN_14g00940(gene-BCIN_14g00940)	NA	NA	NA	hypothetical protein BCIN_14g00940 [Botrytis cinerea B05.10]	NA
NC_037311.1	1905526	1918185	12660	KOBchda1_H3K9me3_vs_TB_31_H3K9me3_peak_1006	12.44	11.14	13.11	-1.97	1.07E-05	2.20E-05	BCIN_02g05350:Promoter	BCIN_02g05350:NC_037311.1:1911940-1913999:+:-84	BCIN_02g05350(gene-BCIN_02g05350)	NA	NA	NA	hypothetical protein BCIN_02g05350 [Botrytis cinerea B05.10]	NA
NC_037312.1	36685	37799	1115	KOBchda1_H3K9me3_vs_TB_31_H3K9me3_peak_1007	8.09	7.42	8.55	-1.13	1.07E-05	2.21E-05	BCIN_03g00070:exon;BCIN_03g00080:Promoter	BCIN_03g00070:NC_037312.1:36269-38123:-:881	BCIN_03g00070(gene-BCIN_03g00070)	NA	NA	NA	hypothetical protein BCIN_03g00070 [Botrytis cinerea B05.10]	NA
NC_037321.1	754228	759029	4802	KOBchda1_H3K9me3_vs_TB_31_H3K9me3_peak_1009	10.29	9.49	10.8	-1.31	1.09E-05	2.23E-05	intergenic	BCIN_12g02130:NC_037321.1:759091-759871:+:-2462	BCIN_12g02130(gene-BCIN_12g02130)	NA	NA	NA	hypothetical protein BCIN_12g02130 [Botrytis cinerea B05.10]	NA
NC_037319.1	1959969	1960748	780	KOBchda1_H3K9me3_vs_TB_31_H3K9me3_peak_1010	7.15	6.41	7.64	-1.23	1.11E-05	2.26E-05	Bcrad23:intron;BCIN_10g05170:Promoter	BCIN_10g05170:NC_037319.1:1955149-1959114:-:-1244	BCIN_10g05170(gene-BCIN_10g05170)	NA	NA	NA	hypothetical protein BCIN_10g05170 [Botrytis cinerea B05.10]	NA
NC_037323.1	1868283	1869433	1151	KOBchda1_H3K9me3_vs_TB_31_H3K9me3_peak_1011	8.21	7.51	8.67	-1.17	1.12E-05	2.30E-05	BCIN_14g04880:exon;BCIN_14g04890:Promoter	BCIN_14g04890:NC_037323.1:1870408-1871530:+:-1550	BCIN_14g04890(gene-BCIN_14g04890)	NA	NA	NA	hypothetical protein BCIN_14g04890 [Botrytis cinerea B05.10]	NA
NC_037318.1	1664556	1666568	2013	KOBchda1_H3K9me3_vs_TB_31_H3K9me3_peak_1012	8.89	8.22	9.34	-1.12	1.16E-05	2.37E-05	BCIN_09g04750:exon	BCIN_09g04750:NC_037318.1:1665522-1666374:+:40	BCIN_09g04750(gene-BCIN_09g04750)	NA	NA	NA	hypothetical protein BCIN_09g04750 [Botrytis cinerea B05.10]	NA
NC_037315.1	780451	781159	709	KOBchda1_H3K9me3_vs_TB_31_H3K9me3_peak_1013	7.07	6.32	7.56	-1.24	1.17E-05	2.38E-05	BCIN_06g02220:exon	BCIN_06g02220:NC_037315.1:778811-782696:-:1891	BCIN_06g02220(gene-BCIN_06g02220)	81;GO:0000322,cellular_component storage vacuole;GO:0000323,cellular_component lytic vacuole;GO:0000324,cellular_component fungal-type vacuole;GO:0003674,molecular_function molecular_function;GO:0003824,molecular_function catalytic activity;GO:0004721,molecular_function phosphoprotein phosphatase activity;GO:0004722,molecular_function protein serine/threonine phosphatase activity;GO:0005575,cellu…	PPP1C; serine/threonine-protein phosphatase PP1 catalytic subunit [EC:3.1.3.16]; K06269	map03015,map04113	hypothetical protein BCIN_06g02220 [Botrytis cinerea B05.10]	NA
NC_037313.1	1964855	1965188	334	KOBchda1_H3K9me3_vs_TB_31_H3K9me3_peak_1016	6.14	5.18	6.71	-1.53	1.21E-05	2.45E-05	Bcspt6:exon;Bcste7:Promoter	Bcspt6:NC_037313.1:1961071-1965898:-:876	Bcspt6(gene-BCIN_04g05620)	342;GO:0000082,biological_process G1/S transition of mitotic cell cycle;GO:0000083,biological_process regulation of transcription involved in G1/S transition of mitotic cell cycle;GO:0000122,biological_process negative regulation of transcription by RNA polymerase II;GO:0000183,biological_process chromatin silencing at rDNA;GO:0000228,cellular_component nuclear chromosome;GO:0000278,biological_pr…	NA	NA	Bcspt6 [Botrytis cinerea B05.10]	NA
NC_037310.1	2835891	2837255	1365	KOBchda1_H3K9me3_vs_TB_31_H3K9me3_peak_1017	8.23	7.51	8.71	-1.2	1.21E-05	2.46E-05	BCIN_01g08090:exon;BCIN_01g08090:three_prime_UTR	BCIN_01g08090:NC_037310.1:2836356-2837440:-:867	BCIN_01g08090(gene-BCIN_01g08090)	NA	NA	NA	hypothetical protein BCIN_01g08090 [Botrytis cinerea B05.10]	NA
NC_037320.1	1125400	1125911	512	KOBchda1_H3K9me3_vs_TB_31_H3K9me3_peak_1018	6.65	5.82	7.17	-1.35	1.21E-05	2.46E-05	BCIN_11g03280:intron	BCIN_11g03280:NC_037320.1:1124933-1125819:+:722	BCIN_11g03280(gene-BCIN_11g03280)	78;GO:0000463,biological_process maturation of LSU-rRNA from tricistronic rRNA transcript (SSU-rRNA, 5.8S rRNA, LSU-rRNA);GO:0000470,biological_process maturation of LSU-rRNA;GO:0002181,biological_process cytoplasmic translation;GO:0003674,molecular_function molecular_function;GO:0003676,molecular_function nucleic acid binding;GO:0003723,molecular_function RNA binding;GO:0003729,molecular_functio…	RP-L35e, RPL35; large subunit ribosomal protein L35e; K02918	map03010	hypothetical protein BCIN_11g03280 [Botrytis cinerea B05.10]	NA
NC_037310.1	1926034	1926577	544	KOBchda1_H3K9me3_vs_TB_31_H3K9me3_peak_1019	6.65	5.91	7.14	-1.23	1.25E-05	2.53E-05	Bcsec66:exon;BCIN_01g05470:Promoter;Bcnpl4:Promoter	Bcsec66:NC_037310.1:1925742-1927221:-:915	Bcsec66(gene-BCIN_01g05480)	67;GO:0005575,cellular_component cellular_component;GO:0005622,cellular_component intracellular;GO:0005623,cellular_component cell;GO:0005737,cellular_component cytoplasm;GO:0005783,cellular_component endoplasmic reticulum;GO:0005789,cellular_component endoplasmic reticulum membrane;GO:0005791,cellular_component rough endoplasmic reticulum;GO:0006605,biological_process protein targeting;GO:000661…	NA	NA	Bcsec66 [Botrytis cinerea B05.10]	NA
NC_037321.1	2068921	2069880	960	KOBchda1_H3K9me3_vs_TB_31_H3K9me3_peak_1020	7.62	6.97	8.07	-1.1	1.25E-05	2.53E-05	Bckap114:three_prime_UTR;Bckap114:exon	Bckap114:NC_037321.1:2065789-2069747:+:3611	Bckap114(gene-BCIN_12g05950)	78;GO:0000166,molecular_function nucleotide binding;GO:0001882,molecular_function nucleoside binding;GO:0001883,molecular_function purine nucleoside binding;GO:0003674,molecular_function molecular_function;GO:0005215,molecular_function transporter activity;GO:0005488,molecular_function binding;GO:0005525,molecular_function GTP binding;GO:0005575,cellular_component cellular_component;GO:0005622,ce…	NA	NA	Bckap114 [Botrytis cinerea B05.10]	NA
NC_037324.1	1954845	1956052	1208	KOBchda1_H3K9me3_vs_TB_31_H3K9me3_peak_1021	8.17	7.55	8.6	-1.06	1.25E-05	2.53E-05	Bcsec27:exon;Bcsec27:three_prime_UTR	BCIN_15g05620:NC_037324.1:1956038-1958690:-:3241	BCIN_15g05620(gene-BCIN_15g05620)	NA	NA	NA	hypothetical protein BCIN_15g05620 [Botrytis cinerea B05.10]	NA
NC_037317.1	1232369	1234108	1740	KOBchda1_H3K9me3_vs_TB_31_H3K9me3_peak_1022	8.74	8.07	9.2	-1.13	1.25E-05	2.54E-05	BCIN_08g03190:Promoter	BCIN_08g03190:NC_037317.1:1230309-1231593:-:-1645	BCIN_08g03190(gene-BCIN_08g03190)	93;GO:0000228,cellular_component nuclear chromosome;GO:0000278,biological_process mitotic cell cycle;GO:0000723,biological_process telomere maintenance;GO:0000781,cellular_component chromosome, telomeric region;GO:0000784,cellular_component nuclear chromosome, telomeric region;GO:0005575,cellular_component cellular_component;GO:0005622,cellular_component intracellular;GO:0005623,cellular_componen…	RPA3; replication factor A3; K10740	map03030,map03420,map03430,map03440	hypothetical protein BCIN_08g03190 [Botrytis cinerea B05.10]	NA
NC_037322.1	439464	442144	2681	KOBchda1_H3K9me3_vs_TB_31_H3K9me3_peak_1023	9.67	8.92	10.16	-1.24	1.26E-05	2.55E-05	BCIN_13g01170:exon	BCIN_13g01170:NC_037322.1:440432-442011:+:372	BCIN_13g01170(gene-BCIN_13g01170)	NA	NA	NA	hypothetical protein BCIN_13g01170 [Botrytis cinerea B05.10]	NA
NC_037312.1	3131866	3134326	2461	KOBchda1_H3K9me3_vs_TB_31_H3K9me3_peak_1024	9.3	8.54	9.79	-1.25	1.28E-05	2.59E-05	intergenic	BCIN_03g09100:NC_037312.1:3137297-3138820:+:-4201	BCIN_03g09100(gene-BCIN_03g09100)	NA	NA	NA	hypothetical protein BCIN_03g09100 [Botrytis cinerea B05.10]	NA
NC_037324.1	1675494	1676235	742	KOBchda1_H3K9me3_vs_TB_31_H3K9me3_peak_1025	7.18	6.37	7.69	-1.31	1.30E-05	2.62E-05	BCIN_15g04980:exon	BCIN_15g04980:NC_037324.1:1673914-1678012:-:2147	BCIN_15g04980(gene-BCIN_15g04980)	203;GO:0000228,cellular_component nuclear chromosome;GO:0000749,biological_process response to pheromone triggering conjugation with cellular fusion;GO:0000785,cellular_component chromatin;GO:0000790,cellular_component nuclear chromatin;GO:0001101,biological_process response to acid chemical;GO:0001932,biological_process regulation of protein phosphorylation;GO:0001933,biological_process negative…	NA	NA	hypothetical protein BCIN_15g04980 [Botrytis cinerea B05.10]	NA
NC_037321.1	1893828	1901625	7798	KOBchda1_H3K9me3_vs_TB_31_H3K9me3_peak_1026	11.63	10.48	12.26	-1.78	1.31E-05	2.64E-05	BCIN_12g05480:exon;BCIN_12g05490:Promoter	BCIN_12g05480:NC_037321.1:1896750-1898279:+:976	BCIN_12g05480(gene-BCIN_12g05480)	NA	NA	NA	hypothetical protein BCIN_12g05480 [Botrytis cinerea B05.10]	NA
NC_037310.1	1745077	1745498	422	KOBchda1_H3K9me3_vs_TB_31_H3K9me3_peak_1027	6.31	5.5	6.82	-1.33	1.31E-05	2.64E-05	BCIN_01g04810:Promoter;Bcubc6:Promoter;Bcsam50:exon	Bcsam50:NC_037310.1:1744409-1746231:+:878	Bcsam50(gene-BCIN_01g04800)	70;GO:0001401,cellular_component mitochondrial sorting and assembly machinery complex;GO:0005575,cellular_component cellular_component;GO:0005622,cellular_component intracellular;GO:0005623,cellular_component cell;GO:0005737,cellular_component cytoplasm;GO:0005739,cellular_component mitochondrion;GO:0005740,cellular_component mitochondrial envelope;GO:0005741,cellular_component mitochondrial oute…	NA	NA	Bcsam50 [Botrytis cinerea B05.10]	NA
NC_037315.1	731663	735259	3597	KOBchda1_H3K9me3_vs_TB_31_H3K9me3_peak_1028	9.55	8.91	9.98	-1.07	1.36E-05	2.73E-05	BCIN_06g02050:Promoter	BCIN_06g02050:NC_037315.1:730455-732827:-:-634	BCIN_06g02050(gene-BCIN_06g02050)	NA	NA	NA	hypothetical protein BCIN_06g02050 [Botrytis cinerea B05.10]	NA
NC_037320.1	1187151	1187650	500	KOBchda1_H3K9me3_vs_TB_31_H3K9me3_peak_1030	6.6	5.86	7.09	-1.23	1.36E-05	2.73E-05	BCIN_11g03400:exon	BCIN_11g03400:NC_037320.1:1184370-1188915:-:1514	BCIN_11g03400(gene-BCIN_11g03400)	NA	NA	NA	hypothetical protein BCIN_11g03400 [Botrytis cinerea B05.10]	NA
NC_037319.1	756013	757264	1252	KOBchda1_H3K9me3_vs_TB_31_H3K9me3_peak_1031	7.92	7.29	8.36	-1.07	1.37E-05	2.76E-05	intergenic	BCIN_10g01920:NC_037319.1:757013-759344:-:2705	BCIN_10g01920(gene-BCIN_10g01920)	NA	FPGS; folylpolyglutamate synthase [EC:6.3.2.17]; K01930	map00790	hypothetical protein BCIN_10g01920 [Botrytis cinerea B05.10]	NA
NC_037319.1	753874	755473	1600	KOBchda1_H3K9me3_vs_TB_31_H3K9me3_peak_1032	8.28	7.65	8.72	-1.07	1.39E-05	2.78E-05	BCIN_10g01910:exon	BCIN_10g01910:NC_037319.1:752733-755728:+:1940	BCIN_10g01910(gene-BCIN_10g01910)	NA	NA	NA	hypothetical protein BCIN_10g01910 [Botrytis cinerea B05.10]	NA
NC_037312.1	326963	331818	4856	KOBchda1_H3K9me3_vs_TB_31_H3K9me3_peak_1033	10.17	9.48	10.63	-1.14	1.39E-05	2.78E-05	intergenic	BCIN_03g00940:NC_037312.1:324623-328353:+:4767	BCIN_03g00940(gene-BCIN_03g00940)	NA	NA	NA	hypothetical protein BCIN_03g00940 [Botrytis cinerea B05.10]	NA
NC_037317.1	239152	239681	530	KOBchda1_H3K9me3_vs_TB_31_H3K9me3_peak_1035	6.75	6.01	7.24	-1.23	1.39E-05	2.78E-05	BCIN_08g00510:exon	BCIN_08g00510:NC_037317.1:236868-240702:-:1285	BCIN_08g00510(gene-BCIN_08g00510)	199;GO:0000075,biological_process cell cycle checkpoint;GO:0000076,biological_process DNA replication checkpoint;GO:0000175,molecular_function 3'-5'-exoribonuclease activity;GO:0000288,biological_process nuclear-transcribed mRNA catabolic process, deadenylation-dependent decay;GO:0000289,biological_process nuclear-transcribed mRNA poly(A) tail shortening;GO:0000932,cellular_component P-body;GO:00…	CNOT6, CCR4; CCR4-NOT transcription complex subunit 6 [EC:3.1.13.4]; K12603	map03018	hypothetical protein BCIN_08g00510 [Botrytis cinerea B05.10]	NA
NC_037317.1	209074	209870	797	KOBchda1_H3K9me3_vs_TB_31_H3K9me3_peak_1036	7.35	6.57	7.86	-1.29	1.40E-05	2.80E-05	Bcnnf2:exon	Bcnnf2:NC_037317.1:207171-210941:-:1469	Bcnnf2(gene-BCIN_08g00440)	17;GO:0005575,cellular_component cellular_component;GO:0005622,cellular_component intracellular;GO:0005623,cellular_component cell;GO:0005737,cellular_component cytoplasm;GO:0005783,cellular_component endoplasmic reticulum;GO:0012505,cellular_component endomembrane system;GO:0016020,cellular_component membrane;GO:0016021,cellular_component integral component of membrane;GO:0031224,cellular_compon…	NA	NA	Bcnnf2 [Botrytis cinerea B05.10]	NA
NC_037311.1	1922516	1938701	16186	KOBchda1_H3K9me3_vs_TB_31_H3K9me3_peak_1038	12.53	11.31	13.17	-1.86	1.41E-05	2.81E-05	BCIN_02g05410:Promoter;BCIN_02g05420:exon	BCIN_02g05420:NC_037311.1:1929779-1932021:-:1412	BCIN_02g05420(gene-BCIN_02g05420)	NA	NA	NA	hypothetical protein BCIN_02g05420 [Botrytis cinerea B05.10]	NA
NC_037311.1	3221499	3226719	5221	KOBchda1_H3K9me3_vs_TB_31_H3K9me3_peak_1040	10.24	9.53	10.72	-1.19	1.48E-05	2.94E-05	BCIN_02g09100:Promoter	BCIN_02g09100:NC_037311.1:3221823-3222812:-:-1297	BCIN_02g09100(gene-BCIN_02g09100)	NA	NA	NA	hypothetical protein BCIN_02g09100 [Botrytis cinerea B05.10]	NA
NC_037314.1	814789	815252	464	KOBchda1_H3K9me3_vs_TB_31_H3K9me3_peak_1041	6.61	5.72	7.16	-1.44	1.48E-05	2.94E-05	Bcscp1:exon;BCIN_05g02200:Promoter	Bcscp1:NC_037314.1:813218-816213:-:1192	Bcscp1(gene-BCIN_05g02190)	57;GO:0000278,biological_process mitotic cell cycle;GO:0000281,biological_process mitotic cytokinesis;GO:0000910,biological_process cytokinesis;GO:0001300,biological_process chronological cell aging;GO:0003674,molecular_function molecular_function;GO:0003779,molecular_function actin binding;GO:0005488,molecular_function binding;GO:0005515,molecular_function protein binding;GO:0005575,cellular_com…	NA	NA	Bcscp1 [Botrytis cinerea B05.10]	NA
NC_037324.1	467561	468033	473	KOBchda1_H3K9me3_vs_TB_31_H3K9me3_peak_1042	6.58	5.8	7.09	-1.29	1.48E-05	2.95E-05	Bcrts1:exon;Bctfc1:Promoter	Bcrts1:NC_037324.1:465285-469183:-:1386	Bcrts1(gene-BCIN_15g01220)	236;GO:0000003,biological_process reproduction;GO:0000075,biological_process cell cycle checkpoint;GO:0000159,cellular_component protein phosphatase type 2A complex;GO:0000228,cellular_component nuclear chromosome;GO:0000278,biological_process mitotic cell cycle;GO:0000280,biological_process nuclear division;GO:0000281,biological_process mitotic cytokinesis;GO:0000775,cellular_component chromosom…	PPP2R5; serine/threonine-protein phosphatase 2A regulatory subunit B'; K11584	map03015,map04113	Bcrts1 [Botrytis cinerea B05.10]	NA
NC_037316.1	1213040	1220196	7157	KOBchda1_H3K9me3_vs_TB_31_H3K9me3_peak_1043	11.09	10.15	11.65	-1.5	1.49E-05	2.95E-05	BCIN_07g03350:Promoter	BCIN_07g03350:NC_037316.1:1214339-1216142:-:-476	BCIN_07g03350(gene-BCIN_07g03350)	NA	NA	NA	hypothetical protein BCIN_07g03350 [Botrytis cinerea B05.10]	NA
NC_037310.1	3794883	3795493	611	KOBchda1_H3K9me3_vs_TB_31_H3K9me3_peak_1044	7.04	6.24	7.55	-1.31	1.51E-05	2.99E-05	BCIN_01g10870:exon	BCIN_01g10870:NC_037310.1:3793343-3796986:+:1845	BCIN_01g10870(gene-BCIN_01g10870)	56;GO:0003674,molecular_function molecular_function;GO:0005096,molecular_function GTPase activator activity;GO:0005488,molecular_function binding;GO:0005515,molecular_function protein binding;GO:0005575,cellular_component cellular_component;GO:0005622,cellular_component intracellular;GO:0005623,cellular_component cell;GO:0006810,biological_process transport;GO:0006886,biological_process intracell…	NA	NA	hypothetical protein BCIN_01g10870 [Botrytis cinerea B05.10]	NA
NC_037325.1	906647	907539	893	KOBchda1_H3K9me3_vs_TB_31_H3K9me3_peak_1046	7.72	7.02	8.18	-1.16	1.52E-05	3.00E-05	BCIN_16g02310:three_prime_UTR;BCIN_16g02310:exon	BCIN_16g02310:NC_037325.1:905133-907169:+:1960	BCIN_16g02310(gene-BCIN_16g02310)	NA	NA	NA	hypothetical protein BCIN_16g02310 [Botrytis cinerea B05.10]	NA
NC_037310.1	3651121	3651663	543	KOBchda1_H3K9me3_vs_TB_31_H3K9me3_peak_1047	6.72	5.92	7.23	-1.3	1.52E-05	3.01E-05	Bcbem3:intron	Bcbem3:NC_037310.1:3649086-3653253:+:2306	Bcbem3(gene-BCIN_01g10470)	NA	NA	NA	Bcbem3 [Botrytis cinerea B05.10]	NA
NC_037322.1	540880	541311	432	KOBchda1_H3K9me3_vs_TB_31_H3K9me3_peak_1050	6.41	5.63	6.92	-1.29	1.57E-05	3.09E-05	BCIN_13g01460:Promoter;BCIN_13g01450:exon	BCIN_13g01450:NC_037322.1:538971-541928:-:832	BCIN_13g01450(gene-BCIN_13g01450)	2;GO:0003674,molecular_function molecular_function;GO:0003824,molecular_function catalytic activity	NA	NA	hypothetical protein BCIN_13g01450 [Botrytis cinerea B05.10]	NA
NC_037312.1	3029050	3033195	4146	KOBchda1_H3K9me3_vs_TB_31_H3K9me3_peak_1051	10.04	9.33	10.51	-1.18	1.58E-05	3.10E-05	BCIN_03g08840:Promoter	BCIN_03g08840:NC_037312.1:3031775-3033132:+:-652	BCIN_03g08840(gene-BCIN_03g08840)	NA	NA	NA	hypothetical protein BCIN_03g08840 [Botrytis cinerea B05.10]	NA
NC_037315.1	1355781	1356812	1032	KOBchda1_H3K9me3_vs_TB_31_H3K9me3_peak_1052	7.81	7.17	8.26	-1.09	1.58E-05	3.12E-05	BCIN_06g03940:Promoter;BCIN_06g03990:exon	BCIN_06g03990:NC_037315.1:1355993-1357075:-:778	BCIN_06g03990(gene-BCIN_06g03990)	NA	NA	NA	hypothetical protein BCIN_06g03990 [Botrytis cinerea B05.10]	NA
NC_037315.1	1622152	1627508	5357	KOBchda1_H3K9me3_vs_TB_31_H3K9me3_peak_1053	10.46	9.66	10.98	-1.32	1.59E-05	3.13E-05	BCIN_06g04790:Promoter;BCIN_06g04780:exon	BCIN_06g04780:NC_037315.1:1624797-1625785:+:33	BCIN_06g04780(gene-BCIN_06g04780)	NA	NA	NA	hypothetical protein BCIN_06g04780 [Botrytis cinerea B05.10]	NA
NC_037323.1	138671	139792	1122	KOBchda1_H3K9me3_vs_TB_31_H3K9me3_peak_1054	8.12	7.38	8.61	-1.22	1.59E-05	3.13E-05	BCIN_14g00370:exon	BCIN_14g00370:NC_037323.1:135111-140899:-:1667	BCIN_14g00370(gene-BCIN_14g00370)	NA	NA	NA	hypothetical protein BCIN_14g00370 [Botrytis cinerea B05.10]	NA
NC_037324.1	67315	74621	7307	KOBchda1_H3K9me3_vs_TB_31_H3K9me3_peak_1055	11.68	10.6	12.28	-1.68	1.61E-05	3.15E-05	BCIN_15g00070:exon;BCIN_15g00060:Promoter	BCIN_15g00070:NC_037324.1:70788-72026:+:180	BCIN_15g00070(gene-BCIN_15g00070)	NA	NA	NA	hypothetical protein BCIN_15g00070 [Botrytis cinerea B05.10]	NA
NC_037325.1	1798405	1801255	2851	KOBchda1_H3K9me3_vs_TB_31_H3K9me3_peak_1056	9.4	8.77	9.84	-1.06	1.61E-05	3.15E-05	BCIN_16g04910:intron	BCIN_16g04910:NC_037325.1:1799461-1803026:+:369	BCIN_16g04910(gene-BCIN_16g04910)	NA	NA	NA	hypothetical protein BCIN_16g04910 [Botrytis cinerea B05.10]	NA
NC_037322.1	1316030	1316561	532	KOBchda1_H3K9me3_vs_TB_31_H3K9me3_peak_1059	6.81	5.97	7.34	-1.37	1.65E-05	3.22E-05	BCIN_13g03770:intron	BCIN_13g03770:NC_037322.1:1314833-1322094:+:1462	BCIN_13g03770(gene-BCIN_13g03770)	NA	NA	NA	hypothetical protein BCIN_13g03770 [Botrytis cinerea B05.10]	NA
NC_037318.1	2052056	2064699	12644	KOBchda1_H3K9me3_vs_TB_31_H3K9me3_peak_1060	12.22	11.08	12.85	-1.77	1.67E-05	3.26E-05	BCIN_09g05860:Promoter;BCIN_09g05880:Promoter	BCIN_09g05870:NC_037318.1:2058392-2059049:-:671	BCIN_09g05870(gene-BCIN_09g05870)	NA	NA	NA	hypothetical protein BCIN_09g05870 [Botrytis cinerea B05.10]	NA
NC_037321.1	982509	986565	4057	KOBchda1_H3K9me3_vs_TB_31_H3K9me3_peak_1061	9.87	9.19	10.32	-1.13	1.71E-05	3.34E-05	intergenic	BCIN_12g02850:NC_037321.1:985327-986835:-:2298	BCIN_12g02850(gene-BCIN_12g02850)	NA	NA	NA	hypothetical protein BCIN_12g02850 [Botrytis cinerea B05.10]	NA
NC_037323.1	1346456	1347071	616	KOBchda1_H3K9me3_vs_TB_31_H3K9me3_peak_1062	6.81	6.11	7.28	-1.18	1.82E-05	3.54E-05	Bcsui3:exon;BCIN_14g03510:Promoter;BCIN_14g03490:Promoter	Bcsui3:NC_037323.1:1345898-1347524:-:760	Bcsui3(gene-BCIN_14g03500)	64;GO:0001731,biological_process formation of translation preinitiation complex;GO:0002181,biological_process cytoplasmic translation;GO:0002183,biological_process cytoplasmic translational initiation;GO:0003674,molecular_function molecular_function;GO:0003676,molecular_function nucleic acid binding;GO:0003723,molecular_function RNA binding;GO:0003729,molecular_function mRNA binding;GO:0003743,mo…	EIF2S2; translation initiation factor 2 subunit 2; K03238	map03013	Bcsui3 [Botrytis cinerea B05.10]	NA
NC_037310.1	3428875	3429340	466	KOBchda1_H3K9me3_vs_TB_31_H3K9me3_peak_1063	6.55	5.75	7.06	-1.3	1.83E-05	3.55E-05	Bcubx5:exon;BCIN_01g09870:Promoter	Bcubx5:NC_037310.1:3428267-3430620:+:840	Bcubx5(gene-BCIN_01g09860)	43;GO:0003674,molecular_function molecular_function;GO:0005488,molecular_function binding;GO:0005515,molecular_function protein binding;GO:0005575,cellular_component cellular_component;GO:0005622,cellular_component intracellular;GO:0005623,cellular_component cell;GO:0005634,cellular_component nucleus;GO:0005737,cellular_component cytoplasm;GO:0006508,biological_process proteolysis;GO:0006511,biol…	GPD1; glycerol-3-phosphate dehydrogenase (NAD+) [EC:1.1.1.8]; K00006	map00564,map04011	Bcubx5 [Botrytis cinerea B05.10]	NA
NC_037319.1	760016	763453	3438	KOBchda1_H3K9me3_vs_TB_31_H3K9me3_peak_1064	9.61	9.02	10.03	-1.01	1.83E-05	3.56E-05	BCIN_10g01930:Promoter	BCIN_10g01930:NC_037319.1:760230-761578:-:-156	BCIN_10g01930(gene-BCIN_10g01930)	NA	NA	NA	hypothetical protein BCIN_10g01930 [Botrytis cinerea B05.10]	NA
NC_037314.1	2091647	2093283	1637	KOBchda1_H3K9me3_vs_TB_31_H3K9me3_peak_1065	8.58	7.98	9	-1.02	1.84E-05	3.58E-05	BCIN_05g06100:Promoter	BCIN_05g06100:NC_037314.1:2086922-2090548:-:-1917	BCIN_05g06100(gene-BCIN_05g06100)	NA	NA	NA	hypothetical protein BCIN_05g06100 [Botrytis cinerea B05.10]	NA
NC_037311.1	2833278	2833671	394	KOBchda1_H3K9me3_vs_TB_31_H3K9me3_peak_1066	6.37	5.6	6.86	-1.27	1.88E-05	3.65E-05	BCIN_02g07850:exon	BCIN_02g07850:NC_037311.1:2832247-2834045:+:1227	BCIN_02g07850(gene-BCIN_02g07850)	NA	NA	NA	hypothetical protein BCIN_02g07850 [Botrytis cinerea B05.10]	NA
NC_037310.1	3812758	3813246	489	KOBchda1_H3K9me3_vs_TB_31_H3K9me3_peak_1067	6.6	5.78	7.11	-1.33	1.88E-05	3.65E-05	BCIN_01g10890:exon	BCIN_01g10900:NC_037310.1:3814520-3815507:-:2505	BCIN_01g10900(gene-BCIN_01g10900)	NA	NA	NA	hypothetical protein BCIN_01g10900 [Botrytis cinerea B05.10]	NA
NC_037318.1	1256629	1260211	3583	KOBchda1_H3K9me3_vs_TB_31_H3K9me3_peak_1068	9.84	9.08	10.33	-1.25	1.92E-05	3.71E-05	BCIN_09g03450:exon	BCIN_09g03450:NC_037318.1:1254734-1258907:-:487	BCIN_09g03450(gene-BCIN_09g03450)	NA	NA	NA	hypothetical protein BCIN_09g03450 [Botrytis cinerea B05.10]	NA
NC_037324.1	282597	286144	3548	KOBchda1_H3K9me3_vs_TB_31_H3K9me3_peak_1069	9.6	8.96	10.04	-1.08	1.93E-05	3.74E-05	intergenic	BCIN_15g00770:NC_037324.1:287138-289240:+:-2767	BCIN_15g00770(gene-BCIN_15g00770)	117;GO:0000075,biological_process cell cycle checkpoint;GO:0000076,biological_process DNA replication checkpoint;GO:0000278,biological_process mitotic cell cycle;GO:0000724,biological_process double-strand break repair via homologous recombination;GO:0000725,biological_process recombinational repair;GO:0000727,biological_process double-strand break repair via break-induced replication;GO:0000733,…	NA	NA	hypothetical protein BCIN_15g00770 [Botrytis cinerea B05.10]	NA
NC_037318.1	599396	601523	2128	KOBchda1_H3K9me3_vs_TB_31_H3K9me3_peak_1070	9.03	8.38	9.48	-1.1	1.94E-05	3.75E-05	BCIN_09g01590:intron	BCIN_09g01590:NC_037318.1:598183-606754:+:2276	BCIN_09g01590(gene-BCIN_09g01590)	NA	NA	NA	hypothetical protein BCIN_09g01590 [Botrytis cinerea B05.10]	NA
NC_037311.1	3191893	3198553	6661	KOBchda1_H3K9me3_vs_TB_31_H3K9me3_peak_1071	10.98	10.09	11.53	-1.44	1.96E-05	3.79E-05	BCIN_02g09000:exon	BCIN_02g09000:NC_037311.1:3194273-3195619:-:396	BCIN_02g09000(gene-BCIN_02g09000)	NA	NA	NA	hypothetical protein BCIN_02g09000 [Botrytis cinerea B05.10]	NA
NC_037313.1	469818	470108	291	KOBchda1_H3K9me3_vs_TB_31_H3K9me3_peak_1072	6.15	5.33	6.67	-1.34	1.97E-05	3.80E-05	BCIN_04g01190:Promoter;BCIN_04g01180:exon	BCIN_04g01180:NC_037313.1:469499-470673:-:710	BCIN_04g01180(gene-BCIN_04g01180)	57;GO:0002181,biological_process cytoplasmic translation;GO:0003674,molecular_function molecular_function;GO:0003676,molecular_function nucleic acid binding;GO:0003723,molecular_function RNA binding;GO:0003735,molecular_function structural constituent of ribosome;GO:0005198,molecular_function structural molecule activity;GO:0005488,molecular_function binding;GO:0005575,cellular_component cellular…	RP-L18e, RPL18; large subunit ribosomal protein L18e; K02883	map03010	hypothetical protein BCIN_04g01180 [Botrytis cinerea B05.10]	NA
NC_037318.1	1491494	1492741	1248	KOBchda1_H3K9me3_vs_TB_31_H3K9me3_peak_1074	8.47	7.77	8.94	-1.17	2.00E-05	3.86E-05	BCIN_09g04210:Promoter	BCIN_09g04210:NC_037318.1:1488902-1490952:-:-1165	BCIN_09g04210(gene-BCIN_09g04210)	NA	NA	NA	hypothetical protein BCIN_09g04210 [Botrytis cinerea B05.10]	NA
NC_037310.1	2712403	2713025	623	KOBchda1_H3K9me3_vs_TB_31_H3K9me3_peak_1075	6.75	5.95	7.26	-1.31	2.01E-05	3.87E-05	BCIN_01g07710:exon	BCIN_01g07710:NC_037310.1:2711340-2715225:+:1374	BCIN_01g07710(gene-BCIN_01g07710)	NA	NA	NA	hypothetical protein BCIN_01g07710 [Botrytis cinerea B05.10]	NA
NC_037315.1	1840432	1840844	413	KOBchda1_H3K9me3_vs_TB_31_H3K9me3_peak_1076	6.36	5.5	6.89	-1.39	2.03E-05	3.90E-05	BCIN_06g05380:exon	BCIN_06g05380:NC_037315.1:1838061-1841697:-:1059	BCIN_06g05380(gene-BCIN_06g05380)	87;GO:0000301,biological_process retrograde transport, vesicle recycling within Golgi;GO:0003674,molecular_function molecular_function;GO:0003774,molecular_function motor activity;GO:0003777,molecular_function microtubule motor activity;GO:0003824,molecular_function catalytic activity;GO:0005488,molecular_function binding;GO:0005515,molecular_function protein binding;GO:0005575,cellular_component…	KIF5; kinesin family member 5; K10396	map04144	hypothetical protein BCIN_06g05380 [Botrytis cinerea B05.10]	NA
NC_037318.1	134798	136653	1856	KOBchda1_H3K9me3_vs_TB_31_H3K9me3_peak_1077	8.94	8.36	9.35	-0.99	2.05E-05	3.94E-05	BCIN_09g00340:Promoter	BCIN_09g00340:NC_037318.1:137595-138677:+:-1869	BCIN_09g00340(gene-BCIN_09g00340)	NA	NA	NA	hypothetical protein BCIN_09g00340 [Botrytis cinerea B05.10]	NA
NC_037316.1	261336	261750	415	KOBchda1_H3K9me3_vs_TB_31_H3K9me3_peak_1078	6.51	5.61	7.06	-1.45	2.09E-05	4.02E-05	Bpk3:exon	Bpk3:NC_037316.1:260066-264879:+:1477	Bpk3(gene-BCIN_07g00720)	137;GO:0000045,biological_process autophagosome assembly;GO:0000166,molecular_function nucleotide binding;GO:0000322,cellular_component storage vacuole;GO:0000323,cellular_component lytic vacuole;GO:0000324,cellular_component fungal-type vacuole;GO:0000329,cellular_component fungal-type vacuole membrane;GO:0000407,cellular_component phagophore assembly site;GO:0000421,cellular_component autophago…	ULK2, ATG1; serine/threonine-protein kinase ULK2 [EC:2.7.11.1]; K08269	map04136,map04138,map04139	Bpk3 [Botrytis cinerea B05.10]	NA
NC_037317.1	796484	797493	1010	KOBchda1_H3K9me3_vs_TB_31_H3K9me3_peak_1079	7.61	6.97	8.05	-1.08	2.14E-05	4.10E-05	BCIN_08g02100:exon;BCIN_08g02100:three_prime_UTR	BCIN_08g02100:NC_037317.1:795099-797031:+:1889	BCIN_08g02100(gene-BCIN_08g02100)	NA	NA	NA	hypothetical protein BCIN_08g02100 [Botrytis cinerea B05.10]	NA
NC_037313.1	310700	311633	934	KOBchda1_H3K9me3_vs_TB_31_H3K9me3_peak_1080	8.41	7.65	8.9	-1.25	2.18E-05	4.17E-05	BCIN_04g00830:three_prime_UTR;BCIN_04g00830:exon	BCIN_04g00820:NC_037313.1:307406-308594:+:3760	BCIN_04g00820(gene-BCIN_04g00820)	NA	NA	NA	hypothetical protein BCIN_04g00820 [Botrytis cinerea B05.10]	NA
NC_037318.1	2096586	2101901	5316	KOBchda1_H3K9me3_vs_TB_31_H3K9me3_peak_1081	10.52	9.73	11.03	-1.3	2.19E-05	4.19E-05	intergenic	BCIN_09g06020:NC_037318.1:2101337-2102463:+:-2093	BCIN_09g06020(gene-BCIN_09g06020)	NA	NA	NA	hypothetical protein BCIN_09g06020 [Botrytis cinerea B05.10]	NA
NC_037313.1	890795	893915	3121	KOBchda1_H3K9me3_vs_TB_31_H3K9me3_peak_1082	9.41	8.75	9.86	-1.12	2.21E-05	4.22E-05	BCIN_04g02450:exon;BCIN_04g02450:five_prime_UTR;BCIN_04g02460:Promoter;BCIN_04g02440:Promoter	BCIN_04g02450:NC_037313.1:892138-893058:+:217	BCIN_04g02450(gene-BCIN_04g02450)	NA	NA	NA	hypothetical protein BCIN_04g02450 [Botrytis cinerea B05.10]	NA
NC_037324.1	1399800	1400388	589	KOBchda1_H3K9me3_vs_TB_31_H3K9me3_peak_1083	7.2	6.53	7.66	-1.13	2.23E-05	4.26E-05	BCIN_15g04010:exon;BCIN_15g04010:five_prime_UTR;BCIN_15g04000:Promoter;BCIN_15g04020:Promoter	BCIN_15g04010:NC_037324.1:1400027-1401127:+:67	BCIN_15g04010(gene-BCIN_15g04010)	NA	NA	NA	hypothetical protein BCIN_15g04010 [Botrytis cinerea B05.10]	NA
NC_037319.1	807315	811056	3742	KOBchda1_H3K9me3_vs_TB_31_H3K9me3_peak_1084	9.72	9.08	10.16	-1.08	2.24E-05	4.27E-05	BCIN_10g02110:exon	BCIN_10g02110:NC_037319.1:808478-809805:-:619	BCIN_10g02110(gene-BCIN_10g02110)	NA	NA	NA	hypothetical protein BCIN_10g02110 [Botrytis cinerea B05.10]	NA
NC_037319.1	2223778	2227294	3517	KOBchda1_H3K9me3_vs_TB_31_H3K9me3_peak_1085	9.45	8.85	9.87	-1.01	2.24E-05	4.27E-05	BCIN_10g05800:five_prime_UTR;BCIN_10g05800:exon	BCIN_10g05800:NC_037319.1:2223940-2225579:-:43	BCIN_10g05800(gene-BCIN_10g05800)	NA	NA	NA	hypothetical protein BCIN_10g05800 [Botrytis cinerea B05.10]	NA
NC_037311.1	2583115	2583544	430	KOBchda1_H3K9me3_vs_TB_31_H3K9me3_peak_1086	6.47	5.68	6.97	-1.29	2.25E-05	4.28E-05	BCIN_02g07290:exon	BCIN_02g07290:NC_037311.1:2579127-2585365:-:2035	BCIN_02g07290(gene-BCIN_02g07290)	61;GO:0001558,biological_process regulation of cell growth;GO:0003674,molecular_function molecular_function;GO:0005488,molecular_function binding;GO:0005543,molecular_function phospholipid binding;GO:0005547,molecular_function phosphatidylinositol-3,4,5-trisphosphate binding;GO:0005575,cellular_component cellular_component;GO:0005622,cellular_component intracellular;GO:0005623,cellular_component …	PSD; PH and SEC7 domain-containing protein; K12494	map04144	hypothetical protein BCIN_02g07290 [Botrytis cinerea B05.10]	NA
NC_037316.1	33985	38982	4998	KOBchda1_H3K9me3_vs_TB_31_H3K9me3_peak_1087	10.43	9.7	10.91	-1.21	2.25E-05	4.29E-05	BCIN_07g00070:exon	BCIN_07g00070:NC_037316.1:35151-37487:+:1332	BCIN_07g00070(gene-BCIN_07g00070)	NA	NA	NA	hypothetical protein BCIN_07g00070 [Botrytis cinerea B05.10]	NA
NC_037315.1	2591424	2592102	679	KOBchda1_H3K9me3_vs_TB_31_H3K9me3_peak_1089	7.12	6.36	7.61	-1.25	2.34E-05	4.45E-05	BCIN_06g07290:exon	BCIN_06g07290:NC_037315.1:2590761-2593498:-:1735	BCIN_06g07290(gene-BCIN_06g07290)	NA	NA	NA	hypothetical protein BCIN_06g07290 [Botrytis cinerea B05.10]	NA
NC_037316.1	2137364	2141830	4467	KOBchda1_H3K9me3_vs_TB_31_H3K9me3_peak_1090	10.36	9.55	10.87	-1.32	2.36E-05	4.47E-05	intergenic	BCIN_07g05800:NC_037316.1:2135413-2136972:+:4184	BCIN_07g05800(gene-BCIN_07g05800)	NA	NA	NA	hypothetical protein BCIN_07g05800 [Botrytis cinerea B05.10]	NA
NC_037318.1	948904	949451	548	KOBchda1_H3K9me3_vs_TB_31_H3K9me3_peak_1091	6.83	6.07	7.32	-1.25	2.38E-05	4.50E-05	BCIN_09g02630:exon	BCIN_09g02630:NC_037318.1:948402-951540:+:775	BCIN_09g02630(gene-BCIN_09g02630)	NA	NA	NA	hypothetical protein BCIN_09g02630 [Botrytis cinerea B05.10]	NA
NC_037320.1	219338	219986	649	KOBchda1_H3K9me3_vs_TB_31_H3K9me3_peak_1093	7.92	7.29	8.36	-1.07	2.38E-05	4.50E-05	BCIN_11g00690:exon;BCIN_11g00680:Promoter	BCIN_11g00680:NC_037320.1:216969-218020:-:-1642	BCIN_11g00680(gene-BCIN_11g00680)	NA	NA	NA	hypothetical protein BCIN_11g00680 [Botrytis cinerea B05.10]	NA
NC_037317.1	1947216	1948159	944	KOBchda1_H3K9me3_vs_TB_31_H3K9me3_peak_1094	7.7	6.93	8.2	-1.26	2.41E-05	4.55E-05	intergenic	Bcsho1:NC_037317.1:1943450-1946603:+:4237	Bcsho1(gene-BCIN_08g05150)	160;GO:0000902,biological_process cell morphogenesis;GO:0001402,biological_process signal transduction involved in filamentous growth;GO:0001932,biological_process regulation of protein phosphorylation;GO:0001934,biological_process positive regulation of protein phosphorylation;GO:0003674,molecular_function molecular_function;GO:0004888,molecular_function transmembrane signaling receptor activity…	SHO1; SHO1 osmosensor; K11246	map04011	Bcsho1 [Botrytis cinerea B05.10]	NA
NC_037324.1	383252	383689	438	KOBchda1_H3K9me3_vs_TB_31_H3K9me3_peak_1097	6.52	5.77	7.01	-1.24	2.55E-05	4.80E-05	BCIN_15g01020:three_prime_UTR;BCIN_15g01020:exon	BCIN_15g01010:NC_037324.1:378907-381129:-:-2341	BCIN_15g01010(gene-BCIN_15g01010)	75;GO:0000003,biological_process reproduction;GO:0000228,cellular_component nuclear chromosome;GO:0000280,biological_process nuclear division;GO:0000785,cellular_component chromatin;GO:0000790,cellular_component nuclear chromatin;GO:0000793,cellular_component condensed chromosome;GO:0000794,cellular_component condensed nuclear chromosome;GO:0003674,molecular_function molecular_function;GO:0003676…	NA	NA	hypothetical protein BCIN_15g01010 [Botrytis cinerea B05.10]	NA
NC_037321.1	1901809	1905001	3193	KOBchda1_H3K9me3_vs_TB_31_H3K9me3_peak_1098	10.26	9.41	10.8	-1.39	2.55E-05	4.81E-05	BCIN_12g05510:intron;BCIN_12g05500:Promoter	BCIN_12g05510:NC_037321.1:1902410-1904736:-:1331	BCIN_12g05510(gene-BCIN_12g05510)	NA	NA	NA	hypothetical protein BCIN_12g05510 [Botrytis cinerea B05.10]	NA
NC_037315.1	700060	700527	468	KOBchda1_H3K9me3_vs_TB_31_H3K9me3_peak_1099	6.53	5.76	7.03	-1.27	2.57E-05	4.84E-05	BCIN_06g01980:exon	BCIN_06g01980:NC_037315.1:697750-703004:+:2543	BCIN_06g01980(gene-BCIN_06g01980)	66;GO:0003674,molecular_function molecular_function;GO:0005488,molecular_function binding;GO:0005496,molecular_function steroid binding;GO:0005575,cellular_component cellular_component;GO:0005622,cellular_component intracellular;GO:0005623,cellular_component cell;GO:0005737,cellular_component cytoplasm;GO:0005739,cellular_component mitochondrion;GO:0005783,cellular_component endoplasmic reticulum…	NA	NA	hypothetical protein BCIN_06g01980 [Botrytis cinerea B05.10]	NA
NC_037320.1	209296	212214	2919	KOBchda1_H3K9me3_vs_TB_31_H3K9me3_peak_1100	10.02	9.41	10.45	-1.04	2.66E-05	5.01E-05	BCIN_11g00660:Promoter;BCIN_11g00650:exon	BCIN_11g00650:NC_037320.1:210387-211835:+:368	BCIN_11g00650(gene-BCIN_11g00650)	NA	NA	NA	hypothetical protein BCIN_11g00650 [Botrytis cinerea B05.10]	NA
NC_037316.1	1992145	1993522	1378	KOBchda1_H3K9me3_vs_TB_31_H3K9me3_peak_1104	8.58	7.91	9.03	-1.13	2.79E-05	5.22E-05	BCIN_07g05390:exon;BCIN_07g05380:Promoter	BCIN_07g05390:NC_037316.1:1992598-1993903:-:1069	BCIN_07g05390(gene-BCIN_07g05390)	NA	NA	NA	hypothetical protein BCIN_07g05390 [Botrytis cinerea B05.10]	NA
NC_037312.1	886051	887084	1034	KOBchda1_H3K9me3_vs_TB_31_H3K9me3_peak_1105	7.89	7.19	8.36	-1.18	2.79E-05	5.22E-05	BCIN_03g02650:Promoter	BCIN_03g02650:NC_037312.1:883612-884689:-:-1878	BCIN_03g02650(gene-BCIN_03g02650)	NA	NA	NA	hypothetical protein BCIN_03g02650 [Botrytis cinerea B05.10]	NA
NC_037315.1	1569740	1573683	3944	KOBchda1_H3K9me3_vs_TB_31_H3K9me3_peak_1106	10.37	9.51	10.9	-1.39	2.89E-05	5.41E-05	BCIN_06g04620:Promoter	BCIN_06g04620:NC_037315.1:1572346-1573286:+:-634	BCIN_06g04620(gene-BCIN_06g04620)	NA	NA	NA	hypothetical protein BCIN_06g04620 [Botrytis cinerea B05.10]	NA
NC_037313.1	2270895	2271882	988	KOBchda1_H3K9me3_vs_TB_31_H3K9me3_peak_1107	7.6	6.79	8.12	-1.33	2.92E-05	5.46E-05	Bcmet6:exon	Bcmet6:NC_037313.1:2269920-2273310:+:1468	Bcmet6(gene-BCIN_04g06570)	139;GO:0000096,biological_process sulfur amino acid metabolic process;GO:0000097,biological_process sulfur amino acid biosynthetic process;GO:0003674,molecular_function molecular_function;GO:0003824,molecular_function catalytic activity;GO:0003871,molecular_function 5-methyltetrahydropteroyltriglutamate-homocysteine S-methyltransferase activity;GO:0005488,molecular_function binding;GO:0005575,cel…	metE; 5-methyltetrahydropteroyltriglutamate--homocysteine methyltransferase [EC:2.1.1.14]; K00549	map00270,map00450	Bcmet6 [Botrytis cinerea B05.10]	NA
NC_037311.1	2686050	2693196	7147	KOBchda1_H3K9me3_vs_TB_31_H3K9me3_peak_1108	10.98	10.13	11.51	-1.38	2.93E-05	5.47E-05	intergenic	BCIN_02g07590:NC_037311.1:2694755-2695950:+:-5132	BCIN_02g07590(gene-BCIN_02g07590)	NA	NA	NA	hypothetical protein BCIN_02g07590 [Botrytis cinerea B05.10]	NA
NC_037317.1	1948993	1950157	1165	KOBchda1_H3K9me3_vs_TB_31_H3K9me3_peak_1109	7.88	7.27	8.3	-1.03	2.93E-05	5.47E-05	BCIN_08g05180:exon;BCIN_08g05180:three_prime_UTR	BCIN_08g05180:NC_037317.1:1949227-1953805:-:4230	BCIN_08g05180(gene-BCIN_08g05180)	102;GO:0000166,molecular_function nucleotide binding;GO:0001882,molecular_function nucleoside binding;GO:0001883,molecular_function purine nucleoside binding;GO:0003674,molecular_function molecular_function;GO:0005049,molecular_function nuclear export signal receptor activity;GO:0005215,molecular_function transporter activity;GO:0005488,molecular_function binding;GO:0005525,molecular_function GTP…	NA	NA	hypothetical protein BCIN_08g05180 [Botrytis cinerea B05.10]	NA
NC_037322.1	1436994	1446203	9210	KOBchda1_H3K9me3_vs_TB_31_H3K9me3_peak_1110	11.78	10.72	12.38	-1.66	2.94E-05	5.48E-05	intergenic	BCIN_13g04050:NC_037322.1:1436199-1438378:-:-3220	BCIN_13g04050(gene-BCIN_13g04050)	NA	NA	NA	hypothetical protein BCIN_13g04050 [Botrytis cinerea B05.10]	NA
NC_037319.1	959963	963592	3630	KOBchda1_H3K9me3_vs_TB_31_H3K9me3_peak_1112	9.88	9.22	10.34	-1.12	2.94E-05	5.48E-05	BCIN_10g02510:exon;BCIN_10g02490:Promoter;BCIN_10g02510:three_prime_UTR	BCIN_10g02490:NC_037319.1:962763-963595:+:-985	BCIN_10g02490(gene-BCIN_10g02490)	NA	NA	NA	hypothetical protein BCIN_10g02490 [Botrytis cinerea B05.10]	NA
NC_037324.1	793819	794426	608	KOBchda1_H3K9me3_vs_TB_31_H3K9me3_peak_1113	6.83	6.05	7.33	-1.28	2.98E-05	5.53E-05	BCIN_15g02310:exon	BCIN_15g02310:NC_037324.1:791820-795557:-:1434	BCIN_15g02310(gene-BCIN_15g02310)	52;GO:0000271,biological_process polysaccharide biosynthetic process;GO:0003674,molecular_function molecular_function;GO:0003824,molecular_function catalytic activity;GO:0004373,molecular_function glycogen (starch) synthase activity;GO:0005575,cellular_component cellular_component;GO:0005622,cellular_component intracellular;GO:0005623,cellular_component cell;GO:0005634,cellular_component nucleus;…	GYS; glycogen synthase [EC:2.4.1.11]; K00693	map00500	hypothetical protein BCIN_15g02310 [Botrytis cinerea B05.10]	NA
NC_037317.1	423187	424554	1368	KOBchda1_H3K9me3_vs_TB_31_H3K9me3_peak_1114	8.14	7.54	8.56	-1.02	2.99E-05	5.56E-05	intergenic	BCIN_08g01050:NC_037317.1:424929-428035:-:4164	BCIN_08g01050(gene-BCIN_08g01050)	NA	NA	NA	hypothetical protein BCIN_08g01050 [Botrytis cinerea B05.10]	NA
NC_037318.1	1233923	1239379	5457	KOBchda1_H3K9me3_vs_TB_31_H3K9me3_peak_1115	11.19	10.25	11.76	-1.51	3.00E-05	5.56E-05	intergenic	BCIN_09g03400:NC_037318.1:1243887-1245175:+:-7236	BCIN_09g03400(gene-BCIN_09g03400)	NA	NA	NA	hypothetical protein BCIN_09g03400 [Botrytis cinerea B05.10]	NA
NC_037325.1	324840	325515	676	KOBchda1_H3K9me3_vs_TB_31_H3K9me3_peak_1116	7.01	6.24	7.51	-1.27	3.04E-05	5.63E-05	BCIN_16g00730:intron	BCIN_16g00730:NC_037325.1:322874-327119:+:2303	BCIN_16g00730(gene-BCIN_16g00730)	61;GO:0000166,molecular_function nucleotide binding;GO:0003674,molecular_function molecular_function;GO:0003824,molecular_function catalytic activity;GO:0004672,molecular_function protein kinase activity;GO:0004674,molecular_function protein serine/threonine kinase activity;GO:0005488,molecular_function binding;GO:0005524,molecular_function ATP binding;GO:0005575,cellular_component cellular_compo…	NA	NA	hypothetical protein BCIN_16g00730 [Botrytis cinerea B05.10]	NA
NC_037317.1	2356048	2357241	1194	KOBchda1_H3K9me3_vs_TB_31_H3K9me3_peak_1117	8.09	7.43	8.54	-1.11	3.05E-05	5.66E-05	BCIN_08g06340:Promoter;BCIN_08g06320:exon;BCIN_08g06320:Promoter	BCIN_08g06320:NC_037317.1:2355934-2357413:-:768	BCIN_08g06320(gene-BCIN_08g06320)	NA	NA	NA	hypothetical protein BCIN_08g06320 [Botrytis cinerea B05.10]	NA
NC_037314.1	323686	324076	391	KOBchda1_H3K9me3_vs_TB_31_H3K9me3_peak_1118	6.5	5.68	7.02	-1.33	3.10E-05	5.74E-05	BCIN_05g00790:exon	BCIN_05g00790:NC_037314.1:323202-326327:+:679	BCIN_05g00790(gene-BCIN_05g00790)	68;GO:0000349,biological_process generation of catalytic spliceosome for first transesterification step;GO:0000375,biological_process RNA splicing, via transesterification reactions;GO:0000377,biological_process RNA splicing, via transesterification reactions with bulged adenosine as nucleophile;GO:0000390,biological_process spliceosomal complex disassembly;GO:0000393,biological_process spliceoso…	NA	NA	hypothetical protein BCIN_05g00790 [Botrytis cinerea B05.10]	NA
NC_037318.1	2373384	2376905	3522	KOBchda1_H3K9me3_vs_TB_31_H3K9me3_peak_1119	9.64	9.02	10.07	-1.05	3.11E-05	5.76E-05	BCIN_09g06720:exon	BCIN_09g06720:NC_037318.1:2374536-2375618:-:473	BCIN_09g06720(gene-BCIN_09g06720)	NA	NA	NA	hypothetical protein BCIN_09g06720 [Botrytis cinerea B05.10]	NA
NC_037311.1	765966	770536	4571	KOBchda1_H3K9me3_vs_TB_31_H3K9me3_peak_1120	10.18	9.45	10.66	-1.2	3.20E-05	5.91E-05	BCIN_02g02070:exon	BCIN_02g02070:NC_037311.1:767565-768420:-:169	BCIN_02g02070(gene-BCIN_02g02070)	NA	NA	NA	hypothetical protein BCIN_02g02070 [Botrytis cinerea B05.10]	NA
NC_037311.1	1298080	1298618	539	KOBchda1_H3K9me3_vs_TB_31_H3K9me3_peak_1121	6.78	5.97	7.3	-1.32	3.25E-05	6.00E-05	BCIN_02g03640:exon;BCIN_02g03650:Promoter	BCIN_02g03650:NC_037311.1:1299477-1303755:+:-1128	BCIN_02g03650(gene-BCIN_02g03650)	NA	NA	NA	hypothetical protein BCIN_02g03650 [Botrytis cinerea B05.10]	NA
NC_037319.1	427015	427796	782	KOBchda1_H3K9me3_vs_TB_31_H3K9me3_peak_1122	7.18	6.43	7.68	-1.25	3.26E-05	6.01E-05	BCIN_10g01050:exon	BCIN_10g01050:NC_037319.1:425595-428733:-:1327	BCIN_10g01050(gene-BCIN_10g01050)	NA	NA	NA	hypothetical protein BCIN_10g01050 [Botrytis cinerea B05.10]	NA
NC_037319.1	315389	315833	445	KOBchda1_H3K9me3_vs_TB_31_H3K9me3_peak_1123	6.52	5.77	7.02	-1.24	3.26E-05	6.01E-05	Bcmsl5:exon	Bcmsl5:NC_037319.1:313312-316090:+:2299	Bcmsl5(gene-BCIN_10g00750)	55;GO:0000243,cellular_component commitment complex;GO:0000375,biological_process RNA splicing, via transesterification reactions;GO:0000377,biological_process RNA splicing, via transesterification reactions with bulged adenosine as nucleophile;GO:0000398,biological_process mRNA splicing, via spliceosome;GO:0003674,molecular_function molecular_function;GO:0003676,molecular_function nucleic acid b…	NA	NA	Bcmsl5 [Botrytis cinerea B05.10]	NA
NC_037321.1	1755945	1756508	564	KOBchda1_H3K9me3_vs_TB_31_H3K9me3_peak_1125	6.9	6.19	7.37	-1.18	3.33E-05	6.12E-05	intergenic	BCIN_12g05200:NC_037321.1:1752253-1753543:-:-2683	BCIN_12g05200(gene-BCIN_12g05200)	28;GO:0003674,molecular_function molecular_function;GO:0003824,molecular_function catalytic activity;GO:0004090,molecular_function carbonyl reductase (NADPH) activity;GO:0005575,cellular_component cellular_component;GO:0005622,cellular_component intracellular;GO:0005623,cellular_component cell;GO:0005634,cellular_component nucleus;GO:0005737,cellular_component cytoplasm;GO:0008150,biological_proc…	ydfG; 3-hydroxy acid dehydrogenase / malonic semialdehyde reductase [EC:1.1.1.381 1.1.1.-]; K16066	map00240,map00260	hypothetical protein BCIN_12g05200 [Botrytis cinerea B05.10]	NA
NC_037311.1	255212	257510	2299	KOBchda1_H3K9me3_vs_TB_31_H3K9me3_peak_1126	8.99	8.41	9.4	-0.99	3.37E-05	6.19E-05	BCIN_02g00450:Promoter	BCIN_02g00450:NC_037311.1:255036-255681:-:-680	BCIN_02g00450(gene-BCIN_02g00450)	NA	NA	NA	hypothetical protein BCIN_02g00450 [Botrytis cinerea B05.10]	NA
NC_037310.1	799190	800021	832	KOBchda1_H3K9me3_vs_TB_31_H3K9me3_peak_1127	8.11	7.51	8.54	-1.03	3.38E-05	6.20E-05	BCIN_01g02080:exon	BCIN_01g02080:NC_037310.1:797902-801367:-:1761	BCIN_01g02080(gene-BCIN_01g02080)	76;GO:0000003,biological_process reproduction;GO:0000280,biological_process nuclear division;GO:0003674,molecular_function molecular_function;GO:0003676,molecular_function nucleic acid binding;GO:0003723,molecular_function RNA binding;GO:0005488,molecular_function binding;GO:0005575,cellular_component cellular_component;GO:0005622,cellular_component intracellular;GO:0005623,cellular_component cel…	NA	NA	hypothetical protein BCIN_01g02080 [Botrytis cinerea B05.10]	NA
NC_037316.1	2213402	2215322	1921	KOBchda1_H3K9me3_vs_TB_31_H3K9me3_peak_1128	8.63	8.01	9.06	-1.04	3.39E-05	6.21E-05	BCIN_07g05990:exon	BCIN_07g05990:NC_037316.1:2214066-2215561:+:296	BCIN_07g05990(gene-BCIN_07g05990)	NA	NA	NA	hypothetical protein BCIN_07g05990 [Botrytis cinerea B05.10]	NA
NC_037311.1	3012810	3013253	444	KOBchda1_H3K9me3_vs_TB_31_H3K9me3_peak_1129	6.43	5.7	6.91	-1.21	3.42E-05	6.26E-05	Bcbsd2:exon;BCIN_02g08450:Promoter	Bcbsd2:NC_037311.1:3012281-3014337:-:1305	Bcbsd2(gene-BCIN_02g08440)	92;GO:0000322,cellular_component storage vacuole;GO:0000323,cellular_component lytic vacuole;GO:0000324,cellular_component fungal-type vacuole;GO:0000329,cellular_component fungal-type vacuole membrane;GO:0003674,molecular_function molecular_function;GO:0005488,molecular_function binding;GO:0005515,molecular_function protein binding;GO:0005575,cellular_component cellular_component;GO:0005622,cell…	NA	NA	Bcbsd2 [Botrytis cinerea B05.10]	NA
NC_037323.1	2096250	2100617	4368	KOBchda1_H3K9me3_vs_TB_31_H3K9me3_peak_1130	10.83	9.95	11.38	-1.42	3.51E-05	6.42E-05	intergenic	BCIN_14g05520:NC_037323.1:2097150-2098392:+:1283	BCIN_14g05520(gene-BCIN_14g05520)	103;GO:0001403,biological_process invasive growth in response to glucose limitation;GO:0003674,molecular_function molecular_function;GO:0003676,molecular_function nucleic acid binding;GO:0003723,molecular_function RNA binding;GO:0003729,molecular_function mRNA binding;GO:0005488,molecular_function binding;GO:0005575,cellular_component cellular_component;GO:0005622,cellular_component intracellular…	NA	NA	hypothetical protein BCIN_14g05520 [Botrytis cinerea B05.10]	NA
NC_037316.1	727270	729059	1790	KOBchda1_H3K9me3_vs_TB_31_H3K9me3_peak_1131	8.58	8.01	8.99	-0.98	3.58E-05	6.54E-05	BCIN_07g01940:Promoter	BCIN_07g01940:NC_037316.1:727424-727859:-:-305	BCIN_07g01940(gene-BCIN_07g01940)	NA	NA	NA	hypothetical protein BCIN_07g01940 [Botrytis cinerea B05.10]	NA
NC_037319.1	1438721	1441111	2391	KOBchda1_H3K9me3_vs_TB_31_H3K9me3_peak_1132	9.01	8.4	9.44	-1.04	3.64E-05	6.66E-05	intergenic	BCIN_10g03790:NC_037319.1:1436697-1438074:+:3219	BCIN_10g03790(gene-BCIN_10g03790)	NA	NA	NA	hypothetical protein BCIN_10g03790 [Botrytis cinerea B05.10]	NA
NC_037320.1	1448860	1449200	341	KOBchda1_H3K9me3_vs_TB_31_H3K9me3_peak_1133	6.38	5.52	6.91	-1.39	3.74E-05	6.83E-05	BCIN_11g03860:exon	BCIN_11g03860:NC_037320.1:1446451-1450368:-:1338	BCIN_11g03860(gene-BCIN_11g03860)	NA	NA	NA	hypothetical protein BCIN_11g03860 [Botrytis cinerea B05.10]	NA
NC_037310.1	106623	109469	2847	KOBchda1_H3K9me3_vs_TB_31_H3K9me3_peak_1134	8.99	8.42	9.39	-0.97	3.77E-05	6.89E-05	BCIN_01g00240:exon	BCIN_01g00240:NC_037310.1:106521-109009:+:1525	BCIN_01g00240(gene-BCIN_01g00240)	NA	NA	NA	hypothetical protein BCIN_01g00240 [Botrytis cinerea B05.10]	NA
NC_037318.1	412693	419457	6765	KOBchda1_H3K9me3_vs_TB_31_H3K9me3_peak_1135	10.92	10.13	11.43	-1.3	3.79E-05	6.90E-05	BCIN_09g01130:Promoter;BCIN_09g01120:exon	BCIN_09g01130:NC_037318.1:417900-419860:+:-1825	BCIN_09g01130(gene-BCIN_09g01130)	NA	NA	NA	hypothetical protein BCIN_09g01130 [Botrytis cinerea B05.10]	NA
NC_037312.1	39094	39928	835	KOBchda1_H3K9me3_vs_TB_31_H3K9me3_peak_1136	7.74	7.11	8.18	-1.07	3.82E-05	6.96E-05	BCIN_03g00080:exon;BCIN_03g00070:Promoter	BCIN_03g00080:NC_037312.1:38779-40045:+:732	BCIN_03g00080(gene-BCIN_03g00080)	NA	NA	NA	hypothetical protein BCIN_03g00080 [Botrytis cinerea B05.10]	NA
NC_037310.1	2916926	2918057	1132	KOBchda1_H3K9me3_vs_TB_31_H3K9me3_peak_1137	7.65	6.86	8.16	-1.3	3.95E-05	7.19E-05	Bcmde1:Promoter;Bccne1:exon	Bccne1:NC_037310.1:2916168-2918524:+:1323	Bccne1(gene-BCIN_01g08320)	93;GO:0000322,cellular_component storage vacuole;GO:0000323,cellular_component lytic vacuole;GO:0000324,cellular_component fungal-type vacuole;GO:0003674,molecular_function molecular_function;GO:0005488,molecular_function binding;GO:0005509,molecular_function calcium ion binding;GO:0005515,molecular_function protein binding;GO:0005575,cellular_component cellular_component;GO:0005622,cellular_comp…	CANX; calnexin; K08054	map04141,map04145	Bccne1 [Botrytis cinerea B05.10]	NA
NC_037325.1	1060491	1062475	1985	KOBchda1_H3K9me3_vs_TB_31_H3K9me3_peak_1139	8.77	8.17	9.19	-1.01	4.11E-05	7.47E-05	intergenic	BCIN_16g02720:NC_037325.1:1056963-1058460:+:4520	BCIN_16g02720(gene-BCIN_16g02720)	NA	NA	NA	hypothetical protein BCIN_16g02720 [Botrytis cinerea B05.10]	NA
NC_037312.1	2986724	2990487	3764	KOBchda1_H3K9me3_vs_TB_31_H3K9me3_peak_1141	9.93	9.24	10.4	-1.16	4.18E-05	7.59E-05	BCIN_03g08730:Promoter	BCIN_03g08730:NC_037312.1:2985682-2988302:-:-303	BCIN_03g08730(gene-BCIN_03g08730)	NA	NA	NA	hypothetical protein BCIN_03g08730 [Botrytis cinerea B05.10]	NA
NC_037321.1	416152	416668	517	KOBchda1_H3K9me3_vs_TB_31_H3K9me3_peak_1142	6.93	6.25	7.39	-1.14	4.19E-05	7.59E-05	BCIN_12g01210:Promoter	BCIN_12g01210:NC_037321.1:413251-414465:-:-1945	BCIN_12g01210(gene-BCIN_12g01210)	NA	NA	NA	hypothetical protein BCIN_12g01210 [Botrytis cinerea B05.10]	NA
NC_037316.1	323144	327217	4074	KOBchda1_H3K9me3_vs_TB_31_H3K9me3_peak_1144	9.75	9.15	10.18	-1.03	4.24E-05	7.68E-05	BCIN_07g00900:five_prime_UTR;BCIN_07g00900:exon	BCIN_07g00900:NC_037316.1:323757-325321:-:140	BCIN_07g00900(gene-BCIN_07g00900)	NA	NA	NA	hypothetical protein BCIN_07g00900 [Botrytis cinerea B05.10]	NA
NC_037310.1	1260021	1263253	3233	KOBchda1_H3K9me3_vs_TB_31_H3K9me3_peak_1145	9.91	9.26	10.36	-1.1	4.30E-05	7.76E-05	intergenic	Bcstc5:NC_037310.1:1257695-1259037:+:3942	Bcstc5(gene-BCIN_01g03510)	NA	NA	NA	Bcstc5 [Botrytis cinerea B05.10]	NA
NC_037321.1	41088	56332	15245	KOBchda1_H3K9me3_vs_TB_31_H3K9me3_peak_1146	12.79	11.67	13.41	-1.74	4.30E-05	7.76E-05	BCIN_12g00070:exon;BCIN_12g00070:three_prime_UTR	BCIN_12g00070:NC_037321.1:48673-51273:-:2563	BCIN_12g00070(gene-BCIN_12g00070)	NA	NA	NA	hypothetical protein BCIN_12g00070 [Botrytis cinerea B05.10]	NA
NC_037316.1	554269	555355	1087	KOBchda1_H3K9me3_vs_TB_31_H3K9me3_peak_1147	7.87	7.24	8.3	-1.06	4.41E-05	7.96E-05	Bclsb6:exon	Bclsb6:NC_037316.1:554270-556978:-:2166	Bclsb6(gene-BCIN_07g01510)	74;GO:0000322,cellular_component storage vacuole;GO:0000323,cellular_component lytic vacuole;GO:0000324,cellular_component fungal-type vacuole;GO:0000329,cellular_component fungal-type vacuole membrane;GO:0003674,molecular_function molecular_function;GO:0003824,molecular_function catalytic activity;GO:0004430,molecular_function 1-phosphatidylinositol 4-kinase activity;GO:0005575,cellular_componen…	PI4K2; phosphatidylinositol 4-kinase type 2 [EC:2.7.1.67]; K13711	map00562,map04070	Bclsb6 [Botrytis cinerea B05.10]	NA
NC_037313.1	1347688	1348901	1214	KOBchda1_H3K9me3_vs_TB_31_H3K9me3_peak_1148	7.99	7.39	8.42	-1.03	4.44E-05	8.01E-05	BCIN_04g03760:Promoter;BCIN_04g03750:Promoter	BCIN_04g03760:NC_037313.1:1349194-1350777:+:-899	BCIN_04g03760(gene-BCIN_04g03760)	NA	NA	NA	hypothetical protein BCIN_04g03760 [Botrytis cinerea B05.10]	NA
NC_037323.1	461977	465871	3895	KOBchda1_H3K9me3_vs_TB_31_H3K9me3_peak_1149	10.01	9.32	10.47	-1.15	4.47E-05	8.04E-05	BCIN_14g01040:Promoter	BCIN_14g01040:NC_037323.1:461689-462784:-:-1140	BCIN_14g01040(gene-BCIN_14g01040)	NA	NA	NA	hypothetical protein BCIN_14g01040 [Botrytis cinerea B05.10]	NA
NC_037316.1	1330864	1334674	3811	KOBchda1_H3K9me3_vs_TB_31_H3K9me3_peak_1150	10.19	9.46	10.66	-1.2	4.49E-05	8.08E-05	BCIN_07g03700:five_prime_UTR;BCIN_07g03700:exon	BCIN_07g03700:NC_037316.1:1331195-1332985:-:216	BCIN_07g03700(gene-BCIN_07g03700)	NA	NA	NA	hypothetical protein BCIN_07g03700 [Botrytis cinerea B05.10]	NA
NC_037311.1	407245	410477	3233	KOBchda1_H3K9me3_vs_TB_31_H3K9me3_peak_1151	9.49	8.81	9.95	-1.14	4.49E-05	8.08E-05	BCIN_02g00930:Promoter	BCIN_02g00930:NC_037311.1:409349-410250:+:-488	BCIN_02g00930(gene-BCIN_02g00930)	NA	NA	NA	hypothetical protein BCIN_02g00930 [Botrytis cinerea B05.10]	NA
NC_037311.1	119230	128025	8796	KOBchda1_H3K9me3_vs_TB_31_H3K9me3_peak_1152	11.43	10.58	11.96	-1.38	4.61E-05	8.28E-05	BCIN_02g00040:intron	BCIN_02g00040:NC_037311.1:123069-125495:-:1867	BCIN_02g00040(gene-BCIN_02g00040)	NA	NA	NA	hypothetical protein BCIN_02g00040 [Botrytis cinerea B05.10]	NA
NC_037313.1	2104461	2107255	2795	KOBchda1_H3K9me3_vs_TB_31_H3K9me3_peak_1154	9.39	8.77	9.82	-1.05	4.71E-05	8.44E-05	intergenic	BCIN_04g06080:NC_037313.1:2108089-2111081:+:-2231	BCIN_04g06080(gene-BCIN_04g06080)	NA	NA	NA	hypothetical protein BCIN_04g06080 [Botrytis cinerea B05.10]	NA
NC_037314.1	1633678	1634359	682	KOBchda1_H3K9me3_vs_TB_31_H3K9me3_peak_1155	7.05	6.4	7.49	-1.08	4.76E-05	8.53E-05	BCIN_05g04620:exon	BCIN_05g04620:NC_037314.1:1632928-1634670:-:651	BCIN_05g04620(gene-BCIN_05g04620)	NA	NA	NA	hypothetical protein BCIN_05g04620 [Botrytis cinerea B05.10]	NA
NC_037313.1	1362118	1363962	1845	KOBchda1_H3K9me3_vs_TB_31_H3K9me3_peak_1156	8.74	8.14	9.17	-1.03	4.80E-05	8.59E-05	BCIN_04g03800:exon	BCIN_04g03800:NC_037313.1:1362082-1364584:-:1544	BCIN_04g03800(gene-BCIN_04g03800)	NA	NA	NA	hypothetical protein BCIN_04g03800 [Botrytis cinerea B05.10]	NA
NC_037313.1	1265452	1266420	969	KOBchda1_H3K9me3_vs_TB_31_H3K9me3_peak_1157	7.84	7.25	8.26	-1.01	4.86E-05	8.68E-05	intergenic	BCIN_04g03500:NC_037313.1:1267761-1268272:-:2336	BCIN_04g03500(gene-BCIN_04g03500)	NA	NA	NA	hypothetical protein BCIN_04g03500 [Botrytis cinerea B05.10]	NA
NC_037322.1	1778894	1780206	1313	KOBchda1_H3K9me3_vs_TB_31_H3K9me3_peak_1158	7.94	7.33	8.37	-1.04	4.86E-05	8.68E-05	intergenic	BCIN_13g04790:NC_037322.1:1783452-1785178:-:5628	BCIN_13g04790(gene-BCIN_13g04790)	NA	NA	NA	hypothetical protein BCIN_13g04790 [Botrytis cinerea B05.10]	NA
NC_037311.1	345692	349188	3497	KOBchda1_H3K9me3_vs_TB_31_H3K9me3_peak_1159	9.46	8.88	9.88	-1.01	4.90E-05	8.75E-05	BCIN_02g00780:Promoter	BCIN_02g00780:NC_037311.1:348520-350765:+:-1080	BCIN_02g00780(gene-BCIN_02g00780)	NA	NA	NA	hypothetical protein BCIN_02g00780 [Botrytis cinerea B05.10]	NA
NC_037316.1	839180	842682	3503	KOBchda1_H3K9me3_vs_TB_31_H3K9me3_peak_1160	9.62	9.01	10.05	-1.03	4.95E-05	8.83E-05	BCIN_07g02240:exon;BCIN_07g02230:Promoter	BCIN_07g02240:NC_037316.1:840207-842159:-:1228	BCIN_07g02240(gene-BCIN_07g02240)	NA	NA	NA	hypothetical protein BCIN_07g02240 [Botrytis cinerea B05.10]	NA
NC_037318.1	421004	425632	4629	KOBchda1_H3K9me3_vs_TB_31_H3K9me3_peak_1161	10.64	9.82	11.15	-1.33	5.07E-05	9.03E-05	intergenic	BCIN_09g01180:NC_037318.1:423629-425744:-:2426	BCIN_09g01180(gene-BCIN_09g01180)	NA	NA	NA	hypothetical protein BCIN_09g01180 [Botrytis cinerea B05.10]	NA
NC_037323.1	1983207	1986141	2935	KOBchda1_H3K9me3_vs_TB_31_H3K9me3_peak_1162	9.47	8.85	9.9	-1.04	5.09E-05	9.06E-05	BCIN_14g05170:exon	BCIN_14g05170:NC_037323.1:1983959-1985317:-:643	BCIN_14g05170(gene-BCIN_14g05170)	NA	NA	NA	hypothetical protein BCIN_14g05170 [Botrytis cinerea B05.10]	NA
NC_037311.1	1552073	1555431	3359	KOBchda1_H3K9me3_vs_TB_31_H3K9me3_peak_1163	9.42	8.8	9.85	-1.05	5.16E-05	9.17E-05	intergenic	BCIN_02g04380:NC_037311.1:1554113-1556126:-:2374	BCIN_02g04380(gene-BCIN_02g04380)	NA	NA	NA	hypothetical protein BCIN_02g04380 [Botrytis cinerea B05.10]	NA
NC_037314.1	1600090	1600551	462	KOBchda1_H3K9me3_vs_TB_31_H3K9me3_peak_1164	6.55	5.63	7.11	-1.48	5.21E-05	9.25E-05	BCIN_05g04520:exon	BCIN_05g04520:NC_037314.1:1598346-1600930:+:1974	BCIN_05g04520(gene-BCIN_05g04520)	NA	NA	NA	hypothetical protein BCIN_05g04520 [Botrytis cinerea B05.10]	NA
NC_037312.1	2236324	2242083	5760	KOBchda1_H3K9me3_vs_TB_31_H3K9me3_peak_1165	10.41	9.71	10.89	-1.18	5.22E-05	9.28E-05	intergenic	BCIN_03g06620:NC_037312.1:2240810-2242889:-:3685	BCIN_03g06620(gene-BCIN_03g06620)	NA	NA	NA	hypothetical protein BCIN_03g06620 [Botrytis cinerea B05.10]	NA
NC_037315.1	1786619	1787248	630	KOBchda1_H3K9me3_vs_TB_31_H3K9me3_peak_1167	6.97	6.26	7.45	-1.18	5.26E-05	9.33E-05	intergenic	BCIN_06g05240:NC_037315.1:1789293-1793152:+:-2359	BCIN_06g05240(gene-BCIN_06g05240)	NA	NA	NA	hypothetical protein BCIN_06g05240 [Botrytis cinerea B05.10]	NA
NC_037325.1	1635282	1637365	2084	KOBchda1_H3K9me3_vs_TB_31_H3K9me3_peak_1168	8.87	8.24	9.31	-1.07	5.31E-05	9.41E-05	BCIN_16g04470:Promoter	BCIN_16g04470:NC_037325.1:1636668-1638365:+:-344	BCIN_16g04470(gene-BCIN_16g04470)	NA	NA	NA	hypothetical protein BCIN_16g04470 [Botrytis cinerea B05.10]	NA
NC_037319.1	967509	970146	2638	KOBchda1_H3K9me3_vs_TB_31_H3K9me3_peak_1170	9.11	8.54	9.52	-0.98	5.41E-05	9.57E-05	BCIN_10g02590:Promoter	BCIN_10g02590:NC_037319.1:970703-973976:+:-1875	BCIN_10g02590(gene-BCIN_10g02590)	NA	NA	NA	hypothetical protein BCIN_10g02590 [Botrytis cinerea B05.10]	NA
NC_037310.1	379226	380459	1234	KOBchda1_H3K9me3_vs_TB_31_H3K9me3_peak_1171	7.69	7.03	8.15	-1.12	5.50E-05	9.72E-05	intergenic	Bcaqp2:NC_037310.1:375124-377275:+:4718	Bcaqp2(gene-BCIN_01g00950)	NA	NA	NA	Bcaqp2 [Botrytis cinerea B05.10]	NA
NC_037322.1	844227	845316	1090	KOBchda1_H3K9me3_vs_TB_31_H3K9me3_peak_1172	7.68	6.93	8.17	-1.25	5.65E-05	9.98E-05	CND6:exon	CND6:NC_037322.1:843477-846380:+:1294	CND6(gene-BCIN_13g02440)	98;GO:0003674,molecular_function molecular_function;GO:0003824,molecular_function catalytic activity;GO:0003878,molecular_function ATP citrate synthase activity;GO:0005575,cellular_component cellular_component;GO:0005622,cellular_component intracellular;GO:0005623,cellular_component cell;GO:0005737,cellular_component cytoplasm;GO:0005829,cellular_component cytosol;GO:0006082,biological_process or…	ACLY; ATP citrate (pro-S)-lyase [EC:2.3.3.8]; K01648	map00020	CND6 [Botrytis cinerea B05.10]	NA
NC_037313.1	476589	479551	2963	KOBchda1_H3K9me3_vs_TB_31_H3K9me3_peak_1173	9.4	8.78	9.84	-1.06	5.82E-05	0.000103	BCIN_04g01210:exon;BCIN_04g01220:Promoter;BCIN_04g01200:Promoter	BCIN_04g01210:NC_037313.1:477712-478579:-:509	BCIN_04g01210(gene-BCIN_04g01210)	NA	NA	NA	hypothetical protein BCIN_04g01210 [Botrytis cinerea B05.10]	NA
NC_037316.1	329610	333251	3642	KOBchda1_H3K9me3_vs_TB_31_H3K9me3_peak_1174	9.78	9.18	10.2	-1.01	6.17E-05	0.000109	BCIN_07g00930:Promoter	BCIN_07g00930:NC_037316.1:333010-335467:+:-1579	BCIN_07g00930(gene-BCIN_07g00930)	NA	NA	NA	hypothetical protein BCIN_07g00930 [Botrytis cinerea B05.10]	NA
NC_037321.1	941091	941512	422	KOBchda1_H3K9me3_vs_TB_31_H3K9me3_peak_1176	6.76	6.05	7.24	-1.19	6.20E-05	0.000109	BCIN_12g02690:exon	BCIN_12g02690:NC_037321.1:940136-942636:-:1334	BCIN_12g02690(gene-BCIN_12g02690)	NA	NA	NA	hypothetical protein BCIN_12g02690 [Botrytis cinerea B05.10]	NA
NC_037311.1	2369119	2369546	428	KOBchda1_H3K9me3_vs_TB_31_H3K9me3_peak_1177	6.57	5.83	7.06	-1.22	6.31E-05	0.000111	BCIN_02g06790:exon;BCIN_02g06800:Promoter	BCIN_02g06790:NC_037311.1:2369023-2370151:-:818	BCIN_02g06790(gene-BCIN_02g06790)	106;GO:0000122,biological_process negative regulation of transcription by RNA polymerase II;GO:0000228,cellular_component nuclear chromosome;GO:0000785,cellular_component chromatin;GO:0000786,cellular_component nucleosome;GO:0000788,cellular_component nuclear nucleosome;GO:0000790,cellular_component nuclear chromatin;GO:0003674,molecular_function molecular_function;GO:0003676,molecular_function n…	NA	NA	hypothetical protein BCIN_02g06790 [Botrytis cinerea B05.10]	NA
NC_037312.1	435014	436238	1225	KOBchda1_H3K9me3_vs_TB_31_H3K9me3_peak_1178	8.11	7.54	8.53	-0.99	6.34E-05	0.000111	BCIN_03g01210:exon;BCIN_03g01250:Promoter	BCIN_03g01250:NC_037312.1:437590-438323:+:-1964	BCIN_03g01250(gene-BCIN_03g01250)	NA	NA	NA	hypothetical protein BCIN_03g01250 [Botrytis cinerea B05.10]	NA
NC_037310.1	2874918	2875546	629	KOBchda1_H3K9me3_vs_TB_31_H3K9me3_peak_1179	6.93	6.25	7.39	-1.14	6.42E-05	0.000113	BCIN_01g08200:exon	BCIN_01g08200:NC_037310.1:2874808-2877050:-:1818	BCIN_01g08200(gene-BCIN_01g08200)	NA	NA	NA	hypothetical protein BCIN_01g08200 [Botrytis cinerea B05.10]	NA
NC_037312.1	1331385	1335470	4086	KOBchda1_H3K9me3_vs_TB_31_H3K9me3_peak_1180	10.21	9.45	10.71	-1.26	6.47E-05	0.000113	BCIN_03g03990:exon	BCIN_03g04000:NC_037312.1:1333754-1334764:-:1336	BCIN_03g04000(gene-BCIN_03g04000)	NA	NA	NA	hypothetical protein BCIN_03g04000 [Botrytis cinerea B05.10]	NA
NC_037312.1	358625	361514	2890	KOBchda1_H3K9me3_vs_TB_31_H3K9me3_peak_1181	9.54	8.94	9.96	-1.02	6.50E-05	0.000114	intergenic	Bcmir1:NC_037312.1:362517-364443:+:-2447	Bcmir1(gene-BCIN_03g01030)	55;GO:0003674,molecular_function molecular_function;GO:0005215,molecular_function transporter activity;GO:0005315,molecular_function inorganic phosphate transmembrane transporter activity;GO:0005575,cellular_component cellular_component;GO:0005622,cellular_component intracellular;GO:0005623,cellular_component cell;GO:0005737,cellular_component cytoplasm;GO:0005739,cellular_component mitochondrion…	NA	NA	Bcmir1 [Botrytis cinerea B05.10]	NA
NC_037317.1	143914	144435	522	KOBchda1_H3K9me3_vs_TB_31_H3K9me3_peak_1182	6.91	6.24	7.36	-1.12	6.67E-05	0.000117	Bcgst11:exon;Bcpks19:Promoter	Bcgst11:NC_037317.1:143466-144714:-:539	Bcgst11(gene-BCIN_08g00300)	NA	GST, gst; glutathione S-transferase [EC:2.5.1.18]; K00799	map00480	Bcgst11 [Botrytis cinerea B05.10]	NA
NC_037314.1	2654760	2658522	3763	KOBchda1_H3K9me3_vs_TB_31_H3K9me3_peak_1183	9.71	9.09	10.14	-1.04	6.71E-05	0.000117	intergenic	BCIN_05g07470:NC_037314.1:2653709-2655597:+:2932	BCIN_05g07470(gene-BCIN_05g07470)	15;GO:0003674,molecular_function molecular_function;GO:0003824,molecular_function catalytic activity;GO:0005575,cellular_component cellular_component;GO:0005622,cellular_component intracellular;GO:0005623,cellular_component cell;GO:0005737,cellular_component cytoplasm;GO:0008150,biological_process biological_process;GO:0008152,biological_process metabolic process;GO:0008168,molecular_function met…	NA	NA	hypothetical protein BCIN_05g07470 [Botrytis cinerea B05.10]	NA
NC_037315.1	2390350	2396323	5974	KOBchda1_H3K9me3_vs_TB_31_H3K9me3_peak_1184	10.54	9.83	11.01	-1.18	6.82E-05	0.000119	BCIN_06g06850:three_prime_UTR;BCIN_06g06850:exon;BCIN_06g06790:Promoter	BCIN_06g06790:NC_037315.1:2390892-2392415:-:-921	BCIN_06g06790(gene-BCIN_06g06790)	NA	NA	NA	hypothetical protein BCIN_06g06790 [Botrytis cinerea B05.10]	NA
NC_037313.1	1914783	1918704	3922	KOBchda1_H3K9me3_vs_TB_31_H3K9me3_peak_1185	9.88	9.19	10.34	-1.15	6.92E-05	0.000121	BCIN_04g05510:Promoter	BCIN_04g05510:NC_037313.1:1913722-1916030:-:-713	BCIN_04g05510(gene-BCIN_04g05510)	NA	NA	NA	hypothetical protein BCIN_04g05510 [Botrytis cinerea B05.10]	NA
NC_037311.1	1602911	1603771	861	KOBchda1_H3K9me3_vs_TB_31_H3K9me3_peak_1186	7.43	6.82	7.86	-1.04	7.05E-05	0.000123	intergenic	BCIN_02g04520:NC_037311.1:1596708-1599581:-:-3760	BCIN_02g04520(gene-BCIN_02g04520)	49;GO:0000096,biological_process sulfur amino acid metabolic process;GO:0000097,biological_process sulfur amino acid biosynthetic process;GO:0000166,molecular_function nucleotide binding;GO:0003674,molecular_function molecular_function;GO:0003824,molecular_function catalytic activity;GO:0005488,molecular_function binding;GO:0006082,biological_process organic acid metabolic process;GO:0006520,biol…	NA	NA	hypothetical protein BCIN_02g04520 [Botrytis cinerea B05.10]	NA
NC_037310.1	1292628	1293036	409	KOBchda1_H3K9me3_vs_TB_31_H3K9me3_peak_1187	6.36	5.54	6.87	-1.33	7.24E-05	0.000126	BCIN_01g03590:Promoter;Bchos2:Promoter;BCIN_01g03600:exon	BCIN_01g03590:NC_037310.1:1289432-1291807:-:-1025	BCIN_01g03590(gene-BCIN_01g03590)	NA	NA	NA	hypothetical protein BCIN_01g03590 [Botrytis cinerea B05.10]	NA
NC_037313.1	253839	254392	554	KOBchda1_H3K9me3_vs_TB_31_H3K9me3_peak_1188	4.78	3.52	5.45	-1.93	7.25E-05	0.000126	BCIN_04g00660:exon	BCIN_04g00660:NC_037313.1:252020-257217:-:3101	BCIN_04g00660(gene-BCIN_04g00660)	NA	NA	NA	hypothetical protein BCIN_04g00660 [Botrytis cinerea B05.10]	NA
NC_037321.1	1926518	1928877	2360	KOBchda1_H3K9me3_vs_TB_31_H3K9me3_peak_1189	9.6	8.88	10.08	-1.2	7.36E-05	0.000128	BCIN_12g05570:Promoter;BCIN_12g05600:exon;BCIN_12g05610:Promoter	BCIN_12g05600:NC_037321.1:1926322-1928511:+:1375	BCIN_12g05600(gene-BCIN_12g05600)	NA	NA	NA	hypothetical protein BCIN_12g05600 [Botrytis cinerea B05.10]	NA
NC_037322.1	462223	463761	1539	KOBchda1_H3K9me3_vs_TB_31_H3K9me3_peak_1190	8.53	7.81	9	-1.2	7.65E-05	0.000133	intergenic	BCIN_13g01250:NC_037322.1:461462-462761:+:1530	BCIN_13g01250(gene-BCIN_13g01250)	NA	NA	NA	hypothetical protein BCIN_13g01250 [Botrytis cinerea B05.10]	NA
NC_037325.1	1914078	1918112	4035	KOBchda1_H3K9me3_vs_TB_31_H3K9me3_peak_1192	10.03	9.44	10.45	-1	7.95E-05	0.000138	BCIN_16g05180:exon	BCIN_16g05190:NC_037325.1:1919635-1921200:+:-3540	BCIN_16g05190(gene-BCIN_16g05190)	NA	AKR1A1, adh; alcohol dehydrogenase (NADP+) [EC:1.1.1.2]; K00002	map00010,map00040,map00561	hypothetical protein BCIN_16g05190 [Botrytis cinerea B05.10]	NA
NC_037312.1	945966	946448	483	KOBchda1_H3K9me3_vs_TB_31_H3K9me3_peak_1193	6.57	5.89	7.03	-1.15	8.08E-05	0.00014	BCIN_03g02850:exon	BCIN_03g02850:NC_037312.1:945142-948576:+:1065	BCIN_03g02850(gene-BCIN_03g02850)	NA	NA	NA	hypothetical protein BCIN_03g02850 [Botrytis cinerea B05.10]	NA
NC_037317.1	118697	120975	2279	KOBchda1_H3K9me3_vs_TB_31_H3K9me3_peak_1194	9.38	8.72	9.84	-1.12	8.16E-05	0.000141	intergenic	BCIN_08g00280:NC_037317.1:116435-118298:+:3401	BCIN_08g00280(gene-BCIN_08g00280)	NA	NA	NA	hypothetical protein BCIN_08g00280 [Botrytis cinerea B05.10]	NA
NC_037323.1	1724869	1731217	6349	KOBchda1_H3K9me3_vs_TB_31_H3K9me3_peak_1196	10.86	10.04	11.38	-1.35	8.28E-05	0.000143	BCIN_14g04380:exon	BCIN_14g04380:NC_037323.1:1728030-1729954:-:1911	BCIN_14g04380(gene-BCIN_14g04380)	NA	NA	NA	hypothetical protein BCIN_14g04380 [Botrytis cinerea B05.10]	NA
NC_037318.1	7972	10539	2568	KOBchda1_H3K9me3_vs_TB_31_H3K9me3_peak_1197	11.33	10.39	11.9	-1.5	8.30E-05	0.000143	BCIN_09g00020:exon	BCIN_09g00020:NC_037318.1:8286-10335:-:1079	BCIN_09g00020(gene-BCIN_09g00020)	NA	NA	NA	hypothetical protein BCIN_09g00020 [Botrytis cinerea B05.10]	NA
NC_037321.1	562704	565937	3234	KOBchda1_H3K9me3_vs_TB_31_H3K9me3_peak_1198	9.54	8.97	9.95	-0.98	8.30E-05	0.000143	intergenic	BCIN_12g01580:NC_037321.1:560929-561904:-:-2416	BCIN_12g01580(gene-BCIN_12g01580)	NA	NA	NA	hypothetical protein BCIN_12g01580 [Botrytis cinerea B05.10]	NA
NC_037321.1	1930573	1931086	514	KOBchda1_H3K9me3_vs_TB_31_H3K9me3_peak_1199	6.69	6.01	7.15	-1.13	8.46E-05	0.000146	BCIN_12g05610:exon	BCIN_12g05610:NC_037321.1:1929101-1931272:+:1728	BCIN_12g05610(gene-BCIN_12g05610)	NA	NA	NA	hypothetical protein BCIN_12g05610 [Botrytis cinerea B05.10]	NA
NC_037312.1	574095	574992	898	KOBchda1_H3K9me3_vs_TB_31_H3K9me3_peak_1200	7.36	6.66	7.83	-1.17	8.47E-05	0.000146	BCIN_03g01710:intron	BCIN_03g01710:NC_037312.1:572201-575885:+:2342	BCIN_03g01710(gene-BCIN_03g01710)	210;GO:0000075,biological_process cell cycle checkpoint;GO:0000132,biological_process establishment of mitotic spindle orientation;GO:0000226,biological_process microtubule cytoskeleton organization;GO:0000278,biological_process mitotic cell cycle;GO:0000281,biological_process mitotic cytokinesis;GO:0000399,cellular_component cellular bud neck septin structure;GO:0000910,biological_process cytoki…	NA	NA	hypothetical protein BCIN_03g01710 [Botrytis cinerea B05.10]	NA
NC_037310.1	1758649	1762800	4152	KOBchda1_H3K9me3_vs_TB_31_H3K9me3_peak_1201	9.88	9.26	10.32	-1.06	8.53E-05	0.000147	BCIN_01g04870:Promoter	BCIN_01g04870:NC_037310.1:1757736-1759730:-:-994	BCIN_01g04870(gene-BCIN_01g04870)	NA	OPR; 12-oxophytodienoic acid reductase [EC:1.3.1.42]; K05894	map00592	hypothetical protein BCIN_01g04870 [Botrytis cinerea B05.10]	NA
NC_037318.1	2111364	2117052	5689	KOBchda1_H3K9me3_vs_TB_31_H3K9me3_peak_1202	10.41	9.71	10.88	-1.17	8.57E-05	0.000147	BCIN_09g06070:exon;BCIN_09g06080:Promoter	BCIN_09g06070:NC_037318.1:2113786-2115396:-:1188	BCIN_09g06070(gene-BCIN_09g06070)	NA	NA	NA	hypothetical protein BCIN_09g06070 [Botrytis cinerea B05.10]	NA
NC_037311.1	3312171	3324267	12097	KOBchda1_H3K9me3_vs_TB_31_H3K9me3_peak_1203	12.62	11.46	13.25	-1.79	8.60E-05	0.000148	intergenic	BCIN_02g09360:NC_037311.1:3323724-3324663:+:-5505	BCIN_02g09360(gene-BCIN_02g09360)	NA	NA	NA	hypothetical protein BCIN_02g09360 [Botrytis cinerea B05.10]	NA
NC_037320.1	1821665	1822151	487	KOBchda1_H3K9me3_vs_TB_31_H3K9me3_peak_1204	6.79	6.03	7.28	-1.25	8.63E-05	0.000148	BCIN_11g05090:exon	BCIN_11g05090:NC_037320.1:1820995-1822720:+:913	BCIN_11g05090(gene-BCIN_11g05090)	86;GO:0000228,cellular_component nuclear chromosome;GO:0000785,cellular_component chromatin;GO:0000790,cellular_component nuclear chromatin;GO:0003674,molecular_function molecular_function;GO:0003676,molecular_function nucleic acid binding;GO:0003677,molecular_function DNA binding;GO:0005488,molecular_function binding;GO:0005575,cellular_component cellular_component;GO:0005622,cellular_component …	NA	NA	hypothetical protein BCIN_11g05090 [Botrytis cinerea B05.10]	NA
NC_037324.1	1141630	1144907	3278	KOBchda1_H3K9me3_vs_TB_31_H3K9me3_peak_1205	9.34	8.8	9.73	-0.94	8.65E-05	0.000148	intergenic	BCIN_15g03270:NC_037324.1:1143936-1145011:-:1742	BCIN_15g03270(gene-BCIN_15g03270)	NA	NA	NA	hypothetical protein BCIN_15g03270 [Botrytis cinerea B05.10]	NA
NC_037320.1	1905742	1909905	4164	KOBchda1_H3K9me3_vs_TB_31_H3K9me3_peak_1206	9.88	9.28	10.31	-1.03	8.67E-05	0.000149	BCIN_11g05370:exon	BCIN_11g05370:NC_037320.1:1907348-1908826:+:475	BCIN_11g05370(gene-BCIN_11g05370)	NA	NA	NA	hypothetical protein BCIN_11g05370 [Botrytis cinerea B05.10]	NA
NC_037325.1	1608113	1609299	1187	KOBchda1_H3K9me3_vs_TB_31_H3K9me3_peak_1207	8.08	7.49	8.5	-1.01	8.79E-05	0.000151	BCIN_16g04400:five_prime_UTR;BCIN_16g04400:exon	BCIN_16g04400:NC_037325.1:1606648-1608723:-:17	BCIN_16g04400(gene-BCIN_16g04400)	NA	NA	NA	hypothetical protein BCIN_16g04400 [Botrytis cinerea B05.10]	NA
NC_037322.1	1228226	1229010	785	KOBchda1_H3K9me3_vs_TB_31_H3K9me3_peak_1208	7.36	6.75	7.78	-1.03	8.85E-05	0.000152	BCIN_13g03550:exon	BCIN_13g03550:NC_037322.1:1227755-1228815:+:863	BCIN_13g03550(gene-BCIN_13g03550)	NA	NA	NA	hypothetical protein BCIN_13g03550 [Botrytis cinerea B05.10]	NA
NC_037314.1	216169	216617	449	KOBchda1_H3K9me3_vs_TB_31_H3K9me3_peak_1211	6.46	5.75	6.93	-1.18	9.05E-05	0.000155	BCIN_05g00570:exon	BCIN_05g00570:NC_037314.1:215035-217873:-:1480	BCIN_05g00570(gene-BCIN_05g00570)	NA	NA	NA	hypothetical protein BCIN_05g00570 [Botrytis cinerea B05.10]	NA
NC_037314.1	1449018	1449746	729	KOBchda1_H3K9me3_vs_TB_31_H3K9me3_peak_1212	7.17	6.41	7.66	-1.26	9.06E-05	0.000155	BCIN_05g04030:exon	BCIN_05g04030:NC_037314.1:1447479-1451095:-:1713	BCIN_05g04030(gene-BCIN_05g04030)	NA	RLM1; transcription factor RLM1; K09265	map04011	hypothetical protein BCIN_05g04030 [Botrytis cinerea B05.10]	NA
NC_037321.1	1132347	1132735	389	KOBchda1_H3K9me3_vs_TB_31_H3K9me3_peak_1213	7.16	6.36	7.67	-1.31	9.14E-05	0.000156	BCIN_12g03250:Promoter;BCIN_12g03230:exon	BCIN_12g03250:NC_037321.1:1133872-1136155:+:-1331	BCIN_12g03250(gene-BCIN_12g03250)	NA	NA	NA	hypothetical protein BCIN_12g03250 [Botrytis cinerea B05.10]	NA
NC_037323.1	353439	357501	4063	KOBchda1_H3K9me3_vs_TB_31_H3K9me3_peak_1214	9.74	9.17	10.16	-0.99	9.27E-05	0.000158	BCIN_14g00800:Promoter	BCIN_14g00800:NC_037323.1:356555-357754:+:-1085	BCIN_14g00800(gene-BCIN_14g00800)	NA	NA	NA	hypothetical protein BCIN_14g00800 [Botrytis cinerea B05.10]	NA
NC_037321.1	1636987	1637421	435	KOBchda1_H3K9me3_vs_TB_31_H3K9me3_peak_1215	6.5	5.77	6.98	-1.21	9.40E-05	0.00016	BCIN_12g04850:exon	BCIN_12g04850:NC_037321.1:1633997-1637995:-:791	BCIN_12g04850(gene-BCIN_12g04850)	NA	NA	NA	hypothetical protein BCIN_12g04850 [Botrytis cinerea B05.10]	NA
NC_037313.1	349329	350030	702	KOBchda1_H3K9me3_vs_TB_31_H3K9me3_peak_1216	7.43	6.81	7.86	-1.05	9.57E-05	0.000163	BCIN_04g00930:exon	BCIN_04g00920:NC_037313.1:343549-347108:-:-2571	BCIN_04g00920(gene-BCIN_04g00920)	NA	NA	NA	hypothetical protein BCIN_04g00920 [Botrytis cinerea B05.10]	NA
NC_037321.1	380761	383115	2355	KOBchda1_H3K9me3_vs_TB_31_H3K9me3_peak_1217	8.8	8.26	9.2	-0.94	9.58E-05	0.000163	intergenic	BCIN_12g01140:NC_037321.1:379522-381566:+:2416	BCIN_12g01140(gene-BCIN_12g01140)	NA	NA	NA	hypothetical protein BCIN_12g01140 [Botrytis cinerea B05.10]	NA
NC_037311.1	2812696	2814323	1628	KOBchda1_H3K9me3_vs_TB_31_H3K9me3_peak_1219	8.34	7.78	8.74	-0.95	9.69E-05	0.000165	intergenic	BCIN_02g07800:NC_037311.1:2819928-2821038:+:-6418	BCIN_02g07800(gene-BCIN_02g07800)	NA	NA	NA	hypothetical protein BCIN_02g07800 [Botrytis cinerea B05.10]	NA
NC_037315.1	2410145	2414961	4817	KOBchda1_H3K9me3_vs_TB_31_H3K9me3_peak_1220	10.99	10.1	11.53	-1.43	9.72E-05	0.000165	intergenic	BCIN_06g06910:NC_037315.1:2413155-2415524:-:2971	BCIN_06g06910(gene-BCIN_06g06910)	NA	NA	NA	hypothetical protein BCIN_06g06910 [Botrytis cinerea B05.10]	NA
NC_037321.1	2339633	2347269	7637	KOBchda1_H3K9me3_vs_TB_31_H3K9me3_peak_1221	12.18	11.11	12.79	-1.68	9.77E-05	0.000165	BCIN_12g06800:Promoter	BCIN_12g06800:NC_037321.1:2344313-2345327:+:-862	BCIN_12g06800(gene-BCIN_12g06800)	NA	NA	NA	hypothetical protein BCIN_12g06800 [Botrytis cinerea B05.10]	NA
NC_037319.1	1027377	1042868	15492	KOBchda1_H3K9me3_vs_TB_31_H3K9me3_peak_1222	12.24	11.25	12.82	-1.56	9.77E-05	0.000165	BCIN_10g02760:Promoter	BCIN_10g02760:NC_037319.1:1036049-1037426:+:-926	BCIN_10g02760(gene-BCIN_10g02760)	NA	NA	NA	hypothetical protein BCIN_10g02760 [Botrytis cinerea B05.10]	NA
NC_037315.1	1249522	1250364	843	KOBchda1_H3K9me3_vs_TB_31_H3K9me3_peak_1223	7.86	7.17	8.33	-1.16	1.00E-04	0.00017	BCIN_06g03540:exon	BCIN_06g03540:NC_037315.1:1249024-1250668:-:725	BCIN_06g03540(gene-BCIN_06g03540)	NA	NA	NA	hypothetical protein BCIN_06g03540 [Botrytis cinerea B05.10]	NA
[truncated: 479 more rows]
