# Supplementary material for: Normal distribution of H3K9me3 occupancy co-mediated by histone methyltransferase BcDIM5 and histone deacetylase BcHda1 maintains stable ABA synthesis in Botrytis cinerea TB-31
Source: Front Microbiol. 2024 Mar 4;15:1339576. doi: 10.3389/fmicb.2024.1339576 (PMC10944950; doi:10.3389/fmicb.2024.1339576)
Supplement: Supplementary file 5 [file Data_Sheet_3.ZIP › Dataset 2/KOBchda1_H3K9me3_vs_TB_31_H3K9me3_up.peak_annotation.xls]

seqnames	start	end	width	Name	Conc	Conc_KOBchda1_H3K9me3	Conc_TB_31_H3K9me3	Fold	p.value	FDR	GeneFeature	GeneInside	Gene	GO	KEGG	map	NR	Transcription_factor
NC_037313.1	7	9004	8998	KOBchda1_H3K9me3_vs_TB_31_H3K9me3_peak_1	19.28	20.19	16.25	3.94	1.51E-186	3.13E-183	intergenic	BCIN_04g00010:NC_037313.1:12037-13266:-:8760	BCIN_04g00010(gene-BCIN_04g00010)	NA	NA	NA	hypothetical protein BCIN_04g00010 [Botrytis cinerea B05.10]	NA
NC_037313.1	2422821	2424015	1195	KOBchda1_H3K9me3_vs_TB_31_H3K9me3_peak_2	9.82	10.7	7.19	3.51	1.30E-23	1.34E-20	intergenic	BCIN_04g06920:NC_037313.1:2419164-2421413:-:-2005	BCIN_04g06920(gene-BCIN_04g06920)	NA	NA	NA	hypothetical protein BCIN_04g06920 [Botrytis cinerea B05.10]	NA
NC_037310.1	1255777	1257500	1724	KOBchda1_H3K9me3_vs_TB_31_H3K9me3_peak_3	10.26	11.17	7.29	3.88	3.65E-23	2.52E-20	Bcstc5:Promoter;BCIN_01g03510:Promoter	BCIN_01g03510:NC_037310.1:1253429-1255741:-:-897	BCIN_01g03510(gene-BCIN_01g03510)	NA	NA	NA	hypothetical protein BCIN_01g03510 [Botrytis cinerea B05.10]	NA
NC_037320.1	2305982	2306576	595	KOBchda1_H3K9me3_vs_TB_31_H3K9me3_peak_4	10.23	11.13	7.33	3.8	1.88E-22	9.74E-20	BCIN_11g06520:exon;BCIN_11g06510:Promoter;BCIN_11g06520:five_prime_UTR	BCIN_11g06520:NC_037320.1:2306183-2308590:+:96	BCIN_11g06520(gene-BCIN_11g06520)	NA	NA	NA	hypothetical protein BCIN_11g06520 [Botrytis cinerea B05.10]	NA
NC_037310.1	2034999	2036475	1477	KOBchda1_H3K9me3_vs_TB_31_H3K9me3_peak_5	10.26	11.11	7.93	3.19	1.61E-21	6.67E-19	BCIN_01g05820:exon	BCIN_01g05820:NC_037310.1:2033692-2035983:+:2045	BCIN_01g05820(gene-BCIN_01g05820)	NA	NA	NA	hypothetical protein BCIN_01g05820 [Botrytis cinerea B05.10]	NA
NC_037322.1	1835703	1836396	694	KOBchda1_H3K9me3_vs_TB_31_H3K9me3_peak_6	8.27	9.15	5.64	3.51	2.47E-21	8.53E-19	intergenic	BCIN_13g04900:NC_037322.1:1833228-1834293:+:2821	BCIN_13g04900(gene-BCIN_13g04900)	NA	NA	NA	hypothetical protein BCIN_13g04900 [Botrytis cinerea B05.10]	NA
NC_037313.1	17858	18988	1131	KOBchda1_H3K9me3_vs_TB_31_H3K9me3_peak_7	8.95	9.76	6.94	2.82	1.50E-20	4.44E-18	intergenic	BCIN_04g00020:NC_037313.1:13421-16534:+:5002	BCIN_04g00020(gene-BCIN_04g00020)	NA	NA	NA	hypothetical protein BCIN_04g00020 [Botrytis cinerea B05.10]	NA
NC_037317.1	144606	146091	1486	KOBchda1_H3K9me3_vs_TB_31_H3K9me3_peak_9	9.08	9.89	7.05	2.83	2.23E-20	5.13E-18	Bcgst11:Promoter	Bcgst11:NC_037317.1:143466-144714:-:-634	Bcgst11(gene-BCIN_08g00300)	NA	GST, gst; glutathione S-transferase [EC:2.5.1.18]; K00799	map00480	Bcgst11 [Botrytis cinerea B05.10]	NA
NC_037327.1	52818	53156	339	KOBchda1_H3K9me3_vs_TB_31_H3K9me3_peak_12	7.3	8.17	4.69	3.49	1.33E-19	2.29E-17	BCIN_18g00040:Promoter	BCIN_18g00040:NC_037327.1:50644-51483:-:-1504	BCIN_18g00040(gene-BCIN_18g00040)	NA	NA	NA	hypothetical protein BCIN_18g00040 [Botrytis cinerea B05.10]	NA
NC_037321.1	587975	588873	899	KOBchda1_H3K9me3_vs_TB_31_H3K9me3_peak_13	8.73	9.55	6.67	2.88	1.57E-19	2.50E-17	BCIN_12g01660:Promoter	BCIN_12g01660:NC_037321.1:589401-590463:+:-977	BCIN_12g01660(gene-BCIN_12g01660)	NA	NA	NA	hypothetical protein BCIN_12g01660 [Botrytis cinerea B05.10]	NA
NC_037327.1	66899	67167	269	KOBchda1_H3K9me3_vs_TB_31_H3K9me3_peak_19	7.55	8.39	5.3	3.1	4.45E-18	4.85E-16	intergenic	BCIN_18g00060:NC_037327.1:57719-61980:+:9314	BCIN_18g00060(gene-BCIN_18g00060)	100;GO:0000075,biological_process cell cycle checkpoint;GO:0000278,biological_process mitotic cell cycle;GO:0003674,molecular_function molecular_function;GO:0003824,molecular_function catalytic activity;GO:0005575,cellular_component cellular_component;GO:0005622,cellular_component intracellular;GO:0005623,cellular_component cell;GO:0005634,cellular_component nucleus;GO:0006276,biological_process …	NA	NA	hypothetical protein BCIN_18g00060 [Botrytis cinerea B05.10]	NA
NC_037321.1	2237941	2241305	3365	KOBchda1_H3K9me3_vs_TB_31_H3K9me3_peak_20	10.38	11.26	7.81	3.45	1.60E-17	1.66E-15	BCIN_12g06420:Promoter	BCIN_12g06420:NC_037321.1:2241565-2243371:+:-1942	BCIN_12g06420(gene-BCIN_12g06420)	NA	NA	NA	hypothetical protein BCIN_12g06420 [Botrytis cinerea B05.10]	NA
NC_037313.1	952026	953498	1473	KOBchda1_H3K9me3_vs_TB_31_H3K9me3_peak_21	10.19	11.05	7.75	3.3	1.70E-17	1.67E-15	BCIN_04g02650:Promoter	BCIN_04g02650:NC_037313.1:953185-956027:+:-423	BCIN_04g02650(gene-BCIN_04g02650)	NA	NA	NA	hypothetical protein BCIN_04g02650 [Botrytis cinerea B05.10]	NA
NC_037317.1	153710	154691	982	KOBchda1_H3K9me3_vs_TB_31_H3K9me3_peak_22	9.53	10.35	7.4	2.96	2.02E-17	1.90E-15	BCIN_08g00310:Promoter	BCIN_08g00310:NC_037317.1:155356-157204:+:-1155	BCIN_08g00310(gene-BCIN_08g00310)	NA	NA	NA	hypothetical protein BCIN_08g00310 [Botrytis cinerea B05.10]	NA
NC_037317.1	1479267	1482115	2849	KOBchda1_H3K9me3_vs_TB_31_H3K9me3_peak_23	9.65	10.35	8.25	2.1	5.39E-17	4.85E-15	Bcaba1:exon	Bcaba1:NC_037317.1:1479963-1482161:-:1470	Bcaba1(gene-BCIN_08g03850)	NA	NA	NA	Bcaba1 [Botrytis cinerea B05.10]	NA
NC_037311.1	999330	999815	486	KOBchda1_H3K9me3_vs_TB_31_H3K9me3_peak_24	7.78	8.65	5.28	3.37	6.20E-17	5.35E-15	BCIN_02g02770:Promoter	BCIN_02g02770:NC_037311.1:997733-999275:-:-297	BCIN_02g02770(gene-BCIN_02g02770)	NA	NA	NA	hypothetical protein BCIN_02g02770 [Botrytis cinerea B05.10]	NA
NC_037322.1	2107918	2108627	710	KOBchda1_H3K9me3_vs_TB_31_H3K9me3_peak_25	8.14	8.93	6.24	2.69	7.95E-17	6.58E-15	Bcarp3:intron;BCIN_13g05540:Promoter;BCIN_13g05520:Promoter	BCIN_13g05520:NC_037322.1:2106834-2107794:-:-478	BCIN_13g05520(gene-BCIN_13g05520)	78;GO:0000003,biological_process reproduction;GO:0000070,biological_process mitotic sister chromatid segregation;GO:0000228,cellular_component nuclear chromosome;GO:0000278,biological_process mitotic cell cycle;GO:0000280,biological_process nuclear division;GO:0000775,cellular_component chromosome, centromeric region;GO:0000776,cellular_component kinetochore;GO:0000777,cellular_component condense…	NA	NA	hypothetical protein BCIN_13g05520 [Botrytis cinerea B05.10]	NA
NC_037312.1	1469277	1470726	1450	KOBchda1_H3K9me3_vs_TB_31_H3K9me3_peak_27	10.4	11.28	7.69	3.59	1.73E-16	1.28E-14	BCIN_03g04400:Promoter	BCIN_03g04400:NC_037312.1:1467009-1469323:-:-678	BCIN_03g04400(gene-BCIN_03g04400)	NA	NA	NA	hypothetical protein BCIN_03g04400 [Botrytis cinerea B05.10]	NA
NC_037317.1	123687	125248	1562	KOBchda1_H3K9me3_vs_TB_31_H3K9me3_peak_30	10.42	11.3	7.75	3.55	1.91E-16	1.32E-14	intergenic	BCIN_08g00280:NC_037317.1:116435-118298:+:8032	BCIN_08g00280(gene-BCIN_08g00280)	NA	NA	NA	hypothetical protein BCIN_08g00280 [Botrytis cinerea B05.10]	NA
NC_037322.1	996005	997565	1561	KOBchda1_H3K9me3_vs_TB_31_H3K9me3_peak_31	10.4	11.27	7.87	3.4	2.15E-16	1.44E-14	intergenic	BCIN_13g02880:NC_037322.1:989901-993133:-:-3652	BCIN_13g02880(gene-BCIN_13g02880)	130;GO:0000166,molecular_function nucleotide binding;GO:0000749,biological_process response to pheromone triggering conjugation with cellular fusion;GO:0003674,molecular_function molecular_function;GO:0003824,molecular_function catalytic activity;GO:0004672,molecular_function protein kinase activity;GO:0004674,molecular_function protein serine/threonine kinase activity;GO:0005488,molecular_functi…	NA	NA	hypothetical protein BCIN_13g02880 [Botrytis cinerea B05.10]	NA
NC_037323.1	602981	603851	871	KOBchda1_H3K9me3_vs_TB_31_H3K9me3_peak_33	8.63	9.42	6.76	2.67	2.68E-16	1.68E-14	intergenic	BCIN_14g01310:NC_037323.1:603419-604173:-:757	BCIN_14g01310(gene-BCIN_14g01310)	NA	NA	NA	hypothetical protein BCIN_14g01310 [Botrytis cinerea B05.10]	NA
NC_037310.1	742250	742907	658	KOBchda1_H3K9me3_vs_TB_31_H3K9me3_peak_37	7.82	8.61	5.94	2.68	6.20E-16	3.39E-14	Bcrac:Promoter	Bcrac:NC_037310.1:740428-742157:-:-421	Bcrac(gene-BCIN_01g02000)	NA	RAC1; Ras-related C3 botulinum toxin substrate 1; K04392	map04145,map04933	Bcrac [Botrytis cinerea B05.10]	NA
NC_037315.1	1432267	1434165	1899	KOBchda1_H3K9me3_vs_TB_31_H3K9me3_peak_39	9.88	10.71	7.69	3.01	7.12E-16	3.78E-14	BCIN_06g04150:Promoter;BCIN_06g04140:Promoter	BCIN_06g04140:NC_037315.1:1430910-1432920:-:-296	BCIN_06g04140(gene-BCIN_06g04140)	NA	NA	NA	hypothetical protein BCIN_06g04140 [Botrytis cinerea B05.10]	NA
NC_037321.1	2118125	2118922	798	KOBchda1_H3K9me3_vs_TB_31_H3K9me3_peak_41	8.62	9.48	6.16	3.32	1.08E-15	5.43E-14	intergenic	BCIN_12g06120:NC_037321.1:2119478-2120714:-:2190	BCIN_12g06120(gene-BCIN_12g06120)	NA	NA	NA	hypothetical protein BCIN_12g06120 [Botrytis cinerea B05.10]	NA
NC_037324.1	1787077	1789016	1940	KOBchda1_H3K9me3_vs_TB_31_H3K9me3_peak_44	10.04	10.89	7.71	3.18	2.67E-15	1.26E-13	BCIN_15g05150:Promoter	BCIN_15g05160:NC_037324.1:1786357-1787434:+:1689	BCIN_15g05160(gene-BCIN_15g05160)	NA	ubiX, bsdB, PAD1; flavin prenyltransferase [EC:2.5.1.129]; K03186	map00130	hypothetical protein BCIN_15g05160 [Botrytis cinerea B05.10]	NA
NC_037322.1	1096329	1098154	1826	KOBchda1_H3K9me3_vs_TB_31_H3K9me3_peak_46	10.34	11.18	8.05	3.13	3.08E-15	1.38E-13	BCIN_13g03120:Promoter	BCIN_13g03120:NC_037322.1:1098204-1099573:+:-962	BCIN_13g03120(gene-BCIN_13g03120)	NA	NA	NA	hypothetical protein BCIN_13g03120 [Botrytis cinerea B05.10]	NA
NC_037326.1	29839	30519	681	KOBchda1_H3K9me3_vs_TB_31_H3K9me3_peak_49	8.64	9.45	6.61	2.85	4.38E-15	1.85E-13	intergenic	BCIN_17g00065:NC_037326.1:26540-27859:+:3639	BCIN_17g00065(gene-BCIN_17g00065)	NA	NA	NA	hypothetical protein BCIN_17g00065 [Botrytis cinerea B05.10]	NA
NC_037315.1	357441	359224	1784	KOBchda1_H3K9me3_vs_TB_31_H3K9me3_peak_50	11.03	11.89	8.62	3.27	4.51E-15	1.87E-13	intergenic	BCIN_06g00950:NC_037315.1:353266-354851:-:-3481	BCIN_06g00950(gene-BCIN_06g00950)	NA	NA	NA	hypothetical protein BCIN_06g00950 [Botrytis cinerea B05.10]	NA
NC_037317.1	177793	178874	1082	KOBchda1_H3K9me3_vs_TB_31_H3K9me3_peak_51	7.46	8.29	5.35	2.93	5.93E-15	2.40E-13	BCIN_08g00350:Promoter	BCIN_08g00350:NC_037317.1:175374-177495:-:-838	BCIN_08g00350(gene-BCIN_08g00350)	NA	NA	NA	hypothetical protein BCIN_08g00350 [Botrytis cinerea B05.10]	NA
NC_037311.1	2611877	2612837	961	KOBchda1_H3K9me3_vs_TB_31_H3K9me3_peak_53	8.85	9.62	7.06	2.57	9.59E-15	3.74E-13	intergenic	Bcpet112:NC_037311.1:2614061-2616633:-:4276	Bcpet112(gene-BCIN_02g07380)	66;GO:0003674,molecular_function molecular_function;GO:0003824,molecular_function catalytic activity;GO:0005575,cellular_component cellular_component;GO:0005622,cellular_component intracellular;GO:0005623,cellular_component cell;GO:0005737,cellular_component cytoplasm;GO:0005739,cellular_component mitochondrion;GO:0006082,biological_process organic acid metabolic process;GO:0006139,biological_pro…	gatB, PET112; aspartyl-tRNA(Asn)/glutamyl-tRNA(Gln) amidotransferase subunit B [EC:6.3.5.6 6.3.5.7]; K02434	map00970	Bcpet112 [Botrytis cinerea B05.10]	NA
NC_037324.1	1996456	1997655	1200	KOBchda1_H3K9me3_vs_TB_31_H3K9me3_peak_56	10.26	11.12	7.8	3.32	1.39E-14	5.12E-13	intergenic	BCIN_15g05690:NC_037324.1:1993424-1994649:+:3631	BCIN_15g05690(gene-BCIN_15g05690)	NA	NA	NA	hypothetical protein BCIN_15g05690 [Botrytis cinerea B05.10]	NA
NC_037321.1	40333	40650	318	KOBchda1_H3K9me3_vs_TB_31_H3K9me3_peak_57	7.19	7.99	5.25	2.74	1.86E-14	6.74E-13	BCIN_12g00050:Promoter	BCIN_12g00050:NC_037321.1:41846-45650:+:-1354	BCIN_12g00050(gene-BCIN_12g00050)	NA	NA	NA	hypothetical protein BCIN_12g00050 [Botrytis cinerea B05.10]	NA
NC_037313.1	670226	670723	498	KOBchda1_H3K9me3_vs_TB_31_H3K9me3_peak_58	7.77	8.58	5.76	2.82	2.07E-14	7.40E-13	intergenic	Bctpp1:NC_037313.1:675117-677772:+:-4642	Bctpp1(gene-BCIN_04g01720)	67;GO:0000012,biological_process single strand break repair;GO:0003674,molecular_function molecular_function;GO:0003676,molecular_function nucleic acid binding;GO:0003677,molecular_function DNA binding;GO:0003690,molecular_function double-stranded DNA binding;GO:0003824,molecular_function catalytic activity;GO:0005488,molecular_function binding;GO:0005575,cellular_component cellular_component;GO:…	NA	NA	Bctpp1 [Botrytis cinerea B05.10]	NA
NC_037319.1	1128298	1128614	317	KOBchda1_H3K9me3_vs_TB_31_H3K9me3_peak_60	7.63	8.45	5.56	2.89	2.72E-14	9.37E-13	intergenic	BCIN_10g03040:NC_037319.1:1125854-1127547:+:2602	BCIN_10g03040(gene-BCIN_10g03040)	NA	NA	NA	hypothetical protein BCIN_10g03040 [Botrytis cinerea B05.10]	NA
NC_037323.1	1240500	1241361	862	KOBchda1_H3K9me3_vs_TB_31_H3K9me3_peak_62	8.58	9.35	6.86	2.48	3.21E-14	1.07E-12	BCIN_14g03270:Promoter	BCIN_14g03270:NC_037323.1:1234672-1239467:-:-1463	BCIN_14g03270(gene-BCIN_14g03270)	NA	NA	NA	hypothetical protein BCIN_14g03270 [Botrytis cinerea B05.10]	NA
NC_037320.1	22047	22512	466	KOBchda1_H3K9me3_vs_TB_31_H3K9me3_peak_66	7.73	8.57	5.4	3.17	6.01E-14	1.89E-12	BCIN_11g00040:Promoter	BCIN_11g00040:NC_037320.1:23583-26020:+:-1303	BCIN_11g00040(gene-BCIN_11g00040)	NA	NA	NA	hypothetical protein BCIN_11g00040 [Botrytis cinerea B05.10]	NA
NC_037313.1	396712	397186	475	KOBchda1_H3K9me3_vs_TB_31_H3K9me3_peak_69	7.4	8.18	5.54	2.64	7.39E-14	2.22E-12	BCIN_04g01000:Promoter	BCIN_04g01000:NC_037313.1:397580-399517:+:-631	BCIN_04g01000(gene-BCIN_04g01000)	NA	NA	NA	hypothetical protein BCIN_04g01000 [Botrytis cinerea B05.10]	NA
NC_037315.1	33118	33404	287	KOBchda1_H3K9me3_vs_TB_31_H3K9me3_peak_76	6.63	7.39	4.94	2.46	1.09E-13	2.97E-12	intergenic	BCIN_06g00028:NC_037315.1:26329-28778:-:-4483	BCIN_06g00028(gene-BCIN_06g00028)	NA	NA	NA	hypothetical protein BCIN_06g00028 [Botrytis cinerea B05.10]	NA
NC_037318.1	1241448	1241907	460	KOBchda1_H3K9me3_vs_TB_31_H3K9me3_peak_77	7.65	8.38	6.1	2.28	1.14E-13	3.03E-12	intergenic	BCIN_09g03400:NC_037318.1:1243887-1245175:+:-2209	BCIN_09g03400(gene-BCIN_09g03400)	NA	NA	NA	hypothetical protein BCIN_09g03400 [Botrytis cinerea B05.10]	NA
NC_037322.1	9013	9861	849	KOBchda1_H3K9me3_vs_TB_31_H3K9me3_peak_80	9.88	10.71	7.69	3.01	1.19E-13	3.07E-12	intergenic	BCIN_13g00010:NC_037322.1:11020-13623:-:4186	BCIN_13g00010(gene-BCIN_13g00010)	NA	NA	NA	hypothetical protein BCIN_13g00010 [Botrytis cinerea B05.10]	NA
NC_037315.1	991518	992133	616	KOBchda1_H3K9me3_vs_TB_31_H3K9me3_peak_81	7.82	8.55	6.28	2.26	1.32E-13	3.38E-12	intergenic	BCIN_06g02870:NC_037315.1:994597-998191:+:-2771	BCIN_06g02870(gene-BCIN_06g02870)	179;GO:0000003,biological_process reproduction;GO:0000045,biological_process autophagosome assembly;GO:0000280,biological_process nuclear division;GO:0000407,cellular_component phagophore assembly site;GO:0000775,cellular_component chromosome, centromeric region;GO:0000776,cellular_component kinetochore;GO:0000777,cellular_component condensed chromosome kinetochore;GO:0000779,cellular_component c…	HRR25; casein kinase I homolog HRR25 [EC:2.7.11.1]; K14758	map03008	hypothetical protein BCIN_06g02870 [Botrytis cinerea B05.10]	NA
NC_037312.1	3189317	3192098	2782	KOBchda1_H3K9me3_vs_TB_31_H3K9me3_peak_83	10.41	11.21	8.49	2.72	1.75E-13	4.35E-12	BCIN_03g09300:Promoter	BCIN_03g09300:NC_037312.1:3187903-3189618:-:-1089	BCIN_03g09300(gene-BCIN_03g09300)	42;GO:0003674,molecular_function molecular_function;GO:0003824,molecular_function catalytic activity;GO:0005575,cellular_component cellular_component;GO:0005622,cellular_component intracellular;GO:0005623,cellular_component cell;GO:0005737,cellular_component cytoplasm;GO:0005739,cellular_component mitochondrion;GO:0006464,biological_process cellular protein modification process;GO:0006807,biologi…	NA	NA	hypothetical protein BCIN_03g09300 [Botrytis cinerea B05.10]	NA
NC_037317.1	165103	166071	969	KOBchda1_H3K9me3_vs_TB_31_H3K9me3_peak_84	8.34	9.11	6.61	2.5	1.89E-13	4.66E-12	intergenic	BCIN_08g00340:NC_037317.1:163017-165373:+:2570	BCIN_08g00340(gene-BCIN_08g00340)	NA	NA	NA	hypothetical protein BCIN_08g00340 [Botrytis cinerea B05.10]	NA
NC_037319.1	2258971	2260077	1107	KOBchda1_H3K9me3_vs_TB_31_H3K9me3_peak_86	9.25	10.02	7.47	2.55	2.13E-13	5.13E-12	BCIN_10g05870:Promoter	BCIN_10g05870:NC_037319.1:2255491-2258798:-:-726	BCIN_10g05870(gene-BCIN_10g05870)	NA	NA	NA	hypothetical protein BCIN_10g05870 [Botrytis cinerea B05.10]	NA
NC_037324.1	1867034	1867552	519	KOBchda1_H3K9me3_vs_TB_31_H3K9me3_peak_87	7.34	8.13	5.43	2.71	2.20E-13	5.23E-12	intergenic	Bcmad1:NC_037324.1:1863880-1866678:+:3413	Bcmad1(gene-BCIN_15g05340)	160;GO:0000070,biological_process mitotic sister chromatid segregation;GO:0000075,biological_process cell cycle checkpoint;GO:0000228,cellular_component nuclear chromosome;GO:0000278,biological_process mitotic cell cycle;GO:0000280,biological_process nuclear division;GO:0000775,cellular_component chromosome, centromeric region;GO:0000776,cellular_component kinetochore;GO:0000777,cellular_componen…	MAD1; mitotic spindle assembly checkpoint protein MAD1; K06679	map04111,map04113	Bcmad1 [Botrytis cinerea B05.10]	NA
NC_037319.1	2367082	2367405	324	KOBchda1_H3K9me3_vs_TB_31_H3K9me3_peak_91	7.36	8.18	5.29	2.89	2.62E-13	5.96E-12	BCIN_10g06150:Promoter;BCIN_10g06160:Promoter	BCIN_10g06150:NC_037319.1:2365607-2366537:-:-706	BCIN_10g06150(gene-BCIN_10g06150)	NA	NA	NA	hypothetical protein BCIN_10g06150 [Botrytis cinerea B05.10]	NA
NC_037317.1	258166	259201	1036	KOBchda1_H3K9me3_vs_TB_31_H3K9me3_peak_92	8.35	9.12	6.58	2.54	3.10E-13	6.98E-12	Bcpde2:Promoter	Bcpde2:NC_037317.1:250451-256800:-:-1883	Bcpde2(gene-BCIN_08g00550)	NA	cpdP; 3',5'-cyclic-nucleotide phosphodiesterase [EC:3.1.4.17]; K01120	map00230	Bcpde2 [Botrytis cinerea B05.10]	NA
NC_037310.1	1396592	1398362	1771	KOBchda1_H3K9me3_vs_TB_31_H3K9me3_peak_96	9.88	10.66	8.05	2.61	3.99E-13	8.60E-12	intergenic	Bcshr3:NC_037310.1:1387346-1388299:-:-9178	Bcshr3(gene-BCIN_01g03860)	58;GO:0003674,molecular_function molecular_function;GO:0005488,molecular_function binding;GO:0005515,molecular_function protein binding;GO:0005575,cellular_component cellular_component;GO:0005622,cellular_component intracellular;GO:0005623,cellular_component cell;GO:0005737,cellular_component cytoplasm;GO:0005783,cellular_component endoplasmic reticulum;GO:0005789,cellular_component endoplasmic r…	NA	NA	Bcshr3 [Botrytis cinerea B05.10]	NA
NC_037312.1	1783422	1784425	1004	KOBchda1_H3K9me3_vs_TB_31_H3K9me3_peak_98	8.59	9.38	6.76	2.62	4.54E-13	9.59E-12	intergenic	BCIN_03g05260:NC_037312.1:1782357-1782968:+:1566	BCIN_03g05260(gene-BCIN_03g05260)	NA	NA	NA	hypothetical protein BCIN_03g05260 [Botrytis cinerea B05.10]	NA
NC_037315.1	42374	43045	672	KOBchda1_H3K9me3_vs_TB_31_H3K9me3_peak_104	8.5	9.27	6.76	2.51	6.56E-13	1.31E-11	intergenic	BCIN_06g00030:NC_037315.1:53572-54574:-:11864	BCIN_06g00030(gene-BCIN_06g00030)	NA	NA	NA	hypothetical protein BCIN_06g00030 [Botrytis cinerea B05.10]	NA
NC_037323.1	1704525	1705063	539	KOBchda1_H3K9me3_vs_TB_31_H3K9me3_peak_105	7.3	8.05	5.62	2.44	7.53E-13	1.48E-11	BCIN_14g04350:Promoter	BCIN_14g04350:NC_037323.1:1705121-1707058:+:-327	BCIN_14g04350(gene-BCIN_14g04350)	NA	NA	NA	hypothetical protein BCIN_14g04350 [Botrytis cinerea B05.10]	NA
NC_037311.1	402773	403567	795	KOBchda1_H3K9me3_vs_TB_31_H3K9me3_peak_107	8.11	8.82	6.62	2.2	9.13E-13	1.77E-11	Bcede1:exon	Bcrfc3:NC_037311.1:404942-406584:-:3414	Bcrfc3(gene-BCIN_02g00920)	134;GO:0000166,molecular_function nucleotide binding;GO:0000228,cellular_component nuclear chromosome;GO:0000278,biological_process mitotic cell cycle;GO:0000785,cellular_component chromatin;GO:0000790,cellular_component nuclear chromatin;GO:0000819,biological_process sister chromatid segregation;GO:0003674,molecular_function molecular_function;GO:0003676,molecular_function nucleic acid binding;G…	RFC3_5; replication factor C subunit 3/5; K10756	map03030,map03420,map03430	Bcrfc3 [Botrytis cinerea B05.10]	NA
NC_037310.1	743240	745161	1922	KOBchda1_H3K9me3_vs_TB_31_H3K9me3_peak_110	8.8	9.58	6.95	2.64	1.14E-12	2.14E-11	intergenic	Bcrac:NC_037310.1:740428-742157:-:-2043	Bcrac(gene-BCIN_01g02000)	NA	RAC1; Ras-related C3 botulinum toxin substrate 1; K04392	map04145,map04933	Bcrac [Botrytis cinerea B05.10]	NA
NC_037319.1	599703	600901	1199	KOBchda1_H3K9me3_vs_TB_31_H3K9me3_peak_117	8.5	9.21	7.03	2.18	2.07E-12	3.67E-11	BCIN_10g01570:exon	BCIN_10g01570:NC_037319.1:599891-601215:-:913	BCIN_10g01570(gene-BCIN_10g01570)	NA	NA	NA	hypothetical protein BCIN_10g01570 [Botrytis cinerea B05.10]	NA
NC_037324.1	1809413	1809944	532	KOBchda1_H3K9me3_vs_TB_31_H3K9me3_peak_125	7.37	8.09	5.83	2.26	4.16E-12	6.87E-11	Bcglo3:Promoter;Bctim21:Promoter	Bctim21:NC_037324.1:1809770-1811416:+:-91	Bctim21(gene-BCIN_15g05230)	80;GO:0005575,cellular_component cellular_component;GO:0005622,cellular_component intracellular;GO:0005623,cellular_component cell;GO:0005737,cellular_component cytoplasm;GO:0005739,cellular_component mitochondrion;GO:0005740,cellular_component mitochondrial envelope;GO:0005743,cellular_component mitochondrial inner membrane;GO:0005744,cellular_component TIM23 mitochondrial import inner membrane …	NA	NA	Bctim21 [Botrytis cinerea B05.10]	NA
NC_037313.1	16155	17545	1391	KOBchda1_H3K9me3_vs_TB_31_H3K9me3_peak_126	8.23	8.89	6.96	1.94	4.18E-12	6.87E-11	intergenic	BCIN_04g00020:NC_037313.1:13421-16534:+:3429	BCIN_04g00020(gene-BCIN_04g00020)	NA	NA	NA	hypothetical protein BCIN_04g00020 [Botrytis cinerea B05.10]	NA
NC_037313.1	483707	485218	1512	KOBchda1_H3K9me3_vs_TB_31_H3K9me3_peak_127	9.74	10.53	7.81	2.72	4.24E-12	6.91E-11	BCIN_04g01240:Promoter	BCIN_04g01240:NC_037313.1:485027-486989:+:-564	BCIN_04g01240(gene-BCIN_04g01240)	NA	NA	NA	hypothetical protein BCIN_04g01240 [Botrytis cinerea B05.10]	NA
NC_037326.1	114536	115351	816	KOBchda1_H3K9me3_vs_TB_31_H3K9me3_peak_129	8.93	9.69	7.24	2.45	4.94E-12	7.87E-11	intergenic	BCIN_17g00090:NC_037326.1:117874-119727:+:-2930	BCIN_17g00090(gene-BCIN_17g00090)	NA	NA	NA	hypothetical protein BCIN_17g00090 [Botrytis cinerea B05.10]	NA
NC_037317.1	146850	147348	499	KOBchda1_H3K9me3_vs_TB_31_H3K9me3_peak_130	6.73	7.49	5.01	2.48	4.95E-12	7.87E-11	intergenic	Bcgst11:NC_037317.1:143466-144714:-:-2385	Bcgst11(gene-BCIN_08g00300)	NA	GST, gst; glutathione S-transferase [EC:2.5.1.18]; K00799	map00480	Bcgst11 [Botrytis cinerea B05.10]	NA
NC_037313.1	1359989	1360852	864	KOBchda1_H3K9me3_vs_TB_31_H3K9me3_peak_136	9.28	10.03	7.6	2.43	6.47E-12	9.85E-11	intergenic	BCIN_04g03790:NC_037313.1:1356947-1359453:+:3473	BCIN_04g03790(gene-BCIN_04g03790)	138;GO:0000122,biological_process negative regulation of transcription by RNA polymerase II;GO:0003674,molecular_function molecular_function;GO:0003712,molecular_function transcription coregulator activity;GO:0003714,molecular_function transcription corepressor activity;GO:0005488,molecular_function binding;GO:0005543,molecular_function phospholipid binding;GO:0005575,cellular_component cellular_…	NA	NA	hypothetical protein BCIN_04g03790 [Botrytis cinerea B05.10]	NA
NC_037311.1	2179109	2181497	2389	KOBchda1_H3K9me3_vs_TB_31_H3K9me3_peak_142	9.22	9.91	7.86	2.06	8.47E-12	1.23E-10	BCIN_02g06160:Promoter	BCIN_02g06160:NC_037311.1:2177179-2178814:-:-1489	BCIN_02g06160(gene-BCIN_02g06160)	NA	NA	NA	hypothetical protein BCIN_02g06160 [Botrytis cinerea B05.10]	NA
NC_037317.1	35684	37826	2143	KOBchda1_H3K9me3_vs_TB_31_H3K9me3_peak_144	11.78	12.62	9.53	3.1	8.95E-12	1.29E-10	intergenic	BCIN_08g00070:NC_037317.1:28308-32417:+:8447	BCIN_08g00070(gene-BCIN_08g00070)	NA	NA	NA	hypothetical protein BCIN_08g00070 [Botrytis cinerea B05.10]	NA
NC_037315.1	2219885	2222416	2532	KOBchda1_H3K9me3_vs_TB_31_H3K9me3_peak_146	9.64	10.41	7.87	2.54	1.03E-11	1.45E-10	BCIN_06g06410:Promoter	BCIN_06g06410:NC_037315.1:2218256-2219806:-:-1344	BCIN_06g06410(gene-BCIN_06g06410)	NA	NA	NA	hypothetical protein BCIN_06g06410 [Botrytis cinerea B05.10]	NA
NC_037323.1	567913	568970	1058	KOBchda1_H3K9me3_vs_TB_31_H3K9me3_peak_147	9.06	9.81	7.4	2.41	1.09E-11	1.54E-10	intergenic	BCIN_14g01270:NC_037323.1:565564-567984:+:2877	BCIN_14g01270(gene-BCIN_14g01270)	NA	NA	NA	hypothetical protein BCIN_14g01270 [Botrytis cinerea B05.10]	NA
NC_037321.1	2352263	2352578	316	KOBchda1_H3K9me3_vs_TB_31_H3K9me3_peak_152	6.08	6.93	3.76	3.17	1.20E-11	1.64E-10	intergenic	BCIN_12g06810:NC_037321.1:2345440-2347039:-:-5381	BCIN_12g06810(gene-BCIN_12g06810)	NA	NA	NA	hypothetical protein BCIN_12g06810 [Botrytis cinerea B05.10]	NA
NC_037322.1	144994	145901	908	KOBchda1_H3K9me3_vs_TB_31_H3K9me3_peak_153	8.14	8.88	6.56	2.32	1.25E-11	1.69E-10	BCIN_13g00290:Promoter	BCIN_13g00290:NC_037322.1:142386-144326:-:-1121	BCIN_13g00290(gene-BCIN_13g00290)	NA	NA	NA	hypothetical protein BCIN_13g00290 [Botrytis cinerea B05.10]	NA
NC_037319.1	717043	717744	702	KOBchda1_H3K9me3_vs_TB_31_H3K9me3_peak_155	8.93	9.63	7.5	2.13	1.39E-11	1.85E-10	intergenic	BCIN_10g01840:NC_037319.1:704378-706231:-:-11162	BCIN_10g01840(gene-BCIN_10g01840)	NA	NA	NA	hypothetical protein BCIN_10g01840 [Botrytis cinerea B05.10]	NA
NC_037324.1	1774127	1777034	2908	KOBchda1_H3K9me3_vs_TB_31_H3K9me3_peak_159	9.67	10.47	7.75	2.71	1.80E-11	2.35E-10	intergenic	BCIN_15g05130:NC_037324.1:1778756-1781811:+:-3175	BCIN_15g05130(gene-BCIN_15g05130)	NA	NA	NA	hypothetical protein BCIN_15g05130 [Botrytis cinerea B05.10]	NA
NC_037317.1	1703323	1705250	1928	KOBchda1_H3K9me3_vs_TB_31_H3K9me3_peak_163	9.73	10.52	7.86	2.66	2.09E-11	2.66E-10	BCIN_08g04340:Promoter	BCIN_08g04330:NC_037317.1:1704747-1705983:-:1696	BCIN_08g04330(gene-BCIN_08g04330)	NA	NA	NA	hypothetical protein BCIN_08g04330 [Botrytis cinerea B05.10]	NA
NC_037321.1	1814199	1815945	1747	KOBchda1_H3K9me3_vs_TB_31_H3K9me3_peak_164	9.15	9.93	7.33	2.6	2.16E-11	2.73E-10	intergenic	BCIN_12g05340:NC_037321.1:1806177-1807844:+:8895	BCIN_12g05340(gene-BCIN_12g05340)	NA	GRE2; NADPH-dependent methylglyoxal reductase [EC:1.1.1.283]; K17741	map00620,map00640,map04011	hypothetical protein BCIN_12g05340 [Botrytis cinerea B05.10]	NA
NC_037322.1	2136566	2138056	1491	KOBchda1_H3K9me3_vs_TB_31_H3K9me3_peak_168	9.1	9.81	7.64	2.17	2.75E-11	3.39E-10	intergenic	Bccap1:NC_037322.1:2139415-2141124:+:-2104	Bccap1(gene-BCIN_13g05610)	150;GO:0000278,biological_process mitotic cell cycle;GO:0000281,biological_process mitotic cytokinesis;GO:0000910,biological_process cytokinesis;GO:0000912,biological_process assembly of actomyosin apparatus involved in cytokinesis;GO:0000915,biological_process actomyosin contractile ring assembly;GO:0000916,biological_process actomyosin contractile ring contraction;GO:0003674,molecular_function …	CAPZA; capping protein (actin filament) muscle Z-line, alpha; K10364	map04144	Bccap1 [Botrytis cinerea B05.10]	NA
NC_037320.1	905804	906245	442	KOBchda1_H3K9me3_vs_TB_31_H3K9me3_peak_177	6.89	7.6	5.43	2.17	3.99E-11	4.66E-10	BCIN_11g02630:Promoter	BCIN_11g02630:NC_037320.1:906894-908137:+:-869	BCIN_11g02630(gene-BCIN_11g02630)	52;GO:0003674,molecular_function molecular_function;GO:0003824,molecular_function catalytic activity;GO:0005488,molecular_function binding;GO:0005515,molecular_function protein binding;GO:0006066,biological_process alcohol metabolic process;GO:0006725,biological_process cellular aromatic compound metabolic process;GO:0006807,biological_process nitrogen compound metabolic process;GO:0008150,biolog…	FTMF; verruculogen synthase [EC:1.14.11.38]; K17825	map00404	hypothetical protein BCIN_11g02630 [Botrytis cinerea B05.10]	NA
NC_037310.1	1388995	1389902	908	KOBchda1_H3K9me3_vs_TB_31_H3K9me3_peak_180	9.2	9.85	8	1.85	4.12E-11	4.73E-10	Bcshr3:Promoter	Bcshr3:NC_037310.1:1387346-1388299:-:-1149	Bcshr3(gene-BCIN_01g03860)	58;GO:0003674,molecular_function molecular_function;GO:0005488,molecular_function binding;GO:0005515,molecular_function protein binding;GO:0005575,cellular_component cellular_component;GO:0005622,cellular_component intracellular;GO:0005623,cellular_component cell;GO:0005737,cellular_component cytoplasm;GO:0005783,cellular_component endoplasmic reticulum;GO:0005789,cellular_component endoplasmic r…	NA	NA	Bcshr3 [Botrytis cinerea B05.10]	NA
NC_037310.1	1417214	1418634	1421	KOBchda1_H3K9me3_vs_TB_31_H3K9me3_peak_181	8.54	9.22	7.21	2	4.19E-11	4.78E-10	intergenic	BCIN_01g03890:NC_037310.1:1435273-1436747:-:18823	BCIN_01g03890(gene-BCIN_01g03890)	NA	NA	NA	hypothetical protein BCIN_01g03890 [Botrytis cinerea B05.10]	NA
NC_037310.1	4080609	4082437	1829	KOBchda1_H3K9me3_vs_TB_31_H3K9me3_peak_184	11.51	12.37	9.15	3.21	4.64E-11	5.22E-10	intergenic	Bcpks5:NC_037310.1:4060989-4073855:+:20534	Bcpks5(gene-BCIN_01g11550)	NA	NA	NA	Bcpks5 [Botrytis cinerea B05.10]	NA
NC_037311.1	2267081	2268058	978	KOBchda1_H3K9me3_vs_TB_31_H3K9me3_peak_188	7.79	8.43	6.62	1.81	4.96E-11	5.45E-10	Bctsr4:Promoter;Bcutp22:exon	Bctsr4:NC_037311.1:2268357-2269977:+:-787	Bctsr4(gene-BCIN_02g06490)	33;GO:0005575,cellular_component cellular_component;GO:0005622,cellular_component intracellular;GO:0005623,cellular_component cell;GO:0005737,cellular_component cytoplasm;GO:0006139,biological_process nucleobase-containing compound metabolic process;GO:0006364,biological_process rRNA processing;GO:0006396,biological_process RNA processing;GO:0006725,biological_process cellular aromatic compound m…	NA	NA	Bctsr4 [Botrytis cinerea B05.10]	NA
NC_037322.1	1117391	1119158	1768	KOBchda1_H3K9me3_vs_TB_31_H3K9me3_peak_190	10.69	11.48	8.81	2.67	5.13E-11	5.58E-10	intergenic	BCIN_13g03160:NC_037322.1:1120785-1121643:-:3368	BCIN_13g03160(gene-BCIN_13g03160)	NA	NA	NA	hypothetical protein BCIN_13g03160 [Botrytis cinerea B05.10]	NA
NC_037310.1	207217	208476	1260	KOBchda1_H3K9me3_vs_TB_31_H3K9me3_peak_193	8.45	9.12	7.17	1.95	5.32E-11	5.70E-10	intergenic	Bcslh1:NC_037310.1:208002-214313:-:6466	Bcslh1(gene-BCIN_01g00460)	102;GO:0002181,biological_process cytoplasmic translation;GO:0003674,molecular_function molecular_function;GO:0003676,molecular_function nucleic acid binding;GO:0003723,molecular_function RNA binding;GO:0003724,molecular_function RNA helicase activity;GO:0003729,molecular_function mRNA binding;GO:0003824,molecular_function catalytic activity;GO:0004004,molecular_function ATP-dependent RNA helicas…	NA	NA	Bcslh1 [Botrytis cinerea B05.10]	NA
NC_037319.1	2235116	2235568	453	KOBchda1_H3K9me3_vs_TB_31_H3K9me3_peak_196	6.77	7.53	5.04	2.5	5.44E-11	5.74E-10	BCIN_10g05850:Promoter	BCIN_10g05850:NC_037319.1:2232032-2234108:-:-1234	BCIN_10g05850(gene-BCIN_10g05850)	NA	NA	NA	hypothetical protein BCIN_10g05850 [Botrytis cinerea B05.10]	NA
NC_037310.1	15863	24114	8252	KOBchda1_H3K9me3_vs_TB_31_H3K9me3_peak_201	12.11	12.87	10.42	2.45	7.51E-11	7.73E-10	Bcboa6:exon	Bcboa6:NC_037310.1:15854-23759:+:4134	Bcboa6(gene-BCIN_01g00060)	NA	NA	NA	Bcboa6 [Botrytis cinerea B05.10]	NA
NC_037310.1	4099937	4101382	1446	KOBchda1_H3K9me3_vs_TB_31_H3K9me3_peak_204	10.61	11.45	8.4	3.05	8.36E-11	8.48E-10	BCIN_01g11560:Promoter	BCIN_01g11560:NC_037310.1:4102089-4107201:+:-1429	BCIN_01g11560(gene-BCIN_01g11560)	NA	NA	NA	hypothetical protein BCIN_01g11560 [Botrytis cinerea B05.10]	NA
NC_037310.1	45378	56209	10832	KOBchda1_H3K9me3_vs_TB_31_H3K9me3_peak_206	12.12	12.87	10.46	2.42	8.58E-11	8.62E-10	Bcboa9:exon	Bcboa9:NC_037310.1:45169-52906:-:2112	Bcboa9(gene-BCIN_01g00090)	NA	NA	NA	Bcboa9 [Botrytis cinerea B05.10]	NA
NC_037323.1	2122191	2123416	1226	KOBchda1_H3K9me3_vs_TB_31_H3K9me3_peak_210	8.4	9.09	7.03	2.06	1.02E-10	1.00E-09	BCIN_14g05560:Promoter	BCIN_14g05560:NC_037323.1:2123277-2125116:+:-473	BCIN_14g05560(gene-BCIN_14g05560)	NA	NA	NA	hypothetical protein BCIN_14g05560 [Botrytis cinerea B05.10]	NA
NC_037327.1	22544	22837	294	KOBchda1_H3K9me3_vs_TB_31_H3K9me3_peak_212	7.5	8.28	5.66	2.62	1.10E-10	1.08E-09	intergenic	BCIN_18g00020:NC_037327.1:14824-16587:-:-6103	BCIN_18g00020(gene-BCIN_18g00020)	NA	NA	NA	hypothetical protein BCIN_18g00020 [Botrytis cinerea B05.10]	NA
NC_037326.1	42865	43175	311	KOBchda1_H3K9me3_vs_TB_31_H3K9me3_peak_213	7.11	7.8	5.73	2.07	1.14E-10	1.11E-09	intergenic	BCIN_17g00070:NC_037326.1:49677-53690:+:-6657	BCIN_17g00070(gene-BCIN_17g00070)	100;GO:0000075,biological_process cell cycle checkpoint;GO:0000278,biological_process mitotic cell cycle;GO:0003674,molecular_function molecular_function;GO:0003824,molecular_function catalytic activity;GO:0005575,cellular_component cellular_component;GO:0005622,cellular_component intracellular;GO:0005623,cellular_component cell;GO:0005634,cellular_component nucleus;GO:0006276,biological_process …	NA	NA	hypothetical protein BCIN_17g00070 [Botrytis cinerea B05.10]	NA
NC_037317.1	693133	694317	1185	KOBchda1_H3K9me3_vs_TB_31_H3K9me3_peak_214	8.35	9.13	6.56	2.57	1.16E-10	1.12E-09	BCIN_08g01780:Promoter	BCIN_08g01780:NC_037317.1:694551-696922:+:-826	BCIN_08g01780(gene-BCIN_08g01780)	NA	NA	NA	hypothetical protein BCIN_08g01780 [Botrytis cinerea B05.10]	NA
NC_037316.1	2441265	2441980	716	KOBchda1_H3K9me3_vs_TB_31_H3K9me3_peak_216	7.54	8.28	5.96	2.32	1.23E-10	1.18E-09	intergenic	BCIN_07g06630:NC_037316.1:2439837-2441412:+:1785	BCIN_07g06630(gene-BCIN_07g06630)	NA	NA	NA	hypothetical protein BCIN_07g06630 [Botrytis cinerea B05.10]	NA
NC_037320.1	363450	364239	790	KOBchda1_H3K9me3_vs_TB_31_H3K9me3_peak_217	7.9	8.6	6.47	2.13	1.32E-10	1.26E-09	BCIN_11g01030:Promoter	BCIN_11g01030:NC_037320.1:356995-361887:-:-1957	BCIN_11g01030(gene-BCIN_11g01030)	NA	NA	NA	hypothetical protein BCIN_11g01030 [Botrytis cinerea B05.10]	NA
NC_037321.1	1810841	1813421	2581	KOBchda1_H3K9me3_vs_TB_31_H3K9me3_peak_220	9.39	10.11	7.89	2.23	1.39E-10	1.31E-09	intergenic	BCIN_12g05340:NC_037321.1:1806177-1807844:+:5954	BCIN_12g05340(gene-BCIN_12g05340)	NA	GRE2; NADPH-dependent methylglyoxal reductase [EC:1.1.1.283]; K17741	map00620,map00640,map04011	hypothetical protein BCIN_12g05340 [Botrytis cinerea B05.10]	NA
NC_037322.1	51890	52365	476	KOBchda1_H3K9me3_vs_TB_31_H3K9me3_peak_225	7.81	8.56	6.2	2.35	1.65E-10	1.51E-09	intergenic	BCIN_13g00120:NC_037322.1:48250-50026:-:-2101	BCIN_13g00120(gene-BCIN_13g00120)	NA	NA	NA	hypothetical protein BCIN_13g00120 [Botrytis cinerea B05.10]	NA
NC_037323.1	1261565	1262168	604	KOBchda1_H3K9me3_vs_TB_31_H3K9me3_peak_230	8.27	8.99	6.78	2.21	1.97E-10	1.77E-09	intergenic	BCIN_14g03280:NC_037323.1:1263301-1264758:-:2891	BCIN_14g03280(gene-BCIN_14g03280)	NA	NA	NA	hypothetical protein BCIN_14g03280 [Botrytis cinerea B05.10]	NA
NC_037323.1	1876436	1878514	2079	KOBchda1_H3K9me3_vs_TB_31_H3K9me3_peak_233	9.56	10.33	7.8	2.54	2.13E-10	1.89E-09	intergenic	Bcdmats2:NC_037323.1:1871674-1873805:-:-3670	Bcdmats2(gene-BCIN_14g04900)	NA	NA	NA	Bcdmats2 [Botrytis cinerea B05.10]	NA
NC_037323.1	605695	606536	842	KOBchda1_H3K9me3_vs_TB_31_H3K9me3_peak_240	7.72	8.44	6.21	2.23	2.84E-10	2.45E-09	BCIN_14g01310:Promoter;BCIN_14g01330:Promoter;BCIN_14g01320:Promoter	BCIN_14g01320:NC_037323.1:604291-605658:-:-457	BCIN_14g01320(gene-BCIN_14g01320)	NA	NA	NA	hypothetical protein BCIN_14g01320 [Botrytis cinerea B05.10]	NA
NC_037313.1	261052	261595	544	KOBchda1_H3K9me3_vs_TB_31_H3K9me3_peak_241	7.28	7.99	5.83	2.16	2.93E-10	2.52E-09	BCIN_04g00670:Promoter	BCIN_04g00670:NC_037313.1:257716-259718:-:-1605	BCIN_04g00670(gene-BCIN_04g00670)	NA	NA	NA	hypothetical protein BCIN_04g00670 [Botrytis cinerea B05.10]	NA
NC_037311.1	2375381	2376944	1564	KOBchda1_H3K9me3_vs_TB_31_H3K9me3_peak_244	8.07	8.78	6.61	2.17	3.17E-10	2.68E-09	intergenic	Bckgd2:NC_037311.1:2372540-2374405:+:3622	Bckgd2(gene-BCIN_02g06820)	72;GO:0000002,biological_process mitochondrial genome maintenance;GO:0003674,molecular_function molecular_function;GO:0003824,molecular_function catalytic activity;GO:0004149,molecular_function dihydrolipoyllysine-residue succinyltransferase activity;GO:0005575,cellular_component cellular_component;GO:0005622,cellular_component intracellular;GO:0005623,cellular_component cell;GO:0005737,cellular_…	DLST, sucB; 2-oxoglutarate dehydrogenase E2 component (dihydrolipoamide succinyltransferase) [EC:2.3.1.61]; K00658	map00020,map00310,map00380	Bckgd2 [Botrytis cinerea B05.10]	NA
NC_037318.1	2240779	2241348	570	KOBchda1_H3K9me3_vs_TB_31_H3K9me3_peak_248	8.2	8.94	6.62	2.31	3.53E-10	2.95E-09	intergenic	BCIN_09g06340:NC_037318.1:2250823-2251979:-:10915	BCIN_09g06340(gene-BCIN_09g06340)	NA	NA	NA	hypothetical protein BCIN_09g06340 [Botrytis cinerea B05.10]	NA
NC_037325.1	596406	597408	1003	KOBchda1_H3K9me3_vs_TB_31_H3K9me3_peak_249	8.27	8.98	6.79	2.19	3.57E-10	2.96E-09	BCIN_16g01490:Promoter	BCIN_16g01490:NC_037325.1:593717-595884:-:-1023	BCIN_16g01490(gene-BCIN_16g01490)	NA	NA	NA	hypothetical protein BCIN_16g01490 [Botrytis cinerea B05.10]	NA
NC_037315.1	2474309	2474620	312	KOBchda1_H3K9me3_vs_TB_31_H3K9me3_peak_251	7.18	7.83	5.96	1.87	3.67E-10	3.03E-09	intergenic	BCIN_06g07010:NC_037315.1:2457430-2458441:-:-16023	BCIN_06g07010(gene-BCIN_06g07010)	NA	NA	NA	hypothetical protein BCIN_06g07010 [Botrytis cinerea B05.10]	NA
NC_037315.1	2485222	2487525	2304	KOBchda1_H3K9me3_vs_TB_31_H3K9me3_peak_254	10.04	10.76	8.54	2.22	4.00E-10	3.26E-09	intergenic	BCIN_06g07020:NC_037315.1:2506493-2508563:+:-20119	BCIN_06g07020(gene-BCIN_06g07020)	NA	NA	NA	hypothetical protein BCIN_06g07020 [Botrytis cinerea B05.10]	NA
NC_037319.1	1208259	1208812	554	KOBchda1_H3K9me3_vs_TB_31_H3K9me3_peak_256	7.46	8.1	6.26	1.84	4.14E-10	3.33E-09	Bctpt1:exon	Bctpt1:NC_037319.1:1208174-1209917:-:1381	Bctpt1(gene-BCIN_10g03170)	48;GO:0000215,molecular_function tRNA 2'-phosphotransferase activity;GO:0000394,biological_process RNA splicing, via endonucleolytic cleavage and ligation;GO:0003674,molecular_function molecular_function;GO:0003824,molecular_function catalytic activity;GO:0005575,cellular_component cellular_component;GO:0005622,cellular_component intracellular;GO:0005623,cellular_component cell;GO:0005634,cellula…	NA	NA	Bctpt1 [Botrytis cinerea B05.10]	NA
NC_037322.1	56544	58463	1920	KOBchda1_H3K9me3_vs_TB_31_H3K9me3_peak_257	9.96	10.64	8.62	2.03	4.15E-10	3.33E-09	BCIN_13g00130:Promoter	BCIN_13g00130:NC_037322.1:55361-56706:-:-797	BCIN_13g00130(gene-BCIN_13g00130)	NA	NA	NA	hypothetical protein BCIN_13g00130 [Botrytis cinerea B05.10]	NA
NC_037315.1	2713707	2714031	325	KOBchda1_H3K9me3_vs_TB_31_H3K9me3_peak_265	9.48	10.25	7.67	2.59	5.01E-10	3.90E-09	intergenic	BCIN_06g07610:NC_037315.1:2721557-2723220:+:-7688	BCIN_06g07610(gene-BCIN_06g07610)	104;GO:0000155,molecular_function phosphorelay sensor kinase activity;GO:0000156,molecular_function phosphorelay response regulator activity;GO:0000160,biological_process phosphorelay signal transduction system;GO:0002831,biological_process regulation of response to biotic stimulus;GO:0002833,biological_process positive regulation of response to biotic stimulus;GO:0003674,molecular_function molec…	NA	NA	hypothetical protein BCIN_06g07610 [Botrytis cinerea B05.10]	NA
NC_037311.1	2222494	2223123	630	KOBchda1_H3K9me3_vs_TB_31_H3K9me3_peak_270	7.08	7.76	5.74	2.02	5.43E-10	4.14E-09	BCIN_02g06320:Promoter	BCIN_02g06320:NC_037311.1:2223182-2225576:+:-373	BCIN_02g06320(gene-BCIN_02g06320)	NA	NA	NA	hypothetical protein BCIN_02g06320 [Botrytis cinerea B05.10]	NA
NC_037320.1	255108	258042	2935	KOBchda1_H3K9me3_vs_TB_31_H3K9me3_peak_271	9.86	10.6	8.26	2.34	5.44E-10	4.14E-09	intergenic	BCIN_11g00730:NC_037320.1:262891-268459:-:11884	BCIN_11g00730(gene-BCIN_11g00730)	NA	NA	NA	hypothetical protein BCIN_11g00730 [Botrytis cinerea B05.10]	NA
NC_037314.1	2377025	2377852	828	KOBchda1_H3K9me3_vs_TB_31_H3K9me3_peak_272	7.21	7.87	5.97	1.9	5.44E-10	4.14E-09	BCIN_05g06870:Promoter	BCIN_05g06870:NC_037314.1:2375246-2376446:-:-992	BCIN_05g06870(gene-BCIN_05g06870)	NA	NA	NA	hypothetical protein BCIN_05g06870 [Botrytis cinerea B05.10]	NA
NC_037321.1	2229526	2231998	2473	KOBchda1_H3K9me3_vs_TB_31_H3K9me3_peak_275	9.84	10.42	8.83	1.6	5.68E-10	4.27E-09	Bcbot5:exon	Bcbot5:NC_037321.1:2229476-2231592:+:1286	Bcbot5(gene-BCIN_12g06410)	NA	NA	NA	Bcbot5 [Botrytis cinerea B05.10]	NA
NC_037315.1	2238133	2241989	3857	KOBchda1_H3K9me3_vs_TB_31_H3K9me3_peak_276	9.98	10.72	8.35	2.37	5.70E-10	4.27E-09	intergenic	BCIN_06g06420:NC_037315.1:2248077-2250470:+:-8016	BCIN_06g06420(gene-BCIN_06g06420)	NA	NA	NA	hypothetical protein BCIN_06g06420 [Botrytis cinerea B05.10]	NA
NC_037320.1	803244	804517	1274	KOBchda1_H3K9me3_vs_TB_31_H3K9me3_peak_277	9.81	10.57	8.09	2.48	5.85E-10	4.37E-09	BCIN_11g02400:Promoter;BCIN_11g02390:Promoter	BCIN_11g02400:NC_037320.1:802182-803068:-:-812	BCIN_11g02400(gene-BCIN_11g02400)	NA	NA	NA	hypothetical protein BCIN_11g02400 [Botrytis cinerea B05.10]	NA
NC_037322.1	2228173	2228737	565	KOBchda1_H3K9me3_vs_TB_31_H3K9me3_peak_279	8.45	9.13	7.14	1.99	6.14E-10	4.56E-09	intergenic	BCIN_13g05870:NC_037322.1:2216454-2218777:+:12001	BCIN_13g05870(gene-BCIN_13g05870)	NA	NA	NA	hypothetical protein BCIN_13g05870 [Botrytis cinerea B05.10]	NA
NC_037312.1	675785	678442	2658	KOBchda1_H3K9me3_vs_TB_31_H3K9me3_peak_282	10	10.7	8.6	2.1	6.44E-10	4.72E-09	intergenic	Bcgal80:NC_037312.1:678548-680415:-:3301	Bcgal80(gene-BCIN_03g02020)	NA	NA	NA	Bcgal80 [Botrytis cinerea B05.10]	NA
NC_037318.1	2238525	2240129	1605	KOBchda1_H3K9me3_vs_TB_31_H3K9me3_peak_284	8.73	9.49	7	2.5	6.59E-10	4.79E-09	intergenic	BCIN_09g06340:NC_037318.1:2250823-2251979:-:12652	BCIN_09g06340(gene-BCIN_09g06340)	NA	NA	NA	hypothetical protein BCIN_09g06340 [Botrytis cinerea B05.10]	NA
NC_037311.1	1007628	1009542	1915	KOBchda1_H3K9me3_vs_TB_31_H3K9me3_peak_285	10.79	11.56	9.02	2.55	6.60E-10	4.79E-09	intergenic	Bclcc13:NC_037311.1:1014403-1016983:-:8398	Bclcc13(gene-BCIN_02g02780)	76;GO:0000041,biological_process transition metal ion transport;GO:0003674,molecular_function molecular_function;GO:0003824,molecular_function catalytic activity;GO:0004322,molecular_function ferroxidase activity;GO:0005575,cellular_component cellular_component;GO:0005623,cellular_component cell;GO:0005886,cellular_component plasma membrane;GO:0005887,cellular_component integral component of plas…	NA	NA	Bclcc13 [Botrytis cinerea B05.10]	NA
NC_037310.1	1757041	1757400	360	KOBchda1_H3K9me3_vs_TB_31_H3K9me3_peak_291	6.46	7.15	5.09	2.06	7.56E-10	5.38E-09	BCIN_01g04860:Promoter	BCIN_01g04860:NC_037310.1:1754975-1755991:-:-1229	BCIN_01g04860(gene-BCIN_01g04860)	NA	NA	NA	hypothetical protein BCIN_01g04860 [Botrytis cinerea B05.10]	NA
NC_037310.1	1398676	1399417	742	KOBchda1_H3K9me3_vs_TB_31_H3K9me3_peak_301	7.87	8.62	6.18	2.44	1.05E-09	7.23E-09	intergenic	Bcshr3:NC_037310.1:1387346-1388299:-:-10747	Bcshr3(gene-BCIN_01g03860)	58;GO:0003674,molecular_function molecular_function;GO:0005488,molecular_function binding;GO:0005515,molecular_function protein binding;GO:0005575,cellular_component cellular_component;GO:0005622,cellular_component intracellular;GO:0005623,cellular_component cell;GO:0005737,cellular_component cytoplasm;GO:0005783,cellular_component endoplasmic reticulum;GO:0005789,cellular_component endoplasmic r…	NA	NA	Bcshr3 [Botrytis cinerea B05.10]	NA
NC_037324.1	45137	45905	769	KOBchda1_H3K9me3_vs_TB_31_H3K9me3_peak_306	8.27	8.95	6.93	2.01	1.32E-09	8.92E-09	intergenic	BCIN_15g00010:NC_037324.1:52480-54041:+:-6959	BCIN_15g00010(gene-BCIN_15g00010)	NA	NA	NA	hypothetical protein BCIN_15g00010 [Botrytis cinerea B05.10]	NA
NC_037319.1	2236537	2237212	676	KOBchda1_H3K9me3_vs_TB_31_H3K9me3_peak_308	9.03	9.69	7.78	1.91	1.38E-09	9.26E-09	intergenic	BCIN_10g05850:NC_037319.1:2232032-2234108:-:-2766	BCIN_10g05850(gene-BCIN_10g05850)	NA	NA	NA	hypothetical protein BCIN_10g05850 [Botrytis cinerea B05.10]	NA
NC_037320.1	1266344	1267749	1406	KOBchda1_H3K9me3_vs_TB_31_H3K9me3_peak_313	8.95	9.67	7.46	2.2	1.56E-09	1.03E-08	intergenic	BCIN_11g03600:NC_037320.1:1267967-1268966:-:1919	BCIN_11g03600(gene-BCIN_11g03600)	NA	NA	NA	hypothetical protein BCIN_11g03600 [Botrytis cinerea B05.10]	NA
NC_037324.1	1735321	1736083	763	KOBchda1_H3K9me3_vs_TB_31_H3K9me3_peak_314	7.38	8.12	5.73	2.39	1.60E-09	1.05E-08	intergenic	BCIN_15g05120:NC_037324.1:1725241-1727078:+:10461	BCIN_15g05120(gene-BCIN_15g05120)	42;GO:0000323,cellular_component lytic vacuole;GO:0005575,cellular_component cellular_component;GO:0005622,cellular_component intracellular;GO:0005623,cellular_component cell;GO:0005737,cellular_component cytoplasm;GO:0005764,cellular_component lysosome;GO:0005773,cellular_component vacuole;GO:0005886,cellular_component plasma membrane;GO:0005887,cellular_component integral component of plasma me…	NA	NA	hypothetical protein BCIN_15g05120 [Botrytis cinerea B05.10]	NA
NC_037326.1	36680	37742	1063	KOBchda1_H3K9me3_vs_TB_31_H3K9me3_peak_315	9.3	10.05	7.68	2.37	1.61E-09	1.06E-08	intergenic	BCIN_17g00065:NC_037326.1:26540-27859:+:10671	BCIN_17g00065(gene-BCIN_17g00065)	NA	NA	NA	hypothetical protein BCIN_17g00065 [Botrytis cinerea B05.10]	NA
NC_037319.1	1456528	1457151	624	KOBchda1_H3K9me3_vs_TB_31_H3K9me3_peak_321	7.27	7.94	5.97	1.97	1.78E-09	1.15E-08	intergenic	BCIN_10g03810:NC_037319.1:1455560-1456633:+:1279	BCIN_10g03810(gene-BCIN_10g03810)	NA	NA	NA	hypothetical protein BCIN_10g03810 [Botrytis cinerea B05.10]	NA
NC_037312.1	60277	61051	775	KOBchda1_H3K9me3_vs_TB_31_H3K9me3_peak_322	8.48	9.2	6.99	2.21	1.79E-09	1.15E-08	intergenic	Bcdoc1:NC_037312.1:61690-63638:-:2974	Bcdoc1(gene-BCIN_03g00150)	149;GO:0000151,cellular_component ubiquitin ligase complex;GO:0000152,cellular_component nuclear ubiquitin ligase complex;GO:0000209,biological_process protein polyubiquitination;GO:0003674,molecular_function molecular_function;GO:0005575,cellular_component cellular_component;GO:0005622,cellular_component intracellular;GO:0005623,cellular_component cell;GO:0005634,cellular_component nucleus;GO:00…	APC10, DOC1; anaphase-promoting complex subunit 10; K03357	map04111,map04113,map04120	Bcdoc1 [Botrytis cinerea B05.10]	NA
NC_037322.1	1620148	1622250	2103	KOBchda1_H3K9me3_vs_TB_31_H3K9me3_peak_329	8.78	9.47	7.44	2.03	2.11E-09	1.33E-08	intergenic	BCIN_13g04430:NC_037322.1:1632852-1637957:-:16758	BCIN_13g04430(gene-BCIN_13g04430)	48;GO:0003674,molecular_function molecular_function;GO:0003824,molecular_function catalytic activity;GO:0003855,molecular_function 3-dehydroquinate dehydratase activity;GO:0003856,molecular_function 3-dehydroquinate synthase activity;GO:0003866,molecular_function 3-phosphoshikimate 1-carboxyvinyltransferase activity;GO:0004764,molecular_function shikimate 3-dehydrogenase (NADP+) activity;GO:00047…	ARO1; pentafunctional AROM polypeptide [EC:4.2.3.4 4.2.1.10 1.1.1.25 2.7.1.71 2.5.1.19]; K13830	map00400	hypothetical protein BCIN_13g04430 [Botrytis cinerea B05.10]	NA
NC_037324.1	1673233	1674194	962	KOBchda1_H3K9me3_vs_TB_31_H3K9me3_peak_332	7.9	8.64	6.31	2.34	2.14E-09	1.33E-08	Bcpgi1:Promoter	Bcpgi1:NC_037324.1:1669373-1672361:-:-1352	Bcpgi1(gene-BCIN_15g04970)	161;GO:0003674,molecular_function molecular_function;GO:0003824,molecular_function catalytic activity;GO:0004347,molecular_function glucose-6-phosphate isomerase activity;GO:0005575,cellular_component cellular_component;GO:0005576,cellular_component extracellular region;GO:0005622,cellular_component intracellular;GO:0005623,cellular_component cell;GO:0005737,cellular_component cytoplasm;GO:000573…	GPI, pgi; glucose-6-phosphate isomerase [EC:5.3.1.9]; K01810	map00010,map00030,map00500,map00520	Bcpgi1 [Botrytis cinerea B05.10]	NA
NC_037323.1	1438728	1439355	628	KOBchda1_H3K9me3_vs_TB_31_H3K9me3_peak_333	9.26	10.02	7.53	2.49	2.15E-09	1.33E-08	intergenic	BCIN_14g03750:NC_037323.1:1435456-1436447:-:-2594	BCIN_14g03750(gene-BCIN_14g03750)	NA	NA	NA	hypothetical protein BCIN_14g03750 [Botrytis cinerea B05.10]	NA
NC_037312.1	3205989	3206520	532	KOBchda1_H3K9me3_vs_TB_31_H3K9me3_peak_336	8.89	9.57	7.56	2	2.30E-09	1.42E-08	intergenic	BCIN_03g09314:NC_037312.1:3210474-3212523:-:6268	BCIN_03g09314(gene-BCIN_03g09314)	NA	NA	NA	hypothetical protein BCIN_03g09314 [Botrytis cinerea B05.10]	NA
NC_037321.1	2245756	2246374	619	KOBchda1_H3K9me3_vs_TB_31_H3K9me3_peak_337	7.51	8.2	6.14	2.07	2.31E-09	1.42E-08	BCIN_12g06440:Promoter	BCIN_12g06440:NC_037321.1:2246965-2249055:+:-900	BCIN_12g06440(gene-BCIN_12g06440)	44;GO:0001510,biological_process RNA methylation;GO:0001734,molecular_function mRNA (N6-adenosine)-methyltransferase activity;GO:0003674,molecular_function molecular_function;GO:0003824,molecular_function catalytic activity;GO:0005575,cellular_component cellular_component;GO:0005622,cellular_component intracellular;GO:0005623,cellular_component cell;GO:0005634,cellular_component nucleus;GO:000613…	NA	NA	hypothetical protein BCIN_12g06440 [Botrytis cinerea B05.10]	NA
NC_037310.1	3914	4666	753	KOBchda1_H3K9me3_vs_TB_31_H3K9me3_peak_340	8.24	8.87	7.11	1.76	2.52E-09	1.53E-08	Bcboa1:Promoter	Bcboa1:NC_037310.1:5428-7175:+:-1138	Bcboa1(gene-BCIN_01g00010)	NA	NA	NA	Bcboa1 [Botrytis cinerea B05.10]	NA
NC_037317.1	834086	834640	555	KOBchda1_H3K9me3_vs_TB_31_H3K9me3_peak_341	7.44	8.19	5.8	2.39	2.58E-09	1.57E-08	intergenic	BCIN_08g02180:NC_037317.1:836496-837826:-:3463	BCIN_08g02180(gene-BCIN_08g02180)	NA	NA	NA	hypothetical protein BCIN_08g02180 [Botrytis cinerea B05.10]	NA
NC_037311.1	2405627	2409352	3726	KOBchda1_H3K9me3_vs_TB_31_H3K9me3_peak_344	9.79	10.52	8.22	2.3	2.78E-09	1.67E-08	intergenic	BCIN_02g06830:NC_037311.1:2416811-2417822:-:10332	BCIN_02g06830(gene-BCIN_02g06830)	NA	NA	NA	hypothetical protein BCIN_02g06830 [Botrytis cinerea B05.10]	NA
NC_037315.1	2716585	2717481	897	KOBchda1_H3K9me3_vs_TB_31_H3K9me3_peak_346	10.28	11.05	8.52	2.53	2.80E-09	1.68E-08	intergenic	BCIN_06g07610:NC_037315.1:2721557-2723220:+:-4524	BCIN_06g07610(gene-BCIN_06g07610)	104;GO:0000155,molecular_function phosphorelay sensor kinase activity;GO:0000156,molecular_function phosphorelay response regulator activity;GO:0000160,biological_process phosphorelay signal transduction system;GO:0002831,biological_process regulation of response to biotic stimulus;GO:0002833,biological_process positive regulation of response to biotic stimulus;GO:0003674,molecular_function molec…	NA	NA	hypothetical protein BCIN_06g07610 [Botrytis cinerea B05.10]	NA
NC_037314.1	2360513	2361677	1165	KOBchda1_H3K9me3_vs_TB_31_H3K9me3_peak_352	8.71	9.45	7.09	2.36	3.22E-09	1.89E-08	BCIN_05g06850:Promoter	BCIN_05g06850:NC_037314.1:2357513-2360253:-:-842	BCIN_05g06850(gene-BCIN_05g06850)	NA	NA	NA	hypothetical protein BCIN_05g06850 [Botrytis cinerea B05.10]	NA
NC_037315.1	2496307	2497739	1433	KOBchda1_H3K9me3_vs_TB_31_H3K9me3_peak_360	10.01	10.76	8.36	2.4	3.65E-09	2.09E-08	intergenic	BCIN_06g07020:NC_037315.1:2506493-2508563:+:-9470	BCIN_06g07020(gene-BCIN_06g07020)	NA	NA	NA	hypothetical protein BCIN_06g07020 [Botrytis cinerea B05.10]	NA
NC_037319.1	709194	711393	2200	KOBchda1_H3K9me3_vs_TB_31_H3K9me3_peak_363	10.01	10.7	8.66	2.04	3.71E-09	2.11E-08	intergenic	BCIN_10g01840:NC_037319.1:704378-706231:-:-4062	BCIN_10g01840(gene-BCIN_10g01840)	NA	NA	NA	hypothetical protein BCIN_10g01840 [Botrytis cinerea B05.10]	NA
NC_037319.1	52920	54009	1090	KOBchda1_H3K9me3_vs_TB_31_H3K9me3_peak_365	8.39	9.02	7.27	1.75	3.94E-09	2.23E-08	BCIN_10g00150:Promoter;BCIN_10g00140:Promoter	BCIN_10g00150:NC_037319.1:54058-56081:+:-593	BCIN_10g00150(gene-BCIN_10g00150)	NA	NA	NA	hypothetical protein BCIN_10g00150 [Botrytis cinerea B05.10]	NA
NC_037325.1	1734249	1734865	617	KOBchda1_H3K9me3_vs_TB_31_H3K9me3_peak_368	7.26	7.93	5.98	1.95	4.14E-09	2.33E-08	Bcser1:Promoter	Bcser1:NC_037325.1:1734890-1736808:+:-333	Bcser1(gene-BCIN_10g02530,gene-BCIN_16g04730)	57;GO:0003674,molecular_function molecular_function;GO:0003824,molecular_function catalytic activity;GO:0004648,molecular_function O-phospho-L-serine:2-oxoglutarate aminotransferase activity;GO:0005575,cellular_component cellular_component;GO:0005622,cellular_component intracellular;GO:0005623,cellular_component cell;GO:0005737,cellular_component cytoplasm;GO:0006082,biological_process organic ac…	serC, PSAT1; phosphoserine aminotransferase [EC:2.6.1.52]; K00831	map00260,map00270,map00680,map00750	Bcser1 [Botrytis cinerea B05.10]	NA
NC_037313.1	1192280	1193490	1211	KOBchda1_H3K9me3_vs_TB_31_H3K9me3_peak_373	9.07	9.77	7.67	2.1	4.52E-09	2.50E-08	BCIN_04g03300:Promoter;BCIN_04g03290:Promoter	BCIN_04g03300:NC_037313.1:1192923-1194996:+:-38	BCIN_04g03300(gene-BCIN_04g03300)	NA	NA	NA	hypothetical protein BCIN_04g03300 [Botrytis cinerea B05.10]	NA
NC_037315.1	2495181	2495639	459	KOBchda1_H3K9me3_vs_TB_31_H3K9me3_peak_375	7.28	7.98	5.88	2.1	4.68E-09	2.58E-08	intergenic	BCIN_06g07020:NC_037315.1:2506493-2508563:+:-11083	BCIN_06g07020(gene-BCIN_06g07020)	NA	NA	NA	hypothetical protein BCIN_06g07020 [Botrytis cinerea B05.10]	NA
NC_037318.1	1240092	1240682	591	KOBchda1_H3K9me3_vs_TB_31_H3K9me3_peak_379	7.14	7.87	5.6	2.26	5.03E-09	2.75E-08	intergenic	BCIN_09g03400:NC_037318.1:1243887-1245175:+:-3500	BCIN_09g03400(gene-BCIN_09g03400)	NA	NA	NA	hypothetical protein BCIN_09g03400 [Botrytis cinerea B05.10]	NA
NC_037315.1	43601	44337	737	KOBchda1_H3K9me3_vs_TB_31_H3K9me3_peak_382	7.88	8.54	6.63	1.92	5.19E-09	2.81E-08	intergenic	BCIN_06g00030:NC_037315.1:53572-54574:-:10605	BCIN_06g00030(gene-BCIN_06g00030)	NA	NA	NA	hypothetical protein BCIN_06g00030 [Botrytis cinerea B05.10]	NA
NC_037316.1	1859502	1860246	745	KOBchda1_H3K9me3_vs_TB_31_H3K9me3_peak_388	7.79	8.54	6.13	2.41	5.64E-09	3.01E-08	intergenic	BCIN_07g05000:NC_037316.1:1882634-1883866:-:23992	BCIN_07g05000(gene-BCIN_07g05000)	NA	NA	NA	hypothetical protein BCIN_07g05000 [Botrytis cinerea B05.10]	NA
NC_037319.1	714178	714557	380	KOBchda1_H3K9me3_vs_TB_31_H3K9me3_peak_390	7.22	7.88	5.97	1.91	5.95E-09	3.15E-08	intergenic	BCIN_10g01840:NC_037319.1:704378-706231:-:-8136	BCIN_10g01840(gene-BCIN_10g01840)	NA	NA	NA	hypothetical protein BCIN_10g01840 [Botrytis cinerea B05.10]	NA
NC_037319.1	1150750	1157210	6461	KOBchda1_H3K9me3_vs_TB_31_H3K9me3_peak_393	11.15	11.94	9.27	2.67	6.20E-09	3.26E-08	intergenic	BCIN_10g03050:NC_037319.1:1167931-1169638:-:15658	BCIN_10g03050(gene-BCIN_10g03050)	NA	NA	NA	hypothetical protein BCIN_10g03050 [Botrytis cinerea B05.10]	NA
NC_037314.1	2537599	2540694	3096	KOBchda1_H3K9me3_vs_TB_31_H3K9me3_peak_404	9.21	9.89	7.85	2.05	7.53E-09	3.86E-08	intergenic	BCIN_05g07240:NC_037314.1:2551647-2558099:-:18952	BCIN_05g07240(gene-BCIN_05g07240)	NA	NA	NA	hypothetical protein BCIN_05g07240 [Botrytis cinerea B05.10]	NA
NC_037310.1	1445420	1446963	1544	KOBchda1_H3K9me3_vs_TB_31_H3K9me3_peak_408	9.63	10.28	8.41	1.87	7.95E-09	4.03E-08	intergenic	BCIN_01g03920:NC_037310.1:1448157-1450147:-:3955	BCIN_01g03920(gene-BCIN_01g03920)	NA	NA	NA	hypothetical protein BCIN_01g03920 [Botrytis cinerea B05.10]	NA
NC_037321.1	2336503	2339014	2512	KOBchda1_H3K9me3_vs_TB_31_H3K9me3_peak_417	11.04	11.81	9.27	2.54	9.07E-09	4.50E-08	intergenic	BCIN_12g06780:NC_037321.1:2338182-2340433:-:2674	BCIN_12g06780(gene-BCIN_12g06780)	NA	NA	NA	hypothetical protein BCIN_12g06780 [Botrytis cinerea B05.10]	NA
NC_037312.1	3199660	3202041	2382	KOBchda1_H3K9me3_vs_TB_31_H3K9me3_peak_418	10.36	11.12	8.68	2.43	9.25E-09	4.58E-08	intergenic	BCIN_03g09310:NC_037312.1:3196149-3198587:+:4701	BCIN_03g09310(gene-BCIN_03g09310)	NA	NA	NA	hypothetical protein BCIN_03g09310 [Botrytis cinerea B05.10]	NA
NC_037321.1	2224662	2226595	1934	KOBchda1_H3K9me3_vs_TB_31_H3K9me3_peak_422	8.43	9.01	7.46	1.55	1.06E-08	5.20E-08	intergenic	Bcbot2:NC_037321.1:2223499-2225496:+:2129	Bcbot2(gene-BCIN_12g06390)	NA	NA	NA	Bcbot2 [Botrytis cinerea B05.10]	NA
NC_037319.1	706353	708483	2131	KOBchda1_H3K9me3_vs_TB_31_H3K9me3_peak_427	10.54	11.3	8.86	2.44	1.16E-08	5.62E-08	BCIN_10g01840:Promoter	BCIN_10g01840:NC_037319.1:704378-706231:-:-1187	BCIN_10g01840(gene-BCIN_10g01840)	NA	NA	NA	hypothetical protein BCIN_10g01840 [Botrytis cinerea B05.10]	NA
NC_037321.1	2216138	2216881	744	KOBchda1_H3K9me3_vs_TB_31_H3K9me3_peak_431	8.16	8.9	6.54	2.36	1.28E-08	6.15E-08	intergenic	Bcbot4:NC_037321.1:2217305-2219888:-:3378	Bcbot4(gene-BCIN_12g06370)	NA	NA	NA	Bcbot4 [Botrytis cinerea B05.10]	NA
NC_037324.1	52203	52595	393	KOBchda1_H3K9me3_vs_TB_31_H3K9me3_peak_435	6.9	7.59	5.53	2.06	1.43E-08	6.82E-08	BCIN_15g00010:Promoter	BCIN_15g00010:NC_037324.1:52480-54041:+:-81	BCIN_15g00010(gene-BCIN_15g00010)	NA	NA	NA	hypothetical protein BCIN_15g00010 [Botrytis cinerea B05.10]	NA
NC_037310.1	4043888	4044253	366	KOBchda1_H3K9me3_vs_TB_31_H3K9me3_peak_438	7.12	7.85	5.57	2.28	1.46E-08	6.90E-08	intergenic	BCIN_01g11500:NC_037310.1:4046106-4048089:+:-2035	BCIN_01g11500(gene-BCIN_01g11500)	NA	NA	NA	hypothetical protein BCIN_01g11500 [Botrytis cinerea B05.10]	NA
NC_037320.1	634937	635444	508	KOBchda1_H3K9me3_vs_TB_31_H3K9me3_peak_444	6.71	7.43	5.22	2.21	1.61E-08	7.51E-08	intergenic	BCIN_11g01950:NC_037320.1:637560-641196:+:-2369	BCIN_11g01950(gene-BCIN_11g01950)	NA	NA	NA	hypothetical protein BCIN_11g01950 [Botrytis cinerea B05.10]	NA
NC_037313.1	353704	354292	589	KOBchda1_H3K9me3_vs_TB_31_H3K9me3_peak_445	7.69	8.39	6.28	2.11	1.63E-08	7.56E-08	BCIN_04g00940:Promoter;BCIN_04g00930:Promoter	BCIN_04g00930:NC_037313.1:349196-353621:-:-377	BCIN_04g00930(gene-BCIN_04g00930)	NA	NA	NA	hypothetical protein BCIN_04g00930 [Botrytis cinerea B05.10]	NA
NC_037319.1	715754	716582	829	KOBchda1_H3K9me3_vs_TB_31_H3K9me3_peak_447	7.51	8.16	6.3	1.86	1.66E-08	7.68E-08	intergenic	BCIN_10g01840:NC_037319.1:704378-706231:-:-9937	BCIN_10g01840(gene-BCIN_10g01840)	NA	NA	NA	hypothetical protein BCIN_10g01840 [Botrytis cinerea B05.10]	NA
NC_037320.1	2288176	2290435	2260	KOBchda1_H3K9me3_vs_TB_31_H3K9me3_peak_452	9.88	10.54	8.61	1.94	1.82E-08	8.34E-08	Bccat2:Promoter	Bccat2:NC_037320.1:2289385-2291960:+:-79	Bccat2(gene-BCIN_03g07910,gene-BCIN_11g06450)	113;GO:0000302,biological_process response to reactive oxygen species;GO:0003674,molecular_function molecular_function;GO:0003824,molecular_function catalytic activity;GO:0004092,molecular_function carnitine O-acetyltransferase activity;GO:0004096,molecular_function catalase activity;GO:0004601,molecular_function peroxidase activity;GO:0005488,molecular_function binding;GO:0005575,cellular_compon…	E2.3.1.7; carnitine O-acetyltransferase [EC:2.3.1.7]; K00624; katE, CAT, catB, srpA; catalase [EC:1.11.1.6]; K03781	map00380,map00630,map04011,map04146,map04213	Bccat2 [Botrytis cinerea B05.10]	NA
NC_037313.1	19722	21199	1478	KOBchda1_H3K9me3_vs_TB_31_H3K9me3_peak_454	8.11	8.65	7.21	1.44	1.87E-08	8.50E-08	intergenic	BCIN_04g00030:NC_037313.1:21141-23728:-:3267	BCIN_04g00030(gene-BCIN_04g00030)	52;GO:0000272,biological_process polysaccharide catabolic process;GO:0000322,cellular_component storage vacuole;GO:0000323,cellular_component lytic vacuole;GO:0000324,cellular_component fungal-type vacuole;GO:0003674,molecular_function molecular_function;GO:0003824,molecular_function catalytic activity;GO:0004339,molecular_function glucan 1,4-alpha-glucosidase activity;GO:0004553,molecular_functi…	SGA1; glucoamylase [EC:3.2.1.3]; K01178	map00500	hypothetical protein BCIN_04g00030 [Botrytis cinerea B05.10]	NA
NC_037319.1	1157694	1160649	2956	KOBchda1_H3K9me3_vs_TB_31_H3K9me3_peak_462	9.57	10.23	8.32	1.91	2.11E-08	9.43E-08	intergenic	BCIN_10g03050:NC_037319.1:1167931-1169638:-:10466	BCIN_10g03050(gene-BCIN_10g03050)	NA	NA	NA	hypothetical protein BCIN_10g03050 [Botrytis cinerea B05.10]	NA
NC_037313.1	528524	530717	2194	KOBchda1_H3K9me3_vs_TB_31_H3K9me3_peak_466	10.05	10.74	8.7	2.03	2.42E-08	1.07E-07	Bcnrps5:five_prime_UTR;Bcnrps5:exon	Bcnrps5:NC_037313.1:529558-533873:+:62	Bcnrps5(gene-BCIN_04g01390)	NA	NA	NA	Bcnrps5 [Botrytis cinerea B05.10]	NA
NC_037312.1	660506	661251	746	KOBchda1_H3K9me3_vs_TB_31_H3K9me3_peak_473	7.7	8.41	6.28	2.12	2.59E-08	1.13E-07	BCIN_03g01980:Promoter	BCIN_03g01980:NC_037312.1:661394-664022:+:-515	BCIN_03g01980(gene-BCIN_03g01980)	41;GO:0001067,molecular_function regulatory region nucleic acid binding;GO:0003674,molecular_function molecular_function;GO:0003676,molecular_function nucleic acid binding;GO:0003677,molecular_function DNA binding;GO:0003700,molecular_function DNA-binding transcription factor activity;GO:0005488,molecular_function binding;GO:0005575,cellular_component cellular_component;GO:0005622,cellular_compon…	NA	NA	hypothetical protein BCIN_03g01980 [Botrytis cinerea B05.10]	NA
NC_037322.1	562984	563589	606	KOBchda1_H3K9me3_vs_TB_31_H3K9me3_peak_475	7.38	8.08	5.94	2.15	2.73E-08	1.19E-07	BCIN_13g01520:Promoter	BCIN_13g01520:NC_037322.1:564012-565613:+:-725	BCIN_13g01520(gene-BCIN_13g01520)	NA	NA	NA	hypothetical protein BCIN_13g01520 [Botrytis cinerea B05.10]	NA
NC_037321.1	2348048	2348968	921	KOBchda1_H3K9me3_vs_TB_31_H3K9me3_peak_476	8.25	8.87	7.11	1.76	2.73E-08	1.19E-07	BCIN_12g06810:Promoter	BCIN_12g06810:NC_037321.1:2345440-2347039:-:-1469	BCIN_12g06810(gene-BCIN_12g06810)	NA	NA	NA	hypothetical protein BCIN_12g06810 [Botrytis cinerea B05.10]	NA
NC_037311.1	2413999	2414411	413	KOBchda1_H3K9me3_vs_TB_31_H3K9me3_peak_477	7.17	7.9	5.64	2.26	2.73E-08	1.19E-07	intergenic	BCIN_02g06830:NC_037311.1:2416811-2417822:-:3617	BCIN_02g06830(gene-BCIN_02g06830)	NA	NA	NA	hypothetical protein BCIN_02g06830 [Botrytis cinerea B05.10]	NA
NC_037324.1	2026957	2027350	394	KOBchda1_H3K9me3_vs_TB_31_H3K9me3_peak_479	7.36	8.1	5.74	2.36	2.78E-08	1.20E-07	intergenic	BCIN_15g05720:NC_037324.1:2024065-2025031:-:-2122	BCIN_15g05720(gene-BCIN_15g05720)	NA	NA	NA	hypothetical protein BCIN_15g05720 [Botrytis cinerea B05.10]	NA
NC_037321.1	2216896	2218251	1356	KOBchda1_H3K9me3_vs_TB_31_H3K9me3_peak_489	8.25	8.8	7.36	1.44	3.33E-08	1.41E-07	Bcbot4:exon;Bcbot4:three_prime_UTR	Bcbot4:NC_037321.1:2217305-2219888:-:2314	Bcbot4(gene-BCIN_12g06370)	NA	NA	NA	Bcbot4 [Botrytis cinerea B05.10]	NA
NC_037318.1	2391830	2393505	1676	KOBchda1_H3K9me3_vs_TB_31_H3K9me3_peak_492	9.68	10.35	8.4	1.95	3.54E-08	1.49E-07	intergenic	BCIN_09g06780:NC_037318.1:2391862-2392583:+:805	BCIN_09g06780(gene-BCIN_09g06780)	NA	NA	NA	hypothetical protein BCIN_09g06780 [Botrytis cinerea B05.10]	NA
NC_037311.1	99743	101333	1591	KOBchda1_H3K9me3_vs_TB_31_H3K9me3_peak_493	9.72	10.43	8.28	2.15	3.55E-08	1.49E-07	intergenic	BCIN_02g00018:NC_037311.1:111116-112500:-:11962	BCIN_02g00018(gene-BCIN_02g00018)	NA	NA	NA	hypothetical protein BCIN_02g00018 [Botrytis cinerea B05.10]	NA
NC_037317.1	2369707	2370944	1238	KOBchda1_H3K9me3_vs_TB_31_H3K9me3_peak_500	8.31	8.95	7.14	1.81	4.06E-08	1.68E-07	intergenic	BCIN_08g06420:NC_037317.1:2370373-2372093:-:1767	BCIN_08g06420(gene-BCIN_08g06420)	NA	NA	NA	hypothetical protein BCIN_08g06420 [Botrytis cinerea B05.10]	NA
NC_037315.1	2714710	2716237	1528	KOBchda1_H3K9me3_vs_TB_31_H3K9me3_peak_502	11.58	12.41	9.44	2.97	4.07E-08	1.68E-07	intergenic	BCIN_06g07610:NC_037315.1:2721557-2723220:+:-6083	BCIN_06g07610(gene-BCIN_06g07610)	104;GO:0000155,molecular_function phosphorelay sensor kinase activity;GO:0000156,molecular_function phosphorelay response regulator activity;GO:0000160,biological_process phosphorelay signal transduction system;GO:0002831,biological_process regulation of response to biotic stimulus;GO:0002833,biological_process positive regulation of response to biotic stimulus;GO:0003674,molecular_function molec…	NA	NA	hypothetical protein BCIN_06g07610 [Botrytis cinerea B05.10]	NA
NC_037321.1	800467	801642	1176	KOBchda1_H3K9me3_vs_TB_31_H3K9me3_peak_504	8.25	8.88	7.11	1.77	4.21E-08	1.73E-07	BCIN_12g02250:three_prime_UTR;BCIN_12g02250:exon	BCIN_12g02250:NC_037321.1:800933-802482:-:1427	BCIN_12g02250(gene-BCIN_12g02250)	29;GO:0000375,biological_process RNA splicing, via transesterification reactions;GO:0000377,biological_process RNA splicing, via transesterification reactions with bulged adenosine as nucleophile;GO:0000398,biological_process mRNA splicing, via spliceosome;GO:0003674,molecular_function molecular_function;GO:0005488,molecular_function binding;GO:0005515,molecular_function protein binding;GO:000613…	NA	NA	hypothetical protein BCIN_12g02250 [Botrytis cinerea B05.10]	NA
NC_037315.1	2493267	2494944	1678	KOBchda1_H3K9me3_vs_TB_31_H3K9me3_peak_508	10.45	11.13	9.13	1.99	4.48E-08	1.82E-07	intergenic	BCIN_06g07020:NC_037315.1:2506493-2508563:+:-12387	BCIN_06g07020(gene-BCIN_06g07020)	NA	NA	NA	hypothetical protein BCIN_06g07020 [Botrytis cinerea B05.10]	NA
NC_037315.1	48691	49293	603	KOBchda1_H3K9me3_vs_TB_31_H3K9me3_peak_511	7.48	8.17	6.09	2.08	4.81E-08	1.95E-07	intergenic	BCIN_06g00030:NC_037315.1:53572-54574:-:5582	BCIN_06g00030(gene-BCIN_06g00030)	NA	NA	NA	hypothetical protein BCIN_06g00030 [Botrytis cinerea B05.10]	NA
NC_037324.1	312355	313348	994	KOBchda1_H3K9me3_vs_TB_31_H3K9me3_peak_517	7.82	8.46	6.67	1.79	5.19E-08	2.08E-07	intergenic	BCIN_15g00810:NC_037324.1:306320-309379:-:-3472	BCIN_15g00810(gene-BCIN_15g00810)	84;GO:0000322,cellular_component storage vacuole;GO:0000323,cellular_component lytic vacuole;GO:0000324,cellular_component fungal-type vacuole;GO:0003674,molecular_function molecular_function;GO:0004888,molecular_function transmembrane signaling receptor activity;GO:0005575,cellular_component cellular_component;GO:0005622,cellular_component intracellular;GO:0005623,cellular_component cell;GO:0005…	WSC; cell wall integrity and stress response component; K11244	map04011,map04139	hypothetical protein BCIN_15g00810 [Botrytis cinerea B05.10]	NA
NC_037317.1	2209011	2210498	1488	KOBchda1_H3K9me3_vs_TB_31_H3K9me3_peak_524	9.77	10.47	8.39	2.08	5.74E-08	2.26E-07	intergenic	Bcebp2:NC_037317.1:2210725-2212378:-:2623	Bcebp2(gene-BCIN_08g05890,gene-BCIN_10g03150)	68;GO:0000280,biological_process nuclear division;GO:0003674,molecular_function molecular_function;GO:0003676,molecular_function nucleic acid binding;GO:0003723,molecular_function RNA binding;GO:0003729,molecular_function mRNA binding;GO:0005488,molecular_function binding;GO:0005575,cellular_component cellular_component;GO:0005622,cellular_component intracellular;GO:0005623,cellular_component cel…	EBP; cholestenol Delta-isomerase [EC:5.3.3.5]; K01824	map00100	Bcebp2 [Botrytis cinerea B05.10]	NA
NC_037320.1	237224	244241	7018	KOBchda1_H3K9me3_vs_TB_31_H3K9me3_peak_553	11.33	12.12	9.45	2.67	8.08E-08	3.02E-07	intergenic	BCIN_11g00720:NC_037320.1:227222-228946:-:-11786	BCIN_11g00720(gene-BCIN_11g00720)	NA	NA	NA	hypothetical protein BCIN_11g00720 [Botrytis cinerea B05.10]	NA
NC_037315.1	2474962	2476451	1490	KOBchda1_H3K9me3_vs_TB_31_H3K9me3_peak_555	9.51	10.16	8.29	1.88	8.16E-08	3.04E-07	intergenic	BCIN_06g07010:NC_037315.1:2457430-2458441:-:-17265	BCIN_06g07010(gene-BCIN_06g07010)	NA	NA	NA	hypothetical protein BCIN_06g07010 [Botrytis cinerea B05.10]	NA
NC_037310.1	4011690	4012544	855	KOBchda1_H3K9me3_vs_TB_31_H3K9me3_peak_562	7.8	8.52	6.3	2.23	8.61E-08	3.17E-07	intergenic	BCIN_01g11440:NC_037310.1:4022812-4023849:+:-10695	BCIN_01g11440(gene-BCIN_01g11440)	NA	NA	NA	hypothetical protein BCIN_01g11440 [Botrytis cinerea B05.10]	NA
NC_037310.1	2023723	2024572	850	KOBchda1_H3K9me3_vs_TB_31_H3K9me3_peak_564	7.87	8.49	6.76	1.73	8.65E-08	3.17E-07	BcniiA:exon;BCIN_01g05800:Promoter	BCIN_01g05800:NC_037310.1:2024699-2028661:+:-551	BCIN_01g05800(gene-BCIN_01g05800)	NA	NA	NA	hypothetical protein BCIN_01g05800 [Botrytis cinerea B05.10]	NA
NC_037324.1	1503517	1504542	1026	KOBchda1_H3K9me3_vs_TB_31_H3K9me3_peak_573	8.27	8.92	7.05	1.87	1.02E-07	3.69E-07	BCIN_15g04360:exon	BCIN_15g04360:NC_037324.1:1503620-1507028:-:2998	BCIN_15g04360(gene-BCIN_15g04360)	NA	NA	NA	hypothetical protein BCIN_15g04360 [Botrytis cinerea B05.10]	NA
NC_037313.1	2424468	2424884	417	KOBchda1_H3K9me3_vs_TB_31_H3K9me3_peak_585	7.65	8.36	6.23	2.13	1.11E-07	3.94E-07	intergenic	BCIN_04g06920:NC_037313.1:2419164-2421413:-:-3263	BCIN_04g06920(gene-BCIN_04g06920)	NA	NA	NA	hypothetical protein BCIN_04g06920 [Botrytis cinerea B05.10]	NA
NC_037315.1	1848635	1848942	308	KOBchda1_H3K9me3_vs_TB_31_H3K9me3_peak_588	6.3	6.93	5.16	1.77	1.13E-07	3.98E-07	intergenic	BCIN_06g05420:NC_037315.1:1852057-1852825:+:-3268	BCIN_06g05420(gene-BCIN_06g05420)	NA	NA	NA	hypothetical protein BCIN_06g05420 [Botrytis cinerea B05.10]	NA
NC_037315.1	11433	11803	371	KOBchda1_H3K9me3_vs_TB_31_H3K9me3_peak_591	8.33	9.03	6.9	2.13	1.15E-07	4.03E-07	intergenic	BCIN_06g00020:NC_037315.1:2540-3053:+:9078	BCIN_06g00020(gene-BCIN_06g00020)	NA	NA	NA	hypothetical protein BCIN_06g00020 [Botrytis cinerea B05.10]	NA
NC_037312.1	3204551	3205215	665	KOBchda1_H3K9me3_vs_TB_31_H3K9me3_peak_592	8.44	9.06	7.34	1.72	1.15E-07	4.03E-07	intergenic	BCIN_03g09314:NC_037312.1:3210474-3212523:-:7640	BCIN_03g09314(gene-BCIN_03g09314)	NA	NA	NA	hypothetical protein BCIN_03g09314 [Botrytis cinerea B05.10]	NA
NC_037310.1	1808060	1808994	935	KOBchda1_H3K9me3_vs_TB_31_H3K9me3_peak_593	7.87	8.53	6.63	1.9	1.16E-07	4.03E-07	BCIN_01g05050:Promoter	BCIN_01g05050:NC_037310.1:1809996-1810813:+:-1469	BCIN_01g05050(gene-BCIN_01g05050)	NA	NA	NA	hypothetical protein BCIN_01g05050 [Botrytis cinerea B05.10]	NA
NC_037314.1	2541153	2541649	497	KOBchda1_H3K9me3_vs_TB_31_H3K9me3_peak_594	7.48	8.05	6.54	1.51	1.17E-07	4.07E-07	intergenic	BCIN_05g07240:NC_037314.1:2551647-2558099:-:16698	BCIN_05g07240(gene-BCIN_05g07240)	NA	NA	NA	hypothetical protein BCIN_05g07240 [Botrytis cinerea B05.10]	NA
NC_037317.1	683428	684002	575	KOBchda1_H3K9me3_vs_TB_31_H3K9me3_peak_595	7.4	8.08	6.1	1.98	1.17E-07	4.07E-07	BCIN_08g01760:Promoter	BCIN_08g01760:NC_037317.1:680989-683153:-:-562	BCIN_08g01760(gene-BCIN_08g01760)	NA	NA	NA	hypothetical protein BCIN_08g01760 [Botrytis cinerea B05.10]	NA
NC_037325.1	538939	546017	7079	KOBchda1_H3K9me3_vs_TB_31_H3K9me3_peak_599	11.08	11.82	9.47	2.35	1.27E-07	4.38E-07	intergenic	BCIN_16g01370:NC_037325.1:563531-565229:-:22751	BCIN_16g01370(gene-BCIN_16g01370)	60;GO:0003674,molecular_function molecular_function;GO:0003824,molecular_function catalytic activity;GO:0004349,molecular_function glutamate 5-kinase activity;GO:0005575,cellular_component cellular_component;GO:0005622,cellular_component intracellular;GO:0005623,cellular_component cell;GO:0005737,cellular_component cytoplasm;GO:0005829,cellular_component cytosol;GO:0006082,biological_process orga…	proB; glutamate 5-kinase [EC:2.7.2.11]; K00931	map00330,map00332	hypothetical protein BCIN_16g01370 [Botrytis cinerea B05.10]	NA
NC_037325.1	449203	450310	1108	KOBchda1_H3K9me3_vs_TB_31_H3K9me3_peak_609	8.01	8.67	6.79	1.88	1.49E-07	5.05E-07	intergenic	BCIN_16g01090:NC_037325.1:450294-451530:-:1773	BCIN_16g01090(gene-BCIN_16g01090)	NA	NA	NA	hypothetical protein BCIN_16g01090 [Botrytis cinerea B05.10]	NA
NC_037313.1	262104	263008	905	KOBchda1_H3K9me3_vs_TB_31_H3K9me3_peak_610	8.14	8.79	6.9	1.89	1.50E-07	5.07E-07	BCIN_04g00690:Promoter;BCIN_04g00680:intron	BCIN_04g00680:NC_037313.1:262324-263770:-:1214	BCIN_04g00680(gene-BCIN_04g00680)	NA	NA	NA	hypothetical protein BCIN_04g00680 [Botrytis cinerea B05.10]	NA
NC_037317.1	2608062	2608363	302	KOBchda1_H3K9me3_vs_TB_31_H3K9me3_peak_616	8.03	8.74	6.56	2.18	1.59E-07	5.34E-07	BCIN_08g07140:Promoter	BCIN_08g07140:NC_037317.1:2606813-2607798:-:-414	BCIN_08g07140(gene-BCIN_08g07140)	NA	NA	NA	hypothetical protein BCIN_08g07140 [Botrytis cinerea B05.10]	NA
NC_037317.1	858788	859597	810	KOBchda1_H3K9me3_vs_TB_31_H3K9me3_peak_618	8.79	9.48	7.43	2.05	1.60E-07	5.36E-07	intergenic	BCIN_08g02190:NC_037317.1:863279-865136:-:5943	BCIN_08g02190(gene-BCIN_08g02190)	NA	NSDHL, ERG26; sterol-4alpha-carboxylate 3-dehydrogenase (decarboxylating) [EC:1.1.1.170]; K07748	map00100	hypothetical protein BCIN_08g02190 [Botrytis cinerea B05.10]	NA
NC_037311.1	2382878	2385127	2250	KOBchda1_H3K9me3_vs_TB_31_H3K9me3_peak_637	8.61	9.22	7.5	1.72	1.87E-07	6.09E-07	intergenic	Bckgd2:NC_037311.1:2372540-2374405:+:11462	Bckgd2(gene-BCIN_02g06820)	72;GO:0000002,biological_process mitochondrial genome maintenance;GO:0003674,molecular_function molecular_function;GO:0003824,molecular_function catalytic activity;GO:0004149,molecular_function dihydrolipoyllysine-residue succinyltransferase activity;GO:0005575,cellular_component cellular_component;GO:0005622,cellular_component intracellular;GO:0005623,cellular_component cell;GO:0005737,cellular_…	DLST, sucB; 2-oxoglutarate dehydrogenase E2 component (dihydrolipoamide succinyltransferase) [EC:2.3.1.61]; K00658	map00020,map00310,map00380	Bckgd2 [Botrytis cinerea B05.10]	NA
NC_037318.1	2241926	2242576	651	KOBchda1_H3K9me3_vs_TB_31_H3K9me3_peak_638	8.08	8.74	6.81	1.93	1.89E-07	6.11E-07	intergenic	BCIN_09g06340:NC_037318.1:2250823-2251979:-:9728	BCIN_09g06340(gene-BCIN_09g06340)	NA	NA	NA	hypothetical protein BCIN_09g06340 [Botrytis cinerea B05.10]	NA
NC_037312.1	402245	403568	1324	KOBchda1_H3K9me3_vs_TB_31_H3K9me3_peak_640	8.81	9.47	7.58	1.89	1.92E-07	6.21E-07	BCIN_03g01120:Promoter	BCIN_03g01120:NC_037312.1:403519-404990:+:-612	BCIN_03g01120(gene-BCIN_03g01120)	NA	NA	NA	hypothetical protein BCIN_03g01120 [Botrytis cinerea B05.10]	NA
NC_037317.1	1688975	1694910	5936	KOBchda1_H3K9me3_vs_TB_31_H3K9me3_peak_653	10.91	11.64	9.32	2.32	2.44E-07	7.72E-07	intergenic	BCIN_08g04330:NC_037317.1:1704747-1705983:-:14040	BCIN_08g04330(gene-BCIN_08g04330)	NA	NA	NA	hypothetical protein BCIN_08g04330 [Botrytis cinerea B05.10]	NA
NC_037319.1	711867	712627	761	KOBchda1_H3K9me3_vs_TB_31_H3K9me3_peak_660	8.13	8.75	7.02	1.73	2.78E-07	8.71E-07	intergenic	BCIN_10g01840:NC_037319.1:704378-706231:-:-6016	BCIN_10g01840(gene-BCIN_10g01840)	NA	NA	NA	hypothetical protein BCIN_10g01840 [Botrytis cinerea B05.10]	NA
NC_037318.1	1859103	1859656	554	KOBchda1_H3K9me3_vs_TB_31_H3K9me3_peak_666	6.91	7.55	5.73	1.82	3.16E-07	9.80E-07	Bcbik5:Promoter;Bcbik6:Promoter	Bcbik6:NC_037318.1:1856339-1859240:-:-139	Bcbik6(gene-BCIN_09g05330)	NA	NA	NA	Bcbik6 [Botrytis cinerea B05.10]	NA
NC_037317.1	173523	175586	2064	KOBchda1_H3K9me3_vs_TB_31_H3K9me3_peak_675	10.56	11.2	9.38	1.82	3.40E-07	1.04E-06	intergenic	BCIN_08g00350:NC_037317.1:175374-177495:-:2940	BCIN_08g00350(gene-BCIN_08g00350)	NA	NA	NA	hypothetical protein BCIN_08g00350 [Botrytis cinerea B05.10]	NA
NC_037315.1	36925	38694	1770	KOBchda1_H3K9me3_vs_TB_31_H3K9me3_peak_676	9.41	10.06	8.21	1.85	3.42E-07	1.05E-06	intergenic	BCIN_06g00028:NC_037315.1:26329-28778:-:-9031	BCIN_06g00028(gene-BCIN_06g00028)	NA	NA	NA	hypothetical protein BCIN_06g00028 [Botrytis cinerea B05.10]	NA
NC_037311.1	2410421	2411161	741	KOBchda1_H3K9me3_vs_TB_31_H3K9me3_peak_679	8.76	9.43	7.49	1.94	3.43E-07	1.05E-06	intergenic	BCIN_02g06830:NC_037311.1:2416811-2417822:-:7031	BCIN_02g06830(gene-BCIN_02g06830)	NA	NA	NA	hypothetical protein BCIN_02g06830 [Botrytis cinerea B05.10]	NA
NC_037310.1	3683671	3684190	520	KOBchda1_H3K9me3_vs_TB_31_H3K9me3_peak_685	6.92	7.59	5.63	1.97	3.77E-07	1.14E-06	BCIN_01g10570:Promoter	BCIN_01g10570:NC_037310.1:3684028-3686439:+:-97	BCIN_01g10570(gene-BCIN_01g10570)	NA	NA	NA	hypothetical protein BCIN_01g10570 [Botrytis cinerea B05.10]	NA
NC_037318.1	996934	997566	633	KOBchda1_H3K9me3_vs_TB_31_H3K9me3_peak_691	6.96	7.55	5.93	1.62	4.29E-07	1.28E-06	BCIN_09g02780:Promoter;Bcucp1:Promoter;Bcmsf1:exon	BCIN_09g02780:NC_037318.1:997760-998711:+:-510	BCIN_09g02780(gene-BCIN_09g02780)	NA	NA	NA	hypothetical protein BCIN_09g02780 [Botrytis cinerea B05.10]	NA
NC_037322.1	311239	311704	466	KOBchda1_H3K9me3_vs_TB_31_H3K9me3_peak_693	6.37	6.95	5.4	1.55	4.42E-07	1.32E-06	Bcdao3:Promoter	Bcdao3:NC_037322.1:312301-314342:+:-829	Bcdao3(gene-BCIN_13g00810)	NA	NA	NA	Bcdao3 [Botrytis cinerea B05.10]	NA
NC_037319.1	2270683	2273177	2495	KOBchda1_H3K9me3_vs_TB_31_H3K9me3_peak_696	9.78	10.4	8.64	1.76	4.54E-07	1.35E-06	intergenic	BCIN_10g05900:NC_037319.1:2264454-2267719:-:-4211	BCIN_10g05900(gene-BCIN_10g05900)	275;GO:0000003,biological_process reproduction;GO:0000082,biological_process G1/S transition of mitotic cell cycle;GO:0000083,biological_process regulation of transcription involved in G1/S transition of mitotic cell cycle;GO:0000086,biological_process G2/M transition of mitotic cell cycle;GO:0000117,biological_process regulation of transcription involved in G2/M transition of mitotic cell cycle;…	NA	NA	hypothetical protein BCIN_10g05900 [Botrytis cinerea B05.10]	NA
NC_037310.1	307033	308043	1011	KOBchda1_H3K9me3_vs_TB_31_H3K9me3_peak_699	7.96	8.6	6.77	1.83	4.67E-07	1.38E-06	Bcqns1:Promoter	Bcqns1:NC_037310.1:308093-310680:+:-555	Bcqns1(gene-BCIN_01g00810)	83;GO:0000166,molecular_function nucleotide binding;GO:0003674,molecular_function molecular_function;GO:0003824,molecular_function catalytic activity;GO:0003952,molecular_function NAD+ synthase (glutamine-hydrolyzing) activity;GO:0004359,molecular_function glutaminase activity;GO:0005488,molecular_function binding;GO:0005524,molecular_function ATP binding;GO:0005575,cellular_component cellular_co…	E6.3.5.1, NADSYN1, QNS1, nadE; NAD+ synthase (glutamine-hydrolysing) [EC:6.3.5.1]; K01950	map00760	Bcqns1 [Botrytis cinerea B05.10]	NA
NC_037315.1	45229	46326	1098	KOBchda1_H3K9me3_vs_TB_31_H3K9me3_peak_703	9.17	9.83	7.89	1.94	5.15E-07	1.51E-06	intergenic	BCIN_06g00030:NC_037315.1:53572-54574:-:8796	BCIN_06g00030(gene-BCIN_06g00030)	NA	NA	NA	hypothetical protein BCIN_06g00030 [Botrytis cinerea B05.10]	NA
NC_037318.1	1915587	1916042	456	KOBchda1_H3K9me3_vs_TB_31_H3K9me3_peak_720	7.06	7.76	5.66	2.1	6.02E-07	1.73E-06	Bcsap1:Promoter;BCIN_09g05470:Promoter	Bcsap1:NC_037318.1:1912170-1915561:-:-253	Bcsap1(gene-BCIN_09g05460)	NA	bglX; beta-glucosidase [EC:3.2.1.21]; K05349	map00460,map00500	Bcsap1 [Botrytis cinerea B05.10]	NA
NC_037322.1	74459	75063	605	KOBchda1_H3K9me3_vs_TB_31_H3K9me3_peak_727	8.74	9.38	7.53	1.85	6.39E-07	1.82E-06	intergenic	BCIN_13g00160:NC_037322.1:71106-72166:+:3655	BCIN_13g00160(gene-BCIN_13g00160)	NA	NA	NA	hypothetical protein BCIN_13g00160 [Botrytis cinerea B05.10]	NA
NC_037324.1	1758873	1766944	8072	KOBchda1_H3K9me3_vs_TB_31_H3K9me3_peak_747	11.18	11.89	9.72	2.17	7.82E-07	2.16E-06	intergenic	BCIN_15g05130:NC_037324.1:1778756-1781811:+:-15847	BCIN_15g05130(gene-BCIN_15g05130)	NA	NA	NA	hypothetical protein BCIN_15g05130 [Botrytis cinerea B05.10]	NA
NC_037316.1	2201715	2204013	2299	KOBchda1_H3K9me3_vs_TB_31_H3K9me3_peak_752	10.07	10.72	8.85	1.87	8.35E-07	2.30E-06	intergenic	BCIN_07g05960:NC_037316.1:2205746-2208426:+:-2882	BCIN_07g05960(gene-BCIN_07g05960)	NA	NA	NA	hypothetical protein BCIN_07g05960 [Botrytis cinerea B05.10]	NA
NC_037325.1	1780859	1781114	256	KOBchda1_H3K9me3_vs_TB_31_H3K9me3_peak_760	6.4	7	5.33	1.67	9.06E-07	2.47E-06	BCIN_16g04890:exon;BCIN_16g04890:five_prime_UTR	BCIN_16g04890:NC_037325.1:1778783-1781470:-:483	BCIN_16g04890(gene-BCIN_16g04890)	NA	NA	NA	hypothetical protein BCIN_16g04890 [Botrytis cinerea B05.10]	NA
NC_037324.1	1499442	1501136	1695	KOBchda1_H3K9me3_vs_TB_31_H3K9me3_peak_766	8.71	9.32	7.63	1.69	9.61E-07	2.60E-06	BCIN_15g04350:three_prime_UTR;BCIN_15g04350:exon	BCIN_15g04350:NC_037324.1:1498022-1500348:+:2267	BCIN_15g04350(gene-BCIN_15g04350)	NA	NA	NA	hypothetical protein BCIN_15g04350 [Botrytis cinerea B05.10]	NA
NC_037314.1	1327133	1328267	1135	KOBchda1_H3K9me3_vs_TB_31_H3K9me3_peak_767	7.93	8.54	6.82	1.73	9.72E-07	2.62E-06	BCIN_05g03680:Promoter;BCIN_05g03670:Promoter	BCIN_05g03670:NC_037314.1:1324882-1326442:-:-1258	BCIN_05g03670(gene-BCIN_05g03670)	NA	NA	NA	hypothetical protein BCIN_05g03670 [Botrytis cinerea B05.10]	NA
NC_037323.1	555433	559134	3702	KOBchda1_H3K9me3_vs_TB_31_H3K9me3_peak_771	12.04	12.78	10.42	2.35	1.04E-06	2.79E-06	BCIN_14g01240:Promoter	BCIN_14g01240:NC_037323.1:558247-560328:+:-963	BCIN_14g01240(gene-BCIN_14g01240)	NA	NA	NA	hypothetical protein BCIN_14g01240 [Botrytis cinerea B05.10]	NA
NC_037310.1	5417	14343	8927	KOBchda1_H3K9me3_vs_TB_31_H3K9me3_peak_781	11.98	12.62	10.78	1.85	1.19E-06	3.17E-06	Bcboa3:exon;Bcboa3:three_prime_UTR	Bcboa3:NC_037310.1:9771-11969:-:2089	Bcboa3(gene-BCIN_01g00030)	NA	NA	NA	Bcboa3 [Botrytis cinerea B05.10]	NA
NC_037319.1	1166027	1168499	2473	KOBchda1_H3K9me3_vs_TB_31_H3K9me3_peak_787	9.73	10.42	8.35	2.08	1.25E-06	3.28E-06	intergenic	BCIN_10g03050:NC_037319.1:1167931-1169638:-:2375	BCIN_10g03050(gene-BCIN_10g03050)	NA	NA	NA	hypothetical protein BCIN_10g03050 [Botrytis cinerea B05.10]	NA
NC_037320.1	1803706	1804576	871	KOBchda1_H3K9me3_vs_TB_31_H3K9me3_peak_795	7.91	8.51	6.87	1.64	1.37E-06	3.56E-06	BCIN_11g05010:three_prime_UTR;BCIN_11g05010:exon	BCIN_11g05010:NC_037320.1:1802487-1804708:+:1654	BCIN_11g05010(gene-BCIN_11g05010)	NA	NA	NA	hypothetical protein BCIN_11g05010 [Botrytis cinerea B05.10]	NA
NC_037310.1	943115	944367	1253	KOBchda1_H3K9me3_vs_TB_31_H3K9me3_peak_801	7.84	8.34	7.06	1.29	1.49E-06	3.84E-06	BCIN_01g02550:Promoter;BCIN_01g02540:Promoter	BCIN_01g02550:NC_037310.1:944109-947888:+:-368	BCIN_01g02550(gene-BCIN_01g02550)	NA	NA	NA	hypothetical protein BCIN_01g02550 [Botrytis cinerea B05.10]	NA
NC_037315.1	35139	36445	1307	KOBchda1_H3K9me3_vs_TB_31_H3K9me3_peak_807	9.96	10.63	8.69	1.94	1.54E-06	3.94E-06	intergenic	BCIN_06g00028:NC_037315.1:26329-28778:-:-7014	BCIN_06g00028(gene-BCIN_06g00028)	NA	NA	NA	hypothetical protein BCIN_06g00028 [Botrytis cinerea B05.10]	NA
NC_037322.1	460213	461414	1202	KOBchda1_H3K9me3_vs_TB_31_H3K9me3_peak_808	9.08	9.72	7.92	1.81	1.54E-06	3.95E-06	BCIN_13g01250:Promoter	BCIN_13g01250:NC_037322.1:461462-462761:+:-648	BCIN_13g01250(gene-BCIN_13g01250)	NA	NA	NA	hypothetical protein BCIN_13g01250 [Botrytis cinerea B05.10]	NA
NC_037321.1	586184	586854	671	KOBchda1_H3K9me3_vs_TB_31_H3K9me3_peak_823	7.47	8.08	6.39	1.69	1.89E-06	4.74E-06	intergenic	BCIN_12g01650:NC_037321.1:584305-585974:+:2214	BCIN_12g01650(gene-BCIN_12g01650)	75;GO:0000815,cellular_component ESCRT III complex;GO:0005575,cellular_component cellular_component;GO:0005622,cellular_component intracellular;GO:0005623,cellular_component cell;GO:0005737,cellular_component cytoplasm;GO:0005768,cellular_component endosome;GO:0006508,biological_process proteolysis;GO:0006511,biological_process ubiquitin-dependent protein catabolic process;GO:0006807,biological_p…	CHMP7; charged multivesicular body protein 7; K15053	map04144	hypothetical protein BCIN_12g01650 [Botrytis cinerea B05.10]	NA
NC_037315.1	229183	231552	2370	KOBchda1_H3K9me3_vs_TB_31_H3K9me3_peak_825	9.64	10.23	8.63	1.61	1.94E-06	4.86E-06	intergenic	Bhp3:NC_037315.1:228777-229518:+:1590	Bhp3(gene-BCIN_06g00510)	NA	NA	NA	Bhp3 [Botrytis cinerea B05.10]	NA
NC_037311.1	784741	785169	429	KOBchda1_H3K9me3_vs_TB_31_H3K9me3_peak_828	6.75	7.33	5.76	1.58	1.99E-06	4.98E-06	Bcrpe1:Promoter;BCIN_02g02100:Promoter	Bcrpe1:NC_037311.1:783440-784753:-:-202	Bcrpe1(gene-BCIN_02g02110)	62;GO:0003674,molecular_function molecular_function;GO:0003824,molecular_function catalytic activity;GO:0004750,molecular_function ribulose-phosphate 3-epimerase activity;GO:0005488,molecular_function binding;GO:0005575,cellular_component cellular_component;GO:0005622,cellular_component intracellular;GO:0005623,cellular_component cell;GO:0005737,cellular_component cytoplasm;GO:0005829,cellular_co…	rpe, RPE; ribulose-phosphate 3-epimerase [EC:5.1.3.1]; K01783	map00030,map00040	Bcrpe1 [Botrytis cinerea B05.10]	NA
NC_037322.1	1625009	1626933	1925	KOBchda1_H3K9me3_vs_TB_31_H3K9me3_peak_829	8.5	9.12	7.35	1.77	2.02E-06	5.04E-06	intergenic	BCIN_13g04430:NC_037322.1:1632852-1637957:-:11986	BCIN_13g04430(gene-BCIN_13g04430)	48;GO:0003674,molecular_function molecular_function;GO:0003824,molecular_function catalytic activity;GO:0003855,molecular_function 3-dehydroquinate dehydratase activity;GO:0003856,molecular_function 3-dehydroquinate synthase activity;GO:0003866,molecular_function 3-phosphoshikimate 1-carboxyvinyltransferase activity;GO:0004764,molecular_function shikimate 3-dehydrogenase (NADP+) activity;GO:00047…	ARO1; pentafunctional AROM polypeptide [EC:4.2.3.4 4.2.1.10 1.1.1.25 2.7.1.71 2.5.1.19]; K13830	map00400	hypothetical protein BCIN_13g04430 [Botrytis cinerea B05.10]	NA
NC_037324.1	30135	31998	1864	KOBchda1_H3K9me3_vs_TB_31_H3K9me3_peak_835	10.32	11.04	8.81	2.23	2.12E-06	5.26E-06	intergenic	BCIN_15g00010:NC_037324.1:52480-54041:+:-21413	BCIN_15g00010(gene-BCIN_15g00010)	NA	NA	NA	hypothetical protein BCIN_15g00010 [Botrytis cinerea B05.10]	NA
NC_037310.1	130836	131187	352	KOBchda1_H3K9me3_vs_TB_31_H3K9me3_peak_838	6.52	7.09	5.54	1.55	2.16E-06	5.32E-06	BCIN_01g00310:Promoter	BCIN_01g00310:NC_037310.1:131028-134420:+:-16	BCIN_01g00310(gene-BCIN_01g00310)	NA	NA	NA	hypothetical protein BCIN_01g00310 [Botrytis cinerea B05.10]	NA
NC_037325.1	530289	535801	5513	KOBchda1_H3K9me3_vs_TB_31_H3K9me3_peak_854	10.02	10.64	8.91	1.73	2.67E-06	6.46E-06	intergenic	Bctti1:NC_037325.1:514602-517930:-:-15115	Bctti1(gene-BCIN_16g01360)	40;GO:0000228,cellular_component nuclear chromosome;GO:0000785,cellular_component chromatin;GO:0000790,cellular_component nuclear chromatin;GO:0005575,cellular_component cellular_component;GO:0005622,cellular_component intracellular;GO:0005623,cellular_component cell;GO:0005634,cellular_component nucleus;GO:0005694,cellular_component chromosome;GO:0005737,cellular_component cytoplasm;GO:0005739,c…	NA	NA	Bctti1 [Botrytis cinerea B05.10]	NA
NC_037315.1	2499483	2504183	4701	KOBchda1_H3K9me3_vs_TB_31_H3K9me3_peak_863	11.62	12.35	10.11	2.23	3.14E-06	7.53E-06	intergenic	BCIN_06g07020:NC_037315.1:2506493-2508563:+:-4660	BCIN_06g07020(gene-BCIN_06g07020)	NA	NA	NA	hypothetical protein BCIN_06g07020 [Botrytis cinerea B05.10]	NA
NC_037311.1	204584	205245	662	KOBchda1_H3K9me3_vs_TB_31_H3K9me3_peak_866	7.41	8.04	6.29	1.75	3.22E-06	7.69E-06	BCIN_02g00280:Promoter;BCIN_02g00270:Promoter	BCIN_02g00270:NC_037311.1:205182-206341:+:-267	BCIN_02g00270(gene-BCIN_02g00270)	NA	NA	NA	hypothetical protein BCIN_02g00270 [Botrytis cinerea B05.10]	NA
NC_037325.1	453746	454243	498	KOBchda1_H3K9me3_vs_TB_31_H3K9me3_peak_867	6.82	7.38	5.9	1.48	3.22E-06	7.69E-06	intergenic	BCIN_16g01090:NC_037325.1:450294-451530:-:-2464	BCIN_16g01090(gene-BCIN_16g01090)	NA	NA	NA	hypothetical protein BCIN_16g01090 [Botrytis cinerea B05.10]	NA
NC_037313.1	638418	639524	1107	KOBchda1_H3K9me3_vs_TB_31_H3K9me3_peak_872	7.53	8.12	6.5	1.63	3.61E-06	8.56E-06	intergenic	BCIN_04g01710:NC_037313.1:629575-630947:-:-8024	BCIN_04g01710(gene-BCIN_04g01710)	NA	NA	NA	hypothetical protein BCIN_04g01710 [Botrytis cinerea B05.10]	NA
NC_037324.1	32446	35005	2560	KOBchda1_H3K9me3_vs_TB_31_H3K9me3_peak_875	9.28	9.93	8.05	1.87	3.67E-06	8.68E-06	intergenic	BCIN_15g00010:NC_037324.1:52480-54041:+:-18754	BCIN_15g00010(gene-BCIN_15g00010)	NA	NA	NA	hypothetical protein BCIN_15g00010 [Botrytis cinerea B05.10]	NA
NC_037313.1	666074	666805	732	KOBchda1_H3K9me3_vs_TB_31_H3K9me3_peak_876	7.19	7.78	6.2	1.58	3.81E-06	8.99E-06	intergenic	Bctpp1:NC_037313.1:675117-677772:+:-8677	Bctpp1(gene-BCIN_04g01720)	67;GO:0000012,biological_process single strand break repair;GO:0003674,molecular_function molecular_function;GO:0003676,molecular_function nucleic acid binding;GO:0003677,molecular_function DNA binding;GO:0003690,molecular_function double-stranded DNA binding;GO:0003824,molecular_function catalytic activity;GO:0005488,molecular_function binding;GO:0005575,cellular_component cellular_component;GO:…	NA	NA	Bctpp1 [Botrytis cinerea B05.10]	NA
NC_037311.1	2711947	2712728	782	KOBchda1_H3K9me3_vs_TB_31_H3K9me3_peak_883	7.31	7.85	6.45	1.39	4.10E-06	9.61E-06	intergenic	BCIN_02g07630:NC_037311.1:2712807-2714969:-:2631	BCIN_02g07630(gene-BCIN_02g07630)	NA	NA	NA	hypothetical protein BCIN_02g07630 [Botrytis cinerea B05.10]	NA
NC_037315.1	40964	42038	1075	KOBchda1_H3K9me3_vs_TB_31_H3K9me3_peak_887	9.48	10.1	8.35	1.75	4.22E-06	9.85E-06	intergenic	BCIN_06g00028:NC_037315.1:26329-28778:-:-12723	BCIN_06g00028(gene-BCIN_06g00028)	NA	NA	NA	hypothetical protein BCIN_06g00028 [Botrytis cinerea B05.10]	NA
NC_037313.1	667065	668108	1044	KOBchda1_H3K9me3_vs_TB_31_H3K9me3_peak_892	7.54	8.12	6.57	1.55	4.44E-06	1.03E-05	intergenic	Bctpp1:NC_037313.1:675117-677772:+:-7530	Bctpp1(gene-BCIN_04g01720)	67;GO:0000012,biological_process single strand break repair;GO:0003674,molecular_function molecular_function;GO:0003676,molecular_function nucleic acid binding;GO:0003677,molecular_function DNA binding;GO:0003690,molecular_function double-stranded DNA binding;GO:0003824,molecular_function catalytic activity;GO:0005488,molecular_function binding;GO:0005575,cellular_component cellular_component;GO:…	NA	NA	Bctpp1 [Botrytis cinerea B05.10]	NA
NC_037324.1	1821680	1826722	5043	KOBchda1_H3K9me3_vs_TB_31_H3K9me3_peak_896	12.24	12.96	10.74	2.22	4.59E-06	1.06E-05	intergenic	Bcpie2:NC_037324.1:1825017-1828021:-:3820	Bcpie2(gene-BCIN_15g05270)	NA	NA	NA	Bcpie2 [Botrytis cinerea B05.10]	NA
NC_037320.1	1346596	1348106	1511	KOBchda1_H3K9me3_vs_TB_31_H3K9me3_peak_918	10.04	10.64	9	1.64	5.65E-06	1.27E-05	intergenic	BCIN_11g03770:NC_037320.1:1329346-1332934:-:-14417	BCIN_11g03770(gene-BCIN_11g03770)	NA	NA	NA	hypothetical protein BCIN_11g03770 [Botrytis cinerea B05.10]	NA
NC_037319.1	1164433	1165491	1059	KOBchda1_H3K9me3_vs_TB_31_H3K9me3_peak_921	7.89	8.48	6.87	1.6	5.82E-06	1.31E-05	intergenic	BCIN_10g03050:NC_037319.1:1167931-1169638:-:4676	BCIN_10g03050(gene-BCIN_10g03050)	NA	NA	NA	hypothetical protein BCIN_10g03050 [Botrytis cinerea B05.10]	NA
NC_037316.1	1827495	1834019	6525	KOBchda1_H3K9me3_vs_TB_31_H3K9me3_peak_928	10.56	11.2	9.39	1.81	6.34E-06	1.41E-05	intergenic	BCIN_07g04990:NC_037316.1:1800158-1801432:-:-29325	BCIN_07g04990(gene-BCIN_07g04990)	NA	NA	NA	hypothetical protein BCIN_07g04990 [Botrytis cinerea B05.10]	NA
NC_037310.1	4024652	4025154	503	KOBchda1_H3K9me3_vs_TB_31_H3K9me3_peak_934	7.68	8.33	6.47	1.85	6.61E-06	1.47E-05	intergenic	BCIN_01g11440:NC_037310.1:4022812-4023849:+:2091	BCIN_01g11440(gene-BCIN_01g11440)	NA	NA	NA	hypothetical protein BCIN_01g11440 [Botrytis cinerea B05.10]	NA
NC_037310.1	4014510	4015066	557	KOBchda1_H3K9me3_vs_TB_31_H3K9me3_peak_938	8.88	9.47	7.85	1.62	7.00E-06	1.54E-05	intergenic	BCIN_01g11440:NC_037310.1:4022812-4023849:+:-8024	BCIN_01g11440(gene-BCIN_01g11440)	NA	NA	NA	hypothetical protein BCIN_01g11440 [Botrytis cinerea B05.10]	NA
NC_037322.1	1487616	1489491	1876	KOBchda1_H3K9me3_vs_TB_31_H3K9me3_peak_947	10.12	10.7	9.13	1.56	7.32E-06	1.60E-05	intergenic	BCIN_13g04160:NC_037322.1:1490742-1491923:-:3369	BCIN_13g04160(gene-BCIN_13g04160)	NA	NA	NA	hypothetical protein BCIN_13g04160 [Botrytis cinerea B05.10]	NA
NC_037325.1	784259	786190	1932	KOBchda1_H3K9me3_vs_TB_31_H3K9me3_peak_950	9.89	10.49	8.86	1.62	7.52E-06	1.64E-05	Bcdmats1:Promoter	Bcdmats1:NC_037325.1:783155-784923:-:-301	Bcdmats1(gene-BCIN_16g01940)	31;GO:0003674,molecular_function molecular_function;GO:0003824,molecular_function catalytic activity;GO:0004659,molecular_function prenyltransferase activity;GO:0006725,biological_process cellular aromatic compound metabolic process;GO:0008150,biological_process biological_process;GO:0008152,biological_process metabolic process;GO:0009058,biological_process biosynthetic process;GO:0009987,biologi…	NA	NA	Bcdmats1 [Botrytis cinerea B05.10]	NA
NC_037318.1	2236152	2238089	1938	KOBchda1_H3K9me3_vs_TB_31_H3K9me3_peak_955	9.06	9.62	8.14	1.48	7.84E-06	1.70E-05	intergenic	BCIN_09g06340:NC_037318.1:2250823-2251979:-:14858	BCIN_09g06340(gene-BCIN_09g06340)	NA	NA	NA	hypothetical protein BCIN_09g06340 [Botrytis cinerea B05.10]	NA
NC_037315.1	2479759	2484466	4708	KOBchda1_H3K9me3_vs_TB_31_H3K9me3_peak_958	11.63	12.32	10.25	2.07	8.05E-06	1.74E-05	intergenic	BCIN_06g07010:NC_037315.1:2457430-2458441:-:-23671	BCIN_06g07010(gene-BCIN_06g07010)	NA	NA	NA	hypothetical protein BCIN_06g07010 [Botrytis cinerea B05.10]	NA
NC_037320.1	1339134	1340136	1003	KOBchda1_H3K9me3_vs_TB_31_H3K9me3_peak_963	8.97	9.59	7.85	1.73	8.32E-06	1.79E-05	intergenic	BCIN_11g03770:NC_037320.1:1329346-1332934:-:-6701	BCIN_11g03770(gene-BCIN_11g03770)	NA	NA	NA	hypothetical protein BCIN_11g03770 [Botrytis cinerea B05.10]	NA
NC_037321.1	1816335	1821511	5177	KOBchda1_H3K9me3_vs_TB_31_H3K9me3_peak_964	10.23	10.85	9.13	1.72	8.33E-06	1.79E-05	intergenic	BCIN_12g05340:NC_037321.1:1806177-1807844:+:12746	BCIN_12g05340(gene-BCIN_12g05340)	NA	GRE2; NADPH-dependent methylglyoxal reductase [EC:1.1.1.283]; K17741	map00620,map00640,map04011	hypothetical protein BCIN_12g05340 [Botrytis cinerea B05.10]	NA
NC_037313.1	654983	661689	6707	KOBchda1_H3K9me3_vs_TB_31_H3K9me3_peak_966	10.84	11.5	9.58	1.92	8.35E-06	1.79E-05	intergenic	Bctpp1:NC_037313.1:675117-677772:+:-16781	Bctpp1(gene-BCIN_04g01720)	67;GO:0000012,biological_process single strand break repair;GO:0003674,molecular_function molecular_function;GO:0003676,molecular_function nucleic acid binding;GO:0003677,molecular_function DNA binding;GO:0003690,molecular_function double-stranded DNA binding;GO:0003824,molecular_function catalytic activity;GO:0005488,molecular_function binding;GO:0005575,cellular_component cellular_component;GO:…	NA	NA	Bctpp1 [Botrytis cinerea B05.10]	NA
NC_037313.1	2312959	2314251	1293	KOBchda1_H3K9me3_vs_TB_31_H3K9me3_peak_971	8.37	8.93	7.42	1.51	8.53E-06	1.82E-05	intergenic	Bcrim20:NC_037313.1:2313990-2317564:-:3959	Bcrim20(gene-BCIN_04g06670)	177;GO:0000815,cellular_component ESCRT III complex;GO:0001403,biological_process invasive growth in response to glucose limitation;GO:0005575,cellular_component cellular_component;GO:0005622,cellular_component intracellular;GO:0005623,cellular_component cell;GO:0005634,cellular_component nucleus;GO:0005737,cellular_component cytoplasm;GO:0005768,cellular_component endosome;GO:0005886,cellular_co…	PDCD6IP, ALIX, RIM20; programmed cell death 6-interacting protein; K12200	map04144	Bcrim20 [Botrytis cinerea B05.10]	NA
NC_037317.1	859935	861578	1644	KOBchda1_H3K9me3_vs_TB_31_H3K9me3_peak_976	9.79	10.43	8.64	1.78	8.79E-06	1.86E-05	intergenic	BCIN_08g02190:NC_037317.1:863279-865136:-:4379	BCIN_08g02190(gene-BCIN_08g02190)	NA	NSDHL, ERG26; sterol-4alpha-carboxylate 3-dehydrogenase (decarboxylating) [EC:1.1.1.170]; K07748	map00100	hypothetical protein BCIN_08g02190 [Botrytis cinerea B05.10]	NA
NC_037325.1	547176	554444	7269	KOBchda1_H3K9me3_vs_TB_31_H3K9me3_peak_979	10.42	11.04	9.33	1.71	9.02E-06	1.91E-05	intergenic	BCIN_16g01370:NC_037325.1:563531-565229:-:14419	BCIN_16g01370(gene-BCIN_16g01370)	60;GO:0003674,molecular_function molecular_function;GO:0003824,molecular_function catalytic activity;GO:0004349,molecular_function glutamate 5-kinase activity;GO:0005575,cellular_component cellular_component;GO:0005622,cellular_component intracellular;GO:0005623,cellular_component cell;GO:0005737,cellular_component cytoplasm;GO:0005829,cellular_component cytosol;GO:0006082,biological_process orga…	proB; glutamate 5-kinase [EC:2.7.2.11]; K00931	map00330,map00332	hypothetical protein BCIN_16g01370 [Botrytis cinerea B05.10]	NA
NC_037321.1	924762	925776	1015	KOBchda1_H3K9me3_vs_TB_31_H3K9me3_peak_986	8.25	8.77	7.42	1.35	9.37E-06	1.97E-05	BCIN_12g02650:Promoter	BCIN_12g02650:NC_037321.1:925596-926620:+:-327	BCIN_12g02650(gene-BCIN_12g02650)	NA	NA	NA	hypothetical protein BCIN_12g02650 [Botrytis cinerea B05.10]	NA
NC_037311.1	788527	789291	765	KOBchda1_H3K9me3_vs_TB_31_H3K9me3_peak_990	7.88	8.53	6.7	1.83	9.59E-06	2.00E-05	BCIN_02g02140:Promoter;BCIN_02g02130:exon;BCIN_02g02130:three_prime_UTR;BCIN_02g02120:Promoter	BCIN_02g02140:NC_037311.1:789369-790896:+:-460	BCIN_02g02140(gene-BCIN_02g02140)	NA	NA	NA	hypothetical protein BCIN_02g02140 [Botrytis cinerea B05.10]	NA
NC_037315.1	1553141	1554050	910	KOBchda1_H3K9me3_vs_TB_31_H3K9me3_peak_995	7.7	8.25	6.78	1.48	1.00E-05	2.08E-05	BCIN_06g04560:Promoter	BCIN_06g04560:NC_037315.1:1554097-1556504:+:-501	BCIN_06g04560(gene-BCIN_06g04560)	NA	MAN1A_C, MNS1_2; mannosyl-oligosaccharide alpha-1,2-mannosidase [EC:3.2.1.113]; K01230	map00510,map00513,map04141	hypothetical protein BCIN_06g04560 [Botrytis cinerea B05.10]	NA
NC_037311.1	2994801	2995619	819	KOBchda1_H3K9me3_vs_TB_31_H3K9me3_peak_1002	7.41	7.96	6.5	1.47	1.05E-05	2.17E-05	Bcfrq1:three_prime_UTR;Bcfrq1:exon	Bcprx7:NC_037311.1:2995917-2997499:-:2289	Bcprx7(gene-BCIN_02g08370)	NA	PRDX5; peroxiredoxin 5 [EC:1.11.1.24]; K11187	map04146	Bcprx7 [Botrytis cinerea B05.10]	NA
NC_037324.1	1730175	1735029	4855	KOBchda1_H3K9me3_vs_TB_31_H3K9me3_peak_1005	9.81	10.38	8.86	1.52	1.06E-05	2.19E-05	intergenic	BCIN_15g05120:NC_037324.1:1725241-1727078:+:7361	BCIN_15g05120(gene-BCIN_15g05120)	42;GO:0000323,cellular_component lytic vacuole;GO:0005575,cellular_component cellular_component;GO:0005622,cellular_component intracellular;GO:0005623,cellular_component cell;GO:0005737,cellular_component cytoplasm;GO:0005764,cellular_component lysosome;GO:0005773,cellular_component vacuole;GO:0005886,cellular_component plasma membrane;GO:0005887,cellular_component integral component of plasma me…	NA	NA	hypothetical protein BCIN_15g05120 [Botrytis cinerea B05.10]	NA
NC_037310.1	4025826	4027312	1487	KOBchda1_H3K9me3_vs_TB_31_H3K9me3_peak_1008	9.79	10.29	9.02	1.27	1.08E-05	2.22E-05	intergenic	BCIN_01g11440:NC_037310.1:4022812-4023849:+:3757	BCIN_01g11440(gene-BCIN_01g11440)	NA	NA	NA	hypothetical protein BCIN_01g11440 [Botrytis cinerea B05.10]	NA
NC_037320.1	244552	252754	8203	KOBchda1_H3K9me3_vs_TB_31_H3K9me3_peak_1014	11.11	11.78	9.82	1.96	1.19E-05	2.43E-05	intergenic	BCIN_11g00720:NC_037320.1:227222-228946:-:-19707	BCIN_11g00720(gene-BCIN_11g00720)	NA	NA	NA	hypothetical protein BCIN_11g00720 [Botrytis cinerea B05.10]	NA
NC_037310.1	571056	572738	1683	KOBchda1_H3K9me3_vs_TB_31_H3K9me3_peak_1015	10.13	10.73	9.07	1.66	1.19E-05	2.44E-05	BcatrO:Promoter	BcatrO:NC_037310.1:564790-570777:-:-1120	BcatrO(gene-BCIN_01g01450)	163;GO:0000166,molecular_function nucleotide binding;GO:0000322,cellular_component storage vacuole;GO:0000323,cellular_component lytic vacuole;GO:0000324,cellular_component fungal-type vacuole;GO:0000724,biological_process double-strand break repair via homologous recombination;GO:0000725,biological_process recombinational repair;GO:0003674,molecular_function molecular_function;GO:0003824,molecul…	ABCG2.PDR, CDR1; ATP-binding cassette, subfamily G (WHITE), member 2, PDR; K08711	map02010	BcatrO [Botrytis cinerea B05.10]	NA
NC_037310.1	1399709	1410448	10740	KOBchda1_H3K9me3_vs_TB_31_H3K9me3_peak_1029	12.84	13.56	11.35	2.21	1.36E-05	2.73E-05	intergenic	Bcshr3:NC_037310.1:1387346-1388299:-:-16779	Bcshr3(gene-BCIN_01g03860)	58;GO:0003674,molecular_function molecular_function;GO:0005488,molecular_function binding;GO:0005515,molecular_function protein binding;GO:0005575,cellular_component cellular_component;GO:0005622,cellular_component intracellular;GO:0005623,cellular_component cell;GO:0005737,cellular_component cytoplasm;GO:0005783,cellular_component endoplasmic reticulum;GO:0005789,cellular_component endoplasmic r…	NA	NA	Bcshr3 [Botrytis cinerea B05.10]	NA
NC_037322.1	2221938	2222668	731	KOBchda1_H3K9me3_vs_TB_31_H3K9me3_peak_1034	8.72	9.31	7.67	1.64	1.39E-05	2.78E-05	intergenic	BCIN_13g05870:NC_037322.1:2216454-2218777:+:5849	BCIN_13g05870(gene-BCIN_13g05870)	NA	NA	NA	hypothetical protein BCIN_13g05870 [Botrytis cinerea B05.10]	NA
NC_037316.1	1010236	1010939	704	KOBchda1_H3K9me3_vs_TB_31_H3K9me3_peak_1037	7.87	8.39	7.05	1.34	1.41E-05	2.81E-05	BCIN_07g02750:exon	BCIN_07g02750:NC_037316.1:1010332-1013068:-:2480	BCIN_07g02750(gene-BCIN_07g02750)	NA	AACS, acsA; acetoacetyl-CoA synthetase [EC:6.2.1.16]; K01907	map00280,map00650	hypothetical protein BCIN_07g02750 [Botrytis cinerea B05.10]	NA
NC_037311.1	2613550	2614853	1304	KOBchda1_H3K9me3_vs_TB_31_H3K9me3_peak_1039	8.77	9.29	7.95	1.33	1.47E-05	2.93E-05	Bcpet112:exon	Bcpet112:NC_037311.1:2614061-2616633:-:2431	Bcpet112(gene-BCIN_02g07380)	66;GO:0003674,molecular_function molecular_function;GO:0003824,molecular_function catalytic activity;GO:0005575,cellular_component cellular_component;GO:0005622,cellular_component intracellular;GO:0005623,cellular_component cell;GO:0005737,cellular_component cytoplasm;GO:0005739,cellular_component mitochondrion;GO:0006082,biological_process organic acid metabolic process;GO:0006139,biological_pro…	gatB, PET112; aspartyl-tRNA(Asn)/glutamyl-tRNA(Gln) amidotransferase subunit B [EC:6.3.5.6 6.3.5.7]; K02434	map00970	Bcpet112 [Botrytis cinerea B05.10]	NA
NC_037310.1	1415830	1416639	810	KOBchda1_H3K9me3_vs_TB_31_H3K9me3_peak_1045	8.66	9.28	7.54	1.74	1.51E-05	2.99E-05	intergenic	BCIN_01g03890:NC_037310.1:1435273-1436747:-:20512	BCIN_01g03890(gene-BCIN_01g03890)	NA	NA	NA	hypothetical protein BCIN_01g03890 [Botrytis cinerea B05.10]	NA
NC_037323.1	586113	589310	3198	KOBchda1_H3K9me3_vs_TB_31_H3K9me3_peak_1048	10.71	11.32	9.62	1.7	1.55E-05	3.06E-05	Bcpks11:Promoter;Bcnrps9:Promoter	Bcnrps9:NC_037323.1:587784-602303:+:-72	Bcnrps9(gene-BCIN_14g01300)	3;GO:0008150,biological_process biological_process;GO:0008152,biological_process metabolic process;GO:0019748,biological_process secondary metabolic process	AAE3; oxalate---CoA ligase [EC:6.2.1.8]; K22133; ACSF3; malonyl-CoA/methylmalonyl-CoA synthetase [EC:6.2.1.-]; K18660	map00061,map00280,map00630	Bcnrps9 [Botrytis cinerea B05.10]	NA
NC_037317.1	1673301	1687769	14469	KOBchda1_H3K9me3_vs_TB_31_H3K9me3_peak_1049	12.06	12.75	10.66	2.1	1.56E-05	3.07E-05	intergenic	BCIN_08g04320:NC_037317.1:1662259-1663682:+:18276	BCIN_08g04320(gene-BCIN_08g04320)	NA	NA	NA	hypothetical protein BCIN_08g04320 [Botrytis cinerea B05.10]	NA
NC_037320.1	232508	236578	4071	KOBchda1_H3K9me3_vs_TB_31_H3K9me3_peak_1057	9.53	10.11	8.55	1.55	1.61E-05	3.15E-05	intergenic	BCIN_11g00720:NC_037320.1:227222-228946:-:-5597	BCIN_11g00720(gene-BCIN_11g00720)	NA	NA	NA	hypothetical protein BCIN_11g00720 [Botrytis cinerea B05.10]	NA
NC_037314.1	2527774	2535932	8159	KOBchda1_H3K9me3_vs_TB_31_H3K9me3_peak_1073	11.14	11.79	9.96	1.83	1.99E-05	3.84E-05	intergenic	BCIN_05g07230:NC_037314.1:2508789-2512431:+:23064	BCIN_05g07230(gene-BCIN_05g07230)	NA	NA	NA	hypothetical protein BCIN_05g07230 [Botrytis cinerea B05.10]	NA
NC_037311.1	192046	192377	332	KOBchda1_H3K9me3_vs_TB_31_H3K9me3_peak_1088	6.32	6.83	5.53	1.3	2.30E-05	4.38E-05	BCIN_02g00230:Promoter	BCIN_02g00230:NC_037311.1:192876-194449:+:-664	BCIN_02g00230(gene-BCIN_02g00230)	49;GO:0003674,molecular_function molecular_function;GO:0003824,molecular_function catalytic activity;GO:0004032,molecular_function alditol:NADP+ 1-oxidoreductase activity;GO:0004033,molecular_function aldo-keto reductase (NADP) activity;GO:0005575,cellular_component cellular_component;GO:0005622,cellular_component intracellular;GO:0005623,cellular_component cell;GO:0005634,cellular_component nucl…	NA	NA	hypothetical protein BCIN_02g00230 [Botrytis cinerea B05.10]	NA
NC_037310.1	1420145	1428119	7975	KOBchda1_H3K9me3_vs_TB_31_H3K9me3_peak_1092	12.81	13.52	11.36	2.15	2.38E-05	4.50E-05	intergenic	BCIN_01g03890:NC_037310.1:1435273-1436747:-:12615	BCIN_01g03890(gene-BCIN_01g03890)	NA	NA	NA	hypothetical protein BCIN_01g03890 [Botrytis cinerea B05.10]	NA
NC_037315.1	2228983	2237851	8869	KOBchda1_H3K9me3_vs_TB_31_H3K9me3_peak_1095	11.05	11.69	9.85	1.84	2.42E-05	4.57E-05	intergenic	BCIN_06g06410:NC_037315.1:2218256-2219806:-:-13611	BCIN_06g06410(gene-BCIN_06g06410)	NA	NA	NA	hypothetical protein BCIN_06g06410 [Botrytis cinerea B05.10]	NA
NC_037321.1	2052484	2054216	1733	KOBchda1_H3K9me3_vs_TB_31_H3K9me3_peak_1096	9.18	9.76	8.19	1.57	2.45E-05	4.62E-05	intergenic	BCIN_12g05970:NC_037321.1:2050768-2051315:-:-2035	BCIN_12g05970(gene-BCIN_12g05970)	NA	NA	NA	hypothetical protein BCIN_12g05970 [Botrytis cinerea B05.10]	NA
NC_037310.1	39750	40992	1243	KOBchda1_H3K9me3_vs_TB_31_H3K9me3_peak_1101	8.09	8.52	7.49	1.02	2.75E-05	5.17E-05	Bcboa7:exon	Bcboa7:NC_037310.1:39389-41452:-:1081	Bcboa7(gene-BCIN_01g00070)	NA	NA	NA	Bcboa7 [Botrytis cinerea B05.10]	NA
NC_037323.1	569206	569549	344	KOBchda1_H3K9me3_vs_TB_31_H3K9me3_peak_1102	9.21	9.77	8.3	1.47	2.77E-05	5.19E-05	intergenic	BCIN_14g01270:NC_037323.1:565564-567984:+:3813	BCIN_14g01270(gene-BCIN_14g01270)	NA	NA	NA	hypothetical protein BCIN_14g01270 [Botrytis cinerea B05.10]	NA
NC_037314.1	2519366	2521133	1768	KOBchda1_H3K9me3_vs_TB_31_H3K9me3_peak_1103	8.4	8.98	7.42	1.56	2.78E-05	5.21E-05	intergenic	BCIN_05g07230:NC_037314.1:2508789-2512431:+:11460	BCIN_05g07230(gene-BCIN_05g07230)	NA	NA	NA	hypothetical protein BCIN_05g07230 [Botrytis cinerea B05.10]	NA
NC_037311.1	2656025	2658394	2370	KOBchda1_H3K9me3_vs_TB_31_H3K9me3_peak_1111	10.44	11.05	9.33	1.73	2.94E-05	5.48E-05	BCIN_02g07470:Promoter;BCIN_02g07480:Promoter	BCIN_02g07470:NC_037311.1:2655865-2657037:-:-172	BCIN_02g07470(gene-BCIN_02g07470)	NA	NA	NA	hypothetical protein BCIN_02g07470 [Botrytis cinerea B05.10]	NA
NC_037320.1	813539	814772	1234	KOBchda1_H3K9me3_vs_TB_31_H3K9me3_peak_1124	8.96	9.49	8.11	1.39	3.26E-05	6.01E-05	BCIN_11g02410:exon;BCIN_11g02410:three_prime_UTR	BCIN_11g02410:NC_037320.1:813863-818074:-:3918	BCIN_11g02410(gene-BCIN_11g02410)	21;GO:0005575,cellular_component cellular_component;GO:0005623,cellular_component cell;GO:0005886,cellular_component plasma membrane;GO:0005887,cellular_component integral component of plasma membrane;GO:0006810,biological_process transport;GO:0006892,biological_process post-Golgi vesicle-mediated transport;GO:0006893,biological_process Golgi to plasma membrane transport;GO:0008150,biological_pro…	NA	NA	hypothetical protein BCIN_11g02410 [Botrytis cinerea B05.10]	NA
NC_037318.1	2212371	2222705	10335	KOBchda1_H3K9me3_vs_TB_31_H3K9me3_peak_1138	11.16	11.78	10.05	1.73	4.02E-05	7.32E-05	intergenic	BCIN_09g06330:NC_037318.1:2202995-2205739:+:14543	BCIN_09g06330(gene-BCIN_09g06330)	NA	NA	NA	hypothetical protein BCIN_09g06330 [Botrytis cinerea B05.10]	NA
NC_037319.1	50296	51729	1434	KOBchda1_H3K9me3_vs_TB_31_H3K9me3_peak_1140	8.4	8.9	7.63	1.27	4.12E-05	7.48E-05	intergenic	BCIN_10g00140:NC_037319.1:51186-52794:-:1781	BCIN_10g00140(gene-BCIN_10g00140)	NA	NA	NA	hypothetical protein BCIN_10g00140 [Botrytis cinerea B05.10]	NA
NC_037319.1	732387	732828	442	KOBchda1_H3K9me3_vs_TB_31_H3K9me3_peak_1143	7.41	8.04	6.28	1.76	4.24E-05	7.68E-05	intergenic	BCIN_10g01850:NC_037319.1:735160-737875:+:-2552	BCIN_10g01850(gene-BCIN_10g01850)	NA	NA	NA	hypothetical protein BCIN_10g01850 [Botrytis cinerea B05.10]	NA
NC_037314.1	2521614	2527444	5831	KOBchda1_H3K9me3_vs_TB_31_H3K9me3_peak_1153	10.18	10.76	9.18	1.58	4.69E-05	8.41E-05	intergenic	BCIN_05g07230:NC_037314.1:2508789-2512431:+:15740	BCIN_05g07230(gene-BCIN_05g07230)	NA	NA	NA	hypothetical protein BCIN_05g07230 [Botrytis cinerea B05.10]	NA
NC_037322.1	1602576	1618542	15967	KOBchda1_H3K9me3_vs_TB_31_H3K9me3_peak_1166	11.98	12.65	10.67	1.98	5.26E-05	9.33E-05	intergenic	BCIN_13g04420:NC_037322.1:1593677-1594460:+:16882	BCIN_13g04420(gene-BCIN_13g04420)	147;GO:0000003,biological_process reproduction;GO:0000122,biological_process negative regulation of transcription by RNA polymerase II;GO:0000228,cellular_component nuclear chromosome;GO:0000785,cellular_component chromatin;GO:0000786,cellular_component nucleosome;GO:0000788,cellular_component nuclear nucleosome;GO:0000790,cellular_component nuclear chromatin;GO:0003006,biological_process develop…	NA	NA	hypothetical protein BCIN_13g04420 [Botrytis cinerea B05.10]	NA
NC_037310.1	1410739	1415530	4792	KOBchda1_H3K9me3_vs_TB_31_H3K9me3_peak_1169	11.66	12.33	10.37	1.96	5.34E-05	9.46E-05	intergenic	BCIN_01g03890:NC_037310.1:1435273-1436747:-:23612	BCIN_01g03890(gene-BCIN_01g03890)	NA	NA	NA	hypothetical protein BCIN_01g03890 [Botrytis cinerea B05.10]	NA
NC_037316.1	2632298	2637479	5182	KOBchda1_H3K9me3_vs_TB_31_H3K9me3_peak_1175	13.12	13.82	11.68	2.15	6.18E-05	0.000109	intergenic	BCIN_07g07110:NC_037316.1:2629604-2632202:-:-2686	BCIN_07g07110(gene-BCIN_07g07110)	NA	NA	NA	hypothetical protein BCIN_07g07110 [Botrytis cinerea B05.10]	NA
NC_037319.1	723434	724034	601	KOBchda1_H3K9me3_vs_TB_31_H3K9me3_peak_1191	8.12	8.71	7.11	1.6	7.83E-05	0.000136	intergenic	BCIN_10g01850:NC_037319.1:735160-737875:+:-11426	BCIN_10g01850(gene-BCIN_10g01850)	NA	NA	NA	hypothetical protein BCIN_10g01850 [Botrytis cinerea B05.10]	NA
NC_037323.1	1885964	1900603	14640	KOBchda1_H3K9me3_vs_TB_31_H3K9me3_peak_1195	11.77	12.41	10.61	1.8	8.18E-05	0.000142	intergenic	BCIN_14g04910:NC_037323.1:1909098-1910172:+:-15814	BCIN_14g04910(gene-BCIN_14g04910)	NA	NA	NA	hypothetical protein BCIN_14g04910 [Botrytis cinerea B05.10]	NA
NC_037313.1	644785	653567	8783	KOBchda1_H3K9me3_vs_TB_31_H3K9me3_peak_1209	11.06	11.68	9.94	1.75	8.94E-05	0.000153	intergenic	BCIN_04g01710:NC_037313.1:629575-630947:-:-18229	BCIN_04g01710(gene-BCIN_04g01710)	NA	NA	NA	hypothetical protein BCIN_04g01710 [Botrytis cinerea B05.10]	NA
NC_037323.1	575590	578735	3146	KOBchda1_H3K9me3_vs_TB_31_H3K9me3_peak_1210	11.58	12.22	10.42	1.8	8.96E-05	0.000153	intergenic	Bcpks11:NC_037323.1:577683-586264:-:9101	Bcpks11(gene-BCIN_14g01290)	NA	NA	NA	Bcpks11 [Botrytis cinerea B05.10]	NA
NC_037324.1	1768968	1772249	3282	KOBchda1_H3K9me3_vs_TB_31_H3K9me3_peak_1218	9.45	9.98	8.6	1.38	9.60E-05	0.000163	intergenic	BCIN_15g05130:NC_037324.1:1778756-1781811:+:-8147	BCIN_15g05130(gene-BCIN_15g05130)	NA	NA	NA	hypothetical protein BCIN_15g05130 [Botrytis cinerea B05.10]	NA
NC_037313.1	641106	644245	3140	KOBchda1_H3K9me3_vs_TB_31_H3K9me3_peak_1225	9.03	9.54	8.24	1.3	0.000101	0.000171	intergenic	BCIN_04g01710:NC_037313.1:629575-630947:-:-11728	BCIN_04g01710(gene-BCIN_04g01710)	NA	NA	NA	hypothetical protein BCIN_04g01710 [Botrytis cinerea B05.10]	NA
NC_037322.1	2225074	2227193	2120	KOBchda1_H3K9me3_vs_TB_31_H3K9me3_peak_1227	10.05	10.63	9.08	1.55	0.000107	0.000181	intergenic	BCIN_13g05870:NC_037322.1:2216454-2218777:+:9679	BCIN_13g05870(gene-BCIN_13g05870)	NA	NA	NA	hypothetical protein BCIN_13g05870 [Botrytis cinerea B05.10]	NA
NC_037324.1	1736480	1744646	8167	KOBchda1_H3K9me3_vs_TB_31_H3K9me3_peak_1242	10.83	11.39	9.92	1.47	0.000132	0.00022	intergenic	BCIN_15g05120:NC_037324.1:1725241-1727078:+:15322	BCIN_15g05120(gene-BCIN_15g05120)	42;GO:0000323,cellular_component lytic vacuole;GO:0005575,cellular_component cellular_component;GO:0005622,cellular_component intracellular;GO:0005623,cellular_component cell;GO:0005737,cellular_component cytoplasm;GO:0005764,cellular_component lysosome;GO:0005773,cellular_component vacuole;GO:0005886,cellular_component plasma membrane;GO:0005887,cellular_component integral component of plasma me…	NA	NA	hypothetical protein BCIN_15g05120 [Botrytis cinerea B05.10]	NA
NC_037311.1	66564	66881	318	KOBchda1_H3K9me3_vs_TB_31_H3K9me3_peak_1246	8.1	8.59	7.33	1.26	0.00014	0.000233	intergenic	BCIN_02g00016:NC_037311.1:57227-60555:+:9495	BCIN_02g00016(gene-BCIN_02g00016)	NA	NA	NA	hypothetical protein BCIN_02g00016 [Botrytis cinerea B05.10]	NA
NC_037322.1	636699	637884	1186	KOBchda1_H3K9me3_vs_TB_31_H3K9me3_peak_1263	8.52	9.06	7.66	1.4	0.000154	0.000252	BCIN_13g01780:Promoter	BCIN_13g01780:NC_037322.1:635746-636215:-:-1076	BCIN_13g01780(gene-BCIN_13g01780)	NA	NA	NA	hypothetical protein BCIN_13g01780 [Botrytis cinerea B05.10]	NA
NC_037321.1	2113638	2114082	445	KOBchda1_H3K9me3_vs_TB_31_H3K9me3_peak_1268	8.82	9.34	8.01	1.33	0.000166	0.00027	intergenic	BCIN_12g06110:NC_037321.1:2110688-2111153:+:3172	BCIN_12g06110(gene-BCIN_12g06110)	NA	NA	NA	hypothetical protein BCIN_12g06110 [Botrytis cinerea B05.10]	NA
NC_037312.1	2595220	2608839	13620	KOBchda1_H3K9me3_vs_TB_31_H3K9me3_peak_1273	11.79	12.43	10.62	1.81	0.000179	0.000291	intergenic	Bcgdh2:NC_037312.1:2586049-2590937:+:15980	Bcgdh2(gene-BCIN_03g07670)	53;GO:0003674,molecular_function molecular_function;GO:0003824,molecular_function catalytic activity;GO:0004352,molecular_function glutamate dehydrogenase (NAD+) activity;GO:0004353,molecular_function glutamate dehydrogenase [NAD(P)+] activity;GO:0005575,cellular_component cellular_component;GO:0005622,cellular_component intracellular;GO:0005623,cellular_component cell;GO:0005737,cellular_compone…	GDH2; glutamate dehydrogenase [EC:1.4.1.2]; K15371	map00220,map00250,map00430,map00910	Bcgdh2 [Botrytis cinerea B05.10]	NA
NC_037317.1	1469517	1470704	1188	KOBchda1_H3K9me3_vs_TB_31_H3K9me3_peak_1276	8.37	8.87	7.58	1.29	0.000183	0.000296	BCIN_08g03820:exon;BCIN_08g03820:three_prime_UTR	BCIN_08g03810:NC_037317.1:1468521-1469943:+:1589	BCIN_08g03810(gene-BCIN_08g03810)	NA	UTP14; U3 small nucleolar RNA-associated protein 14; K14567	map03008	hypothetical protein BCIN_08g03810 [Botrytis cinerea B05.10]	NA
NC_037313.1	13857	15046	1190	KOBchda1_H3K9me3_vs_TB_31_H3K9me3_peak_1283	7.67	8.11	7.03	1.08	0.000201	0.000325	BCIN_04g00020:exon;BCIN_04g00010:Promoter	BCIN_04g00020:NC_037313.1:13421-16534:+:1030	BCIN_04g00020(gene-BCIN_04g00020)	NA	NA	NA	hypothetical protein BCIN_04g00020 [Botrytis cinerea B05.10]	NA
NC_037311.1	1009931	1015272	5342	KOBchda1_H3K9me3_vs_TB_31_H3K9me3_peak_1307	12.24	12.87	11.08	1.79	0.000262	0.000415	intergenic	Bclcc13:NC_037311.1:1014403-1016983:-:4381	Bclcc13(gene-BCIN_02g02780)	76;GO:0000041,biological_process transition metal ion transport;GO:0003674,molecular_function molecular_function;GO:0003824,molecular_function catalytic activity;GO:0004322,molecular_function ferroxidase activity;GO:0005575,cellular_component cellular_component;GO:0005623,cellular_component cell;GO:0005886,cellular_component plasma membrane;GO:0005887,cellular_component integral component of plas…	NA	NA	Bclcc13 [Botrytis cinerea B05.10]	NA
NC_037315.1	38967	39558	592	KOBchda1_H3K9me3_vs_TB_31_H3K9me3_peak_1312	8.35	8.91	7.43	1.48	0.00027	0.000425	intergenic	BCIN_06g00028:NC_037315.1:26329-28778:-:-10484	BCIN_06g00028(gene-BCIN_06g00028)	NA	NA	NA	hypothetical protein BCIN_06g00028 [Botrytis cinerea B05.10]	NA
NC_037311.1	2777494	2778714	1221	KOBchda1_H3K9me3_vs_TB_31_H3K9me3_peak_1319	9.5	9.99	8.75	1.24	0.000305	0.000479	intergenic	BCIN_02g07760:NC_037311.1:2778854-2781383:-:3279	BCIN_02g07760(gene-BCIN_02g07760)	NA	TAF11; transcription initiation factor TFIID subunit 11; K03135	map03022	hypothetical protein BCIN_02g07760 [Botrytis cinerea B05.10]	NA
NC_037310.1	751173	774612	23440	KOBchda1_H3K9me3_vs_TB_31_H3K9me3_peak_1321	12.7	13.35	11.48	1.87	0.000314	0.000492	intergenic	BCIN_01g02010:NC_037310.1:778228-779362:-:16469	BCIN_01g02010(gene-BCIN_01g02010)	NA	NA	NA	hypothetical protein BCIN_01g02010 [Botrytis cinerea B05.10]	NA
NC_037322.1	634474	636361	1888	KOBchda1_H3K9me3_vs_TB_31_H3K9me3_peak_1325	10.98	11.58	9.93	1.65	0.000332	0.000518	intergenic	BCIN_13g01780:NC_037322.1:635746-636215:-:797	BCIN_13g01780(gene-BCIN_13g01780)	NA	NA	NA	hypothetical protein BCIN_13g01780 [Botrytis cinerea B05.10]	NA
NC_037311.1	2386226	2398430	12205	KOBchda1_H3K9me3_vs_TB_31_H3K9me3_peak_1327	11.27	11.85	10.3	1.54	0.00034	0.000531	intergenic	Bckgd2:NC_037311.1:2372540-2374405:+:19788	Bckgd2(gene-BCIN_02g06820)	72;GO:0000002,biological_process mitochondrial genome maintenance;GO:0003674,molecular_function molecular_function;GO:0003824,molecular_function catalytic activity;GO:0004149,molecular_function dihydrolipoyllysine-residue succinyltransferase activity;GO:0005575,cellular_component cellular_component;GO:0005622,cellular_component intracellular;GO:0005623,cellular_component cell;GO:0005737,cellular_…	DLST, sucB; 2-oxoglutarate dehydrogenase E2 component (dihydrolipoamide succinyltransferase) [EC:2.3.1.61]; K00658	map00020,map00310,map00380	Bckgd2 [Botrytis cinerea B05.10]	NA
NC_037310.1	4010689	4011280	592	KOBchda1_H3K9me3_vs_TB_31_H3K9me3_peak_1335	8.61	9.41	6.68	2.73	0.000371	0.000575	intergenic	BCIN_01g11430:NC_037310.1:3999760-4001035:+:11224	BCIN_01g11430(gene-BCIN_01g11430)	NA	panE, apbA; 2-dehydropantoate 2-reductase [EC:1.1.1.169]; K00077	map00770	hypothetical protein BCIN_01g11430 [Botrytis cinerea B05.10]	NA
NC_037310.1	42109	43740	1632	KOBchda1_H3K9me3_vs_TB_31_H3K9me3_peak_1338	8.27	8.68	7.69	0.99	0.000379	0.000586	Bcboa8:exon;Bcboa7:Promoter	Bcboa7:NC_037310.1:39389-41452:-:-1472	Bcboa7(gene-BCIN_01g00070)	NA	NA	NA	Bcboa7 [Botrytis cinerea B05.10]	NA
NC_037314.1	12148	12803	656	KOBchda1_H3K9me3_vs_TB_31_H3K9me3_peak_1347	9.73	10.54	7.7	2.84	0.000415	0.000637	intergenic	BCIN_05g00008:NC_037314.1:18464-21012:-:8536	BCIN_05g00008(gene-BCIN_05g00008)	NA	NA	NA	hypothetical protein BCIN_05g00008 [Botrytis cinerea B05.10]	NA
NC_037315.1	1242537	1243421	885	KOBchda1_H3K9me3_vs_TB_31_H3K9me3_peak_1351	7.79	8.2	7.22	0.98	0.000428	0.000656	BCIN_06g03520:Promoter	BCIN_06g03520:NC_037315.1:1243381-1245681:+:-402	BCIN_06g03520(gene-BCIN_06g03520)	NA	NA	NA	hypothetical protein BCIN_06g03520 [Botrytis cinerea B05.10]	NA
NC_037321.1	1822219	1836694	14476	KOBchda1_H3K9me3_vs_TB_31_H3K9me3_peak_1355	11.9	12.51	10.83	1.68	0.000436	0.000666	intergenic	BCIN_12g05350:NC_037321.1:1851352-1853101:+:-21895	BCIN_12g05350(gene-BCIN_12g05350)	NA	NA	NA	hypothetical protein BCIN_12g05350 [Botrytis cinerea B05.10]	NA
NC_037310.1	748533	750933	2401	KOBchda1_H3K9me3_vs_TB_31_H3K9me3_peak_1368	8.62	9.08	7.95	1.13	0.000481	0.000727	intergenic	Bcrac:NC_037310.1:740428-742157:-:-7576	Bcrac(gene-BCIN_01g02000)	NA	RAC1; Ras-related C3 botulinum toxin substrate 1; K04392	map04145,map04933	Bcrac [Botrytis cinerea B05.10]	NA
NC_037324.1	1800230	1800823	594	KOBchda1_H3K9me3_vs_TB_31_H3K9me3_peak_1375	7.02	7.47	6.38	1.09	0.000516	0.000776	BCIN_15g05210:Promoter	BCIN_15g05200:NC_037324.1:1800880-1802408:-:1881	BCIN_15g05200(gene-BCIN_15g05200)	NA	NA	NA	hypothetical protein BCIN_15g05200 [Botrytis cinerea B05.10]	NA
NC_037320.1	387839	391211	3373	KOBchda1_H3K9me3_vs_TB_31_H3K9me3_peak_1380	11.07	11.63	10.14	1.49	0.000552	0.000827	intergenic	BCIN_11g01080:NC_037320.1:383617-386913:-:-2612	BCIN_11g01080(gene-BCIN_11g01080)	NA	NA	NA	hypothetical protein BCIN_11g01080 [Botrytis cinerea B05.10]	NA
NC_037310.1	1432023	1437584	5562	KOBchda1_H3K9me3_vs_TB_31_H3K9me3_peak_1395	11.86	12.45	10.86	1.59	0.000633	0.000939	intergenic	BCIN_01g03890:NC_037310.1:1435273-1436747:-:1943	BCIN_01g03890(gene-BCIN_01g03890)	NA	NA	NA	hypothetical protein BCIN_01g03890 [Botrytis cinerea B05.10]	NA
NC_037318.1	2229601	2235229	5629	KOBchda1_H3K9me3_vs_TB_31_H3K9me3_peak_1396	10.31	10.85	9.43	1.42	0.000638	0.000945	intergenic	BCIN_09g06340:NC_037318.1:2250823-2251979:-:19564	BCIN_09g06340(gene-BCIN_09g06340)	NA	NA	NA	hypothetical protein BCIN_09g06340 [Botrytis cinerea B05.10]	NA
NC_037318.1	2224311	2228493	4183	KOBchda1_H3K9me3_vs_TB_31_H3K9me3_peak_1405	9.71	10.17	9.03	1.14	7.00E-04	0.00103	intergenic	BCIN_09g06330:NC_037318.1:2202995-2205739:+:23407	BCIN_09g06330(gene-BCIN_09g06330)	NA	NA	NA	hypothetical protein BCIN_09g06330 [Botrytis cinerea B05.10]	NA
NC_037317.1	1990081	1992426	2346	KOBchda1_H3K9me3_vs_TB_31_H3K9me3_peak_1413	10.85	11.4	9.94	1.46	0.000802	0.00117	intergenic	BCIN_08g05280:NC_037317.1:1994635-1996181:-:4927	BCIN_08g05280(gene-BCIN_08g05280)	NA	NA	NA	hypothetical protein BCIN_08g05280 [Botrytis cinerea B05.10]	NA
NC_037312.1	1827925	1829399	1475	KOBchda1_H3K9me3_vs_TB_31_H3K9me3_peak_1429	8.99	9.47	8.27	1.2	0.000933	0.00135	intergenic	BCIN_03g05450:NC_037312.1:1828774-1830817:-:2155	BCIN_03g05450(gene-BCIN_03g05450)	NA	NA	NA	hypothetical protein BCIN_03g05450 [Botrytis cinerea B05.10]	NA
NC_037311.1	2668339	2669604	1266	KOBchda1_H3K9me3_vs_TB_31_H3K9me3_peak_1434	8.68	9.11	8.07	1.04	0.000996	0.00144	BCIN_02g07520:exon	BCIN_02g07520:NC_037311.1:2668686-2670889:-:1917	BCIN_02g07520(gene-BCIN_02g07520)	NA	gmuG; mannan endo-1,4-beta-mannosidase [EC:3.2.1.78]; K01218	map00051	hypothetical protein BCIN_02g07520 [Botrytis cinerea B05.10]	NA
NC_037319.1	1143885	1149644	5760	KOBchda1_H3K9me3_vs_TB_31_H3K9me3_peak_1435	10.04	10.49	9.37	1.12	0.000997	0.00144	intergenic	BCIN_10g03040:NC_037319.1:1125854-1127547:+:20910	BCIN_10g03040(gene-BCIN_10g03040)	NA	NA	NA	hypothetical protein BCIN_10g03040 [Botrytis cinerea B05.10]	NA
NC_037324.1	1747110	1755405	8296	KOBchda1_H3K9me3_vs_TB_31_H3K9me3_peak_1437	10.99	11.52	10.16	1.36	0.00102	0.00146	intergenic	BCIN_15g05120:NC_037324.1:1725241-1727078:+:26016	BCIN_15g05120(gene-BCIN_15g05120)	42;GO:0000323,cellular_component lytic vacuole;GO:0005575,cellular_component cellular_component;GO:0005622,cellular_component intracellular;GO:0005623,cellular_component cell;GO:0005737,cellular_component cytoplasm;GO:0005764,cellular_component lysosome;GO:0005773,cellular_component vacuole;GO:0005886,cellular_component plasma membrane;GO:0005887,cellular_component integral component of plasma me…	NA	NA	hypothetical protein BCIN_15g05120 [Botrytis cinerea B05.10]	NA
NC_037317.1	1497697	1499377	1681	KOBchda1_H3K9me3_vs_TB_31_H3K9me3_peak_1445	8.65	9.11	7.96	1.14	0.00106	0.00152	BCIN_08g03890:Promoter	BCIN_08g03890:NC_037317.1:1499456-1500857:+:-919	BCIN_08g03890(gene-BCIN_08g03890)	NA	NA	NA	hypothetical protein BCIN_08g03890 [Botrytis cinerea B05.10]	NA
NC_037320.1	42871	49453	6583	KOBchda1_H3K9me3_vs_TB_31_H3K9me3_peak_1452	13.1	13.7	12.05	1.65	0.00111	0.00159	intergenic	BCIN_11g00110:NC_037320.1:47525-48327:-:2165	BCIN_11g00110(gene-BCIN_11g00110)	NA	NA	NA	hypothetical protein BCIN_11g00110 [Botrytis cinerea B05.10]	NA
NC_037319.1	55504	56004	501	KOBchda1_H3K9me3_vs_TB_31_H3K9me3_peak_1457	7.52	7.95	6.89	1.07	0.00124	0.00176	BCIN_10g00150:exon	BCIN_10g00150:NC_037319.1:54058-56081:+:1696	BCIN_10g00150(gene-BCIN_10g00150)	NA	NA	NA	hypothetical protein BCIN_10g00150 [Botrytis cinerea B05.10]	NA
NC_037311.1	2008296	2009923	1628	KOBchda1_H3K9me3_vs_TB_31_H3K9me3_peak_1469	8.37	8.76	7.85	0.91	0.0014	0.00198	BCIN_02g05580:exon;BCIN_02g05580:three_prime_UTR;BCIN_02g05570:Promoter	BCIN_02g05570:NC_037311.1:2005182-2007536:-:-1573	BCIN_02g05570(gene-BCIN_02g05570)	NA	NA	NA	hypothetical protein BCIN_02g05570 [Botrytis cinerea B05.10]	NA
NC_037322.1	1622817	1624522	1706	KOBchda1_H3K9me3_vs_TB_31_H3K9me3_peak_1480	8.63	9.39	6.91	2.47	0.00156	0.00219	intergenic	BCIN_13g04430:NC_037322.1:1632852-1637957:-:14287	BCIN_13g04430(gene-BCIN_13g04430)	48;GO:0003674,molecular_function molecular_function;GO:0003824,molecular_function catalytic activity;GO:0003855,molecular_function 3-dehydroquinate dehydratase activity;GO:0003856,molecular_function 3-dehydroquinate synthase activity;GO:0003866,molecular_function 3-phosphoshikimate 1-carboxyvinyltransferase activity;GO:0004764,molecular_function shikimate 3-dehydrogenase (NADP+) activity;GO:00047…	ARO1; pentafunctional AROM polypeptide [EC:4.2.3.4 4.2.1.10 1.1.1.25 2.7.1.71 2.5.1.19]; K13830	map00400	hypothetical protein BCIN_13g04430 [Botrytis cinerea B05.10]	NA
NC_037312.1	2676857	2679545	2689	KOBchda1_H3K9me3_vs_TB_31_H3K9me3_peak_1482	10.94	11.45	10.16	1.29	0.0016	0.00223	BCIN_03g07840:three_prime_UTR;BCIN_03g07840:exon	BCIN_03g07840:NC_037312.1:2676236-2678258:+:1965	BCIN_03g07840(gene-BCIN_03g07840)	NA	NA	NA	hypothetical protein BCIN_03g07840 [Botrytis cinerea B05.10]	NA
NC_037315.1	107120	118944	11825	KOBchda1_H3K9me3_vs_TB_31_H3K9me3_peak_1493	13.87	14.49	12.76	1.74	0.00183	0.00253	BCIN_06g00210:intron	BCIN_06g00210:NC_037315.1:112818-114442:-:1410	BCIN_06g00210(gene-BCIN_06g00210)	NA	NA	NA	hypothetical protein BCIN_06g00210 [Botrytis cinerea B05.10]	NA
NC_037311.1	133049	133957	909	KOBchda1_H3K9me3_vs_TB_31_H3K9me3_peak_1502	8.11	8.5	7.58	0.91	0.00206	0.00283	BCIN_02g00080:exon	BCIN_02g00080:NC_037311.1:133310-135544:-:2041	BCIN_02g00080(gene-BCIN_02g00080)	NA	NA	NA	hypothetical protein BCIN_02g00080 [Botrytis cinerea B05.10]	NA
NC_037311.1	2671380	2676744	5365	KOBchda1_H3K9me3_vs_TB_31_H3K9me3_peak_1507	11.72	12.27	10.83	1.44	0.00217	0.00298	BCIN_02g07530:three_prime_UTR;BCIN_02g07530:exon	BCIN_02g07530:NC_037311.1:2673973-2674897:-:835	BCIN_02g07530(gene-BCIN_02g07530)	NA	NA	NA	hypothetical protein BCIN_02g07530 [Botrytis cinerea B05.10]	NA
NC_037318.1	2536948	2537747	800	KOBchda1_H3K9me3_vs_TB_31_H3K9me3_peak_1512	8.89	9.66	7.15	2.51	0.00229	0.00313	intergenic	BCIN_09g07130:NC_037318.1:2539835-2541718:-:4370	BCIN_09g07130(gene-BCIN_09g07130)	NA	NA	NA	hypothetical protein BCIN_09g07130 [Botrytis cinerea B05.10]	NA
NC_037312.1	664305	666657	2353	KOBchda1_H3K9me3_vs_TB_31_H3K9me3_peak_1515	9.68	10.11	9.07	1.05	0.00239	0.00326	BCIN_03g01990:Promoter;BCIN_03g02000:Promoter	BCIN_03g01990:NC_037312.1:664026-665387:-:-94	BCIN_03g01990(gene-BCIN_03g01990)	NA	NA	NA	hypothetical protein BCIN_03g01990 [Botrytis cinerea B05.10]	NA
NC_037315.1	2710338	2711616	1279	KOBchda1_H3K9me3_vs_TB_31_H3K9me3_peak_1544	9.72	10.47	8.06	2.41	0.00346	0.00463	intergenic	BCIN_06g07610:NC_037315.1:2721557-2723220:+:-10580	BCIN_06g07610(gene-BCIN_06g07610)	104;GO:0000155,molecular_function phosphorelay sensor kinase activity;GO:0000156,molecular_function phosphorelay response regulator activity;GO:0000160,biological_process phosphorelay signal transduction system;GO:0002831,biological_process regulation of response to biotic stimulus;GO:0002833,biological_process positive regulation of response to biotic stimulus;GO:0003674,molecular_function molec…	NA	NA	hypothetical protein BCIN_06g07610 [Botrytis cinerea B05.10]	NA
NC_037324.1	304578	306349	1772	KOBchda1_H3K9me3_vs_TB_31_H3K9me3_peak_1546	9.89	10.34	9.23	1.11	0.00358	0.00478	intergenic	BCIN_15g00810:NC_037324.1:306320-309379:-:3915	BCIN_15g00810(gene-BCIN_15g00810)	84;GO:0000322,cellular_component storage vacuole;GO:0000323,cellular_component lytic vacuole;GO:0000324,cellular_component fungal-type vacuole;GO:0003674,molecular_function molecular_function;GO:0004888,molecular_function transmembrane signaling receptor activity;GO:0005575,cellular_component cellular_component;GO:0005622,cellular_component intracellular;GO:0005623,cellular_component cell;GO:0005…	WSC; cell wall integrity and stress response component; K11244	map04011,map04139	hypothetical protein BCIN_15g00810 [Botrytis cinerea B05.10]	NA
NC_037319.1	1138551	1140442	1892	KOBchda1_H3K9me3_vs_TB_31_H3K9me3_peak_1553	9.03	9.84	6.99	2.84	0.00405	0.00539	intergenic	BCIN_10g03040:NC_037319.1:1125854-1127547:+:13642	BCIN_10g03040(gene-BCIN_10g03040)	NA	NA	NA	hypothetical protein BCIN_10g03040 [Botrytis cinerea B05.10]	NA
NC_037325.1	519983	522841	2859	KOBchda1_H3K9me3_vs_TB_31_H3K9me3_peak_1579	9.32	9.68	8.85	0.82	0.00584	0.00766	intergenic	Bctti1:NC_037325.1:514602-517930:-:-3482	Bctti1(gene-BCIN_16g01360)	40;GO:0000228,cellular_component nuclear chromosome;GO:0000785,cellular_component chromatin;GO:0000790,cellular_component nuclear chromatin;GO:0005575,cellular_component cellular_component;GO:0005622,cellular_component intracellular;GO:0005623,cellular_component cell;GO:0005634,cellular_component nucleus;GO:0005694,cellular_component chromosome;GO:0005737,cellular_component cytoplasm;GO:0005739,c…	NA	NA	Bctti1 [Botrytis cinerea B05.10]	NA
NC_037323.1	1437788	1438061	274	KOBchda1_H3K9me3_vs_TB_31_H3K9me3_peak_1594	8.69	9.42	7.11	2.32	0.00675	0.00876	BCIN_14g03750:Promoter	BCIN_14g03750:NC_037323.1:1435456-1436447:-:-1477	BCIN_14g03750(gene-BCIN_14g03750)	NA	NA	NA	hypothetical protein BCIN_14g03750 [Botrytis cinerea B05.10]	NA
NC_037319.1	733585	734088	504	KOBchda1_H3K9me3_vs_TB_31_H3K9me3_peak_1599	7.94	8.65	6.48	2.17	0.00704	0.00911	BCIN_10g01850:Promoter	BCIN_10g01850:NC_037319.1:735160-737875:+:-1323	BCIN_10g01850(gene-BCIN_10g01850)	NA	NA	NA	hypothetical protein BCIN_10g01850 [Botrytis cinerea B05.10]	NA
NC_037310.1	4050932	4058143	7212	KOBchda1_H3K9me3_vs_TB_31_H3K9me3_peak_1608	12.28	12.78	11.49	1.29	0.00772	0.00993	intergenic	BCIN_01g11510:NC_037310.1:4052440-4054355:+:2097	BCIN_01g11510(gene-BCIN_01g11510)	NA	NA	NA	hypothetical protein BCIN_01g11510 [Botrytis cinerea B05.10]	NA
NC_037321.1	1619097	1621720	2624	KOBchda1_H3K9me3_vs_TB_31_H3K9me3_peak_1614	9.7	10.1	9.15	0.95	0.00828	0.0106	BCIN_12g04800:Promoter;BCIN_12g04780:Promoter;BCIN_12g04790:Promoter	BCIN_12g04790:NC_037321.1:1620710-1622164:+:-301	BCIN_12g04790(gene-BCIN_12g04790)	NA	NA	NA	hypothetical protein BCIN_12g04790 [Botrytis cinerea B05.10]	NA
NC_037317.1	1992764	1998516	5753	KOBchda1_H3K9me3_vs_TB_31_H3K9me3_peak_1619	10.99	11.39	10.44	0.95	0.00848	0.0108	BCIN_08g05280:exon	BCIN_08g05280:NC_037317.1:1994635-1996181:-:541	BCIN_08g05280(gene-BCIN_08g05280)	NA	NA	NA	hypothetical protein BCIN_08g05280 [Botrytis cinerea B05.10]	NA
NC_037317.1	379767	384803	5037	KOBchda1_H3K9me3_vs_TB_31_H3K9me3_peak_1621	12	12.5	11.23	1.27	0.00869	0.0111	BCIN_08g00930:exon	BCIN_08g00930:NC_037317.1:382175-383438:-:1153	BCIN_08g00930(gene-BCIN_08g00930)	NA	NA	NA	hypothetical protein BCIN_08g00930 [Botrytis cinerea B05.10]	NA
NC_037311.1	3324503	3334622	10120	KOBchda1_H3K9me3_vs_TB_31_H3K9me3_peak_1624	13.48	14.03	12.57	1.47	0.00879	0.0112	BCIN_02g09380:exon	BCIN_02g09380:NC_037311.1:3328810-3330310:+:752	BCIN_02g09380(gene-BCIN_02g09380)	NA	E3.1.1.17, gnl, RGN; gluconolactonase [EC:3.1.1.17]; K01053	map00030,map00053	hypothetical protein BCIN_02g09380 [Botrytis cinerea B05.10]	NA
NC_037315.1	1230450	1235069	4620	KOBchda1_H3K9me3_vs_TB_31_H3K9me3_peak_1625	11.65	12.13	10.91	1.22	0.00889	0.0113	intergenic	BCIN_06g03510:NC_037315.1:1229537-1232182:+:3222	BCIN_06g03510(gene-BCIN_06g03510)	NA	NA	NA	hypothetical protein BCIN_06g03510 [Botrytis cinerea B05.10]	NA
NC_037325.1	1297100	1297781	682	KOBchda1_H3K9me3_vs_TB_31_H3K9me3_peak_1644	7.34	7.71	6.85	0.85	0.0102	0.0128	BCIN_16g03450:three_prime_UTR;BCIN_16g03450:exon	BCIN_16g03450:NC_037325.1:1296006-1297540:+:1434	BCIN_16g03450(gene-BCIN_16g03450)	NA	NA	NA	hypothetical protein BCIN_16g03450 [Botrytis cinerea B05.10]	NA
NC_037318.1	522195	524190	1996	KOBchda1_H3K9me3_vs_TB_31_H3K9me3_peak_1647	9.8	10.2	9.23	0.97	0.0105	0.0131	Bcutp15:Promoter	Bcutp15:NC_037318.1:519279-521486:-:-1706	Bcutp15(gene-BCIN_09g01390)	102;GO:0000462,biological_process maturation of SSU-rRNA from tricistronic rRNA transcript (SSU-rRNA, 5.8S rRNA, LSU-rRNA);GO:0000785,cellular_component chromatin;GO:0000792,cellular_component heterochromatin;GO:0003674,molecular_function molecular_function;GO:0003676,molecular_function nucleic acid binding;GO:0003723,molecular_function RNA binding;GO:0005488,molecular_function binding;GO:0005575…	UTP15; U3 small nucleolar RNA-associated protein 15; K14549	map03008	Bcutp15 [Botrytis cinerea B05.10]	NA
NC_037315.1	34231	34799	569	KOBchda1_H3K9me3_vs_TB_31_H3K9me3_peak_1655	8.41	9.1	7.04	2.06	0.0111	0.0139	intergenic	BCIN_06g00028:NC_037315.1:26329-28778:-:-5737	BCIN_06g00028(gene-BCIN_06g00028)	NA	NA	NA	hypothetical protein BCIN_06g00028 [Botrytis cinerea B05.10]	NA
NC_037318.1	295038	296324	1287	KOBchda1_H3K9me3_vs_TB_31_H3K9me3_peak_1664	8.63	8.97	8.18	0.79	0.0126	0.0157	BCIN_09g00800:Promoter;BCIN_09g00810:exon	BCIN_09g00800:NC_037318.1:292931-294604:-:-1077	BCIN_09g00800(gene-BCIN_09g00800)	NA	NA	NA	hypothetical protein BCIN_09g00800 [Botrytis cinerea B05.10]	NA
NC_037314.1	2370470	2372790	2321	KOBchda1_H3K9me3_vs_TB_31_H3K9me3_peak_1720	10.55	10.91	10.06	0.85	0.0224	0.0269	BCIN_05g06860:intron	BCIN_05g06860:NC_037314.1:2370873-2375176:-:3546	BCIN_05g06860(gene-BCIN_05g06860)	NA	NA	NA	hypothetical protein BCIN_05g06860 [Botrytis cinerea B05.10]	NA
NC_037316.1	799775	800527	753	KOBchda1_H3K9me3_vs_TB_31_H3K9me3_peak_1723	8.12	8.43	7.73	0.71	0.023	0.0276	BCIN_07g02120:exon;BCIN_07g02120:three_prime_UTR	BCIN_07g02120:NC_037316.1:795772-800247:+:4379	BCIN_07g02120(gene-BCIN_07g02120)	151;GO:0000228,cellular_component nuclear chromosome;GO:0000785,cellular_component chromatin;GO:0000790,cellular_component nuclear chromatin;GO:0000976,molecular_function transcription regulatory region sequence-specific DNA binding;GO:0000977,molecular_function RNA polymerase II regulatory region sequence-specific DNA binding;GO:0000978,molecular_function RNA polymerase II proximal promoter sequ…	NA	NA	hypothetical protein BCIN_07g02120 [Botrytis cinerea B05.10]	NA
NC_037322.1	1493661	1497241	3581	KOBchda1_H3K9me3_vs_TB_31_H3K9me3_peak_1725	11.53	11.97	10.91	1.06	0.0235	0.0281	intergenic	BCIN_13g04180:NC_037322.1:1496107-1496714:-:1263	BCIN_13g04180(gene-BCIN_13g04180)	NA	NA	NA	hypothetical protein BCIN_13g04180 [Botrytis cinerea B05.10]	NA
NC_037318.1	1992828	1998675	5848	KOBchda1_H3K9me3_vs_TB_31_H3K9me3_peak_1741	11.37	11.75	10.86	0.89	0.0288	0.0342	BCIN_09g05700:Promoter	BCIN_09g05700:NC_037318.1:1991597-1994091:-:-1660	BCIN_09g05700(gene-BCIN_09g05700)	NA	NA	NA	hypothetical protein BCIN_09g05700 [Botrytis cinerea B05.10]	NA
NC_037319.1	713058	713867	810	KOBchda1_H3K9me3_vs_TB_31_H3K9me3_peak_1742	8.98	9.64	7.74	1.9	0.0288	0.0342	intergenic	BCIN_10g01840:NC_037319.1:704378-706231:-:-7231	BCIN_10g01840(gene-BCIN_10g01840)	NA	NA	NA	hypothetical protein BCIN_10g01840 [Botrytis cinerea B05.10]	NA
NC_037318.1	2323961	2328591	4631	KOBchda1_H3K9me3_vs_TB_31_H3K9me3_peak_1754	10.91	11.31	10.37	0.94	0.0347	0.041	BCIN_09g06580:exon	BCIN_09g06580:NC_037318.1:2324925-2328633:-:2357	BCIN_09g06580(gene-BCIN_09g06580)	NA	NA	NA	hypothetical protein BCIN_09g06580 [Botrytis cinerea B05.10]	NA
NC_037320.1	1368495	1368877	383	KOBchda1_H3K9me3_vs_TB_31_H3K9me3_peak_1755	7.57	8.2	6.43	1.77	0.0354	0.0417	intergenic	BCIN_11g03790:NC_037320.1:1380947-1382283:-:13597	BCIN_11g03790(gene-BCIN_11g03790)	NA	NA	NA	hypothetical protein BCIN_11g03790 [Botrytis cinerea B05.10]	NA
NC_037320.1	364546	369899	5354	KOBchda1_H3K9me3_vs_TB_31_H3K9me3_peak_1757	11.86	12.31	11.22	1.09	0.036	0.0423	intergenic	BCIN_11g01040:NC_037320.1:370146-371760:-:4537	BCIN_11g01040(gene-BCIN_11g01040)	NA	NA	NA	hypothetical protein BCIN_11g01040 [Botrytis cinerea B05.10]	NA
NC_037321.1	1447927	1449009	1083	KOBchda1_H3K9me3_vs_TB_31_H3K9me3_peak_1769	8.12	8.44	7.7	0.74	0.0425	0.0497	BCIN_12g04310:Promoter	BCIN_12g04310:NC_037321.1:1450012-1451386:+:-1544	BCIN_12g04310(gene-BCIN_12g04310)	NA	NA	NA	hypothetical protein BCIN_12g04310 [Botrytis cinerea B05.10]	NA
